# Supplementary material for: Hyperpyramidalized alkenes with bond orders near 1.5 as synthetic building blocks
Source: Nat Chem. 2026 Jan 21;18(5):913–22. doi: 10.1038/s41557-025-02055-9 (PMC12859755; doi:10.1038/s41557-025-02055-9)
Supplement: Supplementary file 2 — Output files for reported computations. [file 41557_2025_2055_MOESM2_ESM.zip]

Archive with 660 entries (548 files):
- Computation data/
- Computation data/Ethylene 1-Scan-Pyramidalized/
- Computation data/QCE-An adduct 82/
- Computation data/.DS_Store
- __MACOSX/Computation data/._.DS_Store
- Computation data/TS-2/
- Computation data/Compound 2/
- Computation data/Compound 5/
- Computation data/trans-cyclooctadiene-6/
- Computation data/Ethylene 1/
- Computation data/Compound 4/
- Computation data/TS-3/
- Computation data/Cubene-An-Adduct 22/
- Computation data/Ethylene 1-Scan-Length/
- Computation data/Benzyne 75/
- Computation data/quadricyclane 77/
- Computation data/Quadricyclene 11/
- __MACOSX/Computation data/._Quadricyclene 11
- Computation data/cis-cyclooctadiene 6/
- Computation data/Quadricyclene 11-THF/
- Computation data/cubane 76/
- Computation data/butadiene 8/
- Computation data/Anthracene-Ethylene adduct 81/
- Computation data/Dodecahedrene 3/
- Computation data/Ethylene 1-Scan-Bent/
- Computation data/Cubene 10/
- Computation data/n-Butane/
- Computation data/2-methylpropene 78/
- Computation data/isobutane 79/
- Computation data/TS-1/
- Computation data/ABO221-7/
- Computation data/n-pentane/
- Computation data/Ethylene 1-THF/
- Computation data/Benzene 9/
- Computation data/Anthracene 21-THF/
- Computation data/Cubene 10-THF/
- __MACOSX/Computation data/._Cubene 10-THF
- Computation data/Cyclic Allene 80/
- Computation data/Ethylene 1-Scan-Pyramidalized/.DS_Store
- __MACOSX/Computation data/Ethylene 1-Scan-Pyramidalized/._.DS_Store
- Computation data/Ethylene 1-Scan-Pyramidalized/AOcomponent-1c-HF/
- Computation data/Ethylene 1-Scan-Pyramidalized/scan/
- Computation data/Ethylene 1-Scan-Pyramidalized/AOcomponent-1d-HF/
- Computation data/Ethylene 1-Scan-Pyramidalized/AOcomponent-1e-HF/
- Computation data/Ethylene 1-Scan-Pyramidalized/LMO-becke/
- Computation data/QCE-An adduct 82/quad-an-adduct-pdt.chk
- Computation data/QCE-An adduct 82/.DS_Store
- __MACOSX/Computation data/QCE-An adduct 82/._.DS_Store
- Computation data/QCE-An adduct 82/quad-an-adduct-pdt.out
- __MACOSX/Computation data/QCE-An adduct 82/._quad-an-adduct-pdt.out
- Computation data/TS-2/.DS_Store
- __MACOSX/Computation data/TS-2/._.DS_Store
- Computation data/TS-2/cubene-anthracene-TS-2.fchk
- Computation data/TS-2/cubene-anthracene-TS-2-MBO.out
- Computation data/TS-2/cubene-anthracene-TS-2.out
- Computation data/Compound 2/X-wing.out
- Computation data/Compound 2/.DS_Store
- __MACOSX/Computation data/Compound 2/._.DS_Store
- Computation data/Compound 2/X-wing.fchk
- Computation data/Compound 5/.DS_Store
- __MACOSX/Computation data/Compound 5/._.DS_Store
- Computation data/Compound 5/compound5.fchk
- Computation data/Compound 5/compound5.out
- Computation data/trans-cyclooctadiene-6/TCO.out
- Computation data/trans-cyclooctadiene-6/.DS_Store
- __MACOSX/Computation data/trans-cyclooctadiene-6/._.DS_Store
- Computation data/trans-cyclooctadiene-6/TCO.fchk
- Computation data/Ethylene 1/.DS_Store
- __MACOSX/Computation data/Ethylene 1/._.DS_Store
- Computation data/Ethylene 1/ethylene-opt.fchk
- Computation data/Ethylene 1/HF-MOenergy/
- Computation data/Ethylene 1/ethylene-opt.out
- __MACOSX/Computation data/Ethylene 1/._ethylene-opt.out
- Computation data/Compound 4/compound4.fchk
- Computation data/Compound 4/.DS_Store
- __MACOSX/Computation data/Compound 4/._.DS_Store
- Computation data/Compound 4/compound4.out
- Computation data/TS-3/quad-an-adduct-TS3-MBO.out
- __MACOSX/Computation data/TS-3/._quad-an-adduct-TS3-MBO.out
- Computation data/TS-3/.DS_Store
- __MACOSX/Computation data/TS-3/._.DS_Store
- Computation data/TS-3/quad-an-adduct-TS3.out
- __MACOSX/Computation data/TS-3/._quad-an-adduct-TS3.out
- Computation data/TS-3/quad-an-adduct-TS3-MBO.chk
- Computation data/Cubene-An-Adduct 22/.DS_Store
- __MACOSX/Computation data/Cubene-An-Adduct 22/._.DS_Store
- Computation data/Cubene-An-Adduct 22/cubene-anthracene-adduct.chk
- Computation data/Cubene-An-Adduct 22/Goodvibes_output.dat
- Computation data/Cubene-An-Adduct 22/cubene-anthracene-adduct.out
- Computation data/Ethylene 1-Scan-Length/.DS_Store
- __MACOSX/Computation data/Ethylene 1-Scan-Length/._.DS_Store
- Computation data/Ethylene 1-Scan-Length/wb97XD:def2-TZVP/
- __MACOSX/Computation data/Ethylene 1-Scan-Length/._wb97XD:def2-TZVP
- Computation data/Ethylene 1-Scan-Length/B3LYP:6-31G(d,p)/
- __MACOSX/Computation data/Ethylene 1-Scan-Length/._B3LYP:6-31G(d,p)
- Computation data/Ethylene 1-Scan-Length/M06-2X:def2-TZVP/
- __MACOSX/Computation data/Ethylene 1-Scan-Length/._M06-2X:def2-TZVP
- Computation data/Benzyne 75/.DS_Store
- __MACOSX/Computation data/Benzyne 75/._.DS_Store
- Computation data/Benzyne 75/B3LYP-6-31Gdp/
- Computation data/Benzyne 75/m062x-def2tzvp/
- Computation data/Benzyne 75/wb97xd-def2tzvp/
- Computation data/quadricyclane 77/.DS_Store
- __MACOSX/Computation data/quadricyclane 77/._.DS_Store
- Computation data/quadricyclane 77/QC-opt/
- Computation data/quadricyclane 77/QC-energy/
- Computation data/Quadricyclene 11/M06-2X-def2-TZVP/
- __MACOSX/Computation data/Quadricyclene 11/._M06-2X-def2-TZVP
- Computation data/Quadricyclene 11/.DS_Store
- __MACOSX/Computation data/Quadricyclene 11/._.DS_Store
- Computation data/Quadricyclene 11/B3LYP-6-31Gdp/
- __MACOSX/Computation data/Quadricyclene 11/._B3LYP-6-31Gdp
- Computation data/Quadricyclene 11/Olefin Strain computation/
- Computation data/Quadricyclene 11/UHF-6-31Gdp/
- Computation data/Quadricyclene 11/CAS44-def2tzvp/
- __MACOSX/Computation data/Quadricyclene 11/._CAS44-def2tzvp
- Computation data/Quadricyclene 11/AO component analysis/
- Computation data/Quadricyclene 11/wb97xd-def2tzvp/
- Computation data/Quadricyclene 11/Diradical/
- Computation data/Quadricyclene 11/mp2-6-31Gdp/
- __MACOSX/Computation data/Quadricyclene 11/._mp2-6-31Gdp
- Computation data/Quadricyclene 11/HF-6-31Gdp/
- Computation data/cis-cyclooctadiene 6/.DS_Store
- __MACOSX/Computation data/cis-cyclooctadiene 6/._.DS_Store
- Computation data/cis-cyclooctadiene 6/CCO.fchk
- Computation data/cis-cyclooctadiene 6/CCO.out
- Computation data/Quadricyclene 11-THF/parent-qce-THF.chk
- Computation data/Quadricyclene 11-THF/.DS_Store
- __MACOSX/Computation data/Quadricyclene 11-THF/._.DS_Store
- Computation data/Quadricyclene 11-THF/parent-qce-THF.out
- __MACOSX/Computation data/Quadricyclene 11-THF/._parent-qce-THF.out
- Computation data/cubane 76/.DS_Store
- __MACOSX/Computation data/cubane 76/._.DS_Store
- Computation data/cubane 76/energy-CCSD(T)-cc-pVTZ/
- Computation data/cubane 76/OPT/
- Computation data/butadiene 8/butadiene3.out
- __MACOSX/Computation data/butadiene 8/._butadiene3.out
- Computation data/butadiene 8/.DS_Store
- __MACOSX/Computation data/butadiene 8/._.DS_Store
- Computation data/butadiene 8/butadiene3.fchk
- Computation data/Anthracene-Ethylene adduct 81/.DS_Store
- __MACOSX/Computation data/Anthracene-Ethylene adduct 81/._.DS_Store
- Computation data/Anthracene-Ethylene adduct 81/an-ethylene-adduct.out
- Computation data/Anthracene-Ethylene adduct 81/an-ethylene-adduct.chk
- Computation data/Dodecahedrene 3/.DS_Store
- __MACOSX/Computation data/Dodecahedrene 3/._.DS_Store
- Computation data/Dodecahedrene 3/dodecahedrene-2.out
- Computation data/Dodecahedrene 3/dodecahedrene-2.fchk
- Computation data/Ethylene 1-Scan-Bent/.DS_Store
- __MACOSX/Computation data/Ethylene 1-Scan-Bent/._.DS_Store
- Computation data/Ethylene 1-Scan-Bent/B3LYP-6-31Gdp/
- Computation data/Ethylene 1-Scan-Bent/wb97x-D-def2tzvp/
- Computation data/Ethylene 1-Scan-Bent/M062X-def2tzvp/
- Computation data/Cubene 10/.DS_Store
- __MACOSX/Computation data/Cubene 10/._.DS_Store
- Computation data/Cubene 10/M06-2X-def2tzvp/
- Computation data/Cubene 10/B3LYP-6-31Gdp/
- Computation data/Cubene 10/Olefin Strain computation/
- Computation data/Cubene 10/MO-Energy-HF/
- Computation data/Cubene 10/UHF-6-31Gdp/
- Computation data/Cubene 10/AO component analysis/
- Computation data/Cubene 10/casscf(4,4) def2tzvp/
- __MACOSX/Computation data/Cubene 10/._casscf(4,4) def2tzvp
- Computation data/Cubene 10/Diradical/
- Computation data/Cubene 10/MP2-6-31Gdp/
- Computation data/Cubene 10/wb97XD-def2-TZVP/
- __MACOSX/Computation data/Cubene 10/._wb97XD-def2-TZVP
- Computation data/Cubene 10/HF-6-31Gdp/
- Computation data/n-Butane/.DS_Store
- __MACOSX/Computation data/n-Butane/._.DS_Store
- Computation data/n-Butane/butane-energy/
- Computation data/n-Butane/butane-opt/
- Computation data/2-methylpropene 78/.DS_Store
- __MACOSX/Computation data/2-methylpropene 78/._.DS_Store
- Computation data/2-methylpropene 78/energy/
- Computation data/2-methylpropene 78/OPT/
- Computation data/isobutane 79/.DS_Store
- __MACOSX/Computation data/isobutane 79/._.DS_Store
- Computation data/isobutane 79/energy-CCSD(T)-cc-pVTZ/
- Computation data/isobutane 79/OPT/
- Computation data/TS-1/.DS_Store
- __MACOSX/Computation data/TS-1/._.DS_Store
- Computation data/TS-1/Goodvibes_ethylene-anthracene-TS.dat
- __MACOSX/Computation data/TS-1/._Goodvibes_ethylene-anthracene-TS.dat
- Computation data/TS-1/ethylene-anthracene-TS-final.out
- __MACOSX/Computation data/TS-1/._ethylene-anthracene-TS-final.out
- Computation data/ABO221-7/.DS_Store
- __MACOSX/Computation data/ABO221-7/._.DS_Store
- Computation data/ABO221-7/b3lyp-6-31Gdp/
- Computation data/ABO221-7/M062x-def2tzvp/
- Computation data/ABO221-7/wb97xd-def2tzvp/
- Computation data/ABO221-7/Diradical/
- Computation data/n-pentane/pentane-energy/
- Computation data/n-pentane/.DS_Store
- __MACOSX/Computation data/n-pentane/._.DS_Store
- Computation data/n-pentane/pentane-opt/
- Computation data/Ethylene 1-THF/.DS_Store
- __MACOSX/Computation data/Ethylene 1-THF/._.DS_Store
- Computation data/Ethylene 1-THF/ethylene-opt-THF.chk
- Computation data/Ethylene 1-THF/Goodvibes_output.dat
- __MACOSX/Computation data/Ethylene 1-THF/._Goodvibes_output.dat
- Computation data/Ethylene 1-THF/ethylene-opt-THF.out
- __MACOSX/Computation data/Ethylene 1-THF/._ethylene-opt-THF.out
- Computation data/Benzene 9/.DS_Store
- __MACOSX/Computation data/Benzene 9/._.DS_Store
- Computation data/Benzene 9/benzene9.out
- __MACOSX/Computation data/Benzene 9/._benzene9.out
- Computation data/Benzene 9/benzene9.chk
- __MACOSX/Computation data/Benzene 9/._benzene9.chk
- Computation data/Anthracene 21-THF/.DS_Store
- __MACOSX/Computation data/Anthracene 21-THF/._.DS_Store
- Computation data/Anthracene 21-THF/anthracene.chk
- Computation data/Anthracene 21-THF/anthracene.out
- Computation data/Cubene 10-THF/.DS_Store
- __MACOSX/Computation data/Cubene 10-THF/._.DS_Store
- Computation data/Cubene 10-THF/parent-cubene9-THF.out
- Computation data/Cubene 10-THF/parent-cubene9-THF.chk
- Computation data/Cyclic Allene 80/.DS_Store
- __MACOSX/Computation data/Cyclic Allene 80/._.DS_Store
- Computation data/Cyclic Allene 80/Diradical/
- Computation data/Ethylene 1-Scan-Pyramidalized/AOcomponent-1c-HF/ethylene-pyramizalization-2c-NAO.chk
- Computation data/Ethylene 1-Scan-Pyramidalized/AOcomponent-1c-HF/.DS_Store
- __MACOSX/Computation data/Ethylene 1-Scan-Pyramidalized/AOcomponent-1c-HF/._.DS_Store
- Computation data/Ethylene 1-Scan-Pyramidalized/AOcomponent-1c-HF/ethylene-pyramizalization-2c-NAO.out
- Computation data/Ethylene 1-Scan-Pyramidalized/scan/.DS_Store
- __MACOSX/Computation data/Ethylene 1-Scan-Pyramidalized/scan/._.DS_Store
- Computation data/Ethylene 1-Scan-Pyramidalized/scan/b3lyp-6-31gdp/
- Computation data/Ethylene 1-Scan-Pyramidalized/scan/wb97x-D-def2tzvp/
- Computation data/Ethylene 1-Scan-Pyramidalized/scan/m062x-def2tzvp/
- Computation data/Ethylene 1-Scan-Pyramidalized/scan/pyramidalization-5deg/
- Computation data/Ethylene 1-Scan-Pyramidalized/AOcomponent-1d-HF/ethylene-pyramizalization-2d-OM.out
- __MACOSX/Computation data/Ethylene 1-Scan-Pyramidalized/AOcomponent-1d-HF/._ethylene-pyramizalization-2d-OM.out
- Computation data/Ethylene 1-Scan-Pyramidalized/AOcomponent-1d-HF/ethylene-pyramizalization-2d-OM.fchk
- __MACOSX/Computation data/Ethylene 1-Scan-Pyramidalized/AOcomponent-1d-HF/._ethylene-pyramizalization-2d-OM.fchk
- Computation data/Ethylene 1-Scan-Pyramidalized/AOcomponent-1d-HF/.DS_Store
- __MACOSX/Computation data/Ethylene 1-Scan-Pyramidalized/AOcomponent-1d-HF/._.DS_Store
- Computation data/Ethylene 1-Scan-Pyramidalized/AOcomponent-1d-HF/NAOMO/
- Computation data/Ethylene 1-Scan-Pyramidalized/AOcomponent-1d-HF/ethylene-pyramizalization-2d-OM-Ydel.fchk
- __MACOSX/Computation data/Ethylene 1-Scan-Pyramidalized/AOcomponent-1d-HF/._ethylene-pyramizalization-2d-OM-Ydel.fchk
- Computation data/Ethylene 1-Scan-Pyramidalized/AOcomponent-1d-HF/ethylene-pyramizalization-2d-OM-Sdel.fchk
- __MACOSX/Computation data/Ethylene 1-Scan-Pyramidalized/AOcomponent-1d-HF/._ethylene-pyramizalization-2d-OM-Sdel.fchk
- Computation data/Ethylene 1-Scan-Pyramidalized/AOcomponent-1e-HF/ethylene-pyramizalization-2e-MO-Sdel.fchk
- __MACOSX/Computation data/Ethylene 1-Scan-Pyramidalized/AOcomponent-1e-HF/._ethylene-pyramizalization-2e-MO-Sdel.fchk
- Computation data/Ethylene 1-Scan-Pyramidalized/AOcomponent-1e-HF/.DS_Store
- __MACOSX/Computation data/Ethylene 1-Scan-Pyramidalized/AOcomponent-1e-HF/._.DS_Store
- Computation data/Ethylene 1-Scan-Pyramidalized/AOcomponent-1e-HF/ethylene-pyramizalization-2e-MO.out
- __MACOSX/Computation data/Ethylene 1-Scan-Pyramidalized/AOcomponent-1e-HF/._ethylene-pyramizalization-2e-MO.out
- Computation data/Ethylene 1-Scan-Pyramidalized/AOcomponent-1e-HF/NAOMO/
- Computation data/Ethylene 1-Scan-Pyramidalized/AOcomponent-1e-HF/ethylene-pyramizalization-2e-MO-Ydel.fchk
- __MACOSX/Computation data/Ethylene 1-Scan-Pyramidalized/AOcomponent-1e-HF/._ethylene-pyramizalization-2e-MO-Ydel.fchk
- Computation data/Ethylene 1-Scan-Pyramidalized/AOcomponent-1e-HF/ethylene-pyramizalization-2e-MO.fchk
- __MACOSX/Computation data/Ethylene 1-Scan-Pyramidalized/AOcomponent-1e-HF/._ethylene-pyramizalization-2e-MO.fchk
- Computation data/Ethylene 1-Scan-Pyramidalized/LMO-becke/2d-LMO-becke.fch
- __MACOSX/Computation data/Ethylene 1-Scan-Pyramidalized/LMO-becke/._2d-LMO-becke.fch
- Computation data/Ethylene 1-Scan-Pyramidalized/LMO-becke/.DS_Store
- __MACOSX/Computation data/Ethylene 1-Scan-Pyramidalized/LMO-becke/._.DS_Store
- Computation data/Ethylene 1-Scan-Pyramidalized/LMO-becke/2c-LMO-becke.fch
- __MACOSX/Computation data/Ethylene 1-Scan-Pyramidalized/LMO-becke/._2c-LMO-becke.fch
- Computation data/Ethylene 1-Scan-Pyramidalized/LMO-becke/2e-LMO-becke.fch
- __MACOSX/Computation data/Ethylene 1-Scan-Pyramidalized/LMO-becke/._2e-LMO-becke.fch
- Computation data/Ethylene 1/HF-MOenergy/.DS_Store
- __MACOSX/Computation data/Ethylene 1/HF-MOenergy/._.DS_Store
- Computation data/Ethylene 1/HF-MOenergy/ethylene-opt-HF-MOenergy.chk
- Computation data/Ethylene 1/HF-MOenergy/ethylene-opt-HF-MOenergy.out
- Computation data/Ethylene 1-Scan-Length/wb97XD:def2-TZVP/ethyleneLscanrigidMayer.gjf
- __MACOSX/Computation data/Ethylene 1-Scan-Length/wb97XD:def2-TZVP/._ethyleneLscanrigidMayer.gjf
- Computation data/Ethylene 1-Scan-Length/wb97XD:def2-TZVP/ethyleneLscanrigidMayerstable168.out
- __MACOSX/Computation data/Ethylene 1-Scan-Length/wb97XD:def2-TZVP/._ethyleneLscanrigidMayerstable168.out
- Computation data/Ethylene 1-Scan-Length/wb97XD:def2-TZVP/ethyleneLscanrigidMayertest.gjf
- __MACOSX/Computation data/Ethylene 1-Scan-Length/wb97XD:def2-TZVP/._ethyleneLscanrigidMayertest.gjf
- Computation data/Ethylene 1-Scan-Length/wb97XD:def2-TZVP/ethyleneLscanrigidMayerstable.out
- __MACOSX/Computation data/Ethylene 1-Scan-Length/wb97XD:def2-TZVP/._ethyleneLscanrigidMayerstable.out
- Computation data/Ethylene 1-Scan-Length/wb97XD:def2-TZVP/.DS_Store
- __MACOSX/Computation data/Ethylene 1-Scan-Length/wb97XD:def2-TZVP/._.DS_Store
- Computation data/Ethylene 1-Scan-Length/wb97XD:def2-TZVP/ethyleneLscanrigidnegativetest.out
- __MACOSX/Computation data/Ethylene 1-Scan-Length/wb97XD:def2-TZVP/._ethyleneLscanrigidnegativetest.out
- Computation data/Ethylene 1-Scan-Length/wb97XD:def2-TZVP/ethyleneLscanrigidMayerstable164.gjf
- __MACOSX/Computation data/Ethylene 1-Scan-Length/wb97XD:def2-TZVP/._ethyleneLscanrigidMayerstable164.gjf
- Computation data/Ethylene 1-Scan-Length/wb97XD:def2-TZVP/ethyleneLscanrigidnegative.out
- __MACOSX/Computation data/Ethylene 1-Scan-Length/wb97XD:def2-TZVP/._ethyleneLscanrigidnegative.out
- Computation data/Ethylene 1-Scan-Length/wb97XD:def2-TZVP/ethyleneLscanrigidnegative.gjf
- __MACOSX/Computation data/Ethylene 1-Scan-Length/wb97XD:def2-TZVP/._ethyleneLscanrigidnegative.gjf
- Computation data/Ethylene 1-Scan-Length/wb97XD:def2-TZVP/ethyleneLscanrigidMayer.out
- __MACOSX/Computation data/Ethylene 1-Scan-Length/wb97XD:def2-TZVP/._ethyleneLscanrigidMayer.out
- Computation data/Ethylene 1-Scan-Length/wb97XD:def2-TZVP/ethyleneLscanrigidMayerstable.gjf
- __MACOSX/Computation data/Ethylene 1-Scan-Length/wb97XD:def2-TZVP/._ethyleneLscanrigidMayerstable.gjf
- Computation data/Ethylene 1-Scan-Length/wb97XD:def2-TZVP/ethyleneLscanrigidMayerstable168.gjf
- __MACOSX/Computation data/Ethylene 1-Scan-Length/wb97XD:def2-TZVP/._ethyleneLscanrigidMayerstable168.gjf
- Computation data/Ethylene 1-Scan-Length/wb97XD:def2-TZVP/ethyleneLscanrigidnstable.gjf
- __MACOSX/Computation data/Ethylene 1-Scan-Length/wb97XD:def2-TZVP/._ethyleneLscanrigidnstable.gjf
- Computation data/Ethylene 1-Scan-Length/wb97XD:def2-TZVP/ethyleneLscanrigidMayerstable164.out
- __MACOSX/Computation data/Ethylene 1-Scan-Length/wb97XD:def2-TZVP/._ethyleneLscanrigidMayerstable164.out
- Computation data/Ethylene 1-Scan-Length/B3LYP:6-31G(d,p)/ethLscanrigidposnor.gjf
- __MACOSX/Computation data/Ethylene 1-Scan-Length/B3LYP:6-31G(d,p)/._ethLscanrigidposnor.gjf
- Computation data/Ethylene 1-Scan-Length/B3LYP:6-31G(d,p)/ethLscanrigidnegnor.gjf
- __MACOSX/Computation data/Ethylene 1-Scan-Length/B3LYP:6-31G(d,p)/._ethLscanrigidnegnor.gjf
- Computation data/Ethylene 1-Scan-Length/B3LYP:6-31G(d,p)/ethLscanrigidnegnor.out
- __MACOSX/Computation data/Ethylene 1-Scan-Length/B3LYP:6-31G(d,p)/._ethLscanrigidnegnor.out
- Computation data/Ethylene 1-Scan-Length/B3LYP:6-31G(d,p)/ethLscanrigidposnor.out
- __MACOSX/Computation data/Ethylene 1-Scan-Length/B3LYP:6-31G(d,p)/._ethLscanrigidposnor.out
[truncated: 360 more entries]
