# Supplementary material for: Hyperpyramidalized alkenes with bond orders near 1.5 as synthetic building blocks
Source: Nat Chem. 2026 Jan 21;18(5):913–22. doi: 10.1038/s41557-025-02055-9 (PMC12859755; doi:10.1038/s41557-025-02055-9)
Supplement: Supplementary file 2 — Output files for reported computations. [file 41557_2025_2055_MOESM2_ESM.zip › Computation data/QCE-An adduct 82/quad-an-adduct-pdt.out]

 Entering Gaussian System, Link 0=/u/local/apps/gaussian/16_sse4/g16
 Initial command:
 /u/local/apps/gaussian/16_sse4/l1.exe "/work/9119618.1.pod_smp.q/Gau-711.inp" -scrdir="/work/9119618.1.pod_smp.q/"
 Entering Link 1 = /u/local/apps/gaussian/16_sse4/l1.exe PID=       713.
  
 Copyright (c) 1988,1990,1992,1993,1995,1998,2003,2009,2016,
            Gaussian, Inc.  All Rights Reserved.
  
 This is part of the Gaussian(R) 16 program.  It is based on
 the Gaussian(R) 09 system (copyright 2009, Gaussian, Inc.),
 the Gaussian(R) 03 system (copyright 2003, Gaussian, Inc.),
 the Gaussian(R) 98 system (copyright 1998, Gaussian, Inc.),
 the Gaussian(R) 94 system (copyright 1995, Gaussian, Inc.),
 the Gaussian 92(TM) system (copyright 1992, Gaussian, Inc.),
 the Gaussian 90(TM) system (copyright 1990, Gaussian, Inc.),
 the Gaussian 88(TM) system (copyright 1988, Gaussian, Inc.),
 the Gaussian 86(TM) system (copyright 1986, Carnegie Mellon
 University), and the Gaussian 82(TM) system (copyright 1983,
 Carnegie Mellon University). Gaussian is a federally registered
 trademark of Gaussian, Inc.
  
 This software contains proprietary and confidential information,
 including trade secrets, belonging to Gaussian, Inc.
  
 This software is provided under written license and may be
 used, copied, transmitted, or stored only in accord with that
 written license.
  
 The following legend is applicable only to US Government
 contracts under FAR:
  
                    RESTRICTED RIGHTS LEGEND
  
 Use, reproduction and disclosure by the US Government is
 subject to restrictions as set forth in subparagraphs (a)
 and (c) of the Commercial Computer Software - Restricted
 Rights clause in FAR 52.227-19.
  
 Gaussian, Inc.
 340 Quinnipiac St., Bldg. 40, Wallingford CT 06492
  
  
 ---------------------------------------------------------------
 Warning -- This program may not be used in any manner that
 competes with the business of Gaussian, Inc. or will provide
 assistance to any competitor of Gaussian, Inc.  The licensee
 of this program is prohibited from giving any competitor of
 Gaussian, Inc. access to this program.  By using this program,
 the user acknowledges that Gaussian, Inc. is engaged in the
 business of creating and licensing software in the field of
 computational chemistry and represents and warrants to the
 licensee that it is not a competitor of Gaussian, Inc. and that
 it will not use this program in any manner prohibited above.
 ---------------------------------------------------------------
  

 Cite this work as:
 Gaussian 16, Revision A.03,
 M. J. Frisch, G. W. Trucks, H. B. Schlegel, G. E. Scuseria, 
 M. A. Robb, J. R. Cheeseman, G. Scalmani, V. Barone, 
 G. A. Petersson, H. Nakatsuji, X. Li, M. Caricato, A. V. Marenich, 
 J. Bloino, B. G. Janesko, R. Gomperts, B. Mennucci, H. P. Hratchian, 
 J. V. Ortiz, A. F. Izmaylov, J. L. Sonnenberg, D. Williams-Young, 
 F. Ding, F. Lipparini, F. Egidi, J. Goings, B. Peng, A. Petrone, 
 T. Henderson, D. Ranasinghe, V. G. Zakrzewski, J. Gao, N. Rega, 
 G. Zheng, W. Liang, M. Hada, M. Ehara, K. Toyota, R. Fukuda, 
 J. Hasegawa, M. Ishida, T. Nakajima, Y. Honda, O. Kitao, H. Nakai, 
 T. Vreven, K. Throssell, J. A. Montgomery, Jr., J. E. Peralta, 
 F. Ogliaro, M. J. Bearpark, J. J. Heyd, E. N. Brothers, K. N. Kudin, 
 V. N. Staroverov, T. A. Keith, R. Kobayashi, J. Normand, 
 K. Raghavachari, A. P. Rendell, J. C. Burant, S. S. Iyengar, 
 J. Tomasi, M. Cossi, J. M. Millam, M. Klene, C. Adamo, R. Cammi, 
 J. W. Ochterski, R. L. Martin, K. Morokuma, O. Farkas, 
 J. B. Foresman, and D. J. Fox, Gaussian, Inc., Wallingford CT, 2016.
 
 ******************************************
 Gaussian 16:  ES64L-G16RevA.03 25-Dec-2016
                22-May-2025 
 ******************************************
 %nproc=16
 Will use up to   16 processors via shared memory.
 %mem=32GB
 %chk=quad-an-adduct-pdt.chk
 -------------------------------------------------------------------
 # opt freq wb97xd scrf=(smd,solvent=thf) geom=connectivity def2tzvp
 -------------------------------------------------------------------
 1/18=20,19=15,26=3,38=1,57=2/1,3;
 2/9=110,12=2,17=6,18=5,40=1/2;
 3/5=44,7=101,11=2,25=1,30=1,70=32201,71=1,72=20,74=-58/1,2,3;
 4//1;
 5/5=2,38=5,53=20/2;
 6/7=2,8=2,9=2,10=2,28=1/1;
 7//1,2,3,16;
 1/18=20,19=15,26=3/3(2);
 2/9=110/2;
 99//99;
 2/9=110/2;
 3/5=44,7=101,11=2,25=1,30=1,70=32205,71=1,72=20,74=-58/1,2,3;
 4/5=5,16=3,69=1/1;
 5/5=2,38=5,53=20/2;
 7//1,2,3,16;
 1/18=20,19=15,26=3/3(-5);
 2/9=110/2;
 6/7=2,8=2,9=2,10=2,19=2,28=1/1;
 99/9=1/99;
 -------------------
 Title Card Required
 -------------------
 Symbolic Z-matrix:
 Charge =  0 Multiplicity = 1
 C                    -0.14775  -0.18552   0.96569 
 C                     0.59089  -1.33467   0.33848 
 C                     0.5122   -1.38809  -0.96298 
 C                     1.18119  -2.31593  -1.69126 
 C                     1.96362  -3.26734  -1.0254 
 C                     2.0404   -3.21813   0.37108 
 C                     1.33661  -2.21584   1.05074 
 C                     0.55917   1.12992   0.48054 
 C                    -0.0841    2.18095  -0.37396 
 H                    -1.06683   2.59123  -0.27 
 C                     0.34594   1.08061  -1.30743 
 C                    -0.32516  -0.30865  -1.57077 
 H                    -0.42393  -0.56764  -2.60424 
 C                    -1.6914   -0.16037  -0.88595 
 C                    -1.59452  -0.07739   0.48073 
 C                    -2.67913   0.12378   1.26307 
 C                    -3.94634   0.2272    0.65731 
 C                    -4.0692    0.13471  -0.7453 
 C                    -2.92216  -0.05511  -1.53239 
 C                     1.89714   1.22492  -1.37304 
 H                     2.25977   0.81201  -2.29114 
 C                     2.14405   2.51286  -0.60106 
 H                     3.05918   3.06127  -0.68285 
 C                     0.9033    3.35477  -0.49868 
 C                     2.07413   1.1518    0.15803 
 H                     2.77703   0.73489   0.84869 
 H                     1.1115   -2.32151  -2.75898 
 H                     2.49353  -4.01763  -1.57418 
 H                     2.62745  -3.93233   0.90978 
 H                     1.38729  -2.14565   2.11723 
 H                    -2.57627   0.20229   2.32522 
 H                    -4.81683   0.37665   1.26131 
 H                    -5.03155   0.2103   -1.20689 
 H                    -2.99055  -0.11631  -2.59845 
 H                     0.73359   3.96932  -1.358 
 H                     0.89957   3.99496   0.35867 
 H                    -0.10124  -0.35022   2.02191 
 

 GradGradGradGradGradGradGradGradGradGradGradGradGradGradGradGradGradGrad
 Berny optimization.
 Initialization pass.
                           ----------------------------
                           !    Initial Parameters    !
                           ! (Angstroms and Degrees)  !
 --------------------------                            --------------------------
 ! Name  Definition              Value          Derivative Info.                !
 --------------------------------------------------------------------------------
 ! R1    R(1,2)                  1.5032         estimate D2E/DX2                !
 ! R2    R(1,8)                  1.5702         estimate D2E/DX2                !
 ! R3    R(1,15)                 1.5297         estimate D2E/DX2                !
 ! R4    R(1,37)                 1.07           estimate D2E/DX2                !
 ! R5    R(2,3)                  1.3049         estimate D2E/DX2                !
 ! R6    R(2,7)                  1.3564         estimate D2E/DX2                !
 ! R7    R(3,4)                  1.356          estimate D2E/DX2                !
 ! R8    R(3,12)                 1.4952         estimate D2E/DX2                !
 ! R9    R(4,5)                  1.4003         estimate D2E/DX2                !
 ! R10   R(4,27)                 1.07           estimate D2E/DX2                !
 ! R11   R(5,6)                  1.3995         estimate D2E/DX2                !
 ! R12   R(5,28)                 1.07           estimate D2E/DX2                !
 ! R13   R(6,7)                  1.4007         estimate D2E/DX2                !
 ! R14   R(6,29)                 1.07           estimate D2E/DX2                !
 ! R15   R(7,30)                 1.07           estimate D2E/DX2                !
 ! R16   R(8,9)                  1.4995         estimate D2E/DX2                !
 ! R17   R(8,11)                 1.8013         estimate D2E/DX2                !
 ! R18   R(8,25)                 1.5491         estimate D2E/DX2                !
 ! R19   R(9,10)                 1.07           estimate D2E/DX2                !
 ! R20   R(9,11)                 1.5057         estimate D2E/DX2                !
 ! R21   R(9,24)                 1.539          estimate D2E/DX2                !
 ! R22   R(11,12)                1.5652         estimate D2E/DX2                !
 ! R23   R(11,20)                1.5593         estimate D2E/DX2                !
 ! R24   R(12,13)                1.07           estimate D2E/DX2                !
 ! R25   R(12,14)                1.5354         estimate D2E/DX2                !
 ! R26   R(14,15)                1.3726         estimate D2E/DX2                !
 ! R27   R(14,19)                1.3942         estimate D2E/DX2                !
 ! R28   R(15,16)                1.3524         estimate D2E/DX2                !
 ! R29   R(16,17)                1.4084         estimate D2E/DX2                !
 ! R30   R(16,31)                1.07           estimate D2E/DX2                !
 ! R31   R(17,18)                1.411          estimate D2E/DX2                !
 ! R32   R(17,32)                1.07           estimate D2E/DX2                !
 ! R33   R(18,19)                1.404          estimate D2E/DX2                !
 ! R34   R(18,33)                1.07           estimate D2E/DX2                !
 ! R35   R(19,34)                1.07           estimate D2E/DX2                !
 ! R36   R(20,21)                1.07           estimate D2E/DX2                !
 ! R37   R(20,22)                1.5218         estimate D2E/DX2                !
 ! R38   R(20,25)                1.543          estimate D2E/DX2                !
 ! R39   R(22,23)                1.07           estimate D2E/DX2                !
 ! R40   R(22,24)                1.5029         estimate D2E/DX2                !
 ! R41   R(22,25)                1.56           estimate D2E/DX2                !
 ! R42   R(24,35)                1.07           estimate D2E/DX2                !
 ! R43   R(24,36)                1.07           estimate D2E/DX2                !
 ! R44   R(25,26)                1.07           estimate D2E/DX2                !
 ! A1    A(2,1,8)              106.8761         estimate D2E/DX2                !
 ! A2    A(2,1,15)             112.7369         estimate D2E/DX2                !
 ! A3    A(2,1,37)             105.8342         estimate D2E/DX2                !
 ! A4    A(8,1,15)             105.5828         estimate D2E/DX2                !
 ! A5    A(8,1,37)             114.4805         estimate D2E/DX2                !
 ! A6    A(15,1,37)            111.4033         estimate D2E/DX2                !
 ! A7    A(1,2,3)              114.6966         estimate D2E/DX2                !
 ! A8    A(1,2,7)              123.2078         estimate D2E/DX2                !
 ! A9    A(3,2,7)              122.0234         estimate D2E/DX2                !
 ! A10   A(2,3,4)              122.2694         estimate D2E/DX2                !
 ! A11   A(2,3,12)             114.1807         estimate D2E/DX2                !
 ! A12   A(4,3,12)             123.4992         estimate D2E/DX2                !
 ! A13   A(3,4,5)              119.0241         estimate D2E/DX2                !
 ! A14   A(3,4,27)             120.4879         estimate D2E/DX2                !
 ! A15   A(5,4,27)             120.488          estimate D2E/DX2                !
 ! A16   A(4,5,6)              118.7689         estimate D2E/DX2                !
 ! A17   A(4,5,28)             120.6156         estimate D2E/DX2                !
 ! A18   A(6,5,28)             120.6155         estimate D2E/DX2                !
 ! A19   A(5,6,7)              118.8036         estimate D2E/DX2                !
 ! A20   A(5,6,29)             120.5981         estimate D2E/DX2                !
 ! A21   A(7,6,29)             120.5982         estimate D2E/DX2                !
 ! A22   A(2,7,6)              119.098          estimate D2E/DX2                !
 ! A23   A(2,7,30)             120.4511         estimate D2E/DX2                !
 ! A24   A(6,7,30)             120.4509         estimate D2E/DX2                !
 ! A25   A(1,8,9)              124.7586         estimate D2E/DX2                !
 ! A26   A(1,8,11)             103.3242         estimate D2E/DX2                !
 ! A27   A(1,8,25)             121.095          estimate D2E/DX2                !
 ! A28   A(9,8,25)             106.9179         estimate D2E/DX2                !
 ! A29   A(11,8,25)             84.8078         estimate D2E/DX2                !
 ! A30   A(8,9,10)             127.4004         estimate D2E/DX2                !
 ! A31   A(8,9,24)             107.7914         estimate D2E/DX2                !
 ! A32   A(10,9,11)            127.0687         estimate D2E/DX2                !
 ! A33   A(10,9,24)            107.7391         estimate D2E/DX2                !
 ! A34   A(11,9,24)            108.8996         estimate D2E/DX2                !
 ! A35   A(8,11,12)            104.0078         estimate D2E/DX2                !
 ! A36   A(8,11,20)             85.4962         estimate D2E/DX2                !
 ! A37   A(9,11,12)            129.0872         estimate D2E/DX2                !
 ! A38   A(9,11,20)            104.0396         estimate D2E/DX2                !
 ! A39   A(12,11,20)           120.1068         estimate D2E/DX2                !
 ! A40   A(3,12,11)            109.4065         estimate D2E/DX2                !
 ! A41   A(3,12,13)            105.6382         estimate D2E/DX2                !
 ! A42   A(3,12,14)            112.7512         estimate D2E/DX2                !
 ! A43   A(11,12,13)           114.6407         estimate D2E/DX2                !
 ! A44   A(11,12,14)           102.7538         estimate D2E/DX2                !
 ! A45   A(13,12,14)           111.8402         estimate D2E/DX2                !
 ! A46   A(12,14,15)           112.7748         estimate D2E/DX2                !
 ! A47   A(12,14,19)           125.8738         estimate D2E/DX2                !
 ! A48   A(15,14,19)           121.2923         estimate D2E/DX2                !
 ! A49   A(1,15,14)            112.2182         estimate D2E/DX2                !
 ! A50   A(1,15,16)            125.848          estimate D2E/DX2                !
 ! A51   A(14,15,16)           121.896          estimate D2E/DX2                !
 ! A52   A(15,16,17)           118.9292         estimate D2E/DX2                !
 ! A53   A(15,16,31)           120.5354         estimate D2E/DX2                !
 ! A54   A(17,16,31)           120.5354         estimate D2E/DX2                !
 ! A55   A(16,17,18)           120.0718         estimate D2E/DX2                !
 ! A56   A(16,17,32)           119.9641         estimate D2E/DX2                !
 ! A57   A(18,17,32)           119.9641         estimate D2E/DX2                !
 ! A58   A(17,18,19)           119.6694         estimate D2E/DX2                !
 ! A59   A(17,18,33)           120.1652         estimate D2E/DX2                !
 ! A60   A(19,18,33)           120.1653         estimate D2E/DX2                !
 ! A61   A(14,19,18)           118.131          estimate D2E/DX2                !
 ! A62   A(14,19,34)           120.9346         estimate D2E/DX2                !
 ! A63   A(18,19,34)           120.9344         estimate D2E/DX2                !
 ! A64   A(11,20,21)           109.7273         estimate D2E/DX2                !
 ! A65   A(11,20,22)           102.6149         estimate D2E/DX2                !
 ! A66   A(11,20,25)            93.8977         estimate D2E/DX2                !
 ! A67   A(21,20,22)           134.9831         estimate D2E/DX2                !
 ! A68   A(21,20,25)           142.5835         estimate D2E/DX2                !
 ! A69   A(20,22,23)           122.2611         estimate D2E/DX2                !
 ! A70   A(20,22,24)           112.0068         estimate D2E/DX2                !
 ! A71   A(23,22,24)           115.0977         estimate D2E/DX2                !
 ! A72   A(23,22,25)           121.5139         estimate D2E/DX2                !
 ! A73   A(24,22,25)           114.7461         estimate D2E/DX2                !
 ! A74   A(9,24,22)             96.1959         estimate D2E/DX2                !
 ! A75   A(9,24,35)            113.6658         estimate D2E/DX2                !
 ! A76   A(9,24,36)            112.9032         estimate D2E/DX2                !
 ! A77   A(22,24,35)           113.4514         estimate D2E/DX2                !
 ! A78   A(22,24,36)           113.1175         estimate D2E/DX2                !
 ! A79   A(35,24,36)           107.4163         estimate D2E/DX2                !
 ! A80   A(8,25,20)             95.4553         estimate D2E/DX2                !
 ! A81   A(8,25,22)             99.0596         estimate D2E/DX2                !
 ! A82   A(8,25,26)            120.1701         estimate D2E/DX2                !
 ! A83   A(20,25,26)           137.2487         estimate D2E/DX2                !
 ! A84   A(22,25,26)           128.6521         estimate D2E/DX2                !
 ! D1    D(8,1,2,3)            -64.9581         estimate D2E/DX2                !
 ! D2    D(8,1,2,7)            112.0032         estimate D2E/DX2                !
 ! D3    D(15,1,2,3)            50.605          estimate D2E/DX2                !
 ! D4    D(15,1,2,7)          -132.4338         estimate D2E/DX2                !
 ! D5    D(37,1,2,3)           172.6199         estimate D2E/DX2                !
 ! D6    D(37,1,2,7)           -10.4189         estimate D2E/DX2                !
 ! D7    D(2,1,8,9)            115.8949         estimate D2E/DX2                !
 ! D8    D(2,1,8,11)            61.5341         estimate D2E/DX2                !
 ! D9    D(2,1,8,25)           -30.4277         estimate D2E/DX2                !
 ! D10   D(15,1,8,9)            -4.3641         estimate D2E/DX2                !
 ! D11   D(15,1,8,11)          -58.7249         estimate D2E/DX2                !
 ! D12   D(15,1,8,25)         -150.6867         estimate D2E/DX2                !
 ! D13   D(37,1,8,9)          -127.2698         estimate D2E/DX2                !
 ! D14   D(37,1,8,11)          178.3694         estimate D2E/DX2                !
 ! D15   D(37,1,8,25)           86.4076         estimate D2E/DX2                !
 ! D16   D(2,1,15,14)          -47.8353         estimate D2E/DX2                !
 ! D17   D(2,1,15,16)          134.3778         estimate D2E/DX2                !
 ! D18   D(8,1,15,14)           68.5014         estimate D2E/DX2                !
 ! D19   D(8,1,15,16)         -109.2855         estimate D2E/DX2                !
 ! D20   D(37,1,15,14)        -166.6526         estimate D2E/DX2                !
 ! D21   D(37,1,15,16)          15.5605         estimate D2E/DX2                !
 ! D22   D(1,2,3,4)            176.2129         estimate D2E/DX2                !
 ! D23   D(1,2,3,12)            -1.2822         estimate D2E/DX2                !
 ! D24   D(7,2,3,4)             -0.7883         estimate D2E/DX2                !
 ! D25   D(7,2,3,12)          -178.2834         estimate D2E/DX2                !
 ! D26   D(1,2,7,6)           -177.008          estimate D2E/DX2                !
 ! D27   D(1,2,7,30)             2.9337         estimate D2E/DX2                !
 ! D28   D(3,2,7,6)             -0.2645         estimate D2E/DX2                !
 ! D29   D(3,2,7,30)           179.6772         estimate D2E/DX2                !
 ! D30   D(2,3,4,5)              1.2794         estimate D2E/DX2                !
 ! D31   D(2,3,4,27)          -178.7756         estimate D2E/DX2                !
 ! D32   D(12,3,4,5)           178.5389         estimate D2E/DX2                !
 ! D33   D(12,3,4,27)           -1.5162         estimate D2E/DX2                !
 ! D34   D(2,3,12,11)           64.8192         estimate D2E/DX2                !
 ! D35   D(2,3,12,13)         -171.2877         estimate D2E/DX2                !
 ! D36   D(2,3,12,14)          -48.8554         estimate D2E/DX2                !
 ! D37   D(4,3,12,11)         -112.6409         estimate D2E/DX2                !
 ! D38   D(4,3,12,13)           11.2523         estimate D2E/DX2                !
 ! D39   D(4,3,12,14)          133.6846         estimate D2E/DX2                !
 ! D40   D(3,4,5,6)             -0.721          estimate D2E/DX2                !
 ! D41   D(3,4,5,28)           179.3217         estimate D2E/DX2                !
 ! D42   D(27,4,5,6)           179.3341         estimate D2E/DX2                !
 ! D43   D(27,4,5,28)           -0.6232         estimate D2E/DX2                !
 ! D44   D(4,5,6,7)             -0.2705         estimate D2E/DX2                !
 ! D45   D(4,5,6,29)           179.828          estimate D2E/DX2                !
 ! D46   D(28,5,6,7)           179.6868         estimate D2E/DX2                !
 ! D47   D(28,5,6,29)           -0.2147         estimate D2E/DX2                !
 ! D48   D(5,6,7,2)              0.7689         estimate D2E/DX2                !
 ! D49   D(5,6,7,30)          -179.1728         estimate D2E/DX2                !
 ! D50   D(29,6,7,2)          -179.3296         estimate D2E/DX2                !
 ! D51   D(29,6,7,30)            0.7287         estimate D2E/DX2                !
 ! D52   D(1,8,9,10)            44.1162         estimate D2E/DX2                !
 ! D53   D(1,8,9,24)           174.5182         estimate D2E/DX2                !
 ! D54   D(25,8,9,10)         -165.6405         estimate D2E/DX2                !
 ! D55   D(25,8,9,24)          -35.2385         estimate D2E/DX2                !
 ! D56   D(1,8,11,12)           -5.0771         estimate D2E/DX2                !
 ! D57   D(1,8,11,20)         -125.0069         estimate D2E/DX2                !
 ! D58   D(25,8,11,12)         115.6807         estimate D2E/DX2                !
 ! D59   D(25,8,11,20)          -4.249          estimate D2E/DX2                !
 ! D60   D(1,8,25,20)          106.7411         estimate D2E/DX2                !
 ! D61   D(1,8,25,22)          165.8936         estimate D2E/DX2                !
 ! D62   D(1,8,25,26)          -48.5914         estimate D2E/DX2                !
 ! D63   D(9,8,25,20)          -44.8229         estimate D2E/DX2                !
 ! D64   D(9,8,25,22)           14.3296         estimate D2E/DX2                !
 ! D65   D(9,8,25,26)          159.8446         estimate D2E/DX2                !
 ! D66   D(11,8,25,20)           4.3001         estimate D2E/DX2                !
 ! D67   D(11,8,25,22)          63.4526         estimate D2E/DX2                !
 ! D68   D(11,8,25,26)        -151.0324         estimate D2E/DX2                !
 ! D69   D(10,9,11,12)         -47.6573         estimate D2E/DX2                !
 ! D70   D(10,9,11,20)         161.9676         estimate D2E/DX2                !
 ! D71   D(24,9,11,12)        -179.1286         estimate D2E/DX2                !
 ! D72   D(24,9,11,20)          30.4962         estimate D2E/DX2                !
 ! D73   D(8,9,24,22)           38.4887         estimate D2E/DX2                !
 ! D74   D(8,9,24,35)          157.4779         estimate D2E/DX2                !
 ! D75   D(8,9,24,36)          -79.844          estimate D2E/DX2                !
 ! D76   D(10,9,24,22)         179.0572         estimate D2E/DX2                !
 ! D77   D(10,9,24,35)         -61.9535         estimate D2E/DX2                !
 ! D78   D(10,9,24,36)          60.7246         estimate D2E/DX2                !
 ! D79   D(11,9,24,22)         -39.8242         estimate D2E/DX2                !
 ! D80   D(11,9,24,35)          79.165          estimate D2E/DX2                !
 ! D81   D(11,9,24,36)        -158.1569         estimate D2E/DX2                !
 ! D82   D(8,11,12,3)          -54.5767         estimate D2E/DX2                !
 ! D83   D(8,11,12,13)        -173.0027         estimate D2E/DX2                !
 ! D84   D(8,11,12,14)          65.4322         estimate D2E/DX2                !
 ! D85   D(9,11,12,3)         -107.9825         estimate D2E/DX2                !
 ! D86   D(9,11,12,13)         133.5915         estimate D2E/DX2                !
 ! D87   D(9,11,12,14)          12.0265         estimate D2E/DX2                !
 ! D88   D(20,11,12,3)          38.3524         estimate D2E/DX2                !
 ! D89   D(20,11,12,13)        -80.0736         estimate D2E/DX2                !
 ! D90   D(20,11,12,14)        158.3614         estimate D2E/DX2                !
 ! D91   D(8,11,20,21)         154.7339         estimate D2E/DX2                !
 ! D92   D(8,11,20,22)         -57.0759         estimate D2E/DX2                !
 ! D93   D(8,11,20,25)           4.2581         estimate D2E/DX2                !
 ! D94   D(9,11,20,21)        -155.1859         estimate D2E/DX2                !
 ! D95   D(9,11,20,22)          -6.9958         estimate D2E/DX2                !
 ! D96   D(9,11,20,25)          54.3382         estimate D2E/DX2                !
 ! D97   D(12,11,20,21)         51.1427         estimate D2E/DX2                !
 ! D98   D(12,11,20,22)       -160.6672         estimate D2E/DX2                !
 ! D99   D(12,11,20,25)        -99.3332         estimate D2E/DX2                !
 ! D100  D(3,12,14,15)          49.6686         estimate D2E/DX2                !
 ! D101  D(3,12,14,19)        -133.1146         estimate D2E/DX2                !
 ! D102  D(11,12,14,15)        -67.9987         estimate D2E/DX2                !
 ! D103  D(11,12,14,19)        109.2181         estimate D2E/DX2                !
 ! D104  D(13,12,14,15)        168.5489         estimate D2E/DX2                !
 ! D105  D(13,12,14,19)        -14.2343         estimate D2E/DX2                !
 ! D106  D(12,14,15,1)          -1.2498         estimate D2E/DX2                !
 ! D107  D(12,14,15,16)        176.6373         estimate D2E/DX2                !
 ! D108  D(19,14,15,1)        -178.6108         estimate D2E/DX2                !
 ! D109  D(19,14,15,16)         -0.7236         estimate D2E/DX2                !
 ! D110  D(12,14,19,18)       -177.21           estimate D2E/DX2                !
 ! D111  D(12,14,19,34)          2.7311         estimate D2E/DX2                !
 ! D112  D(15,14,19,18)         -0.2132         estimate D2E/DX2                !
 ! D113  D(15,14,19,34)        179.7279         estimate D2E/DX2                !
 ! D114  D(1,15,16,17)         178.7278         estimate D2E/DX2                !
 ! D115  D(1,15,16,31)          -1.3228         estimate D2E/DX2                !
 ! D116  D(14,15,16,17)          1.1411         estimate D2E/DX2                !
 ! D117  D(14,15,16,31)       -178.9095         estimate D2E/DX2                !
 ! D118  D(15,16,17,18)         -0.6436         estimate D2E/DX2                !
 ! D119  D(15,16,17,32)        179.3928         estimate D2E/DX2                !
 ! D120  D(31,16,17,18)        179.407          estimate D2E/DX2                !
 ! D121  D(31,16,17,32)         -0.5566         estimate D2E/DX2                !
 ! D122  D(16,17,18,19)         -0.2632         estimate D2E/DX2                !
 ! D123  D(16,17,18,33)        179.8266         estimate D2E/DX2                !
 ! D124  D(32,17,18,19)        179.7004         estimate D2E/DX2                !
 ! D125  D(32,17,18,33)         -0.2097         estimate D2E/DX2                !
 ! D126  D(17,18,19,14)          0.6793         estimate D2E/DX2                !
 ! D127  D(17,18,19,34)       -179.2618         estimate D2E/DX2                !
 ! D128  D(33,18,19,14)       -179.4106         estimate D2E/DX2                !
 ! D129  D(33,18,19,34)          0.6483         estimate D2E/DX2                !
 ! D130  D(11,20,22,23)       -162.0175         estimate D2E/DX2                !
 ! D131  D(11,20,22,24)        -19.255          estimate D2E/DX2                !
 ! D132  D(21,20,22,23)        -26.5632         estimate D2E/DX2                !
 ! D133  D(21,20,22,24)        116.1993         estimate D2E/DX2                !
 ! D134  D(11,20,25,8)          -4.9603         estimate D2E/DX2                !
 ! D135  D(11,20,25,26)        142.9305         estimate D2E/DX2                !
 ! D136  D(21,20,25,8)        -135.192          estimate D2E/DX2                !
 ! D137  D(21,20,25,26)         12.6987         estimate D2E/DX2                !
 ! D138  D(20,22,24,9)          35.6499         estimate D2E/DX2                !
 ! D139  D(20,22,24,35)        -83.5075         estimate D2E/DX2                !
 ! D140  D(20,22,24,36)        153.8132         estimate D2E/DX2                !
 ! D141  D(23,22,24,9)        -178.7561         estimate D2E/DX2                !
 ! D142  D(23,22,24,35)         62.0865         estimate D2E/DX2                !
 ! D143  D(23,22,24,36)        -60.5928         estimate D2E/DX2                !
 ! D144  D(25,22,24,9)         -30.3858         estimate D2E/DX2                !
 ! D145  D(25,22,24,35)       -149.5432         estimate D2E/DX2                !
 ! D146  D(25,22,24,36)         87.7774         estimate D2E/DX2                !
 ! D147  D(23,22,25,8)         157.4082         estimate D2E/DX2                !
 ! D148  D(23,22,25,26)         16.2218         estimate D2E/DX2                !
 ! D149  D(24,22,25,8)          11.262          estimate D2E/DX2                !
 ! D150  D(24,22,25,26)       -129.9244         estimate D2E/DX2                !
 --------------------------------------------------------------------------------
 Trust Radius=3.00D-01 FncErr=1.00D-07 GrdErr=1.00D-06 EigMax=2.50D+02 EigMin=1.00D-04
 Number of steps in this run=    222 maximum allowed number of steps=    222.
 GradGradGradGradGradGradGradGradGradGradGradGradGradGradGradGradGradGrad

                          Input orientation:                          
 ---------------------------------------------------------------------
 Center     Atomic      Atomic             Coordinates (Angstroms)
 Number     Number       Type             X           Y           Z
 ---------------------------------------------------------------------
      1          6           0       -0.147750   -0.185520    0.965685
      2          6           0        0.590887   -1.334667    0.338476
      3          6           0        0.512200   -1.388087   -0.962978
      4          6           0        1.181191   -2.315931   -1.691263
      5          6           0        1.963622   -3.267341   -1.025402
      6          6           0        2.040401   -3.218130    0.371080
      7          6           0        1.336611   -2.215843    1.050741
      8          6           0        0.559169    1.129924    0.480536
      9          6           0       -0.084102    2.180946   -0.373959
     10          1           0       -1.066834    2.591227   -0.270002
     11          6           0        0.345942    1.080614   -1.307431
     12          6           0       -0.325160   -0.308653   -1.570767
     13          1           0       -0.423931   -0.567644   -2.604241
     14          6           0       -1.691398   -0.160368   -0.885954
     15          6           0       -1.594517   -0.077393    0.480730
     16          6           0       -2.679126    0.123779    1.263073
     17          6           0       -3.946345    0.227196    0.657306
     18          6           0       -4.069195    0.134706   -0.745303
     19          6           0       -2.922164   -0.055111   -1.532389
     20          6           0        1.897136    1.224918   -1.373044
     21          1           0        2.259766    0.812008   -2.291143
     22          6           0        2.144053    2.512863   -0.601057
     23          1           0        3.059178    3.061275   -0.682853
     24          6           0        0.903298    3.354774   -0.498682
     25          6           0        2.074132    1.151800    0.158030
     26          1           0        2.777034    0.734892    0.848694
     27          1           0        1.111495   -2.321515   -2.758976
     28          1           0        2.493528   -4.017635   -1.574181
     29          1           0        2.627448   -3.932331    0.909775
     30          1           0        1.387285   -2.145650    2.117233
     31          1           0       -2.576268    0.202289    2.325220
     32          1           0       -4.816826    0.376648    1.261315
     33          1           0       -5.031549    0.210298   -1.206889
     34          1           0       -2.990549   -0.116309   -2.598446
     35          1           0        0.733590    3.969323   -1.358001
     36          1           0        0.899566    3.994957    0.358670
     37          1           0       -0.101243   -0.350221    2.021910
 ---------------------------------------------------------------------
                    Distance matrix (angstroms):
                    1          2          3          4          5
     1  C    0.000000
     2  C    1.503168   0.000000
     3  C    2.366737   1.304925   0.000000
     4  C    3.655695   2.330489   1.356039   0.000000
     5  C    4.233194   2.734921   2.375314   1.400268   0.000000
     6  C    3.786592   2.376886   2.732063   2.409453   1.399456
     7  C    2.516499   1.356427   2.328068   2.748229   2.410221
     8  C    1.570190   2.468886   2.902811   4.120380   4.855540
     9  C    2.720085   3.650029   3.666130   4.853674   5.856738
    10  H    3.175211   4.304757   4.336877   5.581558   6.639059
    11  C    2.648374   2.933017   2.498153   3.518733   4.647702
    12  C    2.545629   2.353095   1.495245   2.512524   3.780182
    13  H    3.600926   3.205895   2.059905   2.542921   3.934654
    14  C    2.410820   2.843771   2.523702   3.680590   4.799156
    15  C    1.529709   2.525265   2.870621   4.175303   5.010444
    16  C    2.567484   3.697963   4.174398   5.438964   6.188046
    17  C    3.833374   4.809110   5.011295   6.186670   7.069017
    18  C    4.290427   5.004998   4.832749   5.870862   6.931613
    19  C    3.735607   4.180781   3.727722   4.687651   5.869102
    20  C    3.411825   3.344707   2.985631   3.626492   4.506180
    21  H    4.171106   3.782627   3.107801   3.362615   4.281458
    22  C    3.871475   4.254238   4.243977   5.043105   5.798567
    23  H    4.852190   5.143917   5.134431   5.784295   6.431870
    24  C    3.972751   4.773813   4.781553   5.801410   6.727118
    25  C    2.716154   2.900879   3.185486   4.030185   4.576192
    26  H    3.068421   3.053300   3.594255   4.278506   4.493522
    27  H    4.474514   3.292281   2.110936   1.070000   2.150810
    28  H    5.302110   3.804814   3.348694   2.152146   1.070000
    29  H    4.662986   3.349899   3.801928   3.386711   2.151230
    30  H    2.743083   2.110905   3.290499   3.817868   3.386224
    31  H    2.810059   4.042308   4.783322   6.049137   6.623865
    32  H    4.712081   5.746616   6.038235   7.207212   8.030081
    33  H    5.359874   6.032152   5.774727   6.724179   7.814046
    34  H    4.559532   4.789216   4.069573   4.802576   6.078427
    35  H    4.841384   5.570521   5.376513   6.309978   7.347986
    36  H    4.352209   5.338594   5.556434   6.641448   7.469192
    37  H    1.070000   2.069331   3.219167   4.392756   4.696740
                    6          7          8          9         10
     6  C    0.000000
     7  C    1.400657   0.000000
     8  C    4.594737   3.481911   0.000000
     9  C    5.849668   4.835281   1.499535   0.000000
    10  H    6.619254   5.534331   2.311406   1.070000   0.000000
    11  C    4.916074   4.172412   1.801311   1.505668   2.313903
    12  C    4.222761   3.642961   2.656950   2.772825   3.263644
    13  H    4.685140   4.378922   3.655690   3.555895   3.980008
    14  C    4.985616   4.140604   2.932098   2.885705   2.888036
    15  C    4.805089   3.672790   2.469003   2.848147   2.821981
    16  C    5.851320   4.652424   3.480121   3.694044   3.322364
    17  C    6.913271   5.833768   4.598458   4.449446   3.839287
    18  C    7.057973   6.162272   4.890285   4.495105   3.908271
    19  C    6.185057   5.429409   4.192356   3.794274   3.469723
    20  C    4.775266   4.245911   2.287999   2.416084   3.445086
    21  H    4.835035   4.603073   3.267308   3.323146   4.279825
    22  C    5.813784   5.073565   2.365211   2.264159   3.228859
    23  H    6.448225   5.815544   3.366547   3.278811   4.173172
    24  C    6.727002   5.798296   2.455045   1.538956   2.125257
    25  C    4.375251   3.561164   1.549065   2.449516   3.481498
    26  H    4.049337   3.289753   2.282656   3.431042   4.412797
    27  H    3.385858   3.817826   4.765704   5.233537   5.922427
    28  H    2.151412   3.387496   5.870346   6.819612   7.619325
    29  H    1.070000   2.152316   5.485294   6.809746   7.589229
    30  H    2.150773   1.070000   3.754190   5.204850   5.844621
    31  H    6.068901   4.773078   3.754241   4.172714   3.836742
    32  H    7.793363   6.680579   5.484374   5.322433   4.616463
    33  H    8.016020   7.178893   5.911788   5.390219   4.718638
    34  H    6.614366   6.037294   4.861452   4.321245   4.056240
    35  H    7.507127   6.664979   3.387156   2.198920   2.514839
    36  H    7.302758   6.264503   2.887756   2.189745   2.496480
    37  H    3.941673   2.547771   2.236696   3.485297   3.851927
                   11         12         13         14         15
    11  C    0.000000
    12  C    1.565179   0.000000
    13  H    2.234094   1.070000   0.000000
    14  C    2.422485   1.535436   2.173673   0.000000
    15  C    2.881645   2.423507   3.335815   1.372624   0.000000
    16  C    4.083388   3.709286   4.529910   2.382155   1.352371
    17  C    4.797107   4.285373   4.865887   2.759826   2.378035
    18  C    4.550183   3.859502   4.151734   2.400161   2.769869
    19  C    3.467131   2.609634   2.766356   1.394182   2.411595
    20  C    1.559272   2.707310   3.180640   3.877350   4.162226
    21  H    2.168539   2.908035   3.033760   4.304854   4.830094
    22  C    2.404892   3.872764   4.482947   4.683803   4.675103
    23  H    3.416836   4.857834   5.384499   5.743536   5.732542
    24  C    2.477201   4.009884   4.645458   4.386188   4.356385
    25  C    2.266999   3.298222   4.102067   4.122003   3.882529
    26  H    3.267814   4.070183   4.885237   4.876206   4.461576
    27  H    3.777239   2.743617   2.336138   4.004370   4.780615
    28  H    5.538539   4.658493   4.634115   5.732867   6.038234
    29  H    5.937246   5.291694   5.742851   6.008725   5.733203
    30  H    4.818869   4.461880   5.297445   4.736958   3.980826
    31  H    4.744145   4.528494   5.433685   3.350545   2.108127
    32  H    5.809319   5.354006   5.927203   3.829811   3.346452
    33  H    5.448391   4.748875   4.877287   3.375944   3.839793
    34  H    3.772468   2.863114   2.606006   2.149968   3.381086
    35  H    2.915042   4.412176   4.845311   4.812249   5.017660
    36  H    3.402321   4.872754   5.598912   5.052614   4.776963
    37  H    3.651270   3.599888   4.642485   3.319685   2.163224
                   16         17         18         19         20
    16  C    0.000000
    17  C    1.408365   0.000000
    18  C    2.442536   1.411013   0.000000
    19  C    2.811703   2.433805   1.404000   0.000000
    20  C    5.394793   6.266102   6.097518   4.988939   0.000000
    21  H    6.123623   6.895736   6.550123   5.308485   1.070000
    22  C    5.696118   6.625760   6.654389   5.755730   1.521755
    23  H    6.733769   7.674984   7.705999   6.797796   2.280113
    24  C    5.135841   5.885328   5.929194   5.227813   2.507690
    25  C    4.987124   6.111490   6.292135   5.410835   1.543005
    26  H    5.505893   6.745236   7.054921   6.226919   2.439358
    27  H    6.043604   6.614277   6.076797   4.786597   3.887830
    28  H    7.208166   8.029326   7.810141   6.710667   5.280198
    29  H    6.688540   7.783325   8.007815   7.196888   5.686988
    30  H    4.734511   6.017424   6.570184   6.021748   4.878803
    31  H    1.070000   2.158626   3.414895   3.881629   5.893578
    32  H    2.152605   1.070000   2.154994   3.403078   7.262003
    33  H    3.412050   2.157122   1.070000   2.150789   7.004550
    34  H    3.881489   3.410493   2.158848   1.070000   5.214399
    35  H    5.771037   6.321927   6.176280   5.439763   2.980910
    36  H    5.348925   6.145572   6.388183   5.880882   3.415713
    37  H    2.728734   4.120723   4.861817   4.547277   4.242676
                   21         22         23         24         25
    21  H    0.000000
    22  C    2.400560   0.000000
    23  H    2.878343   1.070000   0.000000
    24  C    3.393904   1.502920   2.183548   0.000000
    25  C    2.479590   1.559999   2.307270   2.579770   0.000000
    26  H    3.183094   2.379837   2.799517   3.491431   1.070000
    27  H    3.369920   5.393886   6.089185   6.113308   4.636757
    28  H    4.888161   6.611846   7.157191   7.618263   5.468044
    29  H    5.734965   6.637531   7.185637   7.619603   5.169108
    30  H    5.379846   5.446426   6.143922   6.109986   3.896590
    31  H    6.713403   6.015254   6.998611   5.479047   5.217710
    32  H    7.930173   7.515695   8.545083   6.684806   7.021638
    33  H    7.396008   7.560297   8.594332   6.753642   7.296583
    34  H    5.340601   6.104609   7.096882   5.623119   5.904004
    35  H    3.628857   2.164173   2.586259   1.070000   3.468982
    36  H    4.359222   2.160191   2.573025   1.070000   3.082758
    37  H    5.052481   4.485373   5.379806   4.592328   3.234559
                   26         27         28         29         30
    26  H    0.000000
    27  H    5.013075   0.000000
    28  H    5.342023   2.488087   0.000000
    29  H    4.670019   4.283991   2.489026   0.000000
    30  H    3.440657   4.887168   4.284232   2.487607   0.000000
    31  H    5.578677   6.768917   7.662631   6.795383   4.611489
    32  H    7.613495   7.654268   8.988383   8.608606   6.751709
    33  H    8.091637   6.823199   8.639276   8.961131   7.602743
    34  H    6.772912   4.659986   6.807684   7.644052   6.746947
    35  H    4.416640   6.456019   8.181418   8.435973   7.063814
    36  H    3.793815   7.047159   8.395132   8.132108   6.406049
    37  H    3.292171   5.311648   5.754531   4.638331   2.334174
                   31         32         33         34         35
    31  H    0.000000
    32  H    2.486442   0.000000
    33  H    4.301658   2.483104   0.000000
    34  H    4.951325   4.298377   2.491743   0.000000
    35  H    6.221881   7.111627   6.884034   5.665713   0.000000
    36  H    5.507546   6.825252   7.207825   6.385925   1.724866
    37  H    2.554018   4.831518   5.920070   5.454401   5.547901
                   36         37
    36  H    0.000000
    37  H    4.759050   0.000000
 Stoichiometry    C21H16
 Framework group  C1[X(C21H16)]
 Deg. of freedom   105
 Full point group                 C1      NOp   1
 Largest Abelian subgroup         C1      NOp   1
 Largest concise Abelian subgroup C1      NOp   1
                         Standard orientation:                         
 ---------------------------------------------------------------------
 Center     Atomic      Atomic             Coordinates (Angstroms)
 Number     Number       Type             X           Y           Z
 ---------------------------------------------------------------------
      1          6           0        0.078604   -0.249344   -1.275164
      2          6           0       -1.074160   -0.988759   -0.655556
      3          6           0       -1.091571   -0.976646    0.649197
      4          6           0       -2.101252   -1.530794    1.364954
      5          6           0       -3.149930   -2.161566    0.684404
      6          6           0       -3.127267   -2.184937   -0.714674
      7          6           0       -2.059740   -1.571727   -1.382657
      8          6           0       -0.099554    1.265953   -0.904175
      9          6           0        0.848439    2.054353   -0.050745
     10          1           0        1.917406    2.055954   -0.097721
     11          6           0       -0.017257    1.265245    0.895255
     12          6           0        0.059641   -0.252366    1.270393
     13          1           0       -0.003084   -0.456466    2.318872
     14          6           0        1.414116   -0.677864    0.685660
     15          6           0        1.429470   -0.660389   -0.686766
     16          6           0        2.549282   -0.937796   -1.392439
     17          6           0        3.726117   -1.277117   -0.697160
     18          6           0        3.729194   -1.310647    0.713451
     19          6           0        2.555817   -0.998911    1.418592
     20          6           0       -1.397991    1.987331    0.836116
     21          1           0       -1.939079    1.806747    1.741386
     22          6           0       -1.094561    3.215995   -0.008899
     23          1           0       -1.735167    4.072947   -0.021457
     24          6           0        0.376761    3.519240   -0.053839
     25          6           0       -1.507183    1.879286   -0.699223
     26          1           0       -2.277745    1.710558   -1.422179
     27          1           0       -2.096240   -1.487468    2.434065
     28          1           0       -3.954031   -2.616652    1.224051
     29          1           0       -3.912122   -2.661277   -1.264222
     30          1           0       -2.022675   -1.562450   -2.451974
     31          1           0        2.541102   -0.900879   -2.461771
     32          1           0        4.619005   -1.509173   -1.239194
     33          1           0        4.621704   -1.570946    1.243140
     34          1           0        2.538548   -1.006579    2.488425
     35          1           0        0.721218    4.083145    0.787743
     36          1           0        0.669717    4.049178   -0.936020
     37          1           0        0.029597   -0.457894   -2.323498
 ---------------------------------------------------------------------
 Rotational constants (GHZ):           0.4742111           0.3733402           0.2656898
 Standard basis: def2TZVP (5D, 7F)
 There are   852 symmetry adapted cartesian basis functions of A   symmetry.
 There are   747 symmetry adapted basis functions of A   symmetry.
   747 basis functions,  1199 primitive gaussians,   852 cartesian basis functions
    71 alpha electrons       71 beta electrons
       nuclear repulsion energy      1629.5509860476 Hartrees.
 NAtoms=   37 NActive=   37 NUniq=   37 SFac= 1.00D+00 NAtFMM=   60 NAOKFM=F Big=F
 Integral buffers will be    131072 words long.
 Raffenetti 2 integral format.
 Two-electron integral symmetry is turned on.
 Nuclear repulsion after empirical dispersion term =     1629.5168750881 Hartrees.
 ------------------------------------------------------------------------------
 Polarizable Continuum Model (PCM)
 =================================
 Model                : PCM.
 Atomic radii         : SMD-Coulomb.
 Polarization charges : Total charges.
 Charge compensation  : None.
 Solution method      : On-the-fly selection.
 Cavity type          : VdW (van der Waals Surface) (Alpha=1.000).
 Cavity algorithm     : GePol (No added spheres)
                        Default sphere list used, NSphG=   37.
                        Lebedev-Laikov grids with approx.  5.0 points / Ang**2.
                        Smoothing algorithm: York/Karplus (Gamma=1.0000).
                        Polarization charges: spherical gaussians, with
                                              point-specific exponents (IZeta= 3).
                        Self-potential: point-specific (ISelfS= 7).
                        Self-field    : sphere-specific E.n sum rule (ISelfD= 2).
 1st derivatives      : Analytical E(r).r(x)/FMM algorithm (CHGder, D1EAlg=3).
                        Cavity 1st derivative terms included.
 Solvent              : TetraHydroFuran, Eps=   7.425700 Eps(inf)=   1.974025
 ------------------------------------------------------------------------------
 ------------------------------------------------------------------------------
 Atomic radii for non-electrostatic terms: SMD-CDS.
 ------------------------------------------------------------------------------
 Nuclear repulsion after PCM non-electrostatic terms =     1629.5053969799 Hartrees.
 One-electron integrals computed using PRISM.
   1 Symmetry operations used in ECPInt.
 ECPInt:  NShTT=   43660 NPrTT=  133896 LenC2=   40567 LenP2D=   91191.
 LDataN:  DoStor=T MaxTD1= 6 Len=  172
 NBasis=   747 RedAO= T EigKep=  3.01D-06  NBF=   747
 NBsUse=   747 1.00D-06 EigRej= -1.00D+00 NBFU=   747
 ExpMin= 9.52D-02 ExpMax= 1.36D+04 ExpMxC= 4.63D+02 IAcc=3 IRadAn=         5 AccDes= 0.00D+00
 Harris functional with IExCor= 4639 and IRadAn=       5 diagonalized for initial guess.
 HarFok:  IExCor= 4639 AccDes= 0.00D+00 IRadAn=         5 IDoV= 1 UseB2=F ITyADJ=14
 ICtDFT=  3500011 ScaDFX=  1.000000  1.000000  1.000000  1.000000
 FoFCou: FMM=F IPFlag=           0 FMFlag=      100000 FMFlg1=           0
         NFxFlg=           0 DoJE=T BraDBF=F KetDBF=T FulRan=T
         wScrn=  0.000000 ICntrl=       500 IOpCl=  0 I1Cent=   200000004 NGrid=           0
         NMat0=    1 NMatS0=      1 NMatT0=    0 NMatD0=    1 NMtDS0=    0 NMtDT0=    0
 Petite list used in FoFCou.
 Requested convergence on RMS density matrix=1.00D-08 within 128 cycles.
 Requested convergence on MAX density matrix=1.00D-06.
 Requested convergence on             energy=1.00D-06.
 No special actions if energy rises.
 Inv3:  Mode=1 IEnd=    19706907.
 Iteration    1 A*A^-1 deviation from unit magnitude is 8.88D-15 for   2548.
 Iteration    1 A*A^-1 deviation from orthogonality  is 4.00D-15 for   1461   1271.
 Iteration    1 A^-1*A deviation from unit magnitude is 9.10D-15 for   2548.
 Iteration    1 A^-1*A deviation from orthogonality  is 3.10D-15 for   2559   2481.
 Error on total polarization charges =  0.05427
 SCF Done:  E(RwB97XD) =  -809.742997160     A.U. after   13 cycles
            NFock= 13  Conv=0.70D-08     -V/T= 2.0048
 SMD-CDS (non-electrostatic) energy       (kcal/mol) =      -7.20
 (included in total energy above)

 **********************************************************************

            Population analysis using the SCF density.

 **********************************************************************

 Orbital symmetries:
       Occupied  (A) (A) (A) (A) (A) (A) (A) (A) (A) (A) (A) (A)
                 (A) (A) (A) (A) (A) (A) (A) (A) (A) (A) (A) (A)
                 (A) (A) (A) (A) (A) (A) (A) (A) (A) (A) (A) (A)
                 (A) (A) (A) (A) (A) (A) (A) (A) (A) (A) (A) (A)
                 (A) (A) (A) (A) (A) (A) (A) (A) (A) (A) (A) (A)
                 (A) (A) (A) (A) (A) (A) (A) (A) (A) (A) (A)
       Virtual   (A) (A) (A) (A) (A) (A) (A) (A) (A) (A) (A) (A)
                 (A) (A) (A) (A) (A) (A) (A) (A) (A) (A) (A) (A)
                 (A) (A) (A) (A) (A) (A) (A) (A) (A) (A) (A) (A)
                 (A) (A) (A) (A) (A) (A) (A) (A) (A) (A) (A) (A)
                 (A) (A) (A) (A) (A) (A) (A) (A) (A) (A) (A) (A)
                 (A) (A) (A) (A) (A) (A) (A) (A) (A) (A) (A) (A)
                 (A) (A) (A) (A) (A) (A) (A) (A) (A) (A) (A) (A)
                 (A) (A) (A) (A) (A) (A) (A) (A) (A) (A) (A) (A)
                 (A) (A) (A) (A) (A) (A) (A) (A) (A) (A) (A) (A)
                 (A) (A) (A) (A) (A) (A) (A) (A) (A) (A) (A) (A)
                 (A) (A) (A) (A) (A) (A) (A) (A) (A) (A) (A) (A)
                 (A) (A) (A) (A) (A) (A) (A) (A) (A) (A) (A) (A)
                 (A) (A) (A) (A) (A) (A) (A) (A) (A) (A) (A) (A)
                 (A) (A) (A) (A) (A) (A) (A) (A) (A) (A) (A) (A)
                 (A) (A) (A) (A) (A) (A) (A) (A) (A) (A) (A) (A)
                 (A) (A) (A) (A) (A) (A) (A) (A) (A) (A) (A) (A)
                 (A) (A) (A) (A) (A) (A) (A) (A) (A) (A) (A) (A)
                 (A) (A) (A) (A) (A) (A) (A) (A) (A) (A) (A) (A)
                 (A) (A) (A) (A) (A) (A) (A) (A) (A) (A) (A) (A)
                 (A) (A) (A) (A) (A) (A) (A) (A) (A) (A) (A) (A)
                 (A) (A) (A) (A) (A) (A) (A) (A) (A) (A) (A) (A)
                 (A) (A) (A) (A) (A) (A) (A) (A) (A) (A) (A) (A)
                 (A) (A) (A) (A) (A) (A) (A) (A) (A) (A) (A) (A)
                 (A) (A) (A) (A) (A) (A) (A) (A) (A) (A) (A) (A)
                 (A) (A) (A) (A) (A) (A) (A) (A) (A) (A) (A) (A)
                 (A) (A) (A) (A) (A) (A) (A) (A) (A) (A) (A) (A)
                 (A) (A) (A) (A) (A) (A) (A) (A) (A) (A) (A) (A)
                 (A) (A) (A) (A) (A) (A) (A) (A) (A) (A) (A) (A)
                 (A) (A) (A) (A) (A) (A) (A) (A) (A) (A) (A) (A)
                 (A) (A) (A) (A) (A) (A) (A) (A) (A) (A) (A) (A)
                 (A) (A) (A) (A) (A) (A) (A) (A) (A) (A) (A) (A)
                 (A) (A) (A) (A) (A) (A) (A) (A) (A) (A) (A) (A)
                 (A) (A) (A) (A) (A) (A) (A) (A) (A) (A) (A) (A)
                 (A) (A) (A) (A) (A) (A) (A) (A) (A) (A) (A) (A)
                 (A) (A) (A) (A) (A) (A) (A) (A) (A) (A) (A) (A)
                 (A) (A) (A) (A) (A) (A) (A) (A) (A) (A) (A) (A)
                 (A) (A) (A) (A) (A) (A) (A) (A) (A) (A) (A) (A)
                 (A) (A) (A) (A) (A) (A) (A) (A) (A) (A) (A) (A)
                 (A) (A) (A) (A) (A) (A) (A) (A) (A) (A) (A) (A)
                 (A) (A) (A) (A) (A) (A) (A) (A) (A) (A) (A) (A)
                 (A) (A) (A) (A) (A) (A) (A) (A) (A) (A) (A) (A)
                 (A) (A) (A) (A) (A) (A) (A) (A) (A) (A) (A) (A)
                 (A) (A) (A) (A) (A) (A) (A) (A) (A) (A) (A) (A)
                 (A) (A) (A) (A) (A) (A) (A) (A) (A) (A) (A) (A)
                 (A) (A) (A) (A) (A) (A) (A) (A) (A) (A) (A) (A)
                 (A) (A) (A) (A) (A) (A) (A) (A) (A) (A) (A) (A)
                 (A) (A) (A) (A) (A) (A) (A) (A) (A) (A) (A) (A)
                 (A) (A) (A) (A) (A) (A) (A) (A) (A) (A) (A) (A)
                 (A) (A) (A) (A) (A) (A) (A) (A) (A) (A) (A) (A)
                 (A) (A) (A) (A) (A) (A) (A) (A) (A) (A) (A) (A)
                 (A) (A) (A) (A) (A) (A) (A) (A) (A) (A) (A) (A)
                 (A) (A) (A) (A) (A) (A) (A) (A) (A) (A) (A) (A)
                 (A) (A) (A) (A) (A) (A) (A) (A) (A) (A) (A) (A)
                 (A) (A) (A) (A) (A) (A) (A) (A) (A) (A) (A) (A)
                 (A) (A) (A) (A) (A) (A) (A) (A) (A) (A) (A) (A)
                 (A) (A) (A) (A) (A) (A) (A) (A) (A) (A) (A) (A)
                 (A) (A) (A) (A)
 The electronic state is 1-A.
 Alpha  occ. eigenvalues --  -10.30523 -10.30499 -10.30204 -10.30177 -10.30041
 Alpha  occ. eigenvalues --  -10.29869 -10.29389 -10.29014 -10.28693 -10.28590
 Alpha  occ. eigenvalues --  -10.28524 -10.28500 -10.28460 -10.28250 -10.28194
 Alpha  occ. eigenvalues --  -10.28066 -10.27788 -10.27732 -10.27166 -10.27056
 Alpha  occ. eigenvalues --  -10.26947  -1.03901  -0.99194  -0.96087  -0.90975
 Alpha  occ. eigenvalues --   -0.88317  -0.86161  -0.84696  -0.83893  -0.82688
 Alpha  occ. eigenvalues --   -0.80794  -0.75726  -0.73236  -0.70740  -0.69570
 Alpha  occ. eigenvalues --   -0.69204  -0.65643  -0.64955  -0.64084  -0.61551
 Alpha  occ. eigenvalues --   -0.60341  -0.59476  -0.58376  -0.55110  -0.53998
 Alpha  occ. eigenvalues --   -0.53546  -0.53255  -0.52947  -0.52267  -0.50921
 Alpha  occ. eigenvalues --   -0.50317  -0.49729  -0.47578  -0.47379  -0.46360
 Alpha  occ. eigenvalues --   -0.45488  -0.45305  -0.43617  -0.42552  -0.42340
 Alpha  occ. eigenvalues --   -0.42020  -0.41243  -0.40566  -0.39054  -0.37344
 Alpha  occ. eigenvalues --   -0.35090  -0.32780  -0.32605  -0.32298  -0.31557
 Alpha  occ. eigenvalues --   -0.25953
 Alpha virt. eigenvalues --    0.05050   0.05220   0.06692   0.06954   0.08724
 Alpha virt. eigenvalues --    0.12880   0.13794   0.14066   0.14419   0.15460
 Alpha virt. eigenvalues --    0.16314   0.16435   0.16715   0.17984   0.18460
 Alpha virt. eigenvalues --    0.18693   0.18893   0.19315   0.19720   0.19780
 Alpha virt. eigenvalues --    0.20024   0.21045   0.21143   0.21468   0.22446
 Alpha virt. eigenvalues --    0.22950   0.23007   0.24020   0.24799   0.25147
 Alpha virt. eigenvalues --    0.25459   0.25938   0.26505   0.26776   0.27007
 Alpha virt. eigenvalues --    0.27365   0.28718   0.29472   0.29836   0.30730
 Alpha virt. eigenvalues --    0.30891   0.31128   0.32015   0.32454   0.32843
 Alpha virt. eigenvalues --    0.32945   0.33821   0.34283   0.34440   0.34695
 Alpha virt. eigenvalues --    0.35234   0.35847   0.36076   0.37137   0.37459
 Alpha virt. eigenvalues --    0.37684   0.38692   0.38946   0.39562   0.40031
 Alpha virt. eigenvalues --    0.40846   0.41947   0.42069   0.42470   0.42577
 Alpha virt. eigenvalues --    0.42979   0.44010   0.44765   0.44982   0.45585
 Alpha virt. eigenvalues --    0.46018   0.46410   0.46726   0.46871   0.47575
 Alpha virt. eigenvalues --    0.47808   0.48105   0.48549   0.48731   0.49233
 Alpha virt. eigenvalues --    0.49415   0.49860   0.50266   0.50613   0.51580
 Alpha virt. eigenvalues --    0.51708   0.52058   0.52394   0.52618   0.53154
 Alpha virt. eigenvalues --    0.53642   0.53707   0.54302   0.54479   0.55024
 Alpha virt. eigenvalues --    0.55479   0.56005   0.56462   0.57065   0.57346
 Alpha virt. eigenvalues --    0.57518   0.57805   0.58431   0.58904   0.59521
 Alpha virt. eigenvalues --    0.59729   0.60339   0.61027   0.62268   0.62739
 Alpha virt. eigenvalues --    0.63498   0.63884   0.64730   0.64998   0.65939
 Alpha virt. eigenvalues --    0.67294   0.67607   0.68093   0.68294   0.68901
 Alpha virt. eigenvalues --    0.69895   0.70161   0.70416   0.71484   0.73706
 Alpha virt. eigenvalues --    0.74552   0.75697   0.76202   0.76531   0.76876
 Alpha virt. eigenvalues --    0.77305   0.77848   0.78191   0.78397   0.79422
 Alpha virt. eigenvalues --    0.81033   0.81724   0.82378   0.82942   0.83417
 Alpha virt. eigenvalues --    0.83867   0.84738   0.85282   0.85973   0.87501
 Alpha virt. eigenvalues --    0.88129   0.88261   0.89727   0.90581   0.90924
 Alpha virt. eigenvalues --    0.91227   0.91955   0.92082   0.92491   0.93542
 Alpha virt. eigenvalues --    0.94055   0.95002   0.95215   0.95618   0.96605
 Alpha virt. eigenvalues --    0.97585   0.97848   0.98434   1.00087   1.00609
 Alpha virt. eigenvalues --    1.01006   1.01809   1.02237   1.03268   1.03581
 Alpha virt. eigenvalues --    1.04915   1.04961   1.06172   1.06366   1.07953
 Alpha virt. eigenvalues --    1.09941   1.10344   1.11157   1.11718   1.12656
 Alpha virt. eigenvalues --    1.13796   1.15348   1.15503   1.15943   1.16059
 Alpha virt. eigenvalues --    1.17059   1.17746   1.19410   1.20309   1.20943
 Alpha virt. eigenvalues --    1.21462   1.22255   1.22639   1.23449   1.25177
 Alpha virt. eigenvalues --    1.25926   1.26109   1.26742   1.27389   1.27524
 Alpha virt. eigenvalues --    1.28161   1.28600   1.30566   1.30941   1.31924
 Alpha virt. eigenvalues --    1.32298   1.32932   1.33584   1.33985   1.34411
 Alpha virt. eigenvalues --    1.35570   1.36756   1.37036   1.37527   1.38217
 Alpha virt. eigenvalues --    1.39196   1.39677   1.40663   1.40927   1.41509
 Alpha virt. eigenvalues --    1.42352   1.42944   1.43393   1.44107   1.44439
 Alpha virt. eigenvalues --    1.45839   1.46651   1.47340   1.48325   1.48743
 Alpha virt. eigenvalues --    1.49489   1.50395   1.51217   1.52353   1.52732
 Alpha virt. eigenvalues --    1.53784   1.54811   1.55209   1.57112   1.58214
 Alpha virt. eigenvalues --    1.58915   1.59399   1.60389   1.60604   1.61810
 Alpha virt. eigenvalues --    1.62151   1.63550   1.63932   1.64445   1.64845
 Alpha virt. eigenvalues --    1.65631   1.66515   1.67380   1.68116   1.70025
 Alpha virt. eigenvalues --    1.70471   1.70838   1.71478   1.73022   1.73325
 Alpha virt. eigenvalues --    1.74140   1.75009   1.76772   1.77194   1.77527
 Alpha virt. eigenvalues --    1.78242   1.80324   1.80713   1.81429   1.82037
 Alpha virt. eigenvalues --    1.82718   1.82808   1.83118   1.83989   1.85976
 Alpha virt. eigenvalues --    1.86682   1.87115   1.87892   1.89353   1.90100
 Alpha virt. eigenvalues --    1.90927   1.92014   1.93062   1.95023   1.95568
 Alpha virt. eigenvalues --    1.96619   1.96801   1.99000   1.99934   2.01439
 Alpha virt. eigenvalues --    2.03551   2.03812   2.05920   2.06053   2.06891
 Alpha virt. eigenvalues --    2.09650   2.09797   2.11212   2.11395   2.12116
 Alpha virt. eigenvalues --    2.13167   2.13955   2.14992   2.15564   2.16387
 Alpha virt. eigenvalues --    2.17192   2.17760   2.18995   2.19705   2.20776
 Alpha virt. eigenvalues --    2.22434   2.24161   2.24397   2.25631   2.26300
 Alpha virt. eigenvalues --    2.27506   2.28469   2.29161   2.29573   2.30293
 Alpha virt. eigenvalues --    2.31006   2.31576   2.33161   2.33723   2.34371
 Alpha virt. eigenvalues --    2.35086   2.36290   2.36430   2.37772   2.38226
 Alpha virt. eigenvalues --    2.39502   2.40329   2.41199   2.42431   2.43319
 Alpha virt. eigenvalues --    2.43970   2.46512   2.47245   2.47718   2.48109
 Alpha virt. eigenvalues --    2.50205   2.50802   2.51681   2.52995   2.53746
 Alpha virt. eigenvalues --    2.54213   2.54994   2.56083   2.57147   2.57875
 Alpha virt. eigenvalues --    2.59609   2.60271   2.61131   2.62019   2.62635
 Alpha virt. eigenvalues --    2.63135   2.64165   2.65604   2.66508   2.66870
 Alpha virt. eigenvalues --    2.67842   2.68963   2.69496   2.69967   2.70889
 Alpha virt. eigenvalues --    2.71593   2.73009   2.73801   2.74033   2.74396
 Alpha virt. eigenvalues --    2.74831   2.74901   2.75447   2.77085   2.77557
 Alpha virt. eigenvalues --    2.77948   2.79802   2.80129   2.80504   2.81278
 Alpha virt. eigenvalues --    2.81900   2.82102   2.82248   2.82872   2.84451
 Alpha virt. eigenvalues --    2.84936   2.85232   2.86605   2.86941   2.88043
 Alpha virt. eigenvalues --    2.88578   2.88865   2.89689   2.90571   2.91259
 Alpha virt. eigenvalues --    2.92027   2.92451   2.92970   2.94042   2.95304
 Alpha virt. eigenvalues --    2.95724   2.96233   2.97244   2.97693   2.98280
 Alpha virt. eigenvalues --    2.99093   2.99338   2.99472   3.00294   3.00770
 Alpha virt. eigenvalues --    3.01231   3.01695   3.02826   3.04100   3.05745
 Alpha virt. eigenvalues --    3.06267   3.06509   3.07331   3.08209   3.09269
 Alpha virt. eigenvalues --    3.09623   3.10372   3.11819   3.12384   3.12523
 Alpha virt. eigenvalues --    3.13418   3.13912   3.14605   3.16283   3.16450
 Alpha virt. eigenvalues --    3.17857   3.18430   3.19075   3.19849   3.20295
 Alpha virt. eigenvalues --    3.20785   3.22018   3.22152   3.22511   3.23888
 Alpha virt. eigenvalues --    3.24357   3.25382   3.25717   3.26260   3.26720
 Alpha virt. eigenvalues --    3.27391   3.28227   3.28434   3.28962   3.29537
 Alpha virt. eigenvalues --    3.29777   3.29922   3.30822   3.31167   3.31965
 Alpha virt. eigenvalues --    3.32862   3.34015   3.34356   3.35549   3.35668
 Alpha virt. eigenvalues --    3.36343   3.37159   3.38420   3.38813   3.39211
 Alpha virt. eigenvalues --    3.39521   3.40808   3.41102   3.42598   3.43284
 Alpha virt. eigenvalues --    3.44232   3.44507   3.44998   3.45899   3.46274
 Alpha virt. eigenvalues --    3.47347   3.48342   3.49230   3.50935   3.51068
 Alpha virt. eigenvalues --    3.51677   3.52137   3.52325   3.53212   3.53313
 Alpha virt. eigenvalues --    3.54204   3.54423   3.54991   3.55623   3.56383
 Alpha virt. eigenvalues --    3.57111   3.58833   3.59714   3.60301   3.60744
 Alpha virt. eigenvalues --    3.61686   3.61969   3.63336   3.64088   3.64836
 Alpha virt. eigenvalues --    3.65872   3.66206   3.67592   3.68193   3.68461
 Alpha virt. eigenvalues --    3.68938   3.69559   3.70750   3.71413   3.71790
 Alpha virt. eigenvalues --    3.72272   3.73059   3.74099   3.75484   3.76301
 Alpha virt. eigenvalues --    3.77025   3.77241   3.77787   3.80347   3.81982
 Alpha virt. eigenvalues --    3.83732   3.85115   3.86195   3.86633   3.87869
 Alpha virt. eigenvalues --    3.88202   3.89013   3.89586   3.91895   3.93126
 Alpha virt. eigenvalues --    3.94375   3.96205   3.97238   3.98313   3.98889
 Alpha virt. eigenvalues --    4.00179   4.00794   4.01513   4.03130   4.03696
 Alpha virt. eigenvalues --    4.03998   4.05024   4.05905   4.06295   4.07270
 Alpha virt. eigenvalues --    4.08982   4.09170   4.10082   4.11823   4.13050
 Alpha virt. eigenvalues --    4.14615   4.16468   4.16983   4.18024   4.18360
 Alpha virt. eigenvalues --    4.19268   4.20172   4.21670   4.22677   4.23653
 Alpha virt. eigenvalues --    4.25131   4.26246   4.27571   4.28412   4.29037
 Alpha virt. eigenvalues --    4.29259   4.30256   4.31524   4.32244   4.32376
 Alpha virt. eigenvalues --    4.33423   4.34024   4.34725   4.36237   4.37168
 Alpha virt. eigenvalues --    4.37779   4.39452   4.40043   4.40472   4.41330
 Alpha virt. eigenvalues --    4.42392   4.43496   4.44169   4.45172   4.46553
 Alpha virt. eigenvalues --    4.47109   4.48398   4.48848   4.48971   4.50956
 Alpha virt. eigenvalues --    4.52200   4.53606   4.54406   4.54900   4.57515
 Alpha virt. eigenvalues --    4.58372   4.60668   4.62886   4.65679   4.67082
 Alpha virt. eigenvalues --    4.68985   4.69651   4.70468   4.71774   4.72978
 Alpha virt. eigenvalues --    4.74746   4.76432   4.78416   4.79594   4.79942
 Alpha virt. eigenvalues --    4.85339   4.87020   4.88020   4.90145   4.90472
 Alpha virt. eigenvalues --    4.92357   4.94682   4.96467   4.97835   4.98543
 Alpha virt. eigenvalues --    4.98738   5.01218   5.02637   5.03208   5.04737
 Alpha virt. eigenvalues --    5.05378   5.08349   5.08624   5.09616   5.10196
 Alpha virt. eigenvalues --    5.12316   5.15129   5.19605   5.22611   5.23369
 Alpha virt. eigenvalues --    5.24951   5.28554   5.30580   5.34001   5.34849
 Alpha virt. eigenvalues --    5.37567   5.38533   5.39412   5.45104   5.46213
 Alpha virt. eigenvalues --    5.49791   5.50960   5.51456   5.59846   5.66188
 Alpha virt. eigenvalues --    5.69056   5.74676   5.82359   5.95300   6.06811
 Alpha virt. eigenvalues --   22.32144  22.41365  22.63067  22.66775  22.70672
 Alpha virt. eigenvalues --   22.72521  22.79095  22.79900  22.82569  22.87425
 Alpha virt. eigenvalues --   22.93254  22.99900  23.02996  23.10030  23.16009
 Alpha virt. eigenvalues --   23.17258  23.21670  23.31689  23.35172  23.85926
 Alpha virt. eigenvalues --   24.17076
          Condensed to atoms (all electrons):
               1          2          3          4          5          6
     1  C    5.122028   0.119111  -0.072821   0.021200  -0.007306   0.013062
     2  C    0.119111   5.831271  -0.019448   0.038493  -0.184302   0.123274
     3  C   -0.072821  -0.019448   5.859323   0.250329   0.121796  -0.181706
     4  C    0.021200   0.038493   0.250329   5.336972   0.329019   0.073385
     5  C   -0.007306  -0.184302   0.121796   0.329019   5.109454   0.340680
     6  C    0.013062   0.123274  -0.181706   0.073385   0.340680   5.111739
     7  C   -0.114815   0.224840   0.039835  -0.125263   0.072130   0.322133
     8  C    0.114133   0.104463  -0.091666   0.002081  -0.000433   0.001206
     9  C   -0.036507   0.005882  -0.001384   0.000172  -0.000043   0.000022
    10  H   -0.008711  -0.000454  -0.001146   0.000055  -0.000003  -0.000002
    11  C    0.097279  -0.086825   0.097245   0.006426   0.001088  -0.000157
    12  C   -0.108851  -0.051997   0.110527  -0.117399   0.010793  -0.007739
    13  H    0.010338   0.023597  -0.096305   0.007634  -0.000772   0.000417
    14  C   -0.063550  -0.022863   0.125234  -0.005331  -0.000341   0.000462
    15  C    0.112539   0.147123   0.004885   0.007814   0.000588  -0.000548
    16  C   -0.086340  -0.014164   0.014187   0.000089   0.000029  -0.000047
    17  C    0.007613  -0.000140   0.000309   0.000034   0.000005  -0.000005
    18  C   -0.004107   0.000239  -0.000661  -0.000097  -0.000005   0.000004
    19  C    0.007755   0.013086  -0.013643   0.000032  -0.000079   0.000049
    20  C    0.003156  -0.001991   0.036695  -0.009269   0.000594  -0.000098
    21  H    0.000448  -0.002416  -0.004322   0.000329  -0.000061  -0.000073
    22  C    0.007271  -0.006243  -0.001018   0.000553   0.000112   0.000036
    23  H   -0.000104   0.000029   0.000084  -0.000018   0.000002   0.000005
    24  C    0.004832   0.000149  -0.000059  -0.000041  -0.000004  -0.000006
    25  C   -0.057486   0.038193   0.000260  -0.000651  -0.000020   0.001011
    26  H    0.001348   0.000384  -0.006081   0.000331  -0.000111   0.000299
    27  H    0.001122   0.035876  -0.088389   0.474654  -0.069874   0.013932
    28  H   -0.000009  -0.005897   0.017039  -0.068386   0.469335  -0.062016
    29  H   -0.000164   0.016594  -0.005523   0.013329  -0.061494   0.468518
    30  H   -0.013709  -0.086627   0.033745  -0.006906   0.013511  -0.069165
    31  H   -0.010909   0.000602  -0.000258   0.000001  -0.000001   0.000005
    32  H   -0.000144  -0.000007   0.000019   0.000000   0.000000  -0.000000
    33  H    0.000021   0.000016  -0.000005  -0.000002  -0.000000   0.000000
    34  H    0.000484  -0.000221   0.000626   0.000023   0.000004  -0.000001
    35  H   -0.000263   0.000154   0.000025  -0.000005  -0.000000  -0.000000
    36  H   -0.000141  -0.000007   0.000171   0.000001   0.000000  -0.000001
    37  H    0.431899  -0.093860   0.017112  -0.000805   0.000228  -0.000048
               7          8          9         10         11         12
     1  C   -0.114815   0.114133  -0.036507  -0.008711   0.097279  -0.108851
     2  C    0.224840   0.104463   0.005882  -0.000454  -0.086825  -0.051997
     3  C    0.039835  -0.091666  -0.001384  -0.001146   0.097245   0.110527
     4  C   -0.125263   0.002081   0.000172   0.000055   0.006426  -0.117399
     5  C    0.072130  -0.000433  -0.000043  -0.000003   0.001088   0.010793
     6  C    0.322133   0.001206   0.000022  -0.000002  -0.000157  -0.007739
     7  C    5.363465   0.003671   0.000294   0.000064   0.003015   0.021289
     8  C    0.003671   5.610845   0.292451  -0.033457  -0.021850   0.096318
     9  C    0.000294   0.292451   4.972536   0.427632   0.310285  -0.011416
    10  H    0.000064  -0.033457   0.427632   0.531812  -0.035977  -0.006935
    11  C    0.003015  -0.021850   0.310285  -0.035977   5.568452   0.136960
    12  C    0.021289   0.096318  -0.011416  -0.006935   0.136960   5.092271
    13  H   -0.001130   0.005175   0.003429   0.000396  -0.047953   0.418912
    14  C    0.008834  -0.052993  -0.011678  -0.001899   0.095425   0.153077
    15  C   -0.007655   0.111053  -0.000555  -0.005966  -0.068996  -0.065955
    16  C   -0.000161  -0.009712  -0.000735   0.000060   0.005010   0.006611
    17  C   -0.000114   0.001308  -0.000605   0.000601   0.000020  -0.004445
    18  C    0.000056   0.000087  -0.000378   0.001294   0.001022   0.008192
    19  C   -0.000063   0.004232  -0.000658  -0.000370  -0.006743  -0.088215
    20  C   -0.002061   0.011051  -0.059350   0.005847   0.254911  -0.056775
    21  H    0.000269   0.013288   0.009320   0.000268  -0.081679   0.007565
    22  C    0.000655  -0.050743  -0.075468   0.009625  -0.033647   0.002989
    23  H   -0.000034   0.004597   0.009547  -0.000361   0.006666  -0.000269
    24  C    0.000002  -0.036163   0.347367  -0.032696  -0.033665   0.005127
    25  C   -0.009762   0.231466  -0.040068   0.004239   0.005932  -0.006961
    26  H   -0.000001  -0.066949   0.010807   0.000273   0.008612   0.001677
    27  H   -0.007288   0.000185  -0.000025   0.000004  -0.000621  -0.013820
    28  H    0.013702   0.000010  -0.000000   0.000000   0.000003  -0.000120
    29  H   -0.067720   0.000016  -0.000000   0.000000   0.000004   0.000028
    30  H    0.475536  -0.000603  -0.000057   0.000004   0.000173   0.000896
    31  H    0.000022  -0.000471   0.000083   0.000002   0.000027   0.000477
    32  H   -0.000002   0.000004  -0.000010  -0.000005   0.000010   0.000014
    33  H    0.000000   0.000007  -0.000001  -0.000001   0.000016  -0.000157
    34  H   -0.000002  -0.000033   0.000053  -0.000047  -0.000487  -0.009202
    35  H    0.000001   0.009572  -0.027847  -0.001927  -0.002929  -0.000091
    36  H   -0.000005  -0.001927  -0.027482  -0.002387   0.008826  -0.000130
    37  H    0.008143  -0.051076   0.003138   0.000638   0.005860   0.008305
              13         14         15         16         17         18
     1  C    0.010338  -0.063550   0.112539  -0.086340   0.007613  -0.004107
     2  C    0.023597  -0.022863   0.147123  -0.014164  -0.000140   0.000239
     3  C   -0.096305   0.125234   0.004885   0.014187   0.000309  -0.000661
     4  C    0.007634  -0.005331   0.007814   0.000089   0.000034  -0.000097
     5  C   -0.000772  -0.000341   0.000588   0.000029   0.000005  -0.000005
     6  C    0.000417   0.000462  -0.000548  -0.000047  -0.000005   0.000004
     7  C   -0.001130   0.008834  -0.007655  -0.000161  -0.000114   0.000056
     8  C    0.005175  -0.052993   0.111053  -0.009712   0.001308   0.000087
     9  C    0.003429  -0.011678  -0.000555  -0.000735  -0.000605  -0.000378
    10  H    0.000396  -0.001899  -0.005966   0.000060   0.000601   0.001294
    11  C   -0.047953   0.095425  -0.068996   0.005010   0.000020   0.001022
    12  C    0.418912   0.153077  -0.065955   0.006611  -0.004445   0.008192
    13  H    0.589640  -0.052092   0.008338  -0.000949   0.000154   0.000057
    14  C   -0.052092   5.502867   0.212801   0.032918  -0.147244   0.068823
    15  C    0.008338   0.212801   5.568308   0.276025   0.077144  -0.142249
    16  C   -0.000949   0.032918   0.276025   5.282909   0.356138   0.057662
    17  C    0.000154  -0.147244   0.077144   0.356138   5.086250   0.364222
    18  C    0.000057   0.068823  -0.142249   0.057662   0.364222   5.072923
    19  C    0.005499   0.283735   0.033414  -0.099786   0.058009   0.357976
    20  C   -0.003819   0.004796   0.006634   0.000169  -0.000028   0.000062
    21  H    0.003654  -0.000732  -0.000464  -0.000006  -0.000001   0.000006
    22  C   -0.000342  -0.001595  -0.001725  -0.000014   0.000007   0.000002
    23  H   -0.000016   0.000063   0.000049   0.000001  -0.000000  -0.000000
    24  C   -0.000125   0.001139  -0.000016   0.000244  -0.000051  -0.000017
    25  C   -0.001341   0.006050   0.005568  -0.000439   0.000048  -0.000045
    26  H    0.000094  -0.000346  -0.000584  -0.000002   0.000001   0.000000
    27  H    0.008163   0.000996  -0.000303   0.000002  -0.000003   0.000011
    28  H   -0.000055   0.000004   0.000007   0.000000   0.000000  -0.000000
    29  H   -0.000002   0.000003   0.000006  -0.000001  -0.000000   0.000000
    30  H    0.000015  -0.000138   0.000786  -0.000013   0.000007  -0.000001
    31  H    0.000006   0.025325  -0.075140   0.472172  -0.066902   0.012490
    32  H   -0.000001  -0.004818   0.016169  -0.066596   0.465615  -0.059237
    33  H   -0.000019   0.015174  -0.005111   0.012049  -0.058990   0.465183
    34  H    0.003771  -0.070775   0.023177  -0.005961   0.012418  -0.065387
    35  H   -0.000034   0.000285  -0.000101  -0.000025   0.000002   0.000001
    36  H   -0.000011  -0.000227   0.000386   0.000050   0.000005  -0.000002
    37  H    0.000166   0.012393  -0.065810   0.007307  -0.000303   0.000253
              19         20         21         22         23         24
     1  C    0.007755   0.003156   0.000448   0.007271  -0.000104   0.004832
     2  C    0.013086  -0.001991  -0.002416  -0.006243   0.000029   0.000149
     3  C   -0.013643   0.036695  -0.004322  -0.001018   0.000084  -0.000059
     4  C    0.000032  -0.009269   0.000329   0.000553  -0.000018  -0.000041
     5  C   -0.000079   0.000594  -0.000061   0.000112   0.000002  -0.000004
     6  C    0.000049  -0.000098  -0.000073   0.000036   0.000005  -0.000006
     7  C   -0.000063  -0.002061   0.000269   0.000655  -0.000034   0.000002
     8  C    0.004232   0.011051   0.013288  -0.050743   0.004597  -0.036163
     9  C   -0.000658  -0.059350   0.009320  -0.075468   0.009547   0.347367
    10  H   -0.000370   0.005847   0.000268   0.009625  -0.000361  -0.032696
    11  C   -0.006743   0.254911  -0.081679  -0.033647   0.006666  -0.033665
    12  C   -0.088215  -0.056775   0.007565   0.002989  -0.000269   0.005127
    13  H    0.005499  -0.003819   0.003654  -0.000342  -0.000016  -0.000125
    14  C    0.283735   0.004796  -0.000732  -0.001595   0.000063   0.001139
    15  C    0.033414   0.006634  -0.000464  -0.001725   0.000049  -0.000016
    16  C   -0.099786   0.000169  -0.000006  -0.000014   0.000001   0.000244
    17  C    0.058009  -0.000028  -0.000001   0.000007  -0.000000  -0.000051
    18  C    0.357976   0.000062   0.000006   0.000002  -0.000000  -0.000017
    19  C    5.290157  -0.000430  -0.000043  -0.000072   0.000001   0.000179
    20  C   -0.000430   5.145369   0.449586   0.228612  -0.041134  -0.048249
    21  H   -0.000043   0.449586   0.525998  -0.029133  -0.003715   0.000894
    22  C   -0.000072   0.228612  -0.029133   5.194889   0.452991   0.346232
    23  H    0.000001  -0.041134  -0.003715   0.452991   0.526591  -0.042430
    24  C    0.000179  -0.048249   0.000894   0.346232  -0.042430   4.784619
    25  C    0.000470   0.230308  -0.039527   0.235241  -0.033855  -0.038514
    26  H   -0.000003  -0.039011  -0.001329  -0.031121  -0.003438   0.000081
    27  H   -0.000015  -0.000483   0.000529  -0.000086  -0.000001   0.000005
    28  H   -0.000001  -0.000007  -0.000018   0.000001   0.000000  -0.000000
    29  H    0.000000  -0.000001   0.000001   0.000001   0.000000   0.000000
    30  H   -0.000001  -0.000056   0.000021  -0.000052  -0.000001   0.000007
    31  H   -0.005999  -0.000002   0.000000   0.000002  -0.000000  -0.000016
    32  H    0.011950   0.000000  -0.000000   0.000000   0.000000  -0.000000
    33  H   -0.065612  -0.000001   0.000000   0.000000   0.000000   0.000000
    34  H    0.470078  -0.000067  -0.000001   0.000004  -0.000000  -0.000015
    35  H    0.000044  -0.003360   0.000106  -0.029449  -0.001326   0.417193
    36  H   -0.000010   0.007919  -0.000152  -0.033741  -0.001597   0.419259
    37  H   -0.001016  -0.001143   0.000071  -0.000168  -0.000012  -0.000113
              25         26         27         28         29         30
     1  C   -0.057486   0.001348   0.001122  -0.000009  -0.000164  -0.013709
     2  C    0.038193   0.000384   0.035876  -0.005897   0.016594  -0.086627
     3  C    0.000260  -0.006081  -0.088389   0.017039  -0.005523   0.033745
     4  C   -0.000651   0.000331   0.474654  -0.068386   0.013329  -0.006906
     5  C   -0.000020  -0.000111  -0.069874   0.469335  -0.061494   0.013511
     6  C    0.001011   0.000299   0.013932  -0.062016   0.468518  -0.069165
     7  C   -0.009762  -0.000001  -0.007288   0.013702  -0.067720   0.475536
     8  C    0.231466  -0.066949   0.000185   0.000010   0.000016  -0.000603
     9  C   -0.040068   0.010807  -0.000025  -0.000000  -0.000000  -0.000057
    10  H    0.004239   0.000273   0.000004   0.000000   0.000000   0.000004
    11  C    0.005932   0.008612  -0.000621   0.000003   0.000004   0.000173
    12  C   -0.006961   0.001677  -0.013820  -0.000120   0.000028   0.000896
    13  H   -0.001341   0.000094   0.008163  -0.000055  -0.000002   0.000015
    14  C    0.006050  -0.000346   0.000996   0.000004   0.000003  -0.000138
    15  C    0.005568  -0.000584  -0.000303   0.000007   0.000006   0.000786
    16  C   -0.000439  -0.000002   0.000002   0.000000  -0.000001  -0.000013
    17  C    0.000048   0.000001  -0.000003   0.000000  -0.000000   0.000007
    18  C   -0.000045   0.000000   0.000011  -0.000000   0.000000  -0.000001
    19  C    0.000470  -0.000003  -0.000015  -0.000001   0.000000  -0.000001
    20  C    0.230308  -0.039011  -0.000483  -0.000007  -0.000001  -0.000056
    21  H   -0.039527  -0.001329   0.000529  -0.000018   0.000001   0.000021
    22  C    0.235241  -0.031121  -0.000086   0.000001   0.000001  -0.000052
    23  H   -0.033855  -0.003438  -0.000001   0.000000   0.000000  -0.000001
    24  C   -0.038514   0.000081   0.000005  -0.000000   0.000000   0.000007
    25  C    5.187638   0.456396  -0.000155  -0.000011  -0.000026  -0.000338
    26  H    0.456396   0.521593   0.000037   0.000001  -0.000020   0.000278
    27  H   -0.000155   0.000037   0.516922  -0.006346  -0.000031  -0.000002
    28  H   -0.000011   0.000001  -0.006346   0.499320  -0.006815  -0.000030
    29  H   -0.000026  -0.000020  -0.000031  -0.006815   0.499228  -0.006264
    30  H   -0.000338   0.000278  -0.000002  -0.000030  -0.006264   0.516012
    31  H   -0.000070   0.000002   0.000000  -0.000000  -0.000000  -0.000002
    32  H   -0.000000   0.000000  -0.000000   0.000000  -0.000000  -0.000000
    33  H    0.000000  -0.000000  -0.000000  -0.000000   0.000000  -0.000000
    34  H   -0.000001  -0.000000  -0.000003  -0.000000  -0.000000   0.000000
    35  H    0.005452  -0.000102  -0.000000   0.000000  -0.000000  -0.000000
    36  H   -0.003900   0.000013  -0.000000  -0.000000   0.000000  -0.000000
    37  H   -0.002109   0.002330   0.000020  -0.000002  -0.000051   0.007580
              31         32         33         34         35         36
     1  C   -0.010909  -0.000144   0.000021   0.000484  -0.000263  -0.000141
     2  C    0.000602  -0.000007   0.000016  -0.000221   0.000154  -0.000007
     3  C   -0.000258   0.000019  -0.000005   0.000626   0.000025   0.000171
     4  C    0.000001   0.000000  -0.000002   0.000023  -0.000005   0.000001
     5  C   -0.000001   0.000000  -0.000000   0.000004  -0.000000   0.000000
     6  C    0.000005  -0.000000   0.000000  -0.000001  -0.000000  -0.000001
     7  C    0.000022  -0.000002   0.000000  -0.000002   0.000001  -0.000005
     8  C   -0.000471   0.000004   0.000007  -0.000033   0.009572  -0.001927
     9  C    0.000083  -0.000010  -0.000001   0.000053  -0.027847  -0.027482
    10  H    0.000002  -0.000005  -0.000001  -0.000047  -0.001927  -0.002387
    11  C    0.000027   0.000010   0.000016  -0.000487  -0.002929   0.008826
    12  C    0.000477   0.000014  -0.000157  -0.009202  -0.000091  -0.000130
    13  H    0.000006  -0.000001  -0.000019   0.003771  -0.000034  -0.000011
    14  C    0.025325  -0.004818   0.015174  -0.070775   0.000285  -0.000227
    15  C   -0.075140   0.016169  -0.005111   0.023177  -0.000101   0.000386
    16  C    0.472172  -0.066596   0.012049  -0.005961  -0.000025   0.000050
    17  C   -0.066902   0.465615  -0.058990   0.012418   0.000002   0.000005
    18  C    0.012490  -0.059237   0.465183  -0.065387   0.000001  -0.000002
    19  C   -0.005999   0.011950  -0.065612   0.470078   0.000044  -0.000010
    20  C   -0.000002   0.000000  -0.000001  -0.000067  -0.003360   0.007919
    21  H    0.000000  -0.000000   0.000000  -0.000001   0.000106  -0.000152
    22  C    0.000002   0.000000   0.000000   0.000004  -0.029449  -0.033741
    23  H   -0.000000   0.000000   0.000000  -0.000000  -0.001326  -0.001597
    24  C   -0.000016  -0.000000   0.000000  -0.000015   0.417193   0.419259
    25  C   -0.000070  -0.000000   0.000000  -0.000001   0.005452  -0.003900
    26  H    0.000002   0.000000  -0.000000  -0.000000  -0.000102   0.000013
    27  H    0.000000  -0.000000  -0.000000  -0.000003  -0.000000  -0.000000
    28  H   -0.000000   0.000000  -0.000000  -0.000000   0.000000  -0.000000
    29  H   -0.000000  -0.000000   0.000000  -0.000000  -0.000000   0.000000
    30  H   -0.000002  -0.000000  -0.000000   0.000000  -0.000000  -0.000000
    31  H    0.510508  -0.006168  -0.000021  -0.000003   0.000000  -0.000003
    32  H   -0.006168   0.496650  -0.006534  -0.000020   0.000000  -0.000000
    33  H   -0.000021  -0.006534   0.496565  -0.006249  -0.000000   0.000000
    34  H   -0.000003  -0.000020  -0.006249   0.505204  -0.000001   0.000000
    35  H    0.000000   0.000000  -0.000000  -0.000001   0.548572  -0.027921
    36  H   -0.000003  -0.000000   0.000000   0.000000  -0.027921   0.552428
    37  H    0.004457  -0.000021  -0.000001   0.000004  -0.000013  -0.000043
              37
     1  C    0.431899
     2  C   -0.093860
     3  C    0.017112
     4  C   -0.000805
     5  C    0.000228
     6  C   -0.000048
     7  C    0.008143
     8  C   -0.051076
     9  C    0.003138
    10  H    0.000638
    11  C    0.005860
    12  C    0.008305
    13  H    0.000166
    14  C    0.012393
    15  C   -0.065810
    16  C    0.007307
    17  C   -0.000303
    18  C    0.000253
    19  C   -0.001016
    20  C   -0.001143
    21  H    0.000071
    22  C   -0.000168
    23  H   -0.000012
    24  C   -0.000113
    25  C   -0.002109
    26  H    0.002330
    27  H    0.000020
    28  H   -0.000002
    29  H   -0.000051
    30  H    0.007580
    31  H    0.004457
    32  H   -0.000021
    33  H   -0.000001
    34  H    0.000004
    35  H   -0.000013
    36  H   -0.000043
    37  H    0.595982
 Mulliken charges:
               1
     1  C    0.510295
     2  C   -0.145911
     3  C   -0.145010
     4  C   -0.228781
     5  C   -0.144516
     6  C   -0.148629
     7  C   -0.221878
     8  C   -0.199141
     9  C   -0.098751
    10  H    0.149529
    11  C   -0.191739
    12  C    0.468448
    13  H    0.115512
    14  C   -0.113783
    15  C   -0.171636
    16  C   -0.238680
    17  C   -0.151079
    18  C   -0.138376
    19  C   -0.253905
    20  C   -0.118376
    21  H    0.151319
    22  C   -0.184606
    23  H    0.127687
    24  C   -0.095146
    25  C   -0.172992
    26  H    0.144542
    27  H    0.134986
    28  H    0.150290
    29  H    0.150383
    30  H    0.135398
    31  H    0.139787
    32  H    0.153134
    33  H    0.153672
    34  H    0.142629
    35  H    0.113988
    36  H    0.110628
    37  H    0.110709
 Sum of Mulliken charges =  -0.00000
 Mulliken charges with hydrogens summed into heavy atoms:
               1
     1  C    0.621005
     2  C   -0.145911
     3  C   -0.145010
     4  C   -0.093794
     5  C    0.005774
     6  C    0.001753
     7  C   -0.086480
     8  C   -0.199141
     9  C    0.050778
    11  C   -0.191739
    12  C    0.583960
    14  C   -0.113783
    15  C   -0.171636
    16  C   -0.098893
    17  C    0.002055
    18  C    0.015296
    19  C   -0.111277
    20  C    0.032943
    22  C   -0.056919
    24  C    0.129470
    25  C   -0.028450
 Electronic spatial extent (au):  <R**2>=           4548.7371
 Charge=             -0.0000 electrons
 Dipole moment (field-independent basis, Debye):
    X=             -0.1878    Y=              0.7658    Z=              0.0750  Tot=              0.7920
 Quadrupole moment (field-independent basis, Debye-Ang):
   XX=           -113.6522   YY=           -121.3087   ZZ=           -110.0999
   XY=              1.6675   XZ=             -0.0105   YZ=             -0.0851
 Traceless Quadrupole moment (field-independent basis, Debye-Ang):
   XX=              1.3681   YY=             -6.2884   ZZ=              4.9203
   XY=              1.6675   XZ=             -0.0105   YZ=             -0.0851
 Octapole moment (field-independent basis, Debye-Ang**2):
  XXX=             14.8387  YYY=             44.7868  ZZZ=              2.0674  XYY=             -9.5587
  XXY=            -25.6814  XXZ=             -1.1230  XZZ=             -2.3195  YZZ=            -14.7897
  YYZ=             -0.5200  XYZ=             -0.7363
 Hexadecapole moment (field-independent basis, Debye-Ang**3):
 XXXX=          -2928.1776 YYYY=          -2333.3697 ZZZZ=           -790.9210 XXXY=              3.7274
 XXXZ=              3.5073 YYYX=             39.3443 YYYZ=             -1.1790 ZZZX=             -2.5150
 ZZZY=              2.0702 XXYY=           -861.1116 XXZZ=           -596.7586 YYZZ=           -537.6443
 XXYZ=             -4.7227 YYXZ=              3.0259 ZZXY=              2.3804
 N-N= 1.629505396980D+03 E-N=-5.138402111405D+03  KE= 8.058951579580D+02
   1 Symmetry operations used in ECPInt.
 ECPInt:  NShTT=   43660 NPrTT=  133896 LenC2=   40567 LenP2D=   91191.
 LDataN:  DoStor=T MaxTD1= 7 Len=  274
 D1PCM: PCM CHGder 1st derivatives, ID1Alg=3 FixD1E=F DoIter=F DoCFld=F I1PDM=0.
 Calling FoFJK, ICntrl=      2127 FMM=F ISym2X=0 I1Cent= 0 IOpClX= 0 NMat=1 NMatS=1 NMatT=0.
 ***** Axes restored to original set *****
 -------------------------------------------------------------------
 Center     Atomic                   Forces (Hartrees/Bohr)
 Number     Number              X              Y              Z
 -------------------------------------------------------------------
      1        6          -0.002193234    0.027043454   -0.003237104
      2        6          -0.011261709    0.015981360    0.071467640
      3        6          -0.017292264    0.012145889   -0.066511725
      4        6           0.018593698   -0.027469500   -0.001650474
      5        6          -0.008254078    0.012415098    0.011172034
      6        6          -0.009754860    0.011775510   -0.010959829
      7        6           0.019175382   -0.027245275    0.001469949
      8        6          -0.015403455   -0.033576262   -0.037577712
      9        6           0.003088555    0.025574473   -0.001727548
     10        1          -0.016348477   -0.014825944    0.003828260
     11        6           0.010370426   -0.010316743    0.044731666
     12        6          -0.014698807    0.034358582    0.001974976
     13        1          -0.004636670    0.007852593   -0.017453919
     14        6           0.002399579   -0.011407393   -0.027866367
     15        6           0.037441170   -0.012031114    0.001644894
     16        6          -0.035833482    0.003469865   -0.001170659
     17        6           0.016001108   -0.002577561   -0.018081281
     18        6           0.020080705   -0.000574180    0.017525500
     19        6           0.000509518    0.001206480    0.023038307
     20        6          -0.027909679    0.005421835    0.024926851
     21        1           0.026110938   -0.000827642    0.000524610
     22        6           0.018342715   -0.013268954   -0.007441616
     23        1           0.014226784   -0.004801645   -0.002166293
     24        6           0.001151443   -0.040826253    0.004066012
     25        6          -0.023916553    0.037083011   -0.027612426
     26        1           0.012201993   -0.000291316   -0.001867241
     27        1          -0.000518517   -0.001011353   -0.010353500
     28        1           0.004734156   -0.006173690   -0.004626051
     29        1           0.005272457   -0.005859311    0.004504467
     30        1           0.000885971   -0.000202008    0.010347940
     31        1          -0.000326488    0.000455760    0.009966656
     32        1          -0.007585488    0.001282480    0.004912010
     33        1          -0.008362390    0.000792370   -0.003562253
     34        1          -0.000580844   -0.000720023   -0.009357120
     35        1          -0.002777319    0.003973827   -0.014620710
     36        1          -0.001582469    0.005036645    0.014747330
     37        1          -0.001349816    0.008136932    0.016994726
 -------------------------------------------------------------------
 Cartesian Forces:  Max     0.071467640 RMS     0.018157279

 GradGradGradGradGradGradGradGradGradGradGradGradGradGradGradGradGradGrad
 Berny optimization.
 FormGI is forming the generalized inverse of G from B-inverse, IUseBI=4.
 Internal  Forces:  Max     0.065008763 RMS     0.007866564
 Search for a local minimum.
 Step number   1 out of a maximum of  222
 All quantities printed in internal units (Hartrees-Bohrs-Radians)
 Mixed Optimization -- RFO/linear search
 Second derivative matrix not updated -- first step.
 ITU=  0
     Eigenvalues ---    0.01017   0.01207   0.01250   0.01513   0.01615
     Eigenvalues ---    0.01708   0.01812   0.01842   0.01960   0.01987
     Eigenvalues ---    0.01993   0.02010   0.02087   0.02091   0.02104
     Eigenvalues ---    0.02127   0.02217   0.02268   0.02352   0.02375
     Eigenvalues ---    0.02390   0.02412   0.02453   0.02598   0.02976
     Eigenvalues ---    0.03331   0.03758   0.04124   0.04135   0.05263
     Eigenvalues ---    0.05421   0.05462   0.05683   0.05852   0.05938
     Eigenvalues ---    0.06085   0.06522   0.06978   0.07268   0.08757
     Eigenvalues ---    0.10002   0.10369   0.11484   0.12310   0.13206
     Eigenvalues ---    0.15366   0.16000   0.16000   0.16000   0.16000
     Eigenvalues ---    0.16000   0.16000   0.16000   0.16000   0.17443
     Eigenvalues ---    0.17941   0.18839   0.20038   0.20963   0.21999
     Eigenvalues ---    0.21999   0.22625   0.22654   0.22737   0.23473
     Eigenvalues ---    0.24535   0.24601   0.24729   0.25952   0.26177
     Eigenvalues ---    0.27014   0.27465   0.27811   0.28292   0.29696
     Eigenvalues ---    0.29956   0.31143   0.37230   0.37230   0.37230
     Eigenvalues ---    0.37230   0.37230   0.37230   0.37230   0.37230
     Eigenvalues ---    0.37230   0.37230   0.37230   0.37230   0.37230
     Eigenvalues ---    0.37230   0.37230   0.37230   0.39932   0.41720
     Eigenvalues ---    0.42553   0.42623   0.44027   0.44548   0.45599
     Eigenvalues ---    0.45988   0.51672   0.52347   0.53071   0.56131
 RFO step:  Lambda=-5.49735231D-02 EMin= 1.01697684D-02
 Linear search not attempted -- first point.
 Maximum step size (   0.300) exceeded in Quadratic search.
    -- Step size scaled by   0.841
 Iteration  1 RMS(Cart)=  0.03056033 RMS(Int)=  0.00083784
 Iteration  2 RMS(Cart)=  0.00081476 RMS(Int)=  0.00042669
 Iteration  3 RMS(Cart)=  0.00000113 RMS(Int)=  0.00042669
 Iteration  4 RMS(Cart)=  0.00000000 RMS(Int)=  0.00042669
 Variable       Old X    -DE/DX   Delta X   Delta X   Delta X     New X
                                 (Linear)    (Quad)   (Total)
    R1        2.84058  -0.00075   0.00000   0.01218   0.01202   2.85260
    R2        2.96723  -0.01366   0.00000  -0.04350  -0.04314   2.92409
    R3        2.89073  -0.00955   0.00000  -0.02394  -0.02381   2.86692
    R4        2.02201   0.01546   0.00000   0.03045   0.03045   2.05245
    R5        2.46595   0.06501   0.00000   0.10074   0.10010   2.56605
    R6        2.56328   0.02615   0.00000   0.04042   0.04042   2.60370
    R7        2.56254   0.02621   0.00000   0.04056   0.04057   2.60311
    R8        2.82560   0.00405   0.00000   0.02446   0.02409   2.84970
    R9        2.64612  -0.00379   0.00000  -0.00965  -0.00965   2.63647
   R10        2.02201   0.01037   0.00000   0.02041   0.02041   2.04242
   R11        2.64459  -0.00156   0.00000  -0.00973  -0.00974   2.63485
   R12        2.02201   0.00905   0.00000   0.01781   0.01781   2.03982
   R13        2.64686  -0.00416   0.00000  -0.01038  -0.01039   2.63647
   R14        2.02201   0.00907   0.00000   0.01786   0.01786   2.03987
   R15        2.02201   0.01034   0.00000   0.02036   0.02036   2.04237
   R16        2.83371  -0.00927   0.00000  -0.01779  -0.01756   2.81615
   R17        3.40398  -0.00323   0.00000  -0.06778  -0.06756   3.33642
   R18        2.92731   0.00250   0.00000   0.00403   0.00432   2.93163
   R19        2.02201   0.00970   0.00000   0.01910   0.01910   2.04111
   R20        2.84530  -0.01087   0.00000  -0.02221  -0.02194   2.82336
   R21        2.90820  -0.00325   0.00000  -0.01076  -0.01139   2.89681
   R22        2.95776  -0.01284   0.00000  -0.04380  -0.04399   2.91377
   R23        2.94660   0.00460   0.00000   0.00800   0.00798   2.95458
   R24        2.02201   0.01539   0.00000   0.03029   0.03029   2.05230
   R25        2.90155  -0.01151   0.00000  -0.03193  -0.03179   2.86976
   R26        2.59388   0.01956   0.00000   0.02868   0.02894   2.62282
   R27        2.63462  -0.01122   0.00000  -0.01769  -0.01770   2.61692
   R28        2.55561   0.02672   0.00000   0.04009   0.04002   2.59563
   R29        2.66142  -0.01333   0.00000  -0.02285  -0.02284   2.63858
   R30        2.02201   0.00990   0.00000   0.01949   0.01949   2.04149
   R31        2.66643  -0.01762   0.00000  -0.03353  -0.03345   2.63298
   R32        2.02201   0.00912   0.00000   0.01796   0.01796   2.03997
   R33        2.65317  -0.00794   0.00000  -0.01632  -0.01625   2.63693
   R34        2.02201   0.00911   0.00000   0.01794   0.01794   2.03995
   R35        2.02201   0.00940   0.00000   0.01850   0.01850   2.04051
   R36        2.02201   0.00872   0.00000   0.01717   0.01717   2.03917
   R37        2.87570  -0.02085   0.00000  -0.03932  -0.03905   2.83665
   R38        2.91586  -0.01386   0.00000  -0.05367  -0.05385   2.86201
   R39        2.02201   0.00987   0.00000   0.01943   0.01943   2.04144
   R40        2.84011  -0.00004   0.00000   0.00660   0.00664   2.84675
   R41        2.94797  -0.02324   0.00000  -0.05882  -0.05896   2.88901
   R42        2.02201   0.01447   0.00000   0.02848   0.02848   2.05049
   R43        2.02201   0.01483   0.00000   0.02920   0.02920   2.05121
   R44        2.02201   0.00692   0.00000   0.01363   0.01363   2.03563
    A1        1.86534   0.00081   0.00000  -0.00230  -0.00194   1.86340
    A2        1.96763  -0.00211   0.00000  -0.03522  -0.03521   1.93241
    A3        1.84716  -0.00037   0.00000   0.03397   0.03376   1.88092
    A4        1.84277  -0.00338   0.00000   0.00822   0.00762   1.85039
    A5        1.99806   0.00195   0.00000  -0.01087  -0.01099   1.98707
    A6        1.94435   0.00300   0.00000   0.00336   0.00398   1.94833
    A7        2.00183  -0.00787   0.00000  -0.01285  -0.01317   1.98867
    A8        2.15038   0.01685   0.00000   0.02643   0.02659   2.17697
    A9        2.12971  -0.00907   0.00000  -0.01399  -0.01386   2.11585
   A10        2.13400  -0.01037   0.00000  -0.01856  -0.01834   2.11566
   A11        1.99283  -0.00481   0.00000  -0.00218  -0.00272   1.99011
   A12        2.15547   0.01512   0.00000   0.02048   0.02079   2.17626
   A13        2.07736  -0.00218   0.00000  -0.00285  -0.00293   2.07444
   A14        2.10291   0.00195   0.00000   0.00480   0.00484   2.10775
   A15        2.10291   0.00022   0.00000  -0.00195  -0.00191   2.10100
   A16        2.07291   0.01214   0.00000   0.02022   0.02012   2.09303
   A17        2.10514  -0.00603   0.00000  -0.00995  -0.00991   2.09523
   A18        2.10514  -0.00611   0.00000  -0.01027  -0.01022   2.09492
   A19        2.07351   0.01203   0.00000   0.01968   0.01957   2.09309
   A20        2.10483  -0.00606   0.00000  -0.01002  -0.00997   2.09487
   A21        2.10484  -0.00597   0.00000  -0.00966  -0.00961   2.09522
   A22        2.07865  -0.00255   0.00000  -0.00441  -0.00450   2.07415
   A23        2.10227   0.00223   0.00000   0.00592   0.00596   2.10823
   A24        2.10226   0.00032   0.00000  -0.00151  -0.00147   2.10079
   A25        2.17745   0.00350   0.00000   0.01140   0.01063   2.18808
   A26        1.80335   0.00944   0.00000   0.03535   0.03512   1.83847
   A27        2.11351   0.00310   0.00000   0.02291   0.02213   2.13563
   A28        1.86607  -0.00360   0.00000  -0.00544  -0.00565   1.86042
   A29        1.48018  -0.00346   0.00000   0.00023  -0.00012   1.48006
   A30        2.22356  -0.00379   0.00000  -0.02137  -0.02211   2.20145
   A31        1.88131  -0.00682   0.00000  -0.01651  -0.01728   1.86404
   A32        2.21777  -0.00178   0.00000  -0.01365  -0.01427   2.20350
   A33        1.88040   0.01242   0.00000   0.06826   0.06874   1.94914
   A34        1.90066  -0.00945   0.00000  -0.03040  -0.03055   1.87011
   A35        1.81528   0.00567   0.00000   0.02289   0.02285   1.83813
   A36        1.49219   0.00023   0.00000   0.00667   0.00659   1.49878
   A37        2.25300   0.00018   0.00000  -0.00417  -0.00498   2.24801
   A38        1.81583   0.00159   0.00000   0.01754   0.01748   1.83332
   A39        2.09626   0.00079   0.00000   0.00943   0.00913   2.10539
   A40        1.90950  -0.00072   0.00000  -0.01066  -0.01032   1.89918
   A41        1.84374   0.00139   0.00000   0.03707   0.03690   1.88063
   A42        1.96788  -0.00307   0.00000  -0.03744  -0.03733   1.93054
   A43        2.00086  -0.00023   0.00000  -0.01954  -0.01936   1.98150
   A44        1.79339   0.00034   0.00000   0.02465   0.02404   1.81743
   A45        1.95198   0.00202   0.00000   0.00159   0.00222   1.95420
   A46        1.96829   0.00301   0.00000   0.00995   0.00937   1.97766
   A47        2.19691   0.00244   0.00000   0.00048   0.00079   2.19770
   A48        2.11695  -0.00565   0.00000  -0.01133  -0.01128   2.10567
   A49        1.95858   0.00527   0.00000   0.01614   0.01561   1.97419
   A50        2.19646   0.00317   0.00000  -0.00103  -0.00070   2.19576
   A51        2.12749  -0.00859   0.00000  -0.01582  -0.01582   2.11167
   A52        2.07571  -0.00132   0.00000   0.00193   0.00180   2.07750
   A53        2.10374   0.00191   0.00000   0.00393   0.00400   2.10773
   A54        2.10374  -0.00059   0.00000  -0.00586  -0.00579   2.09795
   A55        2.09565   0.00274   0.00000   0.00213   0.00214   2.09779
   A56        2.09377  -0.00108   0.00000   0.00006   0.00005   2.09382
   A57        2.09377  -0.00166   0.00000  -0.00219  -0.00220   2.09157
   A58        2.08863   0.00775   0.00000   0.01220   0.01228   2.10091
   A59        2.09728  -0.00431   0.00000  -0.00778  -0.00782   2.08946
   A60        2.09728  -0.00345   0.00000  -0.00443  -0.00447   2.09281
   A61        2.06177   0.00503   0.00000   0.01083   0.01082   2.07260
   A62        2.11071  -0.00255   0.00000  -0.00557  -0.00557   2.10514
   A63        2.11070  -0.00248   0.00000  -0.00526  -0.00526   2.10544
   A64        1.91510   0.00654   0.00000   0.06336   0.06511   1.98021
   A65        1.79097   0.00646   0.00000   0.01253   0.01264   1.80361
   A66        1.63882  -0.00107   0.00000  -0.00675  -0.00691   1.63191
   A67        2.35590  -0.00975   0.00000  -0.04967  -0.05240   2.30350
   A68        2.48855  -0.00026   0.00000  -0.03082  -0.03338   2.45517
   A69        2.13386  -0.00391   0.00000  -0.01687  -0.01678   2.11708
   A70        1.95489  -0.00912   0.00000  -0.02485  -0.02540   1.92949
   A71        2.00883   0.01574   0.00000   0.06326   0.06300   2.07183
   A72        2.12082  -0.00238   0.00000  -0.01603  -0.01525   2.10557
   A73        2.00270  -0.01273   0.00000  -0.04538  -0.04578   1.95692
   A74        1.67894   0.01172   0.00000   0.04264   0.04300   1.72193
   A75        1.98384  -0.00467   0.00000  -0.02156  -0.02154   1.96230
   A76        1.97053  -0.00520   0.00000  -0.01996  -0.02019   1.95034
   A77        1.98010  -0.00446   0.00000  -0.01547  -0.01530   1.96480
   A78        1.97427  -0.00272   0.00000  -0.00621  -0.00604   1.96823
   A79        1.87477   0.00495   0.00000   0.01907   0.01884   1.89360
   A80        1.66601   0.00478   0.00000   0.00373   0.00369   1.66970
   A81        1.72892   0.01229   0.00000   0.04215   0.04233   1.77125
   A82        2.09736   0.00007   0.00000   0.02084   0.02128   2.11865
   A83        2.39544  -0.00362   0.00000  -0.02734  -0.02805   2.36739
   A84        2.24540  -0.01006   0.00000  -0.04300  -0.04406   2.20134
    D1       -1.13373   0.00659   0.00000   0.03132   0.03110  -1.10263
    D2        1.95482   0.00437   0.00000   0.02215   0.02197   1.97680
    D3        0.88322   0.00186   0.00000   0.02096   0.02070   0.90392
    D4       -2.31141  -0.00035   0.00000   0.01179   0.01157  -2.29984
    D5        3.01279   0.00407   0.00000   0.02693   0.02653   3.03932
    D6       -0.18184   0.00186   0.00000   0.01776   0.01740  -0.16444
    D7        2.02275   0.00572   0.00000   0.02218   0.02262   2.04537
    D8        1.07397   0.00285   0.00000  -0.01036  -0.01003   1.06394
    D9       -0.53106   0.00041   0.00000  -0.03815  -0.03839  -0.56945
   D10       -0.07617   0.00950   0.00000   0.05990   0.06041  -0.01576
   D11       -1.02494   0.00663   0.00000   0.02736   0.02776  -0.99718
   D12       -2.62998   0.00419   0.00000  -0.00043  -0.00060  -2.63058
   D13       -2.22128   0.00692   0.00000   0.05651   0.05682  -2.16446
   D14        3.11313   0.00404   0.00000   0.02398   0.02416   3.13730
   D15        1.50810   0.00160   0.00000  -0.00382  -0.00420   1.50390
   D16       -0.83488  -0.00827   0.00000  -0.03566  -0.03615  -0.87104
   D17        2.34533  -0.00372   0.00000  -0.01453  -0.01467   2.33067
   D18        1.19557  -0.01044   0.00000  -0.05171  -0.05192   1.14365
   D19       -1.90739  -0.00589   0.00000  -0.03058  -0.03044  -1.93783
   D20       -2.90864  -0.00845   0.00000  -0.05756  -0.05794  -2.96658
   D21        0.27158  -0.00390   0.00000  -0.03643  -0.03646   0.23513
   D22        3.07549  -0.00099   0.00000  -0.00462  -0.00443   3.07106
   D23       -0.02238   0.00019   0.00000   0.00131   0.00123  -0.02115
   D24       -0.01376   0.00032   0.00000   0.00307   0.00297  -0.01079
   D25       -3.11163   0.00150   0.00000   0.00899   0.00864  -3.10300
   D26       -3.08937   0.00195   0.00000   0.00989   0.00989  -3.07948
   D27        0.05120   0.00165   0.00000   0.00701   0.00698   0.05818
   D28       -0.00462  -0.00030   0.00000   0.00022   0.00028  -0.00434
   D29        3.13596  -0.00061   0.00000  -0.00266  -0.00263   3.13332
   D30        0.02233  -0.00007   0.00000  -0.00426  -0.00422   0.01811
   D31       -3.12022   0.00020   0.00000  -0.00089  -0.00088  -3.12110
   D32        3.11609  -0.00194   0.00000  -0.01143  -0.01125   3.10484
   D33       -0.02646  -0.00168   0.00000  -0.00807  -0.00791  -0.03437
   D34        1.13131  -0.00471   0.00000  -0.02214  -0.02203   1.10928
   D35       -2.98953  -0.00454   0.00000  -0.02910  -0.02886  -3.01839
   D36       -0.85269  -0.00293   0.00000  -0.02452  -0.02440  -0.87709
   D37       -1.96595  -0.00277   0.00000  -0.01501  -0.01499  -1.98095
   D38        0.19639  -0.00261   0.00000  -0.02198  -0.02182   0.17457
   D39        2.33324  -0.00100   0.00000  -0.01739  -0.01737   2.31587
   D40       -0.01258  -0.00030   0.00000   0.00201   0.00209  -0.01049
   D41        3.12975   0.00016   0.00000   0.00403   0.00405   3.13380
   D42        3.12997  -0.00056   0.00000  -0.00136  -0.00124   3.12873
   D43       -0.01088  -0.00011   0.00000   0.00066   0.00072  -0.01016
   D44       -0.00472  -0.00002   0.00000   0.00050   0.00049  -0.00423
   D45        3.13859   0.00047   0.00000   0.00235   0.00232   3.14091
   D46        3.13613  -0.00048   0.00000  -0.00152  -0.00146   3.13466
   D47       -0.00375   0.00001   0.00000   0.00033   0.00036  -0.00339
   D48        0.01342   0.00027   0.00000  -0.00172  -0.00176   0.01166
   D49       -3.12715   0.00058   0.00000   0.00115   0.00113  -3.12602
   D50       -3.12989  -0.00022   0.00000  -0.00357  -0.00359  -3.13348
   D51        0.01272   0.00008   0.00000  -0.00070  -0.00069   0.01203
   D52        0.76997  -0.00924   0.00000  -0.08515  -0.08456   0.68541
   D53        3.04592  -0.00149   0.00000  -0.01629  -0.01682   3.02909
   D54       -2.89097  -0.00299   0.00000  -0.02454  -0.02427  -2.91525
   D55       -0.61503   0.00476   0.00000   0.04432   0.04346  -0.57157
   D56       -0.08861   0.00162   0.00000   0.01241   0.01261  -0.07600
   D57       -2.18178   0.00045   0.00000  -0.00015  -0.00005  -2.18183
   D58        2.01901   0.00438   0.00000   0.03727   0.03719   2.05620
   D59       -0.07416   0.00321   0.00000   0.02471   0.02454  -0.04962
   D60        1.86298   0.00636   0.00000   0.01901   0.01882   1.88181
   D61        2.89539   0.00615   0.00000   0.02646   0.02626   2.92165
   D62       -0.84808   0.00545   0.00000   0.03356   0.03421  -0.81387
   D63       -0.78231   0.00013   0.00000  -0.03520  -0.03544  -0.81775
   D64        0.25010  -0.00008   0.00000  -0.02775  -0.02801   0.22209
   D65        2.78981  -0.00078   0.00000  -0.02065  -0.02005   2.76976
   D66        0.07505  -0.00273   0.00000  -0.02335  -0.02370   0.05135
   D67        1.10746  -0.00295   0.00000  -0.01590  -0.01627   1.09119
   D68       -2.63601  -0.00365   0.00000  -0.00880  -0.00832  -2.64433
   D69       -0.83178   0.00965   0.00000   0.09449   0.09410  -0.73768
   D70        2.82687   0.00414   0.00000   0.04411   0.04382   2.87068
   D71       -3.12638   0.00314   0.00000   0.03476   0.03461  -3.09178
   D72        0.53226  -0.00237   0.00000  -0.01562  -0.01568   0.51658
   D73        0.67175   0.00060   0.00000  -0.01434  -0.01414   0.65761
   D74        2.74851   0.00034   0.00000  -0.01615  -0.01605   2.73246
   D75       -1.39354  -0.00078   0.00000  -0.02321  -0.02288  -1.41642
   D76        3.12514   0.00038   0.00000   0.00246   0.00252   3.12766
   D77       -1.08129   0.00011   0.00000   0.00066   0.00062  -1.08068
   D78        1.05984  -0.00100   0.00000  -0.00640  -0.00622   1.05363
   D79       -0.69506   0.00073   0.00000   0.01911   0.01886  -0.67621
   D80        1.38169   0.00046   0.00000   0.01730   0.01695   1.39864
   D81       -2.76036  -0.00065   0.00000   0.01024   0.01012  -2.75024
   D82       -0.95254  -0.00397   0.00000  -0.00422  -0.00449  -0.95704
   D83       -3.01947  -0.00509   0.00000  -0.03130  -0.03163  -3.05109
   D84        1.14201  -0.00768   0.00000  -0.03926  -0.03976   1.10225
   D85       -1.88465  -0.00653   0.00000  -0.03836  -0.03821  -1.92286
   D86        2.33161  -0.00764   0.00000  -0.06544  -0.06534   2.26627
   D87        0.20990  -0.01024   0.00000  -0.07340  -0.07347   0.13643
   D88        0.66938  -0.00011   0.00000   0.01994   0.01992   0.68929
   D89       -1.39755  -0.00123   0.00000  -0.00715  -0.00721  -1.40476
   D90        2.76393  -0.00382   0.00000  -0.01511  -0.01534   2.74859
   D91        2.70062   0.00097   0.00000  -0.02064  -0.02118   2.67944
   D92       -0.99616   0.00002   0.00000  -0.01662  -0.01652  -1.01268
   D93        0.07432  -0.00282   0.00000  -0.02332  -0.02360   0.05072
   D94       -2.70851  -0.00112   0.00000  -0.01208  -0.01250  -2.72101
   D95       -0.12210  -0.00208   0.00000  -0.00806  -0.00784  -0.12994
   D96        0.94838  -0.00492   0.00000  -0.01476  -0.01493   0.93346
   D97        0.89261  -0.00576   0.00000  -0.05154  -0.05224   0.84036
   D98       -2.80417  -0.00672   0.00000  -0.04752  -0.04758  -2.85175
   D99       -1.73369  -0.00956   0.00000  -0.05422  -0.05466  -1.78836
   D100       0.86688   0.00685   0.00000   0.02843   0.02871   0.89559
   D101      -2.32329   0.00192   0.00000   0.00683   0.00684  -2.31645
   D102      -1.18680   0.00897   0.00000   0.04424   0.04481  -1.14199
   D103       1.90622   0.00404   0.00000   0.02264   0.02294   1.92916
   D104       2.94173   0.00795   0.00000   0.05137   0.05168   2.99341
   D105      -0.24844   0.00302   0.00000   0.02977   0.02981  -0.21862
   D106      -0.02181  -0.00067   0.00000   0.00048   0.00057  -0.02124
   D107       3.08290  -0.00473   0.00000  -0.01936  -0.01942   3.06349
   D108      -3.11735   0.00376   0.00000   0.02062   0.02081  -3.09653
   D109      -0.01263  -0.00030   0.00000   0.00079   0.00083  -0.01180
   D110      -3.09290   0.00426   0.00000   0.01963   0.01965  -3.07324
   D111       0.04767   0.00382   0.00000   0.01700   0.01704   0.06471
   D112      -0.00372  -0.00081   0.00000  -0.00310  -0.00313  -0.00685
   D113       3.13684  -0.00126   0.00000  -0.00574  -0.00575   3.13110
   D114       3.11939  -0.00338   0.00000  -0.02021  -0.02026   3.09913
   D115      -0.02309  -0.00341   0.00000  -0.01811  -0.01814  -0.04122
   D116       0.01992   0.00127   0.00000   0.00215   0.00212   0.02203
   D117      -3.12256   0.00124   0.00000   0.00425   0.00424  -3.11832
   D118      -0.01123  -0.00108   0.00000  -0.00258  -0.00259  -0.01383
   D119       3.13099  -0.00038   0.00000   0.00007   0.00008   3.13107
   D120       3.13124  -0.00106   0.00000  -0.00468  -0.00471   3.12653
   D121      -0.00971  -0.00035   0.00000  -0.00204  -0.00204  -0.01176
   D122      -0.00459  -0.00016   0.00000  -0.00004  -0.00001  -0.00461
   D123       3.13857   0.00084   0.00000   0.00325   0.00328  -3.14133
   D124       3.13636  -0.00087   0.00000  -0.00268  -0.00268   3.13368
   D125      -0.00366   0.00013   0.00000   0.00061   0.00062  -0.00304
   D126       0.01186   0.00118   0.00000   0.00296   0.00300   0.01486
   D127      -3.12871   0.00162   0.00000   0.00559   0.00561  -3.12309
   D128      -3.13131   0.00018   0.00000  -0.00033  -0.00030  -3.13161
   D129       0.01132   0.00062   0.00000   0.00230   0.00231   0.01362
   D130      -2.82774  -0.00540   0.00000  -0.03032  -0.02967  -2.85740
   D131      -0.33606   0.00441   0.00000   0.02603   0.02553  -0.31053
   D132      -0.46361   0.00498   0.00000   0.04728   0.04603  -0.41758
   D133       2.02806   0.01480   0.00000   0.10362   0.10123   2.12929
   D134      -0.08657   0.00341   0.00000   0.02896   0.02871  -0.05786
   D135       2.49461   0.00714   0.00000   0.03523   0.03454   2.52915
   D136      -2.35955  -0.00770   0.00000  -0.05112  -0.05007  -2.40962
   D137       0.22163  -0.00397   0.00000  -0.04485  -0.04424   0.17739
   D138       0.62221  -0.00151   0.00000  -0.01976  -0.01954   0.60267
   D139      -1.45748  -0.00104   0.00000  -0.01306  -0.01282  -1.47030
   D140       2.68455  -0.00205   0.00000  -0.02163  -0.02136   2.66318
   D141      -3.11988   0.00060   0.00000   0.00342   0.00358  -3.11630
   D142       1.08361   0.00106   0.00000   0.01012   0.01031   1.09392
   D143      -1.05754   0.00005   0.00000   0.00156   0.00176  -1.05578
   D144      -0.53033   0.00079   0.00000   0.00096   0.00060  -0.52974
   D145      -2.61002   0.00125   0.00000   0.00766   0.00732  -2.60270
   D146       1.53201   0.00025   0.00000  -0.00091  -0.00122   1.53078
   D147       2.74729   0.00446   0.00000   0.03564   0.03548   2.78277
   D148       0.28312  -0.00122   0.00000  -0.01009  -0.00909   0.27403
   D149       0.19656  -0.00167   0.00000   0.01185   0.01173   0.20829
   D150      -2.26761  -0.00736   0.00000  -0.03387  -0.03284  -2.30045
         Item               Value     Threshold  Converged?
 Maximum Force            0.065009     0.000450     NO 
 RMS     Force            0.007867     0.000300     NO 
 Maximum Displacement     0.192619     0.001800     NO 
 RMS     Displacement     0.030701     0.001200     NO 
 Predicted change in Energy=-3.240766D-02
 GradGradGradGradGradGradGradGradGradGradGradGradGradGradGradGradGradGrad

                          Input orientation:                          
 ---------------------------------------------------------------------
 Center     Atomic      Atomic             Coordinates (Angstroms)
 Number     Number       Type             X           Y           Z
 ---------------------------------------------------------------------
      1          6           0       -0.146594   -0.146673    0.985555
      2          6           0        0.580507   -1.316575    0.368033
      3          6           0        0.494635   -1.366133   -0.986236
      4          6           0        1.170640   -2.323626   -1.709938
      5          6           0        1.937343   -3.267713   -1.026314
      6          6           0        2.018468   -3.222252    0.364882
      7          6           0        1.336862   -2.229758    1.069751
      8          6           0        0.545745    1.134989    0.463694
      9          6           0       -0.100106    2.183609   -0.375413
     10          1           0       -1.109540    2.552690   -0.268375
     11          6           0        0.348724    1.091011   -1.290286
     12          6           0       -0.332745   -0.259285   -1.589874
     13          1           0       -0.438361   -0.465715   -2.650859
     14          6           0       -1.678792   -0.157686   -0.894163
     15          6           0       -1.578309   -0.081325    0.488025
     16          6           0       -2.692586    0.106898    1.268792
     17          6           0       -3.943365    0.195240    0.654512
     18          6           0       -4.050727    0.109634   -0.732017
     19          6           0       -2.910786   -0.059381   -1.518857
     20          6           0        1.904690    1.229787   -1.355298
     21          1           0        2.336140    0.811905   -2.251762
     22          6           0        2.169536    2.508739   -0.615427
     23          1           0        3.116647    3.021156   -0.701585
     24          6           0        0.910265    3.328664   -0.509069
     25          6           0        2.064119    1.189713    0.150265
     26          1           0        2.793445    0.794113    0.837263
     27          1           0        1.112130   -2.344751   -2.788950
     28          1           0        2.469175   -4.030981   -1.573792
     29          1           0        2.610667   -3.952238    0.895577
     30          1           0        1.406348   -2.179142    2.147102
     31          1           0       -2.607663    0.187196    2.342763
     32          1           0       -4.830162    0.333332    1.254390
     33          1           0       -5.021561    0.179141   -1.198875
     34          1           0       -2.987327   -0.109176   -2.594780
     35          1           0        0.733182    3.936336   -1.390409
     36          1           0        0.902520    3.975610    0.362485
     37          1           0       -0.102583   -0.261266    2.064707
 ---------------------------------------------------------------------
                    Distance matrix (angstroms):
                    1          2          3          4          5
     1  C    0.000000
     2  C    1.509529   0.000000
     3  C    2.405455   1.357893   0.000000
     4  C    3.706739   2.383353   1.377506   0.000000
     5  C    4.258086   2.755385   2.387262   1.395161   0.000000
     6  C    3.812075   2.387330   2.755497   2.414792   1.394301
     7  C    2.558705   1.377818   2.383753   2.786236   2.414832
     8  C    1.547363   2.453676   2.891456   4.132456   4.851850
     9  C    2.699002   3.642422   3.650683   4.869386   5.855918
    10  H    3.128285   4.269952   4.294866   5.572772   6.613248
    11  C    2.637547   2.932613   2.480180   3.537146   4.646705
    12  C    2.584602   2.405264   1.507995   2.556577   3.810713
    13  H    3.662024   3.297843   2.110025   2.631739   4.016754
    14  C    2.425096   2.835595   2.488495   3.670974   4.771390
    15  C    1.517106   2.490125   2.849784   4.173209   4.980572
    16  C    2.574217   3.681138   4.172930   5.450211   6.171852
    17  C    3.826482   4.778397   4.982548   6.171577   7.028510
    18  C    4.272938   4.969156   4.785690   5.842924   6.881138
    19  C    3.731012   4.162934   3.686215   4.671334   5.834411
    20  C    3.403234   3.347730   2.977123   3.645729   4.509634
    21  H    4.190831   3.804735   3.120344   3.388734   4.278322
    22  C    3.870248   4.257375   4.237620   5.054454   5.795700
    23  H    4.850807   5.137315   5.119011   5.776713   6.406721
    24  C    3.927954   4.738807   4.737251   5.784311   6.695865
    25  C    2.714939   2.920618   3.207377   4.074581   4.611838
    26  H    3.090453   3.093910   3.643671   4.340740   4.550193
    27  H    4.545637   3.362486   2.142142   1.080803   2.154000
    28  H    5.336698   3.834808   3.368300   2.149369   1.079424
    29  H    4.700309   3.368467   3.834938   3.393341   2.148396
    30  H    2.809226   2.142690   3.363036   3.866936   3.396691
    31  H    2.830254   4.040459   4.808254   6.083106   6.629038
    32  H    4.715770   5.725658   6.021798   7.201131   7.998016
    33  H    5.351933   6.006291   5.732495   6.698386   7.767684
    34  H    4.570554   4.792234   4.036262   4.793268   6.057129
    35  H    4.805224   5.541526   5.323198   6.283359   7.313063
    36  H    4.299079   5.301976   5.524458   6.636807   7.447506
    37  H    1.086111   2.111632   3.299341   4.485796   4.770160
                    6          7          8          9         10
     6  C    0.000000
     7  C    1.395160   0.000000
     8  C    4.600459   3.509230   0.000000
     9  C    5.853181   4.861192   1.490244   0.000000
    10  H    6.598137   5.535998   2.299080   1.080109   0.000000
    11  C    4.912420   4.192100   1.765559   1.494058   2.303767
    12  C    4.257751   3.707284   2.633038   2.738022   3.202652
    13  H    4.767516   4.483995   3.637466   3.508701   3.903522
    14  C    4.964524   4.152663   2.909184   2.871064   2.839330
    15  C    4.776755   3.667750   2.447778   2.839108   2.780274
    16  C    5.839034   4.662192   3.491696   3.706358   3.294057
    17  C    6.877979   5.825276   4.590387   4.448033   3.799981
    18  C    7.009977   6.143715   4.858872   4.476153   3.851502
    19  C    6.152217   5.427149   4.159884   3.773379   3.410441
    20  C    4.774161   4.262833   2.272542   2.426759   3.466563
    21  H    4.818938   4.613320   3.268578   3.367129   4.340147
    22  C    5.816192   5.097698   2.385034   2.305340   3.297683
    23  H    6.428335   5.820427   3.394854   3.339966   4.274083
    24  C    6.701224   5.794024   2.427211   1.532927   2.177081
    25  C    4.417418   3.614850   1.551352   2.438860   3.479236
    26  H    4.117635   3.364444   2.303889   3.431315   4.421349
    27  H    3.396779   3.866949   4.796778   5.272639   5.939196
    28  H    2.148404   3.393355   5.876919   6.830698   7.606316
    29  H    1.079451   2.149384   5.507295   6.827321   7.583456
    30  H    2.153852   1.080776   3.815491   5.259856   5.878304
    31  H    6.077617   4.798072   3.791199   4.202617   3.828573
    32  H    7.767698   6.680996   5.492562   5.334155   4.592101
    33  H    7.973507   7.167914   5.888351   5.377424   4.669418
    34  H    6.596122   6.051798   4.835784   4.303312   4.002971
    35  H    7.481871   6.666149   3.364577   2.190123   2.563018
    36  H    7.283857   6.260629   2.864727   2.181977   2.543830
    37  H    4.019415   2.633800   2.221058   3.454215   3.791514
                   11         12         13         14         15
    11  C    0.000000
    12  C    1.541899   0.000000
    13  H    2.212252   1.086028   0.000000
    14  C    2.413914   1.518611   2.172449   0.000000
    15  C    2.872320   2.429149   3.361522   1.387939   0.000000
    16  C    4.094744   3.724905   4.557750   2.403364   1.373550
    17  C    4.796528   4.275564   4.862859   2.766088   2.386985
    18  C    4.542019   3.833460   4.130639   2.392452   2.763661
    19  C    3.464109   2.586755   2.749441   1.384816   2.409057
    20  C    1.563495   2.697865   3.169084   3.870280   4.153087
    21  H    2.225345   2.951015   3.080495   4.347742   4.860783
    22  C    2.404317   3.856542   4.448762   4.690111   4.687470
    23  H    3.425408   4.842381   5.347524   5.756592   5.751797
    24  C    2.435717   3.947986   4.561070   4.359604   4.337652
    25  C    2.242211   3.297369   4.104771   4.112870   3.872583
    26  H    3.254424   4.095572   4.919221   4.889240   4.472202
    27  H    3.825343   2.806174   2.440056   4.020289   4.806259
    28  H    5.550810   4.698585   4.724930   5.715763   6.019385
    29  H    5.943798   5.336575   5.833491   6.000104   5.718179
    30  H    4.860876   4.547009   5.418415   4.780551   4.007686
    31  H    4.770341   4.565111   5.483469   3.385179   2.138159
    32  H    5.819821   5.354232   5.931051   3.845584   3.366572
    33  H    5.447919   4.725473   4.850754   3.373485   3.843105
    34  H    3.777749   2.842389   2.574392   2.146325   3.389660
    35  H    2.872927   4.333501   4.726447   4.777541   5.001311
    36  H    3.370349   4.824098   5.532049   5.032541   4.756995
    37  H    3.645313   3.661822   4.731924   3.354113   2.167042
                   16         17         18         19         20
    16  C    0.000000
    17  C    1.396278   0.000000
    18  C    2.418220   1.393311   0.000000
    19  C    2.801115   2.419625   1.395403   0.000000
    20  C    5.411254   6.269719   6.091816   4.987737   0.000000
    21  H    6.178950   6.946862   6.602643   5.369034   1.079085
    22  C    5.741023   6.658272   6.667906   5.763774   1.501090
    23  H    6.791352   7.724543   7.736222   6.818181   2.259465
    24  C    5.149864   5.893216   5.918049   5.205665   2.471895
    25  C    5.004981   6.110083   6.271869   5.394061   1.514511
    26  H    5.545721   6.765845   7.055058   6.230410   2.405623
    27  H    6.078793   6.623218   6.075367   4.797907   3.932027
    28  H    7.200424   7.996684   7.769324   6.687347   5.295475
    29  H    6.688824   7.759834   7.970071   7.174278   5.693700
    30  H    4.774795   6.040277   6.580843   6.047338   4.912835
    31  H    1.080312   2.152756   3.397458   3.881339   5.926548
    32  H    2.149584   1.079505   2.145547   3.395457   7.278210
    33  H    3.393924   2.144250   1.079493   2.148174   7.007230
    34  H    3.880818   3.400673   2.156058   1.079791   5.221204
    35  H    5.785484   6.328317   6.161406   5.409321   2.949419
    36  H    5.358462   6.152973   6.377959   5.861903   3.390379
    37  H    2.734436   4.116874   4.852532   4.557268   4.236604
                   21         22         23         24         25
    21  H    0.000000
    22  C    2.363175   0.000000
    23  H    2.809454   1.080284   0.000000
    24  C    3.377007   1.506436   2.236010   0.000000
    25  C    2.446727   1.528800   2.277641   2.518176   0.000000
    26  H    3.122743   2.332277   2.726212   3.432627   1.077210
    27  H    3.428009   5.422055   6.096568   6.117699   4.694433
    28  H    4.891920   6.616357   7.135306   7.597907   5.512902
    29  H    5.716481   6.649959   7.171831   7.607622   5.224352
    30  H    5.400082   5.494566   6.171162   6.134922   3.971046
    31  H    6.777987   6.079644   7.075811   5.511587   5.257151
    32  H    7.992373   7.564680   8.614059   6.710761   7.034458
    33  H    7.459539   7.581511   8.634510   6.751435   7.283426
    34  H    5.413442   6.112655   7.116295   5.600014   5.894022
    35  H    3.615727   2.168350   2.644416   1.085073   3.418920
    36  H    4.347251   2.171026   2.635448   1.085452   3.025818
    37  H    5.072570   4.474212   5.365641   4.531863   3.234969
                   26         27         28         29         30
    26  H    0.000000
    27  H    5.082195   0.000000
    28  H    5.403690   2.482246   0.000000
    29  H    4.750226   4.290146   2.474672   0.000000
    30  H    3.532699   4.947585   4.289984   2.482049   0.000000
    31  H    5.639756   6.825107   7.675070   6.816173   4.663702
    32  H    7.648902   7.670174   8.962487   8.594230   6.782589
    33  H    8.099282   6.820597   8.600977   8.927817   7.620700
    34  H    6.783228   4.673441   6.796792   7.634739   6.787826
    35  H    4.368155   6.446052   8.156313   8.424979   7.096916
    36  H    3.731346   7.065582   8.385051   8.127283   6.428039
    37  H    3.317743   5.419817   5.836383   4.727775   2.441703
                   31         32         33         34         35
    31  H    0.000000
    32  H    2.478995   0.000000
    33  H    4.286044   2.465546   0.000000
    34  H    4.960979   4.290450   2.483905   0.000000
    35  H    6.257305   7.136343   6.875337   5.626621   0.000000
    36  H    5.531272   6.850206   7.207340   6.368815   1.761492
    37  H    2.560050   4.833235   5.919566   5.482307   5.500563
                   36         37
    36  H    0.000000
    37  H    4.675351   0.000000
 Stoichiometry    C21H16
 Framework group  C1[X(C21H16)]
 Deg. of freedom   105
 Full point group                 C1      NOp   1
 Largest Abelian subgroup         C1      NOp   1
 Largest concise Abelian subgroup C1      NOp   1
                         Standard orientation:                         
 ---------------------------------------------------------------------
 Center     Atomic      Atomic             Coordinates (Angstroms)
 Number     Number       Type             X           Y           Z
 ---------------------------------------------------------------------
      1          6           0        0.098052   -0.218102   -1.295418
      2          6           0       -1.038863   -1.000304   -0.683646
      3          6           0       -1.054324   -0.979443    0.673999
      4          6           0       -2.072503   -1.574751    1.385647
      5          6           0       -3.089834   -2.226648    0.688120
      6          6           0       -3.069343   -2.255695   -0.705727
      7          6           0       -2.034296   -1.628480   -1.399809
      8          6           0       -0.109022    1.260919   -0.890513
      9          6           0        0.825120    2.064761   -0.052632
     10          1           0        1.903996    2.037314   -0.096321
     11          6           0       -0.041922    1.275873    0.873707
     12          6           0        0.083206   -0.203736    1.289102
     13          1           0        0.045751   -0.357101    2.363594
     14          6           0        1.411285   -0.643618    0.698434
     15          6           0        1.424508   -0.636306   -0.689422
     16          6           0        2.573484   -0.918389   -1.387220
     17          6           0        3.733432   -1.241691   -0.680402
     18          6           0        3.722992   -1.259764    0.712753
     19          6           0        2.556799   -0.950143    1.413666
     20          6           0       -1.441713    1.969304    0.808479
     21          1           0       -2.046034    1.800507    1.686390
     22          6           0       -1.180348    3.200885   -0.008935
     23          1           0       -1.879335    4.024447   -0.022216
     24          6           0        0.294812    3.503038   -0.053151
     25          6           0       -1.518621    1.880586   -0.701474
     26          1           0       -2.301429    1.725247   -1.424981
     27          1           0       -2.087353   -1.537488    2.465705
     28          1           0       -3.893247   -2.705860    1.226673
     29          1           0       -3.855257   -2.760133   -1.247112
     30          1           0       -2.019014   -1.634242   -2.480462
     31          1           0        2.585022   -0.890742   -2.467116
     32          1           0        4.642358   -1.475523   -1.213795
     33          1           0        4.624231   -1.510550    1.251436
     34          1           0        2.548456   -0.946258    2.493417
     35          1           0        0.630282    4.068329    0.810150
     36          1           0        0.587146    4.039121   -0.950571
     37          1           0        0.077005   -0.386846   -2.368134
 ---------------------------------------------------------------------
 Rotational constants (GHZ):           0.4717808           0.3750724           0.2663990
 Standard basis: def2TZVP (5D, 7F)
 There are   852 symmetry adapted cartesian basis functions of A   symmetry.
 There are   747 symmetry adapted basis functions of A   symmetry.
   747 basis functions,  1199 primitive gaussians,   852 cartesian basis functions
    71 alpha electrons       71 beta electrons
       nuclear repulsion energy      1629.3606766255 Hartrees.
 NAtoms=   37 NActive=   37 NUniq=   37 SFac= 1.00D+00 NAtFMM=   60 NAOKFM=F Big=F
 Integral buffers will be    131072 words long.
 Raffenetti 2 integral format.
 Two-electron integral symmetry is turned on.
 Nuclear repulsion after empirical dispersion term =     1629.3266893581 Hartrees.
 ------------------------------------------------------------------------------
 Polarizable Continuum Model (PCM)
 =================================
 Model                : PCM.
 Atomic radii         : SMD-Coulomb.
 Polarization charges : Total charges.
 Charge compensation  : None.
 Solution method      : On-the-fly selection.
 Cavity type          : VdW (van der Waals Surface) (Alpha=1.000).
 Cavity algorithm     : GePol (No added spheres)
                        Default sphere list used, NSphG=   37.
                        Lebedev-Laikov grids with approx.  5.0 points / Ang**2.
                        Smoothing algorithm: York/Karplus (Gamma=1.0000).
                        Polarization charges: spherical gaussians, with
                                              point-specific exponents (IZeta= 3).
                        Self-potential: point-specific (ISelfS= 7).
                        Self-field    : sphere-specific E.n sum rule (ISelfD= 2).
 1st derivatives      : Analytical E(r).r(x)/FMM algorithm (CHGder, D1EAlg=3).
                        Cavity 1st derivative terms included.
 Solvent              : TetraHydroFuran, Eps=   7.425700 Eps(inf)=   1.974025
 ------------------------------------------------------------------------------
 ------------------------------------------------------------------------------
 Atomic radii for non-electrostatic terms: SMD-CDS.
 ------------------------------------------------------------------------------
 Nuclear repulsion after PCM non-electrostatic terms =     1629.3151015422 Hartrees.
 One-electron integrals computed using PRISM.
   1 Symmetry operations used in ECPInt.
 ECPInt:  NShTT=   43660 NPrTT=  133896 LenC2=   40573 LenP2D=   91188.
 LDataN:  DoStor=T MaxTD1= 6 Len=  172
 NBasis=   747 RedAO= T EigKep=  3.12D-06  NBF=   747
 NBsUse=   747 1.00D-06 EigRej= -1.00D+00 NBFU=   747
 Initial guess from the checkpoint file:  "quad-an-adduct-pdt.chk"
 B after Tr=    -0.000000    0.000000    0.000000
         Rot=    0.999959    0.001556    0.000820   -0.008845 Ang=   1.03 deg.
 ExpMin= 9.52D-02 ExpMax= 1.36D+04 ExpMxC= 4.63D+02 IAcc=2 IRadAn=         4 AccDes= 0.00D+00
 Harris functional with IExCor= 4639 and IRadAn=       4 diagonalized for initial guess.
 HarFok:  IExCor= 4639 AccDes= 0.00D+00 IRadAn=         4 IDoV= 1 UseB2=F ITyADJ=14
 ICtDFT=  3500011 ScaDFX=  1.000000  1.000000  1.000000  1.000000
 FoFCou: FMM=F IPFlag=           0 FMFlag=      100000 FMFlg1=           0
         NFxFlg=           0 DoJE=T BraDBF=F KetDBF=T FulRan=T
         wScrn=  0.000000 ICntrl=       500 IOpCl=  0 I1Cent=   200000004 NGrid=           0
         NMat0=    1 NMatS0=      1 NMatT0=    0 NMatD0=    1 NMtDS0=    0 NMtDT0=    0
 Petite list used in FoFCou.
 Requested convergence on RMS density matrix=1.00D-08 within 128 cycles.
 Requested convergence on MAX density matrix=1.00D-06.
 Requested convergence on             energy=1.00D-06.
 No special actions if energy rises.
 Inv3:  Mode=1 IEnd=    19630092.
 Iteration    1 A*A^-1 deviation from unit magnitude is 7.99D-15 for   2543.
 Iteration    1 A*A^-1 deviation from orthogonality  is 2.57D-15 for   2007   1253.
 Iteration    1 A^-1*A deviation from unit magnitude is 8.22D-15 for   2543.
 Iteration    1 A^-1*A deviation from orthogonality  is 2.21D-15 for   1963    245.
 Error on total polarization charges =  0.05452
 SCF Done:  E(RwB97XD) =  -809.776270838     A.U. after   12 cycles
            NFock= 12  Conv=0.62D-08     -V/T= 2.0051
 SMD-CDS (non-electrostatic) energy       (kcal/mol) =      -7.27
 (included in total energy above)
   1 Symmetry operations used in ECPInt.
 ECPInt:  NShTT=   43660 NPrTT=  133896 LenC2=   40573 LenP2D=   91188.
 LDataN:  DoStor=T MaxTD1= 7 Len=  274
 D1PCM: PCM CHGder 1st derivatives, ID1Alg=3 FixD1E=F DoIter=F DoCFld=F I1PDM=0.
 Calling FoFJK, ICntrl=      2127 FMM=F ISym2X=0 I1Cent= 0 IOpClX= 0 NMat=1 NMatS=1 NMatT=0.
 ***** Axes restored to original set *****
 -------------------------------------------------------------------
 Center     Atomic                   Forces (Hartrees/Bohr)
 Number     Number              X              Y              Z
 -------------------------------------------------------------------
      1        6           0.001341055    0.013755181    0.003166411
      2        6          -0.002455839    0.002400692    0.023844263
      3        6          -0.003505267    0.001713334   -0.022746377
      4        6           0.004268272   -0.008159828    0.003264161
      5        6          -0.002429591    0.003957707    0.004976036
      6        6          -0.003217259    0.003583208   -0.004962348
      7        6           0.004124014   -0.008095545   -0.003449305
      8        6          -0.006221676   -0.026704948   -0.036290368
      9        6           0.004866991    0.029124805   -0.002478667
     10        1          -0.005651162   -0.011960240    0.001703356
     11        6           0.013736251   -0.012052686    0.039358889
     12        6          -0.007103524    0.016682399   -0.003283409
     13        1          -0.002400509    0.005512831   -0.005119416
     14        6           0.001533851   -0.005850708   -0.008656262
     15        6           0.012884518   -0.005432813    0.001922662
     16        6          -0.011128033   -0.000067057   -0.001219940
     17        6           0.004809021   -0.000479184   -0.005171969
     18        6           0.004534821    0.000033825    0.004170673
     19        6          -0.000732779   -0.000065809    0.007863453
     20        6          -0.024909208   -0.002880157    0.003219235
     21        1           0.017282850    0.000325047    0.006243857
     22        6           0.008547573   -0.001520892   -0.002861830
     23        1           0.003659255   -0.004360836   -0.000760211
     24        6          -0.001351427   -0.013898405    0.003082205
     25        6          -0.012169955    0.019554354   -0.006449252
     26        1           0.006416352   -0.000455790   -0.004068189
     27        1          -0.000620909    0.000004796   -0.002341068
     28        1           0.001479863   -0.001735769   -0.001213734
     29        1           0.001665547   -0.001623759    0.001126728
     30        1          -0.000212197    0.000343012    0.002360252
     31        1           0.000608621   -0.000206089    0.002441327
     32        1          -0.002020247    0.000310993    0.001416613
     33        1          -0.002290191    0.000216123   -0.001251824
     34        1          -0.000126644   -0.000250236   -0.002650195
     35        1          -0.001326424    0.000966426   -0.004480549
     36        1          -0.000752298    0.001355140    0.004438163
     37        1          -0.001133715    0.005960879    0.004856628
 -------------------------------------------------------------------
 Cartesian Forces:  Max     0.039358889 RMS     0.009338020

 GradGradGradGradGradGradGradGradGradGradGradGradGradGradGradGradGradGrad
 Berny optimization.
 Using GEDIIS/GDIIS optimizer.
 FormGI is forming the generalized inverse of G from B-inverse, IUseBI=4.
 Internal  Forces:  Max     0.017302671 RMS     0.002970665
 Search for a local minimum.
 Step number   2 out of a maximum of  222
 All quantities printed in internal units (Hartrees-Bohrs-Radians)
 Mixed Optimization -- RFO/linear search
 Update second derivatives using D2CorX and points    1    2
 DE= -3.33D-02 DEPred=-3.24D-02 R= 1.03D+00
 TightC=F SS=  1.41D+00  RLast= 4.53D-01 DXNew= 5.0454D-01 1.3593D+00
 Trust test= 1.03D+00 RLast= 4.53D-01 DXMaxT set to 5.05D-01
 ITU=  1  0
 Use linear search instead of GDIIS.
     Eigenvalues ---    0.01006   0.01175   0.01244   0.01523   0.01583
     Eigenvalues ---    0.01694   0.01780   0.01839   0.01960   0.01989
     Eigenvalues ---    0.01993   0.02012   0.02087   0.02091   0.02099
     Eigenvalues ---    0.02105   0.02155   0.02259   0.02270   0.02377
     Eigenvalues ---    0.02391   0.02409   0.02447   0.02473   0.02772
     Eigenvalues ---    0.03077   0.03693   0.04152   0.04399   0.05294
     Eigenvalues ---    0.05455   0.05526   0.05738   0.05858   0.06203
     Eigenvalues ---    0.06252   0.06839   0.07267   0.07454   0.08867
     Eigenvalues ---    0.09621   0.10061   0.11659   0.12641   0.13119
     Eigenvalues ---    0.15100   0.16000   0.16000   0.16000   0.16000
     Eigenvalues ---    0.16000   0.16000   0.16000   0.16020   0.17190
     Eigenvalues ---    0.18366   0.18775   0.20673   0.20731   0.21999
     Eigenvalues ---    0.22003   0.22547   0.22616   0.22792   0.23792
     Eigenvalues ---    0.24464   0.24572   0.24747   0.25728   0.26127
     Eigenvalues ---    0.26890   0.27492   0.27767   0.28354   0.29768
     Eigenvalues ---    0.30034   0.31261   0.37127   0.37230   0.37230
     Eigenvalues ---    0.37230   0.37230   0.37230   0.37230   0.37230
     Eigenvalues ---    0.37230   0.37230   0.37230   0.37230   0.37230
     Eigenvalues ---    0.37230   0.37230   0.37858   0.40041   0.41716
     Eigenvalues ---    0.42171   0.42745   0.44045   0.44567   0.45613
     Eigenvalues ---    0.46075   0.51657   0.52997   0.54026   0.56398
 RFO step:  Lambda=-1.82646517D-02 EMin= 1.00570175D-02
 Quartic linear search produced a step of  0.87316.
 Iteration  1 RMS(Cart)=  0.05973527 RMS(Int)=  0.00372841
 Iteration  2 RMS(Cart)=  0.00331702 RMS(Int)=  0.00205732
 Iteration  3 RMS(Cart)=  0.00002433 RMS(Int)=  0.00205717
 Iteration  4 RMS(Cart)=  0.00000022 RMS(Int)=  0.00205717
 Variable       Old X    -DE/DX   Delta X   Delta X   Delta X     New X
                                 (Linear)    (Quad)   (Total)
    R1        2.85260  -0.00010   0.01050   0.00469   0.01487   2.86747
    R2        2.92409  -0.00628  -0.03767  -0.00721  -0.04345   2.88065
    R3        2.86692  -0.00399  -0.02079   0.00088  -0.01965   2.84726
    R4        2.05245   0.00415   0.02658  -0.00964   0.01694   2.06939
    R5        2.56605   0.01730   0.08740  -0.02397   0.06198   2.62802
    R6        2.60370   0.00462   0.03530  -0.02052   0.01470   2.61840
    R7        2.60311   0.00492   0.03542  -0.01974   0.01560   2.61871
    R8        2.84970   0.00135   0.02104  -0.00090   0.01944   2.86914
    R9        2.63647  -0.00211  -0.00843  -0.00061  -0.00896   2.62751
   R10        2.04242   0.00237   0.01783  -0.00832   0.00951   2.05193
   R11        2.63485  -0.00378  -0.00851  -0.00860  -0.01695   2.61790
   R12        2.03982   0.00257   0.01555  -0.00499   0.01056   2.05038
   R13        2.63647  -0.00207  -0.00907   0.00023  -0.00877   2.62770
   R14        2.03987   0.00256   0.01559  -0.00507   0.01052   2.05039
   R15        2.04237   0.00235   0.01778  -0.00835   0.00943   2.05180
   R16        2.81615  -0.00220  -0.01533   0.02426   0.01086   2.82701
   R17        3.33642  -0.00810  -0.05899  -0.15522  -0.21421   3.12221
   R18        2.93163  -0.00239   0.00377  -0.02364  -0.01896   2.91267
   R19        2.04111   0.00136   0.01668  -0.01164   0.00504   2.04615
   R20        2.82336  -0.00364  -0.01916   0.01913   0.00294   2.82630
   R21        2.89681  -0.00377  -0.00995  -0.01366  -0.02671   2.87010
   R22        2.91377  -0.00484  -0.03841  -0.00170  -0.04093   2.87284
   R23        2.95458  -0.00238   0.00697  -0.02948  -0.02250   2.93208
   R24        2.05230   0.00419   0.02645  -0.00934   0.01711   2.06941
   R25        2.86976  -0.00438  -0.02776   0.00414  -0.02364   2.84612
   R26        2.62282   0.00463   0.02527  -0.00958   0.01570   2.63852
   R27        2.61692  -0.00227  -0.01545   0.00808  -0.00750   2.60942
   R28        2.59563   0.00720   0.03495  -0.01264   0.02213   2.61776
   R29        2.63858  -0.00345  -0.01994   0.00786  -0.01196   2.62663
   R30        2.04149   0.00246   0.01701  -0.00704   0.00998   2.05147
   R31        2.63298  -0.00494  -0.02921   0.01018  -0.01873   2.61425
   R32        2.03997   0.00249   0.01568  -0.00551   0.01018   2.05015
   R33        2.63693  -0.00254  -0.01418   0.00382  -0.01018   2.62674
   R34        2.03995   0.00261   0.01566  -0.00493   0.01073   2.05068
   R35        2.04051   0.00266   0.01616  -0.00526   0.01090   2.05141
   R36        2.03917   0.00160   0.01499  -0.00877   0.00622   2.04540
   R37        2.83665  -0.00616  -0.03410   0.02360  -0.00902   2.82763
   R38        2.86201  -0.00885  -0.04702  -0.02571  -0.07397   2.78804
   R39        2.04144   0.00120   0.01697  -0.01268   0.00429   2.04573
   R40        2.84675  -0.00071   0.00580   0.00316   0.00957   2.85632
   R41        2.88901  -0.00879  -0.05148  -0.00247  -0.05642   2.83260
   R42        2.05049   0.00440   0.02487  -0.00670   0.01817   2.06866
   R43        2.05121   0.00437   0.02550  -0.00748   0.01802   2.06922
   R44        2.03563   0.00192   0.01190  -0.00406   0.00784   2.04347
    A1        1.86340   0.00090  -0.00169   0.01349   0.01255   1.87595
    A2        1.93241  -0.00193  -0.03075  -0.02494  -0.05626   1.87616
    A3        1.88092   0.00063   0.02948   0.02463   0.05412   1.93503
    A4        1.85039   0.00002   0.00666   0.01071   0.01746   1.86785
    A5        1.98707  -0.00017  -0.00960  -0.01450  -0.02549   1.96158
    A6        1.94833   0.00046   0.00347  -0.01008  -0.00511   1.94322
    A7        1.98867  -0.00303  -0.01150  -0.00354  -0.01654   1.97213
    A8        2.17697   0.00635   0.02322   0.00678   0.03108   2.20805
    A9        2.11585  -0.00337  -0.01210  -0.00289  -0.01456   2.10129
   A10        2.11566  -0.00362  -0.01602   0.00056  -0.01493   2.10073
   A11        1.99011  -0.00183  -0.00238  -0.00740  -0.01173   1.97838
   A12        2.17626   0.00541   0.01815   0.00699   0.02658   2.20284
   A13        2.07444   0.00079  -0.00256   0.00969   0.00676   2.08120
   A14        2.10775  -0.00074   0.00423  -0.01168  -0.00727   2.10048
   A15        2.10100  -0.00005  -0.00167   0.00198   0.00049   2.10149
   A16        2.09303   0.00272   0.01757  -0.00952   0.00791   2.10094
   A17        2.09523  -0.00124  -0.00865   0.00579  -0.00279   2.09244
   A18        2.09492  -0.00148  -0.00892   0.00373  -0.00513   2.08979
   A19        2.09309   0.00277   0.01709  -0.00854   0.00842   2.10151
   A20        2.09487  -0.00152  -0.00870   0.00308  -0.00556   2.08931
   A21        2.09522  -0.00125  -0.00839   0.00546  -0.00287   2.09236
   A22        2.07415   0.00072  -0.00393   0.01083   0.00653   2.08068
   A23        2.10823  -0.00077   0.00521  -0.01322  -0.00783   2.10040
   A24        2.10079   0.00005  -0.00129   0.00239   0.00128   2.10207
   A25        2.18808   0.00339   0.00928   0.02401   0.02739   2.21546
   A26        1.83847   0.00387   0.03067   0.01847   0.04708   1.88555
   A27        2.13563   0.00187   0.01932   0.03154   0.04539   2.18102
   A28        1.86042  -0.00292  -0.00493  -0.00834  -0.01617   1.84425
   A29        1.48006  -0.00086  -0.00010   0.02999   0.02897   1.50903
   A30        2.20145  -0.00272  -0.01930  -0.02252  -0.04932   2.15213
   A31        1.86404   0.00037  -0.01509   0.03282   0.01444   1.87848
   A32        2.20350  -0.00203  -0.01246  -0.02420  -0.04361   2.15988
   A33        1.94914   0.00466   0.06002   0.03981   0.10239   2.05153
   A34        1.87011  -0.00049  -0.02667   0.02582  -0.00138   1.86873
   A35        1.83813   0.00195   0.01995   0.02058   0.04055   1.87868
   A36        1.49878   0.00056   0.00575   0.01433   0.01931   1.51809
   A37        2.24801   0.00147  -0.00435   0.00588  -0.00531   2.24271
   A38        1.83332  -0.00038   0.01527   0.00263   0.01746   1.85078
   A39        2.10539   0.00097   0.00797   0.03310   0.03779   2.14318
   A40        1.89918  -0.00013  -0.00902  -0.00102  -0.00846   1.89072
   A41        1.88063   0.00084   0.03222   0.01444   0.04629   1.92693
   A42        1.93054  -0.00190  -0.03260  -0.01902  -0.05177   1.87877
   A43        1.98150  -0.00075  -0.01690  -0.00909  -0.02587   1.95564
   A44        1.81743   0.00187   0.02099   0.02240   0.04189   1.85933
   A45        1.95420  -0.00003   0.00194  -0.00875  -0.00510   1.94910
   A46        1.97766  -0.00026   0.00818  -0.01140  -0.00549   1.97217
   A47        2.19770   0.00167   0.00069   0.00832   0.01063   2.20833
   A48        2.10567  -0.00153  -0.00985   0.00336  -0.00612   2.09956
   A49        1.97419   0.00172   0.01363  -0.00498   0.00667   1.98085
   A50        2.19576   0.00145  -0.00062   0.00626   0.00708   2.20283
   A51        2.11167  -0.00327  -0.01381  -0.00136  -0.01498   2.09669
   A52        2.07750   0.00055   0.00157   0.00531   0.00645   2.08395
   A53        2.10773  -0.00074   0.00349  -0.01222  -0.00853   2.09921
   A54        2.09795   0.00020  -0.00506   0.00691   0.00206   2.10001
   A55        2.09779   0.00083   0.00187   0.00049   0.00241   2.10020
   A56        2.09382  -0.00047   0.00004  -0.00188  -0.00186   2.09196
   A57        2.09157  -0.00037  -0.00192   0.00139  -0.00056   2.09101
   A58        2.10091   0.00108   0.01072  -0.01080   0.00003   2.10094
   A59        2.08946  -0.00042  -0.00683   0.00831   0.00142   2.09088
   A60        2.09281  -0.00066  -0.00390   0.00251  -0.00145   2.09136
   A61        2.07260   0.00233   0.00945   0.00314   0.01227   2.08487
   A62        2.10514  -0.00124  -0.00486  -0.00211  -0.00682   2.09832
   A63        2.10544  -0.00110  -0.00459  -0.00102  -0.00546   2.09999
   A64        1.98021   0.00658   0.05685   0.08149   0.14562   2.12584
   A65        1.80361   0.00237   0.01104  -0.00677   0.00352   1.80713
   A66        1.63191  -0.00061  -0.00604  -0.00903  -0.01590   1.61601
   A67        2.30350  -0.00619  -0.04576  -0.03429  -0.09331   2.21019
   A68        2.45517  -0.00366  -0.02915  -0.06630  -0.10318   2.35199
   A69        2.11708  -0.00215  -0.01465  -0.00766  -0.02259   2.09449
   A70        1.92949  -0.00225  -0.02218   0.01947  -0.00315   1.92634
   A71        2.07183   0.00615   0.05501   0.00423   0.05716   2.12899
   A72        2.10557  -0.00204  -0.01331  -0.01479  -0.02503   2.08054
   A73        1.95692  -0.00345  -0.03997   0.00561  -0.03523   1.92169
   A74        1.72193   0.00208   0.03754  -0.01437   0.02333   1.74527
   A75        1.96230  -0.00130  -0.01881  -0.00369  -0.02224   1.94006
   A76        1.95034  -0.00121  -0.01763   0.00693  -0.01118   1.93916
   A77        1.96480  -0.00071  -0.01336   0.00742  -0.00553   1.95927
   A78        1.96823  -0.00021  -0.00528   0.00627   0.00124   1.96947
   A79        1.89360   0.00125   0.01645  -0.00283   0.01322   1.90682
   A80        1.66970   0.00112   0.00323  -0.03198  -0.02965   1.64005
   A81        1.77125   0.00512   0.03696   0.01308   0.04883   1.82008
   A82        2.11865   0.00269   0.01858   0.03620   0.05374   2.17239
   A83        2.36739  -0.00376  -0.02449  -0.03166  -0.05677   2.31062
   A84        2.20134  -0.00604  -0.03847  -0.00915  -0.05044   2.15090
    D1       -1.10263   0.00280   0.02715   0.02357   0.04936  -1.05328
    D2        1.97680   0.00174   0.01918   0.02997   0.04820   2.02500
    D3        0.90392   0.00234   0.01807   0.03108   0.04822   0.95214
    D4       -2.29984   0.00128   0.01010   0.03749   0.04706  -2.25277
    D5        3.03932   0.00213   0.02317   0.01922   0.04043   3.07975
    D6       -0.16444   0.00107   0.01520   0.02563   0.03928  -0.12516
    D7        2.04537   0.00342   0.01975   0.02894   0.05059   2.09596
    D8        1.06394   0.00048  -0.00876  -0.02773  -0.03574   1.02820
    D9       -0.56945  -0.00157  -0.03352  -0.08643  -0.12214  -0.69160
   D10       -0.01576   0.00520   0.05275   0.04581   0.10079   0.08503
   D11       -0.99718   0.00226   0.02424  -0.01085   0.01445  -0.98273
   D12       -2.63058   0.00020  -0.00052  -0.06956  -0.07195  -2.70253
   D13       -2.16446   0.00471   0.04961   0.06004   0.11102  -2.05344
   D14        3.13730   0.00177   0.02110   0.00337   0.02468  -3.12120
   D15        1.50390  -0.00029  -0.00366  -0.05534  -0.06172   1.44218
   D16       -0.87104  -0.00470  -0.03157  -0.03884  -0.07089  -0.94192
   D17        2.33067  -0.00255  -0.01281  -0.03725  -0.04999   2.28067
   D18        1.14365  -0.00459  -0.04534  -0.02940  -0.07478   1.06887
   D19       -1.93783  -0.00244  -0.02658  -0.02782  -0.05389  -1.99172
   D20       -2.96658  -0.00450  -0.05059  -0.04641  -0.09786  -3.06443
   D21        0.23513  -0.00235  -0.03183  -0.04482  -0.07696   0.15816
   D22        3.07106  -0.00047  -0.00387   0.00980   0.00621   3.07728
   D23       -0.02115   0.00008   0.00108   0.00655   0.00702  -0.01413
   D24       -0.01079   0.00016   0.00260   0.00326   0.00546  -0.00532
   D25       -3.10300   0.00071   0.00754   0.00001   0.00627  -3.09673
   D26       -3.07948   0.00096   0.00864  -0.00386   0.00470  -3.07478
   D27        0.05818   0.00079   0.00609  -0.00486   0.00102   0.05920
   D28       -0.00434  -0.00013   0.00024   0.00300   0.00357  -0.00077
   D29        3.13332  -0.00030  -0.00230   0.00200  -0.00011   3.13321
   D30        0.01811  -0.00007  -0.00368  -0.00722  -0.01080   0.00731
   D31       -3.12110   0.00004  -0.00076  -0.00527  -0.00608  -3.12718
   D32        3.10484  -0.00093  -0.00982  -0.00405  -0.01306   3.09178
   D33       -0.03437  -0.00082  -0.00690  -0.00210  -0.00834  -0.04270
   D34        1.10928  -0.00196  -0.01923  -0.02380  -0.04250   1.06678
   D35       -3.01839  -0.00244  -0.02520  -0.02655  -0.05060  -3.06899
   D36       -0.87709  -0.00310  -0.02131  -0.03978  -0.06031  -0.93740
   D37       -1.98095  -0.00108  -0.01309  -0.02696  -0.04019  -2.02114
   D38        0.17457  -0.00156  -0.01906  -0.02971  -0.04829   0.12628
   D39        2.31587  -0.00223  -0.01517  -0.04294  -0.05800   2.25787
   D40       -0.01049  -0.00006   0.00183   0.00509   0.00721  -0.00329
   D41        3.13380   0.00016   0.00354   0.00553   0.00912  -3.14026
   D42        3.12873  -0.00018  -0.00108   0.00313   0.00247   3.13120
   D43       -0.01016   0.00004   0.00062   0.00357   0.00438  -0.00578
   D44       -0.00423   0.00001   0.00043   0.00109   0.00145  -0.00278
   D45        3.14091   0.00026   0.00202   0.00128   0.00314  -3.13914
   D46        3.13466  -0.00021  -0.00128   0.00066  -0.00045   3.13421
   D47       -0.00339   0.00004   0.00031   0.00084   0.00123  -0.00216
   D48        0.01166   0.00008  -0.00154  -0.00511  -0.00687   0.00479
   D49       -3.12602   0.00025   0.00099  -0.00408  -0.00316  -3.12918
   D50       -3.13348  -0.00018  -0.00313  -0.00531  -0.00856   3.14115
   D51        0.01203  -0.00001  -0.00060  -0.00428  -0.00485   0.00718
   D52        0.68541  -0.00760  -0.07384  -0.12363  -0.19207   0.49334
   D53        3.02909  -0.00237  -0.01469  -0.03919  -0.05515   2.97395
   D54       -2.91525  -0.00234  -0.02120  -0.01446  -0.03254  -2.94779
   D55       -0.57157   0.00290   0.03795   0.06998   0.10438  -0.46718
   D56       -0.07600   0.00129   0.01101   0.02765   0.03931  -0.03670
   D57       -2.18183  -0.00002  -0.00004  -0.01233  -0.01088  -2.19271
   D58        2.05620   0.00325   0.03248   0.06962   0.10114   2.15735
   D59       -0.04962   0.00194   0.02142   0.02964   0.05096   0.00133
   D60        1.88181   0.00230   0.01644   0.01236   0.02944   1.91125
   D61        2.92165   0.00351   0.02293   0.02186   0.04459   2.96624
   D62       -0.81387   0.00361   0.02987   0.07013   0.10457  -0.70930
   D63       -0.81775  -0.00332  -0.03094  -0.09077  -0.12067  -0.93842
   D64        0.22209  -0.00210  -0.02446  -0.08126  -0.10552   0.11657
   D65        2.76976  -0.00200  -0.01751  -0.03300  -0.04554   2.72421
   D66        0.05135  -0.00188  -0.02070  -0.03083  -0.05275  -0.00141
   D67        1.09119  -0.00067  -0.01421  -0.02133  -0.03760   1.05359
   D68       -2.64433  -0.00057  -0.00726   0.02694   0.02237  -2.62196
   D69       -0.73768   0.00796   0.08216   0.14896   0.22615  -0.51153
   D70        2.87068   0.00317   0.03826   0.04587   0.08075   2.95143
   D71       -3.09178   0.00305   0.03022   0.07478   0.10353  -2.98825
   D72        0.51658  -0.00174  -0.01369  -0.02831  -0.04188   0.47471
   D73        0.65761  -0.00083  -0.01235  -0.03471  -0.04710   0.61051
   D74        2.73246  -0.00102  -0.01402  -0.03561  -0.04977   2.68268
   D75       -1.41642  -0.00123  -0.01998  -0.03688  -0.05660  -1.47302
   D76        3.12766   0.00017   0.00220   0.00510   0.00738   3.13504
   D77       -1.08068  -0.00001   0.00054   0.00420   0.00471  -1.07597
   D78        1.05363  -0.00023  -0.00543   0.00294  -0.00212   1.05151
   D79       -0.67621   0.00138   0.01646   0.03653   0.05272  -0.62349
   D80        1.39864   0.00120   0.01480   0.03563   0.05005   1.44869
   D81       -2.75024   0.00098   0.00883   0.03437   0.04322  -2.70702
   D82       -0.95704  -0.00175  -0.00392  -0.01396  -0.01883  -0.97586
   D83       -3.05109  -0.00223  -0.02762  -0.02567  -0.05471  -3.10581
   D84        1.10225  -0.00303  -0.03471  -0.02476  -0.06124   1.04102
   D85       -1.92286  -0.00473  -0.03336  -0.08213  -0.11475  -2.03761
   D86        2.26627  -0.00522  -0.05705  -0.09384  -0.15063   2.11564
   D87        0.13643  -0.00601  -0.06415  -0.09293  -0.15716  -0.02072
   D88        0.68929   0.00044   0.01739   0.02653   0.04522   0.73452
   D89       -1.40476  -0.00005  -0.00630   0.01482   0.00934  -1.39542
   D90        2.74859  -0.00085  -0.01340   0.01573   0.00281   2.75140
   D91        2.67944  -0.00175  -0.01849  -0.05967  -0.07982   2.59961
   D92       -1.01268  -0.00109  -0.01442  -0.02796  -0.04181  -1.05449
   D93        0.05072  -0.00187  -0.02061  -0.03014  -0.05211  -0.00139
   D94       -2.72101   0.00008  -0.01092  -0.01041  -0.02339  -2.74440
   D95       -0.12994   0.00073  -0.00685   0.02130   0.01462  -0.11532
   D96        0.93346  -0.00005  -0.01303   0.01912   0.00432   0.93778
   D97        0.84036  -0.00444  -0.04562  -0.09508  -0.14469   0.69568
   D98       -2.85175  -0.00379  -0.04155  -0.06337  -0.10667  -2.95842
   D99       -1.78836  -0.00456  -0.04773  -0.06555  -0.11697  -1.90533
   D100       0.89559   0.00405   0.02506   0.02821   0.05350   0.94909
   D101      -2.31645   0.00187   0.00597   0.03278   0.03858  -2.27787
   D102      -1.14199   0.00407   0.03913   0.02610   0.06617  -1.07582
   D103       1.92916   0.00190   0.02003   0.03067   0.05124   1.98040
   D104       2.99341   0.00379   0.04513   0.02763   0.07347   3.06689
   D105      -0.21862   0.00161   0.02603   0.03221   0.05855  -0.16007
   D106      -0.02124  -0.00003   0.00050   0.01142   0.01204  -0.00921
   D107       3.06349  -0.00189  -0.01695   0.01022  -0.00666   3.05683
   D108      -3.09653   0.00188   0.01817   0.00684   0.02517  -3.07136
   D109      -0.01180   0.00002   0.00072   0.00565   0.00648  -0.00533
   D110      -3.07324   0.00184   0.01716  -0.00448   0.01281  -3.06044
   D111       0.06471   0.00168   0.01488  -0.00341   0.01164   0.07634
   D112      -0.00685  -0.00043  -0.00274  -0.00011  -0.00302  -0.00987
   D113       3.13110  -0.00059  -0.00502   0.00095  -0.00419   3.12691
   D114       3.09913  -0.00171  -0.01769  -0.00886  -0.02670   3.07243
   D115      -0.04122  -0.00168  -0.01584  -0.00644  -0.02237  -0.06360
   D116       0.02203   0.00042   0.00185  -0.00707  -0.00529   0.01675
   D117      -3.11832   0.00045   0.00370  -0.00465  -0.00096  -3.11928
   D118      -0.01383  -0.00045  -0.00227   0.00306   0.00077  -0.01306
   D119       3.13107  -0.00013   0.00007   0.00239   0.00250   3.13357
   D120       3.12653  -0.00048  -0.00412   0.00064  -0.00356   3.12297
   D121      -0.01176  -0.00016  -0.00178  -0.00003  -0.00184  -0.01359
   D122      -0.00461  -0.00001  -0.00001   0.00242   0.00247  -0.00214
   D123      -3.14133   0.00038   0.00287  -0.00068   0.00226  -3.13907
   D124       3.13368  -0.00033  -0.00234   0.00308   0.00074   3.13443
   D125      -0.00304   0.00006   0.00054  -0.00002   0.00053  -0.00251
   D126       0.01486   0.00048   0.00262  -0.00395  -0.00125   0.01361
   D127      -3.12309   0.00063   0.00490  -0.00501  -0.00007  -3.12317
   D128      -3.13161   0.00009  -0.00027  -0.00083  -0.00103  -3.13264
   D129       0.01362   0.00024   0.00202  -0.00189   0.00015   0.01377
   D130      -2.85740  -0.00410  -0.02590  -0.02846  -0.05099  -2.90840
   D131      -0.31053   0.00087   0.02229  -0.00027   0.02180  -0.28873
   D132      -0.41758   0.00392   0.04019   0.07119   0.10470  -0.31289
   D133       2.12929   0.00889   0.08839   0.09938   0.17749   2.30678
   D134      -0.05786   0.00222   0.02507   0.03674   0.05936   0.00149
   D135       2.52915   0.00392   0.03016  -0.00438   0.02480   2.55395
   D136      -2.40962  -0.00539  -0.04372  -0.02766  -0.06687  -2.47649
   D137       0.17739  -0.00370  -0.03863  -0.06878  -0.10142   0.07597
   D138       0.60267  -0.00139  -0.01706  -0.02322  -0.04019   0.56248
   D139      -1.47030  -0.00077  -0.01119  -0.01392  -0.02520  -1.49550
   D140       2.66318  -0.00171  -0.01865  -0.02073  -0.03948   2.62371
   D141      -3.11630   0.00036   0.00313  -0.00061   0.00317  -3.11313
   D142       1.09392   0.00098   0.00900   0.00869   0.01815   1.11208
   D143      -1.05578   0.00003   0.00154   0.00187   0.00388  -1.05190
   D144      -0.52974   0.00059   0.00052  -0.01383  -0.01315  -0.54289
   D145      -2.60270   0.00122   0.00640  -0.00453   0.00183  -2.60086
   D146       1.53078   0.00027  -0.00107  -0.01134  -0.01244   1.51834
   D147       2.78277   0.00360   0.03098   0.05219   0.08229   2.86506
   D148       0.27403  -0.00094  -0.00794  -0.02134  -0.02505   0.24898
   D149       0.20829   0.00044   0.01024   0.05870   0.06847   0.27676
   D150      -2.30045  -0.00410  -0.02868  -0.01482  -0.03887  -2.33932
         Item               Value     Threshold  Converged?
 Maximum Force            0.017303     0.000450     NO 
 RMS     Force            0.002971     0.000300     NO 
 Maximum Displacement     0.349509     0.001800     NO 
 RMS     Displacement     0.060580     0.001200     NO 
 Predicted change in Energy=-1.840392D-02
 GradGradGradGradGradGradGradGradGradGradGradGradGradGradGradGradGradGrad

                          Input orientation:                          
 ---------------------------------------------------------------------
 Center     Atomic      Atomic             Coordinates (Angstroms)
 Number     Number       Type             X           Y           Z
 ---------------------------------------------------------------------
      1          6           0       -0.118254   -0.095043    0.982622
      2          6           0        0.570208   -1.306393    0.381664
      3          6           0        0.471885   -1.355012   -1.004693
      4          6           0        1.111548   -2.356478   -1.717594
      5          6           0        1.845345   -3.316933   -1.030326
      6          6           0        1.939124   -3.270908    0.351061
      7          6           0        1.303468   -2.262073    1.066417
      8          6           0        0.553561    1.146198    0.406692
      9          6           0       -0.095613    2.229597   -0.395060
     10          1           0       -1.140375    2.496756   -0.297563
     11          6           0        0.397161    1.096191   -1.237332
     12          6           0       -0.316162   -0.198311   -1.593085
     13          1           0       -0.426452   -0.322879   -2.675455
     14          6           0       -1.652130   -0.156164   -0.899003
     15          6           0       -1.542684   -0.093558    0.491538
     16          6           0       -2.677448    0.052519    1.272508
     17          6           0       -3.923691    0.115643    0.660249
     18          6           0       -4.029420    0.048919   -0.717491
     19          6           0       -2.890808   -0.079376   -1.504410
     20          6           0        1.939309    1.252402   -1.306645
     21          1           0        2.521093    0.818181   -2.109465
     22          6           0        2.189316    2.563900   -0.631044
     23          1           0        3.156678    3.041982   -0.718076
     24          6           0        0.908123    3.360454   -0.537909
     25          6           0        2.067808    1.298001    0.162410
     26          1           0        2.835062    0.946211    0.838357
     27          1           0        1.045647   -2.386481   -2.801012
     28          1           0        2.351401   -4.105009   -1.578135
     29          1           0        2.516506   -4.024624    0.876236
     30          1           0        1.386110   -2.218857    2.148170
     31          1           0       -2.593272    0.122258    2.352583
     32          1           0       -4.817913    0.222468    1.265180
     33          1           0       -5.006579    0.101396   -1.186538
     34          1           0       -2.973416   -0.114461   -2.586251
     35          1           0        0.717305    3.946154   -1.442834
     36          1           0        0.882033    4.023221    0.333328
     37          1           0       -0.073896   -0.123807    2.076422
 ---------------------------------------------------------------------
                    Distance matrix (angstroms):
                    1          2          3          4          5
     1  C    0.000000
     2  C    1.517399   0.000000
     3  C    2.425944   1.390689   0.000000
     4  C    3.730640   2.408861   1.385761   0.000000
     5  C    4.276477   2.768024   2.395033   1.390420   0.000000
     6  C    3.836378   2.394616   2.767945   2.408401   1.385331
     7  C    2.593132   1.385597   2.409105   2.792215   2.408877
     8  C    1.524372   2.452775   2.873104   4.134329   4.863462
     9  C    2.702309   3.681011   3.680099   4.923253   5.910573
    10  H    3.066109   4.225090   4.235036   5.535479   6.576507
    11  C    2.571554   2.902327   2.463352   3.558360   4.649274
    12  C    2.585362   2.431693   1.518282   2.590665   3.835963
    13  H    3.678101   3.362530   2.159573   2.723687   4.102666
    14  C    2.428379   2.811036   2.441279   3.626209   4.715935
    15  C    1.506707   2.438719   2.808639   4.128682   4.917819
    16  C    2.579784   3.631462   4.133410   5.394485   6.091954
    17  C    3.824874   4.721750   4.925032   6.092549   6.922600
    18  C    4.267122   4.919512   4.723902   5.763306   6.777882
    19  C    3.724598   4.128133   3.631070   4.609718   5.756534
    20  C    3.360048   3.357418   3.007178   3.725330   4.578646
    21  H    4.166669   3.811231   3.184735   3.495546   4.326701
    22  C    3.872825   4.315814   4.295003   5.152892   5.904399
    23  H    4.843396   5.177608   5.159828   5.858752   6.500223
    24  C    3.912279   4.768571   4.758551   5.840921   6.760796
    25  C    2.718857   3.012265   3.308712   4.219487   4.771763
    26  H    3.134820   3.226818   3.778500   4.517869   4.758772
    27  H    4.573975   3.394416   2.149395   1.085835   2.154203
    28  H    5.360644   3.853013   3.379927   2.148033   1.085013
    29  H    4.732324   3.379565   3.852947   3.388890   2.141556
    30  H    2.851701   2.149147   3.394493   3.877945   3.394040
    31  H    2.837204   3.991638   4.780043   6.036237   6.555412
    32  H    4.718840   5.670086   5.968478   7.120844   7.886426
    33  H    5.351595   5.961685   5.671662   6.614729   7.658867
    34  H    4.570468   4.773520   3.988783   4.740056   5.991426
    35  H    4.786676   5.562344   5.324899   6.320925   7.361729
    36  H    4.287453   5.338947   5.557329   6.705186   7.527641
    37  H    1.095076   2.164621   3.362590   4.559019   4.850919
                    6          7          8          9         10
     6  C    0.000000
     7  C    1.390518   0.000000
     8  C    4.629655   3.551606   0.000000
     9  C    5.912056   4.926301   1.495990   0.000000
    10  H    6.570386   5.520803   2.278025   1.082778   0.000000
    11  C    4.896141   4.172121   1.652203   1.495613   2.282272
    12  C    4.278653   3.735674   2.561880   2.716366   3.101788
    13  H    4.842171   4.555733   3.552216   3.438719   3.756914
    14  C    4.915424   4.127140   2.875075   2.892847   2.767961
    15  C    4.715747   3.624020   2.436890   2.876999   2.737565
    16  C    5.762549   4.609501   3.519260   3.766474   3.286642
    17  C    6.777678   5.756882   4.601317   4.498517   3.786020
    18  C    6.912783   6.079696   4.844741   4.509341   3.809833
    19  C    6.079219   5.381940   4.125290   3.791455   3.340202
    20  C    4.817502   4.288036   2.206151   2.434503   3.471472
    21  H    4.807652   4.588768   3.210891   3.431971   4.416667
    22  C    5.922171   5.191928   2.400515   2.321281   3.347023
    23  H    6.517521   5.895066   3.411059   3.367745   4.351870
    24  C    6.769653   5.860288   2.433293   1.518792   2.236087
    25  C    4.574612   3.751742   1.541319   2.420545   3.455580
    26  H    4.338693   3.562426   2.330574   3.428885   4.415722
    27  H    3.393535   3.878010   4.797013   5.329096   5.906942
    28  H    2.141844   3.389430   5.894654   6.893097   7.577313
    29  H    1.085020   2.148073   5.550768   6.895988   7.568288
    30  H    2.154586   1.085766   3.879366   5.334067   5.882325
    31  H    6.005188   4.745928   3.838945   4.269511   3.843491
    32  H    7.661386   6.609369   5.517518   5.393059   4.597699
    33  H    7.872702   7.104821   5.877512   5.410478   4.634173
    34  H    6.536360   6.020461   4.794427   4.310183   3.926396
    35  H    7.536370   6.721756   3.359659   2.169154   2.619804
    36  H    7.370351   6.341920   2.896643   2.168739   2.611179
    37  H    4.115017   2.736681   2.189660   3.412800   3.693309
                   11         12         13         14         15
    11  C    0.000000
    12  C    1.520239   0.000000
    13  H    2.181810   1.095083   0.000000
    14  C    2.425378   1.506100   2.164686   0.000000
    15  C    2.857883   2.420945   3.365770   1.396245   0.000000
    16  C    4.103873   3.721587   4.560079   2.410453   1.385260
    17  C    4.819964   4.265013   4.852824   2.768598   2.396127
    18  C    4.578388   3.823097   4.117431   2.393013   2.768737
    19  C    3.502004   2.578917   2.739287   1.380847   2.408620
    20  C    1.551588   2.696993   3.154675   3.879261   4.143591
    21  H    2.312788   3.057764   3.210978   4.453129   4.910271
    22  C    2.394488   3.851331   4.399471   4.714579   4.717001
    23  H    3.416235   4.829675   5.290788   5.778020   5.777438
    24  C    2.424286   3.908591   4.462862   4.364847   4.358488
    25  C    2.188851   3.317232   4.111212   4.132691   3.883351
    26  H    3.205361   4.141504   4.959328   4.936450   4.512877
    27  H    3.872291   2.846349   2.537971   3.983712   4.774708
    28  H    5.566659   4.730582   4.819242   5.664174   5.961475
    29  H    5.931403   5.363043   5.914257   5.957683   5.663770
    30  H    4.840371   4.580101   5.490672   4.771883   3.979844
    31  H    4.772707   4.566868   5.493125   3.396480   2.147976
    32  H    5.850040   5.349065   5.925449   3.853470   3.380166
    33  H    5.494780   4.717533   4.834713   3.376587   3.853896
    34  H    3.827017   2.838029   2.557034   2.143441   3.394144
    35  H    2.875240   4.274017   4.588264   4.768541   5.016833
    36  H    3.357019   4.792502   5.445502   5.040623   4.780393
    37  H    3.562479   3.678250   4.769094   3.368237   2.161044
                   16         17         18         19         20
    16  C    0.000000
    17  C    1.389952   0.000000
    18  C    2.405813   1.383400   0.000000
    19  C    2.788224   2.406372   1.390014   0.000000
    20  C    5.422748   6.287739   6.117287   5.014258   0.000000
    21  H    6.248904   7.049830   6.740814   5.519092   1.082377
    22  C    5.797926   6.710458   6.708597   5.792870   1.496317
    23  H    6.851011   7.784270   7.784500   6.850788   2.242988
    24  C    5.203496   5.942289   5.947928   5.215212   2.469450
    25  C    5.030010   6.127305   6.285748   5.409560   1.475369
    26  H    5.601334   6.811923   7.095555   6.271043   2.344602
    27  H    6.033550   6.552501   6.002378   4.743374   4.034010
    28  H    7.120430   7.886764   7.662292   6.609987   5.380092
    29  H    6.614929   7.659282   7.872920   7.104331   5.739785
    30  H    4.736923   5.988137   6.533206   6.017537   4.928632
    31  H    1.085592   2.152685   3.390170   3.873703   5.933925
    32  H    2.147214   1.084890   2.140753   3.387547   7.303089
    33  H    3.387351   2.140904   1.085172   2.147139   7.041634
    34  H    3.873693   3.390535   2.152696   1.085557   5.257431
    35  H    5.835908   6.374528   6.184331   5.406215   2.961104
    36  H    5.414651   6.202501   6.404816   5.868809   3.388921
    37  H    2.730541   4.108991   4.845818   4.556241   4.170382
                   21         22         23         24         25
    21  H    0.000000
    22  C    2.311566   0.000000
    23  H    2.699115   1.082556   0.000000
    24  C    3.396265   1.511499   2.278132   0.000000
    25  C    2.365821   1.498945   2.236597   2.467597   0.000000
    26  H    2.967258   2.278825   2.630243   3.381682   1.081359
    27  H    3.595141   5.524764   6.185733   6.178011   4.837571
    28  H    4.954685   6.737774   7.243456   7.674521   5.683524
    29  H    5.689217   6.766653   7.272454   7.689349   5.388990
    30  H    5.351564   5.589627   6.247136   6.210653   4.095881
    31  H    6.822822   6.143028   7.142525   5.576794   5.282509
    32  H    8.099636   7.627531   8.687754   6.773889   7.055922
    33  H    7.617835   7.625838   8.689377   6.784238   7.300581
    34  H    5.593458   6.135980   7.143617   5.597954   5.913048
    35  H    3.671820   2.176338   2.700619   1.094689   3.378370
    36  H    4.350407   2.183717   2.691151   1.094986   2.976928
    37  H    5.014275   4.435794   5.316771   4.465329   3.204976
                   26         27         28         29         30
    26  H    0.000000
    27  H    5.249176   0.000000
    28  H    5.620337   2.480678   0.000000
    29  H    4.981176   4.285918   2.461231   0.000000
    30  H    3.719237   4.963711   4.286573   2.481211   0.000000
    31  H    5.695488   6.789333   7.600666   6.744336   4.621481
    32  H    7.698961   7.597491   8.843674   8.484267   6.725299
    33  H    8.142803   6.739844   8.484519   8.824732   7.574320
    34  H    6.825788   4.621803   6.730115   7.577430   6.771166
    35  H    4.323006   6.484961   8.216435   8.494028   7.165889
    36  H    3.679316   7.136886   8.478258   8.230071   6.520068
    37  H    3.337630   5.492034   5.923498   4.833943   2.554603
                   31         32         33         34         35
    31  H    0.000000
    32  H    2.478208   0.000000
    33  H    4.283674   2.461945   0.000000
    34  H    4.959095   4.283598   2.477810   0.000000
    35  H    6.323550   7.199848   6.900050   5.605124   0.000000
    36  H    5.601129   6.914004   7.236467   6.364656   1.785449
    37  H    2.546384   4.825321   5.918529   5.490703   5.438358
                   36         37
    36  H    0.000000
    37  H    4.598915   0.000000
 Stoichiometry    C21H16
 Framework group  C1[X(C21H16)]
 Deg. of freedom   105
 Full point group                 C1      NOp   1
 Largest Abelian subgroup         C1      NOp   1
 Largest concise Abelian subgroup C1      NOp   1
                         Standard orientation:                         
 ---------------------------------------------------------------------
 Center     Atomic      Atomic             Coordinates (Angstroms)
 Number     Number       Type             X           Y           Z
 ---------------------------------------------------------------------
      1          6           0        0.096458   -0.156906   -1.297450
      2          6           0       -0.999346   -1.020071   -0.700240
      3          6           0       -1.007865   -1.002185    0.690308
      4          6           0       -1.993031   -1.676955    1.393490
      5          6           0       -2.967508   -2.379129    0.693051
      6          6           0       -2.955914   -2.400636   -0.692065
      7          6           0       -1.971841   -1.717769   -1.398346
      8          6           0       -0.144828    1.275141   -0.834055
      9          6           0        0.785305    2.129262   -0.031986
     10          1           0        1.862369    2.020946   -0.056665
     11          6           0       -0.114987    1.290110    0.817811
     12          6           0        0.090501   -0.140960    1.287856
     13          1           0        0.085724   -0.219613    2.380101
     14          6           0        1.400082   -0.600338    0.702789
     15          6           0        1.403198   -0.601634   -0.693452
     16          6           0        2.564820   -0.901646   -1.385963
     17          6           0        3.718121   -1.219962   -0.678476
     18          6           0        3.710890   -1.222172    0.704903
     19          6           0        2.551370   -0.903753    1.402228
     20          6           0       -1.512311    1.961671    0.755212
     21          1           0       -2.254973    1.806201    1.527107
     22          6           0       -1.258017    3.230140    0.003356
     23          1           0       -2.007402    4.011281   -0.009629
     24          6           0        0.221293    3.539408   -0.021672
     25          6           0       -1.528107    1.945357   -0.719983
     26          1           0       -2.326835    1.826690   -1.439211
     27          1           0       -2.007219   -1.651785    2.478941
     28          1           0       -3.744482   -2.910133    1.233051
     29          1           0       -3.722934   -2.950162   -1.227761
     30          1           0       -1.968946   -1.724772   -2.484085
     31          1           0        2.575230   -0.883114   -2.471347
     32          1           0        4.630041   -1.463427   -1.213372
     33          1           0        4.616862   -1.469727    1.248530
     34          1           0        2.551213   -0.889099    2.487686
     35          1           0        0.545322    4.088043    0.868467
     36          1           0        0.524928    4.092073   -0.916861
     37          1           0        0.111416   -0.245237   -2.388855
 ---------------------------------------------------------------------
 Rotational constants (GHZ):           0.4578791           0.3839464           0.2653415
 Standard basis: def2TZVP (5D, 7F)
 There are   852 symmetry adapted cartesian basis functions of A   symmetry.
 There are   747 symmetry adapted basis functions of A   symmetry.
   747 basis functions,  1199 primitive gaussians,   852 cartesian basis functions
    71 alpha electrons       71 beta electrons
       nuclear repulsion energy      1629.8282015295 Hartrees.
 NAtoms=   37 NActive=   37 NUniq=   37 SFac= 1.00D+00 NAtFMM=   60 NAOKFM=F Big=F
 Integral buffers will be    131072 words long.
 Raffenetti 2 integral format.
 Two-electron integral symmetry is turned on.
 Nuclear repulsion after empirical dispersion term =     1629.7945101725 Hartrees.
 ------------------------------------------------------------------------------
 Polarizable Continuum Model (PCM)
 =================================
 Model                : PCM.
 Atomic radii         : SMD-Coulomb.
 Polarization charges : Total charges.
 Charge compensation  : None.
 Solution method      : On-the-fly selection.
 Cavity type          : VdW (van der Waals Surface) (Alpha=1.000).
 Cavity algorithm     : GePol (No added spheres)
                        Default sphere list used, NSphG=   37.
                        Lebedev-Laikov grids with approx.  5.0 points / Ang**2.
                        Smoothing algorithm: York/Karplus (Gamma=1.0000).
                        Polarization charges: spherical gaussians, with
                                              point-specific exponents (IZeta= 3).
                        Self-potential: point-specific (ISelfS= 7).
                        Self-field    : sphere-specific E.n sum rule (ISelfD= 2).
 1st derivatives      : Analytical E(r).r(x)/FMM algorithm (CHGder, D1EAlg=3).
                        Cavity 1st derivative terms included.
 Solvent              : TetraHydroFuran, Eps=   7.425700 Eps(inf)=   1.974025
 ------------------------------------------------------------------------------
 ------------------------------------------------------------------------------
 Atomic radii for non-electrostatic terms: SMD-CDS.
 ------------------------------------------------------------------------------
 Nuclear repulsion after PCM non-electrostatic terms =     1629.7827923355 Hartrees.
 One-electron integrals computed using PRISM.
   1 Symmetry operations used in ECPInt.
 ECPInt:  NShTT=   43660 NPrTT=  133896 LenC2=   40537 LenP2D=   91092.
 LDataN:  DoStor=T MaxTD1= 6 Len=  172
 NBasis=   747 RedAO= T EigKep=  3.01D-06  NBF=   747
 NBsUse=   747 1.00D-06 EigRej= -1.00D+00 NBFU=   747
 Initial guess from the checkpoint file:  "quad-an-adduct-pdt.chk"
 B after Tr=     0.000000    0.000000    0.000000
         Rot=    0.999926   -0.000322    0.000362   -0.012150 Ang=  -1.39 deg.
 ExpMin= 9.52D-02 ExpMax= 1.36D+04 ExpMxC= 4.63D+02 IAcc=2 IRadAn=         4 AccDes= 0.00D+00
 Harris functional with IExCor= 4639 and IRadAn=       4 diagonalized for initial guess.
 HarFok:  IExCor= 4639 AccDes= 0.00D+00 IRadAn=         4 IDoV= 1 UseB2=F ITyADJ=14
 ICtDFT=  3500011 ScaDFX=  1.000000  1.000000  1.000000  1.000000
 FoFCou: FMM=F IPFlag=           0 FMFlag=      100000 FMFlg1=           0
         NFxFlg=           0 DoJE=T BraDBF=F KetDBF=T FulRan=T
         wScrn=  0.000000 ICntrl=       500 IOpCl=  0 I1Cent=   200000004 NGrid=           0
         NMat0=    1 NMatS0=      1 NMatT0=    0 NMatD0=    1 NMtDS0=    0 NMtDT0=    0
 Petite list used in FoFCou.
 Requested convergence on RMS density matrix=1.00D-08 within 128 cycles.
 Requested convergence on MAX density matrix=1.00D-06.
 Requested convergence on             energy=1.00D-06.
 No special actions if energy rises.
 Inv3:  Mode=1 IEnd=    19370043.
 Iteration    1 A*A^-1 deviation from unit magnitude is 1.07D-14 for    633.
 Iteration    1 A*A^-1 deviation from orthogonality  is 4.78D-15 for   1995   1243.
 Iteration    1 A^-1*A deviation from unit magnitude is 1.15D-14 for    633.
 Iteration    1 A^-1*A deviation from orthogonality  is 2.01D-15 for   1269    318.
 Error on total polarization charges =  0.05435
 SCF Done:  E(RwB97XD) =  -809.797373551     A.U. after   12 cycles
            NFock= 12  Conv=0.81D-08     -V/T= 2.0051
 SMD-CDS (non-electrostatic) energy       (kcal/mol) =      -7.35
 (included in total energy above)
   1 Symmetry operations used in ECPInt.
 ECPInt:  NShTT=   43660 NPrTT=  133896 LenC2=   40537 LenP2D=   91092.
 LDataN:  DoStor=T MaxTD1= 7 Len=  274
 D1PCM: PCM CHGder 1st derivatives, ID1Alg=3 FixD1E=F DoIter=F DoCFld=F I1PDM=0.
 Calling FoFJK, ICntrl=      2127 FMM=F ISym2X=0 I1Cent= 0 IOpClX= 0 NMat=1 NMatS=1 NMatT=0.
 ***** Axes restored to original set *****
 -------------------------------------------------------------------
 Center     Atomic                   Forces (Hartrees/Bohr)
 Number     Number              X              Y              Z
 -------------------------------------------------------------------
      1        6           0.001019664    0.001972123    0.013102372
      2        6           0.004527437    0.000081492    0.001320271
      3        6           0.004342286   -0.000376377   -0.002486647
      4        6          -0.003162553    0.002973628    0.000490953
      5        6           0.001024928   -0.002125348   -0.001335217
      6        6           0.001094357   -0.002223740    0.001412101
      7        6          -0.003000254    0.003040581   -0.000276047
      8        6          -0.001087942   -0.010240684   -0.031104493
      9        6           0.002571427    0.014967905   -0.001645670
     10        1           0.000113090   -0.005033733   -0.000235928
     11        6           0.010187830   -0.010950959    0.031177760
     12        6          -0.004002331    0.000555045   -0.014292281
     13        1          -0.000657719    0.000337619    0.001616442
     14        6          -0.000603876    0.001659228    0.002918635
     15        6          -0.004864222    0.002575764    0.000041535
     16        6           0.003217723   -0.001265903    0.000514726
     17        6          -0.001929571    0.000097334    0.003069937
     18        6          -0.002830702   -0.000280775   -0.002878026
     19        6           0.000031917   -0.001021250   -0.002507809
     20        6          -0.011143678   -0.002004138   -0.020100570
     21        1           0.004281033    0.000702896    0.004561273
     22        6          -0.002027758    0.006450830    0.000172657
     23        1          -0.000975026   -0.001295147   -0.000269416
     24        6          -0.002173857    0.002860624   -0.000139930
     25        6           0.003338826   -0.001494629    0.021080198
     26        1           0.000837887   -0.001479515   -0.002425655
     27        1          -0.000153113    0.000201017    0.001044944
     28        1          -0.000585899    0.000917276    0.000394852
     29        1          -0.000591492    0.000937337   -0.000335664
     30        1          -0.000151879    0.000177043   -0.001016678
     31        1           0.000201262   -0.000177372   -0.001044233
     32        1           0.001017073   -0.000126089   -0.000403576
     33        1           0.001227126   -0.000020452    0.000353689
     34        1           0.000223045    0.000104415    0.000963253
     35        1           0.000114043    0.000017054    0.001730724
     36        1           0.000772520   -0.000605670   -0.001689706
     37        1          -0.000201604    0.000092570   -0.001778774
 -------------------------------------------------------------------
 Cartesian Forces:  Max     0.031177760 RMS     0.006180113

 GradGradGradGradGradGradGradGradGradGradGradGradGradGradGradGradGradGrad
 Berny optimization.
 Using GEDIIS/GDIIS optimizer.
 FormGI is forming the generalized inverse of G from B-inverse, IUseBI=4.
 Internal  Forces:  Max     0.005098978 RMS     0.001379180
 Search for a local minimum.
 Step number   3 out of a maximum of  222
 All quantities printed in internal units (Hartrees-Bohrs-Radians)
 Mixed Optimization -- RFO/linear search
 Update second derivatives using D2CorX and points    2    3
 DE= -2.11D-02 DEPred=-1.84D-02 R= 1.15D+00
 TightC=F SS=  1.41D+00  RLast= 8.45D-01 DXNew= 8.4853D-01 2.5362D+00
 Trust test= 1.15D+00 RLast= 8.45D-01 DXMaxT set to 8.49D-01
 ITU=  1  1  0
 Use linear search instead of GDIIS.
     Eigenvalues ---    0.01025   0.01122   0.01217   0.01481   0.01561
     Eigenvalues ---    0.01635   0.01703   0.01791   0.01837   0.01950
     Eigenvalues ---    0.01960   0.01993   0.02009   0.02084   0.02088
     Eigenvalues ---    0.02091   0.02104   0.02176   0.02206   0.02237
     Eigenvalues ---    0.02271   0.02377   0.02389   0.02406   0.02420
     Eigenvalues ---    0.02454   0.03549   0.04143   0.04623   0.05380
     Eigenvalues ---    0.05661   0.05760   0.05829   0.05981   0.06395
     Eigenvalues ---    0.06870   0.07193   0.07697   0.07881   0.08693
     Eigenvalues ---    0.09563   0.10316   0.11725   0.13089   0.13165
     Eigenvalues ---    0.14990   0.15754   0.15999   0.16000   0.16000
     Eigenvalues ---    0.16000   0.16000   0.16000   0.16003   0.16023
     Eigenvalues ---    0.18330   0.19240   0.20331   0.21273   0.22000
     Eigenvalues ---    0.22006   0.22595   0.22623   0.22765   0.24381
     Eigenvalues ---    0.24439   0.24559   0.24752   0.26065   0.26206
     Eigenvalues ---    0.27075   0.27509   0.28225   0.29391   0.29777
     Eigenvalues ---    0.30095   0.31347   0.37192   0.37230   0.37230
     Eigenvalues ---    0.37230   0.37230   0.37230   0.37230   0.37230
     Eigenvalues ---    0.37230   0.37230   0.37230   0.37230   0.37230
     Eigenvalues ---    0.37230   0.37236   0.38229   0.40293   0.41709
     Eigenvalues ---    0.42779   0.42907   0.44080   0.44603   0.45615
     Eigenvalues ---    0.46168   0.51630   0.53014   0.54708   0.56718
 RFO step:  Lambda=-7.36878972D-03 EMin= 1.02525889D-02
 Quartic linear search produced a step of  0.35312.
 Iteration  1 RMS(Cart)=  0.03674896 RMS(Int)=  0.00185316
 Iteration  2 RMS(Cart)=  0.00134705 RMS(Int)=  0.00154996
 Iteration  3 RMS(Cart)=  0.00000334 RMS(Int)=  0.00154996
 Iteration  4 RMS(Cart)=  0.00000001 RMS(Int)=  0.00154996
 Variable       Old X    -DE/DX   Delta X   Delta X   Delta X     New X
                                 (Linear)    (Quad)   (Total)
    R1        2.86747  -0.00058   0.00525   0.00071   0.00570   2.87317
    R2        2.88065   0.00018  -0.01534  -0.00106  -0.01552   2.86512
    R3        2.84726   0.00272  -0.00694   0.01283   0.00557   2.85284
    R4        2.06939  -0.00179   0.00598  -0.00623  -0.00025   2.06914
    R5        2.62802   0.00047   0.02188   0.00248   0.02345   2.65148
    R6        2.61840  -0.00354   0.00519  -0.00755  -0.00237   2.61603
    R7        2.61871  -0.00363   0.00551  -0.00797  -0.00249   2.61622
    R8        2.86914  -0.00043   0.00686  -0.00094   0.00550   2.87464
    R9        2.62751   0.00131  -0.00316   0.00449   0.00134   2.62886
   R10        2.05193  -0.00104   0.00336  -0.00332   0.00004   2.05197
   R11        2.61790   0.00126  -0.00599   0.00601   0.00006   2.61796
   R12        2.05038  -0.00114   0.00373  -0.00408  -0.00035   2.05003
   R13        2.62770   0.00118  -0.00310   0.00416   0.00109   2.62879
   R14        2.05039  -0.00113   0.00372  -0.00403  -0.00031   2.05008
   R15        2.05180  -0.00102   0.00333  -0.00323   0.00010   2.05190
   R16        2.82701   0.00022   0.00383   0.01198   0.01860   2.84561
   R17        3.12221  -0.00505  -0.07564  -0.10490  -0.18011   2.94210
   R18        2.91267  -0.00161  -0.00670  -0.00434  -0.01109   2.90158
   R19        2.04615  -0.00137   0.00178  -0.00380  -0.00202   2.04413
   R20        2.82630   0.00018   0.00104   0.01062   0.01422   2.84052
   R21        2.87010  -0.00156  -0.00943  -0.00262  -0.01409   2.85601
   R22        2.87284   0.00172  -0.01445   0.00793  -0.00621   2.86663
   R23        2.93208  -0.00321  -0.00795  -0.01201  -0.01940   2.91268
   R24        2.06941  -0.00157   0.00604  -0.00554   0.00050   2.06991
   R25        2.84612   0.00232  -0.00835   0.01472   0.00599   2.85210
   R26        2.63852  -0.00026   0.00554   0.00137   0.00600   2.64452
   R27        2.60942   0.00111  -0.00265   0.00284   0.00017   2.60959
   R28        2.61776  -0.00239   0.00781  -0.00632   0.00148   2.61924
   R29        2.62663   0.00147  -0.00422   0.00411  -0.00009   2.62654
   R30        2.05147  -0.00103   0.00352  -0.00347   0.00005   2.05153
   R31        2.61425   0.00319  -0.00661   0.00989   0.00331   2.61756
   R32        2.05015  -0.00108   0.00359  -0.00378  -0.00019   2.04996
   R33        2.62674   0.00125  -0.00360   0.00438   0.00080   2.62755
   R34        2.05068  -0.00126   0.00379  -0.00450  -0.00071   2.04997
   R35        2.05141  -0.00098   0.00385  -0.00353   0.00031   2.05172
   R36        2.04540  -0.00136   0.00220  -0.00414  -0.00195   2.04345
   R37        2.82763   0.00417  -0.00318   0.01371   0.01039   2.83802
   R38        2.78804   0.00510  -0.02612   0.04236   0.01466   2.80271
   R39        2.04573  -0.00142   0.00152  -0.00380  -0.00229   2.04345
   R40        2.85632  -0.00078   0.00338  -0.00082   0.00337   2.85969
   R41        2.83260   0.00498  -0.01992   0.02398   0.00247   2.83506
   R42        2.06866  -0.00144   0.00642  -0.00545   0.00097   2.06963
   R43        2.06922  -0.00173   0.00636  -0.00634   0.00002   2.06924
   R44        2.04347  -0.00044   0.00277  -0.00161   0.00116   2.04463
    A1        1.87595  -0.00177   0.00443  -0.02752  -0.02338   1.85258
    A2        1.87616   0.00073  -0.01987   0.00164  -0.01835   1.85781
    A3        1.93503   0.00037   0.01911   0.00345   0.02269   1.95773
    A4        1.86785   0.00050   0.00617  -0.00750  -0.00093   1.86692
    A5        1.96158   0.00067  -0.00900   0.02023   0.01078   1.97235
    A6        1.94322  -0.00054  -0.00181   0.00754   0.00579   1.94901
    A7        1.97213   0.00016  -0.00584   0.00775   0.00116   1.97329
    A8        2.20805  -0.00063   0.01098  -0.00766   0.00368   2.21174
    A9        2.10129   0.00052  -0.00514   0.00121  -0.00379   2.09750
   A10        2.10073   0.00044  -0.00527   0.00168  -0.00336   2.09737
   A11        1.97838   0.00002  -0.00414   0.00417  -0.00084   1.97754
   A12        2.20284  -0.00043   0.00939  -0.00506   0.00486   2.20770
   A13        2.08120   0.00029   0.00239   0.00036   0.00260   2.08380
   A14        2.10048  -0.00041  -0.00257  -0.00115  -0.00365   2.09683
   A15        2.10149   0.00013   0.00017   0.00083   0.00107   2.10256
   A16        2.10094  -0.00073   0.00279  -0.00179   0.00093   2.10187
   A17        2.09244   0.00015  -0.00098  -0.00094  -0.00189   2.09056
   A18        2.08979   0.00058  -0.00181   0.00273   0.00096   2.09075
   A19        2.10151  -0.00083   0.00297  -0.00228   0.00063   2.10214
   A20        2.08931   0.00067  -0.00196   0.00336   0.00142   2.09073
   A21        2.09236   0.00016  -0.00101  -0.00107  -0.00205   2.09030
   A22        2.08068   0.00031   0.00231   0.00081   0.00300   2.08368
   A23        2.10040  -0.00038  -0.00277  -0.00087  -0.00359   2.09681
   A24        2.10207   0.00008   0.00045   0.00012   0.00062   2.10269
   A25        2.21546   0.00148   0.00967   0.00656   0.01138   2.22684
   A26        1.88555   0.00085   0.01663   0.02238   0.03802   1.92357
   A27        2.18102  -0.00098   0.01603   0.00703   0.01662   2.19764
   A28        1.84425   0.00063  -0.00571   0.01013   0.00210   1.84634
   A29        1.50903   0.00194   0.01023   0.02507   0.03558   1.54461
   A30        2.15213  -0.00151  -0.01742  -0.00860  -0.03214   2.11998
   A31        1.87848   0.00242   0.00510   0.01179   0.01525   1.89373
   A32        2.15988  -0.00173  -0.01540  -0.01603  -0.03734   2.12254
   A33        2.05153   0.00009   0.03616   0.01688   0.05510   2.10663
   A34        1.86873   0.00248  -0.00049   0.02159   0.02061   1.88934
   A35        1.87868   0.00098   0.01432   0.02768   0.04179   1.92047
   A36        1.51809   0.00145   0.00682   0.02514   0.03091   1.54900
   A37        2.24271   0.00118  -0.00187   0.00207  -0.00650   2.23620
   A38        1.85078   0.00001   0.00617  -0.00229   0.00190   1.85268
   A39        2.14318   0.00001   0.01335   0.03031   0.03826   2.18144
   A40        1.89072  -0.00237  -0.00299  -0.03266  -0.03487   1.85585
   A41        1.92693   0.00033   0.01635   0.00863   0.02493   1.95186
   A42        1.87877   0.00080  -0.01828  -0.00121  -0.01952   1.85925
   A43        1.95564   0.00125  -0.00913   0.02489   0.01574   1.97138
   A44        1.85933   0.00037   0.01479  -0.00807   0.00568   1.86500
   A45        1.94910  -0.00046  -0.00180   0.00579   0.00418   1.95328
   A46        1.97217  -0.00014  -0.00194   0.00707   0.00424   1.97642
   A47        2.20833  -0.00026   0.00375  -0.00528  -0.00106   2.20727
   A48        2.09956   0.00043  -0.00216   0.00014  -0.00183   2.09773
   A49        1.98085  -0.00032   0.00235   0.00113   0.00265   1.98351
   A50        2.20283  -0.00048   0.00250  -0.00328  -0.00034   2.20250
   A51        2.09669   0.00083  -0.00529   0.00399  -0.00114   2.09555
   A52        2.08395   0.00028   0.00228  -0.00027   0.00189   2.08584
   A53        2.09921  -0.00044  -0.00301  -0.00061  -0.00356   2.09564
   A54        2.10001   0.00016   0.00073   0.00091   0.00169   2.10170
   A55        2.10020  -0.00036   0.00085  -0.00124  -0.00045   2.09975
   A56        2.09196  -0.00006  -0.00066  -0.00099  -0.00162   2.09034
   A57        2.09101   0.00042  -0.00020   0.00224   0.00208   2.09309
   A58        2.10094  -0.00081   0.00001  -0.00106  -0.00111   2.09983
   A59        2.09088   0.00062   0.00050   0.00172   0.00225   2.09313
   A60        2.09136   0.00019  -0.00051  -0.00065  -0.00114   2.09022
   A61        2.08487  -0.00038   0.00433  -0.00154   0.00268   2.08755
   A62        2.09832   0.00004  -0.00241  -0.00024  -0.00259   2.09573
   A63        2.09999   0.00033  -0.00193   0.00180  -0.00008   2.09991
   A64        2.12584   0.00336   0.05142   0.02848   0.08205   2.20789
   A65        1.80713  -0.00108   0.00124   0.00087   0.00152   1.80865
   A66        1.61601  -0.00082  -0.00562  -0.02203  -0.02750   1.58851
   A67        2.21019  -0.00110  -0.03295  -0.00405  -0.04446   2.16573
   A68        2.35199  -0.00251  -0.03644  -0.02169  -0.05998   2.29201
   A69        2.09449  -0.00049  -0.00798  -0.00624  -0.01382   2.08067
   A70        1.92634   0.00086  -0.00111   0.00318   0.00198   1.92833
   A71        2.12899  -0.00052   0.02018  -0.00749   0.01137   2.14036
   A72        2.08054  -0.00122  -0.00884  -0.00483  -0.01215   2.06840
   A73        1.92169   0.00167  -0.01244   0.01622   0.00373   1.92541
   A74        1.74527  -0.00201   0.00824  -0.01028  -0.00253   1.74273
   A75        1.94006   0.00068  -0.00785   0.00698  -0.00083   1.93923
   A76        1.93916   0.00109  -0.00395   0.00993   0.00619   1.94535
   A77        1.95927   0.00081  -0.00195   0.00619   0.00462   1.96390
   A78        1.96947   0.00018   0.00044  -0.00574  -0.00530   1.96417
   A79        1.90682  -0.00074   0.00467  -0.00643  -0.00191   1.90490
   A80        1.64005  -0.00258  -0.01047  -0.02813  -0.03901   1.60104
   A81        1.82008  -0.00237   0.01724  -0.01752  -0.00131   1.81877
   A82        2.17239   0.00299   0.01898   0.02102   0.03824   2.21063
   A83        2.31062  -0.00027  -0.02005  -0.00571  -0.02500   2.28562
   A84        2.15090   0.00023  -0.01781   0.01698  -0.00247   2.14844
    D1       -1.05328  -0.00048   0.01743   0.00807   0.02446  -1.02882
    D2        2.02500   0.00026   0.01702   0.03211   0.04831   2.07331
    D3        0.95214  -0.00042   0.01703  -0.01341   0.00376   0.95589
    D4       -2.25277   0.00033   0.01662   0.01064   0.02761  -2.22516
    D5        3.07975  -0.00037   0.01428  -0.00097   0.01264   3.09239
    D6       -0.12516   0.00037   0.01387   0.02308   0.03650  -0.08866
    D7        2.09596   0.00222   0.01787   0.03500   0.05388   2.14985
    D8        1.02820   0.00032  -0.01262  -0.01063  -0.02219   1.00601
    D9       -0.69160  -0.00242  -0.04313  -0.06307  -0.10755  -0.79914
   D10        0.08503   0.00199   0.03559   0.05019   0.08638   0.17141
   D11       -0.98273   0.00009   0.00510   0.00456   0.01030  -0.97243
   D12       -2.70253  -0.00265  -0.02541  -0.04788  -0.07505  -2.77757
   D13       -2.05344   0.00190   0.03920   0.03324   0.07292  -1.98052
   D14       -3.12120  -0.00001   0.00872  -0.01239  -0.00316  -3.12436
   D15        1.44218  -0.00274  -0.02179  -0.06483  -0.08851   1.35367
   D16       -0.94192   0.00043  -0.02503   0.01064  -0.01471  -0.95664
   D17        2.28067   0.00003  -0.01765  -0.01612  -0.03394   2.24674
   D18        1.06887  -0.00101  -0.02641  -0.02407  -0.05063   1.01824
   D19       -1.99172  -0.00141  -0.01903  -0.05082  -0.06985  -2.06157
   D20       -3.06443  -0.00018  -0.03456   0.00070  -0.03420  -3.09863
   D21        0.15816  -0.00058  -0.02718  -0.02605  -0.05342   0.10475
   D22        3.07728   0.00066   0.00219   0.02319   0.02540   3.10268
   D23       -0.01413   0.00011   0.00248   0.00745   0.00966  -0.00446
   D24       -0.00532   0.00002   0.00193   0.00116   0.00299  -0.00233
   D25       -3.09673  -0.00054   0.00221  -0.01458  -0.01274  -3.10947
   D26       -3.07478  -0.00078   0.00166  -0.02900  -0.02737  -3.10214
   D27        0.05920  -0.00061   0.00036  -0.02049  -0.02021   0.03899
   D28       -0.00077  -0.00000   0.00126  -0.00315  -0.00179  -0.00255
   D29        3.13321   0.00017  -0.00004   0.00535   0.00537   3.13858
   D30        0.00731  -0.00003  -0.00382   0.00156  -0.00227   0.00504
   D31       -3.12718  -0.00022  -0.00215  -0.00582  -0.00801  -3.13520
   D32        3.09178   0.00062  -0.00461   0.01979   0.01549   3.10728
   D33       -0.04270   0.00043  -0.00294   0.01241   0.00974  -0.03296
   D34        1.06678  -0.00008  -0.01501  -0.02074  -0.03505   1.03173
   D35       -3.06899   0.00012  -0.01787  -0.00585  -0.02313  -3.09212
   D36       -0.93740   0.00027  -0.02130   0.00575  -0.01554  -0.95293
   D37       -2.02114  -0.00070  -0.01419  -0.03783  -0.05168  -2.07282
   D38        0.12628  -0.00051  -0.01705  -0.02293  -0.03976   0.08652
   D39        2.25787  -0.00036  -0.02048  -0.01133  -0.03216   2.22571
   D40       -0.00329   0.00002   0.00254  -0.00228   0.00037  -0.00291
   D41       -3.14026  -0.00003   0.00322  -0.00343  -0.00019  -3.14045
   D42        3.13120   0.00021   0.00087   0.00510   0.00612   3.13732
   D43       -0.00578   0.00015   0.00155   0.00394   0.00556  -0.00022
   D44       -0.00278   0.00000   0.00051   0.00030   0.00079  -0.00198
   D45       -3.13914  -0.00003   0.00111  -0.00058   0.00047  -3.13868
   D46        3.13421   0.00006  -0.00016   0.00144   0.00135   3.13556
   D47       -0.00216   0.00003   0.00043   0.00056   0.00102  -0.00113
   D48        0.00479  -0.00001  -0.00242   0.00241  -0.00009   0.00470
   D49       -3.12918  -0.00018  -0.00112  -0.00610  -0.00725  -3.13643
   D50        3.14115   0.00002  -0.00302   0.00331   0.00025   3.14140
   D51        0.00718  -0.00015  -0.00171  -0.00520  -0.00691   0.00027
   D52        0.49334  -0.00408  -0.06782  -0.09058  -0.15416   0.33918
   D53        2.97395  -0.00239  -0.01947  -0.05426  -0.07402   2.89993
   D54       -2.94779  -0.00048  -0.01149  -0.00800  -0.01643  -2.96422
   D55       -0.46718   0.00121   0.03686   0.02832   0.06371  -0.40347
   D56       -0.03670   0.00048   0.01388   0.00955   0.02412  -0.01258
   D57       -2.19271  -0.00018  -0.00384  -0.03536  -0.03733  -2.23004
   D58        2.15735   0.00026   0.03572   0.02950   0.06409   2.22144
   D59        0.00133  -0.00039   0.01799  -0.01541   0.00265   0.00398
   D60        1.91125   0.00269   0.01040   0.06321   0.07543   1.98668
   D61        2.96624   0.00181   0.01575   0.04894   0.06605   3.03229
   D62       -0.70930   0.00304   0.03692   0.08763   0.12789  -0.58141
   D63       -0.93842  -0.00136  -0.04261  -0.01716  -0.05821  -0.99663
   D64        0.11657  -0.00224  -0.03726  -0.03143  -0.06759   0.04898
   D65        2.72421  -0.00101  -0.01608   0.00726  -0.00575   2.71846
   D66       -0.00141   0.00042  -0.01863   0.01625  -0.00273  -0.00414
   D67        1.05359  -0.00046  -0.01328   0.00198  -0.01212   1.04147
   D68       -2.62196   0.00077   0.00790   0.04067   0.04973  -2.57223
   D69       -0.51153   0.00433   0.07986   0.09505   0.16882  -0.34270
   D70        2.95143   0.00038   0.02851  -0.01128   0.01431   2.96574
   D71       -2.98825   0.00283   0.03656   0.05433   0.08798  -2.90027
   D72        0.47471  -0.00112  -0.01479  -0.05199  -0.06653   0.40818
   D73        0.61051  -0.00075  -0.01663  -0.02057  -0.03707   0.57344
   D74        2.68268  -0.00062  -0.01758  -0.01610  -0.03347   2.64922
   D75       -1.47302  -0.00033  -0.01999  -0.01255  -0.03218  -1.50520
   D76        3.13504   0.00005   0.00261   0.00232   0.00440   3.13945
   D77       -1.07597   0.00018   0.00166   0.00679   0.00801  -1.06796
   D78        1.05151   0.00048  -0.00075   0.01033   0.00929   1.06081
   D79       -0.62349   0.00056   0.01862   0.02531   0.04363  -0.57986
   D80        1.44869   0.00069   0.01767   0.02978   0.04723   1.49592
   D81       -2.70702   0.00098   0.01526   0.03332   0.04852  -2.65850
   D82       -0.97586  -0.00084  -0.00665  -0.00245  -0.01072  -0.98658
   D83       -3.10581  -0.00044  -0.01932  -0.00695  -0.02791  -3.13372
   D84        1.04102  -0.00087  -0.02162  -0.02388  -0.04689   0.99413
   D85       -2.03761  -0.00291  -0.04052  -0.05494  -0.09491  -2.13251
   D86        2.11564  -0.00251  -0.05319  -0.05944  -0.11210   2.00354
   D87       -0.02072  -0.00295  -0.05550  -0.07637  -0.13108  -0.15180
   D88        0.73452   0.00167   0.01597   0.06092   0.07859   0.81311
   D89       -1.39542   0.00208   0.00330   0.05642   0.06140  -1.33402
   D90        2.75140   0.00164   0.00099   0.03949   0.04242   2.79382
   D91        2.59961  -0.00095  -0.02819  -0.01541  -0.04539   2.55423
   D92       -1.05449   0.00039  -0.01476   0.02342   0.00890  -1.04559
   D93       -0.00139   0.00042  -0.01840   0.01611  -0.00273  -0.00412
   D94       -2.74440   0.00084  -0.00826   0.02236   0.01129  -2.73312
   D95       -0.11532   0.00218   0.00516   0.06120   0.06557  -0.04975
   D96        0.93778   0.00220   0.00153   0.05388   0.05395   0.99172
   D97        0.69568  -0.00310  -0.05109  -0.07041  -0.12705   0.56863
   D98       -2.95842  -0.00175  -0.03767  -0.03157  -0.07276  -3.03119
   D99       -1.90533  -0.00173  -0.04131  -0.03889  -0.08439  -1.98972
   D100       0.94909  -0.00063   0.01889  -0.01072   0.00865   0.95774
   D101      -2.27787  -0.00023   0.01362   0.01586   0.02974  -2.24813
   D102      -1.07582   0.00153   0.02337   0.03165   0.05517  -1.02065
   D103       1.98040   0.00193   0.01810   0.05823   0.07626   2.05667
   D104       3.06689   0.00003   0.02595   0.00273   0.02914   3.09603
   D105      -0.16007   0.00043   0.02067   0.02931   0.05024  -0.10984
   D106      -0.00921   0.00018   0.00425   0.00238   0.00655  -0.00265
   D107       3.05683   0.00049  -0.00235   0.02697   0.02450   3.08133
   D108      -3.07136  -0.00015   0.00889  -0.02202  -0.01309  -3.08445
   D109      -0.00533   0.00015   0.00229   0.00257   0.00487  -0.00046
   D110      -3.06044  -0.00054   0.00452  -0.02932  -0.02457  -3.08500
   D111       0.07634  -0.00039   0.00411  -0.02383  -0.01950   0.05685
   D112      -0.00987  -0.00015  -0.00107  -0.00070  -0.00187  -0.01175
   D113       3.12691   0.00001  -0.00148   0.00479   0.00320   3.13011
   D114       3.07243   0.00031  -0.00943   0.02546   0.01593   3.08836
   D115      -0.06360   0.00019  -0.00790   0.01861   0.01061  -0.05299
   D116       0.01675  -0.00006  -0.00187  -0.00276  -0.00458   0.01217
   D117      -3.11928  -0.00018  -0.00034  -0.00961  -0.00990  -3.12919
   D118      -0.01306  -0.00004   0.00027   0.00116   0.00137  -0.01169
   D119       3.13357  -0.00003   0.00088  -0.00152  -0.00065   3.13291
   D120       3.12297   0.00008  -0.00126   0.00800   0.00670   3.12966
   D121      -0.01359   0.00008  -0.00065   0.00532   0.00467  -0.00892
   D122      -0.00214   0.00005   0.00087   0.00073   0.00161  -0.00053
   D123      -3.13907   0.00003   0.00080  -0.00109  -0.00024  -3.13931
   D124       3.13443   0.00005   0.00026   0.00340   0.00363   3.13805
   D125      -0.00251   0.00003   0.00019   0.00158   0.00178  -0.00073
   D126       0.01361   0.00003  -0.00044  -0.00098  -0.00134   0.01227
   D127      -3.12317  -0.00013  -0.00003  -0.00647  -0.00641  -3.12958
   D128      -3.13264   0.00005  -0.00036   0.00084   0.00051  -3.13213
   D129       0.01377  -0.00010   0.00005  -0.00465  -0.00457   0.00920
   D130      -2.90840  -0.00149  -0.01801  -0.02630  -0.04228  -2.95067
   D131      -0.28873  -0.00189   0.00770  -0.04717  -0.03906  -0.32779
   D132      -0.31289   0.00172   0.03697   0.02821   0.06004  -0.25285
   D133       2.30678   0.00132   0.06268   0.00734   0.06326   2.37004
   D134       0.00149  -0.00045   0.02096  -0.01734   0.00269   0.00418
   D135       2.55395   0.00068   0.00876  -0.03264  -0.02242   2.53153
   D136      -2.47649  -0.00225  -0.02361  -0.00690  -0.03052  -2.50700
   D137       0.07597  -0.00112  -0.03581  -0.02220  -0.05562   0.02035
   D138       0.56248   0.00035  -0.01419   0.01152  -0.00290   0.55958
   D139      -1.49550   0.00034  -0.00890   0.00658  -0.00244  -1.49794
   D140       2.62371   0.00055  -0.01394   0.01478   0.00062   2.62433
   D141      -3.11313  -0.00003   0.00112  -0.00930  -0.00850  -3.12163
   D142       1.11208  -0.00004   0.00641  -0.01424  -0.00805   1.10403
   D143      -1.05190   0.00017   0.00137  -0.00604  -0.00498  -1.05688
   D144      -0.54289  -0.00049  -0.00464  -0.00347  -0.00789  -0.55078
   D145      -2.60086  -0.00050   0.00065  -0.00841  -0.00744  -2.60830
   D146       1.51834  -0.00029  -0.00439  -0.00021  -0.00437   1.51397
   D147       2.86506   0.00174   0.02906   0.02730   0.05566   2.92072
   D148       0.24898  -0.00057  -0.00885  -0.01256  -0.01930   0.22968
   D149       0.27676   0.00196   0.02418   0.02292   0.04659   0.32335
   D150      -2.33932  -0.00035  -0.01372  -0.01694  -0.02837  -2.36769
         Item               Value     Threshold  Converged?
 Maximum Force            0.005099     0.000450     NO 
 RMS     Force            0.001379     0.000300     NO 
 Maximum Displacement     0.184134     0.001800     NO 
 RMS     Displacement     0.036809     0.001200     NO 
 Predicted change in Energy=-6.415134D-03
 GradGradGradGradGradGradGradGradGradGradGradGradGradGradGradGradGradGrad

                          Input orientation:                          
 ---------------------------------------------------------------------
 Center     Atomic      Atomic             Coordinates (Angstroms)
 Number     Number       Type             X           Y           Z
 ---------------------------------------------------------------------
      1          6           0       -0.100157   -0.064802    0.983117
      2          6           0        0.576109   -1.286371    0.381377
      3          6           0        0.467783   -1.341850   -1.016435
      4          6           0        1.071261   -2.369629   -1.720825
      5          6           0        1.779157   -3.347474   -1.029488
      6          6           0        1.883872   -3.293928    0.350873
      7          6           0        1.284616   -2.260497    1.063655
      8          6           0        0.571188    1.140905    0.355182
      9          6           0       -0.081358    2.257889   -0.415573
     10          1           0       -1.141155    2.457693   -0.331912
     11          6           0        0.439817    1.083081   -1.195080
     12          6           0       -0.305294   -0.172413   -1.607026
     13          1           0       -0.418146   -0.265342   -2.692576
     14          6           0       -1.639736   -0.140363   -0.902661
     15          6           0       -1.527245   -0.080491    0.490946
     16          6           0       -2.664824    0.027066    1.275457
     17          6           0       -3.914632    0.060063    0.668229
     18          6           0       -4.023281    0.000032   -0.711352
     19          6           0       -2.883095   -0.093162   -1.501675
     20          6           0        1.965119    1.279427   -1.297929
     21          1           0        2.618532    0.859014   -2.050005
     22          6           0        2.197919    2.601437   -0.624472
     23          1           0        3.167143    3.073408   -0.709074
     24          6           0        0.909400    3.391381   -0.548744
     25          6           0        2.083499    1.339804    0.179234
     26          1           0        2.862696    0.989547    0.843188
     27          1           0        0.992110   -2.408789   -2.803083
     28          1           0        2.255400   -4.155073   -1.575224
     29          1           0        2.440723   -4.060472    0.879301
     30          1           0        1.370400   -2.215397    2.145138
     31          1           0       -2.576982    0.085140    2.355960
     32          1           0       -4.808159    0.136011    1.278649
     33          1           0       -5.001726    0.028386   -1.178925
     34          1           0       -2.967580   -0.128989   -2.583514
     35          1           0        0.721261    3.975149   -1.456095
     36          1           0        0.875647    4.057104    0.319985
     37          1           0       -0.049704   -0.061408    2.076892
 ---------------------------------------------------------------------
                    Distance matrix (angstroms):
                    1          2          3          4          5
     1  C    0.000000
     2  C    1.520414   0.000000
     3  C    2.439593   1.403101   0.000000
     4  C    3.741089   2.416170   1.384443   0.000000
     5  C    4.284662   2.772365   2.396331   1.391131   0.000000
     6  C    3.842311   2.396134   2.772264   2.409688   1.385362
     7  C    2.597144   1.384343   2.416176   2.794774   2.409842
     8  C    1.516158   2.427422   2.838326   4.108981   4.849953
     9  C    2.711380   3.691771   3.690625   4.944304   5.937887
    10  H    3.029185   4.180406   4.182556   5.488798   6.535656
    11  C    2.520664   2.849227   2.431663   3.549131   4.631530
    12  C    2.600481   2.443670   1.521193   2.595306   3.841809
    13  H    3.694868   3.388249   2.180180   2.755115   4.134433
    14  C    2.435605   2.805719   2.428611   3.603960   4.689400
    15  C    1.509655   2.426985   2.800600   4.109054   4.890521
    16  C    2.582909   3.609452   4.115814   5.355389   6.037322
    17  C    3.829486   4.697012   4.899898   6.039049   6.849290
    18  C    4.273913   4.899315   4.697167   5.708651   6.706362
    19  C    3.730917   4.115305   3.608748   4.568070   5.705270
    20  C    3.357899   3.366413   3.031888   3.780665   4.638410
    21  H    4.176665   3.832204   3.246196   3.595350   4.409144
    22  C    3.869668   4.330941   4.323947   5.213717   5.977369
    23  H    4.836024   5.187506   5.184160   5.919714   6.576997
    24  C    3.912928   4.780959   4.776738   5.881259   6.811736
    25  C    2.717996   3.034779   3.351332   4.288909   4.850176
    26  H    3.147972   3.259072   3.824816   4.589931   4.846723
    27  H    4.585044   3.402008   2.146017   1.085854   2.155507
    28  H    5.368805   3.857169   3.379652   2.147369   1.084828
    29  H    4.736267   3.379400   3.857100   3.390433   2.142315
    30  H    2.852699   2.145889   3.401963   3.880586   3.395133
    31  H    2.835814   3.965098   4.762346   5.996311   6.497695
    32  H    4.721541   5.640799   5.940290   7.059933   7.800955
    33  H    5.358031   5.939308   5.640875   6.551741   7.576222
    34  H    4.576799   4.763176   3.965915   4.698611   5.941814
    35  H    4.790165   5.575030   5.341163   6.359936   7.410934
    36  H    4.287429   5.352216   5.576834   6.745819   7.580579
    37  H    1.094944   2.183335   3.387624   4.583351   4.877762
                    6          7          8          9         10
     6  C    0.000000
     7  C    1.391095   0.000000
     8  C    4.625029   3.546893   0.000000
     9  C    5.939044   4.946697   1.505833   0.000000
    10  H    6.534380   5.485735   2.266749   1.081708   0.000000
    11  C    4.861427   4.122509   1.556893   1.503140   2.265853
    12  C    4.285985   3.744389   2.518588   2.715893   3.040071
    13  H    4.871776   4.581410   3.499306   3.415386   3.675648
    14  C    4.892048   4.112567   2.848158   2.901278   2.706332
    15  C    4.688445   3.603746   2.431802   2.894890   2.696022
    16  C    5.707407   4.569013   3.543913   3.809259   3.288336
    17  C    6.706162   5.707323   4.624802   4.549622   3.800143
    18  C    6.846383   6.036093   4.852652   4.552380   3.806668
    19  C    6.033309   5.352390   4.111316   3.815337   3.302962
    20  C    4.862172   4.309434   2.166798   2.433929   3.459833
    21  H    4.852923   4.604949   3.171120   3.452191   4.432027
    22  C    5.983749   5.227074   2.395648   2.314469   3.354947
    23  H    6.581279   5.927649   3.406787   3.362138   4.368386
    24  C    6.815589   5.889341   2.448696   1.511336   2.263529
    25  C    4.641204   3.792437   1.535449   2.425547   3.450991
    26  H    4.421383   3.619631   2.347779   3.443925   4.423475
    27  H    3.395018   3.880620   4.769920   5.350740   5.860047
    28  H    2.142301   3.390505   5.883062   6.923244   7.537313
    29  H    1.084855   2.147203   5.551953   6.925264   7.535474
    30  H    2.155521   1.085817   3.886829   5.354917   5.855037
    31  H    5.944551   4.699362   3.876690   4.316292   3.862028
    32  H    7.576842   6.550678   5.549773   5.451184   4.629366
    33  H    7.796763   7.055937   5.886302   5.455586   4.639286
    34  H    6.493386   5.993859   4.771944   4.327521   3.885416
    35  H    7.579991   6.749058   3.366925   2.162374   2.652367
    36  H    7.419915   6.374354   2.932261   2.166582   2.655292
    37  H    4.143313   2.764607   2.189828   3.404779   3.652324
                   11         12         13         14         15
    11  C    0.000000
    12  C    1.516955   0.000000
    13  H    2.190168   1.095349   0.000000
    14  C    2.430404   1.509269   2.170644   0.000000
    15  C    2.840055   2.429630   3.376252   1.399422   0.000000
    16  C    4.105790   3.730400   4.569283   2.413098   1.386042
    17  C    4.845586   4.272955   4.860689   2.771825   2.398082
    18  C    4.618033   3.828237   4.122216   2.395328   2.771678
    19  C    3.538261   2.581170   2.742966   1.380937   2.410193
    20  C    1.541323   2.712592   3.164064   3.894486   4.152838
    21  H    2.351149   3.131905   3.301286   4.521946   4.952430
    22  C    2.392054   3.863383   4.397644   4.724664   4.723742
    23  H    3.411146   4.837302   5.285436   5.785490   5.781385
    24  C    2.442643   3.911018   4.441848   4.369962   4.367160
    25  C    2.157855   3.344227   4.133039   4.150165   3.892541
    26  H    3.167590   4.170114   4.984004   4.959494   4.532178
    27  H    3.883794   2.848717   2.568151   3.960300   4.755917
    28  H    5.556897   4.734950   4.850395   5.634033   5.931247
    29  H    5.896000   5.370236   5.944279   5.932352   5.633458
    30  H    4.785708   4.589169   5.514081   4.759808   3.961127
    31  H    4.765170   4.575167   5.501919   3.398219   2.146545
    32  H    5.878565   5.357055   5.933289   3.856605   3.381086
    33  H    5.542836   4.720176   4.835971   3.377540   3.856468
    34  H    3.873915   2.836051   2.555406   2.142093   3.395471
    35  H    2.917430   4.275378   4.561677   4.776822   5.029409
    36  H    3.366034   4.795498   5.425215   5.043882   4.787777
    37  H    3.500755   3.694442   4.788023   3.378191   2.167653
                   16         17         18         19         20
    16  C    0.000000
    17  C    1.389905   0.000000
    18  C    2.406979   1.385154   0.000000
    19  C    2.788291   2.407494   1.390439   0.000000
    20  C    5.443078   6.318552   6.151574   5.042886   0.000000
    21  H    6.297991   7.121049   6.829606   5.610277   1.081347
    22  C    5.820944   6.744845   6.743751   5.817822   1.501816
    23  H    6.872438   7.818488   7.819709   6.874647   2.238299
    24  C    5.236545   5.987485   5.988240   5.237665   2.477130
    25  C    5.046936   6.152595   6.315132   5.435615   1.483128
    26  H    5.627317   6.843005   7.128282   6.299584   2.339670
    27  H    5.995085   6.497796   5.944065   4.698192   4.100630
    28  H    7.058702   7.801906   7.578457   6.550471   5.449307
    29  H    6.552215   7.577196   7.797514   7.053485   5.786281
    30  H    4.697661   5.940584   6.493032   5.991274   4.941882
    31  H    1.085621   2.153688   3.392260   3.873867   5.950455
    32  H    2.146105   1.084792   2.143508   3.389483   7.336447
    33  H    3.388969   2.143538   1.084796   2.146517   7.079280
    34  H    3.873974   3.392120   2.153170   1.085724   5.288467
    35  H    5.874887   6.429008   6.234330   5.435496   2.973065
    36  H    5.448767   6.248550   6.443833   5.888234   3.394126
    37  H    2.736600   4.115429   4.854626   4.564566   4.152923
                   21         22         23         24         25
    21  H    0.000000
    22  C    2.290217   0.000000
    23  H    2.646245   1.081346   0.000000
    24  C    3.404085   1.513284   2.285655   0.000000
    25  C    2.342418   1.500251   2.229071   2.473344   0.000000
    26  H    2.906410   2.279066   2.616234   3.394355   1.081971
    27  H    3.727051   5.594880   6.258604   6.223411   4.912971
    28  H    5.049589   6.823318   7.337059   7.733973   5.770732
    29  H    5.728332   6.833836   7.344581   7.740438   5.457168
    30  H    5.348744   5.617599   6.272660   6.237426   4.124651
    31  H    6.856002   6.165582   7.163739   5.614570   5.294564
    32  H    8.170582   7.667159   8.728390   6.828417   7.081863
    33  H    7.714730   7.665696   8.730598   6.829954   7.332450
    34  H    5.697844   6.162422   7.169638   5.618208   5.941677
    35  H    3.696304   2.181559   2.711737   1.095201   3.387482
    36  H    4.345375   2.181598   2.697699   1.094997   2.976985
    37  H    4.999794   4.409072   5.285526   4.442476   3.180418
                   26         27         28         29         30
    26  H    0.000000
    27  H    5.323821   0.000000
    28  H    5.717049   2.480533   0.000000
    29  H    5.067747   4.287947   2.463329   0.000000
    30  H    3.767451   4.966427   4.287968   2.480370   0.000000
    31  H    5.718087   6.750838   7.535617   6.674128   4.573701
    32  H    7.730470   7.535228   8.743675   8.385478   6.667422
    33  H    8.176913   6.671116   8.385956   8.737569   7.529141
    34  H    6.854599   4.574369   6.671246   7.529767   6.747691
    35  H    4.334312   6.530114   8.274556   8.542940   7.191183
    36  H    3.692155   7.181566   8.540222   8.285972   6.551353
    37  H    3.332957   5.514502   5.950593   4.860963   2.580896
                   31         32         33         34         35
    31  H    0.000000
    32  H    2.478172   0.000000
    33  H    4.286959   2.467534   0.000000
    34  H    4.959518   4.286521   2.476971   0.000000
    35  H    6.367286   7.265830   6.957466   5.632279   0.000000
    36  H    5.642901   6.971345   7.281539   6.381542   1.784660
    37  H    2.546859   4.828982   5.927136   5.498905   5.419425
                   36         37
    36  H    0.000000
    37  H    4.572213   0.000000
 Stoichiometry    C21H16
 Framework group  C1[X(C21H16)]
 Deg. of freedom   105
 Full point group                 C1      NOp   1
 Largest Abelian subgroup         C1      NOp   1
 Largest concise Abelian subgroup C1      NOp   1
                         Standard orientation:                         
 ---------------------------------------------------------------------
 Center     Atomic      Atomic             Coordinates (Angstroms)
 Number     Number       Type             X           Y           Z
 ---------------------------------------------------------------------
      1          6           0        0.095301   -0.118134   -1.301679
      2          6           0       -0.954681   -1.041115   -0.703932
      3          6           0       -0.956825   -1.035361    0.699156
      4          6           0       -1.885589   -1.788773    1.396614
      5          6           0       -2.810294   -2.554249    0.693613
      6          6           0       -2.806402   -2.561785   -0.691724
      7          6           0       -1.879419   -1.802278   -1.398120
      8          6           0       -0.219293    1.270923   -0.781789
      9          6           0        0.689715    2.190562   -0.010099
     10          1           0        1.763472    2.059859   -0.017346
     11          6           0       -0.209869    1.277490    0.775062
     12          6           0        0.094070   -0.113364    1.298797
     13          1           0        0.104692   -0.164922    2.392880
     14          6           0        1.417759   -0.525960    0.702555
     15          6           0        1.417002   -0.526016   -0.696866
     16          6           0        2.581270   -0.813288   -1.391896
     17          6           0        3.741733   -1.114536   -0.688753
     18          6           0        3.739676   -1.114398    0.696399
     19          6           0        2.576894   -0.812293    1.396391
     20          6           0       -1.608146    1.925351    0.747205
     21          1           0       -2.404173    1.768378    1.462056
     22          6           0       -1.388109    3.210016    0.001101
     23          1           0       -2.173075    3.953627   -0.012356
     24          6           0        0.080787    3.573790   -0.005342
     25          6           0       -1.609066    1.922099   -0.735920
     26          1           0       -2.413975    1.777365   -1.444323
     27          1           0       -1.890595   -1.779299    2.482416
     28          1           0       -3.541547   -3.146153    1.233771
     29          1           0       -3.533975   -3.160399   -1.229505
     30          1           0       -1.878979   -1.804069   -2.483936
     31          1           0        2.583604   -0.802046   -2.477457
     32          1           0        4.653283   -1.347929   -1.228546
     33          1           0        4.649431   -1.348345    1.238985
     34          1           0        2.577994   -0.801259    2.482058
     35          1           0        0.378479    4.132738    0.888203
     36          1           0        0.368734    4.141331   -0.896410
     37          1           0        0.117545   -0.170966   -2.395121
 ---------------------------------------------------------------------
 Rotational constants (GHZ):           0.4495024           0.3892330           0.2647154
 Standard basis: def2TZVP (5D, 7F)
 There are   852 symmetry adapted cartesian basis functions of A   symmetry.
 There are   747 symmetry adapted basis functions of A   symmetry.
   747 basis functions,  1199 primitive gaussians,   852 cartesian basis functions
    71 alpha electrons       71 beta electrons
       nuclear repulsion energy      1629.6154328874 Hartrees.
 NAtoms=   37 NActive=   37 NUniq=   37 SFac= 1.00D+00 NAtFMM=   60 NAOKFM=F Big=F
 Integral buffers will be    131072 words long.
 Raffenetti 2 integral format.
 Two-electron integral symmetry is turned on.
 Nuclear repulsion after empirical dispersion term =     1629.5819094998 Hartrees.
 ------------------------------------------------------------------------------
 Polarizable Continuum Model (PCM)
 =================================
 Model                : PCM.
 Atomic radii         : SMD-Coulomb.
 Polarization charges : Total charges.
 Charge compensation  : None.
 Solution method      : On-the-fly selection.
 Cavity type          : VdW (van der Waals Surface) (Alpha=1.000).
 Cavity algorithm     : GePol (No added spheres)
                        Default sphere list used, NSphG=   37.
                        Lebedev-Laikov grids with approx.  5.0 points / Ang**2.
                        Smoothing algorithm: York/Karplus (Gamma=1.0000).
                        Polarization charges: spherical gaussians, with
                                              point-specific exponents (IZeta= 3).
                        Self-potential: point-specific (ISelfS= 7).
                        Self-field    : sphere-specific E.n sum rule (ISelfD= 2).
 1st derivatives      : Analytical E(r).r(x)/FMM algorithm (CHGder, D1EAlg=3).
                        Cavity 1st derivative terms included.
 Solvent              : TetraHydroFuran, Eps=   7.425700 Eps(inf)=   1.974025
 ------------------------------------------------------------------------------
 ------------------------------------------------------------------------------
 Atomic radii for non-electrostatic terms: SMD-CDS.
 ------------------------------------------------------------------------------
 Nuclear repulsion after PCM non-electrostatic terms =     1629.5702258368 Hartrees.
 One-electron integrals computed using PRISM.
   1 Symmetry operations used in ECPInt.
 ECPInt:  NShTT=   43660 NPrTT=  133896 LenC2=   40523 LenP2D=   91057.
 LDataN:  DoStor=T MaxTD1= 6 Len=  172
 NBasis=   747 RedAO= T EigKep=  2.81D-06  NBF=   747
 NBsUse=   747 1.00D-06 EigRej= -1.00D+00 NBFU=   747
 Initial guess from the checkpoint file:  "quad-an-adduct-pdt.chk"
 B after Tr=     0.000000   -0.000000   -0.000000
         Rot=    0.999775   -0.001039   -0.000361   -0.021203 Ang=  -2.43 deg.
 ExpMin= 9.52D-02 ExpMax= 1.36D+04 ExpMxC= 4.63D+02 IAcc=2 IRadAn=         4 AccDes= 0.00D+00
 Harris functional with IExCor= 4639 and IRadAn=       4 diagonalized for initial guess.
 HarFok:  IExCor= 4639 AccDes= 0.00D+00 IRadAn=         4 IDoV= 1 UseB2=F ITyADJ=14
 ICtDFT=  3500011 ScaDFX=  1.000000  1.000000  1.000000  1.000000
 FoFCou: FMM=F IPFlag=           0 FMFlag=      100000 FMFlg1=           0
         NFxFlg=           0 DoJE=T BraDBF=F KetDBF=T FulRan=T
         wScrn=  0.000000 ICntrl=       500 IOpCl=  0 I1Cent=   200000004 NGrid=           0
         NMat0=    1 NMatS0=      1 NMatT0=    0 NMatD0=    1 NMtDS0=    0 NMtDT0=    0
 Petite list used in FoFCou.
 Requested convergence on RMS density matrix=1.00D-08 within 128 cycles.
 Requested convergence on MAX density matrix=1.00D-06.
 Requested convergence on             energy=1.00D-06.
 No special actions if energy rises.
 Inv3:  Mode=1 IEnd=    19461627.
 Iteration    1 A*A^-1 deviation from unit magnitude is 7.22D-15 for   2543.
 Iteration    1 A*A^-1 deviation from orthogonality  is 3.63D-15 for   2015   1266.
 Iteration    1 A^-1*A deviation from unit magnitude is 7.22D-15 for   2543.
 Iteration    1 A^-1*A deviation from orthogonality  is 1.67D-15 for   2529   2484.
 Error on total polarization charges =  0.05462
 SCF Done:  E(RwB97XD) =  -809.804535619     A.U. after   12 cycles
            NFock= 12  Conv=0.61D-08     -V/T= 2.0051
 SMD-CDS (non-electrostatic) energy       (kcal/mol) =      -7.33
 (included in total energy above)
   1 Symmetry operations used in ECPInt.
 ECPInt:  NShTT=   43660 NPrTT=  133896 LenC2=   40523 LenP2D=   91057.
 LDataN:  DoStor=T MaxTD1= 7 Len=  274
 D1PCM: PCM CHGder 1st derivatives, ID1Alg=3 FixD1E=F DoIter=F DoCFld=F I1PDM=0.
 Calling FoFJK, ICntrl=      2127 FMM=F ISym2X=0 I1Cent= 0 IOpClX= 0 NMat=1 NMatS=1 NMatT=0.
 ***** Axes restored to original set *****
 -------------------------------------------------------------------
 Center     Atomic                   Forces (Hartrees/Bohr)
 Number     Number              X              Y              Z
 -------------------------------------------------------------------
      1        6          -0.001086116   -0.001968233    0.010378385
      2        6           0.002790108   -0.000897183   -0.004453810
      3        6           0.003484553   -0.000710800    0.003489341
      4        6          -0.003073808    0.003569542    0.000368006
      5        6           0.001227235   -0.002115565   -0.000462360
      6        6           0.001364598   -0.002117227    0.000443259
      7        6          -0.003176652    0.003599411   -0.000047003
      8        6          -0.000535322   -0.002073457   -0.014125004
      9        6           0.000741451    0.004681676   -0.000064076
     10        1           0.000862491   -0.000777796   -0.000219638
     11        6           0.004026671   -0.004695902    0.012419541
     12        6          -0.002887517   -0.002659860   -0.010395077
     13        1           0.000015249   -0.000797580    0.002661472
     14        6          -0.000048380    0.002483539    0.003931751
     15        6          -0.005096981    0.002563525   -0.000646362
     16        6           0.004440539   -0.001046900    0.000034694
     17        6          -0.001972001   -0.000045224    0.001471000
     18        6          -0.002019517   -0.000178173   -0.001260767
     19        6           0.000246038   -0.000958899   -0.002623447
     20        6          -0.000353817    0.000107390   -0.015260859
     21        1          -0.000528293   -0.000430559    0.001000305
     22        6          -0.004318124    0.002899127    0.000300959
     23        1          -0.000783963    0.000089363   -0.000550603
     24        6          -0.001089698    0.003380317   -0.000389883
     25        6           0.006491652   -0.000738990    0.017273256
     26        1          -0.001105178   -0.000937339   -0.000900622
     27        1           0.000182102    0.000088734    0.001062525
     28        1          -0.000521530    0.000728749    0.000454006
     29        1          -0.000554882    0.000726718   -0.000439641
     30        1           0.000090288    0.000038178   -0.001071052
     31        1          -0.000064856    0.000085893   -0.001056259
     32        1           0.000839672   -0.000089819   -0.000584039
     33        1           0.000949977   -0.000012312    0.000453542
     34        1           0.000084703    0.000208262    0.001052074
     35        1           0.000913255   -0.000114087    0.001809016
     36        1           0.000448000   -0.000548011   -0.001679646
     37        1           0.000018053   -0.001336508   -0.002372985
 -------------------------------------------------------------------
 Cartesian Forces:  Max     0.017273256 RMS     0.003692933

 GradGradGradGradGradGradGradGradGradGradGradGradGradGradGradGradGradGrad
 Berny optimization.
 Using GEDIIS/GDIIS optimizer.
 FormGI is forming the generalized inverse of G from B-inverse, IUseBI=4.
 Internal  Forces:  Max     0.006172598 RMS     0.001042066
 Search for a local minimum.
 Step number   4 out of a maximum of  222
 All quantities printed in internal units (Hartrees-Bohrs-Radians)
 Mixed Optimization -- RFO/linear search
 Update second derivatives using D2CorX and points    3    4
 DE= -7.16D-03 DEPred=-6.42D-03 R= 1.12D+00
 TightC=F SS=  1.41D+00  RLast= 6.30D-01 DXNew= 1.4270D+00 1.8894D+00
 Trust test= 1.12D+00 RLast= 6.30D-01 DXMaxT set to 1.43D+00
 ITU=  1  1  1  0
 Use linear search instead of GDIIS.
     Eigenvalues ---    0.01028   0.01083   0.01172   0.01450   0.01495
     Eigenvalues ---    0.01601   0.01679   0.01695   0.01794   0.01873
     Eigenvalues ---    0.01935   0.01960   0.01993   0.02007   0.02059
     Eigenvalues ---    0.02068   0.02087   0.02091   0.02109   0.02173
     Eigenvalues ---    0.02270   0.02376   0.02387   0.02403   0.02407
     Eigenvalues ---    0.02449   0.03521   0.04103   0.04616   0.05394
     Eigenvalues ---    0.05625   0.05761   0.05874   0.06344   0.06395
     Eigenvalues ---    0.07078   0.07367   0.07508   0.08217   0.08873
     Eigenvalues ---    0.09371   0.10516   0.12097   0.13042   0.13285
     Eigenvalues ---    0.14104   0.15127   0.16000   0.16000   0.16000
     Eigenvalues ---    0.16000   0.16000   0.16000   0.16002   0.16027
     Eigenvalues ---    0.18259   0.19207   0.20473   0.21597   0.22000
     Eigenvalues ---    0.22009   0.22604   0.22648   0.22762   0.24481
     Eigenvalues ---    0.24581   0.24753   0.24790   0.26089   0.26367
     Eigenvalues ---    0.27232   0.27543   0.28228   0.28799   0.29799
     Eigenvalues ---    0.30115   0.31363   0.37197   0.37229   0.37230
     Eigenvalues ---    0.37230   0.37230   0.37230   0.37230   0.37230
     Eigenvalues ---    0.37230   0.37230   0.37230   0.37230   0.37230
     Eigenvalues ---    0.37230   0.37259   0.37981   0.40217   0.41711
     Eigenvalues ---    0.42572   0.42795   0.44154   0.44619   0.45621
     Eigenvalues ---    0.46112   0.51628   0.53030   0.54204   0.56822
 RFO step:  Lambda=-1.72252736D-03 EMin= 1.02764951D-02
 Quartic linear search produced a step of  0.38115.
 Iteration  1 RMS(Cart)=  0.02026392 RMS(Int)=  0.00066672
 Iteration  2 RMS(Cart)=  0.00047986 RMS(Int)=  0.00062042
 Iteration  3 RMS(Cart)=  0.00000024 RMS(Int)=  0.00062042
 Variable       Old X    -DE/DX   Delta X   Delta X   Delta X     New X
                                 (Linear)    (Quad)   (Total)
    R1        2.87317   0.00005   0.00217  -0.00019   0.00190   2.87506
    R2        2.86512   0.00330  -0.00592   0.01827   0.01265   2.87778
    R3        2.85284   0.00182   0.00212   0.00486   0.00673   2.85956
    R4        2.06914  -0.00237  -0.00010  -0.00687  -0.00697   2.06217
    R5        2.65148  -0.00337   0.00894  -0.00976  -0.00111   2.65037
    R6        2.61603  -0.00327  -0.00090  -0.00589  -0.00677   2.60926
    R7        2.61622  -0.00331  -0.00095  -0.00601  -0.00695   2.60927
    R8        2.87464  -0.00005   0.00210  -0.00180   0.00014   2.87478
    R9        2.62886   0.00131   0.00051   0.00326   0.00375   2.63261
   R10        2.05197  -0.00108   0.00001  -0.00278  -0.00277   2.04920
   R11        2.61796  -0.00008   0.00002  -0.00019  -0.00019   2.61776
   R12        2.05003  -0.00100  -0.00013  -0.00253  -0.00266   2.04737
   R13        2.62879   0.00133   0.00042   0.00345   0.00386   2.63265
   R14        2.05008  -0.00101  -0.00012  -0.00258  -0.00270   2.04738
   R15        2.05190  -0.00106   0.00004  -0.00274  -0.00270   2.04919
   R16        2.84561   0.00055   0.00709   0.00343   0.01205   2.85766
   R17        2.94210  -0.00123  -0.06865  -0.01001  -0.07858   2.86352
   R18        2.90158   0.00125  -0.00423   0.01074   0.00643   2.90801
   R19        2.04413  -0.00100  -0.00077  -0.00203  -0.00280   2.04133
   R20        2.84052   0.00112   0.00542   0.00731   0.01362   2.85414
   R21        2.85601  -0.00057  -0.00537   0.00177  -0.00423   2.85178
   R22        2.86663   0.00300  -0.00237   0.01325   0.01121   2.87784
   R23        2.91268   0.00005  -0.00739   0.00607  -0.00110   2.91158
   R24        2.06991  -0.00257   0.00019  -0.00782  -0.00763   2.06228
   R25        2.85210   0.00165   0.00228   0.00618   0.00829   2.86039
   R26        2.64452  -0.00128   0.00229  -0.00277  -0.00094   2.64358
   R27        2.60959   0.00082   0.00007   0.00158   0.00170   2.61129
   R28        2.61924  -0.00330   0.00056  -0.00702  -0.00642   2.61282
   R29        2.62654   0.00147  -0.00003   0.00313   0.00304   2.62958
   R30        2.05153  -0.00105   0.00002  -0.00275  -0.00273   2.04880
   R31        2.61756   0.00131   0.00126   0.00160   0.00277   2.62033
   R32        2.04996  -0.00103  -0.00007  -0.00267  -0.00274   2.04722
   R33        2.62755   0.00088   0.00031   0.00204   0.00230   2.62985
   R34        2.04997  -0.00105  -0.00027  -0.00262  -0.00289   2.04708
   R35        2.05172  -0.00106   0.00012  -0.00291  -0.00279   2.04893
   R36        2.04345  -0.00085  -0.00074  -0.00159  -0.00233   2.04112
   R37        2.83802   0.00355   0.00396   0.00334   0.00688   2.84490
   R38        2.80271   0.00617   0.00559   0.04073   0.04565   2.84835
   R39        2.04345  -0.00062  -0.00087  -0.00055  -0.00142   2.04203
   R40        2.85969  -0.00064   0.00129  -0.00450  -0.00286   2.85683
   R41        2.83506   0.00426   0.00094   0.01135   0.01186   2.84692
   R42        2.06963  -0.00171   0.00037  -0.00490  -0.00453   2.06510
   R43        2.06924  -0.00168   0.00001  -0.00446  -0.00445   2.06479
   R44        2.04463  -0.00105   0.00044  -0.00338  -0.00294   2.04169
    A1        1.85258  -0.00137  -0.00891  -0.01166  -0.02093   1.83164
    A2        1.85781   0.00030  -0.00699   0.00172  -0.00537   1.85244
    A3        1.95773   0.00030   0.00865  -0.00545   0.00336   1.96108
    A4        1.86692   0.00025  -0.00035  -0.00680  -0.00698   1.85994
    A5        1.97235   0.00072   0.00411   0.01581   0.01988   1.99224
    A6        1.94901  -0.00026   0.00221   0.00486   0.00679   1.95579
    A7        1.97329   0.00089   0.00044   0.00790   0.00821   1.98150
    A8        2.21174  -0.00153   0.00140  -0.00845  -0.00713   2.20460
    A9        2.09750   0.00066  -0.00144   0.00083  -0.00062   2.09688
   A10        2.09737   0.00063  -0.00128   0.00119  -0.00004   2.09732
   A11        1.97754   0.00063  -0.00032   0.00544   0.00495   1.98249
   A12        2.20770  -0.00124   0.00185  -0.00637  -0.00453   2.20317
   A13        2.08380   0.00046   0.00099   0.00214   0.00312   2.08692
   A14        2.09683  -0.00022  -0.00139   0.00003  -0.00136   2.09546
   A15        2.10256  -0.00025   0.00041  -0.00217  -0.00176   2.10080
   A16        2.10187  -0.00109   0.00036  -0.00319  -0.00287   2.09901
   A17        2.09056   0.00048  -0.00072   0.00149   0.00079   2.09135
   A18        2.09075   0.00061   0.00036   0.00170   0.00208   2.09283
   A19        2.10214  -0.00112   0.00024  -0.00315  -0.00293   2.09921
   A20        2.09073   0.00062   0.00054   0.00155   0.00210   2.09283
   A21        2.09030   0.00050  -0.00078   0.00162   0.00084   2.09114
   A22        2.08368   0.00045   0.00114   0.00220   0.00335   2.08703
   A23        2.09681  -0.00020  -0.00137   0.00004  -0.00134   2.09548
   A24        2.10269  -0.00025   0.00024  -0.00224  -0.00202   2.10068
   A25        2.22684   0.00028   0.00434   0.00101   0.00364   2.23048
   A26        1.92357  -0.00021   0.01449   0.00296   0.01722   1.94079
   A27        2.19764  -0.00054   0.00634   0.00347   0.00654   2.20418
   A28        1.84634   0.00052   0.00080  -0.00099  -0.00137   1.84498
   A29        1.54461   0.00141   0.01356   0.01109   0.02505   1.56966
   A30        2.11998  -0.00063  -0.01225   0.00247  -0.01176   2.10823
   A31        1.89373   0.00146   0.00581   0.00672   0.01211   1.90584
   A32        2.12254  -0.00073  -0.01423   0.00269  -0.01355   2.10899
   A33        2.10663  -0.00056   0.02100  -0.00763   0.01411   2.12074
   A34        1.88934   0.00143   0.00786   0.00440   0.01220   1.90153
   A35        1.92047   0.00010   0.01593   0.00594   0.02174   1.94221
   A36        1.54900   0.00115   0.01178   0.00652   0.01769   1.56669
   A37        2.23620   0.00027  -0.00248  -0.00194  -0.00706   2.22915
   A38        1.85268  -0.00002   0.00072  -0.00186  -0.00238   1.85030
   A39        2.18144   0.00002   0.01458   0.00698   0.01860   2.20004
   A40        1.85585  -0.00136  -0.01329  -0.01274  -0.02587   1.82998
   A41        1.95186   0.00033   0.00950  -0.00164   0.00799   1.95985
   A42        1.85925   0.00023  -0.00744   0.00198  -0.00558   1.85367
   A43        1.97138   0.00075   0.00600   0.01435   0.02034   1.99171
   A44        1.86500   0.00011   0.00216  -0.00724  -0.00555   1.85945
   A45        1.95328  -0.00015   0.00159   0.00372   0.00509   1.95837
   A46        1.97642   0.00043   0.00162   0.00689   0.00841   1.98483
   A47        2.20727  -0.00082  -0.00040  -0.00615  -0.00692   2.20036
   A48        2.09773   0.00043  -0.00070   0.00057  -0.00017   2.09756
   A49        1.98351  -0.00023   0.00101   0.00192   0.00280   1.98630
   A50        2.20250  -0.00061  -0.00013  -0.00340  -0.00379   2.19871
   A51        2.09555   0.00088  -0.00043   0.00249   0.00209   2.09764
   A52        2.08584   0.00018   0.00072  -0.00014   0.00064   2.08648
   A53        2.09564  -0.00010  -0.00136   0.00111  -0.00028   2.09537
   A54        2.10170  -0.00008   0.00064  -0.00097  -0.00036   2.10134
   A55        2.09975  -0.00027  -0.00017  -0.00062  -0.00086   2.09889
   A56        2.09034   0.00014  -0.00062   0.00103   0.00045   2.09079
   A57        2.09309   0.00013   0.00079  -0.00041   0.00042   2.09351
   A58        2.09983  -0.00064  -0.00042  -0.00062  -0.00110   2.09872
   A59        2.09313   0.00032   0.00086  -0.00033   0.00056   2.09369
   A60        2.09022   0.00032  -0.00043   0.00095   0.00055   2.09077
   A61        2.08755  -0.00058   0.00102  -0.00164  -0.00053   2.08701
   A62        2.09573   0.00030  -0.00099   0.00125   0.00021   2.09594
   A63        2.09991   0.00028  -0.00003   0.00039   0.00032   2.10023
   A64        2.20789   0.00056   0.03127  -0.01227   0.01880   2.22669
   A65        1.80865  -0.00148   0.00058  -0.00530  -0.00476   1.80388
   A66        1.58851  -0.00070  -0.01048  -0.00465  -0.01489   1.57362
   A67        2.16573   0.00125  -0.01695   0.01948   0.00066   2.16638
   A68        2.29201  -0.00020  -0.02286   0.00913  -0.01352   2.27849
   A69        2.08067  -0.00021  -0.00527  -0.00463  -0.00973   2.07094
   A70        1.92833   0.00108   0.00076   0.00822   0.00889   1.93722
   A71        2.14036  -0.00138   0.00433  -0.01119  -0.00718   2.13317
   A72        2.06840  -0.00048  -0.00463   0.00422  -0.00000   2.06839
   A73        1.92541   0.00148   0.00142   0.00410   0.00547   1.93088
   A74        1.74273  -0.00113  -0.00097  -0.00507  -0.00644   1.73630
   A75        1.93923   0.00071  -0.00032   0.00910   0.00879   1.94802
   A76        1.94535   0.00074   0.00236   0.00503   0.00759   1.95294
   A77        1.96390   0.00015   0.00176  -0.00459  -0.00255   1.96134
   A78        1.96417   0.00015  -0.00202   0.00046  -0.00156   1.96261
   A79        1.90490  -0.00057  -0.00073  -0.00432  -0.00518   1.89972
   A80        1.60104  -0.00186  -0.01487  -0.01297  -0.02789   1.57315
   A81        1.81877  -0.00246  -0.00050  -0.00772  -0.00871   1.81006
   A82        2.21063   0.00120   0.01457  -0.00107   0.01260   2.22323
   A83        2.28562   0.00056  -0.00953   0.00574  -0.00342   2.28220
   A84        2.14844   0.00169  -0.00094   0.01718   0.01551   2.16395
    D1       -1.02882  -0.00058   0.00932   0.00190   0.01075  -1.01807
    D2        2.07331   0.00010   0.01841   0.01017   0.02816   2.10147
    D3        0.95589  -0.00078   0.00143  -0.01028  -0.00856   0.94733
    D4       -2.22516  -0.00010   0.01052  -0.00201   0.00885  -2.21631
    D5        3.09239  -0.00073   0.00482  -0.00642  -0.00171   3.09068
    D6       -0.08866  -0.00005   0.01391   0.00185   0.01570  -0.07296
    D7        2.14985   0.00041   0.02054  -0.00002   0.02081   2.17066
    D8        1.00601  -0.00022  -0.00846  -0.00754  -0.01535   0.99066
    D9       -0.79914  -0.00166  -0.04099  -0.02691  -0.06822  -0.86736
   D10        0.17141   0.00058   0.03292   0.00639   0.03916   0.21057
   D11       -0.97243  -0.00005   0.00393  -0.00112   0.00300  -0.96942
   D12       -2.77757  -0.00149  -0.02860  -0.02049  -0.04987  -2.82744
   D13       -1.98052   0.00028   0.02779  -0.00511   0.02259  -1.95793
   D14       -3.12436  -0.00035  -0.00120  -0.01262  -0.01357  -3.13793
   D15        1.35367  -0.00179  -0.03374  -0.03200  -0.06644   1.28724
   D16       -0.95664   0.00123  -0.00561   0.01117   0.00535  -0.95129
   D17        2.24674   0.00048  -0.01293  -0.00794  -0.02104   2.22570
   D18        1.01824  -0.00008  -0.01930  -0.00439  -0.02383   0.99440
   D19       -2.06157  -0.00083  -0.02662  -0.02350  -0.05022  -2.11179
   D20       -3.09863   0.00082  -0.01303   0.01382   0.00066  -3.09797
   D21        0.10475   0.00007  -0.02036  -0.00529  -0.02573   0.07902
   D22        3.10268   0.00064   0.00968   0.00845   0.01820   3.12088
   D23       -0.00446   0.00010   0.00368   0.00060   0.00424  -0.00022
   D24       -0.00233   0.00007   0.00114   0.00103   0.00216  -0.00017
   D25       -3.10947  -0.00048  -0.00486  -0.00682  -0.01180  -3.12127
   D26       -3.10214  -0.00064  -0.01043  -0.00638  -0.01675  -3.11890
   D27        0.03899  -0.00063  -0.00770  -0.01044  -0.01811   0.02088
   D28       -0.00255   0.00008  -0.00068   0.00255   0.00187  -0.00068
   D29        3.13858   0.00010   0.00205  -0.00151   0.00052   3.13910
   D30        0.00504  -0.00016  -0.00086  -0.00315  -0.00401   0.00103
   D31       -3.13520  -0.00016  -0.00305  -0.00036  -0.00343  -3.13863
   D32        3.10728   0.00051   0.00590   0.00610   0.01207   3.11934
   D33       -0.03296   0.00051   0.00371   0.00888   0.01265  -0.02032
   D34        1.03173   0.00049  -0.01336  -0.00056  -0.01355   1.01817
   D35       -3.09212   0.00071  -0.00882   0.00762  -0.00100  -3.09311
   D36       -0.95293   0.00088  -0.00592   0.01255   0.00644  -0.94649
   D37       -2.07282  -0.00014  -0.01970  -0.00920  -0.02864  -2.10146
   D38        0.08652   0.00008  -0.01515  -0.00102  -0.01608   0.07044
   D39        2.22571   0.00024  -0.01226   0.00391  -0.00864   2.21707
   D40       -0.00291   0.00011   0.00014   0.00172   0.00186  -0.00105
   D41       -3.14045   0.00001  -0.00007   0.00017   0.00009  -3.14037
   D42        3.13732   0.00011   0.00233  -0.00108   0.00128   3.13860
   D43       -0.00022   0.00002   0.00212  -0.00263  -0.00049  -0.00072
   D44       -0.00198   0.00005   0.00030   0.00189   0.00219   0.00020
   D45       -3.13868  -0.00008   0.00018  -0.00127  -0.00110  -3.13977
   D46        3.13556   0.00014   0.00051   0.00344   0.00396   3.13952
   D47       -0.00113   0.00001   0.00039   0.00028   0.00068  -0.00045
   D48        0.00470  -0.00014  -0.00003  -0.00401  -0.00404   0.00066
   D49       -3.13643  -0.00016  -0.00276   0.00006  -0.00268  -3.13911
   D50        3.14140  -0.00001   0.00010  -0.00085  -0.00076   3.14064
   D51        0.00027  -0.00003  -0.00263   0.00322   0.00060   0.00087
   D52        0.33918  -0.00107  -0.05876  -0.00713  -0.06449   0.27469
   D53        2.89993  -0.00077  -0.02821  -0.00717  -0.03520   2.86473
   D54       -2.96422   0.00057  -0.00626   0.01583   0.01064  -2.95358
   D55       -0.40347   0.00088   0.02428   0.01579   0.03993  -0.36354
   D56       -0.01258   0.00018   0.00919   0.00500   0.01455   0.00197
   D57       -2.23004  -0.00038  -0.01423  -0.00698  -0.02035  -2.25038
   D58        2.22144   0.00017   0.02443   0.01451   0.03856   2.25999
   D59        0.00398  -0.00039   0.00101   0.00254   0.00365   0.00764
   D60        1.98668   0.00109   0.02875   0.01086   0.04061   2.02729
   D61        3.03229   0.00014   0.02517  -0.00148   0.02470   3.05698
   D62       -0.58141   0.00131   0.04874   0.02061   0.07042  -0.51100
   D63       -0.99663  -0.00061  -0.02219  -0.01131  -0.03271  -1.02934
   D64        0.04898  -0.00156  -0.02576  -0.02365  -0.04862   0.00036
   D65        2.71846  -0.00039  -0.00219  -0.00157  -0.00290   2.71557
   D66       -0.00414   0.00041  -0.00104  -0.00258  -0.00367  -0.00781
   D67        1.04147  -0.00054  -0.00462  -0.01493  -0.01958   1.02189
   D68       -2.57223   0.00063   0.01895   0.00716   0.02614  -2.54609
   D69       -0.34270   0.00111   0.06435   0.01174   0.07345  -0.26926
   D70        2.96574  -0.00062   0.00546  -0.00946  -0.00474   2.96101
   D71       -2.90027   0.00100   0.03353   0.01522   0.04701  -2.85327
   D72        0.40818  -0.00074  -0.02536  -0.00598  -0.03118   0.37700
   D73        0.57344  -0.00018  -0.01413  -0.00143  -0.01555   0.55789
   D74        2.64922  -0.00033  -0.01276  -0.00568  -0.01836   2.63086
   D75       -1.50520  -0.00004  -0.01226  -0.00129  -0.01337  -1.51857
   D76        3.13945   0.00009   0.00168   0.00245   0.00381  -3.13993
   D77       -1.06796  -0.00006   0.00305  -0.00179   0.00100  -1.06697
   D78        1.06081   0.00022   0.00354   0.00260   0.00599   1.06679
   D79       -0.57986   0.00013   0.01663   0.00305   0.01948  -0.56038
   D80        1.49592  -0.00002   0.01800  -0.00119   0.01667   1.51259
   D81       -2.65850   0.00026   0.01849   0.00319   0.02166  -2.63683
   D82       -0.98658  -0.00015  -0.00409  -0.00141  -0.00644  -0.99302
   D83       -3.13372  -0.00009  -0.01064   0.00054  -0.01084   3.13863
   D84        0.99413  -0.00046  -0.01787  -0.00826  -0.02660   0.96753
   D85       -2.13251  -0.00057  -0.03617  -0.00810  -0.04402  -2.17654
   D86        2.00354  -0.00051  -0.04273  -0.00614  -0.04843   1.95511
   D87       -0.15180  -0.00088  -0.04996  -0.01495  -0.06419  -0.21599
   D88        0.81311   0.00148   0.02995   0.01581   0.04646   0.85957
   D89       -1.33402   0.00154   0.02340   0.01776   0.04206  -1.29196
   D90        2.79382   0.00117   0.01617   0.00896   0.02630   2.82012
   D91        2.55423  -0.00025  -0.01730  -0.00762  -0.02548   2.52874
   D92       -1.04559   0.00067   0.00339   0.00248   0.00582  -1.03977
   D93       -0.00412   0.00041  -0.00104  -0.00258  -0.00367  -0.00780
   D94       -2.73312   0.00044   0.00430  -0.00268   0.00051  -2.73261
   D95       -0.04975   0.00137   0.02499   0.00742   0.03181  -0.01794
   D96        0.99172   0.00111   0.02056   0.00237   0.02232   1.01404
   D97        0.56863  -0.00125  -0.04842  -0.02197  -0.07289   0.49574
   D98       -3.03119  -0.00032  -0.02773  -0.01187  -0.04159  -3.07278
   D99       -1.98972  -0.00059  -0.03216  -0.01693  -0.05108  -2.04080
   D100       0.95774  -0.00123   0.00330  -0.01447  -0.01084   0.94690
   D101      -2.24813  -0.00045   0.01134   0.00954   0.02110  -2.22703
   D102      -1.02065   0.00016   0.02103   0.00243   0.02341  -0.99724
   D103       2.05667   0.00094   0.02907   0.02645   0.05535   2.11202
   D104       3.09603  -0.00076   0.01111  -0.01291  -0.00158   3.09446
   D105      -0.10984   0.00002   0.01915   0.01110   0.03036  -0.07948
   D106      -0.00265   0.00008   0.00250   0.00299   0.00546   0.00280
   D107       3.08133   0.00072   0.00934   0.02058   0.02993   3.11126
   D108      -3.08445  -0.00060  -0.00499  -0.01905  -0.02410  -3.10855
   D109      -0.00046   0.00005   0.00185  -0.00146   0.00037  -0.00010
   D110      -3.08500  -0.00078  -0.00936  -0.02223  -0.03135  -3.11636
   D111       0.05685  -0.00070  -0.00743  -0.02165  -0.02887   0.02798
   D112      -0.01175   0.00005  -0.00071   0.00349   0.00273  -0.00901
   D113       3.13011   0.00013   0.00122   0.00407   0.00522   3.13532
   D114       3.08836   0.00065   0.00607   0.01887   0.02492   3.11328
   D115      -0.05299   0.00059   0.00404   0.01806   0.02206  -0.03094
   D116       0.01217  -0.00011  -0.00175  -0.00133  -0.00301   0.00916
   D117      -3.12919  -0.00016  -0.00378  -0.00214  -0.00588  -3.13506
   D118      -0.01169   0.00007   0.00052   0.00209   0.00257  -0.00912
   D119       3.13291  -0.00000  -0.00025  -0.00038  -0.00065   3.13226
   D120       3.12966   0.00013   0.00255   0.00291   0.00545   3.13511
   D121      -0.00892   0.00005   0.00178   0.00044   0.00223  -0.00669
   D122      -0.00053   0.00002   0.00061  -0.00006   0.00054   0.00001
   D123      -3.13931  -0.00007  -0.00009  -0.00253  -0.00258   3.14129
   D124       3.13805   0.00010   0.00138   0.00241   0.00376  -3.14137
   D125      -0.00073   0.00000   0.00068  -0.00005   0.00064  -0.00009
   D126       0.01227  -0.00010  -0.00051  -0.00276  -0.00320   0.00907
   D127      -3.12958  -0.00018  -0.00244  -0.00334  -0.00569  -3.13528
   D128      -3.13213  -0.00000   0.00019  -0.00030  -0.00009  -3.13222
   D129       0.00920  -0.00008  -0.00174  -0.00088  -0.00258   0.00662
   D130      -2.95067  -0.00015  -0.01611   0.00896  -0.00671  -2.95738
   D131      -0.32779  -0.00146  -0.01489  -0.00768  -0.02246  -0.35025
   D132      -0.25285   0.00054   0.02288   0.00811   0.02946  -0.22339
   D133       2.37004  -0.00077   0.02411  -0.00853   0.01371   2.38375
   D134       0.00418  -0.00042   0.00102   0.00259   0.00350   0.00768
   D135       2.53153  -0.00036  -0.00855  -0.01213  -0.01979   2.51174
   D136      -2.50700  -0.00011  -0.01163   0.02065   0.00817  -2.49884
   D137       0.02035  -0.00006  -0.02120   0.00593  -0.01512   0.00523
   D138       0.55958   0.00070  -0.00110   0.00343   0.00226   0.56185
   D139      -1.49794   0.00046  -0.00093  -0.00237  -0.00327  -1.50120
   D140       2.62433   0.00099   0.00024   0.00659   0.00679   2.63112
   D141      -3.12163  -0.00022  -0.00324  -0.01129  -0.01478  -3.13641
   D142       1.10403  -0.00046  -0.00307  -0.01709  -0.02031   1.08372
   D143      -1.05688   0.00007  -0.00190  -0.00812  -0.01025  -1.06714
   D144      -0.55078  -0.00092  -0.00301  -0.01422  -0.01724  -0.56802
   D145      -2.60830  -0.00116  -0.00283  -0.02002  -0.02276  -2.63106
   D146       1.51397  -0.00063  -0.00167  -0.01105  -0.01271   1.50126
   D147       2.92072   0.00066   0.02121   0.01629   0.03726   2.95797
   D148       0.22968  -0.00035  -0.00736   0.00117  -0.00577   0.22391
   D149       0.32335   0.00169   0.01776   0.02478   0.04236   0.36571
   D150      -2.36769   0.00068  -0.01081   0.00966  -0.00067  -2.36836
         Item               Value     Threshold  Converged?
 Maximum Force            0.006173     0.000450     NO 
 RMS     Force            0.001042     0.000300     NO 
 Maximum Displacement     0.113293     0.001800     NO 
 RMS     Displacement     0.020319     0.001200     NO 
 Predicted change in Energy=-1.810362D-03
 GradGradGradGradGradGradGradGradGradGradGradGradGradGradGradGradGradGrad

                          Input orientation:                          
 ---------------------------------------------------------------------
 Center     Atomic      Atomic             Coordinates (Angstroms)
 Number     Number       Type             X           Y           Z
 ---------------------------------------------------------------------
      1          6           0       -0.095273   -0.054790    0.990388
      2          6           0        0.576494   -1.274418    0.377242
      3          6           0        0.465562   -1.331742   -1.019701
      4          6           0        1.047648   -2.369671   -1.719981
      5          6           0        1.744186   -3.359282   -1.029849
      6          6           0        1.853818   -3.302726    0.349908
      7          6           0        1.268295   -2.256010    1.058699
      8          6           0        0.584211    1.139481    0.333802
      9          6           0       -0.066360    2.274004   -0.425401
     10          1           0       -1.129003    2.452619   -0.349380
     11          6           0        0.465591    1.075880   -1.175520
     12          6           0       -0.302281   -0.162616   -1.617877
     13          1           0       -0.417711   -0.253097   -2.699287
     14          6           0       -1.635166   -0.121844   -0.901703
     15          6           0       -1.523901   -0.066322    0.491684
     16          6           0       -2.659064    0.011801    1.277181
     17          6           0       -3.912350    0.023710    0.672659
     18          6           0       -4.022439   -0.031386   -0.708486
     19          6           0       -2.880242   -0.099026   -1.500649
     20          6           0        1.986232    1.291746   -1.297776
     21          1           0        2.654738    0.867963   -2.032728
     22          6           0        2.204022    2.620656   -0.624753
     23          1           0        3.168892    3.097785   -0.719957
     24          6           0        0.917077    3.411025   -0.557356
     25          6           0        2.100642    1.366363    0.203305
     26          1           0        2.875893    1.017158    0.869891
     27          1           0        0.963146   -2.410806   -2.800290
     28          1           0        2.203496   -4.174946   -1.575306
     29          1           0        2.398283   -4.074509    0.880680
     30          1           0        1.355227   -2.209156    2.138580
     31          1           0       -2.570150    0.060845    2.356593
     32          1           0       -4.804714    0.076059    1.284682
     33          1           0       -5.000537   -0.022110   -1.174008
     34          1           0       -2.964516   -0.136257   -2.580976
     35          1           0        0.738956    3.994072   -1.464301
     36          1           0        0.883528    4.080931    0.305179
     37          1           0       -0.041653   -0.055296    2.080326
 ---------------------------------------------------------------------
                    Distance matrix (angstroms):
                    1          2          3          4          5
     1  C    0.000000
     2  C    1.521418   0.000000
     3  C    2.446549   1.402513   0.000000
     4  C    3.743134   2.412450   1.380766   0.000000
     5  C    4.287731   2.773097   2.397061   1.393117   0.000000
     6  C    3.841649   2.397152   2.772700   2.409345   1.385261
     7  C    2.590243   1.380759   2.412136   2.789744   2.409505
     8  C    1.522854   2.414301   2.820104   4.092304   4.841895
     9  C    2.725541   3.694427   3.692903   4.947795   5.947885
    10  H    3.025008   4.162631   4.160931   5.465422   6.518929
    11  C    2.506819   2.819090   2.412658   3.536531   4.618082
    12  C    2.618688   2.447213   1.521266   2.589175   3.840895
    13  H    3.709042   3.390660   2.182808   2.754306   4.136327
    14  C    2.440445   2.802778   2.427104   3.594412   4.681607
    15  C    1.513214   2.425748   2.800631   4.099969   4.882524
    16  C    2.580641   3.596260   4.104152   5.328613   6.006264
    17  C    3.831081   4.682107   4.885431   6.004546   6.807316
    18  C    4.278943   4.886115   4.682941   5.674195   6.665743
    19  C    3.736747   4.105734   3.597958   4.542275   5.677698
    20  C    3.373650   3.373165   3.045069   3.803310   4.665021
    21  H    4.189662   3.836254   3.264569   3.628060   4.438971
    22  C    3.879877   4.338714   4.335859   5.238329   6.011257
    23  H    4.849617   5.200051   5.197937   5.949185   6.619632
    24  C    3.928388   4.789869   4.786592   5.897897   6.836988
    25  C    2.731523   3.054015   3.383637   4.331949   4.896882
    26  H    3.160921   3.283482   3.859739   4.639023   4.903366
    27  H    4.586971   3.396703   2.140669   1.084389   2.155015
    28  H    5.370551   3.856507   3.378302   2.148472   1.083419
    29  H    4.731596   3.378295   3.856116   3.390299   2.142315
    30  H    2.839646   2.140671   3.396484   3.874128   3.393085
    31  H    2.829294   3.949953   4.749127   5.967775   6.463649
    32  H    4.720441   5.621800   5.921815   7.018528   7.748981
    33  H    5.361650   5.922662   5.622916   6.510735   7.526538
    34  H    4.581903   4.752391   3.953757   4.671928   5.913184
    35  H    4.807777   5.583427   5.351327   6.376354   7.434450
    36  H    4.304852   5.364627   5.588115   6.763023   7.607877
    37  H    1.091255   2.183771   3.390685   4.580965   4.876343
                    6          7          8          9         10
     6  C    0.000000
     7  C    1.393139   0.000000
     8  C    4.620104   3.538757   0.000000
     9  C    5.948790   4.950241   1.512208   0.000000
    10  H    6.519986   5.468173   2.264105   1.080228   0.000000
    11  C    4.840072   4.091156   1.515312   1.510348   2.262884
    12  C    4.287334   3.743403   2.508062   2.723008   3.021920
    13  H    4.874184   4.580037   3.484645   3.417638   3.653614
    14  C    4.884419   4.102186   2.836026   2.903119   2.681253
    15  C    4.680107   3.593411   2.433726   2.905615   2.684846
    16  C    5.675565   4.540359   3.560963   3.839070   3.308229
    17  C    6.664686   5.673203   4.645301   4.589248   3.832908
    18  C    6.808250   6.005311   4.866058   4.587540   3.830302
    19  C    6.008293   5.330404   4.111149   3.834757   3.301992
    20  C    4.882783   4.319141   2.156594   2.437007   3.457133
    21  H    4.869607   4.608508   3.156148   3.459021   4.434128
    22  C    6.013241   5.243230   2.395099   2.305329   3.348600
    23  H    6.621222   5.953067   3.409684   3.351453   4.361819
    24  C    6.839230   5.903412   2.462697   1.509098   2.268973
    25  C    4.677907   3.813934   1.538853   2.432073   3.451958
    26  H    4.469499   3.651527   2.356726   3.451708   4.425647
    27  H    3.393017   3.874129   4.750859   5.352329   5.834119
    28  H    2.142309   3.390412   5.874513   6.932783   7.518847
    29  H    1.083425   2.148372   5.547578   6.934257   7.520518
    30  H    2.154957   1.084387   3.881373   5.356644   5.838963
    31  H    5.908629   4.667549   3.899376   4.348163   3.888416
    32  H    7.525028   6.509305   5.574545   5.496121   4.672157
    33  H    7.750287   7.019512   5.900186   5.493510   4.668305
    34  H    6.467840   5.971372   4.766225   4.342254   3.879614
    35  H    7.601154   6.760862   3.377249   2.164828   2.666157
    36  H    7.447272   6.393173   2.956779   2.168183   2.670230
    37  H    4.139197   2.757322   2.206703   3.421244   3.657245
                   11         12         13         14         15
    11  C    0.000000
    12  C    1.522885   0.000000
    13  H    2.206416   1.091311   0.000000
    14  C    2.433659   1.513654   2.175024   0.000000
    15  C    2.835890   2.439646   3.382430   1.398924   0.000000
    16  C    4.112357   3.737139   4.572322   2.411175   1.382644
    17  C    4.867154   4.279470   4.864066   2.772249   2.396986
    18  C    4.646135   3.831944   4.123895   2.396787   2.772060
    19  C    3.560999   2.581409   2.743087   1.381837   2.410420
    20  C    1.540744   2.730370   3.182721   3.907637   4.167439
    21  H    2.360169   3.158821   3.337817   4.545570   4.970570
    22  C    2.389941   3.874848   4.408586   4.726242   4.729027
    23  H    3.406387   4.846185   5.292436   5.786019   5.788088
    24  C    2.457411   3.922046   4.449193   4.371919   4.376163
    25  C    2.158456   3.380609   4.170108   4.170379   3.908077
    26  H    3.161757   4.204954   5.020000   4.978505   4.546994
    27  H    3.878713   2.837916   2.563723   3.949076   4.745429
    28  H    5.545387   4.730700   4.849223   5.622873   5.920028
    29  H    5.872798   5.370171   5.945517   5.921922   5.621424
    30  H    4.750387   4.587660   5.511301   4.747909   3.948846
    31  H    4.766744   4.581438   5.503951   3.394711   2.142124
    32  H    5.901555   5.362249   5.935162   3.855578   3.378291
    33  H    5.575315   4.721268   4.835506   3.377843   3.855318
    34  H    3.900028   2.831210   2.552227   2.141807   3.394334
    35  H    2.945160   4.287867   4.571817   4.784739   5.043134
    36  H    3.376014   4.807491   5.431744   5.046157   4.798980
    37  H    3.483875   3.708928   4.798462   3.381746   2.172778
                   16         17         18         19         20
    16  C    0.000000
    17  C    1.391514   0.000000
    18  C    2.409051   1.386620   0.000000
    19  C    2.788825   2.409062   1.391658   0.000000
    20  C    5.463281   6.346951   6.180782   5.065370   0.000000
    21  H    6.318624   7.152518   6.866377   5.643951   1.080114
    22  C    5.837216   6.770333   6.768246   5.832119   1.505455
    23  H    6.890351   7.844316   7.842645   6.886298   2.234802
    24  C    5.263937   6.025795   6.022612   5.256414   2.486495
    25  C    5.063877   6.178922   6.346431   5.464434   1.507283
    26  H    5.640246   6.863386   7.153859   6.324430   2.359168
    27  H    5.967847   6.462097   5.907059   4.669585   4.124698
    28  H    7.022110   7.751492   7.528794   6.516371   5.478042
    29  H    6.513978   7.527466   7.752287   7.024103   5.806216
    30  H    4.667890   5.906096   6.462798   5.969576   4.946011
    31  H    1.084178   2.153720   3.392986   3.872988   5.969099
    32  H    2.146624   1.083341   2.143879   3.390032   7.366405
    33  H    3.389981   2.143929   1.083269   2.146686   7.110307
    34  H    3.873061   3.392657   2.153235   1.084248   5.309962
    35  H    5.909378   6.478041   6.280641   5.463823   2.980939
    36  H    5.482022   6.292577   6.481295   5.907539   3.400732
    37  H    2.738684   4.119473   4.860525   4.569779   4.163941
                   21         22         23         24         25
    21  H    0.000000
    22  C    2.292918   0.000000
    23  H    2.638149   1.080597   0.000000
    24  C    3.415165   1.511771   2.279304   0.000000
    25  C    2.356962   1.506525   2.234142   2.481949   0.000000
    26  H    2.914852   2.292722   2.634857   3.406551   1.080414
    27  H    3.768416   5.620351   6.287899   6.239117   4.958073
    28  H    5.083678   6.861760   7.386219   7.761317   5.820665
    29  H    5.742973   6.865078   7.389024   7.764994   5.490949
    30  H    5.343894   5.628814   6.294779   6.248718   4.133434
    31  H    6.871465   6.183347   7.185038   5.645844   5.306348
    32  H    8.202179   7.696967   8.759440   6.874154   7.107616
    33  H    7.754538   7.693605   8.756682   6.869122   7.365568
    34  H    5.734548   6.175853   7.179214   5.634271   5.972095
    35  H    3.710241   2.176587   2.694804   1.092804   3.397051
    36  H    4.350421   2.177357   2.690793   1.092642   2.976680
    37  H    5.004012   4.418283   5.300104   4.460035   3.183355
                   26         27         28         29         30
    26  H    0.000000
    27  H    5.373989   0.000000
    28  H    5.778326   2.480171   0.000000
    29  H    5.114030   4.286848   2.465744   0.000000
    30  H    3.785644   4.958511   4.286822   2.479883   0.000000
    31  H    5.725749   6.722104   7.495963   6.630596   4.539716
    32  H    7.749157   7.492643   8.681335   8.323076   6.625422
    33  H    8.203398   6.626928   8.324973   8.682523   7.493474
    34  H    6.881077   4.544029   6.635565   7.500166   6.725422
    35  H    4.344763   6.546570   8.300003   8.564712   7.200041
    36  H    3.697989   7.196730   8.569600   8.314859   6.568794
    37  H    3.335773   5.511665   5.947760   4.852474   2.567835
                   31         32         33         34         35
    31  H    0.000000
    32  H    2.478406   0.000000
    33  H    4.287051   2.468429   0.000000
    34  H    4.957213   4.286575   2.477493   0.000000
    35  H    6.404661   7.323934   7.011117   5.658823   0.000000
    36  H    5.683070   7.025277   7.324285   6.397031   1.777500
    37  H    2.546196   4.830844   5.931469   5.502492   5.437933
                   36         37
    36  H    0.000000
    37  H    4.595158   0.000000
 Stoichiometry    C21H16
 Framework group  C1[X(C21H16)]
 Deg. of freedom   105
 Full point group                 C1      NOp   1
 Largest Abelian subgroup         C1      NOp   1
 Largest concise Abelian subgroup C1      NOp   1
                         Standard orientation:                         
 ---------------------------------------------------------------------
 Center     Atomic      Atomic             Coordinates (Angstroms)
 Number     Number       Type             X           Y           Z
 ---------------------------------------------------------------------
      1          6           0        0.099426   -0.103904   -1.309725
      2          6           0       -0.900766   -1.075423   -0.701054
      3          6           0       -0.900880   -1.073509    0.701458
      4          6           0       -1.773907   -1.886789    1.396379
      5          6           0       -2.652948   -2.709395    0.695392
      6          6           0       -2.652914   -2.711330   -0.689867
      7          6           0       -1.773764   -1.890948   -1.393362
      8          6           0       -0.294226    1.260699   -0.760197
      9          6           0        0.572938    2.239056   -0.000186
     10          1           0        1.648564    2.139455    0.001069
     11          6           0       -0.295968    1.261469    0.755114
     12          6           0        0.098897   -0.101070    1.308961
     13          1           0        0.115534   -0.151561    2.398976
     14          6           0        1.442325   -0.440880    0.699961
     15          6           0        1.441423   -0.444234   -0.698958
     16          6           0        2.608276   -0.702426   -1.394297
     17          6           0        3.780136   -0.969523   -0.693073
     18          6           0        3.780824   -0.966209    0.693543
     19          6           0        2.609425   -0.695715    1.394520
     20          6           0       -1.715598    1.860195    0.746854
     21          1           0       -2.517333    1.663974    1.443536
     22          6           0       -1.541521    3.157530    0.003205
     23          1           0       -2.356540    3.867059    0.001179
     24          6           0       -0.093790    3.592874    0.005087
     25          6           0       -1.707527    1.869509   -0.760379
     26          1           0       -2.500395    1.686705   -1.471179
     27          1           0       -1.774418   -1.881898    2.480756
     28          1           0       -3.340508   -3.348341    1.236508
     29          1           0       -3.340160   -3.352100   -1.229233
     30          1           0       -1.774162   -1.889677   -2.477748
     31          1           0        2.606494   -0.698511   -2.478466
     32          1           0        4.694734   -1.180913   -1.233861
     33          1           0        4.695786   -1.175059    1.234561
     34          1           0        2.609689   -0.686995    2.478733
     35          1           0        0.166978    4.166508    0.897928
     36          1           0        0.166850    4.178867   -0.879529
     37          1           0        0.119719   -0.157376   -2.399481
 ---------------------------------------------------------------------
 Rotational constants (GHZ):           0.4448679           0.3916609           0.2642389
 Standard basis: def2TZVP (5D, 7F)
 There are   852 symmetry adapted cartesian basis functions of A   symmetry.
 There are   747 symmetry adapted basis functions of A   symmetry.
   747 basis functions,  1199 primitive gaussians,   852 cartesian basis functions
    71 alpha electrons       71 beta electrons
       nuclear repulsion energy      1628.5391004959 Hartrees.
 NAtoms=   37 NActive=   37 NUniq=   37 SFac= 1.00D+00 NAtFMM=   60 NAOKFM=F Big=F
 Integral buffers will be    131072 words long.
 Raffenetti 2 integral format.
 Two-electron integral symmetry is turned on.
 Nuclear repulsion after empirical dispersion term =     1628.5056714420 Hartrees.
 ------------------------------------------------------------------------------
 Polarizable Continuum Model (PCM)
 =================================
 Model                : PCM.
 Atomic radii         : SMD-Coulomb.
 Polarization charges : Total charges.
 Charge compensation  : None.
 Solution method      : On-the-fly selection.
 Cavity type          : VdW (van der Waals Surface) (Alpha=1.000).
 Cavity algorithm     : GePol (No added spheres)
                        Default sphere list used, NSphG=   37.
                        Lebedev-Laikov grids with approx.  5.0 points / Ang**2.
                        Smoothing algorithm: York/Karplus (Gamma=1.0000).
                        Polarization charges: spherical gaussians, with
                                              point-specific exponents (IZeta= 3).
                        Self-potential: point-specific (ISelfS= 7).
                        Self-field    : sphere-specific E.n sum rule (ISelfD= 2).
 1st derivatives      : Analytical E(r).r(x)/FMM algorithm (CHGder, D1EAlg=3).
                        Cavity 1st derivative terms included.
 Solvent              : TetraHydroFuran, Eps=   7.425700 Eps(inf)=   1.974025
 ------------------------------------------------------------------------------
 ------------------------------------------------------------------------------
 Atomic radii for non-electrostatic terms: SMD-CDS.
 ------------------------------------------------------------------------------
 Nuclear repulsion after PCM non-electrostatic terms =     1628.4940359066 Hartrees.
 One-electron integrals computed using PRISM.
   1 Symmetry operations used in ECPInt.
 ECPInt:  NShTT=   43660 NPrTT=  133896 LenC2=   40507 LenP2D=   90988.
 LDataN:  DoStor=T MaxTD1= 6 Len=  172
 NBasis=   747 RedAO= T EigKep=  2.71D-06  NBF=   747
 NBsUse=   747 1.00D-06 EigRej= -1.00D+00 NBFU=   747
 Initial guess from the checkpoint file:  "quad-an-adduct-pdt.chk"
 B after Tr=     0.000000    0.000000    0.000000
         Rot=    0.999705   -0.000289   -0.000136   -0.024269 Ang=  -2.78 deg.
 ExpMin= 9.52D-02 ExpMax= 1.36D+04 ExpMxC= 4.63D+02 IAcc=2 IRadAn=         4 AccDes= 0.00D+00
 Harris functional with IExCor= 4639 and IRadAn=       4 diagonalized for initial guess.
 HarFok:  IExCor= 4639 AccDes= 0.00D+00 IRadAn=         4 IDoV= 1 UseB2=F ITyADJ=14
 ICtDFT=  3500011 ScaDFX=  1.000000  1.000000  1.000000  1.000000
 FoFCou: FMM=F IPFlag=           0 FMFlag=      100000 FMFlg1=           0
         NFxFlg=           0 DoJE=T BraDBF=F KetDBF=T FulRan=T
         wScrn=  0.000000 ICntrl=       500 IOpCl=  0 I1Cent=   200000004 NGrid=           0
         NMat0=    1 NMatS0=      1 NMatT0=    0 NMatD0=    1 NMtDS0=    0 NMtDT0=    0
 Petite list used in FoFCou.
 Requested convergence on RMS density matrix=1.00D-08 within 128 cycles.
 Requested convergence on MAX density matrix=1.00D-06.
 Requested convergence on             energy=1.00D-06.
 No special actions if energy rises.
 Inv3:  Mode=1 IEnd=    19584075.
 Iteration    1 A*A^-1 deviation from unit magnitude is 7.88D-15 for    757.
 Iteration    1 A*A^-1 deviation from orthogonality  is 4.91D-15 for   2040    671.
 Iteration    1 A^-1*A deviation from unit magnitude is 6.11D-15 for   1268.
 Iteration    1 A^-1*A deviation from orthogonality  is 3.94D-15 for   1304   1232.
 Error on total polarization charges =  0.05457
 SCF Done:  E(RwB97XD) =  -809.806283363     A.U. after   11 cycles
            NFock= 11  Conv=0.92D-08     -V/T= 2.0051
 SMD-CDS (non-electrostatic) energy       (kcal/mol) =      -7.30
 (included in total energy above)
   1 Symmetry operations used in ECPInt.
 ECPInt:  NShTT=   43660 NPrTT=  133896 LenC2=   40507 LenP2D=   90988.
 LDataN:  DoStor=T MaxTD1= 7 Len=  274
 D1PCM: PCM CHGder 1st derivatives, ID1Alg=3 FixD1E=F DoIter=F DoCFld=F I1PDM=0.
 Calling FoFJK, ICntrl=      2127 FMM=F ISym2X=0 I1Cent= 0 IOpClX= 0 NMat=1 NMatS=1 NMatT=0.
 ***** Axes restored to original set *****
 -------------------------------------------------------------------
 Center     Atomic                   Forces (Hartrees/Bohr)
 Number     Number              X              Y              Z
 -------------------------------------------------------------------
      1        6          -0.000777243   -0.000338457    0.002026877
      2        6           0.000459637   -0.000319087   -0.002383015
      3        6           0.000581268   -0.000325116    0.002151736
      4        6          -0.000584249    0.000746484    0.000016809
      5        6           0.000309245   -0.000402704    0.000279387
      6        6           0.000187035   -0.000492198   -0.000255457
      7        6          -0.000590202    0.000804407    0.000098278
      8        6           0.000201936    0.000699614    0.000624673
      9        6          -0.000193256    0.000111000    0.000115785
     10        1           0.000038184    0.000243900   -0.000199055
     11        6           0.001102717   -0.002151160   -0.000944754
     12        6          -0.000982398   -0.000357480   -0.001489391
     13        1           0.000178142   -0.000166429    0.000786582
     14        6           0.000197633    0.000647709    0.000585013
     15        6          -0.000763941    0.001206455   -0.000254532
     16        6           0.000986525   -0.000336670   -0.000156595
     17        6          -0.000393536   -0.000141855   -0.000147940
     18        6          -0.000168076   -0.000067644    0.000254532
     19        6           0.000263392   -0.000343838   -0.000429566
     20        6           0.000720115    0.002080261   -0.003226701
     21        1          -0.000683549   -0.000356676   -0.000187942
     22        6          -0.002159742   -0.001013984    0.001286497
     23        1           0.000126893    0.000227666   -0.000004312
     24        6          -0.000356505    0.000217584   -0.000489927
     25        6           0.002208769    0.000455509    0.002803403
     26        1          -0.000530326   -0.000592953   -0.000222681
     27        1           0.000091909   -0.000061286    0.000049029
     28        1          -0.000109246    0.000060489   -0.000016859
     29        1          -0.000092283    0.000071287    0.000021737
     30        1           0.000106011   -0.000052717   -0.000055511
     31        1          -0.000087447    0.000141357   -0.000083831
     32        1           0.000045287    0.000000829   -0.000054475
     33        1           0.000018633    0.000013940    0.000035299
     34        1          -0.000000135    0.000126300    0.000112945
     35        1           0.000167384    0.000091511    0.000256220
     36        1           0.000207452   -0.000122246   -0.000150896
     37        1           0.000273967   -0.000303800   -0.000751363
 -------------------------------------------------------------------
 Cartesian Forces:  Max     0.003226701 RMS     0.000812948

 GradGradGradGradGradGradGradGradGradGradGradGradGradGradGradGradGradGrad
 Berny optimization.
 Using GEDIIS/GDIIS optimizer.
 FormGI is forming the generalized inverse of G from B-inverse, IUseBI=4.
 Internal  Forces:  Max     0.001454812 RMS     0.000275370
 Search for a local minimum.
 Step number   5 out of a maximum of  222
 All quantities printed in internal units (Hartrees-Bohrs-Radians)
 Mixed Optimization -- En-DIIS/RFO-DIIS
 Update second derivatives using D2CorX and points    4    5
 DE= -1.75D-03 DEPred=-1.81D-03 R= 9.65D-01
 TightC=F SS=  1.41D+00  RLast= 3.39D-01 DXNew= 2.4000D+00 1.0168D+00
 Trust test= 9.65D-01 RLast= 3.39D-01 DXMaxT set to 1.43D+00
 ITU=  1  1  1  1  0
 Use linear search instead of GDIIS.
     Eigenvalues ---    0.01056   0.01061   0.01214   0.01456   0.01574
     Eigenvalues ---    0.01606   0.01664   0.01680   0.01768   0.01826
     Eigenvalues ---    0.01883   0.01960   0.01993   0.02008   0.02062
     Eigenvalues ---    0.02086   0.02091   0.02100   0.02174   0.02236
     Eigenvalues ---    0.02311   0.02377   0.02394   0.02405   0.02407
     Eigenvalues ---    0.02481   0.03538   0.04035   0.04614   0.05376
     Eigenvalues ---    0.05582   0.05753   0.05938   0.06289   0.06334
     Eigenvalues ---    0.07004   0.07209   0.07474   0.08328   0.08862
     Eigenvalues ---    0.09178   0.10386   0.12416   0.12700   0.13018
     Eigenvalues ---    0.13341   0.15280   0.16000   0.16000   0.16000
     Eigenvalues ---    0.16000   0.16000   0.16000   0.16002   0.16023
     Eigenvalues ---    0.18282   0.19087   0.20661   0.21526   0.22000
     Eigenvalues ---    0.22007   0.22600   0.22655   0.22778   0.24552
     Eigenvalues ---    0.24592   0.24804   0.24878   0.25588   0.26411
     Eigenvalues ---    0.27398   0.27535   0.28068   0.28598   0.29811
     Eigenvalues ---    0.30146   0.31347   0.37073   0.37223   0.37230
     Eigenvalues ---    0.37230   0.37230   0.37230   0.37230   0.37230
     Eigenvalues ---    0.37230   0.37230   0.37230   0.37230   0.37230
     Eigenvalues ---    0.37232   0.37239   0.37856   0.40246   0.41723
     Eigenvalues ---    0.42418   0.42781   0.44176   0.44636   0.45580
     Eigenvalues ---    0.46112   0.51627   0.53005   0.53861   0.56378
 RFO step:  Lambda=-2.29497702D-04 EMin= 1.05609178D-02
 Quartic linear search produced a step of  0.09659.
 Iteration  1 RMS(Cart)=  0.01018260 RMS(Int)=  0.00006510
 Iteration  2 RMS(Cart)=  0.00007237 RMS(Int)=  0.00003203
 Iteration  3 RMS(Cart)=  0.00000001 RMS(Int)=  0.00003203
 Variable       Old X    -DE/DX   Delta X   Delta X   Delta X     New X
                                 (Linear)    (Quad)   (Total)
    R1        2.87506   0.00041   0.00018   0.00075   0.00093   2.87599
    R2        2.87778   0.00019   0.00122  -0.00035   0.00086   2.87864
    R3        2.85956   0.00013   0.00065   0.00056   0.00120   2.86076
    R4        2.06217  -0.00074  -0.00067  -0.00168  -0.00236   2.05982
    R5        2.65037  -0.00139  -0.00011  -0.00298  -0.00309   2.64728
    R6        2.60926  -0.00041  -0.00065  -0.00029  -0.00094   2.60831
    R7        2.60927  -0.00041  -0.00067  -0.00029  -0.00096   2.60831
    R8        2.87478   0.00045   0.00001   0.00080   0.00081   2.87559
    R9        2.63261   0.00036   0.00036   0.00069   0.00105   2.63366
   R10        2.04920  -0.00005  -0.00027   0.00010  -0.00016   2.04903
   R11        2.61776  -0.00025  -0.00002  -0.00050  -0.00053   2.61724
   R12        2.04737  -0.00008  -0.00026  -0.00002  -0.00027   2.04709
   R13        2.63265   0.00034   0.00037   0.00064   0.00101   2.63366
   R14        2.04738  -0.00009  -0.00026  -0.00002  -0.00028   2.04709
   R15        2.04919  -0.00005  -0.00026   0.00011  -0.00015   2.04905
   R16        2.85766   0.00029   0.00116  -0.00071   0.00054   2.85820
   R17        2.86352   0.00084  -0.00759   0.00997   0.00236   2.86589
   R18        2.90801   0.00042   0.00062   0.00216   0.00276   2.91077
   R19        2.04133  -0.00001  -0.00027   0.00027   0.00000   2.04134
   R20        2.85414   0.00071   0.00132   0.00178   0.00311   2.85726
   R21        2.85178  -0.00058  -0.00041  -0.00134  -0.00177   2.85001
   R22        2.87784   0.00016   0.00108   0.00041   0.00152   2.87935
   R23        2.91158   0.00001  -0.00011   0.00072   0.00063   2.91222
   R24        2.06228  -0.00078  -0.00074  -0.00181  -0.00255   2.05973
   R25        2.86039  -0.00014   0.00080  -0.00051   0.00029   2.86068
   R26        2.64358  -0.00038  -0.00009   0.00015   0.00006   2.64364
   R27        2.61129  -0.00001   0.00016  -0.00020  -0.00003   2.61127
   R28        2.61282  -0.00064  -0.00062  -0.00086  -0.00148   2.61134
   R29        2.62958   0.00031   0.00029   0.00049   0.00077   2.63036
   R30        2.04880  -0.00008  -0.00026  -0.00000  -0.00026   2.04853
   R31        2.62033  -0.00017   0.00027  -0.00078  -0.00053   2.61981
   R32        2.04722  -0.00007  -0.00026   0.00004  -0.00023   2.04699
   R33        2.62985   0.00020   0.00022   0.00034   0.00055   2.63040
   R34        2.04708  -0.00003  -0.00028   0.00015  -0.00013   2.04696
   R35        2.04893  -0.00012  -0.00027  -0.00012  -0.00039   2.04855
   R36        2.04112  -0.00015  -0.00023  -0.00019  -0.00041   2.04071
   R37        2.84490   0.00026   0.00066  -0.00147  -0.00082   2.84408
   R38        2.84835   0.00145   0.00441   0.00912   0.01349   2.86184
   R39        2.04203   0.00022  -0.00014   0.00090   0.00077   2.04280
   R40        2.85683  -0.00025  -0.00028  -0.00154  -0.00180   2.85504
   R41        2.84692   0.00013   0.00115  -0.00267  -0.00153   2.84539
   R42        2.06510  -0.00019  -0.00044  -0.00022  -0.00066   2.06444
   R43        2.06479  -0.00020  -0.00043  -0.00023  -0.00066   2.06414
   R44        2.04169  -0.00032  -0.00028  -0.00077  -0.00105   2.04063
    A1        1.83164  -0.00003  -0.00202   0.00006  -0.00200   1.82965
    A2        1.85244  -0.00007  -0.00052   0.00048  -0.00005   1.85238
    A3        1.96108   0.00009   0.00032  -0.00141  -0.00107   1.96001
    A4        1.85994  -0.00013  -0.00067  -0.00398  -0.00465   1.85530
    A5        1.99224   0.00001   0.00192   0.00098   0.00291   1.99514
    A6        1.95579   0.00011   0.00066   0.00352   0.00416   1.95995
    A7        1.98150   0.00030   0.00079   0.00207   0.00286   1.98436
    A8        2.20460  -0.00051  -0.00069  -0.00239  -0.00310   2.20150
    A9        2.09688   0.00021  -0.00006   0.00040   0.00033   2.09721
   A10        2.09732   0.00013  -0.00000   0.00007   0.00007   2.09739
   A11        1.98249   0.00018   0.00048   0.00149   0.00197   1.98445
   A12        2.20317  -0.00030  -0.00044  -0.00148  -0.00194   2.20123
   A13        2.08692   0.00009   0.00030   0.00033   0.00063   2.08755
   A14        2.09546   0.00006  -0.00013   0.00064   0.00050   2.09597
   A15        2.10080  -0.00015  -0.00017  -0.00096  -0.00114   2.09967
   A16        2.09901  -0.00023  -0.00028  -0.00046  -0.00074   2.09827
   A17        2.09135   0.00004   0.00008  -0.00025  -0.00017   2.09118
   A18        2.09283   0.00019   0.00020   0.00071   0.00091   2.09374
   A19        2.09921  -0.00026  -0.00028  -0.00059  -0.00087   2.09834
   A20        2.09283   0.00020   0.00020   0.00072   0.00093   2.09376
   A21        2.09114   0.00006   0.00008  -0.00014  -0.00006   2.09109
   A22        2.08703   0.00007   0.00032   0.00024   0.00057   2.08760
   A23        2.09548   0.00007  -0.00013   0.00069   0.00056   2.09603
   A24        2.10068  -0.00014  -0.00019  -0.00093  -0.00113   2.09955
   A25        2.23048  -0.00056   0.00035  -0.00597  -0.00565   2.22483
   A26        1.94079  -0.00021   0.00166   0.00022   0.00191   1.94270
   A27        2.20418   0.00031   0.00063   0.00201   0.00249   2.20668
   A28        1.84498   0.00026  -0.00013   0.00353   0.00332   1.84829
   A29        1.56966   0.00011   0.00242  -0.00405  -0.00165   1.56801
   A30        2.10823   0.00011  -0.00114   0.00236   0.00117   2.10940
   A31        1.90584  -0.00007   0.00117  -0.00429  -0.00316   1.90268
   A32        2.10899   0.00003  -0.00131   0.00073  -0.00063   2.10837
   A33        2.12074  -0.00012   0.00136  -0.00293  -0.00154   2.11919
   A34        1.90153   0.00005   0.00118   0.00392   0.00508   1.90662
   A35        1.94221  -0.00007   0.00210  -0.00132   0.00074   1.94295
   A36        1.56669   0.00010   0.00171   0.00387   0.00549   1.57218
   A37        2.22915  -0.00055  -0.00068  -0.00226  -0.00304   2.22611
   A38        1.85030  -0.00003  -0.00023  -0.00461  -0.00497   1.84533
   A39        2.20004   0.00059   0.00180   0.00718   0.00887   2.20891
   A40        1.82998  -0.00005  -0.00250   0.00267   0.00018   1.83015
   A41        1.95985   0.00015   0.00077  -0.00004   0.00074   1.96059
   A42        1.85367  -0.00008  -0.00054  -0.00105  -0.00161   1.85206
   A43        1.99171   0.00009   0.00196   0.00093   0.00288   1.99460
   A44        1.85945  -0.00012  -0.00054  -0.00389  -0.00444   1.85501
   A45        1.95837  -0.00001   0.00049   0.00116   0.00164   1.96001
   A46        1.98483   0.00022   0.00081   0.00161   0.00243   1.98725
   A47        2.20036  -0.00031  -0.00067  -0.00157  -0.00230   2.19805
   A48        2.09756   0.00010  -0.00002   0.00009   0.00007   2.09762
   A49        1.98630   0.00001   0.00027   0.00102   0.00127   1.98758
   A50        2.19871  -0.00011  -0.00037  -0.00067  -0.00110   2.19761
   A51        2.09764   0.00011   0.00020  -0.00005   0.00014   2.09778
   A52        2.08648   0.00005   0.00006   0.00016   0.00023   2.08671
   A53        2.09537   0.00006  -0.00003   0.00067   0.00063   2.09600
   A54        2.10134  -0.00011  -0.00003  -0.00082  -0.00086   2.10048
   A55        2.09889  -0.00007  -0.00008  -0.00013  -0.00021   2.09867
   A56        2.09079   0.00005   0.00004   0.00025   0.00029   2.09108
   A57        2.09351   0.00002   0.00004  -0.00012  -0.00008   2.09343
   A58        2.09872  -0.00007  -0.00011   0.00016   0.00005   2.09877
   A59        2.09369   0.00001   0.00005  -0.00032  -0.00026   2.09342
   A60        2.09077   0.00006   0.00005   0.00016   0.00021   2.09099
   A61        2.08701  -0.00011  -0.00005  -0.00023  -0.00027   2.08675
   A62        2.09594   0.00007   0.00002   0.00024   0.00025   2.09620
   A63        2.10023   0.00004   0.00003  -0.00001   0.00001   2.10024
   A64        2.22669  -0.00036   0.00182  -0.00646  -0.00470   2.22199
   A65        1.80388  -0.00035  -0.00046   0.00305   0.00252   1.80641
   A66        1.57362   0.00004  -0.00144  -0.00327  -0.00474   1.56889
   A67        2.16638   0.00080   0.00006   0.00752   0.00756   2.17394
   A68        2.27849   0.00010  -0.00131   0.00212   0.00082   2.27931
   A69        2.07094  -0.00017  -0.00094   0.00023  -0.00072   2.07022
   A70        1.93722   0.00027   0.00086  -0.00352  -0.00272   1.93450
   A71        2.13317  -0.00036  -0.00069  -0.00244  -0.00316   2.13001
   A72        2.06839  -0.00032  -0.00000  -0.00111  -0.00110   2.06730
   A73        1.93088   0.00056   0.00053   0.00619   0.00673   1.93761
   A74        1.73630  -0.00011  -0.00062  -0.00093  -0.00160   1.73469
   A75        1.94802   0.00018   0.00085   0.00267   0.00353   1.95154
   A76        1.95294   0.00008   0.00073  -0.00004   0.00070   1.95364
   A77        1.96134   0.00001  -0.00025   0.00036   0.00014   1.96148
   A78        1.96261  -0.00009  -0.00015  -0.00210  -0.00224   1.96037
   A79        1.89972  -0.00006  -0.00050   0.00004  -0.00048   1.89925
   A80        1.57315  -0.00025  -0.00269   0.00367   0.00093   1.57408
   A81        1.81006  -0.00075  -0.00084  -0.00542  -0.00633   1.80373
   A82        2.22323   0.00003   0.00122  -0.00239  -0.00120   2.22203
   A83        2.28220   0.00022  -0.00033  -0.00246  -0.00275   2.27945
   A84        2.16395   0.00071   0.00150   0.00784   0.00933   2.17328
    D1       -1.01807  -0.00010   0.00104   0.00091   0.00193  -1.01615
    D2        2.10147   0.00009   0.00272   0.00510   0.00781   2.10927
    D3        0.94733  -0.00029  -0.00083  -0.00332  -0.00413   0.94320
    D4       -2.21631  -0.00010   0.00086   0.00087   0.00175  -2.21456
    D5        3.09068  -0.00015  -0.00017   0.00051   0.00034   3.09102
    D6       -0.07296   0.00005   0.00152   0.00471   0.00622  -0.06674
    D7        2.17066  -0.00037   0.00201  -0.00134   0.00067   2.17133
    D8        0.99066  -0.00025  -0.00148   0.00057  -0.00088   0.98978
    D9       -0.86736  -0.00041  -0.00659   0.00475  -0.00183  -0.86918
   D10        0.21057  -0.00022   0.00378  -0.00028   0.00348   0.21405
   D11       -0.96942  -0.00010   0.00029   0.00164   0.00193  -0.96749
   D12       -2.82744  -0.00026  -0.00482   0.00582   0.00098  -2.82646
   D13       -1.95793  -0.00026   0.00218  -0.00247  -0.00032  -1.95825
   D14       -3.13793  -0.00014  -0.00131  -0.00056  -0.00187  -3.13980
   D15        1.28724  -0.00031  -0.00642   0.00362  -0.00281   1.28442
   D16       -0.95129   0.00039   0.00052   0.00634   0.00685  -0.94444
   D17        2.22570   0.00010  -0.00203  -0.00372  -0.00576   2.21994
   D18        0.99440   0.00028  -0.00230   0.00491   0.00259   0.99700
   D19       -2.11179  -0.00001  -0.00485  -0.00515  -0.01002  -2.12181
   D20       -3.09797   0.00026   0.00006   0.00563   0.00567  -3.09230
   D21        0.07902  -0.00003  -0.00249  -0.00444  -0.00693   0.07208
   D22        3.12088   0.00017   0.00176   0.00390   0.00568   3.12656
   D23       -0.00022   0.00004   0.00041  -0.00010   0.00031   0.00009
   D24       -0.00017   0.00000   0.00021   0.00003   0.00024   0.00007
   D25       -3.12127  -0.00013  -0.00114  -0.00397  -0.00513  -3.12640
   D26       -3.11890  -0.00023  -0.00162  -0.00585  -0.00746  -3.12635
   D27        0.02088  -0.00017  -0.00175  -0.00386  -0.00560   0.01528
   D28       -0.00068  -0.00002   0.00018  -0.00139  -0.00121  -0.00189
   D29        3.13910   0.00003   0.00005   0.00060   0.00065   3.13974
   D30        0.00103   0.00002  -0.00039   0.00098   0.00060   0.00163
   D31       -3.13863  -0.00003  -0.00033  -0.00103  -0.00137  -3.13999
   D32        3.11934   0.00018   0.00117   0.00556   0.00673   3.12607
   D33       -0.02032   0.00013   0.00122   0.00355   0.00477  -0.01555
   D34        1.01817   0.00002  -0.00131  -0.00165  -0.00293   1.01524
   D35       -3.09311   0.00019  -0.00010   0.00129   0.00121  -3.09191
   D36       -0.94649   0.00021   0.00062   0.00200   0.00261  -0.94388
   D37       -2.10146  -0.00013  -0.00277  -0.00595  -0.00870  -2.11016
   D38        0.07044   0.00004  -0.00155  -0.00302  -0.00456   0.06588
   D39        2.21707   0.00006  -0.00083  -0.00231  -0.00316   2.21390
   D40       -0.00105  -0.00001   0.00018  -0.00063  -0.00045  -0.00150
   D41       -3.14037  -0.00006   0.00001  -0.00262  -0.00261   3.14021
   D42        3.13860   0.00004   0.00012   0.00139   0.00151   3.14012
   D43       -0.00072  -0.00001  -0.00005  -0.00059  -0.00064  -0.00136
   D44        0.00020  -0.00001   0.00021  -0.00073  -0.00052  -0.00032
   D45       -3.13977  -0.00004  -0.00011  -0.00144  -0.00154  -3.14131
   D46        3.13952   0.00004   0.00038   0.00125   0.00164   3.14115
   D47       -0.00045   0.00001   0.00007   0.00055   0.00061   0.00016
   D48        0.00066   0.00003  -0.00039   0.00174   0.00135   0.00201
   D49       -3.13911  -0.00003  -0.00026  -0.00026  -0.00051  -3.13962
   D50        3.14064   0.00005  -0.00007   0.00244   0.00237  -3.14018
   D51        0.00087  -0.00000   0.00006   0.00045   0.00051   0.00138
   D52        0.27469   0.00000  -0.00623  -0.00098  -0.00717   0.26752
   D53        2.86473  -0.00018  -0.00340  -0.01031  -0.01368   2.85105
   D54       -2.95358   0.00005   0.00103  -0.00604  -0.00500  -2.95859
   D55       -0.36354  -0.00013   0.00386  -0.01536  -0.01152  -0.37506
   D56        0.00197   0.00007   0.00141  -0.00483  -0.00341  -0.00143
   D57       -2.25038  -0.00062  -0.00197  -0.01436  -0.01633  -2.26672
   D58        2.25999   0.00040   0.00372  -0.00454  -0.00084   2.25916
   D59        0.00764  -0.00029   0.00035  -0.01408  -0.01376  -0.00613
   D60        2.02729   0.00024   0.00392   0.01210   0.01607   2.04336
   D61        3.05698   0.00005   0.00239   0.01195   0.01436   3.07134
   D62       -0.51100   0.00018   0.00680   0.01394   0.02077  -0.49022
   D63       -1.02934   0.00025  -0.00316   0.01758   0.01447  -1.01487
   D64        0.00036   0.00006  -0.00470   0.01742   0.01276   0.01312
   D65        2.71557   0.00019  -0.00028   0.01941   0.01917   2.73474
   D66       -0.00781   0.00030  -0.00035   0.01441   0.01404   0.00623
   D67        1.02189   0.00011  -0.00189   0.01425   0.01233   1.03422
   D68       -2.54609   0.00024   0.00253   0.01624   0.01874  -2.52735
   D69       -0.26926  -0.00013   0.00709  -0.00682   0.00015  -0.26911
   D70        2.96101  -0.00025  -0.00046  -0.01085  -0.01127   2.94974
   D71       -2.85327  -0.00003   0.00454  -0.00875  -0.00434  -2.85761
   D72        0.37700  -0.00015  -0.00301  -0.01278  -0.01577   0.36123
   D73        0.55789   0.00005  -0.00150   0.00562   0.00409   0.56197
   D74        2.63086   0.00008  -0.00177   0.00662   0.00482   2.63567
   D75       -1.51857   0.00018  -0.00129   0.00858   0.00727  -1.51130
   D76       -3.13993  -0.00004   0.00037  -0.00182  -0.00146  -3.14140
   D77       -1.06697  -0.00002   0.00010  -0.00081  -0.00073  -1.06770
   D78        1.06679   0.00008   0.00058   0.00114   0.00172   1.06852
   D79       -0.56038  -0.00009   0.00188   0.00154   0.00343  -0.55694
   D80        1.51259  -0.00006   0.00161   0.00254   0.00416   1.51676
   D81       -2.63683   0.00004   0.00209   0.00450   0.00662  -2.63021
   D82       -0.99302   0.00013  -0.00062   0.00602   0.00535  -0.98768
   D83        3.13863  -0.00008  -0.00105   0.00361   0.00252   3.14115
   D84        0.96753  -0.00003  -0.00257   0.00440   0.00181   0.96934
   D85       -2.17654   0.00048  -0.00425   0.01053   0.00629  -2.17024
   D86        1.95511   0.00028  -0.00468   0.00812   0.00347   1.95858
   D87       -0.21599   0.00032  -0.00620   0.00891   0.00276  -0.21323
   D88        0.85957   0.00057   0.00449   0.01464   0.01916   0.87873
   D89       -1.29196   0.00037   0.00406   0.01223   0.01634  -1.27563
   D90        2.82012   0.00041   0.00254   0.01302   0.01563   2.83575
   D91        2.52874   0.00013  -0.00246   0.00631   0.00391   2.53265
   D92       -1.03977   0.00055   0.00056   0.01845   0.01903  -1.02075
   D93       -0.00780   0.00030  -0.00035   0.01439   0.01403   0.00623
   D94       -2.73261  -0.00003   0.00005   0.00563   0.00568  -2.72693
   D95       -0.01794   0.00038   0.00307   0.01777   0.02080   0.00286
   D96        1.01404   0.00014   0.00216   0.01372   0.01580   1.02983
   D97        0.49574  -0.00007  -0.00704   0.00230  -0.00483   0.49091
   D98       -3.07278   0.00034  -0.00402   0.01444   0.01029  -3.06248
   D99       -2.04080   0.00010  -0.00493   0.01038   0.00529  -2.03551
   D100       0.94690  -0.00026  -0.00105   0.00043  -0.00060   0.94630
   D101      -2.22703  -0.00006   0.00204   0.00505   0.00710  -2.21993
   D102      -0.99724  -0.00012   0.00226  -0.00046   0.00178  -0.99545
   D103       2.11202   0.00009   0.00535   0.00416   0.00948   2.12150
   D104       3.09446  -0.00014  -0.00015   0.00038   0.00024   3.09469
   D105      -0.07948   0.00006   0.00293   0.00500   0.00793  -0.07154
   D106       0.00280  -0.00005   0.00053  -0.00450  -0.00397  -0.00117
   D107       3.11126   0.00021   0.00289   0.00491   0.00781   3.11907
   D108      -3.10855  -0.00023  -0.00233  -0.00878  -0.01113  -3.11968
   D109      -0.00010   0.00003   0.00004   0.00062   0.00065   0.00055
   D110      -3.11636  -0.00022  -0.00303  -0.00487  -0.00787  -3.12423
   D111       0.02798  -0.00023  -0.00279  -0.00651  -0.00927   0.01871
   D112      -0.00901  -0.00000   0.00026   0.00004   0.00031  -0.00871
   D113       3.13532  -0.00001   0.00050  -0.00159  -0.00109   3.13423
   D114       3.11328   0.00027   0.00241   0.00990   0.01231   3.12560
   D115      -0.03094   0.00028   0.00213   0.01021   0.01234  -0.01860
   D116       0.00916  -0.00003  -0.00029  -0.00077  -0.00105   0.00811
   D117      -3.13506  -0.00002  -0.00057  -0.00045  -0.00102  -3.13608
   D118      -0.00912   0.00001   0.00025   0.00025   0.00049  -0.00863
   D119       3.13226   0.00002  -0.00006   0.00080   0.00073   3.13299
   D120       3.13511  -0.00000   0.00053  -0.00006   0.00046   3.13557
   D121      -0.00669   0.00001   0.00022   0.00048   0.00070  -0.00600
   D122       0.00001   0.00002   0.00005   0.00041   0.00046   0.00047
   D123       3.14129   0.00001  -0.00025   0.00089   0.00064  -3.14125
   D124      -3.14137   0.00001   0.00036  -0.00013   0.00023  -3.14115
   D125      -0.00009   0.00000   0.00006   0.00034   0.00041   0.00032
   D126       0.00907  -0.00002  -0.00031  -0.00056  -0.00086   0.00821
   D127      -3.13528  -0.00001  -0.00055   0.00108   0.00054  -3.13474
   D128      -3.13222  -0.00001  -0.00001  -0.00104  -0.00104  -3.13326
   D129       0.00662  -0.00001  -0.00025   0.00060   0.00036   0.00698
   D130      -2.95738   0.00005  -0.00065  -0.00632  -0.00700  -2.96438
   D131      -0.35025  -0.00050  -0.00217  -0.01695  -0.01915  -0.36940
   D132      -0.22339   0.00010   0.00285   0.00085   0.00370  -0.21969
   D133       2.38375  -0.00045   0.00132  -0.00977  -0.00845   2.37530
   D134       0.00768  -0.00029   0.00034  -0.01415  -0.01381  -0.00614
   D135       2.51174  -0.00036  -0.00191  -0.01590  -0.01778   2.49396
   D136      -2.49884   0.00016   0.00079  -0.00053   0.00023  -2.49861
   D137       0.00523   0.00009  -0.00146  -0.00229  -0.00375   0.00148
   D138       0.56185   0.00048   0.00022   0.00858   0.00878   0.57063
   D139      -1.50120   0.00032  -0.00032   0.00587   0.00554  -1.49567
   D140       2.63112   0.00047   0.00066   0.00714   0.00777   2.63889
   D141      -3.13641  -0.00001  -0.00143  -0.00155  -0.00297  -3.13938
   D142       1.08372  -0.00017  -0.00196  -0.00426  -0.00622   1.07751
   D143      -1.06714  -0.00002  -0.00099  -0.00299  -0.00399  -1.07113
   D144      -0.56802  -0.00029  -0.00166   0.00290   0.00126  -0.56676
   D145      -2.63106  -0.00044  -0.00220   0.00019  -0.00199  -2.63305
   D146       1.50126  -0.00029  -0.00123   0.00146   0.00024   1.50150
   D147       2.95797  -0.00021   0.00360  -0.00962  -0.00600   2.95197
   D148       0.22391  -0.00014  -0.00056  -0.00844  -0.00900   0.21491
   D149       0.36571   0.00008   0.00409  -0.01327  -0.00917   0.35654
   D150      -2.36836   0.00015  -0.00007  -0.01209  -0.01216  -2.38052
         Item               Value     Threshold  Converged?
 Maximum Force            0.001455     0.000450     NO 
 RMS     Force            0.000275     0.000300     YES
 Maximum Displacement     0.058374     0.001800     NO 
 RMS     Displacement     0.010180     0.001200     NO 
 Predicted change in Energy=-1.316755D-04
 GradGradGradGradGradGradGradGradGradGradGradGradGradGradGradGradGradGrad

                          Input orientation:                          
 ---------------------------------------------------------------------
 Center     Atomic      Atomic             Coordinates (Angstroms)
 Number     Number       Type             X           Y           Z
 ---------------------------------------------------------------------
      1          6           0       -0.089421   -0.051690    0.991722
      2          6           0        0.579366   -1.272615    0.376678
      3          6           0        0.468474   -1.332280   -1.018531
      4          6           0        1.042907   -2.375614   -1.716094
      5          6           0        1.731912   -3.369905   -1.024012
      6          6           0        1.841438   -3.311028    0.355377
      7          6           0        1.263742   -2.256929    1.060691
      8          6           0        0.591353    1.140121    0.330959
      9          6           0       -0.066446    2.272194   -0.426234
     10          1           0       -1.129878    2.445796   -0.349638
     11          6           0        0.470501    1.076151   -1.179425
     12          6           0       -0.296903   -0.163608   -1.621822
     13          1           0       -0.412695   -0.257520   -2.701539
     14          6           0       -1.628442   -0.117542   -0.903150
     15          6           0       -1.517738   -0.057015    0.490104
     16          6           0       -2.652720    0.016809    1.274902
     17          6           0       -3.906512    0.020718    0.670383
     18          6           0       -4.016215   -0.038655   -0.710336
     19          6           0       -2.873455   -0.103183   -1.502460
     20          6           0        1.987391    1.313087   -1.312970
     21          1           0        2.651606    0.898853   -2.056879
     22          6           0        2.199613    2.631147   -0.618149
     23          1           0        3.161294    3.116133   -0.710484
     24          6           0        0.910068    3.415135   -0.547323
     25          6           0        2.108761    1.367526    0.195598
     26          1           0        2.886075    1.004943    0.851653
     27          1           0        0.957531   -2.419696   -2.796131
     28          1           0        2.182947   -4.190962   -1.567994
     29          1           0        2.378165   -4.085997    0.889070
     30          1           0        1.350366   -2.208751    2.140459
     31          1           0       -2.564845    0.068804    2.354121
     32          1           0       -4.799110    0.070387    1.282073
     33          1           0       -4.994366   -0.035001   -1.175668
     34          1           0       -2.957480   -0.143247   -2.582500
     35          1           0        0.732848    4.006779   -1.448439
     36          1           0        0.873837    4.076526    0.321216
     37          1           0       -0.033392   -0.053783    2.080288
 ---------------------------------------------------------------------
                    Distance matrix (angstroms):
                    1          2          3          4          5
     1  C    0.000000
     2  C    1.521911   0.000000
     3  C    2.447913   1.400880   0.000000
     4  C    3.743669   2.410637   1.380258   0.000000
     5  C    4.288471   2.772890   2.397544   1.393671   0.000000
     6  C    3.841410   2.397583   2.772741   2.409075   1.384983
     7  C    2.588220   1.380260   2.410516   2.788080   2.409126
     8  C    1.523310   2.413199   2.819396   4.093253   4.845323
     9  C    2.722419   3.691533   3.691774   4.949396   5.951866
    10  H    3.019807   4.156397   4.156442   5.462069   6.516671
    11  C    2.509864   2.819576   2.413800   3.539823   4.624146
    12  C    2.624154   2.447804   1.521695   2.587846   3.841068
    13  H    3.713091   3.389693   2.182678   2.752490   4.135260
    14  C    2.442020   2.801173   2.426100   3.591082   4.678082
    15  C    1.513848   2.426600   2.801307   4.098794   4.881394
    16  C    2.579804   3.593856   4.101431   5.322350   5.998320
    17  C    3.831278   4.677828   4.880937   5.994533   6.794051
    18  C    4.279823   4.880944   4.677701   5.662830   6.651058
    19  C    3.738241   4.101305   3.593517   4.532932   5.666550
    20  C    3.389302   3.394599   3.064600   3.828979   4.698849
    21  H    4.208411   3.864150   3.289709   3.664175   4.487198
    22  C    3.876722   4.342147   4.343490   5.254627   6.032917
    23  H    4.847655   5.206668   5.209084   5.971441   6.649069
    24  C    3.922564   4.789378   4.791137   5.909014   6.851236
    25  C    2.734957   3.056499   3.384318   4.336094   4.906396
    26  H    3.160643   3.276245   3.847726   4.628040   4.897908
    27  H    4.588179   3.394925   2.140446   1.084302   2.154754
    28  H    5.371162   3.856160   3.378371   2.148747   1.083275
    29  H    4.730238   3.378364   3.856011   3.390458   2.142503
    30  H    2.836459   2.140495   3.394872   3.872387   3.392305
    31  H    2.828140   3.949146   4.747510   5.963028   6.457448
    32  H    4.720210   5.617063   5.916731   7.007217   7.733556
    33  H    5.362494   5.916752   5.616961   6.497630   7.509154
    34  H    4.583581   4.747788   3.949299   4.662319   5.901746
    35  H    4.806421   5.588078   5.362860   6.395524   7.456121
    36  H    4.291807   5.357527   5.586987   6.768259   7.615462
    37  H    1.090009   2.182501   3.389558   4.578409   4.873360
                    6          7          8          9         10
     6  C    0.000000
     7  C    1.393673   0.000000
     8  C    4.623422   3.539005   0.000000
     9  C    5.951748   4.949071   1.512492   0.000000
    10  H    6.516655   5.462057   2.265092   1.080229   0.000000
    11  C    4.845866   4.093503   1.516561   1.511995   2.263999
    12  C    4.288131   3.743458   2.510391   2.723174   3.020148
    13  H    4.873373   4.578477   3.486769   3.419993   3.654272
    14  C    4.880810   4.098582   2.834120   2.894499   2.669390
    15  C    4.678761   3.591909   2.430376   2.893293   2.668271
    16  C    5.667229   4.533701   3.560459   3.830071   3.295172
    17  C    6.651217   5.663174   4.647479   4.584520   3.825067
    18  C    6.793840   5.994599   4.868623   4.584912   3.825381
    19  C    5.997670   5.322101   4.112436   3.831446   3.296415
    20  C    4.918040   4.347752   2.163641   2.434015   3.453752
    21  H    4.919191   4.648050   3.163009   3.454400   4.428017
    22  C    6.032037   5.252394   2.389658   2.302325   3.345440
    23  H    6.647291   5.967207   3.404971   3.348333   4.358179
    24  C    6.850079   5.906192   2.459400   1.508163   2.267174
    25  C    4.688907   3.820879   1.540313   2.436519   3.456695
    26  H    4.468239   3.649037   2.356935   3.457788   4.432498
    27  H    3.392309   3.872380   4.752376   5.355257   5.832291
    28  H    2.142492   3.390488   5.878745   6.937995   7.517032
    29  H    1.083274   2.148694   5.551260   6.937777   7.516987
    30  H    2.154689   1.084308   3.881409   5.354824   5.832410
    31  H    5.901998   4.662625   3.899037   4.339044   3.875505
    32  H    7.509302   6.497967   5.577279   5.492211   4.665653
    33  H    7.733348   7.007294   5.903482   5.492649   4.665934
    34  H    6.457211   5.963154   4.767546   4.340728   3.876718
    35  H    7.617941   6.768428   3.376982   2.166231   2.667167
    36  H    7.450729   6.388387   2.949977   2.167585   2.669120
    37  H    4.135208   2.752450   2.208136   3.419637   3.654411
                   11         12         13         14         15
    11  C    0.000000
    12  C    1.523689   0.000000
    13  H    2.208063   1.089961   0.000000
    14  C    2.430390   1.513806   2.175279   0.000000
    15  C    2.832753   2.441727   3.383476   1.398956   0.000000
    16  C    4.111015   3.738106   4.572205   2.410624   1.381862
    17  C    4.867646   4.279890   4.863541   2.772133   2.396829
    18  C    4.646876   3.831410   4.122881   2.396843   2.771964
    19  C    3.560509   2.580023   2.741706   1.381823   2.410480
    20  C    1.541080   2.737520   3.186745   3.910103   4.173030
    21  H    2.357664   3.164143   3.338072   4.547853   4.978377
    22  C    2.392252   3.879511   4.416906   4.721284   4.719442
    23  H    3.409076   4.852460   5.302757   5.782331   5.779587
    24  C    2.462442   3.926669   4.458558   4.364683   4.361917
    25  C    2.158584   3.381510   4.170362   4.168857   3.907371
    26  H    3.156793   4.197015   5.010076   4.971938   4.544451
    27  H    3.882252   2.835937   2.561537   3.945954   4.744318
    28  H    5.552111   4.729919   4.847087   5.617959   5.917800
    29  H    5.879254   5.370820   5.944629   5.917228   5.618712
    30  H    4.752513   4.588122   5.510049   4.744472   3.947108
    31  H    4.765923   4.583198   5.504356   3.394317   2.141687
    32  H    5.902486   5.362577   5.934419   3.855341   3.377995
    33  H    5.576688   4.720355   4.834202   3.377946   3.855156
    34  H    3.899565   2.828779   2.550130   2.141780   3.394289
    35  H    2.954620   4.299137   4.589856   4.783624   5.033638
    36  H    3.378883   4.808822   5.438397   5.034946   4.778526
    37  H    3.486601   3.713101   4.801171   3.383659   2.175310
                   16         17         18         19         20
    16  C    0.000000
    17  C    1.391924   0.000000
    18  C    2.409018   1.386342   0.000000
    19  C    2.788703   2.409109   1.391950   0.000000
    20  C    5.468825   6.351535   6.183337   5.066513   0.000000
    21  H    6.325713   7.156675   6.866727   5.642496   1.079895
    22  C    5.827825   6.764571   6.765564   5.830488   1.505023
    23  H    6.881158   7.838512   7.840237   6.885450   2.234281
    24  C    5.250008   6.017002   6.018596   5.254131   2.483031
    25  C    5.065673   6.182461   6.349283   5.465242   1.514421
    26  H    5.642145   6.865916   7.153356   6.319967   2.363932
    27  H    5.961861   6.452229   5.895596   4.660073   4.146571
    28  H    7.012209   7.734992   7.510449   6.502418   5.513424
    29  H    6.503206   7.510666   7.734803   7.011544   5.843954
    30  H    4.661224   5.896306   6.452639   5.961959   4.973461
    31  H    1.084038   2.153452   3.392480   3.872730   5.976508
    32  H    2.147071   1.083219   2.143481   3.389971   7.371238
    33  H    3.389880   2.143463   1.083202   2.147022   7.112041
    34  H    3.872732   3.392461   2.153336   1.084044   5.308895
    35  H    5.899027   6.473156   6.282032   5.468101   2.974594
    36  H    5.461449   6.278792   6.473903   5.902368   3.398111
    37  H    2.741260   4.122431   4.863197   4.572142   4.179246
                   21         22         23         24         25
    21  H    0.000000
    22  C    2.296756   0.000000
    23  H    2.643652   1.081003   0.000000
    24  C    3.412242   1.510821   2.276849   0.000000
    25  C    2.363893   1.505714   2.233033   2.486262   0.000000
    26  H    2.919895   2.296973   2.640670   3.416250   1.079856
    27  H    3.798572   5.638917   6.312836   6.253371   4.961736
    28  H    5.134673   6.887936   7.422003   7.779120   5.832028
    29  H    5.796733   6.886480   7.419066   7.777244   5.504035
    30  H    5.382200   5.635224   6.305690   6.248690   4.140942
    31  H    6.881662   6.172524   7.174029   5.629505   5.309284
    32  H    8.206591   7.690934   8.752993   6.865038   7.112080
    33  H    7.753032   7.692367   8.755617   6.867357   7.368980
    34  H    5.729232   6.176694   7.181045   5.635775   5.972192
    35  H    3.702842   2.175580   2.689829   1.092456   3.400243
    36  H    4.348955   2.174674   2.686861   1.092295   2.979849
    37  H    5.023234   4.413244   5.295545   4.452847   3.187632
                   26         27         28         29         30
    26  H    0.000000
    27  H    5.362253   0.000000
    28  H    5.774644   2.479384   0.000000
    29  H    5.116351   4.286661   2.467042   0.000000
    30  H    3.787777   4.956686   4.286605   2.479193   0.000000
    31  H    5.731169   6.717504   7.487999   6.621337   4.534511
    32  H    7.753756   7.481389   8.662050   8.303208   6.614179
    33  H    8.203223   6.613453   8.302997   8.661866   7.481813
    34  H    6.874510   4.533782   6.620968   7.487736   6.717901
    35  H    4.351761   6.570110   8.325866   8.582776   7.203772
    36  H    3.710133   7.205953   8.581040   8.319390   6.560597
    37  H    3.339721   5.509894   5.944609   4.846995   2.561698
                   31         32         33         34         35
    31  H    0.000000
    32  H    2.478150   0.000000
    33  H    4.286345   2.467736   0.000000
    34  H    4.956749   4.286277   2.477862   0.000000
    35  H    6.390766   7.318022   7.015082   5.668098   0.000000
    36  H    5.658540   7.011043   7.319912   6.396643   1.776631
    37  H    2.549170   4.833698   5.934042   5.504533   5.433894
                   36         37
    36  H    0.000000
    37  H    4.580049   0.000000
 Stoichiometry    C21H16
 Framework group  C1[X(C21H16)]
 Deg. of freedom   105
 Full point group                 C1      NOp   1
 Largest Abelian subgroup         C1      NOp   1
 Largest concise Abelian subgroup C1      NOp   1
                         Standard orientation:                         
 ---------------------------------------------------------------------
 Center     Atomic      Atomic             Coordinates (Angstroms)
 Number     Number       Type             X           Y           Z
 ---------------------------------------------------------------------
      1          6           0        0.094771   -0.100345   -1.311948
      2          6           0       -0.904812   -1.071744   -0.700858
      3          6           0       -0.904823   -1.072491    0.700022
      4          6           0       -1.773114   -1.891374    1.393283
      5          6           0       -2.648046   -2.718491    0.691363
      6          6           0       -2.647960   -2.717887   -0.693620
      7          6           0       -1.773240   -1.889913   -1.394796
      8          6           0       -0.297860    1.263186   -0.757786
      9          6           0        0.578207    2.235196    0.000721
     10          1           0        1.653125    2.128216    0.001172
     11          6           0       -0.296935    1.262772    0.758775
     12          6           0        0.094479   -0.101830    1.312206
     13          1           0        0.111071   -0.156099    2.400689
     14          6           0        1.437133   -0.439085    0.699714
     15          6           0        1.437417   -0.437434   -0.699241
     16          6           0        2.602076   -0.702035   -1.394295
     17          6           0        3.772103   -0.979647   -0.693280
     18          6           0        3.771972   -0.980693    0.693061
     19          6           0        2.601731   -0.704697    1.394407
     20          6           0       -1.706980    1.884616    0.761934
     21          1           0       -2.502812    1.698636    1.467792
     22          6           0       -1.526453    3.168522   -0.002325
     23          1           0       -2.334664    3.886396   -0.006768
     24          6           0       -0.076704    3.593734   -0.003939
     25          6           0       -1.710980    1.876072   -0.752458
     26          1           0       -2.510682    1.683373   -1.452053
     27          1           0       -1.773030   -1.889802    2.477584
     28          1           0       -3.330046   -3.363477    1.232060
     29          1           0       -3.329988   -3.362285   -1.234981
     30          1           0       -1.773492   -1.887198   -2.479101
     31          1           0        2.601566   -0.695285   -2.478312
     32          1           0        4.685517   -1.195504   -1.234062
     33          1           0        4.685342   -1.197072    1.233674
     34          1           0        2.601549   -0.698904    2.478436
     35          1           0        0.187420    4.174786    0.882670
     36          1           0        0.185581    4.170093   -0.893954
     37          1           0        0.111643   -0.154460   -2.400482
 ---------------------------------------------------------------------
 Rotational constants (GHZ):           0.4430617           0.3929393           0.2642466
 Standard basis: def2TZVP (5D, 7F)
 There are   852 symmetry adapted cartesian basis functions of A   symmetry.
 There are   747 symmetry adapted basis functions of A   symmetry.
   747 basis functions,  1199 primitive gaussians,   852 cartesian basis functions
    71 alpha electrons       71 beta electrons
       nuclear repulsion energy      1628.3282676897 Hartrees.
 NAtoms=   37 NActive=   37 NUniq=   37 SFac= 1.00D+00 NAtFMM=   60 NAOKFM=F Big=F
 Integral buffers will be    131072 words long.
 Raffenetti 2 integral format.
 Two-electron integral symmetry is turned on.
 Nuclear repulsion after empirical dispersion term =     1628.2948580519 Hartrees.
 ------------------------------------------------------------------------------
 Polarizable Continuum Model (PCM)
 =================================
 Model                : PCM.
 Atomic radii         : SMD-Coulomb.
 Polarization charges : Total charges.
 Charge compensation  : None.
 Solution method      : On-the-fly selection.
 Cavity type          : VdW (van der Waals Surface) (Alpha=1.000).
 Cavity algorithm     : GePol (No added spheres)
                        Default sphere list used, NSphG=   37.
                        Lebedev-Laikov grids with approx.  5.0 points / Ang**2.
                        Smoothing algorithm: York/Karplus (Gamma=1.0000).
                        Polarization charges: spherical gaussians, with
                                              point-specific exponents (IZeta= 3).
                        Self-potential: point-specific (ISelfS= 7).
                        Self-field    : sphere-specific E.n sum rule (ISelfD= 2).
 1st derivatives      : Analytical E(r).r(x)/FMM algorithm (CHGder, D1EAlg=3).
                        Cavity 1st derivative terms included.
 Solvent              : TetraHydroFuran, Eps=   7.425700 Eps(inf)=   1.974025
 ------------------------------------------------------------------------------
 ------------------------------------------------------------------------------
 Atomic radii for non-electrostatic terms: SMD-CDS.
 ------------------------------------------------------------------------------
 Nuclear repulsion after PCM non-electrostatic terms =     1628.2832294830 Hartrees.
 One-electron integrals computed using PRISM.
   1 Symmetry operations used in ECPInt.
 ECPInt:  NShTT=   43660 NPrTT=  133896 LenC2=   40498 LenP2D=   90972.
 LDataN:  DoStor=T MaxTD1= 6 Len=  172
 NBasis=   747 RedAO= T EigKep=  2.69D-06  NBF=   747
 NBsUse=   747 1.00D-06 EigRej= -1.00D+00 NBFU=   747
 Initial guess from the checkpoint file:  "quad-an-adduct-pdt.chk"
 B after Tr=    -0.000000    0.000000    0.000000
         Rot=    0.999999   -0.000267   -0.000124    0.000983 Ang=  -0.12 deg.
 ExpMin= 9.52D-02 ExpMax= 1.36D+04 ExpMxC= 4.63D+02 IAcc=2 IRadAn=         4 AccDes= 0.00D+00
 Harris functional with IExCor= 4639 and IRadAn=       4 diagonalized for initial guess.
 HarFok:  IExCor= 4639 AccDes= 0.00D+00 IRadAn=         4 IDoV= 1 UseB2=F ITyADJ=14
 ICtDFT=  3500011 ScaDFX=  1.000000  1.000000  1.000000  1.000000
 FoFCou: FMM=F IPFlag=           0 FMFlag=      100000 FMFlg1=           0
         NFxFlg=           0 DoJE=T BraDBF=F KetDBF=T FulRan=T
         wScrn=  0.000000 ICntrl=       500 IOpCl=  0 I1Cent=   200000004 NGrid=           0
         NMat0=    1 NMatS0=      1 NMatT0=    0 NMatD0=    1 NMtDS0=    0 NMtDT0=    0
 Petite list used in FoFCou.
 Requested convergence on RMS density matrix=1.00D-08 within 128 cycles.
 Requested convergence on MAX density matrix=1.00D-06.
 Requested convergence on             energy=1.00D-06.
 No special actions if energy rises.
 Inv3:  Mode=1 IEnd=    19538112.
 Iteration    1 A*A^-1 deviation from unit magnitude is 6.88D-15 for    760.
 Iteration    1 A*A^-1 deviation from orthogonality  is 3.93D-15 for   2541    709.
 Iteration    1 A^-1*A deviation from unit magnitude is 5.77D-15 for    745.
 Iteration    1 A^-1*A deviation from orthogonality  is 5.52D-15 for   1261   1229.
 Error on total polarization charges =  0.05455
 SCF Done:  E(RwB97XD) =  -809.806379273     A.U. after   10 cycles
            NFock= 10  Conv=0.56D-08     -V/T= 2.0051
 SMD-CDS (non-electrostatic) energy       (kcal/mol) =      -7.30
 (included in total energy above)
   1 Symmetry operations used in ECPInt.
 ECPInt:  NShTT=   43660 NPrTT=  133896 LenC2=   40498 LenP2D=   90972.
 LDataN:  DoStor=T MaxTD1= 7 Len=  274
 D1PCM: PCM CHGder 1st derivatives, ID1Alg=3 FixD1E=F DoIter=F DoCFld=F I1PDM=0.
 Calling FoFJK, ICntrl=      2127 FMM=F ISym2X=0 I1Cent= 0 IOpClX= 0 NMat=1 NMatS=1 NMatT=0.
 ***** Axes restored to original set *****
 -------------------------------------------------------------------
 Center     Atomic                   Forces (Hartrees/Bohr)
 Number     Number              X              Y              Z
 -------------------------------------------------------------------
      1        6          -0.000359359    0.000081706   -0.000697521
      2        6          -0.000087274   -0.000153270   -0.000783909
      3        6           0.000224503   -0.000088322    0.000773536
      4        6          -0.000082723   -0.000013454   -0.000073601
      5        6          -0.000022432   -0.000051138    0.000044503
      6        6           0.000036335   -0.000011065   -0.000040732
      7        6          -0.000096335   -0.000015728    0.000108918
      8        6           0.000515664   -0.001104980   -0.000524945
      9        6          -0.000295367   -0.000061993    0.000539339
     10        1           0.000173349    0.000257767    0.000153511
     11        6           0.000415893    0.000690254   -0.000435765
     12        6          -0.000282724    0.000461569    0.000587816
     13        1           0.000076267   -0.000119140    0.000033270
     14        6          -0.000167820   -0.000023839   -0.000035021
     15        6          -0.000166470   -0.000326172    0.000203361
     16        6           0.000193196   -0.000111740   -0.000061589
     17        6          -0.000127723    0.000043954   -0.000092877
     18        6          -0.000101470    0.000001095    0.000107367
     19        6           0.000163411   -0.000012298   -0.000005125
     20        6           0.000134012   -0.000554223    0.000754680
     21        1          -0.000184400   -0.000161478    0.000016365
     22        6          -0.000122155   -0.000569822   -0.000187118
     23        1           0.000008641    0.000105984   -0.000265904
     24        6          -0.000107687    0.000116460   -0.000179599
     25        6           0.000178084    0.001576086   -0.000060650
     26        1          -0.000142789   -0.000002508    0.000123646
     27        1           0.000055192    0.000000280   -0.000014512
     28        1          -0.000006963    0.000016670   -0.000044523
     29        1           0.000000695    0.000016036    0.000040170
     30        1           0.000036926   -0.000000429    0.000004406
     31        1          -0.000012845    0.000062716    0.000001504
     32        1          -0.000000180   -0.000015440    0.000019530
     33        1          -0.000013596   -0.000028368   -0.000021949
     34        1           0.000005712    0.000012976   -0.000002101
     35        1           0.000227864    0.000045883    0.000007621
     36        1          -0.000132273   -0.000002105    0.000064941
     37        1           0.000066841   -0.000061927   -0.000057040
 -------------------------------------------------------------------
 Cartesian Forces:  Max     0.001576086 RMS     0.000303008

 GradGradGradGradGradGradGradGradGradGradGradGradGradGradGradGradGradGrad
 Berny optimization.
 Using GEDIIS/GDIIS optimizer.
 FormGI is forming the generalized inverse of G from B-inverse, IUseBI=4.
 Internal  Forces:  Max     0.000801026 RMS     0.000111092
 Search for a local minimum.
 Step number   6 out of a maximum of  222
 All quantities printed in internal units (Hartrees-Bohrs-Radians)
 Mixed Optimization -- En-DIIS/RFO-DIIS
 Swapping is turned off.
 Update second derivatives using D2CorX and points    4    5    6
 DE= -9.59D-05 DEPred=-1.32D-04 R= 7.28D-01
 TightC=F SS=  1.41D+00  RLast= 1.02D-01 DXNew= 2.4000D+00 3.0608D-01
 Trust test= 7.28D-01 RLast= 1.02D-01 DXMaxT set to 1.43D+00
 ITU=  1  1  1  1  1  0
     Eigenvalues ---    0.01064   0.01158   0.01245   0.01463   0.01506
     Eigenvalues ---    0.01634   0.01671   0.01700   0.01823   0.01868
     Eigenvalues ---    0.01959   0.01970   0.01996   0.02008   0.02082
     Eigenvalues ---    0.02090   0.02095   0.02125   0.02189   0.02245
     Eigenvalues ---    0.02307   0.02377   0.02402   0.02405   0.02417
     Eigenvalues ---    0.02481   0.03616   0.03963   0.04610   0.05385
     Eigenvalues ---    0.05539   0.05746   0.05942   0.06096   0.06317
     Eigenvalues ---    0.06899   0.07116   0.07605   0.08533   0.08937
     Eigenvalues ---    0.09167   0.10221   0.12392   0.12507   0.13125
     Eigenvalues ---    0.13345   0.15445   0.15993   0.16000   0.16000
     Eigenvalues ---    0.16000   0.16000   0.16000   0.16002   0.16016
     Eigenvalues ---    0.18309   0.19050   0.20702   0.21290   0.22000
     Eigenvalues ---    0.22005   0.22608   0.22653   0.22796   0.24552
     Eigenvalues ---    0.24596   0.24819   0.25079   0.25279   0.26426
     Eigenvalues ---    0.27404   0.27551   0.28094   0.28549   0.29817
     Eigenvalues ---    0.30140   0.31331   0.36924   0.37214   0.37230
     Eigenvalues ---    0.37230   0.37230   0.37230   0.37230   0.37230
     Eigenvalues ---    0.37230   0.37230   0.37230   0.37230   0.37231
     Eigenvalues ---    0.37236   0.37245   0.37844   0.40246   0.41726
     Eigenvalues ---    0.42286   0.42776   0.44149   0.44625   0.45562
     Eigenvalues ---    0.46117   0.51626   0.52948   0.53675   0.55880
 En-DIIS/RFO-DIIS/Sim-DIIS IScMMF=       -3 using points:     6    5
 RFO step:  Lambda=-5.82681408D-05.
 DidBck=T Rises=F RFO-DIIS coefs:    0.74594    0.25406
 Iteration  1 RMS(Cart)=  0.00445535 RMS(Int)=  0.00001363
 Iteration  2 RMS(Cart)=  0.00001542 RMS(Int)=  0.00000540
 Iteration  3 RMS(Cart)=  0.00000000 RMS(Int)=  0.00000540
 Variable       Old X    -DE/DX   Delta X   Delta X   Delta X     New X
                                 (Linear)    (Quad)   (Total)
    R1        2.87599   0.00003  -0.00024   0.00025   0.00001   2.87601
    R2        2.87864   0.00027  -0.00022   0.00177   0.00156   2.88020
    R3        2.86076  -0.00001  -0.00030   0.00059   0.00029   2.86105
    R4        2.05982  -0.00005   0.00060  -0.00124  -0.00064   2.05917
    R5        2.64728  -0.00080   0.00078  -0.00292  -0.00214   2.64514
    R6        2.60831   0.00005   0.00024  -0.00052  -0.00028   2.60804
    R7        2.60831   0.00006   0.00024  -0.00052  -0.00027   2.60803
    R8        2.87559   0.00014  -0.00021   0.00046   0.00026   2.87584
    R9        2.63366   0.00001  -0.00027   0.00059   0.00033   2.63399
   R10        2.04903   0.00001   0.00004  -0.00013  -0.00009   2.04895
   R11        2.61724  -0.00001   0.00013   0.00005   0.00018   2.61742
   R12        2.04709   0.00001   0.00007  -0.00019  -0.00012   2.04697
   R13        2.63366   0.00001  -0.00026   0.00057   0.00031   2.63397
   R14        2.04709   0.00001   0.00007  -0.00019  -0.00012   2.04697
   R15        2.04905   0.00001   0.00004  -0.00013  -0.00009   2.04896
   R16        2.85820   0.00010  -0.00014   0.00073   0.00059   2.85878
   R17        2.86589  -0.00030  -0.00060  -0.00064  -0.00124   2.86464
   R18        2.91077   0.00012  -0.00070   0.00144   0.00075   2.91152
   R19        2.04134  -0.00012  -0.00000  -0.00032  -0.00032   2.04101
   R20        2.85726   0.00006  -0.00079   0.00195   0.00116   2.85842
   R21        2.85001   0.00001   0.00045  -0.00036   0.00009   2.85011
   R22        2.87935   0.00010  -0.00039   0.00102   0.00062   2.87998
   R23        2.91222  -0.00017  -0.00016  -0.00020  -0.00037   2.91185
   R24        2.05973  -0.00003   0.00065  -0.00126  -0.00061   2.05911
   R25        2.86068  -0.00000  -0.00007   0.00042   0.00035   2.86103
   R26        2.64364  -0.00022  -0.00002  -0.00051  -0.00052   2.64312
   R27        2.61127  -0.00007   0.00001  -0.00009  -0.00008   2.61118
   R28        2.61134  -0.00009   0.00038  -0.00096  -0.00059   2.61075
   R29        2.63036   0.00013  -0.00020   0.00071   0.00052   2.63087
   R30        2.04853   0.00000   0.00007  -0.00019  -0.00012   2.04841
   R31        2.61981  -0.00005   0.00013  -0.00002   0.00012   2.61992
   R32        2.04699   0.00001   0.00006  -0.00016  -0.00010   2.04688
   R33        2.63040   0.00011  -0.00014   0.00057   0.00043   2.63083
   R34        2.04696   0.00002   0.00003  -0.00010  -0.00007   2.04688
   R35        2.04855   0.00000   0.00010  -0.00025  -0.00015   2.04840
   R36        2.04071  -0.00006   0.00011  -0.00039  -0.00028   2.04043
   R37        2.84408  -0.00005   0.00021  -0.00052  -0.00031   2.84377
   R38        2.86184  -0.00026  -0.00343   0.00579   0.00236   2.86421
   R39        2.04280   0.00008  -0.00020   0.00043   0.00023   2.04303
   R40        2.85504   0.00004   0.00046  -0.00088  -0.00043   2.85461
   R41        2.84539  -0.00028   0.00039  -0.00128  -0.00089   2.84450
   R42        2.06444  -0.00002   0.00017  -0.00046  -0.00029   2.06415
   R43        2.06414   0.00005   0.00017  -0.00031  -0.00014   2.06400
   R44        2.04063  -0.00003   0.00027  -0.00055  -0.00028   2.04035
    A1        1.82965   0.00004   0.00051   0.00038   0.00089   1.83053
    A2        1.85238  -0.00005   0.00001  -0.00028  -0.00026   1.85212
    A3        1.96001  -0.00006   0.00027  -0.00202  -0.00175   1.95826
    A4        1.85530   0.00027   0.00118  -0.00026   0.00092   1.85621
    A5        1.99514  -0.00007  -0.00074   0.00080   0.00006   1.99520
    A6        1.95995  -0.00010  -0.00106   0.00133   0.00028   1.96022
    A7        1.98436  -0.00000  -0.00073   0.00063  -0.00010   1.98426
    A8        2.20150  -0.00011   0.00079  -0.00116  -0.00037   2.20113
    A9        2.09721   0.00011  -0.00008   0.00058   0.00049   2.09770
   A10        2.09739   0.00008  -0.00002   0.00038   0.00036   2.09775
   A11        1.98445  -0.00003  -0.00050   0.00016  -0.00034   1.98411
   A12        2.20123  -0.00006   0.00049  -0.00049   0.00000   2.20123
   A13        2.08755  -0.00002  -0.00016  -0.00003  -0.00020   2.08736
   A14        2.09597   0.00004  -0.00013   0.00053   0.00040   2.09636
   A15        2.09967  -0.00002   0.00029  -0.00049  -0.00020   2.09946
   A16        2.09827  -0.00007   0.00019  -0.00038  -0.00019   2.09808
   A17        2.09118  -0.00001   0.00004  -0.00030  -0.00026   2.09092
   A18        2.09374   0.00008  -0.00023   0.00068   0.00045   2.09419
   A19        2.09834  -0.00007   0.00022  -0.00047  -0.00025   2.09809
   A20        2.09376   0.00008  -0.00024   0.00069   0.00045   2.09421
   A21        2.09109  -0.00001   0.00001  -0.00022  -0.00021   2.09088
   A22        2.08760  -0.00003  -0.00015  -0.00008  -0.00023   2.08738
   A23        2.09603   0.00003  -0.00014   0.00052   0.00037   2.09641
   A24        2.09955  -0.00001   0.00029  -0.00044  -0.00015   2.09940
   A25        2.22483  -0.00009   0.00144  -0.00153  -0.00010   2.22473
   A26        1.94270  -0.00010  -0.00049  -0.00016  -0.00066   1.94204
   A27        2.20668   0.00027  -0.00063   0.00357   0.00295   2.20963
   A28        1.84829  -0.00017  -0.00084  -0.00157  -0.00243   1.84586
   A29        1.56801   0.00001   0.00042   0.00293   0.00334   1.57135
   A30        2.10940   0.00008  -0.00030   0.00089   0.00060   2.11000
   A31        1.90268   0.00012   0.00080   0.00238   0.00318   1.90586
   A32        2.10837   0.00013   0.00016   0.00169   0.00184   2.11021
   A33        2.11919  -0.00014   0.00039  -0.00214  -0.00175   2.11744
   A34        1.90662  -0.00002  -0.00129  -0.00099  -0.00228   1.90434
   A35        1.94295  -0.00014  -0.00019  -0.00019  -0.00036   1.94258
   A36        1.57218   0.00001  -0.00139  -0.00069  -0.00208   1.57009
   A37        2.22611  -0.00009   0.00077  -0.00264  -0.00186   2.22425
   A38        1.84533   0.00003   0.00126   0.00016   0.00143   1.84676
   A39        2.20891   0.00005  -0.00225   0.00248   0.00023   2.20914
   A40        1.83015   0.00008  -0.00005   0.00014   0.00009   1.83024
   A41        1.96059  -0.00008  -0.00019  -0.00169  -0.00188   1.95871
   A42        1.85206  -0.00008   0.00041  -0.00034   0.00007   1.85213
   A43        1.99460  -0.00011  -0.00073   0.00120   0.00047   1.99506
   A44        1.85501   0.00028   0.00113   0.00010   0.00122   1.85623
   A45        1.96001  -0.00008  -0.00042   0.00055   0.00014   1.96015
   A46        1.98725  -0.00009  -0.00062   0.00036  -0.00026   1.98699
   A47        2.19805   0.00003   0.00059  -0.00049   0.00010   2.19816
   A48        2.09762   0.00006  -0.00002   0.00024   0.00022   2.09785
   A49        1.98758  -0.00013  -0.00032  -0.00054  -0.00085   1.98672
   A50        2.19761   0.00012   0.00028   0.00037   0.00066   2.19826
   A51        2.09778   0.00001  -0.00004   0.00025   0.00022   2.09800
   A52        2.08671   0.00002  -0.00006   0.00001  -0.00005   2.08666
   A53        2.09600   0.00000  -0.00016   0.00041   0.00025   2.09625
   A54        2.10048  -0.00003   0.00022  -0.00042  -0.00020   2.10028
   A55        2.09867  -0.00004   0.00005  -0.00016  -0.00010   2.09857
   A56        2.09108   0.00000  -0.00007   0.00006  -0.00001   2.09107
   A57        2.09343   0.00004   0.00002   0.00009   0.00011   2.09354
   A58        2.09877  -0.00006  -0.00001  -0.00009  -0.00010   2.09868
   A59        2.09342   0.00005   0.00007   0.00003   0.00010   2.09352
   A60        2.09099   0.00001  -0.00005   0.00006   0.00000   2.09099
   A61        2.08675   0.00001   0.00007  -0.00026  -0.00019   2.08656
   A62        2.09620  -0.00001  -0.00006   0.00015   0.00008   2.09628
   A63        2.10024   0.00000  -0.00000   0.00011   0.00011   2.10035
   A64        2.22199  -0.00013   0.00119  -0.00351  -0.00230   2.21969
   A65        1.80641   0.00000  -0.00064  -0.00123  -0.00186   1.80454
   A66        1.56889   0.00010   0.00120   0.00130   0.00250   1.57138
   A67        2.17394   0.00008  -0.00192   0.00474   0.00282   2.17676
   A68        2.27931   0.00007  -0.00021   0.00108   0.00089   2.28020
   A69        2.07022   0.00005   0.00018  -0.00160  -0.00142   2.06881
   A70        1.93450   0.00007   0.00069   0.00187   0.00257   1.93707
   A71        2.13001  -0.00011   0.00080  -0.00214  -0.00133   2.12868
   A72        2.06730   0.00006   0.00028   0.00155   0.00184   2.06913
   A73        1.93761   0.00003  -0.00171   0.00030  -0.00143   1.93619
   A74        1.73469  -0.00006   0.00041  -0.00099  -0.00058   1.73411
   A75        1.95154   0.00009  -0.00090   0.00285   0.00196   1.95350
   A76        1.95364  -0.00001  -0.00018  -0.00017  -0.00035   1.95329
   A77        1.96148  -0.00005  -0.00004  -0.00107  -0.00110   1.96038
   A78        1.96037   0.00004   0.00057  -0.00031   0.00026   1.96063
   A79        1.89925  -0.00001   0.00012  -0.00030  -0.00018   1.89907
   A80        1.57408  -0.00011  -0.00024  -0.00348  -0.00372   1.57036
   A81        1.80373   0.00011   0.00161   0.00015   0.00174   1.80547
   A82        2.22203  -0.00009   0.00031  -0.00162  -0.00132   2.22071
   A83        2.27945   0.00001   0.00070  -0.00022   0.00046   2.27991
   A84        2.17328   0.00005  -0.00237   0.00471   0.00234   2.17562
    D1       -1.01615  -0.00008  -0.00049   0.00036  -0.00013  -1.01628
    D2        2.10927  -0.00008  -0.00198   0.00376   0.00177   2.11105
    D3        0.94320   0.00022   0.00105   0.00011   0.00116   0.94437
    D4       -2.21456   0.00021  -0.00044   0.00351   0.00307  -2.21149
    D5        3.09102   0.00002  -0.00009   0.00034   0.00026   3.09128
    D6       -0.06674   0.00001  -0.00158   0.00374   0.00216  -0.06458
    D7        2.17133   0.00007  -0.00017  -0.00089  -0.00106   2.17027
    D8        0.98978   0.00006   0.00022  -0.00159  -0.00137   0.98841
    D9       -0.86918  -0.00003   0.00046  -0.00776  -0.00730  -0.87649
   D10        0.21405   0.00000  -0.00088  -0.00064  -0.00151   0.21254
   D11       -0.96749  -0.00000  -0.00049  -0.00134  -0.00183  -0.96932
   D12       -2.82646  -0.00009  -0.00025  -0.00751  -0.00776  -2.83422
   D13       -1.95825  -0.00002   0.00008  -0.00268  -0.00259  -1.96084
   D14       -3.13980  -0.00003   0.00047  -0.00338  -0.00290   3.14048
   D15        1.28442  -0.00012   0.00071  -0.00955  -0.00883   1.27559
   D16       -0.94444  -0.00017  -0.00174  -0.00005  -0.00178  -0.94623
   D17        2.21994  -0.00014   0.00146  -0.00436  -0.00290   2.21704
   D18        0.99700  -0.00003  -0.00066   0.00015  -0.00051   0.99649
   D19       -2.12181   0.00000   0.00254  -0.00417  -0.00162  -2.12343
   D20       -3.09230   0.00001  -0.00144   0.00184   0.00040  -3.09190
   D21        0.07208   0.00004   0.00176  -0.00248  -0.00071   0.07137
   D22        3.12656   0.00000  -0.00144   0.00319   0.00174   3.12830
   D23        0.00009  -0.00001  -0.00008   0.00025   0.00017   0.00026
   D24        0.00007   0.00001  -0.00006   0.00003  -0.00003   0.00004
   D25       -3.12640   0.00000   0.00130  -0.00290  -0.00160  -3.12799
   D26       -3.12635  -0.00000   0.00189  -0.00398  -0.00208  -3.12844
   D27        0.01528  -0.00001   0.00142  -0.00356  -0.00214   0.01314
   D28       -0.00189  -0.00001   0.00031  -0.00038  -0.00007  -0.00196
   D29        3.13974  -0.00002  -0.00016   0.00004  -0.00013   3.13962
   D30        0.00163  -0.00000  -0.00015   0.00045   0.00030   0.00193
   D31       -3.13999   0.00002   0.00035  -0.00002   0.00033  -3.13966
   D32        3.12607   0.00001  -0.00171   0.00379   0.00208   3.12815
   D33       -0.01555   0.00003  -0.00121   0.00331   0.00210  -0.01344
   D34        1.01524   0.00015   0.00074  -0.00001   0.00072   1.01596
   D35       -3.09191   0.00002  -0.00031   0.00053   0.00022  -3.09168
   D36       -0.94388  -0.00018  -0.00066  -0.00004  -0.00071  -0.94458
   D37       -2.11016   0.00013   0.00221  -0.00316  -0.00096  -2.11112
   D38        0.06588   0.00001   0.00116  -0.00261  -0.00146   0.06442
   D39        2.21390  -0.00019   0.00080  -0.00319  -0.00239   2.21152
   D40       -0.00150  -0.00001   0.00012  -0.00059  -0.00047  -0.00198
   D41        3.14021   0.00001   0.00066  -0.00095  -0.00029   3.13992
   D42        3.14012  -0.00003  -0.00038  -0.00011  -0.00050   3.13962
   D43       -0.00136  -0.00001   0.00016  -0.00048  -0.00031  -0.00167
   D44       -0.00032   0.00002   0.00013   0.00024   0.00037   0.00005
   D45       -3.14131   0.00002   0.00039  -0.00032   0.00007  -3.14125
   D46        3.14115  -0.00001  -0.00042   0.00060   0.00019   3.14134
   D47        0.00016  -0.00000  -0.00016   0.00004  -0.00012   0.00004
   D48        0.00201  -0.00000  -0.00034   0.00025  -0.00010   0.00192
   D49       -3.13962   0.00001   0.00013  -0.00017  -0.00004  -3.13966
   D50       -3.14018  -0.00000  -0.00060   0.00081   0.00021  -3.13997
   D51        0.00138   0.00001  -0.00013   0.00039   0.00026   0.00164
   D52        0.26752   0.00011   0.00182   0.00025   0.00208   0.26960
   D53        2.85105   0.00016   0.00348   0.00144   0.00493   2.85597
   D54       -2.95859   0.00021   0.00127   0.00626   0.00752  -2.95107
   D55       -0.37506   0.00026   0.00293   0.00744   0.01037  -0.36469
   D56       -0.00143  -0.00003   0.00087   0.00134   0.00221   0.00077
   D57       -2.26672  -0.00004   0.00415  -0.00103   0.00312  -2.26359
   D58        2.25916   0.00025   0.00021   0.00676   0.00699   2.26615
   D59       -0.00613   0.00023   0.00350   0.00439   0.00791   0.00178
   D60        2.04336  -0.00026  -0.00408  -0.00096  -0.00502   2.03833
   D61        3.07134  -0.00021  -0.00365  -0.00311  -0.00675   3.06459
   D62       -0.49022  -0.00003  -0.00528   0.00586   0.00058  -0.48964
   D63       -1.01487  -0.00034  -0.00368  -0.00656  -0.01022  -1.02509
   D64        0.01312  -0.00029  -0.00324  -0.00871  -0.01194   0.00118
   D65        2.73474  -0.00011  -0.00487   0.00026  -0.00461   2.73013
   D66        0.00623  -0.00023  -0.00357  -0.00448  -0.00804  -0.00181
   D67        1.03422  -0.00019  -0.00313  -0.00663  -0.00977   1.02445
   D68       -2.52735  -0.00000  -0.00476   0.00234  -0.00244  -2.52978
   D69       -0.26911  -0.00005  -0.00004   0.00104   0.00100  -0.26810
   D70        2.94974   0.00000   0.00286   0.00084   0.00370   2.95343
   D71       -2.85761   0.00004   0.00110   0.00425   0.00537  -2.85225
   D72        0.36123   0.00009   0.00401   0.00405   0.00806   0.36929
   D73        0.56197  -0.00013  -0.00104  -0.00293  -0.00397   0.55800
   D74        2.63567  -0.00019  -0.00122  -0.00353  -0.00476   2.63091
   D75       -1.51130  -0.00014  -0.00185  -0.00196  -0.00381  -1.51511
   D76       -3.14140   0.00000   0.00037  -0.00057  -0.00020   3.14158
   D77       -1.06770  -0.00005   0.00019  -0.00118  -0.00099  -1.06869
   D78        1.06852  -0.00001  -0.00044   0.00040  -0.00005   1.06847
   D79       -0.55694   0.00001  -0.00087  -0.00238  -0.00325  -0.56019
   D80        1.51676  -0.00004  -0.00106  -0.00298  -0.00403   1.51272
   D81       -2.63021   0.00000  -0.00168  -0.00141  -0.00309  -2.63330
   D82       -0.98768  -0.00002  -0.00136  -0.00051  -0.00186  -0.98954
   D83        3.14115   0.00009  -0.00064   0.00079   0.00015   3.14130
   D84        0.96934   0.00005  -0.00046  -0.00079  -0.00125   0.96809
   D85       -2.17024  -0.00003  -0.00160  -0.00014  -0.00174  -2.17199
   D86        1.95858   0.00007  -0.00088   0.00116   0.00027   1.95885
   D87       -0.21323   0.00003  -0.00070  -0.00042  -0.00113  -0.21436
   D88        0.87873  -0.00010  -0.00487  -0.00007  -0.00495   0.87378
   D89       -1.27563   0.00001  -0.00415   0.00123  -0.00293  -1.27856
   D90        2.83575  -0.00004  -0.00397  -0.00035  -0.00433   2.83141
   D91        2.53265  -0.00012  -0.00099  -0.00474  -0.00576   2.52689
   D92       -1.02075  -0.00021  -0.00483  -0.00337  -0.00820  -1.02895
   D93        0.00623  -0.00023  -0.00356  -0.00448  -0.00804  -0.00181
   D94       -2.72693  -0.00003  -0.00144  -0.00496  -0.00642  -2.73335
   D95        0.00286  -0.00012  -0.00528  -0.00359  -0.00887  -0.00601
   D96        1.02983  -0.00014  -0.00401  -0.00470  -0.00871   1.02113
   D97        0.49091   0.00003   0.00123  -0.00486  -0.00364   0.48727
   D98       -3.06248  -0.00006  -0.00262  -0.00349  -0.00608  -3.06857
   D99       -2.03551  -0.00008  -0.00134  -0.00459  -0.00592  -2.04143
   D100       0.94630   0.00011   0.00015  -0.00047  -0.00032   0.94598
   D101      -2.21993   0.00013  -0.00180   0.00482   0.00301  -2.21692
   D102      -0.99545  -0.00007  -0.00045  -0.00052  -0.00097  -0.99642
   D103       2.12150  -0.00005  -0.00241   0.00477   0.00236   2.12386
   D104       3.09469  -0.00009  -0.00006  -0.00247  -0.00253   3.09217
   D105      -0.07154  -0.00007  -0.00202   0.00282   0.00081  -0.07073
   D106      -0.00117   0.00002   0.00101   0.00044   0.00146   0.00029
   D107       3.11907  -0.00001  -0.00198   0.00449   0.00251   3.12158
   D108      -3.11968  -0.00000   0.00283  -0.00450  -0.00166  -3.12135
   D109       0.00055  -0.00003  -0.00017  -0.00045  -0.00061  -0.00006
   D110      -3.12423  -0.00001   0.00200  -0.00528  -0.00328  -3.12751
   D111       0.01871  -0.00001   0.00236  -0.00541  -0.00306   0.01565
   D112      -0.00871   0.00001  -0.00008   0.00032   0.00024  -0.00847
   D113       3.13423   0.00001   0.00028   0.00019   0.00047   3.13470
   D114       3.12560  -0.00001  -0.00313   0.00470   0.00157   3.12716
   D115      -0.01860   0.00001  -0.00314   0.00563   0.00250  -0.01610
   D116       0.00811   0.00003   0.00027   0.00014   0.00040   0.00851
   D117      -3.13608   0.00005   0.00026   0.00107   0.00133  -3.13475
   D118      -0.00863  -0.00000  -0.00013   0.00031   0.00018  -0.00845
   D119       3.13299  -0.00001  -0.00019  -0.00001  -0.00020   3.13280
   D120       3.13557  -0.00002  -0.00012  -0.00063  -0.00075   3.13482
   D121      -0.00600  -0.00003  -0.00018  -0.00095  -0.00113  -0.00712
   D122       0.00047  -0.00002  -0.00012  -0.00044  -0.00055  -0.00009
   D123      -3.14125  -0.00002  -0.00016  -0.00048  -0.00065   3.14129
   D124      -3.14115  -0.00001  -0.00006  -0.00012  -0.00018  -3.14133
   D125       0.00032  -0.00001  -0.00010  -0.00017  -0.00027   0.00005
   D126       0.00821   0.00002   0.00022   0.00012   0.00034   0.00854
   D127      -3.13474   0.00001  -0.00014   0.00025   0.00011  -3.13462
   D128      -3.13326   0.00001   0.00027   0.00017   0.00043  -3.13283
   D129       0.00698   0.00001  -0.00009   0.00030   0.00020   0.00719
   D130      -2.96438   0.00014   0.00178   0.00541   0.00719  -2.95719
   D131      -0.36940   0.00011   0.00487   0.00167   0.00655  -0.36285
   D132      -0.21969  -0.00001  -0.00094   0.00424   0.00328  -0.21641
   D133       2.37530  -0.00004   0.00215   0.00050   0.00264   2.37793
   D134      -0.00614   0.00023   0.00351   0.00441   0.00791   0.00178
   D135       2.49396  -0.00007   0.00452  -0.00368   0.00084   2.49480
   D136      -2.49861   0.00023  -0.00006   0.00743   0.00736  -2.49125
   D137       0.00148  -0.00007   0.00095  -0.00066   0.00029   0.00177
   D138       0.57063  -0.00006  -0.00223   0.00091  -0.00132   0.56931
   D139      -1.49567  -0.00012  -0.00141  -0.00140  -0.00280  -1.49847
   D140       2.63889  -0.00009  -0.00197   0.00004  -0.00194   2.63695
   D141      -3.13938  -0.00004   0.00076  -0.00271  -0.00196  -3.14134
   D142       1.07751  -0.00009   0.00158  -0.00502  -0.00345   1.07406
   D143      -1.07113  -0.00007   0.00101  -0.00359  -0.00258  -1.07371
   D144      -0.56676  -0.00004  -0.00032  -0.00261  -0.00293  -0.56969
   D145      -2.63305  -0.00009   0.00051  -0.00492  -0.00442  -2.63747
   D146       1.50150  -0.00007  -0.00006  -0.00349  -0.00355   1.49795
   D147       2.95197   0.00015   0.00152   0.00618   0.00771   2.95968
   D148       0.21491   0.00002   0.00229  -0.00050   0.00178   0.21669
   D149       0.35654   0.00022   0.00233   0.00741   0.00975   0.36629
   D150      -2.38052   0.00009   0.00309   0.00073   0.00382  -2.37670
         Item               Value     Threshold  Converged?
 Maximum Force            0.000801     0.000450     NO 
 RMS     Force            0.000111     0.000300     YES
 Maximum Displacement     0.027450     0.001800     NO 
 RMS     Displacement     0.004455     0.001200     NO 
 Predicted change in Energy=-2.919794D-05
 GradGradGradGradGradGradGradGradGradGradGradGradGradGradGradGradGradGrad

                          Input orientation:                          
 ---------------------------------------------------------------------
 Center     Atomic      Atomic             Coordinates (Angstroms)
 Number     Number       Type             X           Y           Z
 ---------------------------------------------------------------------
      1          6           0       -0.088285   -0.051812    0.991246
      2          6           0        0.579738   -1.272741    0.375362
      3          6           0        0.468862   -1.331198   -1.018764
      4          6           0        1.040617   -2.375140   -1.717328
      5          6           0        1.727041   -3.371938   -1.025937
      6          6           0        1.836806   -3.314073    0.353573
      7          6           0        1.261501   -2.258719    1.059291
      8          6           0        0.592989    1.141515    0.331835
      9          6           0       -0.064836    2.274161   -0.425099
     10          1           0       -1.127903    2.448810   -0.348218
     11          6           0        0.473513    1.077792   -1.178008
     12          6           0       -0.295708   -0.161134   -1.620721
     13          1           0       -0.410923   -0.255662   -2.700117
     14          6           0       -1.627664   -0.115233   -0.902420
     15          6           0       -1.517131   -0.057135    0.490673
     16          6           0       -2.651836    0.013263    1.275638
     17          6           0       -3.905974    0.015683    0.671197
     18          6           0       -4.015645   -0.041987   -0.709658
     19          6           0       -2.872528   -0.102633   -1.501975
     20          6           0        1.991189    1.310985   -1.306857
     21          1           0        2.655481    0.890278   -2.046841
     22          6           0        2.200018    2.634064   -0.620963
     23          1           0        3.160673    3.120352   -0.718437
     24          6           0        0.910324    3.417605   -0.552765
     25          6           0        2.110051    1.377378    0.202688
     26          1           0        2.885468    1.019469    0.863291
     27          1           0        0.955473   -2.418193   -2.797378
     28          1           0        2.175736   -4.193627   -1.570768
     29          1           0        2.371341   -4.090494    0.887228
     30          1           0        1.348219   -2.211272    2.139037
     31          1           0       -2.564093    0.064630    2.354832
     32          1           0       -4.798523    0.062492    1.283086
     33          1           0       -4.993762   -0.040121   -1.174986
     34          1           0       -2.956305   -0.141258   -2.582007
     35          1           0        0.733708    4.005362   -1.456351
     36          1           0        0.874073    4.082848    0.312730
     37          1           0       -0.031129   -0.056230    2.079406
 ---------------------------------------------------------------------
                    Distance matrix (angstroms):
                    1          2          3          4          5
     1  C    0.000000
     2  C    1.521919   0.000000
     3  C    2.446913   1.399749   0.000000
     4  C    3.742813   2.409780   1.380112   0.000000
     5  C    4.288085   2.772466   2.397433   1.393845   0.000000
     6  C    3.841217   2.397443   2.772431   2.409179   1.385080
     7  C    2.587855   1.380113   2.409748   2.787823   2.409182
     8  C    1.524134   2.414685   2.820254   4.094668   4.847770
     9  C    2.723368   3.692794   3.692680   4.950544   5.954013
    10  H    3.021271   4.158070   4.157854   5.463281   6.518521
    11  C    2.509439   2.819441   2.414252   3.540511   4.625425
    12  C    2.622470   2.446716   1.521831   2.587841   3.841164
    13  H    3.711040   3.387393   2.181227   2.750460   4.133394
    14  C    2.441246   2.800925   2.426423   3.590401   4.677118
    15  C    1.514002   2.426490   2.801036   4.097620   4.879823
    16  C    2.580099   3.592684   4.100075   5.319448   5.994281
    17  C    3.831675   4.676448   4.879471   5.990813   6.788747
    18  C    4.279875   4.879505   4.676367   5.659044   6.645829
    19  C    3.737747   4.100206   3.592736   4.530273   5.663127
    20  C    3.385662   3.390825   3.062942   3.828785   4.698772
    21  H    4.200686   3.854144   3.282256   3.657776   4.480037
    22  C    3.879366   4.345239   4.344935   5.257220   6.038193
    23  H    4.851945   5.211227   5.210791   5.974350   6.655801
    24  C    3.926582   4.792709   4.791991   5.910084   6.854839
    25  C    2.738081   3.065094   3.394382   4.348740   4.920591
    26  H    3.163419   3.287657   3.861056   4.646121   4.918901
    27  H    4.587250   3.394041   2.140518   1.084256   2.154750
    28  H    5.370693   3.855672   3.378110   2.148690   1.083209
    29  H    4.729855   3.378102   3.855638   3.390719   2.142812
    30  H    2.836236   2.140550   3.394040   3.872082   3.392301
    31  H    2.828879   3.948486   4.746399   5.960613   6.453947
    32  H    4.720655   5.615382   5.914916   7.002863   7.727217
    33  H    5.362500   5.914967   5.615295   6.493087   7.502827
    34  H    4.582759   4.746566   3.948602   4.659752   5.898506
    35  H    4.809061   5.589030   5.361017   6.393209   7.456308
    36  H    4.299062   5.364037   5.590078   6.771594   7.621904
    37  H    1.089668   2.181015   3.387357   4.576152   4.871164
                    6          7          8          9         10
     6  C    0.000000
     7  C    1.393838   0.000000
     8  C    4.625994   3.540860   0.000000
     9  C    5.954069   4.950716   1.512803   0.000000
    10  H    6.518653   5.463622   2.265604   1.080057   0.000000
    11  C    4.846936   4.093744   1.515903   1.512611   2.265563
    12  C    4.287945   3.742623   2.509811   2.722770   3.020533
    13  H    4.871467   4.576286   3.486069   3.419867   3.655087
    14  C    4.879821   4.097575   2.834449   2.894732   2.670434
    15  C    4.677107   3.590417   2.431995   2.895297   2.671142
    16  C    5.662975   4.530223   3.562668   3.833632   3.300177
    17  C    6.645877   5.659180   4.650089   4.588783   3.831057
    18  C    6.788828   5.990939   4.870820   4.588508   3.830635
    19  C    5.994518   5.319680   4.113463   3.833008   3.299202
    20  C    4.916506   4.344409   2.160787   2.435661   3.455773
    21  H    4.910070   4.637610   3.158337   3.456198   4.430388
    22  C    6.038376   5.257699   2.391249   2.301621   3.344214
    23  H    6.656099   5.975080   3.407620   3.347536   4.356594
    24  C    6.855313   5.911236   2.462480   1.508211   2.266004
    25  C    4.701823   3.830797   1.540710   2.434845   3.454824
    26  H    4.487660   3.663632   2.356438   3.455213   4.429212
    27  H    3.392321   3.872077   4.753408   5.356018   5.833229
    28  H    2.142797   3.390708   5.881218   6.940101   7.518685
    29  H    1.083210   2.148661   5.553819   6.940172   7.518878
    30  H    2.154708   1.084261   3.882980   5.356364   5.833866
    31  H    5.898185   4.659566   3.901201   4.342388   3.879876
    32  H    7.502852   6.493228   5.580105   5.497015   4.672165
    33  H    7.727348   7.003034   5.905807   5.496594   4.671529
    34  H    6.454324   5.960921   4.767963   4.341324   3.878314
    35  H    7.620157   6.770948   3.379206   2.167535   2.667659
    36  H    7.459422   6.397104   2.954796   2.167323   2.667366
    37  H    4.132944   2.749998   2.208646   3.421170   3.656706
                   11         12         13         14         15
    11  C    0.000000
    12  C    1.524019   0.000000
    13  H    2.208425   1.089636   0.000000
    14  C    2.431913   1.513992   2.175291   0.000000
    15  C    2.834646   2.441449   3.382935   1.398679   0.000000
    16  C    4.113564   3.737733   4.571722   2.410265   1.381551
    17  C    4.871092   4.279973   4.863616   2.772022   2.396760
    18  C    4.650354   3.831731   4.123300   2.396867   2.771930
    19  C    3.562913   2.580219   2.741981   1.381779   2.410357
    20  C    1.540884   2.737799   3.188370   3.910724   4.172671
    21  H    2.356060   3.161734   3.338081   4.545997   4.974662
    22  C    2.390210   3.878312   4.414795   4.721123   4.721810
    23  H    3.406477   4.850653   5.299135   5.781958   5.782752
    24  C    2.460988   3.924592   4.455302   4.364011   4.365218
    25  C    2.162020   3.388143   4.177129   4.173687   3.911165
    26  H    3.160353   4.205237   5.018967   4.977313   4.547615
    27  H    3.882854   2.836246   2.559891   3.945515   4.743379
    28  H    5.553349   4.729855   4.844977   5.616568   5.915857
    29  H    5.880317   5.370551   5.942724   5.915875   5.616533
    30  H    4.752457   4.587084   5.507850   4.743388   3.945585
    31  H    4.768072   4.582747   5.503748   3.393957   2.141506
    32  H    5.906114   5.362598   5.934490   3.855175   3.377834
    33  H    5.580397   4.720703   4.834759   3.377950   3.855084
    34  H    3.901403   2.829000   2.550687   2.141722   3.394062
    35  H    2.952261   4.294928   4.584044   4.781445   5.035977
    36  H    3.378330   4.808119   5.436096   5.035788   4.784244
    37  H    3.485888   3.711057   4.798735   3.382853   2.175379
                   16         17         18         19         20
    16  C    0.000000
    17  C    1.392198   0.000000
    18  C    2.409238   1.386403   0.000000
    19  C    2.788776   2.409291   1.392178   0.000000
    20  C    5.469100   6.353506   6.186213   5.068741   0.000000
    21  H    6.322629   7.155790   6.867394   5.642840   1.079747
    22  C    5.831483   6.768215   6.767835   5.830646   1.504859
    23  H    6.885899   7.842675   7.842194   6.884845   2.233325
    24  C    5.255624   6.022282   6.021508   5.253861   2.484909
    25  C    5.068294   6.185974   6.353827   5.470138   1.515672
    26  H    5.643068   6.867909   7.157249   6.325197   2.365219
    27  H    5.959372   6.448909   5.892108   4.657626   4.147424
    28  H    7.007525   7.728641   7.504054   6.498149   5.514024
    29  H    6.497999   7.504134   7.728780   7.007816   5.842474
    30  H    4.657732   5.892404   6.449178   5.959701   4.969295
    31  H    1.083973   2.153524   3.392561   3.872735   5.975949
    32  H    2.147264   1.083164   2.143559   3.390175   7.373381
    33  H    3.390136   2.143545   1.083165   2.147198   7.115646
    34  H    3.872725   3.392615   2.153542   1.083964   5.311564
    35  H    5.904449   6.478475   6.284499   5.466502   2.977126
    36  H    5.469987   6.286429   6.478339   5.903256   3.399152
    37  H    2.742076   4.123426   4.863686   4.571870   4.174425
                   21         22         23         24         25
    21  H    0.000000
    22  C    2.298122   0.000000
    23  H    2.644448   1.081126   0.000000
    24  C    3.415438   1.510595   2.275935   0.000000
    25  C    2.365405   1.505243   2.233884   2.484468   0.000000
    26  H    2.922063   2.297775   2.644109   3.414303   1.079707
    27  H    3.794643   5.640122   6.313508   6.252749   4.973912
    28  H    5.128635   6.893482   7.429055   7.782574   5.846841
    29  H    5.787710   6.893742   7.429502   7.783296   5.516746
    30  H    5.371231   5.640962   6.314774   6.254743   4.148282
    31  H    6.877527   6.176902   7.180207   5.636323   5.310618
    32  H    8.205841   7.695322   8.758163   6.871541   7.115096
    33  H    7.754785   7.694718   8.757387   6.870317   7.373700
    34  H    5.730847   6.175417   7.178329   5.633307   5.977352
    35  H    3.707511   2.174488   2.686619   1.092300   3.398975
    36  H    4.351263   2.174601   2.686679   1.092219   2.976462
    37  H    5.013947   4.416752   5.301528   4.458944   3.187782
                   26         27         28         29         30
    26  H    0.000000
    27  H    5.379860   0.000000
    28  H    5.796959   2.479068   0.000000
    29  H    5.135817   4.286909   2.467923   0.000000
    30  H    3.798467   4.956335   4.286860   2.478967   0.000000
    31  H    5.730108   6.715432   7.483921   6.616451   4.531279
    32  H    7.754725   7.477463   8.654440   8.295236   6.609471
    33  H    8.207287   6.609143   8.295177   8.654651   7.477792
    34  H    6.880674   4.531316   6.616808   7.484375   6.715813
    35  H    4.350445   6.565790   8.325621   8.585866   7.207703
    36  H    3.705823   7.207145   8.587312   8.329189   6.570858
    37  H    3.338054   5.507746   5.942397   4.844423   2.559369
                   31         32         33         34         35
    31  H    0.000000
    32  H    2.478169   0.000000
    33  H    4.286476   2.467948   0.000000
    34  H    4.956672   4.286517   2.478138   0.000000
    35  H    6.397654   7.325048   7.017763   5.663722   0.000000
    36  H    5.668973   7.020200   7.324183   6.394870   1.776331
    37  H    2.550760   4.834901   5.934564   5.503876   5.439033
                   36         37
    36  H    0.000000
    37  H    4.590480   0.000000
 Stoichiometry    C21H16
 Framework group  C1[X(C21H16)]
 Deg. of freedom   105
 Full point group                 C1      NOp   1
 Largest Abelian subgroup         C1      NOp   1
 Largest concise Abelian subgroup C1      NOp   1
                         Standard orientation:                         
 ---------------------------------------------------------------------
 Center     Atomic      Atomic             Coordinates (Angstroms)
 Number     Number       Type             X           Y           Z
 ---------------------------------------------------------------------
      1          6           0        0.094521   -0.099640   -1.311356
      2          6           0       -0.898826   -1.077057   -0.699674
      3          6           0       -0.898694   -1.076908    0.700074
      4          6           0       -1.759964   -1.902113    1.394309
      5          6           0       -2.628154   -2.737210    0.693123
      6          6           0       -2.628329   -2.737325   -0.691957
      7          6           0       -1.760283   -1.902401   -1.393513
      8          6           0       -0.306117    1.263015   -0.758503
      9          6           0        0.564362    2.240510    0.000010
     10          1           0        1.639812    2.140855    0.000260
     11          6           0       -0.306660    1.262926    0.757400
     12          6           0        0.094520   -0.099091    1.311113
     13          1           0        0.110563   -0.153898    2.399252
     14          6           0        1.439543   -0.428697    0.699196
     15          6           0        1.439583   -0.429217   -0.699483
     16          6           0        2.604748   -0.690204   -1.394434
     17          6           0        3.776218   -0.962657   -0.693262
     18          6           0        3.776263   -0.962249    0.693141
     19          6           0        2.604949   -0.689301    1.394341
     20          6           0       -1.721683    1.872869    0.755844
     21          1           0       -2.517981    1.675693    1.457901
     22          6           0       -1.544538    3.162466    0.000755
     23          1           0       -2.355921    3.876952    0.001434
     24          6           0       -0.097423    3.595773    0.002083
     25          6           0       -1.719893    1.875405   -0.759825
     26          1           0       -2.515043    1.681947   -1.464153
     27          1           0       -1.760026   -1.899650    2.478562
     28          1           0       -3.304442   -3.387364    1.234672
     29          1           0       -3.304772   -3.387533   -1.233251
     30          1           0       -1.760654   -1.900206   -2.477772
     31          1           0        2.604340   -0.683932   -2.478390
     32          1           0        4.690201   -1.175894   -1.234011
     33          1           0        4.690303   -1.175126    1.233936
     34          1           0        2.604683   -0.682219    2.478282
     35          1           0        0.161458    4.174756    0.891398
     36          1           0        0.162444    4.177682   -0.884931
     37          1           0        0.110178   -0.155435   -2.399483
 ---------------------------------------------------------------------
 Rotational constants (GHZ):           0.4423121           0.3933092           0.2641260
 Standard basis: def2TZVP (5D, 7F)
 There are   852 symmetry adapted cartesian basis functions of A   symmetry.
 There are   747 symmetry adapted basis functions of A   symmetry.
   747 basis functions,  1199 primitive gaussians,   852 cartesian basis functions
    71 alpha electrons       71 beta electrons
       nuclear repulsion energy      1628.1352820124 Hartrees.
 NAtoms=   37 NActive=   37 NUniq=   37 SFac= 1.00D+00 NAtFMM=   60 NAOKFM=F Big=F
 Integral buffers will be    131072 words long.
 Raffenetti 2 integral format.
 Two-electron integral symmetry is turned on.
 Nuclear repulsion after empirical dispersion term =     1628.1018854264 Hartrees.
 ------------------------------------------------------------------------------
 Polarizable Continuum Model (PCM)
 =================================
 Model                : PCM.
 Atomic radii         : SMD-Coulomb.
 Polarization charges : Total charges.
 Charge compensation  : None.
 Solution method      : On-the-fly selection.
 Cavity type          : VdW (van der Waals Surface) (Alpha=1.000).
 Cavity algorithm     : GePol (No added spheres)
                        Default sphere list used, NSphG=   37.
                        Lebedev-Laikov grids with approx.  5.0 points / Ang**2.
                        Smoothing algorithm: York/Karplus (Gamma=1.0000).
                        Polarization charges: spherical gaussians, with
                                              point-specific exponents (IZeta= 3).
                        Self-potential: point-specific (ISelfS= 7).
                        Self-field    : sphere-specific E.n sum rule (ISelfD= 2).
 1st derivatives      : Analytical E(r).r(x)/FMM algorithm (CHGder, D1EAlg=3).
                        Cavity 1st derivative terms included.
 Solvent              : TetraHydroFuran, Eps=   7.425700 Eps(inf)=   1.974025
 ------------------------------------------------------------------------------
 ------------------------------------------------------------------------------
 Atomic radii for non-electrostatic terms: SMD-CDS.
 ------------------------------------------------------------------------------
 Nuclear repulsion after PCM non-electrostatic terms =     1628.0902560257 Hartrees.
 One-electron integrals computed using PRISM.
   1 Symmetry operations used in ECPInt.
 ECPInt:  NShTT=   43660 NPrTT=  133896 LenC2=   40498 LenP2D=   90968.
 LDataN:  DoStor=T MaxTD1= 6 Len=  172
 NBasis=   747 RedAO= T EigKep=  2.69D-06  NBF=   747
 NBsUse=   747 1.00D-06 EigRej= -1.00D+00 NBFU=   747
 Initial guess from the checkpoint file:  "quad-an-adduct-pdt.chk"
 B after Tr=     0.000000   -0.000000   -0.000000
         Rot=    0.999996    0.000044    0.000049   -0.002908 Ang=   0.33 deg.
 ExpMin= 9.52D-02 ExpMax= 1.36D+04 ExpMxC= 4.63D+02 IAcc=2 IRadAn=         4 AccDes= 0.00D+00
 Harris functional with IExCor= 4639 and IRadAn=       4 diagonalized for initial guess.
 HarFok:  IExCor= 4639 AccDes= 0.00D+00 IRadAn=         4 IDoV= 1 UseB2=F ITyADJ=14
 ICtDFT=  3500011 ScaDFX=  1.000000  1.000000  1.000000  1.000000
 FoFCou: FMM=F IPFlag=           0 FMFlag=      100000 FMFlg1=           0
         NFxFlg=           0 DoJE=T BraDBF=F KetDBF=T FulRan=T
         wScrn=  0.000000 ICntrl=       500 IOpCl=  0 I1Cent=   200000004 NGrid=           0
         NMat0=    1 NMatS0=      1 NMatT0=    0 NMatD0=    1 NMtDS0=    0 NMtDT0=    0
 Petite list used in FoFCou.
 Requested convergence on RMS density matrix=1.00D-08 within 128 cycles.
 Requested convergence on MAX density matrix=1.00D-06.
 Requested convergence on             energy=1.00D-06.
 No special actions if energy rises.
 Inv3:  Mode=1 IEnd=    19538112.
 Iteration    1 A*A^-1 deviation from unit magnitude is 1.54D-14 for   2551.
 Iteration    1 A*A^-1 deviation from orthogonality  is 3.92D-15 for   2060    666.
 Iteration    1 A^-1*A deviation from unit magnitude is 1.54D-14 for   2551.
 Iteration    1 A^-1*A deviation from orthogonality  is 3.30D-15 for   1261   1229.
 Error on total polarization charges =  0.05455
 SCF Done:  E(RwB97XD) =  -809.806398480     A.U. after    9 cycles
            NFock=  9  Conv=0.75D-08     -V/T= 2.0051
 SMD-CDS (non-electrostatic) energy       (kcal/mol) =      -7.30
 (included in total energy above)
   1 Symmetry operations used in ECPInt.
 ECPInt:  NShTT=   43660 NPrTT=  133896 LenC2=   40498 LenP2D=   90968.
 LDataN:  DoStor=T MaxTD1= 7 Len=  274
 D1PCM: PCM CHGder 1st derivatives, ID1Alg=3 FixD1E=F DoIter=F DoCFld=F I1PDM=0.
 Calling FoFJK, ICntrl=      2127 FMM=F ISym2X=0 I1Cent= 0 IOpClX= 0 NMat=1 NMatS=1 NMatT=0.
 ***** Axes restored to original set *****
 -------------------------------------------------------------------
 Center     Atomic                   Forces (Hartrees/Bohr)
 Number     Number              X              Y              Z
 -------------------------------------------------------------------
      1        6          -0.000103782    0.000364405   -0.000533171
      2        6          -0.000081912    0.000071026   -0.000123130
      3        6          -0.000077990    0.000062268    0.000133556
      4        6           0.000112203   -0.000279458   -0.000057833
      5        6          -0.000079409    0.000144488    0.000020428
      6        6          -0.000082412    0.000136674   -0.000020494
      7        6           0.000122324   -0.000267884    0.000072668
      8        6           0.000058061    0.000181922    0.000084823
      9        6          -0.000288435   -0.000160337   -0.000099771
     10        1          -0.000024369    0.000053034   -0.000046709
     11        6           0.000210050   -0.000340001    0.000067338
     12        6          -0.000021995    0.000390816    0.000619037
     13        1          -0.000013209    0.000013120   -0.000196318
     14        6          -0.000021402   -0.000219858   -0.000319667
     15        6           0.000243543   -0.000149489    0.000179688
     16        6          -0.000151581    0.000018923   -0.000008330
     17        6           0.000076095   -0.000005456   -0.000137123
     18        6           0.000069094    0.000028253    0.000111259
     19        6           0.000037617    0.000022203    0.000136494
     20        6          -0.000196215    0.000330206    0.000609347
     21        1           0.000051262    0.000063836   -0.000054127
     22        6           0.000329548   -0.000269728    0.000134859
     23        1           0.000025069    0.000016094    0.000058121
     24        6          -0.000016430   -0.000133728    0.000058471
     25        6          -0.000164579   -0.000065134   -0.000960533
     26        1           0.000025574   -0.000035469    0.000054755
     27        1           0.000015117   -0.000001193   -0.000040983
     28        1           0.000025571   -0.000028918   -0.000033413
     29        1           0.000029436   -0.000028157    0.000027948
     30        1           0.000017509    0.000006498    0.000035610
     31        1          -0.000002973    0.000008602    0.000047740
     32        1          -0.000026415   -0.000009832    0.000036407
     33        1          -0.000036266   -0.000013023   -0.000028868
     34        1          -0.000009178   -0.000003555   -0.000049536
     35        1          -0.000072764   -0.000011953   -0.000061229
     36        1           0.000021991    0.000051260    0.000105489
     37        1           0.000001255    0.000059547    0.000177198
 -------------------------------------------------------------------
 Cartesian Forces:  Max     0.000960533 RMS     0.000184298

 GradGradGradGradGradGradGradGradGradGradGradGradGradGradGradGradGradGrad
 Berny optimization.
 Using GEDIIS/GDIIS optimizer.
 FormGI is forming the generalized inverse of G from B-inverse, IUseBI=4.
 Internal  Forces:  Max     0.000383765 RMS     0.000063297
 Search for a local minimum.
 Step number   7 out of a maximum of  222
 All quantities printed in internal units (Hartrees-Bohrs-Radians)
 Mixed Optimization -- En-DIIS/RFO-DIIS
 Swapping is turned off.
 Update second derivatives using D2CorX and points    4    5    6    7
 DE= -1.92D-05 DEPred=-2.92D-05 R= 6.58D-01
 TightC=F SS=  1.41D+00  RLast= 5.02D-02 DXNew= 2.4000D+00 1.5068D-01
 Trust test= 6.58D-01 RLast= 5.02D-02 DXMaxT set to 1.43D+00
 ITU=  1  1  1  1  1  1  0
     Eigenvalues ---    0.01062   0.01155   0.01300   0.01459   0.01524
     Eigenvalues ---    0.01649   0.01670   0.01705   0.01824   0.01882
     Eigenvalues ---    0.01960   0.01993   0.02008   0.02025   0.02085
     Eigenvalues ---    0.02091   0.02096   0.02160   0.02201   0.02288
     Eigenvalues ---    0.02324   0.02378   0.02397   0.02405   0.02451
     Eigenvalues ---    0.02577   0.03750   0.03938   0.04623   0.05394
     Eigenvalues ---    0.05567   0.05744   0.05966   0.06161   0.06312
     Eigenvalues ---    0.06818   0.07088   0.07510   0.08417   0.09084
     Eigenvalues ---    0.09169   0.10099   0.12458   0.12494   0.13238
     Eigenvalues ---    0.13335   0.15430   0.15970   0.16000   0.16000
     Eigenvalues ---    0.16000   0.16000   0.16001   0.16001   0.16019
     Eigenvalues ---    0.18352   0.19054   0.20710   0.21158   0.22000
     Eigenvalues ---    0.22009   0.22613   0.22633   0.22785   0.24561
     Eigenvalues ---    0.24596   0.24754   0.24943   0.25940   0.26461
     Eigenvalues ---    0.27419   0.27567   0.28181   0.28873   0.29810
     Eigenvalues ---    0.30136   0.31344   0.37119   0.37202   0.37230
     Eigenvalues ---    0.37230   0.37230   0.37230   0.37230   0.37230
     Eigenvalues ---    0.37230   0.37230   0.37230   0.37230   0.37232
     Eigenvalues ---    0.37236   0.37271   0.37953   0.40322   0.41710
     Eigenvalues ---    0.42394   0.42775   0.44141   0.44605   0.45616
     Eigenvalues ---    0.46130   0.51627   0.52898   0.54043   0.54858
 En-DIIS/RFO-DIIS/Sim-DIIS IScMMF=       -3 using points:     7    6    5
 RFO step:  Lambda=-8.34779504D-06.
 DidBck=T Rises=F RFO-DIIS coefs:    0.77186    0.23152   -0.00338
 Iteration  1 RMS(Cart)=  0.00122389 RMS(Int)=  0.00000141
 Iteration  2 RMS(Cart)=  0.00000126 RMS(Int)=  0.00000096
 Iteration  3 RMS(Cart)=  0.00000000 RMS(Int)=  0.00000096
 Variable       Old X    -DE/DX   Delta X   Delta X   Delta X     New X
                                 (Linear)    (Quad)   (Total)
    R1        2.87601   0.00003  -0.00000   0.00005   0.00005   2.87606
    R2        2.88020  -0.00020  -0.00035  -0.00032  -0.00067   2.87952
    R3        2.86105  -0.00016  -0.00006  -0.00038  -0.00044   2.86061
    R4        2.05917   0.00018   0.00014   0.00031   0.00045   2.05962
    R5        2.64514  -0.00011   0.00048  -0.00045   0.00003   2.64517
    R6        2.60804   0.00021   0.00006   0.00030   0.00036   2.60840
    R7        2.60803   0.00021   0.00006   0.00031   0.00037   2.60841
    R8        2.87584   0.00004  -0.00006   0.00026   0.00021   2.87605
    R9        2.63399  -0.00012  -0.00007  -0.00016  -0.00023   2.63376
   R10        2.04895   0.00004   0.00002   0.00009   0.00011   2.04906
   R11        2.61742  -0.00000  -0.00004   0.00003  -0.00001   2.61741
   R12        2.04697   0.00005   0.00003   0.00011   0.00014   2.04710
   R13        2.63397  -0.00011  -0.00007  -0.00015  -0.00022   2.63375
   R14        2.04697   0.00005   0.00003   0.00011   0.00013   2.04710
   R15        2.04896   0.00004   0.00002   0.00009   0.00011   2.04906
   R16        2.85878  -0.00010  -0.00013  -0.00016  -0.00029   2.85849
   R17        2.86464  -0.00015   0.00029  -0.00135  -0.00106   2.86359
   R18        2.91152  -0.00005  -0.00016   0.00002  -0.00014   2.91138
   R19        2.04101   0.00003   0.00007  -0.00002   0.00006   2.04107
   R20        2.85842  -0.00004  -0.00026   0.00020  -0.00006   2.85836
   R21        2.85011   0.00004  -0.00003   0.00014   0.00011   2.85021
   R22        2.87998  -0.00016  -0.00014  -0.00038  -0.00051   2.87946
   R23        2.91185  -0.00004   0.00009  -0.00034  -0.00025   2.91159
   R24        2.05911   0.00019   0.00013   0.00036   0.00049   2.05960
   R25        2.86103  -0.00014  -0.00008  -0.00039  -0.00047   2.86056
   R26        2.64312   0.00008   0.00012  -0.00000   0.00012   2.64324
   R27        2.61118  -0.00008   0.00002  -0.00019  -0.00017   2.61101
   R28        2.61075   0.00010   0.00013   0.00010   0.00023   2.61098
   R29        2.63087  -0.00005  -0.00012   0.00001  -0.00011   2.63077
   R30        2.04841   0.00005   0.00003   0.00010   0.00013   2.04854
   R31        2.61992  -0.00010  -0.00003  -0.00018  -0.00021   2.61971
   R32        2.04688   0.00004   0.00002   0.00010   0.00012   2.04700
   R33        2.63083  -0.00003  -0.00010   0.00002  -0.00008   2.63076
   R34        2.04688   0.00005   0.00002   0.00011   0.00013   2.04701
   R35        2.04840   0.00005   0.00003   0.00011   0.00014   2.04853
   R36        2.04043   0.00004   0.00006   0.00005   0.00011   2.04054
   R37        2.84377  -0.00021   0.00007  -0.00036  -0.00029   2.84348
   R38        2.86421  -0.00038  -0.00049  -0.00159  -0.00209   2.86212
   R39        2.04303   0.00003  -0.00005   0.00011   0.00006   2.04310
   R40        2.85461   0.00013   0.00009   0.00027   0.00036   2.85497
   R41        2.84450  -0.00027   0.00020  -0.00109  -0.00089   2.84361
   R42        2.06415   0.00006   0.00006   0.00011   0.00017   2.06432
   R43        2.06400   0.00011   0.00003   0.00027   0.00030   2.06429
   R44        2.04035   0.00006   0.00006   0.00011   0.00017   2.04052
    A1        1.83053   0.00004  -0.00021   0.00058   0.00037   1.83090
    A2        1.85212  -0.00003   0.00006  -0.00044  -0.00038   1.85174
    A3        1.95826  -0.00002   0.00040  -0.00043  -0.00004   1.95822
    A4        1.85621   0.00008  -0.00022   0.00133   0.00110   1.85732
    A5        1.99520  -0.00004  -0.00000  -0.00060  -0.00061   1.99459
    A6        1.96022  -0.00002  -0.00005  -0.00030  -0.00035   1.95987
    A7        1.98426  -0.00003   0.00003  -0.00058  -0.00055   1.98372
    A8        2.20113   0.00003   0.00007   0.00040   0.00047   2.20161
    A9        2.09770  -0.00000  -0.00011   0.00018   0.00007   2.09778
   A10        2.09775  -0.00000  -0.00008   0.00009   0.00001   2.09776
   A11        1.98411  -0.00004   0.00008  -0.00049  -0.00041   1.98370
   A12        2.20123   0.00004  -0.00001   0.00041   0.00040   2.20164
   A13        2.08736  -0.00004   0.00005  -0.00025  -0.00020   2.08715
   A14        2.09636   0.00003  -0.00009   0.00022   0.00013   2.09649
   A15        2.09946   0.00001   0.00004   0.00003   0.00007   2.09954
   A16        2.09808   0.00005   0.00004   0.00014   0.00018   2.09826
   A17        2.09092  -0.00003   0.00006  -0.00019  -0.00014   2.09078
   A18        2.09419  -0.00001  -0.00010   0.00005  -0.00005   2.09414
   A19        2.09809   0.00004   0.00005   0.00012   0.00017   2.09827
   A20        2.09421  -0.00002  -0.00010   0.00004  -0.00006   2.09415
   A21        2.09088  -0.00003   0.00005  -0.00016  -0.00011   2.09077
   A22        2.08738  -0.00004   0.00005  -0.00028  -0.00023   2.08715
   A23        2.09641   0.00003  -0.00008   0.00019   0.00011   2.09652
   A24        2.09940   0.00002   0.00003   0.00009   0.00012   2.09952
   A25        2.22473  -0.00009   0.00000  -0.00051  -0.00051   2.22422
   A26        1.94204  -0.00000   0.00016  -0.00009   0.00007   1.94211
   A27        2.20963   0.00002  -0.00066   0.00048  -0.00019   2.20944
   A28        1.84586   0.00006   0.00057   0.00006   0.00063   1.84649
   A29        1.57135  -0.00005  -0.00077  -0.00006  -0.00083   1.57052
   A30        2.11000   0.00009  -0.00013   0.00065   0.00052   2.11051
   A31        1.90586  -0.00012  -0.00074  -0.00046  -0.00119   1.90467
   A32        2.11021   0.00008  -0.00042   0.00078   0.00035   2.11057
   A33        2.11744   0.00002   0.00039  -0.00036   0.00003   2.11748
   A34        1.90434  -0.00007   0.00054  -0.00011   0.00043   1.90476
   A35        1.94258   0.00001   0.00008  -0.00049  -0.00040   1.94218
   A36        1.57009  -0.00003   0.00049  -0.00002   0.00047   1.57057
   A37        2.22425  -0.00009   0.00041  -0.00031   0.00011   2.22435
   A38        1.84676   0.00002  -0.00034   0.00005  -0.00029   1.84647
   A39        2.20914   0.00007  -0.00002   0.00022   0.00020   2.20934
   A40        1.83024   0.00003  -0.00002   0.00073   0.00071   1.83095
   A41        1.95871  -0.00002   0.00043  -0.00078  -0.00035   1.95836
   A42        1.85213  -0.00003  -0.00002  -0.00037  -0.00039   1.85175
   A43        1.99506  -0.00002  -0.00010  -0.00047  -0.00056   1.99450
   A44        1.85623   0.00009  -0.00029   0.00130   0.00101   1.85725
   A45        1.96015  -0.00004  -0.00003  -0.00028  -0.00030   1.95984
   A46        1.98699  -0.00006   0.00007  -0.00059  -0.00052   1.98647
   A47        2.19816   0.00007  -0.00003   0.00051   0.00048   2.19864
   A48        2.09785  -0.00001  -0.00005   0.00007   0.00002   2.09786
   A49        1.98672  -0.00003   0.00020  -0.00049  -0.00029   1.98643
   A50        2.19826   0.00006  -0.00015   0.00053   0.00038   2.19864
   A51        2.09800  -0.00004  -0.00005  -0.00005  -0.00010   2.09790
   A52        2.08666  -0.00002   0.00001  -0.00007  -0.00006   2.08660
   A53        2.09625   0.00002  -0.00006   0.00010   0.00004   2.09629
   A54        2.10028   0.00000   0.00004  -0.00002   0.00002   2.10030
   A55        2.09857   0.00003   0.00002   0.00006   0.00009   2.09866
   A56        2.09107  -0.00003   0.00000  -0.00012  -0.00012   2.09095
   A57        2.09354   0.00000  -0.00003   0.00006   0.00004   2.09358
   A58        2.09868   0.00002   0.00002   0.00000   0.00003   2.09870
   A59        2.09352  -0.00000  -0.00002   0.00007   0.00005   2.09357
   A60        2.09099  -0.00002   0.00000  -0.00008  -0.00008   2.09091
   A61        2.08656   0.00002   0.00004  -0.00001   0.00003   2.08658
   A62        2.09628  -0.00001  -0.00002   0.00002   0.00001   2.09629
   A63        2.10035  -0.00002  -0.00003  -0.00001  -0.00004   2.10031
   A64        2.21969  -0.00003   0.00051  -0.00033   0.00018   2.21987
   A65        1.80454   0.00010   0.00043   0.00041   0.00084   1.80538
   A66        1.57138   0.00003  -0.00059   0.00015  -0.00043   1.57095
   A67        2.17676  -0.00006  -0.00062  -0.00025  -0.00087   2.17589
   A68        2.28020  -0.00001  -0.00020   0.00040   0.00020   2.28040
   A69        2.06881   0.00005   0.00032   0.00011   0.00043   2.06924
   A70        1.93707  -0.00008  -0.00060  -0.00019  -0.00079   1.93628
   A71        2.12868   0.00005   0.00029   0.00010   0.00040   2.12908
   A72        2.06913   0.00003  -0.00042   0.00039  -0.00003   2.06910
   A73        1.93619  -0.00006   0.00035  -0.00031   0.00004   1.93623
   A74        1.73411   0.00006   0.00013   0.00031   0.00044   1.73455
   A75        1.95350  -0.00005  -0.00043  -0.00006  -0.00049   1.95301
   A76        1.95329  -0.00002   0.00008  -0.00019  -0.00011   1.95318
   A77        1.96038  -0.00001   0.00025  -0.00021   0.00004   1.96043
   A78        1.96063  -0.00002  -0.00007  -0.00003  -0.00010   1.96053
   A79        1.89907   0.00003   0.00004   0.00016   0.00020   1.89927
   A80        1.57036   0.00005   0.00085  -0.00006   0.00079   1.57115
   A81        1.80547   0.00007  -0.00042   0.00036  -0.00005   1.80542
   A82        2.22071  -0.00004   0.00030  -0.00056  -0.00026   2.22045
   A83        2.27991   0.00001  -0.00012   0.00026   0.00015   2.28006
   A84        2.17562  -0.00006  -0.00050   0.00012  -0.00038   2.17524
    D1       -1.01628   0.00000   0.00004  -0.00003   0.00001  -1.01627
    D2        2.11105  -0.00002  -0.00038   0.00025  -0.00013   2.11092
    D3        0.94437   0.00010  -0.00028   0.00152   0.00124   0.94561
    D4       -2.21149   0.00008  -0.00069   0.00180   0.00111  -2.21039
    D5        3.09128   0.00003  -0.00006   0.00059   0.00053   3.09181
    D6       -0.06458   0.00001  -0.00047   0.00087   0.00040  -0.06419
    D7        2.17027   0.00004   0.00024   0.00105   0.00129   2.17156
    D8        0.98841   0.00001   0.00031   0.00068   0.00099   0.98940
    D9       -0.87649   0.00007   0.00166   0.00054   0.00220  -0.87428
   D10        0.21254   0.00003   0.00036   0.00075   0.00111   0.21365
   D11       -0.96932  -0.00000   0.00042   0.00038   0.00081  -0.96852
   D12       -2.83422   0.00005   0.00177   0.00025   0.00202  -2.83220
   D13       -1.96084   0.00003   0.00059   0.00055   0.00114  -1.95971
   D14        3.14048  -0.00000   0.00066   0.00018   0.00083   3.14132
   D15        1.27559   0.00005   0.00201   0.00004   0.00205   1.27764
   D16       -0.94623  -0.00009   0.00043  -0.00148  -0.00105  -0.94727
   D17        2.21704  -0.00005   0.00064  -0.00085  -0.00021   2.21683
   D18        0.99649  -0.00002   0.00012  -0.00045  -0.00032   0.99617
   D19       -2.12343   0.00002   0.00034   0.00018   0.00051  -2.12291
   D20       -3.09190  -0.00003  -0.00007  -0.00046  -0.00053  -3.09243
   D21        0.07137   0.00000   0.00014   0.00017   0.00031   0.07168
   D22        3.12830  -0.00002  -0.00038   0.00024  -0.00013   3.12816
   D23        0.00026  -0.00000  -0.00004  -0.00023  -0.00027  -0.00000
   D24        0.00004  -0.00000   0.00001  -0.00002  -0.00001   0.00003
   D25       -3.12799   0.00002   0.00035  -0.00049  -0.00015  -3.12814
   D26       -3.12844   0.00002   0.00045  -0.00008   0.00037  -3.12807
   D27        0.01314   0.00001   0.00047  -0.00057  -0.00011   0.01303
   D28       -0.00196   0.00000   0.00001   0.00021   0.00023  -0.00174
   D29        3.13962  -0.00001   0.00003  -0.00028  -0.00025   3.13936
   D30        0.00193   0.00000  -0.00007  -0.00014  -0.00021   0.00172
   D31       -3.13966   0.00001  -0.00008   0.00031   0.00023  -3.13943
   D32        3.12815  -0.00002  -0.00045   0.00039  -0.00006   3.12808
   D33       -0.01344  -0.00001  -0.00046   0.00084   0.00037  -0.01307
   D34        1.01596  -0.00001  -0.00017   0.00042   0.00025   1.01621
   D35       -3.09168  -0.00003  -0.00005  -0.00013  -0.00017  -3.09186
   D36       -0.94458  -0.00011   0.00017  -0.00119  -0.00102  -0.94561
   D37       -2.11112   0.00001   0.00019  -0.00008   0.00011  -2.11101
   D38        0.06442  -0.00001   0.00032  -0.00063  -0.00031   0.06411
   D39        2.21152  -0.00009   0.00053  -0.00170  -0.00116   2.21036
   D40       -0.00198  -0.00000   0.00011   0.00011   0.00021  -0.00176
   D41        3.13992   0.00001   0.00006   0.00032   0.00038   3.14030
   D42        3.13962  -0.00001   0.00012  -0.00034  -0.00023   3.13939
   D43       -0.00167  -0.00001   0.00007  -0.00013  -0.00006  -0.00173
   D44        0.00005  -0.00000  -0.00009   0.00009   0.00000   0.00005
   D45       -3.14125   0.00001  -0.00002   0.00016   0.00014  -3.14111
   D46        3.14134  -0.00001  -0.00004  -0.00013  -0.00016   3.14118
   D47        0.00004  -0.00000   0.00003  -0.00006  -0.00003   0.00001
   D48        0.00192   0.00000   0.00003  -0.00025  -0.00022   0.00170
   D49       -3.13966   0.00001   0.00001   0.00025   0.00026  -3.13940
   D50       -3.13997  -0.00001  -0.00004  -0.00032  -0.00036  -3.14033
   D51        0.00164   0.00001  -0.00006   0.00018   0.00012   0.00176
   D52        0.26960  -0.00002  -0.00050   0.00005  -0.00045   0.26915
   D53        2.85597  -0.00004  -0.00117  -0.00039  -0.00156   2.85441
   D54       -2.95107  -0.00004  -0.00173   0.00050  -0.00123  -2.95230
   D55       -0.36469  -0.00006  -0.00240   0.00006  -0.00234  -0.36704
   D56        0.00077   0.00001  -0.00052  -0.00039  -0.00090  -0.00013
   D57       -2.26359  -0.00005  -0.00077  -0.00047  -0.00124  -2.26483
   D58        2.26615   0.00001  -0.00160   0.00009  -0.00151   2.26464
   D59        0.00178  -0.00006  -0.00185   0.00001  -0.00185  -0.00007
   D60        2.03833   0.00002   0.00120   0.00000   0.00120   2.03953
   D61        3.06459   0.00007   0.00159   0.00034   0.00193   3.06653
   D62       -0.48964  -0.00002  -0.00006   0.00026   0.00020  -0.48945
   D63       -1.02509   0.00005   0.00238  -0.00038   0.00200  -1.02309
   D64        0.00118   0.00010   0.00277  -0.00004   0.00273   0.00391
   D65        2.73013   0.00001   0.00112  -0.00012   0.00099   2.73112
   D66       -0.00181   0.00006   0.00188  -0.00001   0.00188   0.00007
   D67        1.02445   0.00011   0.00227   0.00033   0.00261   1.02706
   D68       -2.52978   0.00001   0.00062   0.00025   0.00087  -2.52891
   D69       -0.26810  -0.00001  -0.00023  -0.00064  -0.00087  -0.26897
   D70        2.95343  -0.00002  -0.00088  -0.00027  -0.00115   2.95229
   D71       -2.85225  -0.00006  -0.00124  -0.00099  -0.00223  -2.85447
   D72        0.36929  -0.00007  -0.00189  -0.00061  -0.00251   0.36678
   D73        0.55800  -0.00001   0.00092  -0.00001   0.00091   0.55891
   D74        2.63091  -0.00000   0.00110  -0.00010   0.00100   2.63192
   D75       -1.51511  -0.00001   0.00089  -0.00007   0.00083  -1.51428
   D76        3.14158  -0.00000   0.00004  -0.00007  -0.00003   3.14156
   D77       -1.06869   0.00000   0.00022  -0.00016   0.00007  -1.06863
   D78        1.06847  -0.00001   0.00002  -0.00013  -0.00011   1.06836
   D79       -0.56019   0.00007   0.00075   0.00071   0.00146  -0.55873
   D80        1.51272   0.00007   0.00093   0.00062   0.00155   1.51428
   D81       -2.63330   0.00006   0.00073   0.00065   0.00138  -2.63192
   D82       -0.98954  -0.00003   0.00044  -0.00012   0.00032  -0.98921
   D83        3.14130  -0.00001  -0.00003   0.00062   0.00059  -3.14129
   D84        0.96809  -0.00001   0.00029   0.00031   0.00060   0.96870
   D85       -2.17199  -0.00002   0.00042   0.00002   0.00044  -2.17154
   D86        1.95885  -0.00000  -0.00005   0.00076   0.00071   1.95957
   D87       -0.21436  -0.00001   0.00027   0.00045   0.00072  -0.21363
   D88        0.87378  -0.00002   0.00119  -0.00044   0.00075   0.87454
   D89       -1.27856  -0.00000   0.00072   0.00030   0.00102  -1.27754
   D90        2.83141  -0.00000   0.00104  -0.00001   0.00103   2.83245
   D91        2.52689   0.00004   0.00133   0.00050   0.00182   2.52872
   D92       -1.02895   0.00005   0.00194   0.00005   0.00199  -1.02696
   D93       -0.00181   0.00006   0.00188  -0.00001   0.00188   0.00007
   D94       -2.73335   0.00002   0.00148   0.00066   0.00215  -2.73121
   D95       -0.00601   0.00004   0.00209   0.00022   0.00231  -0.00370
   D96        1.02113   0.00004   0.00204   0.00016   0.00220   1.02333
   D97        0.48727   0.00003   0.00081   0.00106   0.00188   0.48915
   D98       -3.06857   0.00004   0.00142   0.00062   0.00204  -3.06653
   D99       -2.04143   0.00005   0.00137   0.00056   0.00193  -2.03950
   D100       0.94598   0.00010   0.00007   0.00124   0.00131   0.94729
   D101      -2.21692   0.00006  -0.00066   0.00079   0.00013  -2.21679
   D102      -0.99642   0.00005   0.00023   0.00002   0.00025  -0.99618
   D103       2.12386   0.00000  -0.00051  -0.00043  -0.00093   2.12293
   D104       3.09217   0.00004   0.00058  -0.00014   0.00043   3.09260
   D105      -0.07073  -0.00001  -0.00016  -0.00059  -0.00075  -0.07148
   D106       0.00029  -0.00000  -0.00035   0.00005  -0.00029  -0.00001
   D107       3.12158  -0.00004  -0.00055  -0.00052  -0.00107   3.12051
   D108      -3.12135   0.00004   0.00034   0.00046   0.00081  -3.12054
   D109      -0.00006   0.00000   0.00014  -0.00011   0.00003  -0.00003
   D110      -3.12751   0.00004   0.00072   0.00028   0.00101  -3.12651
   D111       0.01565   0.00004   0.00067   0.00031   0.00098   0.01663
   D112      -0.00847  -0.00001  -0.00005  -0.00019  -0.00025  -0.00872
   D113       3.13470  -0.00001  -0.00011  -0.00016  -0.00027   3.13442
   D114       3.12716  -0.00003  -0.00032  -0.00033  -0.00065   3.12651
   D115      -0.01610  -0.00003  -0.00053  -0.00000  -0.00053  -0.01663
   D116       0.00851   0.00001  -0.00009   0.00033   0.00024   0.00875
   D117      -3.13475   0.00001  -0.00031   0.00066   0.00035  -3.13439
   D118      -0.00845  -0.00001  -0.00004  -0.00024  -0.00028  -0.00873
   D119       3.13280  -0.00001   0.00005  -0.00032  -0.00027   3.13252
   D120       3.13482  -0.00002   0.00017  -0.00057  -0.00040   3.13442
   D121      -0.00712  -0.00001   0.00026  -0.00065  -0.00039  -0.00752
   D122      -0.00009   0.00000   0.00013  -0.00006   0.00007  -0.00002
   D123       3.14129   0.00001   0.00015  -0.00020  -0.00005   3.14124
   D124      -3.14133  -0.00000   0.00004   0.00001   0.00006  -3.14127
   D125       0.00005  -0.00000   0.00006  -0.00012  -0.00006  -0.00001
   D126       0.00854   0.00001  -0.00008   0.00028   0.00020   0.00875
   D127      -3.13462   0.00001  -0.00002   0.00025   0.00023  -3.13440
   D128      -3.13283   0.00001  -0.00010   0.00042   0.00032  -3.13251
   D129       0.00719   0.00001  -0.00005   0.00039   0.00034   0.00753
   D130      -2.95719  -0.00003  -0.00166   0.00021  -0.00146  -2.95865
   D131      -0.36285   0.00002  -0.00156   0.00027  -0.00129  -0.36414
   D132      -0.21641  -0.00001  -0.00074  -0.00025  -0.00099  -0.21740
   D133       2.37793   0.00004  -0.00063  -0.00019  -0.00082   2.37712
   D134       0.00178  -0.00006  -0.00185   0.00001  -0.00185  -0.00007
   D135       2.49480  -0.00004  -0.00025  -0.00076  -0.00101   2.49379
   D136      -2.49125  -0.00003  -0.00168  -0.00009  -0.00176  -2.49301
   D137       0.00177  -0.00002  -0.00008  -0.00085  -0.00092   0.00084
   D138       0.56931  -0.00004   0.00033  -0.00059  -0.00026   0.56905
   D139      -1.49847  -0.00002   0.00066  -0.00061   0.00004  -1.49843
   D140       2.63695  -0.00004   0.00047  -0.00065  -0.00018   2.63676
   D141      -3.14134   0.00000   0.00044  -0.00052  -0.00009  -3.14143
   D142       1.07406   0.00003   0.00076  -0.00055   0.00022   1.07428
   D143      -1.07371   0.00001   0.00057  -0.00058  -0.00001  -1.07371
   D144      -0.56969   0.00005   0.00067  -0.00008   0.00059  -0.56910
   D145      -2.63747   0.00008   0.00100  -0.00010   0.00089  -2.63658
   D146       1.49795   0.00006   0.00081  -0.00014   0.00067   1.49862
   D147       2.95968  -0.00005  -0.00178   0.00034  -0.00144   2.95824
   D148       0.21669   0.00003  -0.00044   0.00063   0.00020   0.21689
   D149       0.36629  -0.00011  -0.00226   0.00001  -0.00225   0.36404
   D150      -2.37670  -0.00003  -0.00091   0.00030  -0.00061  -2.37731
         Item               Value     Threshold  Converged?
 Maximum Force            0.000384     0.000450     YES
 RMS     Force            0.000063     0.000300     YES
 Maximum Displacement     0.007103     0.001800     NO 
 RMS     Displacement     0.001224     0.001200     NO 
 Predicted change in Energy=-4.174400D-06
 GradGradGradGradGradGradGradGradGradGradGradGradGradGradGradGradGradGrad

                          Input orientation:                          
 ---------------------------------------------------------------------
 Center     Atomic      Atomic             Coordinates (Angstroms)
 Number     Number       Type             X           Y           Z
 ---------------------------------------------------------------------
      1          6           0       -0.088249   -0.050825    0.990384
      2          6           0        0.579563   -1.272452    0.375596
      3          6           0        0.468827   -1.331169   -1.018545
      4          6           0        1.040427   -2.375575   -1.716933
      5          6           0        1.726574   -3.372087   -1.025100
      6          6           0        1.836184   -3.313954    0.354404
      7          6           0        1.261017   -2.258590    1.059991
      8          6           0        0.593254    1.141859    0.330871
      9          6           0       -0.064903    2.274621   -0.425297
     10          1           0       -1.127908    2.449701   -0.348128
     11          6           0        0.473258    1.078315   -1.178378
     12          6           0       -0.295620   -0.160775   -1.620291
     13          1           0       -0.410655   -0.255379   -2.699961
     14          6           0       -1.627699   -0.116092   -0.902668
     15          6           0       -1.517067   -0.057415    0.490454
     16          6           0       -2.651900    0.013308    1.275421
     17          6           0       -3.905936    0.015174    0.670897
     18          6           0       -4.015585   -0.043011   -0.709827
     19          6           0       -2.872512   -0.103713   -1.502129
     20          6           0        1.990531    1.312529   -1.308518
     21          1           0        2.654377    0.893636   -2.050014
     22          6           0        2.200706    2.634110   -0.620486
     23          1           0        3.161641    3.120084   -0.717141
     24          6           0        0.910942    3.417783   -0.550907
     25          6           0        2.110368    1.375922    0.199970
     26          1           0        2.886052    1.016407    0.859532
     27          1           0        0.955642   -2.418832   -2.797063
     28          1           0        2.175438   -4.193919   -1.569718
     29          1           0        2.370747   -4.090329    0.888242
     30          1           0        1.347854   -2.210853    2.139771
     31          1           0       -2.564227    0.065463    2.354652
     32          1           0       -4.798528    0.061976    1.282838
     33          1           0       -4.993742   -0.041620   -1.175230
     34          1           0       -2.956348   -0.142532   -2.582223
     35          1           0        0.734215    4.007012   -1.453622
     36          1           0        0.874874    4.081596    0.315892
[truncated: 525,783 more chars]
