# Supplementary material for: Hyperpyramidalized alkenes with bond orders near 1.5 as synthetic building blocks
Source: Nat Chem. 2026 Jan 21;18(5):913–22. doi: 10.1038/s41557-025-02055-9 (PMC12859755; doi:10.1038/s41557-025-02055-9)
Supplement: Supplementary file 2 — Output files for reported computations. [file 41557_2025_2055_MOESM2_ESM.zip › Computation data/TS-2/cubene-anthracene-TS-2.fchk]

cubene anthracene                                                       
Freq      RwB97XD                                                     def2TZVP            
Number of atoms                            I               38
Info1-9                                    I   N=           9
          87          87        1002           0           1         100
           6          18        -802
Full Title                                 C   N=           2
cubene anthracene       
Route                                      C   N=           7
# opt=(calcfc,ts) freq wb97xd scrf=(smd,solvent=thf) geom=co
nnectivity def2tzvp     
Charge                                     I                0
Multiplicity                               I                1
Number of electrons                        I              148
Number of alpha electrons                  I               74
Number of beta electrons                   I               74
Number of basis functions                  I              778
Number of independent functions            I              777
Number of point charges in /Mol/           I                0
Number of translation vectors              I                0
Atomic numbers                             I   N=          38
           6           1           6           6           6           1
           6           1           6           6           1           6
           1           6           6           6           6           1
           6           6           6           6           6           6
           6           6           6           6           1           1
           1           1           1           1           1           1
           1           1
Nuclear charges                            R   N=          38
  6.00000000E+00  1.00000000E+00  6.00000000E+00  6.00000000E+00  6.00000000E+00
  1.00000000E+00  6.00000000E+00  1.00000000E+00  6.00000000E+00  6.00000000E+00
  1.00000000E+00  6.00000000E+00  1.00000000E+00  6.00000000E+00  6.00000000E+00
  6.00000000E+00  6.00000000E+00  1.00000000E+00  6.00000000E+00  6.00000000E+00
  6.00000000E+00  6.00000000E+00  6.00000000E+00  6.00000000E+00  6.00000000E+00
  6.00000000E+00  6.00000000E+00  6.00000000E+00  1.00000000E+00  1.00000000E+00
  1.00000000E+00  1.00000000E+00  1.00000000E+00  1.00000000E+00  1.00000000E+00
  1.00000000E+00  1.00000000E+00  1.00000000E+00
Current cartesian coordinates              R   N=         114
 -1.35337050E-05 -2.09956346E+00 -2.60501256E+00 -4.66530442E-05 -2.00836801E+00
 -4.65189849E+00 -3.79599405E-05  2.40040607E+00 -1.33905809E+00  2.20203581E+00
  4.32832569E+00 -1.46361568E+00 -1.04006280E-04  6.31463898E+00 -1.45492403E+00
 -1.46551393E-04  7.99496198E+00 -2.62641998E+00 -2.20217787E+00  4.32825278E+00
 -1.46356027E+00 -3.79583617E+00  4.32665788E+00 -2.75910679E+00 -2.20214107E+00
  4.32820065E+00  1.46369584E+00 -6.74079656E-05  6.31458801E+00  1.45507365E+00
 -8.07450376E-05  7.99486892E+00  2.62663004E+00  2.20207228E+00  4.32827411E+00
  1.46364031E+00  3.79572928E+00  4.32668527E+00  2.75918843E+00 -3.91111202E-06
  2.40036215E+00  1.33906403E+00 -2.31611010E+00 -2.44990285E+00 -1.33933815E+00
 -2.31606792E+00 -2.44989466E+00  1.33936209E+00  6.82911519E-05 -2.09954646E+00
  2.60496135E+00  9.95937476E-05 -2.00833935E+00  4.65184666E+00  2.31617129E+00
 -2.44985089E+00  1.33928921E+00  2.31612920E+00 -2.44986040E+00 -1.33941101E+00
  4.65009143E+00 -2.63143618E+00 -2.63884258E+00  6.86644531E+00 -2.83995258E+00
 -1.33601112E+00  6.86648725E+00 -2.83994487E+00  1.33574831E+00  4.65017419E+00
 -2.63142009E+00  2.63864831E+00 -4.65002645E+00 -2.63150824E+00  2.63879470E+00
 -6.86637671E+00 -2.84007372E+00  1.33596442E+00 -6.86641907E+00 -2.84007951E+00
 -1.33579493E+00 -4.65011004E+00 -2.63152078E+00 -2.63869611E+00  3.79566164E+00
  4.32678393E+00 -2.75920215E+00 -3.79576565E+00  4.32655859E+00  2.75928383E+00
  4.64395019E+00 -2.60808324E+00 -4.68741015E+00  8.64019947E+00 -2.99950546E+00
 -2.34495027E+00  8.64027301E+00 -2.99949353E+00  2.34463249E+00  4.64409740E+00
 -2.60805626E+00  4.68721595E+00 -4.64388552E+00 -2.60814542E+00  4.68736216E+00
 -8.64012761E+00 -2.99965574E+00  2.34490460E+00 -8.64020184E+00 -2.99966527E+00
 -2.34467857E+00 -4.64403384E+00 -2.60816667E+00 -4.68726385E+00
Number of symbols in /Mol/                 I                0
Int Atom Types                             I   N=          38
           0           0           0           0           0           0
           0           0           0           0           0           0
           0           0           0           0           0           0
           0           0           0           0           0           0
           0           0           0           0           0           0
           0           0           0           0           0           0
           0           0
Force Field                                I                0
Atom Types                                 C   N=          38
                                                            
                                                            
                                                            
                                                            
                                                            
                                                            
                                                            
                                    
MM charges                                 R   N=          38
  0.00000000E+00  0.00000000E+00  0.00000000E+00  0.00000000E+00  0.00000000E+00
  0.00000000E+00  0.00000000E+00  0.00000000E+00  0.00000000E+00  0.00000000E+00
  0.00000000E+00  0.00000000E+00  0.00000000E+00  0.00000000E+00  0.00000000E+00
  0.00000000E+00  0.00000000E+00  0.00000000E+00  0.00000000E+00  0.00000000E+00
  0.00000000E+00  0.00000000E+00  0.00000000E+00  0.00000000E+00  0.00000000E+00
  0.00000000E+00  0.00000000E+00  0.00000000E+00  0.00000000E+00  0.00000000E+00
  0.00000000E+00  0.00000000E+00  0.00000000E+00  0.00000000E+00  0.00000000E+00
  0.00000000E+00  0.00000000E+00  0.00000000E+00
Integer atomic weights                     I   N=          38
          12           1          12          12          12           1
          12           1          12          12           1          12
           1          12          12          12          12           1
          12          12          12          12          12          12
          12          12          12          12           1           1
           1           1           1           1           1           1
           1           1
Real atomic weights                        R   N=          38
  1.20000000E+01  1.00782504E+00  1.20000000E+01  1.20000000E+01  1.20000000E+01
  1.00782504E+00  1.20000000E+01  1.00782504E+00  1.20000000E+01  1.20000000E+01
  1.00782504E+00  1.20000000E+01  1.00782504E+00  1.20000000E+01  1.20000000E+01
  1.20000000E+01  1.20000000E+01  1.00782504E+00  1.20000000E+01  1.20000000E+01
  1.20000000E+01  1.20000000E+01  1.20000000E+01  1.20000000E+01  1.20000000E+01
  1.20000000E+01  1.20000000E+01  1.20000000E+01  1.00782504E+00  1.00782504E+00
  1.00782504E+00  1.00782504E+00  1.00782504E+00  1.00782504E+00  1.00782504E+00
  1.00782504E+00  1.00782504E+00  1.00782504E+00
Atom fragment info                         I   N=          38
           0           0           0           0           0           0
           0           0           0           0           0           0
           0           0           0           0           0           0
           0           0           0           0           0           0
           0           0           0           0           0           0
           0           0           0           0           0           0
           0           0
Atom residue num                           I   N=          38
           0           0           0           0           0           0
           0           0           0           0           0           0
           0           0           0           0           0           0
           0           0           0           0           0           0
           0           0           0           0           0           0
           0           0           0           0           0           0
           0           0
Nuclear spins                              I   N=          38
           0           1           0           0           0           1
           0           1           0           0           1           0
           1           0           0           0           0           1
           0           0           0           0           0           0
           0           0           0           0           1           1
           1           1           1           1           1           1
           1           1
Nuclear ZEff                               R   N=          38
 -3.60000000E+00 -1.00000000E+00 -3.60000000E+00 -3.60000000E+00 -3.60000000E+00
 -1.00000000E+00 -3.60000000E+00 -1.00000000E+00 -3.60000000E+00 -3.60000000E+00
 -1.00000000E+00 -3.60000000E+00 -1.00000000E+00 -3.60000000E+00 -3.60000000E+00
 -3.60000000E+00 -3.60000000E+00 -1.00000000E+00 -3.60000000E+00 -3.60000000E+00
 -3.60000000E+00 -3.60000000E+00 -3.60000000E+00 -3.60000000E+00 -3.60000000E+00
 -3.60000000E+00 -3.60000000E+00 -3.60000000E+00 -1.00000000E+00 -1.00000000E+00
 -1.00000000E+00 -1.00000000E+00 -1.00000000E+00 -1.00000000E+00 -1.00000000E+00
 -1.00000000E+00 -1.00000000E+00 -1.00000000E+00
Nuclear ZNuc                               R   N=          38
  6.00000000E+00  1.00000000E+00  6.00000000E+00  6.00000000E+00  6.00000000E+00
  1.00000000E+00  6.00000000E+00  1.00000000E+00  6.00000000E+00  6.00000000E+00
  1.00000000E+00  6.00000000E+00  1.00000000E+00  6.00000000E+00  6.00000000E+00
  6.00000000E+00  6.00000000E+00  1.00000000E+00  6.00000000E+00  6.00000000E+00
  6.00000000E+00  6.00000000E+00  6.00000000E+00  6.00000000E+00  6.00000000E+00
  6.00000000E+00  6.00000000E+00  6.00000000E+00  1.00000000E+00  1.00000000E+00
  1.00000000E+00  1.00000000E+00  1.00000000E+00  1.00000000E+00  1.00000000E+00
  1.00000000E+00  1.00000000E+00  1.00000000E+00
Nuclear QMom                               R   N=          38
  0.00000000E+00  0.00000000E+00  0.00000000E+00  0.00000000E+00  0.00000000E+00
  0.00000000E+00  0.00000000E+00  0.00000000E+00  0.00000000E+00  0.00000000E+00
  0.00000000E+00  0.00000000E+00  0.00000000E+00  0.00000000E+00  0.00000000E+00
  0.00000000E+00  0.00000000E+00  0.00000000E+00  0.00000000E+00  0.00000000E+00
  0.00000000E+00  0.00000000E+00  0.00000000E+00  0.00000000E+00  0.00000000E+00
  0.00000000E+00  0.00000000E+00  0.00000000E+00  0.00000000E+00  0.00000000E+00
  0.00000000E+00  0.00000000E+00  0.00000000E+00  0.00000000E+00  0.00000000E+00
  0.00000000E+00  0.00000000E+00  0.00000000E+00
Nuclear GFac                               R   N=          38
  0.00000000E+00  2.79284600E+00  0.00000000E+00  0.00000000E+00  0.00000000E+00
  2.79284600E+00  0.00000000E+00  2.79284600E+00  0.00000000E+00  0.00000000E+00
  2.79284600E+00  0.00000000E+00  2.79284600E+00  0.00000000E+00  0.00000000E+00
  0.00000000E+00  0.00000000E+00  2.79284600E+00  0.00000000E+00  0.00000000E+00
  0.00000000E+00  0.00000000E+00  0.00000000E+00  0.00000000E+00  0.00000000E+00
  0.00000000E+00  0.00000000E+00  0.00000000E+00  2.79284600E+00  2.79284600E+00
  2.79284600E+00  2.79284600E+00  2.79284600E+00  2.79284600E+00  2.79284600E+00
  2.79284600E+00  2.79284600E+00  2.79284600E+00
MicOpt                                     I   N=          38
          -1          -1          -1          -1          -1          -1
          -1          -1          -1          -1          -1          -1
          -1          -1          -1          -1          -1          -1
          -1          -1          -1          -1          -1          -1
          -1          -1          -1          -1          -1          -1
          -1          -1          -1          -1          -1          -1
          -1          -1
Number of residues                         I                0
Number of secondary structures             I                0
Redundant internal dimensions              I   N=           4
         340          46          96         198
Redundant internal coordinate indices      I   N=        1360
           1           2           0           0           1           3
           0           0           1          15           0           0
           1          20           0           0           3           4
           0           0           3           7           0           0
           3          14           0           0           4           5
           0           0           4          12           0           0
           4          29           0           0           5           6
           0           0           5           7           0           0
           5          10           0           0           7           8
           0           0           7           9           0           0
           9          10           0           0           9          14
           0           0           9          30           0           0
          10          11           0           0          10          12
           0           0          12          13           0           0
          12          14           0           0          14          17
           0           0          15          16           0           0
          15          28           0           0          16          17
           0           0          16          25           0           0
          17          18           0           0          17          19
           0           0          19          20           0           0
          19          24           0           0          20          21
           0           0          21          22           0           0
          21          31           0           0          22          23
           0           0          22          32           0           0
          23          24           0           0          23          33
           0           0          24          34           0           0
          25          26           0           0          25          35
           0           0          26          27           0           0
          26          36           0           0          27          28
           0           0          27          37           0           0
          28          38           0           0           2           1
           3           0           2           1          15           0
           2           1          20           0           3           1
          15           0           3           1          20           0
          15           1          20           0           1           3
           4           0           1           3           7           0
           1           3          14           0           4           3
           7           0           4           3          14           0
           7           3          14           0           3           4
           5           0           3           4          12           0
           3           4          29           0           5           4
          12           0           5           4          29           0
          12           4          29           0           4           5
           6           0           4           5           7           0
           4           5          10           0           6           5
           7           0           6           5          10           0
           7           5          10           0           3           7
           5           0           3           7           8           0
           3           7           9           0           5           7
           8           0           5           7           9           0
           8           7           9           0           7           9
          10           0           7           9          14           0
           7           9          30           0          10           9
          14           0          10           9          30           0
          14           9          30           0           5          10
           9           0           5          10          11           0
           5          10          12           0           9          10
          11           0           9          10          12           0
          11          10          12           0           4          12
          10           0           4          12          13           0
           4          12          14           0          10          12
          13           0          10          12          14           0
          13          12          14           0           3          14
           9           0           3          14          12           0
           3          14          17           0           9          14
          12           0           9          14          17           0
          12          14          17           0           1          15
          16           0           1          15          28           0
          16          15          28           0          15          16
          17           0          15          16          25           0
          17          16          25           0          14          17
          16           0          14          17          18           0
          14          17          19           0          16          17
          18           0          16          17          19           0
          18          17          19           0          17          19
          20           0          17          19          24           0
          20          19          24           0           1          20
          19           0           1          20          21           0
          19          20          21           0          20          21
          22           0          20          21          31           0
          22          21          31           0          21          22
          23           0          21          22          32           0
          23          22          32           0          22          23
          24           0          22          23          33           0
          24          23          33           0          19          24
          23           0          19          24          34           0
          23          24          34           0          16          25
          26           0          16          25          35           0
          26          25          35           0          25          26
          27           0          25          26          36           0
          27          26          36           0          26          27
          28           0          26          27          37           0
          28          27          37           0          15          28
          27           0          15          28          38           0
          27          28          38           0           2           1
           3           4           2           1           3           7
           2           1           3          14          15           1
           3           4          15           1           3           7
          15           1           3          14          20           1
           3           4          20           1           3           7
          20           1           3          14           2           1
          15          16           2           1          15          28
           3           1          15          16           3           1
          15          28          20           1          15          16
          20           1          15          28           2           1
          20          19           2           1          20          21
           3           1          20          19           3           1
          20          21          15           1          20          19
          15           1          20          21           1           3
           4           5           1           3           4          12
           1           3           4          29           7           3
           4           5           7           3           4          12
           7           3           4          29          14           3
           4           5          14           3           4          12
          14           3           4          29           1           3
           7           5           1           3           7           8
           1           3           7           9           4           3
           7           5           4           3           7           8
           4           3           7           9          14           3
           7           5          14           3           7           8
          14           3           7           9           1           3
          14           9           1           3          14          12
           1           3          14          17           4           3
          14           9           4           3          14          12
           4           3          14          17           7           3
          14           9           7           3          14          12
           7           3          14          17           3           4
           5           6           3           4           5           7
           3           4           5          10          12           4
           5           6          12           4           5           7
          12           4           5          10          29           4
           5           6          29           4           5           7
          29           4           5          10           3           4
          12          10           3           4          12          13
           3           4          12          14           5           4
          12          10           5           4          12          13
           5           4          12          14          29           4
          12          10          29           4          12          13
          29           4          12          14           4           5
           7           3           4           5           7           8
           4           5           7           9           6           5
           7           3           6           5           7           8
           6           5           7           9          10           5
           7           3          10           5           7           8
          10           5           7           9           4           5
          10           9           4           5          10          11
           4           5          10          12           6           5
          10           9           6           5          10          11
           6           5          10          12           7           5
          10           9           7           5          10          11
           7           5          10          12           3           7
           9          10           3           7           9          14
           3           7           9          30           5           7
           9          10           5           7           9          14
           5           7           9          30           8           7
           9          10           8           7           9          14
           8           7           9          30           7           9
          10           5           7           9          10          11
           7           9          10          12          14           9
          10           5          14           9          10          11
          14           9          10          12          30           9
          10           5          30           9          10          11
          30           9          10          12           7           9
          14           3           7           9          14          12
           7           9          14          17          10           9
          14           3          10           9          14          12
          10           9          14          17          30           9
          14           3          30           9          14          12
          30           9          14          17           5          10
          12           4           5          10          12          13
           5          10          12          14           9          10
          12           4           9          10          12          13
           9          10          12          14          11          10
          12           4          11          10          12          13
          11          10          12          14           4          12
          14           3           4          12          14           9
           4          12          14          17          10          12
          14           3          10          12          14           9
          10          12          14          17          13          12
          14           3          13          12          14           9
          13          12          14          17           3          14
          17          16           3          14          17          18
           3          14          17          19           9          14
          17          16           9          14          17          18
           9          14          17          19          12          14
          17          16          12          14          17          18
          12          14          17          19           1          15
          16          17           1          15          16          25
          28          15          16          17          28          15
          16          25           1          15          28          27
           1          15          28          38          16          15
          28          27          16          15          28          38
          15          16          17          14          15          16
          17          18          15          16          17          19
          25          16          17          14          25          16
          17          18          25          16          17          19
          15          16          25          26          15          16
          25          35          17          16          25          26
          17          16          25          35          14          17
          19          20          14          17          19          24
          16          17          19          20          16          17
          19          24          18          17          19          20
          18          17          19          24          17          19
          20           1          17          19          20          21
          24          19          20           1          24          19
          20          21          17          19          24          23
          17          19          24          34          20          19
          24          23          20          19          24          34
           1          20          21          22           1          20
          21          31          19          20          21          22
          19          20          21          31          20          21
          22          23          20          21          22          32
          31          21          22          23          31          21
          22          32          21          22          23          24
          21          22          23          33          32          22
          23          24          32          22          23          33
          22          23          24          19          22          23
          24          34          33          23          24          19
          33          23          24          34          16          25
          26          27          16          25          26          36
          35          25          26          27          35          25
          26          36          25          26          27          28
          25          26          27          37          36          26
          27          28          36          26          27          37
          26          27          28          15          26          27
          28          38          37          27          28          15
          37          27          28          38
Redundant internal coordinates             R   N=         340
  2.04891645E+00  4.67465149E+00  2.66251248E+00  2.66251243E+00  2.92942273E+00
  2.92942211E+00  2.67812213E+00  2.96562570E+00  2.92725599E+00  2.05382326E+00
  2.04838672E+00  2.96562541E+00  2.90999767E+00  2.05382329E+00  2.92725611E+00
  2.96562599E+00  2.92942015E+00  2.05382333E+00  2.04838675E+00  2.96562565E+00
  2.05382329E+00  2.92942030E+00  4.67457736E+00  2.67870024E+00  2.67747492E+00
  2.66251240E+00  2.67747474E+00  2.04891635E+00  2.66251240E+00  2.67870021E+00
  2.67747474E+00  2.67747490E+00  2.57935524E+00  2.04870987E+00  2.67175943E+00
  2.04685592E+00  2.57935546E+00  2.04685588E+00  2.04870988E+00  2.57935549E+00
  2.04870988E+00  2.67175935E+00  2.04685588E+00  2.57935534E+00  2.04685591E+00
  2.04870987E+00  1.80050957E+00  2.07229464E+00  2.07229474E+00  1.56872132E+00
  1.56872247E+00  2.10999918E+00  2.24210509E+00  2.24209123E+00  1.84501699E+00
  1.70133412E+00  1.61332989E+00  1.61333009E+00  1.45301094E+00  1.52826177E+00
  2.22635555E+00  1.56788658E+00  2.18771329E+00  2.25338944E+00  2.15049169E+00
  1.67372051E+00  1.57370606E+00  2.15049176E+00  2.17964803E+00  1.57370605E+00
  1.45301121E+00  2.22635525E+00  1.52826174E+00  2.18771333E+00  1.56788680E+00
  2.25338939E+00  1.56788635E+00  1.52825980E+00  2.25339029E+00  1.45301035E+00
  2.18771343E+00  2.22635650E+00  1.57370610E+00  2.17964896E+00  1.57370605E+00
  2.15049135E+00  1.67372014E+00  2.15049149E+00  1.56788662E+00  2.25339032E+00
  1.52825982E+00  2.18771322E+00  1.45301041E+00  2.22635643E+00  1.61333368E+00
  1.61333383E+00  1.84504155E+00  1.70133565E+00  2.24208514E+00  2.24209282E+00
  2.06616308E+00  2.13711814E+00  2.07750970E+00  2.06616305E+00  2.07750976E+00
  2.13711818E+00  1.56872732E+00  1.80049563E+00  1.56873096E+00  2.07229457E+00
  2.10999918E+00  2.07229461E+00  2.06616314E+00  2.13711820E+00  2.07750969E+00
  2.06616301E+00  2.13711807E+00  2.07750983E+00  2.10525177E+00  2.07361818E+00
  2.10430998E+00  2.10030912E+00  2.09664369E+00  2.08622521E+00  2.10030915E+00
  2.08622510E+00  2.09664376E+00  2.10525182E+00  2.07361821E+00  2.10430989E+00
  2.10525180E+00  2.07361822E+00  2.10430990E+00  2.10030916E+00  2.09664367E+00
  2.08622518E+00  2.10030907E+00  2.08622540E+00  2.09664354E+00  2.10525186E+00
  2.07361813E+00  2.10430993E+00 -1.28713148E+00  1.28713217E+00  3.14158951E+00
  2.90946477E+00 -7.99456895E-01  1.05500044E+00  7.99457997E-01 -2.90946366E+00
 -1.05500633E+00 -3.09137950E+00 -2.48764209E-02 -1.25907616E+00  1.80742691E+00
  3.08061828E-01 -2.90862040E+00  3.09137896E+00  2.48761470E-02  1.25907495E+00
 -1.80742786E+00 -3.08062383E-01  2.90862012E+00  2.74973341E+00 -1.96055199E+00
  4.79353622E-01  4.64282104E-02  1.61932812E+00 -2.22395158E+00 -1.57289916E+00
  7.51438241E-07  2.43990636E+00 -2.74973857E+00 -4.79358633E-01  1.96054661E+00
 -4.64282135E-02  2.22395172E+00 -1.61932834E+00  1.57289898E+00 -2.43990639E+00
 -1.15202457E-06 -2.28988453E+00  2.28989984E+00  3.46403125E-06  1.70340018E+00
 -7.50699146E-07 -2.28989713E+00  1.15125334E-06 -1.70339978E+00  2.28988915E+00
 -2.42876862E+00 -4.57126564E-02  1.52830944E+00  2.32610741E+00 -1.57402194E+00
  1.56284697E-07 -1.25576634E-01  2.25747933E+00 -2.45168388E+00 -1.45302817E+00
  2.42149675E+00 -6.86747946E-07 -1.55572690E-07 -2.40866054E+00  1.45302733E+00
  2.40865949E+00 -8.88214209E-07 -2.42149833E+00  4.57126645E-02 -2.25747918E+00
  1.57402188E+00  2.42876858E+00  1.25576744E-01 -2.32610750E+00 -1.52830943E+00
  2.45168403E+00 -2.14390376E-07 -1.67372969E+00  2.30472781E+00 -1.54857410E-07
  2.30472797E+00  1.54138810E-07 -2.30472781E+00  2.11260421E-07 -2.30472760E+00
  1.67372974E+00  1.45302849E+00  1.05324966E-06 -2.42149645E+00  2.09677924E-07
 -1.45302723E+00  2.40866058E+00 -2.40865972E+00  2.42149814E+00  6.44378314E-07
 -2.13871898E-07  2.32610810E+00 -1.57402231E+00  1.52830710E+00 -2.42876989E+00
 -4.57149924E-02 -2.45168540E+00 -1.25577086E-01  2.25747781E+00 -1.15231365E-06
  1.61933057E+00 -1.96058246E+00 -1.57290110E+00  4.64306266E-02  2.74970290E+00
  2.43990429E+00 -2.22394929E+00  4.79322990E-01  1.57699067E-07  2.45168550E+00
 -1.52830715E+00  1.57402229E+00 -2.25747767E+00  4.57149898E-02 -2.32610821E+00
  1.25577134E-01  2.42876979E+00  7.51290480E-07 -1.61933084E+00  1.96058505E+00
  1.57290096E+00 -4.64306316E-02 -2.74970005E+00 -2.43990470E+00  2.22394902E+00
 -4.79320398E-01 -1.05500708E+00  3.14158944E+00  1.05499964E+00  7.99474339E-01
 -1.28711445E+00  2.90948106E+00 -2.90949275E+00  1.28710377E+00 -7.99486034E-01
  4.71922386E-07  3.06912558E+00 -3.06912357E+00  1.53958636E-06 -3.08225115E+00
  6.28482241E-02 -1.62170335E-02  3.12888234E+00  1.25908926E+00  3.09137996E+00
 -3.08062220E-01 -1.80741493E+00  2.48757810E-02  2.90861890E+00  1.62149405E-02
 -3.12888448E+00  3.08225017E+00 -6.28492480E-02 -1.25908775E+00  1.80741687E+00
  3.08061668E-01 -2.90861903E+00 -3.09138052E+00 -2.48759094E-02  6.26203459E-07
  3.06912440E+00 -3.06912490E+00 -1.12521035E-06 -3.08225070E+00  6.28487346E-02
 -1.62150283E-02  3.12888440E+00  3.08225039E+00 -6.28485383E-02  1.62165508E-02
 -3.12888238E+00 -1.64279599E-02  3.12928830E+00  3.12873287E+00 -8.73617851E-03
 -3.77561434E-07 -3.13749452E+00  3.13749323E+00 -9.02966106E-07  1.64279457E-02
 -3.12873339E+00 -3.12928778E+00  8.73618469E-03 -1.64281293E-02  3.12928799E+00
  3.12873320E+00 -8.73598724E-03  5.00466097E-07 -3.13749340E+00  3.13749425E+00
  3.47232228E-07  1.64281765E-02 -3.12873311E+00 -3.12928779E+00  8.73623157E-03
ZRed-IntVec                                I   N=         340
           0           0           0           0           0           0
           0           0           0           0           0           0
           0           0           0           0           0           0
           0           0           0           0           0           0
           0           0           0           0           0           0
           0           0           0           0           0           0
           0           0           0           0           0           0
           0           0           0           0           0           0
           0           0           0           0           0           0
           0           0           0           0           0           0
           0           0           0           0           0           0
           0           0           0           0           0           0
           0           0           0           0           0           0
           0           0           0           0           0           0
           0           0           0           0           0           0
           0           0           0           0           0           0
           0           0           0           0           0           0
           0           0           0           0           0           0
           0           0           0           0           0           0
           0           0           0           0           0           0
           0           0           0           0           0           0
           0           0           0           0           0           0
           0           0           0           0           0           0
           0           0           0           0           0           0
           0           0           0           0           0           0
           0           0           0           0           0           0
           0           0           0           0           0           0
           0           0           0           0           0           0
           0           0           0           0           0           0
           0           0           0           0           0           0
           0           0           0           0           0           0
           0           0           0           0           0           0
           0           0           0           0           0           0
           0           0           0           0           0           0
           0           0           0           0           0           0
           0           0           0           0           0           0
           0           0           0           0           0           0
           0           0           0           0           0           0
           0           0           0           0           0           0
           0           0           0           0           0           0
           0           0           0           0           0           0
           0           0           0           0           0           0
           0           0           0           0           0           0
           0           0           0           0           0           0
           0           0           0           0           0           0
           0           0           0           0           0           0
           0           0           0           0           0           0
           0           0           0           0           0           0
           0           0           0           0           0           0
           0           0           0           0           0           0
           0           0           0           0           0           0
           0           0           0           0           0           0
           0           0           0           0           0           0
           0           0           0           0           0           0
           0           0           0           0           0           0
           0           0           0           0           0           0
           0           0           0           0
ZRed-FPVec                                 R   N=         340
  0.00000000E+00  0.00000000E+00  0.00000000E+00  0.00000000E+00  0.00000000E+00
  0.00000000E+00  0.00000000E+00  0.00000000E+00  0.00000000E+00  0.00000000E+00
  0.00000000E+00  0.00000000E+00  0.00000000E+00  0.00000000E+00  0.00000000E+00
  0.00000000E+00  0.00000000E+00  0.00000000E+00  0.00000000E+00  0.00000000E+00
  0.00000000E+00  0.00000000E+00  0.00000000E+00  0.00000000E+00  0.00000000E+00
  0.00000000E+00  0.00000000E+00  0.00000000E+00  0.00000000E+00  0.00000000E+00
  0.00000000E+00  0.00000000E+00  0.00000000E+00  0.00000000E+00  0.00000000E+00
  0.00000000E+00  0.00000000E+00  0.00000000E+00  0.00000000E+00  0.00000000E+00
  0.00000000E+00  0.00000000E+00  0.00000000E+00  0.00000000E+00  0.00000000E+00
  0.00000000E+00  0.00000000E+00  0.00000000E+00  0.00000000E+00  0.00000000E+00
  0.00000000E+00  0.00000000E+00  0.00000000E+00  0.00000000E+00  0.00000000E+00
  0.00000000E+00  0.00000000E+00  0.00000000E+00  0.00000000E+00  0.00000000E+00
  0.00000000E+00  0.00000000E+00  0.00000000E+00  0.00000000E+00  0.00000000E+00
  0.00000000E+00  0.00000000E+00  0.00000000E+00  0.00000000E+00  0.00000000E+00
  0.00000000E+00  0.00000000E+00  0.00000000E+00  0.00000000E+00  0.00000000E+00
  0.00000000E+00  0.00000000E+00  0.00000000E+00  0.00000000E+00  0.00000000E+00
  0.00000000E+00  0.00000000E+00  0.00000000E+00  0.00000000E+00  0.00000000E+00
  0.00000000E+00  0.00000000E+00  0.00000000E+00  0.00000000E+00  0.00000000E+00
  0.00000000E+00  0.00000000E+00  0.00000000E+00  0.00000000E+00  0.00000000E+00
  0.00000000E+00  0.00000000E+00  0.00000000E+00  0.00000000E+00  0.00000000E+00
  0.00000000E+00  0.00000000E+00  0.00000000E+00  0.00000000E+00  0.00000000E+00
  0.00000000E+00  0.00000000E+00  0.00000000E+00  0.00000000E+00  0.00000000E+00
  0.00000000E+00  0.00000000E+00  0.00000000E+00  0.00000000E+00  0.00000000E+00
  0.00000000E+00  0.00000000E+00  0.00000000E+00  0.00000000E+00  0.00000000E+00
  0.00000000E+00  0.00000000E+00  0.00000000E+00  0.00000000E+00  0.00000000E+00
  0.00000000E+00  0.00000000E+00  0.00000000E+00  0.00000000E+00  0.00000000E+00
  0.00000000E+00  0.00000000E+00  0.00000000E+00  0.00000000E+00  0.00000000E+00
  0.00000000E+00  0.00000000E+00  0.00000000E+00  0.00000000E+00  0.00000000E+00
  0.00000000E+00  0.00000000E+00  0.00000000E+00  0.00000000E+00  0.00000000E+00
  0.00000000E+00  0.00000000E+00  0.00000000E+00  0.00000000E+00  0.00000000E+00
  0.00000000E+00  0.00000000E+00  0.00000000E+00  0.00000000E+00  0.00000000E+00
  0.00000000E+00  0.00000000E+00  0.00000000E+00  0.00000000E+00  0.00000000E+00
  0.00000000E+00  0.00000000E+00  0.00000000E+00  0.00000000E+00  0.00000000E+00
  0.00000000E+00  0.00000000E+00  0.00000000E+00  0.00000000E+00  0.00000000E+00
  0.00000000E+00  0.00000000E+00  0.00000000E+00  0.00000000E+00  0.00000000E+00
  0.00000000E+00  0.00000000E+00  0.00000000E+00  0.00000000E+00  0.00000000E+00
  0.00000000E+00  0.00000000E+00  0.00000000E+00  0.00000000E+00  0.00000000E+00
  0.00000000E+00  0.00000000E+00  0.00000000E+00  0.00000000E+00  0.00000000E+00
  0.00000000E+00  0.00000000E+00  0.00000000E+00  0.00000000E+00  0.00000000E+00
  0.00000000E+00  0.00000000E+00  0.00000000E+00  0.00000000E+00  0.00000000E+00
  0.00000000E+00  0.00000000E+00  0.00000000E+00  0.00000000E+00  0.00000000E+00
  0.00000000E+00  0.00000000E+00  0.00000000E+00  0.00000000E+00  0.00000000E+00
  0.00000000E+00  0.00000000E+00  0.00000000E+00  0.00000000E+00  0.00000000E+00
  0.00000000E+00  0.00000000E+00  0.00000000E+00  0.00000000E+00  0.00000000E+00
  0.00000000E+00  0.00000000E+00  0.00000000E+00  0.00000000E+00  0.00000000E+00
  0.00000000E+00  0.00000000E+00  0.00000000E+00  0.00000000E+00  0.00000000E+00
  0.00000000E+00  0.00000000E+00  0.00000000E+00  0.00000000E+00  0.00000000E+00
  0.00000000E+00  0.00000000E+00  0.00000000E+00  0.00000000E+00  0.00000000E+00
  0.00000000E+00  0.00000000E+00  0.00000000E+00  0.00000000E+00  0.00000000E+00
  0.00000000E+00  0.00000000E+00  0.00000000E+00  0.00000000E+00  0.00000000E+00
  0.00000000E+00  0.00000000E+00  0.00000000E+00  0.00000000E+00  0.00000000E+00
  0.00000000E+00  0.00000000E+00  0.00000000E+00  0.00000000E+00  0.00000000E+00
  0.00000000E+00  0.00000000E+00  0.00000000E+00  0.00000000E+00  0.00000000E+00
  0.00000000E+00  0.00000000E+00  0.00000000E+00  0.00000000E+00  0.00000000E+00
  0.00000000E+00  0.00000000E+00  0.00000000E+00  0.00000000E+00  0.00000000E+00
  0.00000000E+00  0.00000000E+00  0.00000000E+00  0.00000000E+00  0.00000000E+00
  0.00000000E+00  0.00000000E+00  0.00000000E+00  0.00000000E+00  0.00000000E+00
  0.00000000E+00  0.00000000E+00  0.00000000E+00  0.00000000E+00  0.00000000E+00
  0.00000000E+00  0.00000000E+00  0.00000000E+00  0.00000000E+00  0.00000000E+00
  0.00000000E+00  0.00000000E+00  0.00000000E+00  0.00000000E+00  0.00000000E+00
  0.00000000E+00  0.00000000E+00  0.00000000E+00  0.00000000E+00  0.00000000E+00
  0.00000000E+00  0.00000000E+00  0.00000000E+00  0.00000000E+00  0.00000000E+00
  0.00000000E+00  0.00000000E+00  0.00000000E+00  0.00000000E+00  0.00000000E+00
  0.00000000E+00  0.00000000E+00  0.00000000E+00  0.00000000E+00  0.00000000E+00
  0.00000000E+00  0.00000000E+00  0.00000000E+00  0.00000000E+00  0.00000000E+00
  0.00000000E+00  0.00000000E+00  0.00000000E+00  0.00000000E+00  0.00000000E+00
  0.00000000E+00  0.00000000E+00  0.00000000E+00  0.00000000E+00  0.00000000E+00
  0.00000000E+00  0.00000000E+00  0.00000000E+00  0.00000000E+00  0.00000000E+00
ZRed-Constraint1                           R   N=         340
  2.04891645E+00  4.67465149E+00  2.66251248E+00  2.66251243E+00  2.92942273E+00
  2.92942211E+00  2.67812213E+00  2.96562570E+00  2.92725599E+00  2.05382326E+00
  2.04838672E+00  2.96562541E+00  2.90999767E+00  2.05382329E+00  2.92725611E+00
  2.96562599E+00  2.92942015E+00  2.05382333E+00  2.04838675E+00  2.96562565E+00
  2.05382329E+00  2.92942030E+00  4.67457736E+00  2.67870024E+00  2.67747492E+00
  2.66251240E+00  2.67747474E+00  2.04891635E+00  2.66251240E+00  2.67870021E+00
  2.67747474E+00  2.67747490E+00  2.57935524E+00  2.04870987E+00  2.67175943E+00
  2.04685592E+00  2.57935546E+00  2.04685588E+00  2.04870988E+00  2.57935549E+00
  2.04870988E+00  2.67175935E+00  2.04685588E+00  2.57935534E+00  2.04685591E+00
  2.04870987E+00  1.80050957E+00  2.07229464E+00  2.07229474E+00  1.56872132E+00
  1.56872247E+00  2.10999918E+00  2.24210509E+00  2.24209123E+00  1.84501699E+00
  1.70133412E+00  1.61332989E+00  1.61333009E+00  1.45301094E+00  1.52826177E+00
  2.22635555E+00  1.56788658E+00  2.18771329E+00  2.25338944E+00  2.15049169E+00
  1.67372051E+00  1.57370606E+00  2.15049176E+00  2.17964803E+00  1.57370605E+00
  1.45301121E+00  2.22635525E+00  1.52826174E+00  2.18771333E+00  1.56788680E+00
  2.25338939E+00  1.56788635E+00  1.52825980E+00  2.25339029E+00  1.45301035E+00
  2.18771343E+00  2.22635650E+00  1.57370610E+00  2.17964896E+00  1.57370605E+00
  2.15049135E+00  1.67372014E+00  2.15049149E+00  1.56788662E+00  2.25339032E+00
  1.52825982E+00  2.18771322E+00  1.45301041E+00  2.22635643E+00  1.61333368E+00
  1.61333383E+00  1.84504155E+00  1.70133565E+00  2.24208514E+00  2.24209282E+00
  2.06616308E+00  2.13711814E+00  2.07750970E+00  2.06616305E+00  2.07750976E+00
  2.13711818E+00  1.56872732E+00  1.80049563E+00  1.56873096E+00  2.07229457E+00
  2.10999918E+00  2.07229461E+00  2.06616314E+00  2.13711820E+00  2.07750969E+00
  2.06616301E+00  2.13711807E+00  2.07750983E+00  2.10525177E+00  2.07361818E+00
  2.10430998E+00  2.10030912E+00  2.09664369E+00  2.08622521E+00  2.10030915E+00
  2.08622510E+00  2.09664376E+00  2.10525182E+00  2.07361821E+00  2.10430989E+00
  2.10525180E+00  2.07361822E+00  2.10430990E+00  2.10030916E+00  2.09664367E+00
  2.08622518E+00  2.10030907E+00  2.08622540E+00  2.09664354E+00  2.10525186E+00
  2.07361813E+00  2.10430993E+00 -1.28713148E+00  1.28713217E+00  3.14158951E+00
  2.90946477E+00 -7.99456895E-01  1.05500044E+00  7.99457997E-01 -2.90946366E+00
 -1.05500633E+00 -3.09137950E+00 -2.48764209E-02 -1.25907616E+00  1.80742691E+00
  3.08061828E-01 -2.90862040E+00  3.09137896E+00  2.48761470E-02  1.25907495E+00
 -1.80742786E+00 -3.08062383E-01  2.90862012E+00  2.74973341E+00 -1.96055199E+00
  4.79353622E-01  4.64282104E-02  1.61932812E+00 -2.22395158E+00 -1.57289916E+00
  7.51438241E-07  2.43990636E+00 -2.74973857E+00 -4.79358633E-01  1.96054661E+00
 -4.64282135E-02  2.22395172E+00 -1.61932834E+00  1.57289898E+00 -2.43990639E+00
 -1.15212093E-06 -2.28988453E+00  2.28989984E+00  3.46403125E-06  1.70340018E+00
 -7.50847023E-07 -2.28989713E+00  1.15134977E-06 -1.70339978E+00  2.28988915E+00
 -2.42876862E+00 -4.57126564E-02  1.52830944E+00  2.32610741E+00 -1.57402194E+00
  1.56993475E-07 -1.25576634E-01  2.25747933E+00 -2.45168388E+00 -1.45302817E+00
  2.42149675E+00 -6.86586263E-07 -1.54138810E-07 -2.40866054E+00  1.45302733E+00
  2.40865949E+00 -8.87964184E-07 -2.42149833E+00  4.57126645E-02 -2.25747918E+00
  1.57402188E+00  2.42876858E+00  1.25576744E-01 -2.32610750E+00 -1.52830943E+00
  2.45168403E+00 -2.14390376E-07 -1.67372969E+00  2.30472781E+00 -1.55572690E-07
  2.30472797E+00  1.54138810E-07 -2.30472781E+00  2.11260421E-07 -2.30472760E+00
  1.67372974E+00  1.45302849E+00  1.05335506E-06 -2.42149645E+00  2.09677924E-07
 -1.45302723E+00  2.40866058E+00 -2.40865972E+00  2.42149814E+00  6.44378314E-07
 -2.13871898E-07  2.32610810E+00 -1.57402231E+00  1.52830710E+00 -2.42876989E+00
 -4.57149924E-02 -2.45168540E+00 -1.25577086E-01  2.25747781E+00 -1.15231365E-06
  1.61933057E+00 -1.96058246E+00 -1.57290110E+00  4.64306266E-02  2.74970290E+00
  2.43990429E+00 -2.22394929E+00  4.79322990E-01  1.57699067E-07  2.45168550E+00
 -1.52830715E+00  1.57402229E+00 -2.25747767E+00  4.57149898E-02 -2.32610821E+00
  1.25577134E-01  2.42876979E+00  7.51438241E-07 -1.61933084E+00  1.96058505E+00
  1.57290096E+00 -4.64306316E-02 -2.74970005E+00 -2.43990470E+00  2.22394902E+00
 -4.79320398E-01 -1.05500708E+00  3.14158944E+00  1.05499964E+00  7.99474339E-01
 -1.28711445E+00  2.90948106E+00 -2.90949275E+00  1.28710377E+00 -7.99486034E-01
  4.72157583E-07  3.06912558E+00 -3.06912357E+00  1.53958636E-06 -3.08225115E+00
  6.28482241E-02 -1.62170335E-02  3.12888234E+00  1.25908926E+00  3.09137996E+00
 -3.08062220E-01 -1.80741493E+00  2.48757810E-02  2.90861890E+00  1.62149405E-02
 -3.12888448E+00  3.08225017E+00 -6.28492480E-02 -1.25908775E+00  1.80741687E+00
  3.08061668E-01 -2.90861903E+00 -3.09138052E+00 -2.48759094E-02  6.26203459E-07
  3.06912440E+00 -3.06912490E+00 -1.12511168E-06 -3.08225070E+00  6.28487346E-02
 -1.62150283E-02  3.12888440E+00  3.08225039E+00 -6.28485383E-02  1.62165508E-02
 -3.12888238E+00 -1.64279599E-02  3.12928830E+00  3.12873287E+00 -8.73617851E-03
 -3.77855370E-07 -3.13749452E+00  3.13749323E+00 -9.03211979E-07  1.64279457E-02
 -3.12873339E+00 -3.12928778E+00  8.73618469E-03 -1.64281293E-02  3.12928799E+00
  3.12873320E+00 -8.73598724E-03  5.00466097E-07 -3.13749340E+00  3.13749425E+00
  3.47232228E-07  1.64281765E-02 -3.12873311E+00 -3.12928779E+00  8.73623157E-03
ZRed-Constraint2                           R   N=         340
  2.05513241E+00  4.81712481E+00  2.67718033E+00  2.67718056E+00  2.94807570E+00
  2.94807363E+00  2.69426380E+00  2.98540045E+00  2.94691829E+00  2.06423637E+00
  2.05882839E+00  2.98539943E+00  2.93266031E+00  2.06423758E+00  2.94691640E+00
  2.98539999E+00  2.94807528E+00  2.06423505E+00  2.05883088E+00  2.98540069E+00
  2.06423551E+00  2.94807426E+00  4.81747824E+00  2.70829123E+00  2.68604297E+00
  2.67717268E+00  2.68604732E+00  2.05513192E+00  2.67717256E+00  2.70828934E+00
  2.68604808E+00  2.68604244E+00  2.60116759E+00  2.05534242E+00  2.68055761E+00
  2.05371812E+00  2.60116487E+00  2.05371917E+00  2.05534109E+00  2.60116663E+00
  2.05534123E+00  2.68055572E+00  2.05371809E+00  2.60116819E+00  2.05371948E+00
  2.05534230E+00  1.79849879E+00  2.06976666E+00  2.06976744E+00  1.57061718E+00
  1.57061510E+00  2.11475221E+00  2.24824743E+00  2.24827172E+00  1.83874354E+00
  1.69151733E+00  1.61365943E+00  1.61365989E+00  1.46303102E+00  1.52793267E+00
  2.22606938E+00  1.56840783E+00  2.18672057E+00  2.24865580E+00  2.15372999E+00
  1.66351572E+00  1.57318490E+00  2.15373083E+00  2.18143813E+00  1.57318434E+00
  1.46303195E+00  2.22606840E+00  1.52793332E+00  2.18671893E+00  1.56840850E+00
  2.24865673E+00  1.56840887E+00  1.52793220E+00  2.24865637E+00  1.46302981E+00
  2.18671658E+00  2.22607315E+00  1.57318359E+00  2.18143831E+00  1.57318366E+00
  2.15373121E+00  1.66351730E+00  2.15372968E+00  1.56840891E+00  2.24865523E+00
  1.52793222E+00  2.18671774E+00  1.46302990E+00  2.22607315E+00  1.61365990E+00
  1.61366099E+00  1.83864826E+00  1.69151918E+00  2.24829580E+00  2.24827393E+00
  2.06427206E+00  2.14248427E+00  2.07552107E+00  2.06427734E+00  2.07551947E+00
  2.14248160E+00  1.57056723E+00  1.79853976E+00  1.57056412E+00  2.06977238E+00
  2.11475827E+00  2.06977144E+00  2.06427815E+00  2.14248171E+00  2.07551861E+00
  2.06427204E+00  2.14248355E+00  2.07552188E+00  2.10770214E+00  2.07264077E+00
  2.10277566E+00  2.09980152E+00  2.09593593E+00  2.08744703E+00  2.09980379E+00
  2.08744576E+00  2.09593493E+00  2.10770171E+00  2.07263999E+00  2.10277687E+00
  2.10770094E+00  2.07264072E+00  2.10277692E+00  2.09980394E+00  2.09593380E+00
  2.08744674E+00  2.09980252E+00  2.08744702E+00  2.09593494E+00  2.10770175E+00
  2.07264122E+00  2.10277563E+00 -1.28919704E+00  1.28918521E+00 -3.14159195E+00
  2.90977188E+00 -7.95031182E-01  1.05737696E+00  7.95019609E-01 -2.90978345E+00
 -1.05737531E+00 -3.09634395E+00 -1.07400167E-03 -1.26564429E+00  1.82962566E+00
  3.04831890E-01 -2.88308347E+00  3.09634407E+00  1.07240802E-03  1.26564547E+00
 -1.82962619E+00 -3.04831886E-01  2.88308176E+00  2.75539085E+00 -1.95476274E+00
  4.77365046E-01  4.61912325E-02  1.61922295E+00 -2.23183457E+00 -1.57303124E+00
  4.74970861E-07  2.43212826E+00 -2.75538185E+00 -4.77357924E-01  1.95477118E+00
 -4.61912437E-02  2.23183268E+00 -1.61922352E+00  1.57303082E+00 -2.43213056E+00
 -1.45848802E-06 -2.29480752E+00  2.29478210E+00 -1.12560496E-06  1.69359521E+00
 -4.74269106E-07 -2.29478370E+00  1.45787892E-06 -1.69359422E+00  2.29480786E+00
 -2.42517088E+00 -4.54765840E-02  1.52794017E+00  2.33007350E+00 -1.57341751E+00
 -7.49515077E-07 -1.14289629E-01  2.26540467E+00 -2.44436388E+00 -1.46303356E+00
  2.41663519E+00 -4.34184142E-07  7.36213882E-07 -2.40351583E+00  1.46303386E+00
  2.40352092E+00  4.35713113E-06 -2.41663126E+00  4.54766112E-02 -2.26540333E+00
  1.57341812E+00  2.42517038E+00  1.14290442E-01 -2.33007342E+00 -1.52794066E+00
  2.44436471E+00  8.50280679E-07 -1.66352281E+00  2.30983059E+00  7.39824270E-07
  2.30983114E+00 -7.59520825E-07 -2.30983061E+00 -8.39373297E-07 -2.30983274E+00
  1.66352272E+00  1.46303437E+00  1.33288367E-06 -2.41663522E+00 -8.35395830E-07
 -1.46303387E+00  2.40351489E+00 -2.40352008E+00  2.41663220E+00 -4.35608630E-06
  8.50280679E-07  2.33007491E+00 -1.57341510E+00  1.52794118E+00 -2.42517006E+00
 -4.54747681E-02 -2.44436092E+00 -1.14286852E-01  2.26540844E+00 -1.45841190E-06
  1.61922227E+00 -1.95465574E+00 -1.57303432E+00  4.61894013E-02  2.75549670E+00
  2.43212978E+00 -2.23183181E+00  4.77475495E-01 -7.49366937E-07  2.44436034E+00
 -1.52794110E+00  1.57341513E+00 -2.26540908E+00  4.54747834E-02 -2.33007391E+00
  1.14287181E-01  2.42517104E+00  4.74970861E-07 -1.61922229E+00  1.95464760E+00
  1.57303337E+00 -4.61893900E-02 -2.75550481E+00 -2.43212907E+00  2.23183347E+00
 -4.77481950E-01 -1.05737794E+00 -3.14159231E+00  1.05738042E+00  7.94955333E-01
 -1.28925904E+00  2.90971370E+00 -2.90970139E+00  1.28926955E+00 -7.94943022E-01
 -2.44263078E-05  3.09708767E+00 -3.09711180E+00  3.00619617E-07 -3.11417781E+00
  3.97684893E-02 -1.91930041E-02  3.13475329E+00  1.26560435E+00  3.09632371E+00
 -3.04782036E-01 -1.82969137E+00  1.02798583E-03  2.88310755E+00  1.91920490E-02
 -3.13475614E+00  3.11420296E+00 -3.97452298E-02 -1.26560597E+00  1.82969115E+00
  3.04782172E-01 -2.88310601E+00 -3.09632344E+00 -1.02631250E-03  2.43397412E-05
  3.09711332E+00 -3.09708913E+00 -1.54857410E-07 -3.11420550E+00  3.97438557E-02
 -1.91931325E-02  3.13475622E+00  3.11418116E+00 -3.97691426E-02  1.91946545E-02
 -3.13475565E+00 -1.94626269E-02  3.12351837E+00  3.13470123E+00 -5.50308347E-03
  2.51825216E-06 -3.14021150E+00  3.14021357E+00 -4.44294557E-07  1.94587744E-02
 -3.13470413E+00 -3.12351925E+00  5.50315723E-03 -1.94585203E-02  3.12352097E+00
  3.13470320E+00 -5.50261622E-03 -9.55999788E-07 -3.14021376E+00  3.14021159E+00
 -1.21560966E-06  1.94601217E-02 -3.13469965E+00 -3.12351911E+00  5.50641781E-03
SymInf integers                            I   N=          26
           1           1           1           1           1           0
           0           0           0           0           0           0
           0           0           0           0           0           0
           0           0           0           0           0           0
           0           0
RotTr to input orientation                 R   N=          12
 -9.99999999E-01 -3.19175181E-05 -0.00000000E+00 -3.19175181E-05  9.99999999E-01
  0.00000000E+00 -0.00000000E+00 -0.00000000E+00 -1.00000000E+00 -2.18172284E-06
 -7.84621844E-03  8.40671119E-06
Number of contracted shells                I              306
Number of primitive shells                 I              536
Pure/Cartesian d shells                    I                0
Pure/Cartesian f shells                    I                0
Highest angular momentum                   I                3
Largest degree of contraction              I                6
Shell types                                I   N=         306
           0           0           0           0           0           1
           1           1          -2          -2          -3           0
           0           0           1           0           0           0
           0           0           1           1           1          -2
          -2          -3           0           0           0           0
           0           1           1           1          -2          -2
          -3           0           0           0           0           0
           1           1           1          -2          -2          -3
           0           0           0           1           0           0
           0           0           0           1           1           1
          -2          -2          -3           0           0           0
           1           0           0           0           0           0
           1           1           1          -2          -2          -3
           0           0           0           0           0           1
           1           1          -2          -2          -3           0
           0           0           1           0           0           0
           0           0           1           1           1          -2
          -2          -3           0           0           0           1
           0           0           0           0           0           1
           1           1          -2          -2          -3           0
           0           0           0           0           1           1
           1          -2          -2          -3           0           0
           0           0           0           1           1           1
          -2          -2          -3           0           0           0
           0           0           1           1           1          -2
          -2          -3           0           0           0           1
           0           0           0           0           0           1
           1           1          -2          -2          -3           0
           0           0           0           0           1           1
           1          -2          -2          -3           0           0
           0           0           0           1           1           1
          -2          -2          -3           0           0           0
           0           0           1           1           1          -2
          -2          -3           0           0           0           0
           0           1           1           1          -2          -2
          -3           0           0           0           0           0
           1           1           1          -2          -2          -3
           0           0           0           0           0           1
           1           1          -2          -2          -3           0
           0           0           0           0           1           1
           1          -2          -2          -3           0           0
           0           0           0           1           1           1
          -2          -2          -3           0           0           0
           0           0           1           1           1          -2
          -2          -3           0           0           0           1
           0           0           0           1           0           0
           0           1           0           0           0           1
           0           0           0           1           0           0
           0           1           0           0           0           1
           0           0           0           1           0           0
           0           1           0           0           0           1
Number of primitives per shell             I   N=         306
           6           2           1           1           1           4
           1           1           1           1           1           3
           1           1           1           6           2           1
           1           1           4           1           1           1
           1           1           6           2           1           1
           1           4           1           1           1           1
           1           6           2           1           1           1
           4           1           1           1           1           1
           3           1           1           1           6           2
           1           1           1           4           1           1
           1           1           1           3           1           1
           1           6           2           1           1           1
           4           1           1           1           1           1
           6           2           1           1           1           4
           1           1           1           1           1           3
           1           1           1           6           2           1
           1           1           4           1           1           1
           1           1           3           1           1           1
           6           2           1           1           1           4
           1           1           1           1           1           6
           2           1           1           1           4           1
           1           1           1           1           6           2
           1           1           1           4           1           1
           1           1           1           6           2           1
           1           1           4           1           1           1
           1           1           3           1           1           1
           6           2           1           1           1           4
           1           1           1           1           1           6
           2           1           1           1           4           1
           1           1           1           1           6           2
           1           1           1           4           1           1
           1           1           1           6           2           1
           1           1           4           1           1           1
           1           1           6           2           1           1
           1           4           1           1           1           1
           1           6           2           1           1           1
           4           1           1           1           1           1
           6           2           1           1           1           4
           1           1           1           1           1           6
           2           1           1           1           4           1
           1           1           1           1           6           2
           1           1           1           4           1           1
           1           1           1           6           2           1
           1           1           4           1           1           1
           1           1           3           1           1           1
           3           1           1           1           3           1
           1           1           3           1           1           1
           3           1           1           1           3           1
           1           1           3           1           1           1
           3           1           1           1           3           1
           1           1           3           1           1           1
Shell to atom map                          I   N=         306
           1           1           1           1           1           1
           1           1           1           1           1           2
           2           2           2           3           3           3
           3           3           3           3           3           3
           3           3           4           4           4           4
           4           4           4           4           4           4
           4           5           5           5           5           5
           5           5           5           5           5           5
           6           6           6           6           7           7
           7           7           7           7           7           7
           7           7           7           8           8           8
           8           9           9           9           9           9
           9           9           9           9           9           9
          10          10          10          10          10          10
          10          10          10          10          10          11
          11          11          11          12          12          12
          12          12          12          12          12          12
          12          12          13          13          13          13
          14          14          14          14          14          14
          14          14          14          14          14          15
          15          15          15          15          15          15
          15          15          15          15          16          16
          16          16          16          16          16          16
          16          16          16          17          17          17
          17          17          17          17          17          17
          17          17          18          18          18          18
          19          19          19          19          19          19
          19          19          19          19          19          20
          20          20          20          20          20          20
          20          20          20          20          21          21
          21          21          21          21          21          21
          21          21          21          22          22          22
          22          22          22          22          22          22
          22          22          23          23          23          23
          23          23          23          23          23          23
          23          24          24          24          24          24
          24          24          24          24          24          24
          25          25          25          25          25          25
          25          25          25          25          25          26
          26          26          26          26          26          26
          26          26          26          26          27          27
          27          27          27          27          27          27
          27          27          27          28          28          28
          28          28          28          28          28          28
          28          28          29          29          29          29
          30          30          30          30          31          31
          31          31          32          32          32          32
          33          33          33          33          34          34
          34          34          35          35          35          35
          36          36          36          36          37          37
          37          37          38          38          38          38
Primitive exponents                        R   N=         536
  1.35753497E+04  2.03523337E+03  4.63225624E+02  1.31200196E+02  4.28530159E+01
  1.55841858E+01  6.20671385E+00  2.57648965E+00  5.76963394E-01  2.29728314E-01
  9.51644400E-02  3.46972322E+01  7.95826228E+00  2.37808269E+00  8.14332082E-01
  2.88875473E-01  1.00568237E-01  1.09700000E+00  3.18000000E-01  7.61000000E-01
  3.40613410E+01  5.12357460E+00  1.16466260E+00  3.27230410E-01  1.03072410E-01
  8.00000000E-01  1.35753497E+04  2.03523337E+03  4.63225624E+02  1.31200196E+02
  4.28530159E+01  1.55841858E+01  6.20671385E+00  2.57648965E+00  5.76963394E-01
  2.29728314E-01  9.51644400E-02  3.46972322E+01  7.95826228E+00  2.37808269E+00
  8.14332082E-01  2.88875473E-01  1.00568237E-01  1.09700000E+00  3.18000000E-01
  7.61000000E-01  1.35753497E+04  2.03523337E+03  4.63225624E+02  1.31200196E+02
  4.28530159E+01  1.55841858E+01  6.20671385E+00  2.57648965E+00  5.76963394E-01
  2.29728314E-01  9.51644400E-02  3.46972322E+01  7.95826228E+00  2.37808269E+00
  8.14332082E-01  2.88875473E-01  1.00568237E-01  1.09700000E+00  3.18000000E-01
  7.61000000E-01  1.35753497E+04  2.03523337E+03  4.63225624E+02  1.31200196E+02
  4.28530159E+01  1.55841858E+01  6.20671385E+00  2.57648965E+00  5.76963394E-01
  2.29728314E-01  9.51644400E-02  3.46972322E+01  7.95826228E+00  2.37808269E+00
  8.14332082E-01  2.88875473E-01  1.00568237E-01  1.09700000E+00  3.18000000E-01
  7.61000000E-01  3.40613410E+01  5.12357460E+00  1.16466260E+00  3.27230410E-01
  1.03072410E-01  8.00000000E-01  1.35753497E+04  2.03523337E+03  4.63225624E+02
  1.31200196E+02  4.28530159E+01  1.55841858E+01  6.20671385E+00  2.57648965E+00
  5.76963394E-01  2.29728314E-01  9.51644400E-02  3.46972322E+01  7.95826228E+00
  2.37808269E+00  8.14332082E-01  2.88875473E-01  1.00568237E-01  1.09700000E+00
  3.18000000E-01  7.61000000E-01  3.40613410E+01  5.12357460E+00  1.16466260E+00
  3.27230410E-01  1.03072410E-01  8.00000000E-01  1.35753497E+04  2.03523337E+03
  4.63225624E+02  1.31200196E+02  4.28530159E+01  1.55841858E+01  6.20671385E+00
  2.57648965E+00  5.76963394E-01  2.29728314E-01  9.51644400E-02  3.46972322E+01
  7.95826228E+00  2.37808269E+00  8.14332082E-01  2.88875473E-01  1.00568237E-01
  1.09700000E+00  3.18000000E-01  7.61000000E-01  1.35753497E+04  2.03523337E+03
  4.63225624E+02  1.31200196E+02  4.28530159E+01  1.55841858E+01  6.20671385E+00
  2.57648965E+00  5.76963394E-01  2.29728314E-01  9.51644400E-02  3.46972322E+01
  7.95826228E+00  2.37808269E+00  8.14332082E-01  2.88875473E-01  1.00568237E-01
  1.09700000E+00  3.18000000E-01  7.61000000E-01  3.40613410E+01  5.12357460E+00
  1.16466260E+00  3.27230410E-01  1.03072410E-01  8.00000000E-01  1.35753497E+04
  2.03523337E+03  4.63225624E+02  1.31200196E+02  4.28530159E+01  1.55841858E+01
  6.20671385E+00  2.57648965E+00  5.76963394E-01  2.29728314E-01  9.51644400E-02
  3.46972322E+01  7.95826228E+00  2.37808269E+00  8.14332082E-01  2.88875473E-01
  1.00568237E-01  1.09700000E+00  3.18000000E-01  7.61000000E-01  3.40613410E+01
  5.12357460E+00  1.16466260E+00  3.27230410E-01  1.03072410E-01  8.00000000E-01
  1.35753497E+04  2.03523337E+03  4.63225624E+02  1.31200196E+02  4.28530159E+01
  1.55841858E+01  6.20671385E+00  2.57648965E+00  5.76963394E-01  2.29728314E-01
  9.51644400E-02  3.46972322E+01  7.95826228E+00  2.37808269E+00  8.14332082E-01
  2.88875473E-01  1.00568237E-01  1.09700000E+00  3.18000000E-01  7.61000000E-01
  1.35753497E+04  2.03523337E+03  4.63225624E+02  1.31200196E+02  4.28530159E+01
  1.55841858E+01  6.20671385E+00  2.57648965E+00  5.76963394E-01  2.29728314E-01
  9.51644400E-02  3.46972322E+01  7.95826228E+00  2.37808269E+00  8.14332082E-01
  2.88875473E-01  1.00568237E-01  1.09700000E+00  3.18000000E-01  7.61000000E-01
  1.35753497E+04  2.03523337E+03  4.63225624E+02  1.31200196E+02  4.28530159E+01
  1.55841858E+01  6.20671385E+00  2.57648965E+00  5.76963394E-01  2.29728314E-01
  9.51644400E-02  3.46972322E+01  7.95826228E+00  2.37808269E+00  8.14332082E-01
  2.88875473E-01  1.00568237E-01  1.09700000E+00  3.18000000E-01  7.61000000E-01
  1.35753497E+04  2.03523337E+03  4.63225624E+02  1.31200196E+02  4.28530159E+01
  1.55841858E+01  6.20671385E+00  2.57648965E+00  5.76963394E-01  2.29728314E-01
  9.51644400E-02  3.46972322E+01  7.95826228E+00  2.37808269E+00  8.14332082E-01
  2.88875473E-01  1.00568237E-01  1.09700000E+00  3.18000000E-01  7.61000000E-01
  3.40613410E+01  5.12357460E+00  1.16466260E+00  3.27230410E-01  1.03072410E-01
  8.00000000E-01  1.35753497E+04  2.03523337E+03  4.63225624E+02  1.31200196E+02
  4.28530159E+01  1.55841858E+01  6.20671385E+00  2.57648965E+00  5.76963394E-01
  2.29728314E-01  9.51644400E-02  3.46972322E+01  7.95826228E+00  2.37808269E+00
  8.14332082E-01  2.88875473E-01  1.00568237E-01  1.09700000E+00  3.18000000E-01
  7.61000000E-01  1.35753497E+04  2.03523337E+03  4.63225624E+02  1.31200196E+02
  4.28530159E+01  1.55841858E+01  6.20671385E+00  2.57648965E+00  5.76963394E-01
  2.29728314E-01  9.51644400E-02  3.46972322E+01  7.95826228E+00  2.37808269E+00
  8.14332082E-01  2.88875473E-01  1.00568237E-01  1.09700000E+00  3.18000000E-01
  7.61000000E-01  1.35753497E+04  2.03523337E+03  4.63225624E+02  1.31200196E+02
  4.28530159E+01  1.55841858E+01  6.20671385E+00  2.57648965E+00  5.76963394E-01
  2.29728314E-01  9.51644400E-02  3.46972322E+01  7.95826228E+00  2.37808269E+00
  8.14332082E-01  2.88875473E-01  1.00568237E-01  1.09700000E+00  3.18000000E-01
  7.61000000E-01  1.35753497E+04  2.03523337E+03  4.63225624E+02  1.31200196E+02
  4.28530159E+01  1.55841858E+01  6.20671385E+00  2.57648965E+00  5.76963394E-01
  2.29728314E-01  9.51644400E-02  3.46972322E+01  7.95826228E+00  2.37808269E+00
  8.14332082E-01  2.88875473E-01  1.00568237E-01  1.09700000E+00  3.18000000E-01
  7.61000000E-01  1.35753497E+04  2.03523337E+03  4.63225624E+02  1.31200196E+02
  4.28530159E+01  1.55841858E+01  6.20671385E+00  2.57648965E+00  5.76963394E-01
  2.29728314E-01  9.51644400E-02  3.46972322E+01  7.95826228E+00  2.37808269E+00
  8.14332082E-01  2.88875473E-01  1.00568237E-01  1.09700000E+00  3.18000000E-01
  7.61000000E-01  1.35753497E+04  2.03523337E+03  4.63225624E+02  1.31200196E+02
  4.28530159E+01  1.55841858E+01  6.20671385E+00  2.57648965E+00  5.76963394E-01
  2.29728314E-01  9.51644400E-02  3.46972322E+01  7.95826228E+00  2.37808269E+00
  8.14332082E-01  2.88875473E-01  1.00568237E-01  1.09700000E+00  3.18000000E-01
  7.61000000E-01  1.35753497E+04  2.03523337E+03  4.63225624E+02  1.31200196E+02
  4.28530159E+01  1.55841858E+01  6.20671385E+00  2.57648965E+00  5.76963394E-01
  2.29728314E-01  9.51644400E-02  3.46972322E+01  7.95826228E+00  2.37808269E+00
  8.14332082E-01  2.88875473E-01  1.00568237E-01  1.09700000E+00  3.18000000E-01
  7.61000000E-01  1.35753497E+04  2.03523337E+03  4.63225624E+02  1.31200196E+02
  4.28530159E+01  1.55841858E+01  6.20671385E+00  2.57648965E+00  5.76963394E-01
  2.29728314E-01  9.51644400E-02  3.46972322E+01  7.95826228E+00  2.37808269E+00
  8.14332082E-01  2.88875473E-01  1.00568237E-01  1.09700000E+00  3.18000000E-01
  7.61000000E-01  1.35753497E+04  2.03523337E+03  4.63225624E+02  1.31200196E+02
  4.28530159E+01  1.55841858E+01  6.20671385E+00  2.57648965E+00  5.76963394E-01
  2.29728314E-01  9.51644400E-02  3.46972322E+01  7.95826228E+00  2.37808269E+00
  8.14332082E-01  2.88875473E-01  1.00568237E-01  1.09700000E+00  3.18000000E-01
  7.61000000E-01  1.35753497E+04  2.03523337E+03  4.63225624E+02  1.31200196E+02
  4.28530159E+01  1.55841858E+01  6.20671385E+00  2.57648965E+00  5.76963394E-01
  2.29728314E-01  9.51644400E-02  3.46972322E+01  7.95826228E+00  2.37808269E+00
  8.14332082E-01  2.88875473E-01  1.00568237E-01  1.09700000E+00  3.18000000E-01
  7.61000000E-01  3.40613410E+01  5.12357460E+00  1.16466260E+00  3.27230410E-01
  1.03072410E-01  8.00000000E-01  3.40613410E+01  5.12357460E+00  1.16466260E+00
  3.27230410E-01  1.03072410E-01  8.00000000E-01  3.40613410E+01  5.12357460E+00
  1.16466260E+00  3.27230410E-01  1.03072410E-01  8.00000000E-01  3.40613410E+01
  5.12357460E+00  1.16466260E+00  3.27230410E-01  1.03072410E-01  8.00000000E-01
  3.40613410E+01  5.12357460E+00  1.16466260E+00  3.27230410E-01  1.03072410E-01
  8.00000000E-01  3.40613410E+01  5.12357460E+00  1.16466260E+00  3.27230410E-01
  1.03072410E-01  8.00000000E-01  3.40613410E+01  5.12357460E+00  1.16466260E+00
  3.27230410E-01  1.03072410E-01  8.00000000E-01  3.40613410E+01  5.12357460E+00
  1.16466260E+00  3.27230410E-01  1.03072410E-01  8.00000000E-01  3.40613410E+01
  5.12357460E+00  1.16466260E+00  3.27230410E-01  1.03072410E-01  8.00000000E-01
  3.40613410E+01  5.12357460E+00  1.16466260E+00  3.27230410E-01  1.03072410E-01
  8.00000000E-01
Contraction coefficients                   R   N=         536
  6.06455036E-04  4.69790889E-03  2.43324776E-02  9.73999683E-02  3.01955843E-01
  6.62336091E-01  6.55953085E-01  3.75856333E-01  1.00000000E+00  1.00000000E+00
  1.00000000E+00  1.13272200E-02  7.61696592E-02  3.01922522E-01  7.27850273E-01
  1.00000000E+00  1.00000000E+00  1.00000000E+00  1.00000000E+00  1.00000000E+00
  2.54393072E-02  1.90085949E-01  8.52441130E-01  1.00000000E+00  1.00000000E+00
  1.00000000E+00  6.06455036E-04  4.69790889E-03  2.43324776E-02  9.73999683E-02
  3.01955843E-01  6.62336091E-01  6.55953085E-01  3.75856333E-01  1.00000000E+00
  1.00000000E+00  1.00000000E+00  1.13272200E-02  7.61696592E-02  3.01922522E-01
  7.27850273E-01  1.00000000E+00  1.00000000E+00  1.00000000E+00  1.00000000E+00
  1.00000000E+00  6.06455036E-04  4.69790889E-03  2.43324776E-02  9.73999683E-02
  3.01955843E-01  6.62336091E-01  6.55953085E-01  3.75856333E-01  1.00000000E+00
  1.00000000E+00  1.00000000E+00  1.13272200E-02  7.61696592E-02  3.01922522E-01
  7.27850273E-01  1.00000000E+00  1.00000000E+00  1.00000000E+00  1.00000000E+00
  1.00000000E+00  6.06455036E-04  4.69790889E-03  2.43324776E-02  9.73999683E-02
  3.01955843E-01  6.62336091E-01  6.55953085E-01  3.75856333E-01  1.00000000E+00
  1.00000000E+00  1.00000000E+00  1.13272200E-02  7.61696592E-02  3.01922522E-01
  7.27850273E-01  1.00000000E+00  1.00000000E+00  1.00000000E+00  1.00000000E+00
  1.00000000E+00  2.54393072E-02  1.90085949E-01  8.52441130E-01  1.00000000E+00
  1.00000000E+00  1.00000000E+00  6.06455036E-04  4.69790889E-03  2.43324776E-02
  9.73999683E-02  3.01955843E-01  6.62336091E-01  6.55953085E-01  3.75856333E-01
  1.00000000E+00  1.00000000E+00  1.00000000E+00  1.13272200E-02  7.61696592E-02
  3.01922522E-01  7.27850273E-01  1.00000000E+00  1.00000000E+00  1.00000000E+00
  1.00000000E+00  1.00000000E+00  2.54393072E-02  1.90085949E-01  8.52441130E-01
  1.00000000E+00  1.00000000E+00  1.00000000E+00  6.06455036E-04  4.69790889E-03
  2.43324776E-02  9.73999683E-02  3.01955843E-01  6.62336091E-01  6.55953085E-01
  3.75856333E-01  1.00000000E+00  1.00000000E+00  1.00000000E+00  1.13272200E-02
  7.61696592E-02  3.01922522E-01  7.27850273E-01  1.00000000E+00  1.00000000E+00
  1.00000000E+00  1.00000000E+00  1.00000000E+00  6.06455036E-04  4.69790889E-03
  2.43324776E-02  9.73999683E-02  3.01955843E-01  6.62336091E-01  6.55953085E-01
  3.75856333E-01  1.00000000E+00  1.00000000E+00  1.00000000E+00  1.13272200E-02
  7.61696592E-02  3.01922522E-01  7.27850273E-01  1.00000000E+00  1.00000000E+00
  1.00000000E+00  1.00000000E+00  1.00000000E+00  2.54393072E-02  1.90085949E-01
  8.52441130E-01  1.00000000E+00  1.00000000E+00  1.00000000E+00  6.06455036E-04
  4.69790889E-03  2.43324776E-02  9.73999683E-02  3.01955843E-01  6.62336091E-01
  6.55953085E-01  3.75856333E-01  1.00000000E+00  1.00000000E+00  1.00000000E+00
  1.13272200E-02  7.61696592E-02  3.01922522E-01  7.27850273E-01  1.00000000E+00
  1.00000000E+00  1.00000000E+00  1.00000000E+00  1.00000000E+00  2.54393072E-02
  1.90085949E-01  8.52441130E-01  1.00000000E+00  1.00000000E+00  1.00000000E+00
  6.06455036E-04  4.69790889E-03  2.43324776E-02  9.73999683E-02  3.01955843E-01
  6.62336091E-01  6.55953085E-01  3.75856333E-01  1.00000000E+00  1.00000000E+00
  1.00000000E+00  1.13272200E-02  7.61696592E-02  3.01922522E-01  7.27850273E-01
  1.00000000E+00  1.00000000E+00  1.00000000E+00  1.00000000E+00  1.00000000E+00
  6.06455036E-04  4.69790889E-03  2.43324776E-02  9.73999683E-02  3.01955843E-01
  6.62336091E-01  6.55953085E-01  3.75856333E-01  1.00000000E+00  1.00000000E+00
  1.00000000E+00  1.13272200E-02  7.61696592E-02  3.01922522E-01  7.27850273E-01
  1.00000000E+00  1.00000000E+00  1.00000000E+00  1.00000000E+00  1.00000000E+00
  6.06455036E-04  4.69790889E-03  2.43324776E-02  9.73999683E-02  3.01955843E-01
  6.62336091E-01  6.55953085E-01  3.75856333E-01  1.00000000E+00  1.00000000E+00
  1.00000000E+00  1.13272200E-02  7.61696592E-02  3.01922522E-01  7.27850273E-01
  1.00000000E+00  1.00000000E+00  1.00000000E+00  1.00000000E+00  1.00000000E+00
  6.06455036E-04  4.69790889E-03  2.43324776E-02  9.73999683E-02  3.01955843E-01
  6.62336091E-01  6.55953085E-01  3.75856333E-01  1.00000000E+00  1.00000000E+00
  1.00000000E+00  1.13272200E-02  7.61696592E-02  3.01922522E-01  7.27850273E-01
  1.00000000E+00  1.00000000E+00  1.00000000E+00  1.00000000E+00  1.00000000E+00
  2.54393072E-02  1.90085949E-01  8.52441130E-01  1.00000000E+00  1.00000000E+00
  1.00000000E+00  6.06455036E-04  4.69790889E-03  2.43324776E-02  9.73999683E-02
  3.01955843E-01  6.62336091E-01  6.55953085E-01  3.75856333E-01  1.00000000E+00
  1.00000000E+00  1.00000000E+00  1.13272200E-02  7.61696592E-02  3.01922522E-01
  7.27850273E-01  1.00000000E+00  1.00000000E+00  1.00000000E+00  1.00000000E+00
  1.00000000E+00  6.06455036E-04  4.69790889E-03  2.43324776E-02  9.73999683E-02
  3.01955843E-01  6.62336091E-01  6.55953085E-01  3.75856333E-01  1.00000000E+00
  1.00000000E+00  1.00000000E+00  1.13272200E-02  7.61696592E-02  3.01922522E-01
  7.27850273E-01  1.00000000E+00  1.00000000E+00  1.00000000E+00  1.00000000E+00
  1.00000000E+00  6.06455036E-04  4.69790889E-03  2.43324776E-02  9.73999683E-02
  3.01955843E-01  6.62336091E-01  6.55953085E-01  3.75856333E-01  1.00000000E+00
  1.00000000E+00  1.00000000E+00  1.13272200E-02  7.61696592E-02  3.01922522E-01
  7.27850273E-01  1.00000000E+00  1.00000000E+00  1.00000000E+00  1.00000000E+00
  1.00000000E+00  6.06455036E-04  4.69790889E-03  2.43324776E-02  9.73999683E-02
  3.01955843E-01  6.62336091E-01  6.55953085E-01  3.75856333E-01  1.00000000E+00
  1.00000000E+00  1.00000000E+00  1.13272200E-02  7.61696592E-02  3.01922522E-01
  7.27850273E-01  1.00000000E+00  1.00000000E+00  1.00000000E+00  1.00000000E+00
  1.00000000E+00  6.06455036E-04  4.69790889E-03  2.43324776E-02  9.73999683E-02
  3.01955843E-01  6.62336091E-01  6.55953085E-01  3.75856333E-01  1.00000000E+00
  1.00000000E+00  1.00000000E+00  1.13272200E-02  7.61696592E-02  3.01922522E-01
  7.27850273E-01  1.00000000E+00  1.00000000E+00  1.00000000E+00  1.00000000E+00
  1.00000000E+00  6.06455036E-04  4.69790889E-03  2.43324776E-02  9.73999683E-02
  3.01955843E-01  6.62336091E-01  6.55953085E-01  3.75856333E-01  1.00000000E+00
  1.00000000E+00  1.00000000E+00  1.13272200E-02  7.61696592E-02  3.01922522E-01
  7.27850273E-01  1.00000000E+00  1.00000000E+00  1.00000000E+00  1.00000000E+00
  1.00000000E+00  6.06455036E-04  4.69790889E-03  2.43324776E-02  9.73999683E-02
  3.01955843E-01  6.62336091E-01  6.55953085E-01  3.75856333E-01  1.00000000E+00
  1.00000000E+00  1.00000000E+00  1.13272200E-02  7.61696592E-02  3.01922522E-01
  7.27850273E-01  1.00000000E+00  1.00000000E+00  1.00000000E+00  1.00000000E+00
  1.00000000E+00  6.06455036E-04  4.69790889E-03  2.43324776E-02  9.73999683E-02
  3.01955843E-01  6.62336091E-01  6.55953085E-01  3.75856333E-01  1.00000000E+00
  1.00000000E+00  1.00000000E+00  1.13272200E-02  7.61696592E-02  3.01922522E-01
  7.27850273E-01  1.00000000E+00  1.00000000E+00  1.00000000E+00  1.00000000E+00
  1.00000000E+00  6.06455036E-04  4.69790889E-03  2.43324776E-02  9.73999683E-02
  3.01955843E-01  6.62336091E-01  6.55953085E-01  3.75856333E-01  1.00000000E+00
  1.00000000E+00  1.00000000E+00  1.13272200E-02  7.61696592E-02  3.01922522E-01
  7.27850273E-01  1.00000000E+00  1.00000000E+00  1.00000000E+00  1.00000000E+00
  1.00000000E+00  6.06455036E-04  4.69790889E-03  2.43324776E-02  9.73999683E-02
  3.01955843E-01  6.62336091E-01  6.55953085E-01  3.75856333E-01  1.00000000E+00
  1.00000000E+00  1.00000000E+00  1.13272200E-02  7.61696592E-02  3.01922522E-01
  7.27850273E-01  1.00000000E+00  1.00000000E+00  1.00000000E+00  1.00000000E+00
  1.00000000E+00  2.54393072E-02  1.90085949E-01  8.52441130E-01  1.00000000E+00
  1.00000000E+00  1.00000000E+00  2.54393072E-02  1.90085949E-01  8.52441130E-01
  1.00000000E+00  1.00000000E+00  1.00000000E+00  2.54393072E-02  1.90085949E-01
  8.52441130E-01  1.00000000E+00  1.00000000E+00  1.00000000E+00  2.54393072E-02
  1.90085949E-01  8.52441130E-01  1.00000000E+00  1.00000000E+00  1.00000000E+00
  2.54393072E-02  1.90085949E-01  8.52441130E-01  1.00000000E+00  1.00000000E+00
  1.00000000E+00  2.54393072E-02  1.90085949E-01  8.52441130E-01  1.00000000E+00
  1.00000000E+00  1.00000000E+00  2.54393072E-02  1.90085949E-01  8.52441130E-01
  1.00000000E+00  1.00000000E+00  1.00000000E+00  2.54393072E-02  1.90085949E-01
  8.52441130E-01  1.00000000E+00  1.00000000E+00  1.00000000E+00  2.54393072E-02
  1.90085949E-01  8.52441130E-01  1.00000000E+00  1.00000000E+00  1.00000000E+00
  2.54393072E-02  1.90085949E-01  8.52441130E-01  1.00000000E+00  1.00000000E+00
  1.00000000E+00
Coordinates of each shell                  R   N=         918
 -1.35337050E-05 -2.09956346E+00 -2.60501256E+00 -1.35337050E-05 -2.09956346E+00
 -2.60501256E+00 -1.35337050E-05 -2.09956346E+00 -2.60501256E+00 -1.35337050E-05
 -2.09956346E+00 -2.60501256E+00 -1.35337050E-05 -2.09956346E+00 -2.60501256E+00
 -1.35337050E-05 -2.09956346E+00 -2.60501256E+00 -1.35337050E-05 -2.09956346E+00
 -2.60501256E+00 -1.35337050E-05 -2.09956346E+00 -2.60501256E+00 -1.35337050E-05
 -2.09956346E+00 -2.60501256E+00 -1.35337050E-05 -2.09956346E+00 -2.60501256E+00
 -1.35337050E-05 -2.09956346E+00 -2.60501256E+00 -4.66530442E-05 -2.00836801E+00
 -4.65189849E+00 -4.66530442E-05 -2.00836801E+00 -4.65189849E+00 -4.66530442E-05
 -2.00836801E+00 -4.65189849E+00 -4.66530442E-05 -2.00836801E+00 -4.65189849E+00
 -3.79599405E-05  2.40040607E+00 -1.33905809E+00 -3.79599405E-05  2.40040607E+00
 -1.33905809E+00 -3.79599405E-05  2.40040607E+00 -1.33905809E+00 -3.79599405E-05
  2.40040607E+00 -1.33905809E+00 -3.79599405E-05  2.40040607E+00 -1.33905809E+00
 -3.79599405E-05  2.40040607E+00 -1.33905809E+00 -3.79599405E-05  2.40040607E+00
 -1.33905809E+00 -3.79599405E-05  2.40040607E+00 -1.33905809E+00 -3.79599405E-05
  2.40040607E+00 -1.33905809E+00 -3.79599405E-05  2.40040607E+00 -1.33905809E+00
 -3.79599405E-05  2.40040607E+00 -1.33905809E+00  2.20203581E+00  4.32832569E+00
 -1.46361568E+00  2.20203581E+00  4.32832569E+00 -1.46361568E+00  2.20203581E+00
  4.32832569E+00 -1.46361568E+00  2.20203581E+00  4.32832569E+00 -1.46361568E+00
  2.20203581E+00  4.32832569E+00 -1.46361568E+00  2.20203581E+00  4.32832569E+00
 -1.46361568E+00  2.20203581E+00  4.32832569E+00 -1.46361568E+00  2.20203581E+00
  4.32832569E+00 -1.46361568E+00  2.20203581E+00  4.32832569E+00 -1.46361568E+00
  2.20203581E+00  4.32832569E+00 -1.46361568E+00  2.20203581E+00  4.32832569E+00
 -1.46361568E+00 -1.04006280E-04  6.31463898E+00 -1.45492403E+00 -1.04006280E-04
  6.31463898E+00 -1.45492403E+00 -1.04006280E-04  6.31463898E+00 -1.45492403E+00
 -1.04006280E-04  6.31463898E+00 -1.45492403E+00 -1.04006280E-04  6.31463898E+00
 -1.45492403E+00 -1.04006280E-04  6.31463898E+00 -1.45492403E+00 -1.04006280E-04
  6.31463898E+00 -1.45492403E+00 -1.04006280E-04  6.31463898E+00 -1.45492403E+00
 -1.04006280E-04  6.31463898E+00 -1.45492403E+00 -1.04006280E-04  6.31463898E+00
 -1.45492403E+00 -1.04006280E-04  6.31463898E+00 -1.45492403E+00 -1.46551393E-04
  7.99496198E+00 -2.62641998E+00 -1.46551393E-04  7.99496198E+00 -2.62641998E+00
 -1.46551393E-04  7.99496198E+00 -2.62641998E+00 -1.46551393E-04  7.99496198E+00
 -2.62641998E+00 -2.20217787E+00  4.32825278E+00 -1.46356027E+00 -2.20217787E+00
  4.32825278E+00 -1.46356027E+00 -2.20217787E+00  4.32825278E+00 -1.46356027E+00
 -2.20217787E+00  4.32825278E+00 -1.46356027E+00 -2.20217787E+00  4.32825278E+00
 -1.46356027E+00 -2.20217787E+00  4.32825278E+00 -1.46356027E+00 -2.20217787E+00
  4.32825278E+00 -1.46356027E+00 -2.20217787E+00  4.32825278E+00 -1.46356027E+00
 -2.20217787E+00  4.32825278E+00 -1.46356027E+00 -2.20217787E+00  4.32825278E+00
 -1.46356027E+00 -2.20217787E+00  4.32825278E+00 -1.46356027E+00 -3.79583617E+00
  4.32665788E+00 -2.75910679E+00 -3.79583617E+00  4.32665788E+00 -2.75910679E+00
 -3.79583617E+00  4.32665788E+00 -2.75910679E+00 -3.79583617E+00  4.32665788E+00
 -2.75910679E+00 -2.20214107E+00  4.32820065E+00  1.46369584E+00 -2.20214107E+00
  4.32820065E+00  1.46369584E+00 -2.20214107E+00  4.32820065E+00  1.46369584E+00
 -2.20214107E+00  4.32820065E+00  1.46369584E+00 -2.20214107E+00  4.32820065E+00
  1.46369584E+00 -2.20214107E+00  4.32820065E+00  1.46369584E+00 -2.20214107E+00
  4.32820065E+00  1.46369584E+00 -2.20214107E+00  4.32820065E+00  1.46369584E+00
 -2.20214107E+00  4.32820065E+00  1.46369584E+00 -2.20214107E+00  4.32820065E+00
  1.46369584E+00 -2.20214107E+00  4.32820065E+00  1.46369584E+00 -6.74079656E-05
  6.31458801E+00  1.45507365E+00 -6.74079656E-05  6.31458801E+00  1.45507365E+00
 -6.74079656E-05  6.31458801E+00  1.45507365E+00 -6.74079656E-05  6.31458801E+00
  1.45507365E+00 -6.74079656E-05  6.31458801E+00  1.45507365E+00 -6.74079656E-05
  6.31458801E+00  1.45507365E+00 -6.74079656E-05  6.31458801E+00  1.45507365E+00
 -6.74079656E-05  6.31458801E+00  1.45507365E+00 -6.74079656E-05  6.31458801E+00
  1.45507365E+00 -6.74079656E-05  6.31458801E+00  1.45507365E+00 -6.74079656E-05
  6.31458801E+00  1.45507365E+00 -8.07450376E-05  7.99486892E+00  2.62663004E+00
 -8.07450376E-05  7.99486892E+00  2.62663004E+00 -8.07450376E-05  7.99486892E+00
  2.62663004E+00 -8.07450376E-05  7.99486892E+00  2.62663004E+00  2.20207228E+00
  4.32827411E+00  1.46364031E+00  2.20207228E+00  4.32827411E+00  1.46364031E+00
  2.20207228E+00  4.32827411E+00  1.46364031E+00  2.20207228E+00  4.32827411E+00
  1.46364031E+00  2.20207228E+00  4.32827411E+00  1.46364031E+00  2.20207228E+00
  4.32827411E+00  1.46364031E+00  2.20207228E+00  4.32827411E+00  1.46364031E+00
  2.20207228E+00  4.32827411E+00  1.46364031E+00  2.20207228E+00  4.32827411E+00
  1.46364031E+00  2.20207228E+00  4.32827411E+00  1.46364031E+00  2.20207228E+00
  4.32827411E+00  1.46364031E+00  3.79572928E+00  4.32668527E+00  2.75918843E+00
  3.79572928E+00  4.32668527E+00  2.75918843E+00  3.79572928E+00  4.32668527E+00
  2.75918843E+00  3.79572928E+00  4.32668527E+00  2.75918843E+00 -3.91111202E-06
  2.40036215E+00  1.33906403E+00 -3.91111202E-06  2.40036215E+00  1.33906403E+00
 -3.91111202E-06  2.40036215E+00  1.33906403E+00 -3.91111202E-06  2.40036215E+00
  1.33906403E+00 -3.91111202E-06  2.40036215E+00  1.33906403E+00 -3.91111202E-06
  2.40036215E+00  1.33906403E+00 -3.91111202E-06  2.40036215E+00  1.33906403E+00
 -3.91111202E-06  2.40036215E+00  1.33906403E+00 -3.91111202E-06  2.40036215E+00
  1.33906403E+00 -3.91111202E-06  2.40036215E+00  1.33906403E+00 -3.91111202E-06
  2.40036215E+00  1.33906403E+00 -2.31611010E+00 -2.44990285E+00 -1.33933815E+00
 -2.31611010E+00 -2.44990285E+00 -1.33933815E+00 -2.31611010E+00 -2.44990285E+00
 -1.33933815E+00 -2.31611010E+00 -2.44990285E+00 -1.33933815E+00 -2.31611010E+00
 -2.44990285E+00 -1.33933815E+00 -2.31611010E+00 -2.44990285E+00 -1.33933815E+00
 -2.31611010E+00 -2.44990285E+00 -1.33933815E+00 -2.31611010E+00 -2.44990285E+00
 -1.33933815E+00 -2.31611010E+00 -2.44990285E+00 -1.33933815E+00 -2.31611010E+00
 -2.44990285E+00 -1.33933815E+00 -2.31611010E+00 -2.44990285E+00 -1.33933815E+00
 -2.31606792E+00 -2.44989466E+00  1.33936209E+00 -2.31606792E+00 -2.44989466E+00
  1.33936209E+00 -2.31606792E+00 -2.44989466E+00  1.33936209E+00 -2.31606792E+00
 -2.44989466E+00  1.33936209E+00 -2.31606792E+00 -2.44989466E+00  1.33936209E+00
 -2.31606792E+00 -2.44989466E+00  1.33936209E+00 -2.31606792E+00 -2.44989466E+00
  1.33936209E+00 -2.31606792E+00 -2.44989466E+00  1.33936209E+00 -2.31606792E+00
 -2.44989466E+00  1.33936209E+00 -2.31606792E+00 -2.44989466E+00  1.33936209E+00
 -2.31606792E+00 -2.44989466E+00  1.33936209E+00  6.82911519E-05 -2.09954646E+00
  2.60496135E+00  6.82911519E-05 -2.09954646E+00  2.60496135E+00  6.82911519E-05
 -2.09954646E+00  2.60496135E+00  6.82911519E-05 -2.09954646E+00  2.60496135E+00
  6.82911519E-05 -2.09954646E+00  2.60496135E+00  6.82911519E-05 -2.09954646E+00
  2.60496135E+00  6.82911519E-05 -2.09954646E+00  2.60496135E+00  6.82911519E-05
 -2.09954646E+00  2.60496135E+00  6.82911519E-05 -2.09954646E+00  2.60496135E+00
  6.82911519E-05 -2.09954646E+00  2.60496135E+00  6.82911519E-05 -2.09954646E+00
  2.60496135E+00  9.95937476E-05 -2.00833935E+00  4.65184666E+00  9.95937476E-05
 -2.00833935E+00  4.65184666E+00  9.95937476E-05 -2.00833935E+00  4.65184666E+00
  9.95937476E-05 -2.00833935E+00  4.65184666E+00  2.31617129E+00 -2.44985089E+00
  1.33928921E+00  2.31617129E+00 -2.44985089E+00  1.33928921E+00  2.31617129E+00
 -2.44985089E+00  1.33928921E+00  2.31617129E+00 -2.44985089E+00  1.33928921E+00
  2.31617129E+00 -2.44985089E+00  1.33928921E+00  2.31617129E+00 -2.44985089E+00
  1.33928921E+00  2.31617129E+00 -2.44985089E+00  1.33928921E+00  2.31617129E+00
 -2.44985089E+00  1.33928921E+00  2.31617129E+00 -2.44985089E+00  1.33928921E+00
  2.31617129E+00 -2.44985089E+00  1.33928921E+00  2.31617129E+00 -2.44985089E+00
  1.33928921E+00  2.31612920E+00 -2.44986040E+00 -1.33941101E+00  2.31612920E+00
 -2.44986040E+00 -1.33941101E+00  2.31612920E+00 -2.44986040E+00 -1.33941101E+00
  2.31612920E+00 -2.44986040E+00 -1.33941101E+00  2.31612920E+00 -2.44986040E+00
 -1.33941101E+00  2.31612920E+00 -2.44986040E+00 -1.33941101E+00  2.31612920E+00
 -2.44986040E+00 -1.33941101E+00  2.31612920E+00 -2.44986040E+00 -1.33941101E+00
  2.31612920E+00 -2.44986040E+00 -1.33941101E+00  2.31612920E+00 -2.44986040E+00
 -1.33941101E+00  2.31612920E+00 -2.44986040E+00 -1.33941101E+00  4.65009143E+00
 -2.63143618E+00 -2.63884258E+00  4.65009143E+00 -2.63143618E+00 -2.63884258E+00
  4.65009143E+00 -2.63143618E+00 -2.63884258E+00  4.65009143E+00 -2.63143618E+00
 -2.63884258E+00  4.65009143E+00 -2.63143618E+00 -2.63884258E+00  4.65009143E+00
 -2.63143618E+00 -2.63884258E+00  4.65009143E+00 -2.63143618E+00 -2.63884258E+00
  4.65009143E+00 -2.63143618E+00 -2.63884258E+00  4.65009143E+00 -2.63143618E+00
 -2.63884258E+00  4.65009143E+00 -2.63143618E+00 -2.63884258E+00  4.65009143E+00
 -2.63143618E+00 -2.63884258E+00  6.86644531E+00 -2.83995258E+00 -1.33601112E+00
  6.86644531E+00 -2.83995258E+00 -1.33601112E+00  6.86644531E+00 -2.83995258E+00
 -1.33601112E+00  6.86644531E+00 -2.83995258E+00 -1.33601112E+00  6.86644531E+00
 -2.83995258E+00 -1.33601112E+00  6.86644531E+00 -2.83995258E+00 -1.33601112E+00
  6.86644531E+00 -2.83995258E+00 -1.33601112E+00  6.86644531E+00 -2.83995258E+00
 -1.33601112E+00  6.86644531E+00 -2.83995258E+00 -1.33601112E+00  6.86644531E+00
 -2.83995258E+00 -1.33601112E+00  6.86644531E+00 -2.83995258E+00 -1.33601112E+00
  6.86648725E+00 -2.83994487E+00  1.33574831E+00  6.86648725E+00 -2.83994487E+00
  1.33574831E+00  6.86648725E+00 -2.83994487E+00  1.33574831E+00  6.86648725E+00
 -2.83994487E+00  1.33574831E+00  6.86648725E+00 -2.83994487E+00  1.33574831E+00
  6.86648725E+00 -2.83994487E+00  1.33574831E+00  6.86648725E+00 -2.83994487E+00
  1.33574831E+00  6.86648725E+00 -2.83994487E+00  1.33574831E+00  6.86648725E+00
 -2.83994487E+00  1.33574831E+00  6.86648725E+00 -2.83994487E+00  1.33574831E+00
  6.86648725E+00 -2.83994487E+00  1.33574831E+00  4.65017419E+00 -2.63142009E+00
  2.63864831E+00  4.65017419E+00 -2.63142009E+00  2.63864831E+00  4.65017419E+00
 -2.63142009E+00  2.63864831E+00  4.65017419E+00 -2.63142009E+00  2.63864831E+00
  4.65017419E+00 -2.63142009E+00  2.63864831E+00  4.65017419E+00 -2.63142009E+00
  2.63864831E+00  4.65017419E+00 -2.63142009E+00  2.63864831E+00  4.65017419E+00
 -2.63142009E+00  2.63864831E+00  4.65017419E+00 -2.63142009E+00  2.63864831E+00
  4.65017419E+00 -2.63142009E+00  2.63864831E+00  4.65017419E+00 -2.63142009E+00
  2.63864831E+00 -4.65002645E+00 -2.63150824E+00  2.63879470E+00 -4.65002645E+00
 -2.63150824E+00  2.63879470E+00 -4.65002645E+00 -2.63150824E+00  2.63879470E+00
 -4.65002645E+00 -2.63150824E+00  2.63879470E+00 -4.65002645E+00 -2.63150824E+00
  2.63879470E+00 -4.65002645E+00 -2.63150824E+00  2.63879470E+00 -4.65002645E+00
 -2.63150824E+00  2.63879470E+00 -4.65002645E+00 -2.63150824E+00  2.63879470E+00
 -4.65002645E+00 -2.63150824E+00  2.63879470E+00 -4.65002645E+00 -2.63150824E+00
  2.63879470E+00 -4.65002645E+00 -2.63150824E+00  2.63879470E+00 -6.86637671E+00
 -2.84007372E+00  1.33596442E+00 -6.86637671E+00 -2.84007372E+00  1.33596442E+00
 -6.86637671E+00 -2.84007372E+00  1.33596442E+00 -6.86637671E+00 -2.84007372E+00
  1.33596442E+00 -6.86637671E+00 -2.84007372E+00  1.33596442E+00 -6.86637671E+00
 -2.84007372E+00  1.33596442E+00 -6.86637671E+00 -2.84007372E+00  1.33596442E+00
 -6.86637671E+00 -2.84007372E+00  1.33596442E+00 -6.86637671E+00 -2.84007372E+00
  1.33596442E+00 -6.86637671E+00 -2.84007372E+00  1.33596442E+00 -6.86637671E+00
 -2.84007372E+00  1.33596442E+00 -6.86641907E+00 -2.84007951E+00 -1.33579493E+00
 -6.86641907E+00 -2.84007951E+00 -1.33579493E+00 -6.86641907E+00 -2.84007951E+00
 -1.33579493E+00 -6.86641907E+00 -2.84007951E+00 -1.33579493E+00 -6.86641907E+00
 -2.84007951E+00 -1.33579493E+00 -6.86641907E+00 -2.84007951E+00 -1.33579493E+00
 -6.86641907E+00 -2.84007951E+00 -1.33579493E+00 -6.86641907E+00 -2.84007951E+00
 -1.33579493E+00 -6.86641907E+00 -2.84007951E+00 -1.33579493E+00 -6.86641907E+00
 -2.84007951E+00 -1.33579493E+00 -6.86641907E+00 -2.84007951E+00 -1.33579493E+00
 -4.65011004E+00 -2.63152078E+00 -2.63869611E+00 -4.65011004E+00 -2.63152078E+00
 -2.63869611E+00 -4.65011004E+00 -2.63152078E+00 -2.63869611E+00 -4.65011004E+00
 -2.63152078E+00 -2.63869611E+00 -4.65011004E+00 -2.63152078E+00 -2.63869611E+00
 -4.65011004E+00 -2.63152078E+00 -2.63869611E+00 -4.65011004E+00 -2.63152078E+00
 -2.63869611E+00 -4.65011004E+00 -2.63152078E+00 -2.63869611E+00 -4.65011004E+00
 -2.63152078E+00 -2.63869611E+00 -4.65011004E+00 -2.63152078E+00 -2.63869611E+00
 -4.65011004E+00 -2.63152078E+00 -2.63869611E+00  3.79566164E+00  4.32678393E+00
 -2.75920215E+00  3.79566164E+00  4.32678393E+00 -2.75920215E+00  3.79566164E+00
  4.32678393E+00 -2.75920215E+00  3.79566164E+00  4.32678393E+00 -2.75920215E+00
 -3.79576565E+00  4.32655859E+00  2.75928383E+00 -3.79576565E+00  4.32655859E+00
  2.75928383E+00 -3.79576565E+00  4.32655859E+00  2.75928383E+00 -3.79576565E+00
  4.32655859E+00  2.75928383E+00  4.64395019E+00 -2.60808324E+00 -4.68741015E+00
  4.64395019E+00 -2.60808324E+00 -4.68741015E+00  4.64395019E+00 -2.60808324E+00
 -4.68741015E+00  4.64395019E+00 -2.60808324E+00 -4.68741015E+00  8.64019947E+00
 -2.99950546E+00 -2.34495027E+00  8.64019947E+00 -2.99950546E+00 -2.34495027E+00
  8.64019947E+00 -2.99950546E+00 -2.34495027E+00  8.64019947E+00 -2.99950546E+00
 -2.34495027E+00  8.64027301E+00 -2.99949353E+00  2.34463249E+00  8.64027301E+00
 -2.99949353E+00  2.34463249E+00  8.64027301E+00 -2.99949353E+00  2.34463249E+00
  8.64027301E+00 -2.99949353E+00  2.34463249E+00  4.64409740E+00 -2.60805626E+00
  4.68721595E+00  4.64409740E+00 -2.60805626E+00  4.68721595E+00  4.64409740E+00
 -2.60805626E+00  4.68721595E+00  4.64409740E+00 -2.60805626E+00  4.68721595E+00
 -4.64388552E+00 -2.60814542E+00  4.68736216E+00 -4.64388552E+00 -2.60814542E+00
  4.68736216E+00 -4.64388552E+00 -2.60814542E+00  4.68736216E+00 -4.64388552E+00
 -2.60814542E+00  4.68736216E+00 -8.64012761E+00 -2.99965574E+00  2.34490460E+00
 -8.64012761E+00 -2.99965574E+00  2.34490460E+00 -8.64012761E+00 -2.99965574E+00
  2.34490460E+00 -8.64012761E+00 -2.99965574E+00  2.34490460E+00 -8.64020184E+00
 -2.99966527E+00 -2.34467857E+00 -8.64020184E+00 -2.99966527E+00 -2.34467857E+00
 -8.64020184E+00 -2.99966527E+00 -2.34467857E+00 -8.64020184E+00 -2.99966527E+00
 -2.34467857E+00 -4.64403384E+00 -2.60816667E+00 -4.68726385E+00 -4.64403384E+00
 -2.60816667E+00 -4.68726385E+00 -4.64403384E+00 -2.60816667E+00 -4.68726385E+00
 -4.64403384E+00 -2.60816667E+00 -4.68726385E+00
Num ILSW                                   I              100
ILSW                                       I   N=         100
           0           0           0           0           2           0
           0           0           0           0        4639          -1
           5           0           0           0           2           0
           0           0           1           0           1           0
           1           0           0           0           0           0
           0           0      100000           0          -1           0
           0           0           0           0           0           0
           0           0           0           1           0           0
           0 -2000000000           1           0           0           0
           0           0         121          52           0           0
           0           0          58           0           0           0
           0           0           0           0           0           1
           0           0           0           0           0           0
           0           0           0           0           0           0
           0           0           0           0           0           0
           0           0           0           0           0           0
           0           0           0           0
Num RLSW                                   I               52
RLSW                                       R   N=          52
  1.00000000E+00  1.00000000E+00  1.00000000E+00  1.00000000E+00  1.00000000E+00
  0.00000000E+00  2.00000000E-01  2.22036000E-01  0.00000000E+00  7.77964000E-01
  0.00000000E+00  2.00000000E-01  0.00000000E+00  0.00000000E+00  1.00000000E+00
  0.00000000E+00  0.00000000E+00  1.00000000E+00  0.00000000E+00  0.00000000E+00
  0.00000000E+00  0.00000000E+00  1.00000000E+00  0.00000000E+00  0.00000000E+00
  0.00000000E+00  0.00000000E+00  1.00000000E+00  0.00000000E+00  0.00000000E+00
  0.00000000E+00  0.00000000E+00  1.00000000E+00  0.00000000E+00  0.00000000E+00
  0.00000000E+00  0.00000000E+00  0.00000000E+00  1.00000000E+00  1.00000000E+00
  0.00000000E+00  1.00000000E+00  0.00000000E+00  0.00000000E+00  0.00000000E+00
  0.00000000E+00  0.00000000E+00  0.00000000E+00  0.00000000E+00  0.00000000E+00
  0.00000000E+00  0.00000000E+00
ECP-MxAtEC                                 I           250000
ECP-MaxLECP                                I               10
ECP-MaxAtL                                 I          2250000
ECP-MxTECP                                 I         11250000
ECP-LenNCZ                                 I                0
ECP-KFirst                                 I   N=         380
           0           0           0           0           0           0
           0           0           0           0           0           0
           0           0           0           0           0           0
           0           0           0           0           0           0
           0           0           0           0           0           0
           0           0           0           0           0           0
           0           0           0           0           0           0
           0           0           0           0           0           0
           0           0           0           0           0           0
           0           0           0           0           0           0
           0           0           0           0           0           0
           0           0           0           0           0           0
           0           0           0           0           0           0
           0           0           0           0           0           0
           0           0           0           0           0           0
           0           0           0           0           0           0
           0           0           0           0           0           0
           0           0           0           0           0           0
           0           0           0           0           0           0
           0           0           0           0           0           0
           0           0           0           0           0           0
           0           0           0           0           0           0
           0           0           0           0           0           0
           0           0           0           0           0           0
           0           0           0           0           0           0
           0           0           0           0           0           0
           0           0           0           0           0           0
           0           0           0           0           0           0
           0           0           0           0           0           0
           0           0           0           0           0           0
           0           0           0           0           0           0
           0           0           0           0           0           0
           0           0           0           0           0           0
           0           0           0           0           0           0
           0           0           0           0           0           0
           0           0           0           0           0           0
           0           0           0           0           0           0
           0           0           0           0           0           0
           0           0           0           0           0           0
           0           0           0           0           0           0
           0           0           0           0           0           0
           0           0           0           0           0           0
           0           0           0           0           0           0
           0           0           0           0           0           0
           0           0           0           0           0           0
           0           0           0           0           0           0
           0           0           0           0           0           0
           0           0           0           0           0           0
           0           0           0           0           0           0
           0           0           0           0           0           0
           0           0           0           0           0           0
           0           0           0           0           0           0
           0           0           0           0           0           0
           0           0           0           0           0           0
           0           0           0           0           0           0
           0           0           0           0           0           0
           0           0           0           0           0           0
           0           0           0           0           0           0
           0           0           0           0           0           0
           0           0           0           0           0           0
           0           0           0           0           0           0
           0           0           0           0           0           0
           0           0           0           0           0           0
           0           0
ECP-KLast                                  I   N=         380
           0           0           0           0           0           0
           0           0           0           0           0           0
           0           0           0           0           0           0
           0           0           0           0           0           0
           0           0           0           0           0           0
           0           0           0           0           0           0
           0           0           0           0           0           0
           0           0           0           0           0           0
           0           0           0           0           0           0
           0           0           0           0           0           0
           0           0           0           0           0           0
           0           0           0           0           0           0
           0           0           0           0           0           0
           0           0           0           0           0           0
           0           0           0           0           0           0
           0           0           0           0           0           0
           0           0           0           0           0           0
           0           0           0           0           0           0
           0           0           0           0           0           0
           0           0           0           0           0           0
           0           0           0           0           0           0
           0           0           0           0           0           0
           0           0           0           0           0           0
           0           0           0           0           0           0
           0           0           0           0           0           0
           0           0           0           0           0           0
           0           0           0           0           0           0
           0           0           0           0           0           0
           0           0           0           0           0           0
           0           0           0           0           0           0
           0           0           0           0           0           0
           0           0           0           0           0           0
           0           0           0           0           0           0
           0           0           0           0           0           0
           0           0           0           0           0           0
           0           0           0           0           0           0
           0           0           0           0           0           0
           0           0           0           0           0           0
           0           0           0           0           0           0
           0           0           0           0           0           0
           0           0           0           0           0           0
           0           0           0           0           0           0
           0           0           0           0           0           0
           0           0           0           0           0           0
           0           0           0           0           0           0
           0           0           0           0           0           0
           0           0           0           0           0           0
           0           0           0           0           0           0
           0           0           0           0           0           0
           0           0           0           0           0           0
           0           0           0           0           0           0
           0           0           0           0           0           0
           0           0           0           0           0           0
           0           0           0           0           0           0
           0           0           0           0           0           0
           0           0           0           0           0           0
           0           0           0           0           0           0
           0           0           0           0           0           0
           0           0           0           0           0           0
           0           0           0           0           0           0
           0           0           0           0           0           0
           0           0           0           0           0           0
           0           0           0           0           0           0
           0           0
ECP-LMax                                   I   N=          38
           0           0           0           0           0           0
           0           0           0           0           0           0
           0           0           0           0           0           0
           0           0           0           0           0           0
           0           0           0           0           0           0
           0           0           0           0           0           0
           0           0
ECP-LPSkip                                 I   N=          38
           1           1           1           1           1           1
           1           1           1           1           1           1
           1           1           1           1           1           1
           1           1           1           1           1           1
           1           1           1           1           1           1
           1           1           1           1           1           1
           1           1
ECP-RNFroz                                 R   N=          38
  0.00000000E+00  0.00000000E+00  0.00000000E+00  0.00000000E+00  0.00000000E+00
  0.00000000E+00  0.00000000E+00  0.00000000E+00  0.00000000E+00  0.00000000E+00
  0.00000000E+00  0.00000000E+00  0.00000000E+00  0.00000000E+00  0.00000000E+00
  0.00000000E+00  0.00000000E+00  0.00000000E+00  0.00000000E+00  0.00000000E+00
  0.00000000E+00  0.00000000E+00  0.00000000E+00  0.00000000E+00  0.00000000E+00
  0.00000000E+00  0.00000000E+00  0.00000000E+00  0.00000000E+00  0.00000000E+00
  0.00000000E+00  0.00000000E+00  0.00000000E+00  0.00000000E+00  0.00000000E+00
  0.00000000E+00  0.00000000E+00  0.00000000E+00
ECP-NLP                                    I                0
ECP-CLP1                                   R      0.000000000000000E+00
ECP-CLP2                                   R      0.000000000000000E+00
ECP-ZLP                                    R      0.000000000000000E+00
MxBond                                     I                4
NBond                                      I   N=          38
           4           1           4           4           4           1
           4           1           4           4           1           4
           1           4           3           3           4           1
           3           3           3           3           3           3
           3           3           3           3           1           1
           1           1           1           1           1           1
           1           1
IBond                                      I   N=         152
           2           3          15          20           1           0
           0           0           1           4           7          14
           3           5          12          29           4           6
           7          10           5           0           0           0
           3           5           8           9           7           0
           0           0           7          10          14          30
           5           9          11          12          10           0
           0           0           4          10          13          14
          12           0           0           0           3           9
          12          17           1          16          28           0
          15          17          25           0          14          16
          18          19          17           0           0           0
          17          20          24           0           1          19
          21           0          20          22          31           0
          21          23          32           0          22          24
          33           0          19          23          34           0
          16          26          35           0          25          27
          36           0          26          28          37           0
          15          27          38           0           4           0
           0           0           9           0           0           0
          21           0           0           0          22           0
           0           0          23           0           0           0
          24           0           0           0          25           0
           0           0          26           0           0           0
          27           0           0           0          28           0
           0           0
RBond                                      R   N=         152
  1.00000000E+00  1.00000000E-01  1.50000000E+00  1.50000000E+00  1.00000000E+00
  0.00000000E+00  0.00000000E+00  0.00000000E+00  1.00000000E-01  1.00000000E+00
  1.00000000E+00  1.50000000E+00  1.00000000E+00  1.00000000E+00  1.00000000E+00
  1.00000000E+00  1.00000000E+00  1.00000000E+00  1.00000000E+00  1.00000000E+00
  1.00000000E+00  0.00000000E+00  0.00000000E+00  0.00000000E+00  1.00000000E+00
  1.00000000E+00  1.00000000E+00  1.00000000E+00  1.00000000E+00  0.00000000E+00
  0.00000000E+00  0.00000000E+00  1.00000000E+00  1.00000000E+00  1.00000000E+00
  1.00000000E+00  1.00000000E+00  1.00000000E+00  1.00000000E+00  1.00000000E+00
  1.00000000E+00  0.00000000E+00  0.00000000E+00  0.00000000E+00  1.00000000E+00
  1.00000000E+00  1.00000000E+00  1.00000000E+00  1.00000000E+00  0.00000000E+00
  0.00000000E+00  0.00000000E+00  1.50000000E+00  1.00000000E+00  1.00000000E+00
  1.00000000E-01  1.50000000E+00  1.50000000E+00  1.50000000E+00  0.00000000E+00
  1.50000000E+00  1.50000000E+00  1.50000000E+00  0.00000000E+00  1.00000000E-01
  1.50000000E+00  1.00000000E+00  1.50000000E+00  1.00000000E+00  0.00000000E+00
  0.00000000E+00  0.00000000E+00  1.50000000E+00  1.50000000E+00  1.50000000E+00
  0.00000000E+00  1.50000000E+00  1.50000000E+00  1.50000000E+00  0.00000000E+00
  1.50000000E+00  2.00000000E+00  1.00000000E+00  0.00000000E+00  2.00000000E+00
  1.50000000E+00  1.00000000E+00  0.00000000E+00  1.50000000E+00  2.00000000E+00
  1.00000000E+00  0.00000000E+00  1.50000000E+00  2.00000000E+00  1.00000000E+00
  0.00000000E+00  1.50000000E+00  2.00000000E+00  1.00000000E+00  0.00000000E+00
  2.00000000E+00  1.50000000E+00  1.00000000E+00  0.00000000E+00  1.50000000E+00
  2.00000000E+00  1.00000000E+00  0.00000000E+00  1.50000000E+00  2.00000000E+00
  1.00000000E+00  0.00000000E+00  1.00000000E+00  0.00000000E+00  0.00000000E+00
  0.00000000E+00  1.00000000E+00  0.00000000E+00  0.00000000E+00  0.00000000E+00
  1.00000000E+00  0.00000000E+00  0.00000000E+00  0.00000000E+00  1.00000000E+00
  0.00000000E+00  0.00000000E+00  0.00000000E+00  1.00000000E+00  0.00000000E+00
  0.00000000E+00  0.00000000E+00  1.00000000E+00  0.00000000E+00  0.00000000E+00
  0.00000000E+00  1.00000000E+00  0.00000000E+00  0.00000000E+00  0.00000000E+00
  1.00000000E+00  0.00000000E+00  0.00000000E+00  0.00000000E+00  1.00000000E+00
  0.00000000E+00  0.00000000E+00  0.00000000E+00  1.00000000E+00  0.00000000E+00
  0.00000000E+00  0.00000000E+00
Virial Ratio                               R      2.005006556419311E+00
SCF Energy                                 R     -8.477071852455156E+02
Total Energy                               R     -8.477071852455156E+02
RMS Force                                  R      1.811691272136306E-05
RMS Density                                R      3.391304338362531E-09
NImag                                      I                1
Job Status                                 I                1
Nuclear derivative order                   I                2
PCM-NSphere                                I               38
PCM-NGenSphere                             I               38
PCM-NOrd                                   I   N=          38
           1           2           3           4           5           6
           7           8           9          10          11          12
          13          14          15          16          17          18
          19          20          21          22          23          24
          25          26          27          28          29          30
          31          32          33          34          35          36
          37          38
PCM-SphereRadii                            R   N=          38
  3.49599333E+00  2.26767135E+00  3.49599333E+00  3.49599333E+00  3.49599333E+00
  2.26767135E+00  3.49599333E+00  2.26767135E+00  3.49599333E+00  3.49599333E+00
  2.26767135E+00  3.49599333E+00  2.26767135E+00  3.49599333E+00  3.49599333E+00
  3.49599333E+00  3.49599333E+00  2.26767135E+00  3.49599333E+00  3.49599333E+00
  3.49599333E+00  3.49599333E+00  3.49599333E+00  3.49599333E+00  3.49599333E+00
  3.49599333E+00  3.49599333E+00  3.49599333E+00  2.26767135E+00  2.26767135E+00
  2.26767135E+00  2.26767135E+00  2.26767135E+00  2.26767135E+00  2.26767135E+00
  2.26767135E+00  2.26767135E+00  2.26767135E+00
PCM-SphereLoc                              R   N=         114
 -1.35337050E-05 -2.09956346E+00 -2.60501256E+00 -4.66530442E-05 -2.00836801E+00
 -4.65189849E+00 -3.79599405E-05  2.40040607E+00 -1.33905809E+00  2.20203581E+00
  4.32832569E+00 -1.46361568E+00 -1.04006280E-04  6.31463898E+00 -1.45492403E+00
 -1.46551393E-04  7.99496198E+00 -2.62641998E+00 -2.20217787E+00  4.32825278E+00
 -1.46356027E+00 -3.79583617E+00  4.32665788E+00 -2.75910679E+00 -2.20214107E+00
  4.32820065E+00  1.46369584E+00 -6.74079656E-05  6.31458801E+00  1.45507365E+00
 -8.07450376E-05  7.99486892E+00  2.62663004E+00  2.20207228E+00  4.32827411E+00
  1.46364031E+00  3.79572928E+00  4.32668527E+00  2.75918843E+00 -3.91111202E-06
  2.40036215E+00  1.33906403E+00 -2.31611010E+00 -2.44990285E+00 -1.33933815E+00
 -2.31606792E+00 -2.44989466E+00  1.33936209E+00  6.82911519E-05 -2.09954646E+00
  2.60496135E+00  9.95937476E-05 -2.00833935E+00  4.65184666E+00  2.31617129E+00
 -2.44985089E+00  1.33928921E+00  2.31612920E+00 -2.44986040E+00 -1.33941101E+00
  4.65009143E+00 -2.63143618E+00 -2.63884258E+00  6.86644531E+00 -2.83995258E+00
 -1.33601112E+00  6.86648725E+00 -2.83994487E+00  1.33574831E+00  4.65017419E+00
 -2.63142009E+00  2.63864831E+00 -4.65002645E+00 -2.63150824E+00  2.63879470E+00
 -6.86637671E+00 -2.84007372E+00  1.33596442E+00 -6.86641907E+00 -2.84007951E+00
 -1.33579493E+00 -4.65011004E+00 -2.63152078E+00 -2.63869611E+00  3.79566164E+00
  4.32678393E+00 -2.75920215E+00 -3.79576565E+00  4.32655859E+00  2.75928383E+00
  4.64395019E+00 -2.60808324E+00 -4.68741015E+00  8.64019947E+00 -2.99950546E+00
 -2.34495027E+00  8.64027301E+00 -2.99949353E+00  2.34463249E+00  4.64409740E+00
 -2.60805626E+00  4.68721595E+00 -4.64388552E+00 -2.60814542E+00  4.68736216E+00
 -8.64012761E+00 -2.99965574E+00  2.34490460E+00 -8.64020184E+00 -2.99966527E+00
 -2.34467857E+00 -4.64403384E+00 -2.60816667E+00 -4.68726385E+00
External E-field                           R   N=          35
  0.00000000E+00  0.00000000E+00  0.00000000E+00  0.00000000E+00  0.00000000E+00
  0.00000000E+00  0.00000000E+00  0.00000000E+00  0.00000000E+00  0.00000000E+00
  0.00000000E+00  0.00000000E+00  0.00000000E+00  0.00000000E+00  0.00000000E+00
  0.00000000E+00  0.00000000E+00  0.00000000E+00  0.00000000E+00  0.00000000E+00
  0.00000000E+00  0.00000000E+00  0.00000000E+00  0.00000000E+00  0.00000000E+00
  0.00000000E+00  0.00000000E+00  0.00000000E+00  0.00000000E+00  0.00000000E+00
  0.00000000E+00  0.00000000E+00  0.00000000E+00  0.00000000E+00  0.00000000E+00
IOpCl                                      I                0
IROHF                                      I                0
Alpha Orbital Energies                     R   N=         777
 -1.02975472E+01 -1.02973589E+01 -1.02967601E+01 -1.02967380E+01 -1.02928698E+01
 -1.02928685E+01 -1.02926949E+01 -1.02926770E+01 -1.02915588E+01 -1.02915212E+01
 -1.02910773E+01 -1.02910642E+01 -1.02837000E+01 -1.02833598E+01 -1.02833534E+01
 -1.02833403E+01 -1.02833402E+01 -1.02831930E+01 -1.02822843E+01 -1.02822829E+01
 -1.02818344E+01 -1.02818343E+01 -1.07773561E+00 -9.87076676E-01 -9.53886942E-01
 -9.02664511E-01 -8.82038527E-01 -8.48674363E-01 -8.48637250E-01 -8.37323878E-01
 -8.24841469E-01 -8.23954679E-01 -7.97702613E-01 -7.40083481E-01 -7.06027945E-01
 -6.93689393E-01 -6.82622381E-01 -6.59698624E-01 -6.56927757E-01 -6.27839478E-01
 -6.15922822E-01 -6.10836788E-01 -6.02632292E-01 -5.92519252E-01 -5.47688259E-01
 -5.45220400E-01 -5.39006578E-01 -5.35540176E-01 -5.33759806E-01 -5.32534071E-01
 -5.31744300E-01 -5.28105835E-01 -5.04566836E-01 -4.99595289E-01 -4.93584471E-01
 -4.90000166E-01 -4.69454701E-01 -4.55479632E-01 -4.54014003E-01 -4.25499439E-01
 -4.23237298E-01 -4.16729636E-01 -4.11698849E-01 -4.02621899E-01 -3.79242927E-01
 -3.74846453E-01 -3.64827785E-01 -3.63941981E-01 -3.50896932E-01 -3.48418145E-01
 -3.31450948E-01 -3.15463929E-01 -2.66026852E-01 -2.65158525E-01  1.47714994E-03
  4.34220729E-02  4.83682297E-02  6.71325493E-02  9.07651698E-02  1.13915865E-01
  1.23744505E-01  1.28142769E-01  1.33258292E-01  1.38685294E-01  1.44443982E-01
  1.48072768E-01  1.48367621E-01  1.62710706E-01  1.68081614E-01  1.79668606E-01
  1.84268977E-01  1.85484751E-01  1.88711197E-01  1.91536453E-01  1.94508441E-01
  1.96889556E-01  2.03088450E-01  2.03746723E-01  2.09750700E-01  2.15432292E-01
  2.28488770E-01  2.34046440E-01  2.43011814E-01  2.48923939E-01  2.49770876E-01
  2.58731921E-01  2.59089331E-01  2.67444507E-01  2.69878108E-01  2.73867424E-01
  2.89043852E-01  2.89311770E-01  2.90133907E-01  2.93267505E-01  3.03638985E-01
  3.04671284E-01  3.06220981E-01  3.09394668E-01  3.16134388E-01  3.20733036E-01
  3.23192105E-01  3.24316793E-01  3.29223514E-01  3.35661573E-01  3.45414584E-01
  3.54192852E-01  3.57691973E-01  3.60751802E-01  3.62344868E-01  3.64474999E-01
  3.72671588E-01  3.76861030E-01  3.79014929E-01  3.81629594E-01  3.88647557E-01
  3.92631434E-01  3.98914201E-01  4.09417248E-01  4.09782149E-01  4.10410228E-01
  4.11046449E-01  4.17291698E-01  4.20152199E-01  4.31266507E-01  4.40027501E-01
  4.43037396E-01  4.47790493E-01  4.48135365E-01  4.55350213E-01  4.65504404E-01
  4.68545064E-01  4.76859283E-01  4.77681373E-01  4.79548610E-01  4.79644882E-01
  4.86640400E-01  4.90808016E-01  4.96508787E-01  4.98242824E-01  4.99457926E-01
  5.03236992E-01  5.03516781E-01  5.03524440E-01  5.10835539E-01  5.11714854E-01
  5.16050224E-01  5.19664832E-01  5.25989868E-01  5.28171559E-01  5.30033401E-01
  5.34398039E-01  5.44854129E-01  5.49921564E-01  5.63481934E-01  5.65011216E-01
  5.69571911E-01  5.75940467E-01  5.76271505E-01  5.81471014E-01  5.89937176E-01
  5.91031138E-01  5.93489721E-01  5.98498389E-01  6.02522107E-01  6.04365961E-01
  6.11404586E-01  6.11617674E-01  6.12614944E-01  6.23481305E-01  6.34154046E-01
  6.37296116E-01  6.37521528E-01  6.38245843E-01  6.61094553E-01  6.73042012E-01
  6.76578415E-01  6.77726821E-01  7.01808798E-01  7.12942244E-01  7.15396287E-01
  7.18183921E-01  7.28097477E-01  7.31521813E-01  7.39052116E-01  7.45046243E-01
  7.46544022E-01  7.50575634E-01  7.67129508E-01  7.71787632E-01  7.75850899E-01
  7.87070958E-01  7.98042014E-01  8.04765024E-01  8.09842025E-01  8.13858395E-01
  8.14640267E-01  8.17465991E-01  8.22658998E-01  8.22987496E-01  8.30542630E-01
  8.32871712E-01  8.40571620E-01  8.52390212E-01  8.56392676E-01  8.73170317E-01
  8.80252720E-01  8.80955928E-01  9.02145869E-01  9.11077517E-01  9.11713454E-01
  9.12872083E-01  9.22972704E-01  9.29562648E-01  9.30674908E-01  9.32688716E-01
  9.32890502E-01  9.46077039E-01  9.53869974E-01  9.59386668E-01  9.68707968E-01
  9.69560402E-01  9.76838376E-01  9.77463798E-01  9.83416293E-01  9.89633059E-01
  9.91733489E-01  9.99828215E-01  1.00153801E+00  1.00948418E+00  1.02295363E+00
  1.02562099E+00  1.03558288E+00  1.04543162E+00  1.07410352E+00  1.09292532E+00
  1.09530181E+00  1.10132457E+00  1.10290836E+00  1.10519090E+00  1.10761709E+00
  1.11273729E+00  1.11810920E+00  1.12427552E+00  1.13395799E+00  1.14464372E+00
  1.16460150E+00  1.17145510E+00  1.18113416E+00  1.18404381E+00  1.19908146E+00
  1.20520119E+00  1.22381613E+00  1.22491985E+00  1.22678732E+00  1.23013039E+00
  1.24840366E+00  1.25586291E+00  1.25586563E+00  1.25741638E+00  1.25863819E+00
  1.26086601E+00  1.26122272E+00  1.28397386E+00  1.28791720E+00  1.29786646E+00
  1.30488778E+00  1.30654124E+00  1.30665098E+00  1.30764487E+00  1.31372246E+00
  1.31514741E+00  1.31837027E+00  1.32893417E+00  1.34216029E+00  1.34462015E+00
  1.35680606E+00  1.35976557E+00  1.36170958E+00  1.36856578E+00  1.38636378E+00
  1.39028394E+00  1.39110932E+00  1.39315428E+00  1.39387330E+00  1.39718347E+00
  1.40422895E+00  1.40749104E+00  1.42877952E+00  1.44152784E+00  1.44182238E+00
  1.44708016E+00  1.45460273E+00  1.47224265E+00  1.48196425E+00  1.48259994E+00
  1.48859093E+00  1.49849722E+00  1.51314206E+00  1.52507032E+00  1.53156977E+00
  1.55128057E+00  1.55535588E+00  1.57611895E+00  1.57833236E+00  1.57876838E+00
  1.58509541E+00  1.58569280E+00  1.59573328E+00  1.60539030E+00  1.61555221E+00
  1.63131412E+00  1.63227742E+00  1.63284703E+00  1.63916514E+00  1.63917388E+00
  1.64268672E+00  1.66747065E+00  1.67201979E+00  1.67213265E+00  1.70992286E+00
  1.71753250E+00  1.72832527E+00  1.73228883E+00  1.74073214E+00  1.74708268E+00
  1.75660204E+00  1.76470980E+00  1.77029623E+00  1.77197525E+00  1.77418263E+00
  1.77800673E+00  1.78257635E+00  1.78849632E+00  1.78974118E+00  1.79259922E+00
  1.81381906E+00  1.82268768E+00  1.82855613E+00  1.83585071E+00  1.83689966E+00
  1.84931724E+00  1.85390161E+00  1.86052439E+00  1.86819547E+00  1.88576542E+00
  1.90247099E+00  1.90525987E+00  1.90528738E+00  1.91079063E+00  1.94722503E+00
  1.95221499E+00  1.95356651E+00  1.95614930E+00  1.95799790E+00  1.97252015E+00
  1.99505794E+00  1.99720818E+00  2.00969086E+00  2.01368674E+00  2.02412584E+00
  2.04567609E+00  2.05401443E+00  2.06418215E+00  2.07867156E+00  2.09469802E+00
  2.10148245E+00  2.10646037E+00  2.10738216E+00  2.11305133E+00  2.12743791E+00
  2.13112355E+00  2.13200860E+00  2.14353387E+00  2.16466659E+00  2.17644266E+00
  2.17657436E+00  2.18945972E+00  2.20465815E+00  2.21966921E+00  2.22451415E+00
  2.23067309E+00  2.23840303E+00  2.25564772E+00  2.26335112E+00  2.28186787E+00
  2.29597935E+00  2.29890733E+00  2.30534303E+00  2.30958494E+00  2.31656985E+00
  2.31748837E+00  2.32039356E+00  2.33069701E+00  2.35551876E+00  2.35742217E+00
  2.36340410E+00  2.37001285E+00  2.37452313E+00  2.39336257E+00  2.40090260E+00
  2.42179959E+00  2.42611934E+00  2.43971184E+00  2.44497339E+00  2.44917227E+00
  2.45422025E+00  2.46789870E+00  2.48290948E+00  2.48639034E+00  2.48787838E+00
  2.49271696E+00  2.51999261E+00  2.53007999E+00  2.53916862E+00  2.54678718E+00
  2.55583522E+00  2.55595436E+00  2.57505029E+00  2.58234492E+00  2.58978501E+00
  2.59101390E+00  2.59321481E+00  2.60260898E+00  2.60915035E+00  2.61522432E+00
  2.61556044E+00  2.63034395E+00  2.63080512E+00  2.64940116E+00  2.65907714E+00
  2.68093436E+00  2.68144926E+00  2.68383813E+00  2.68801975E+00  2.70073382E+00
  2.71295507E+00  2.71353713E+00  2.71475282E+00  2.71623858E+00  2.72660091E+00
  2.73455099E+00  2.74416016E+00  2.74901565E+00  2.75423458E+00  2.75550684E+00
  2.75664089E+00  2.77511254E+00  2.77698902E+00  2.77966963E+00  2.78202062E+00
  2.80891673E+00  2.81243451E+00  2.82295173E+00  2.82526058E+00  2.83684683E+00
  2.83701264E+00  2.83776289E+00  2.83946945E+00  2.84027728E+00  2.85547592E+00
  2.85999617E+00  2.87225657E+00  2.87779528E+00  2.88329110E+00  2.88626869E+00
  2.88813315E+00  2.90616349E+00  2.90911408E+00  2.91212644E+00  2.91546145E+00
  2.93027597E+00  2.93484400E+00  2.94878900E+00  2.94926339E+00  2.96052723E+00
  2.96393190E+00  2.96476142E+00  2.96707457E+00  2.98034769E+00  2.98791330E+00
  2.99718612E+00  3.01486270E+00  3.01973113E+00  3.03063231E+00  3.03179666E+00
  3.03235599E+00  3.03795828E+00  3.03850564E+00  3.04075975E+00  3.06950724E+00
  3.07054456E+00  3.09761058E+00  3.09850757E+00  3.09926485E+00  3.10822515E+00
  3.10909841E+00  3.11770751E+00  3.12846700E+00  3.13875903E+00  3.14139005E+00
  3.14534223E+00  3.14763243E+00  3.15954486E+00  3.16518318E+00  3.16784595E+00
  3.19247097E+00  3.19464087E+00  3.20062540E+00  3.20216305E+00  3.20298739E+00
  3.20433915E+00  3.22108743E+00  3.22664590E+00  3.24158852E+00  3.25079687E+00
  3.25259139E+00  3.26180808E+00  3.26282910E+00  3.26338254E+00  3.26773686E+00
  3.26972760E+00  3.27899631E+00  3.29480375E+00  3.29843029E+00  3.30251857E+00
  3.30834483E+00  3.31018976E+00  3.32405690E+00  3.33444920E+00  3.33624977E+00
  3.33807386E+00  3.34466473E+00  3.34519446E+00  3.36640115E+00  3.36656508E+00
  3.37484643E+00  3.37906112E+00  3.38739293E+00  3.39209298E+00  3.39367501E+00
  3.39927409E+00  3.41082878E+00  3.41189355E+00  3.42721351E+00  3.42865700E+00
  3.43109064E+00  3.44526167E+00  3.45941144E+00  3.46575093E+00  3.48174728E+00
  3.48291925E+00  3.48538979E+00  3.49469636E+00  3.49842129E+00  3.50058434E+00
  3.51268583E+00  3.51857757E+00  3.52200020E+00  3.52273511E+00  3.52556923E+00
  3.53832725E+00  3.54444988E+00  3.55485901E+00  3.56260814E+00  3.56285400E+00
  3.58795263E+00  3.59143159E+00  3.60463345E+00  3.60934193E+00  3.61519563E+00
  3.61635345E+00  3.62026757E+00  3.62139132E+00  3.62852829E+00  3.64947117E+00
  3.65420385E+00  3.65542971E+00  3.65577832E+00  3.66205937E+00  3.67496073E+00
  3.68317509E+00  3.68951467E+00  3.69295498E+00  3.69573779E+00  3.70262215E+00
  3.70272397E+00  3.72334733E+00  3.72569215E+00  3.74058994E+00  3.74421250E+00
  3.76038603E+00  3.78857096E+00  3.78943519E+00  3.78946934E+00  3.81927769E+00
  3.82326775E+00  3.83723190E+00  3.83932334E+00  3.87187644E+00  3.88935023E+00
  3.89036026E+00  3.92862683E+00  3.93460749E+00  3.93886926E+00  3.94031263E+00
  3.95996698E+00  3.96203439E+00  3.96791590E+00  3.97092160E+00  3.97190932E+00
  3.97841714E+00  3.98698152E+00  3.98863579E+00  3.99594187E+00  4.00545217E+00
  4.00879012E+00  4.02037233E+00  4.03548115E+00  4.04029274E+00  4.04618581E+00
  4.04920710E+00  4.05995117E+00  4.07185673E+00  4.08261958E+00  4.09184441E+00
  4.10819976E+00  4.11876958E+00  4.12220446E+00  4.12525806E+00  4.14281437E+00
  4.14519239E+00  4.15107516E+00  4.15209576E+00  4.16916611E+00  4.17542965E+00
  4.17841966E+00  4.19304164E+00  4.20990387E+00  4.21498526E+00  4.22366786E+00
  4.22490457E+00  4.23212878E+00  4.23580335E+00  4.25028135E+00  4.25792157E+00
  4.26793133E+00  4.27654285E+00  4.29756811E+00  4.29877446E+00  4.30730317E+00
  4.31635744E+00  4.31743111E+00  4.32054490E+00  4.32434688E+00  4.33930923E+00
  4.34502564E+00  4.34956230E+00  4.35300695E+00  4.39024977E+00  4.39908582E+00
  4.40246000E+00  4.40890421E+00  4.42393799E+00  4.42566048E+00  4.43301917E+00
  4.45804266E+00  4.46469626E+00  4.46657915E+00  4.48906602E+00  4.49759271E+00
  4.52296849E+00  4.54482958E+00  4.55348453E+00  4.55839560E+00  4.57904781E+00
  4.58304317E+00  4.61202775E+00  4.63078903E+00  4.64228778E+00  4.67827403E+00
  4.68943486E+00  4.72262183E+00  4.73474918E+00  4.74467491E+00  4.75220307E+00
  4.76300051E+00  4.77090254E+00  4.78358151E+00  4.79195005E+00  4.82613932E+00
  4.85995434E+00  4.88746243E+00  4.90060056E+00  4.91967385E+00  4.92572851E+00
  4.93499426E+00  4.93831781E+00  4.94554600E+00  4.95932401E+00  4.96619072E+00
  4.97046770E+00  4.97865542E+00  4.99367853E+00  5.01820290E+00  5.08772748E+00
  5.10258023E+00  5.10839971E+00  5.11951381E+00  5.12577492E+00  5.13693213E+00
  5.16781690E+00  5.17324497E+00  5.22752531E+00  5.24435105E+00  5.25609900E+00
  5.26869898E+00  5.27203474E+00  5.27607689E+00  5.36005787E+00  5.36294938E+00
  5.39221339E+00  5.39643629E+00  5.44044572E+00  5.47894424E+00  5.51152267E+00
  5.51454307E+00  5.56957723E+00  5.62014757E+00  5.66500401E+00  5.75052970E+00
  5.78274846E+00  5.78395520E+00  5.81149061E+00  5.87132598E+00  6.15899062E+00
  2.23135543E+01  2.24832727E+01  2.25613421E+01  2.26666486E+01  2.27621976E+01
  2.27750855E+01  2.27919462E+01  2.28291436E+01  2.28294987E+01  2.28676074E+01
  2.29574538E+01  2.29642113E+01  2.29690177E+01  2.29851564E+01  2.30429301E+01
  2.30632115E+01  2.30805611E+01  2.31189922E+01  2.32824822E+01  2.33440916E+01
  2.35497469E+01  2.38706155E+01
Alpha MO coefficients                      R   N=      604506
  5.82722208E-04  7.48813499E-04  1.28495484E-04 -2.64157160E-04 -5.04323611E-03
 -1.09092735E-09  5.51705402E-05 -1.99335633E-05  7.70161215E-10 -3.61957626E-05
 -1.74520205E-04 -8.31249019E-08  7.23841736E-04 -3.25343206E-03 -1.64452519E-06
  3.38504269E-10  1.80023625E-05 -1.07843693E-05 -1.25769360E-12  2.88308251E-04
  5.45301580E-09 -1.05352005E-05 -8.95127270E-05 -1.09137546E-09 -1.69580624E-05
 -1.60967983E-09  1.66192327E-05  8.42093755E-06  1.35285540E-11 -6.79054846E-10
  4.03723085E-05  3.42155457E-05 -6.01224273E-04 -1.08082326E-03 -1.01830676E-09
 -9.28669466E-06 -6.76322757E-05  4.37039957E-05  9.18867474E-05 -3.81022403E-05
 -3.13159447E-03  1.43536891E-02  3.16642567E-09 -2.19107244E-04  2.32913956E-05
  8.79005483E-09 -6.36453699E-05 -4.41109770E-04  3.37183469E-08  2.77377505E-03
  2.38885392E-03  2.95356345E-05  1.94019281E-09 -1.06467403E-04  2.61611001E-05
 -8.72588114E-10 -1.71061504E-04 -3.06345547E-09  1.24823624E-04 -1.18584736E-04
  8.82665994E-09  1.74012958E-05  1.55700444E-09 -1.10785566E-04  1.02267468E-05
  1.08674329E-09  8.21056919E-09 -1.75483717E-04  5.35725280E-03  7.06441318E-03
 -5.79746561E-04  3.38498594E-03 -2.57217228E-02 -5.59813980E-05  1.20059570E-04
 -1.12177337E-04 -8.73190019E-04  7.94156136E-04 -1.53587623E-04  8.74681307E-03
 -2.62209501E-03 -2.42738549E-03 -4.01665075E-05  3.15359618E-05  2.80872811E-05
 -1.66043803E-05 -2.02985037E-05 -1.74096774E-04 -1.49330064E-04 -3.66121412E-05
  3.35747617E-04 -4.00499231E-04 -7.04195889E-06 -1.38532473E-04  1.96318301E-04
  1.26647833E-05 -1.25131291E-04 -1.24796011E-04 -9.74710610E-05  3.30285602E-01
  4.29905611E-01  2.92876585E-02 -3.26316128E-02  4.63829740E-02  2.53835994E-08
 -9.11767233E-04  7.79940877E-04 -1.21568947E-07  5.25643055E-03 -2.14607258E-03
  3.83946887E-07 -1.86970128E-02  7.52132592E-03  1.55101814E-05  1.17665101E-08
 -4.46659482E-04 -3.04831061E-04 -1.56479159E-08  4.83961120E-04  1.24489788E-08
 -1.94106080E-04  1.56172450E-04  7.27001090E-09 -1.69150049E-04 -9.84826710E-09
 -5.11125492E-06  2.62571952E-04  1.12204963E-08  1.39735114E-08 -1.91796024E-04
 -3.29546897E-04 -5.28746730E-04  3.57697537E-03 -2.55745445E-08  9.79781484E-04
 -7.48620541E-04  5.35713153E-03  7.06425543E-03 -5.79763430E-04  3.38503269E-03
 -2.57217378E-02  5.59737257E-05  1.20062384E-04 -1.12179372E-04  8.73168789E-04
  7.94163081E-04 -1.53607194E-04 -8.74680063E-03 -2.62243850E-03 -2.42716941E-03
 -4.01657178E-05 -3.15389142E-05  2.80859145E-05 -1.66059151E-05  2.02981155E-05
 -1.74101187E-04  1.49323005E-04 -3.66189845E-05  3.35724343E-04  4.00505375E-04
 -7.05040084E-06  1.38525008E-04  1.96318686E-04  1.26577081E-05  1.25142847E-04
  1.24805823E-04 -9.74563348E-05  2.33404566E-05 -3.83932402E-04 -3.99376905E-04
 -6.91339159E-05 -4.86741634E-05 -5.36135942E-05  5.35950141E-03  7.06733522E-03
 -5.79640825E-04  3.38604942E-03 -2.57192083E-02  5.60336139E-05  1.20121687E-04
  1.12197368E-04  8.73938943E-04  7.95077353E-04  1.53022587E-04 -8.74478688E-03
 -2.62522591E-03  2.42477229E-03 -4.01740333E-05  3.15166906E-05 -2.80771878E-05
 -1.65929664E-05  2.03423308E-05 -1.74087116E-04 -1.49221800E-04  3.62063946E-05
  3.35594668E-04  4.00887389E-04  7.07986668E-06  1.38575398E-04  1.96383645E-04
 -1.26947175E-05 -1.25169886E-04  1.24876705E-04 -9.74952174E-05  3.30417978E-01
  4.30077835E-01  2.93005841E-02 -3.26504742E-02  4.64198210E-02  5.73250302E-09
 -9.12249618E-04 -7.80219658E-04 -6.76121227E-08  5.25958374E-03  2.14969581E-03
  2.09373811E-07 -1.87052185E-02 -7.53060351E-03  1.55227735E-05 -3.41839728E-09
  4.46871077E-04 -3.04947500E-04 -4.63833286E-09  4.83594843E-04  5.90757686E-09
  1.93583220E-04  1.56075215E-04  1.23060038E-08  1.68947781E-04  1.07475591E-08
 -4.97939219E-06 -2.62737233E-04 -5.83223390E-09  6.04461985E-09 -1.91837647E-04
 -3.29706734E-04 -5.29207272E-04  3.57777689E-03 -7.10126340E-09  9.80211045E-04
  7.48975071E-04  5.35959120E-03  7.06745225E-03 -5.79634474E-04  3.38605026E-03
 -2.57192721E-02 -5.60348329E-05  1.20119134E-04  1.12198773E-04 -8.73967683E-04
  7.95060424E-04  1.53037543E-04  8.74495020E-03 -2.62490346E-03  2.42456488E-03
 -4.01720486E-05 -3.15166487E-05 -2.80778262E-05 -1.65931441E-05 -2.03436466E-05
 -1.74094334E-04  1.49203568E-04  3.62216019E-05  3.35627904E-04 -4.00872968E-04
  7.08850699E-06 -1.38581605E-04  1.96373801E-04 -1.27050788E-05  1.25180146E-04
 -1.24867580E-04 -9.75031084E-05  2.33823496E-05 -3.83456786E-04 -3.97995399E-04
  6.90912622E-05 -4.86475985E-05  5.35472500E-05  4.37193008E-05  9.19525867E-05
 -3.90948953E-05 -3.12698570E-03  1.43241021E-02  3.09780113E-09 -2.19245711E-04
 -2.32423840E-05  8.55862857E-09 -6.24834637E-05  4.39693113E-04 -3.17093974E-08
  2.76373555E-03 -2.38204786E-03  2.95790368E-05 -1.26584101E-09  1.06470735E-04
  2.61728622E-05  2.15512277E-09 -1.70920650E-04  3.36124421E-10 -1.25112901E-04
 -1.18862843E-04 -2.96007265E-09 -1.74380600E-05  1.25617827E-09 -1.10824773E-04
 -1.02205264E-05  2.81586672E-10  8.44655810E-09 -1.75551009E-04  2.29840698E-05
  3.48748057E-05 -1.34240111E-04  7.93737849E-04  3.55823198E-03 -7.72379719E-06
  3.27821578E-05  2.61002203E-06  1.85546133E-04 -2.02858631E-05 -1.84804121E-04
  1.02847547E-03 -2.36783687E-04 -6.39964573E-04 -6.80620289E-06  8.22182183E-06
  1.12087979E-05 -2.68970158E-05  3.06143973E-05  6.15979436E-05 -5.64989569E-05
 -4.13764210E-05  1.72812071E-04 -1.31065637E-04  1.89599337E-06  3.90566385E-06
  1.11100500E-05 -1.35518147E-05  1.31148759E-05  1.29879726E-06  7.58897570E-06
  2.30180577E-05  3.49171738E-05 -1.34240479E-04  7.93951342E-04  3.56255133E-03
 -7.71980549E-06  3.27878196E-05 -2.59935036E-06  1.85358104E-04 -2.03190911E-05
  1.84407488E-04  1.03037656E-03 -2.36441673E-04  6.41841820E-04 -6.80548945E-06
 -8.22415488E-06 -1.12109428E-05 -2.69008993E-05  3.06176889E-05  6.17565659E-05
  5.64102950E-05  4.13857194E-05  1.72765112E-04 -1.31110556E-04 -1.90347728E-06
  3.90155986E-06  1.11105503E-05  1.35474921E-05 -1.31156483E-05  1.29091160E-06
  7.59005335E-06  5.83188680E-04  7.49420708E-04  1.28455461E-04 -2.62939062E-04
 -5.05453520E-03 -3.67437229E-10  5.51960404E-05  1.99360069E-05 -1.14414949E-09
 -3.63173400E-05  1.74224649E-04  4.15178427E-08  7.23266708E-04  3.25547845E-03
 -1.65064489E-06 -6.55271201E-12 -1.80000637E-05 -1.07822212E-05 -6.22928500E-10
  2.88274390E-04  1.59319836E-08  1.05442786E-05 -8.94087106E-05  1.62301898E-09
  1.69602610E-05  3.25232279E-10  1.66232504E-05 -8.43751697E-06 -1.03695367E-09
 -1.42398342E-09  4.03781989E-05  3.42063137E-05 -6.01008083E-04 -1.08055322E-03
  8.09935888E-10 -9.27518952E-06  6.76154028E-05  2.30153810E-05  3.49141409E-05
 -1.34248018E-04  7.94028943E-04  3.56251500E-03  7.71943903E-06  3.27871575E-05
 -2.59949463E-06 -1.85366111E-04 -2.03155940E-05  1.84415234E-04 -1.03014395E-03
 -2.36513414E-04  6.41950587E-04 -6.80517745E-06  8.22487903E-06 -1.12096028E-05
 -2.68987811E-05 -3.06197205E-05  6.17492371E-05 -5.64164303E-05  4.13778738E-05
  1.72758538E-04  1.31119045E-04 -1.90283132E-06 -3.90238034E-06  1.11094590E-05
  1.35469751E-05  1.31162501E-05 -1.29102464E-06  7.58967259E-06  2.29816036E-05
  3.48720056E-05 -1.34243695E-04  7.93784892E-04  3.55807261E-03  7.72339976E-06
  3.27817756E-05  2.60914879E-06 -1.85562138E-04 -2.02849104E-05 -1.84781510E-04
 -1.02867067E-03 -2.36817338E-04 -6.39907639E-04 -6.80495058E-06 -8.22135736E-06
  1.12093330E-05 -2.68956671E-05 -3.06151997E-05  6.15884404E-05  5.64992367E-05
 -4.13771322E-05  1.72803738E-04  1.31069576E-04  1.89585031E-06 -3.90486532E-06
  1.11103004E-05 -1.35510618E-05 -1.31150328E-05 -1.30022892E-06  7.58777111E-06
 -1.37512705E-05 -1.28413651E-05  4.69548010E-05 -4.01369024E-04 -8.89036844E-04
  1.23329423E-05 -7.60035732E-06  3.44633105E-06 -2.96163227E-04  1.70029698E-05
 -2.47486334E-04  8.34715424E-04 -7.06848860E-05  1.76136027E-04 -3.18324927E-06
  9.54870546E-06 -6.63976564E-06  1.29352568E-05  1.40114794E-06  6.13881515E-05
 -1.78442894E-04  8.70762624E-06 -2.12153354E-04  7.37326523E-05  1.34383168E-06
 -3.37321726E-06 -7.42647437E-07 -1.96128128E-05  1.16227401E-05 -5.76122555E-06
 -1.00116139E-05 -1.39960893E-05 -1.33786863E-05 -1.05075761E-04  9.18823601E-04
 -8.18977580E-04  1.94809806E-06 -1.91600622E-05  2.55938749E-06 -3.97182327E-04
  1.00731325E-04 -2.29617359E-04  9.22008322E-05 -7.72703494E-05  2.13899037E-04
  6.48718986E-06  1.27857663E-05 -3.44613523E-06  1.77109832E-05 -5.48472838E-06
 -4.70532375E-05  8.07345789E-05 -1.55668945E-06  5.75429114E-05 -8.54093876E-06
  1.05281579E-06  1.06453245E-06 -3.30369736E-06 -8.99413127E-06 -7.18173030E-07
 -2.24647424E-06  6.61068181E-07 -1.39990623E-05 -1.33815434E-05 -1.05072000E-04
  9.18816820E-04 -8.17294364E-04  1.94421901E-06 -1.91650243E-05 -2.55441100E-06
 -3.97114280E-04  1.00748743E-04  2.29454264E-04  9.14799496E-05 -7.72183062E-05
 -2.14428171E-04  6.48914297E-06 -1.27868129E-05  3.44388446E-06  1.77117250E-05
 -5.48559288E-06 -4.69849590E-05 -8.07160666E-05  1.57045564E-06  5.74872552E-05
 -8.53681794E-06 -1.05282999E-06  1.06524224E-06 -3.30637979E-06  8.98897302E-06
  7.19205632E-07 -2.24469326E-06  6.62483553E-07 -1.37569550E-05 -1.28459886E-05
  4.69267639E-05 -4.01041560E-04 -8.91767480E-04  1.23267730E-05 -7.60266163E-06
 -3.44801992E-06 -2.96010404E-04  1.69946220E-05  2.47400323E-04  8.35359538E-04
 -7.08573873E-05 -1.75637976E-04 -3.18300624E-06 -9.55371225E-06  6.63562544E-06
  1.29426323E-05  1.39861192E-06  6.13768608E-05  1.78432551E-04 -8.68201841E-06
 -2.12187242E-04  7.37492900E-05 -1.34517479E-06 -3.37404510E-06 -7.42583261E-07
  1.96123472E-05 -1.16245220E-05 -5.75879731E-06 -1.00162915E-05 -1.37564160E-05
 -1.28455026E-05  4.69303107E-05 -4.01052849E-04 -8.91499226E-04 -1.23272476E-05
 -7.60156967E-06 -3.44755081E-06  2.96027302E-04  1.69961693E-05  2.47391417E-04
 -8.35337180E-04 -7.08799475E-05 -1.75682290E-04 -3.18372431E-06  9.55336081E-06
  6.63521413E-06  1.29427074E-05 -1.39740356E-06  6.13882147E-05 -1.78429805E-04
 -8.68135046E-06 -2.12192877E-04 -7.37617690E-05 -1.34579490E-06  3.37323863E-06
 -7.42795440E-07  1.96121155E-05  1.16258889E-05  5.76030115E-06 -1.00157884E-05
 -1.39996202E-05 -1.33820226E-05 -1.05076686E-04  9.18856602E-04 -8.17505052E-04
 -1.94391094E-06 -1.91655317E-05 -2.55446809E-06  3.97130294E-04  1.00759686E-04
  2.29447891E-04 -9.15600615E-05 -7.72335121E-05 -2.14378702E-04  6.48872288E-06
  1.27867758E-05  3.44357455E-06  1.77126125E-05  5.48730573E-06 -4.69919106E-05
  8.07131509E-05  1.57296535E-06  5.74898486E-05  8.53649616E-06 -1.05287905E-06
 -1.06571321E-06 -3.30656647E-06  8.98917337E-06 -7.19192816E-07  2.24484055E-06
  6.62668131E-07 -1.39963722E-05 -1.33789528E-05 -1.05078998E-04  9.18859560E-04
 -8.18809652E-04 -1.94764541E-06 -1.91608273E-05  2.55956024E-06  3.97191084E-04
  1.00744474E-04 -2.29637936E-04 -9.21397140E-05 -7.72670572E-05  2.13948409E-04
  6.48792836E-06 -1.27862643E-05 -3.44623448E-06  1.77109685E-05  5.48590723E-06
 -4.70497634E-05 -8.07442020E-05 -1.55951256E-06  5.75412876E-05  8.54242159E-06
  1.05284936E-06 -1.06398999E-06 -3.30389179E-06 -8.99438139E-06  7.17988833E-07
  2.24632099E-06  6.61472794E-07 -1.37510487E-05 -1.28412356E-05  4.69608417E-05
 -4.01400870E-04 -8.89350135E-04 -1.23326625E-05 -7.60025683E-06  3.44737339E-06
  2.96159214E-04  1.70078463E-05 -2.47509331E-04 -8.34762125E-04 -7.07240785E-05
  1.76066876E-04 -3.18279520E-06 -9.54974157E-06 -6.63900444E-06  1.29351227E-05
 -1.40032204E-06  6.13822739E-05  1.78459259E-04  8.70975178E-06 -2.12154576E-04
 -7.37458288E-05  1.34398742E-06  3.37457918E-06 -7.41907859E-07 -1.96130996E-05
 -1.16235749E-05  5.76114340E-06 -1.00122088E-05  2.33395810E-05 -3.83917803E-04
 -3.99386206E-04  6.91329481E-05 -4.86715603E-05 -5.36147540E-05  2.33831139E-05
 -3.83465083E-04 -3.97983676E-04 -6.90891092E-05 -4.86499327E-05  5.35493934E-05
 -1.25251456E-05  6.59509152E-06  2.45712542E-04 -1.84682420E-05  4.31850342E-06
 -8.13025682E-06 -5.70203855E-07 -1.44883794E-05  1.29625463E-04  6.68789310E-06
  2.49573272E-07 -3.39010676E-06 -5.72158784E-07 -1.44226103E-05  1.29848985E-04
  6.68366918E-06  2.49305750E-07  3.37939731E-06 -1.25313358E-05  6.66536712E-06
  2.45737719E-04 -1.84741246E-05  4.32169232E-06  8.12249181E-06 -1.25313716E-05
  6.66829601E-06  2.45742012E-04  1.84750147E-05  4.32197213E-06  8.12136773E-06
 -5.71876881E-07 -1.44258582E-05  1.29830164E-04 -6.68392778E-06  2.48767544E-07
  3.37996755E-06 -5.70143319E-07 -1.44843619E-05  1.29637596E-04 -6.68759509E-06
  2.49128635E-07 -3.38964622E-06 -1.25255678E-05  6.59432273E-06  2.45699360E-04
  1.84687844E-05  4.31885447E-06 -8.13115683E-06 -7.60419090E-07  1.52482218E-05
 -5.51926727E-04  6.13798285E-03 -5.35514402E-02 -4.73341720E-10  4.95224369E-05
 -1.36684957E-05 -2.79525143E-09 -2.88477155E-04  1.34045024E-03 -2.30784843E-07
 -2.09739781E-03 -1.12078742E-02 -1.39901468E-05 -8.71618627E-11  3.47032487E-06
  2.02511558E-05  6.19830209E-10 -2.39003703E-04 -3.14993479E-08 -1.04167807E-04
  3.91544607E-04  8.46512245E-09 -1.04915315E-05 -2.82861525E-09  3.98354136E-06
  5.82688738E-05  1.56106658E-09  4.81993901E-10 -1.65112421E-06 -4.19035133E-05
  8.72911983E-04  4.56088690E-04  3.61733829E-10  4.22276370E-05  6.92522550E-05
  3.62361927E-05  1.58727114E-04 -2.49067431E-03  1.21141081E-02 -8.52885631E-02
  3.66402254E-09 -3.31642749E-04 -1.38793995E-04  1.65611927E-09  2.92646260E-03
  3.51369638E-03  2.07600861E-07 -3.17763368E-02 -2.05918290E-02  8.83555330E-05
  1.54219260E-09 -4.16879864E-06  1.22786415E-05  8.70003488E-10  3.69562673E-04
  1.06660733E-08  6.43617635E-04 -5.99746456E-04 -1.28670413E-08  6.95092623E-05
  5.44633805E-09 -1.11393186E-04 -4.46601906E-05 -7.06350958E-10  6.96973969E-09
 -1.56021017E-04  6.08077765E-03  7.90924033E-03  1.80818285E-04  3.25665923E-03
  7.84546452E-03 -1.32841657E-04  1.53133386E-04 -5.14382392E-05 -2.13290951E-03
  2.33275387E-03  1.77987111E-03 -5.63029269E-03 -6.91975859E-03  6.90316717E-03
 -1.44416416E-05 -5.79465781E-05 -2.03919443E-05  2.63429828E-05 -1.07303633E-04
  1.03963396E-04  2.88481980E-04  1.06695064E-03 -2.71293306E-04 -1.05661552E-03
 -4.47018378E-05 -1.37877335E-04  1.43909219E-04  1.24050300E-04 -6.54114451E-05
 -1.98329811E-04 -8.34281811E-05  3.30445998E-01  4.29910176E-01  3.24972995E-02
 -4.85593349E-02  9.87087210E-02  3.00763020E-08 -1.27499282E-03  6.19738338E-04
 -2.60539805E-07  8.22291153E-03 -8.66283433E-03  6.66188179E-07 -2.42396027E-02
  2.36943780E-02 -3.51480793E-05  1.16615329E-08 -5.05238230E-04 -3.19511478E-04
 -1.65431330E-08 -9.62397018E-04 -4.04385469E-08  1.33708261E-03 -2.88731402E-04
  1.17834195E-08  4.92167126E-04  2.55181276E-09  3.24486798E-04  3.74967654E-04
  2.06812043E-08  1.15089424E-08 -1.13508329E-04 -3.97179593E-04 -9.27450451E-04
  3.03633937E-03 -2.78007412E-08  1.10731809E-03 -7.76223580E-04  6.08063923E-03
  7.90905995E-03  1.80806552E-04  3.25669078E-03  7.84514976E-03  1.32835054E-04
  1.53137600E-04 -5.14419785E-05  2.13286553E-03  2.33282009E-03  1.77981856E-03
  5.63058695E-03 -6.91960556E-03  6.90295136E-03 -1.44440866E-05  5.79456664E-05
 -2.03917447E-05  2.63367402E-05  1.07305992E-04  1.03982412E-04 -2.88495860E-04
  1.06690480E-03 -2.71364551E-04  1.05661249E-03 -4.47103301E-05  1.37865432E-04
  1.43910913E-04  1.24044335E-04  6.54272107E-05  1.98342417E-04 -8.34072978E-05
  1.00138849E-04  1.33201508E-03  3.75183219E-03  1.23457414E-04  7.47589077E-05
  1.78168758E-04 -6.07842079E-03 -7.90613695E-03 -1.81016023E-04 -3.25554539E-03
 -7.85599317E-03 -1.32810720E-04 -1.53087688E-04 -5.13985134E-05 -2.13254172E-03
 -2.33255549E-03  1.77987430E-03 -5.63422074E-03  6.91837885E-03  6.90456465E-03
  1.44253537E-05  5.79571912E-05 -2.03954823E-05 -2.63429179E-05 -1.07300166E-04
 -1.03974287E-04 -2.88617112E-04  1.06692522E-03  2.71540713E-04 -1.05642213E-03
 -4.47117242E-05 -1.37816863E-04 -1.43838537E-04  1.24035284E-04  6.53857439E-05
 -1.98285308E-04  8.33640905E-05 -3.30313638E-01 -4.29737897E-01 -3.24855408E-02
  4.85460947E-02 -9.86900374E-02 -1.41329231E-08  1.27460281E-03  6.19466608E-04
  3.90047226E-08 -8.22044645E-03 -8.66223161E-03 -7.55625853E-08  2.42312189E-02
  2.36921136E-02  3.51255216E-05  5.08993187E-09 -5.05074324E-04  3.19369626E-04
  4.32638055E-09  9.62658849E-04 -5.68570139E-09  1.33707344E-03  2.88871387E-04
  2.25036912E-08  4.92203996E-04  1.30844291E-08 -3.24551118E-04  3.74850452E-04
  4.44776025E-09 -1.62357102E-11  1.13411264E-04  3.97045870E-04  9.27266717E-04
 -3.03486568E-03  8.58594335E-09 -1.10689959E-03 -7.75961731E-04 -6.07852028E-03
 -7.90626645E-03 -1.81029524E-04 -3.25550908E-03 -7.85623621E-03  1.32815430E-04
 -1.53082730E-04 -5.14018049E-05  2.13266467E-03 -2.33249882E-03  1.77982200E-03
  5.63424078E-03  6.91852312E-03  6.90448328E-03  1.44276378E-05 -5.79555874E-05
 -2.04010300E-05 -2.63516746E-05  1.07297100E-04 -1.03983445E-04  2.88579680E-04
  1.06691662E-03  2.71481475E-04  1.05647882E-03 -4.47203274E-05  1.37813713E-04
 -1.43831591E-04  1.24039752E-04 -6.53862547E-05  1.98281175E-04  8.33812059E-05
 -1.00130611E-04 -1.33222287E-03 -3.75214957E-03  1.23493697E-04 -7.47822390E-05
  1.78193941E-04 -3.62234694E-05 -1.58696903E-04  2.49068597E-03 -1.21158253E-02
  8.52953873E-02 -6.96085388E-09  3.31563481E-04 -1.38793124E-04  8.26814887E-08
 -2.92671216E-03  3.51383528E-03 -7.74341625E-07  3.17792652E-02 -2.05923102E-02
 -8.83428961E-05 -1.46772835E-09 -4.12268521E-06 -1.22661838E-05 -7.50460805E-10
 -3.69585314E-04 -2.34962046E-08  6.43579308E-04  5.99726347E-04  2.43878003E-08
  6.95109110E-05  9.92975035E-10  1.11346586E-04 -4.46491666E-05 -1.34344611E-09
 -8.22891379E-09  1.55956121E-04  3.50872509E-05  4.04752168E-05  5.73972008E-05
  4.48253491E-04  1.62547876E-02  1.60516737E-05  6.63408691E-06 -3.47756492E-05
 -8.03073246E-04 -6.47091334E-05  1.36534797E-03  1.18582836E-02  1.59743148E-03
 -8.08626504E-03  4.88970582E-07  6.21835074E-06  5.77191361E-06 -3.35706117E-06
  6.08519198E-06  5.08358983E-04  4.05964855E-04  1.34163878E-06 -3.20941044E-04
 -1.07689139E-04  1.50889825E-05 -8.06633596E-06 -5.07192600E-06  2.04168849E-05
  3.32137213E-06 -2.99673584E-05  1.56227014E-06 -3.50777745E-05 -4.04611745E-05
 -5.74401625E-05 -4.48028111E-04 -1.62536979E-02 -1.60540783E-05 -6.62769835E-06
 -3.47755815E-05  8.03143597E-04  6.47298343E-05  1.36539303E-03 -1.18582793E-02
 -1.59759678E-03 -8.08565730E-03 -4.92449589E-07  6.21407572E-06  5.76795556E-06
  3.34860612E-06 -6.07557034E-06 -5.08343311E-04  4.05942475E-04  1.34797486E-06
  3.20993187E-04  1.07654240E-04  1.50877444E-05  8.06908867E-06  5.07490799E-06
  2.04203657E-05  3.31838112E-06  2.99665854E-05 -1.56024403E-06  1.00867703E-06
 -1.49275325E-05  5.51956060E-04 -6.13803166E-03  5.35507050E-02  7.36544125E-11
 -4.95102616E-05 -1.36600254E-05  3.72678037E-08  2.88513345E-04  1.34047209E-03
 -1.68448667E-07  2.09782867E-03 -1.12069368E-02  1.39873963E-05  8.11135978E-10
  3.46026517E-06 -2.02540919E-05  2.77802128E-10  2.39118975E-04  2.35634385E-09
 -1.04142715E-04 -3.91588760E-04 -1.49170233E-08 -1.04845340E-05 -1.56203019E-09
 -3.97876353E-06  5.82629288E-05  1.43076299E-09  1.53293539E-09  1.66353880E-06
  4.19112353E-05 -8.73128387E-04 -4.56467373E-04  2.19909423E-09 -4.22263847E-05
  6.92754805E-05 -3.50761201E-05 -4.04592762E-05 -5.74391560E-05 -4.48041216E-04
 -1.62532602E-02  1.60528779E-05 -6.62701145E-06 -3.47749839E-05 -8.03081459E-04
  6.47104153E-05  1.36535793E-03  1.18579878E-02 -1.59732610E-03 -8.08627987E-03
 -4.92259886E-07 -6.21415499E-06  5.76797332E-06  3.34762540E-06  6.07587953E-06
 -5.08293582E-04 -4.05972228E-04  1.34352696E-06  3.20977358E-04 -1.07638630E-04
  1.50873393E-05 -8.06911213E-06  5.07540153E-06  2.04209710E-05 -3.31717490E-06
 -2.99650890E-05 -1.56135600E-06  3.50861824E-05  4.04740622E-05  5.73958028E-05
  4.48288173E-04  1.62543861E-02 -1.60519890E-05  6.63331520E-06 -3.47739969E-05
  8.03068343E-04 -6.46827076E-05  1.36526330E-03 -1.18584361E-02  1.59714402E-03
 -8.08614547E-03  4.89468974E-07 -6.21807686E-06  5.77183737E-06 -3.35655450E-06
 -6.08547558E-06  5.08349894E-04 -4.05913152E-04  1.33039521E-06 -3.20949822E-04
  1.07671979E-04  1.50875109E-05  8.06722822E-06 -5.07201309E-06  2.04162710E-05
 -3.32054670E-06  2.99673747E-05  1.56377215E-06 -2.09901677E-05 -1.70211658E-05
 -1.45415469E-04  1.41891668E-03 -2.57409383E-03 -1.54841039E-05 -5.43979109E-06
 -4.38580673E-06  5.17304442E-04 -4.20021248E-05  5.32695414E-04  2.10835766E-03
 -4.18081399E-04  6.53728227E-04 -2.54228232E-06  6.87967049E-06  1.15383858E-05
  2.56032326E-05 -2.30545477E-06 -1.08955973E-05  1.31006025E-04 -7.99177066E-05
 -6.74474448E-05 -1.04939083E-05  8.54634441E-06  2.35566910E-07 -7.89066866E-07
  8.28929027E-06  1.81570807E-08  9.54694690E-06 -1.13626090E-05 -6.36925979E-06
 -6.31567691E-06  3.54950928E-05 -2.49008849E-04  1.88257462E-03 -1.39010480E-05
 -1.12574961E-05 -1.97612826E-05  3.91647437E-04  2.55653437E-05  7.21425067E-04
 -1.18216477E-03  4.90762617E-05  1.39656689E-03  5.60493008E-06 -8.21022791E-08
  6.42914762E-06 -2.02217233E-06 -1.79269981E-06  2.46202981E-04 -1.23073602E-04
 -3.76993110E-05 -1.95400320E-04  1.30494414E-05  1.28692698E-06  1.77806257E-06
 -5.78990473E-06  1.73141054E-05 -6.21148835E-07  8.41321881E-06  4.49826544E-06
  6.36444134E-06  6.31092241E-06 -3.55362479E-05  2.49409526E-04 -1.88287427E-03
  1.39012503E-05  1.12496271E-05 -1.97634398E-05 -3.91801897E-04 -2.55177151E-05
  7.21542726E-04  1.18224693E-03 -4.91049753E-05  1.39644868E-03 -5.60172217E-06
 -8.76025195E-08  6.43058999E-06  2.02974933E-06  1.79043562E-06 -2.46215812E-04
 -1.23134414E-04 -3.76980999E-05  1.95419811E-04 -1.30546559E-05  1.28654070E-06
 -1.77894719E-06  5.78903948E-06  1.73180750E-05 -6.20731063E-07 -8.41371143E-06
 -4.49774693E-06  2.09862841E-05  1.70172104E-05  1.45443549E-04 -1.41911708E-03
  2.57371707E-03  1.54889599E-05  5.43509786E-06 -4.38752873E-06 -5.17427852E-04
  4.20221510E-05  5.32815922E-04 -2.10803054E-03  4.18081917E-04  6.53801343E-04
  2.54038714E-06  6.87706039E-06  1.15408065E-05 -2.55974236E-05  2.30758813E-06
  1.09257731E-05  1.31085611E-04 -7.99247046E-05  6.73587424E-05  1.05130972E-05
  8.54583426E-06 -2.36757406E-07  7.89277534E-07  8.29801898E-06  1.37480510E-08
 -9.54883698E-06  1.13596459E-05  2.09863760E-05  1.70172775E-05  1.45442613E-04
 -1.41911981E-03  2.57368206E-03 -1.54890883E-05  5.43404512E-06 -4.38680463E-06
  5.17432446E-04  4.20334362E-05  5.32798149E-04  2.10800538E-03  4.18136056E-04
  6.53702594E-04  2.54068758E-06 -6.87648673E-06  1.15408775E-05 -2.55973279E-05
 -2.30901727E-06  1.09305236E-05 -1.31077465E-04 -7.99267805E-05  6.73578191E-05
 -1.05061717E-05  8.54585149E-06  2.36858475E-07  7.89142589E-07  8.29757765E-06
 -1.44489895E-08  9.54807233E-06  1.13602380E-05  6.36525269E-06  6.31158292E-06
 -3.55294673E-05  2.49360330E-04 -1.88282508E-03 -1.39019329E-05  1.12496435E-05
 -1.97627213E-05  3.91812661E-04 -2.55113909E-05  7.21527197E-04 -1.18217609E-03
 -4.91258740E-05  1.39645935E-03 -5.60203357E-06  8.69851551E-08  6.43084067E-06
  2.02908693E-06 -1.79050595E-06 -2.46222903E-04  1.23112623E-04 -3.76968868E-05
  1.95422725E-04  1.30625738E-05  1.28686481E-06  1.77793518E-06  5.78940815E-06
  1.73175593E-05  6.22164242E-07  8.41466902E-06 -4.49706900E-06 -6.36918456E-06
 -6.31558819E-06  3.54913523E-05 -2.48974027E-04  1.88247112E-03  1.39007759E-05
 -1.12570441E-05 -1.97619020E-05 -3.91614314E-04  2.55571600E-05  7.21433052E-04
  1.18217141E-03  4.90976884E-05  1.39651531E-03  5.60484882E-06  8.20265793E-08
  6.42929426E-06 -2.02188958E-06  1.79294119E-06  2.46199151E-04  1.23091101E-04
 -3.76982838E-05 -1.95393775E-04 -1.30582439E-05  1.28746281E-06 -1.77843695E-06
 -5.79027765E-06  1.73140008E-05  6.21315060E-07 -8.41262114E-06  4.49789808E-06
 -2.09901694E-05 -1.70212249E-05 -1.45409958E-04  1.41889436E-03 -2.57396641E-03
  1.54839181E-05 -5.43885475E-06 -4.38595115E-06 -5.17282677E-04 -4.20151464E-05
  5.32708465E-04 -2.10832546E-03 -4.18141503E-04  6.53817003E-04 -2.54198594E-06
 -6.88116065E-06  1.15384000E-05  2.56031028E-05  2.30744319E-06 -1.08864898E-05
 -1.30997595E-04 -7.99214488E-05 -6.74610393E-05  1.04830211E-05  8.54705514E-06
 -2.35257945E-07 -7.89007873E-07  8.28918905E-06 -1.77546538E-08 -9.54590837E-06
 -1.13634211E-05  1.00138114E-04  1.33203916E-03  3.75184477E-03 -1.23457619E-04
  7.47558969E-05  1.78173621E-04 -1.00131273E-04 -1.33220277E-03 -3.75214707E-03
 -1.23485008E-04 -7.47860324E-05  1.78195470E-04 -2.13543009E-05  3.08819582E-04
  5.02688592E-04 -1.10806482E-05  7.20012076E-06  4.02635078E-05 -5.57879985E-06
  1.70108088E-04  5.95655847E-04 -9.83897727E-06  8.97608655E-08  2.92972264E-05
  5.57958518E-06 -1.70110720E-04 -5.95611963E-04  9.84214137E-06 -8.96385587E-08
  2.92980785E-05  2.13511368E-05 -3.08843104E-04 -5.02627136E-04  1.10745820E-05
 -7.19843943E-06  4.02687595E-05  2.13512434E-05 -3.08842750E-04 -5.02610397E-04
 -1.10740556E-05 -7.19914370E-06  4.02689649E-05  5.57949857E-06 -1.70109578E-04
 -5.95601579E-04 -9.84094158E-06 -8.96327318E-08  2.92983080E-05 -5.57874305E-06
  1.70106473E-04  5.95648541E-04  9.83944584E-06  8.97579065E-08  2.92970009E-05
 -2.13548820E-05  3.08828827E-04  5.02683026E-04  1.10825638E-05  7.20048044E-06
  4.02641763E-05 -3.26759999E-01 -4.25077249E-01 -2.99154478E-02  1.71583798E-02
 -1.16787712E-01 -1.00066249E-08 -3.69646413E-06 -6.31801068E-04 -6.87802336E-08
  2.71614067E-03 -3.27364452E-03 -5.82841221E-07 -2.73318164E-03 -4.00354783E-02
 -1.40429330E-04  8.95355809E-09  1.87182552E-04 -9.14382244E-04 -1.37014433E-08
 -1.31405235E-04  2.80733322E-09  5.69635018E-04 -4.84707158E-04 -1.21291834E-09
  8.09268225E-04  4.19975808E-08 -8.40297407E-05 -3.88116826E-04 -9.25575562E-09
 -7.48443584E-09  3.04171784E-06  2.29793555E-04  2.76973078E-04 -4.53136878E-03
  1.70397277E-08  7.76973311E-05  1.12115945E-03 -5.23525627E-05 -7.85843083E-05
 -8.14409465E-04  6.59844365E-03 -4.09100144E-02  1.42187728E-09  1.41317891E-05
 -6.76106463E-05 -2.07684331E-09  2.17771378E-05  2.21593325E-03  3.41060974E-08
 -2.41471225E-02 -1.30488423E-02 -1.07695461E-05  1.64724874E-09  1.51519274E-05
 -1.36526220E-04 -2.26206247E-09  7.76886106E-04  1.38669473E-09 -6.95401506E-05
  7.61222019E-04  1.44814677E-09  8.33566259E-05  2.41604222E-09 -1.73785545E-05
  3.31688661E-05 -9.21679686E-10 -2.64036096E-09  8.38522978E-05  1.11004224E-04
  1.44565768E-04 -8.75869955E-06  5.26643187E-04  1.24278827E-02  2.29452902E-05
 -5.93798194E-05 -2.11912736E-05 -3.93350644E-04  4.28226193E-04  5.36183584E-04
 -4.67871030E-03 -5.22941449E-04  3.60082958E-03 -1.26633377E-05 -6.40411791E-06
 -3.07760039E-06 -3.69151709E-05  5.17124937E-06  3.10279578E-04  2.11418529E-04
  2.36023215E-04  3.64097003E-04 -3.41166690E-04  2.38838711E-05 -3.78762605E-07
 -2.62004579E-05  3.47651432E-05 -2.04357295E-05 -7.62020310E-05 -1.43874904E-05
 -3.39481003E-06 -1.75714562E-05  4.72764255E-04 -3.53592072E-03  1.45639202E-02
  1.17209962E-09  1.33682918E-05  2.27449940E-06 -2.71021675E-08  1.73282423E-04
 -1.43382003E-04  1.98449260E-07 -8.03823293E-03  5.39431200E-03  2.76907971E-06
 -3.97429448E-11 -2.00896496E-05  3.83201911E-05  1.48764222E-09 -1.48209884E-04
 -1.46723842E-08  4.28407389E-04 -4.34549894E-05  1.43211075E-08 -3.24926858E-05
 -4.31929837E-10  2.68152667E-05 -3.94717065E-05 -1.10853524E-09 -1.46138805E-09
  3.99048754E-05  1.59505118E-05  7.06100280E-04  2.90927862E-03  1.91285350E-09
 -9.40609654E-05  6.72504921E-05  1.11004644E-04  1.44565322E-04 -8.72332873E-06
  5.26464394E-04  1.24277938E-02 -2.29420708E-05 -5.93809782E-05 -2.11892158E-05
  3.93295298E-04  4.28261703E-04  5.36134009E-04  4.67879108E-03 -5.22740320E-04
  3.60073629E-03 -1.26626630E-05  6.40480420E-06 -3.07679904E-06 -3.69138300E-05
 -5.17165652E-06  3.10282290E-04 -2.11428667E-04  2.36003166E-04  3.64068075E-04
  3.41194814E-04  2.38818118E-05  3.80412952E-07 -2.62019706E-05  3.47612206E-05
  2.04370469E-05  7.62055624E-05 -1.43795712E-05 -1.50776950E-05  5.47307863E-04
  1.34889758E-03  6.69424163E-05  1.82857206E-05  5.25893821E-05 -1.09911101E-04
 -1.43512302E-04  1.59911953E-05 -5.83297884E-04 -1.24061167E-02  2.38987551E-05
  5.98886921E-05 -2.15984569E-05 -4.08263788E-04 -4.27262245E-04  5.40861452E-04
 -4.67600923E-03  5.27215780E-04  3.60781939E-03  1.32593411E-05  6.54937727E-06
 -2.81892732E-06  3.76447450E-05  5.12733202E-06 -3.10425783E-04 -2.09606953E-04
  2.33390794E-04 -3.70337875E-04 -3.40940534E-04  2.34180334E-05 -3.93964111E-07
  2.63310397E-05  3.49761813E-05  1.99632716E-05 -7.65693555E-05  1.48960801E-05
 -7.54967754E-06  3.15784314E-06 -4.73421575E-04  3.54054700E-03 -1.46738377E-02
 -2.80213637E-10 -1.43454991E-05  2.06677611E-06  1.51169610E-08 -1.67137772E-04
 -1.42793310E-04 -6.73393549E-08  8.08966432E-03  5.40510125E-03 -2.20111579E-06
  6.45806389E-10 -2.01745612E-05 -3.88992461E-05 -1.49969709E-09  1.44522339E-04
 -9.61022553E-09  4.26720685E-04  4.63249344E-05 -4.05586482E-09 -3.27975119E-05
 -5.72420512E-12 -2.65731364E-05 -3.97954858E-05 -6.89624341E-10  2.63713958E-10
 -4.07891915E-05 -1.65554697E-05 -7.03888858E-04 -2.91949283E-03  4.80616833E-10
  9.35837511E-05  6.84266428E-05 -1.09911151E-04 -1.43513141E-04  1.60220753E-05
 -5.83478071E-04 -1.24059910E-02 -2.39020271E-05  5.98895846E-05 -2.15994296E-05
  4.08327591E-04 -4.27247526E-04  5.40894047E-04  4.67602750E-03  5.27368618E-04
  3.60763355E-03  1.32599094E-05 -6.54961559E-06 -2.82096310E-06  3.76464075E-05
 -5.12547125E-06 -3.10444261E-04  2.09586661E-04  2.33397685E-04 -3.70361618E-04
  3.40924087E-04  2.34200149E-05  3.92534541E-07  2.63313281E-05  3.49751203E-05
 -1.99610108E-05  7.65683980E-05  1.49029290E-05  1.52297796E-05 -5.47047726E-04
 -1.35312150E-03  6.69938646E-05 -1.83338106E-05  5.24151854E-05  5.21867620E-05
  7.89595727E-05  8.10971329E-04 -6.61480444E-03  4.09015243E-02 -2.39997454E-09
 -1.35318318E-05 -6.93603038E-05  5.08875342E-08 -3.20003026E-05  2.22423046E-03
 -4.97393501E-07  2.43642667E-02 -1.31210856E-02  1.17496398E-05 -1.00261619E-09
  1.78289534E-05  1.37690492E-04  3.63689809E-09 -7.81773305E-04 -1.55116337E-08
 -7.54727869E-05 -7.64928476E-04 -1.25328405E-08  8.34200386E-05  2.04759397E-09
  1.71727874E-05  3.13290512E-05  2.34753798E-09  4.00499236E-09 -8.34802439E-05
 -1.50728279E-02 -1.96534321E-02 -3.52748658E-04 -1.59056225E-02  1.02727056E-01
 -2.31364533E-04 -4.49193518E-05  3.83170435E-04  3.22697306E-03  4.30513249E-04
 -1.22330037E-02  2.20685485E-02  2.98085372E-03  1.84695697E-02  5.36982124E-05
  7.20584470E-05 -2.36624337E-05 -4.45934834E-05  1.70830266E-05 -7.76717535E-03
 -6.99318878E-03 -4.95047307E-04  2.96263619E-03  6.49529584E-04 -4.66579250E-05
 -4.83520172E-05 -1.63509652E-06 -5.12051443E-04 -1.86789443E-04  3.70246632E-04
  1.61042954E-04  1.53651171E-02  2.00350648E-02  3.81429465E-04  1.59509806E-02
 -1.03086609E-01  2.38226349E-04  4.58648813E-05  3.83121999E-04 -3.36321164E-03
 -4.42426951E-04 -1.21805173E-02 -2.22380562E-02 -2.99278983E-03  1.84537127E-02
 -5.53841707E-05  7.06413415E-05 -2.44523659E-05  4.30647097E-05 -1.77411022E-05
  7.79095005E-03 -7.05466847E-03 -4.96960251E-04 -2.97097071E-03 -6.53298358E-04
 -4.28130106E-05  4.48212083E-05  1.61993210E-06 -5.18250519E-04 -1.88987735E-04
 -3.77727802E-04 -1.63625291E-04  3.32673680E-01  4.32773524E-01  3.04278282E-02
 -1.75061478E-02  1.17909753E-01 -1.08186367E-08  4.42267097E-06 -6.42267070E-04
 -1.39314939E-08 -2.74732165E-03 -3.27138710E-03 -7.41461260E-07  2.79225228E-03
 -4.03363133E-02  1.44401434E-04 -1.28440762E-08  1.90439772E-04  9.29307812E-04
  2.09230378E-08  1.48968832E-04 -9.44685581E-09  5.76209949E-04  4.79549839E-04
  1.51085010E-08  8.24473268E-04  3.99870152E-08  8.47632976E-05 -3.93389024E-04
 -5.21369763E-09 -7.20784713E-09 -4.35229105E-06 -2.36111184E-04 -3.10666449E-04
  4.53088064E-03  1.95846069E-08 -7.88416878E-05  1.14644961E-03  1.53649703E-02
  2.00348737E-02  3.81418091E-04  1.59509814E-02 -1.03086650E-01 -2.38215237E-04
  4.58608217E-05  3.83129479E-04  3.36284678E-03 -4.42369643E-04 -1.21806195E-02
  2.22387105E-02 -2.99236219E-03  1.84531508E-02 -5.53804151E-05 -7.06455649E-05
 -2.44540090E-05  4.30610271E-05  1.77420746E-05  7.79056042E-03  7.05520460E-03
 -4.96843883E-04 -2.97076993E-03  6.53171168E-04 -4.28093635E-05 -4.47981318E-05
  1.60923260E-06 -5.18274874E-04  1.88974254E-04  3.77717563E-04 -1.63596349E-04
 -1.50728087E-02 -1.96534074E-02 -3.52742472E-04 -1.59056548E-02  1.02727263E-01
  2.31377335E-04 -4.49153774E-05  3.83162927E-04 -3.22735855E-03  4.30450370E-04
 -1.22328896E-02 -2.20680262E-02  2.98047850E-03  1.84703653E-02  5.37020844E-05
 -7.20538131E-05 -2.36632550E-05 -4.45948445E-05 -1.70855415E-05 -7.76755025E-03
  6.99268235E-03 -4.94904211E-04  2.96287444E-03 -6.49431342E-04 -4.66613913E-05
  4.83737345E-05 -1.64395952E-06 -5.12041463E-04  1.86764341E-04 -3.70274843E-04
  1.61029943E-04 -3.22971839E-04 -3.54040615E-04 -7.21766972E-04  3.22062683E-03
 -1.19600348E-02  1.80681991E-04 -8.05772352E-06  1.22889810E-04 -4.93420653E-03
  4.02252109E-04 -2.73570447E-03 -1.18968907E-03  3.83282145E-04 -7.46770985E-03
  1.01577905E-04 -2.00370658E-05 -1.33494131E-06 -5.20204658E-05  2.99030967E-05
 -2.74653005E-03 -2.65891073E-04  5.57709325E-05  1.64940130E-03 -4.48539262E-04
  2.64804132E-06  1.44184717E-04 -2.25729285E-05 -8.22746926E-05  1.18364220E-06
 -1.81279095E-04  6.29166289E-05 -1.65017865E-05 -7.09886782E-06 -5.87225297E-04
  2.05107044E-03  1.48271536E-02  1.25232730E-04 -1.41178223E-05 -5.90772237E-06
 -2.83603580E-03  3.04462668E-04 -3.38238336E-04 -5.62403097E-03  3.10692095E-04
  2.39518400E-03  2.97705882E-05  6.99569790E-05 -3.84598432E-06  3.26819288E-05
 -1.28062293E-05 -1.08988154E-03 -4.87616138E-04 -8.50751458E-06  8.64196150E-04
 -1.81406574E-04  2.75406157E-05 -3.21356928E-05  9.88917689E-07 -4.49709772E-05
  1.80828253E-05 -7.38433791E-05  3.28916501E-05  1.47810900E-05  5.62188025E-06
  5.92036392E-04 -2.15053344E-03 -1.48467822E-02 -1.26224783E-04  1.43384290E-05
 -5.15100134E-06  2.90625899E-03 -3.12725921E-04 -3.61704515E-04  5.63933335E-03
 -3.10826384E-04  2.39503793E-03 -3.03130207E-05  7.14815602E-05 -4.03266327E-06
 -3.40432977E-05  1.31490989E-05  1.10181204E-03 -4.70654453E-04 -1.06350732E-05
 -8.79288467E-04  1.84973653E-04  2.82020578E-05  3.22829363E-05 -1.01447953E-06
 -4.64641440E-05  1.85615040E-05  7.52169976E-05 -3.35469300E-05  3.27937053E-04
  3.60247442E-04  7.30364436E-04 -3.27132632E-03  1.19571605E-02 -1.86111511E-04
  8.94852988E-06  1.23224748E-04  5.09300842E-03 -4.18217915E-04 -2.73386717E-03
  1.20329498E-03 -3.88465656E-04 -7.48208856E-03 -1.02539583E-04 -2.04670463E-05
 -1.18774644E-06  5.12115261E-05 -3.03362474E-05  2.77594632E-03 -3.12476383E-04
  5.98015290E-05 -1.66504331E-03  4.55327851E-04  3.37204782E-06 -1.45779717E-04
  2.29182017E-05 -8.27166130E-05  9.64844041E-07  1.85559645E-04 -6.44210926E-05
  3.27940177E-04  3.60251499E-04  7.30366832E-04 -3.27133082E-03  1.19572753E-02
  1.86114686E-04  8.95179410E-06  1.23218887E-04 -5.09306443E-03 -4.18310860E-04
 -2.73370531E-03 -1.20353846E-03 -3.88483859E-04 -7.48206268E-03 -1.02540716E-04
  2.04597730E-05 -1.18825480E-06  5.12115293E-05  3.03378265E-05  2.77593046E-03
  3.12672694E-04  5.98200994E-05 -1.66502183E-03 -4.55388152E-04  3.36037350E-06
  1.45783498E-04  2.29211192E-05 -8.27014552E-05 -9.64320864E-07 -1.85559079E-04
 -6.44317598E-05  1.47812230E-05  5.62204100E-06  5.92034422E-04 -2.15051042E-03
 -1.48468598E-02  1.26224363E-04  1.43405913E-05 -5.15501328E-06 -2.90625277E-03
 -3.12777730E-04 -3.61599926E-04 -5.63928910E-03 -3.10937355E-04  2.39521016E-03
 -3.03090654E-05 -7.14817792E-05 -4.03343549E-06 -3.40446546E-05 -1.31503528E-05
  1.10178408E-03  4.70746465E-04 -1.06198141E-05 -8.79264364E-04 -1.85005853E-04
  2.82046062E-05 -3.22780268E-05 -1.01426019E-06 -4.64617622E-05 -1.85615943E-05
 -7.52168957E-05 -3.35515889E-05 -1.65017703E-05 -7.09891715E-06 -5.87223498E-04
  2.05105530E-03  1.48271703E-02 -1.25232559E-04 -1.41201749E-05 -5.90416976E-06
  2.83601147E-03  3.04515093E-04 -3.38316547E-04  5.62411770E-03  3.10795555E-04
  2.39500805E-03  2.97744497E-05 -6.99563401E-05 -3.84799943E-06  3.26790175E-05
  1.28072694E-05 -1.08990614E-03  4.87532518E-04 -8.50202867E-06  8.64203007E-04
  1.81437795E-04  2.75380769E-05  3.21397740E-05  9.90607683E-07 -4.49712312E-05
 -1.80858356E-05  7.38398235E-05  3.28950560E-05 -3.22973117E-04 -3.54042403E-04
 -7.21766692E-04  3.22062091E-03 -1.19600211E-02 -1.80677969E-04 -8.06131940E-06
  1.22895182E-04  4.93409949E-03  4.02344789E-04 -2.73585861E-03  1.18945039E-03
  3.83320290E-04 -7.46772450E-03  1.01576636E-04  2.00440708E-05 -1.33417619E-06
 -5.20188336E-05 -2.99055340E-05 -2.74654448E-03  2.65683666E-04  5.57658045E-05
  1.64939541E-03  4.48603903E-04  2.65900828E-06 -1.44179889E-04 -2.25752833E-05
 -8.22887254E-05 -1.19004666E-06  1.81272131E-04  6.29268926E-05 -1.50792172E-05
  5.47313077E-04  1.34889877E-03 -6.69421259E-05  1.82827885E-05  5.25920456E-05
  1.52278615E-05 -5.47049593E-04 -1.35314252E-03 -6.69926370E-05 -1.83375092E-05
  5.24167897E-05  9.05294883E-05  4.10835035E-04 -2.42158464E-03  1.20359482E-04
 -2.97346524E-07 -1.68560314E-05 -5.65928698E-05  1.27938442E-04  1.22181795E-03
 -8.41212671E-05  8.75651492E-06 -3.30169910E-05  5.55309459E-05 -1.33587623E-04
 -1.22726400E-03  8.58383895E-05 -8.87381864E-06 -3.35647764E-05 -9.24904319E-05
 -4.26458562E-04  2.43565420E-03 -1.19162752E-04  1.39612491E-07 -1.41556447E-05
 -9.24903835E-05 -4.26457731E-04  2.43564267E-03  1.19162476E-04  1.41645198E-07
 -1.41594281E-05  5.55311419E-05 -1.33589477E-04 -1.22727039E-03 -8.58395202E-05
 -8.87537989E-06 -3.35617066E-05 -5.65929537E-05  1.27940295E-04  1.22182305E-03
  8.41203649E-05  8.75825998E-06 -3.30194415E-05  9.05296959E-05  4.10834153E-04
 -2.42157575E-03 -1.20360359E-04 -2.99551513E-07 -1.68522313E-05  3.32545258E-01
  4.32785081E-01  2.88201816E-02 -1.94909576E-02  6.34745973E-02  8.40635588E-09
  4.07027208E-05  5.88688597E-04  1.13684897E-08 -1.76382808E-03 -8.44183453E-05
  2.27488465E-07  3.30235542E-03  1.71233130E-02  2.22695185E-04 -5.07070858E-09
 -1.83176474E-04  8.40249767E-04  1.26697507E-08  9.75511431E-04  2.87104042E-08
 -3.70111013E-04 -2.76403290E-04 -1.07979128E-08 -8.54717064E-04 -4.11920138E-08
  4.10742485E-05  2.97626177E-04  8.10771135E-09  7.81819748E-09 -7.29901624E-05
 -3.54630449E-04 -1.87005310E-03  2.45794470E-05 -2.16935711E-08 -6.45281150E-05
 -1.41865353E-03 -8.92524360E-06  2.11679014E-05 -1.83184590E-04 -9.53928074E-04
 -1.10440915E-04  7.24945611E-10  3.22360079E-05  9.76200851E-05 -6.52092146E-10
 -5.59118291E-04 -4.79936049E-04  2.49597197E-08  1.22362923E-02  4.15281606E-03
  5.44058265E-05  1.79339325E-09 -1.48879627E-04  6.53195677E-05 -1.75637479E-09
 -2.77342947E-04 -6.91384060E-09  3.33050463E-04 -2.09532678E-04  7.89744749E-09
 -4.44569098E-06 -2.49930011E-09 -1.09988193E-05  1.01227118E-04  2.22796068E-09
  3.31538860E-10  1.94438540E-05  5.98664698E-05  5.74076280E-05  4.03314647E-04
 -3.15609803E-03  1.11024455E-03 -5.35274597E-05  2.88314578E-05  2.28871095E-05
  8.36307224E-04  5.22788033E-05 -2.66068033E-04 -1.13631632E-04  2.60145207E-04
 -4.14464006E-04  3.35042552E-05  8.22526130E-06 -1.44580920E-05  4.12607626E-05
  2.53158025E-06 -1.24135196E-05  9.87355449E-05  1.45077686E-04 -3.52224299E-04
 -1.05849801E-05  2.55611500E-05  8.16260663E-07  7.75473414E-06 -1.19066783E-05
 -2.62769975E-05  2.09465085E-05  2.87603318E-05 -5.83999527E-04 -7.69101430E-04
 -4.20658525E-05  3.03922421E-04 -6.25568345E-03  2.03102263E-10 -5.41512033E-05
  1.15616310E-05  8.55601349E-09  3.35997625E-04 -3.15543043E-05 -4.23376627E-08
  2.94673904E-03 -6.32417962E-04  3.15230275E-05  1.21017580E-09  5.04338053E-06
 -3.25955398E-05 -1.29123751E-09 -2.05485311E-04 -9.48809680E-09  8.87851491E-05
  1.57868873E-04 -1.13592262E-10  1.71029467E-05 -3.31176164E-10  1.30297123E-05
  1.81394436E-05  1.91207197E-09  1.86021307E-09 -4.94724678E-05 -3.39112091E-05
  1.15781082E-04 -5.93378591E-04 -6.58467485E-10 -2.54218545E-05 -6.60142629E-05
  5.98593940E-05  5.73993210E-05  4.03298339E-04 -3.15602429E-03  1.11056752E-03
  5.35268684E-05  2.88341665E-05  2.28848385E-05 -8.36289933E-04  5.22361012E-05
 -2.66036604E-04  1.13688141E-04  2.60121136E-04 -4.14420611E-04  3.35034341E-05
 -8.22374845E-06 -1.44581430E-05  4.12600073E-05 -2.53121319E-06 -1.24119810E-05
 -9.87353462E-05  1.45073089E-04 -3.52228718E-04  1.05755903E-05  2.55611247E-05
 -8.14066904E-07  7.75308842E-06 -1.19080197E-05  2.62754288E-05 -2.09494710E-05
  2.87602197E-05  8.53375572E-06  7.75181210E-06 -2.46454121E-04 -3.68178652E-06
 -2.70236313E-06  9.00884592E-06  6.18523831E-05  5.99981788E-05  4.03095971E-04
 -3.14628002E-03  1.33276064E-03  5.31057741E-05  2.77622365E-05 -2.25028236E-05
 -8.29139949E-04  5.99485187E-05  2.56433960E-04  1.97483454E-04  2.50744447E-04
  3.49927978E-04  3.32723755E-05  8.10950016E-06  1.45094578E-05  4.05897630E-05
 -2.62244248E-06 -6.86858067E-06  1.02534771E-04 -1.49305772E-04 -3.45644528E-04
  1.67130295E-05 -2.59865889E-05 -8.10318627E-07  7.28518094E-06  1.12842479E-05
 -2.66411390E-05 -1.95769953E-05  2.84996739E-05 -5.83947346E-04 -7.69269975E-04
 -3.35126448E-05  2.40093603E-04 -5.99374797E-03  5.58307219E-11 -5.39069284E-05
 -1.16069254E-05  5.62574660E-09  3.39127162E-04  3.42499889E-05 -3.95618086E-08
  2.80216720E-03  5.35636970E-04  3.15693770E-05  1.27536835E-09 -4.68629155E-06
 -3.19033651E-05 -1.16131837E-09 -2.08175838E-04 -3.91595358E-09 -9.64362274E-05
  1.57077494E-04 -2.04002719E-09 -1.65100795E-05 -6.56771186E-10  1.35087022E-05
 -1.74292611E-05  2.13299318E-11  1.64843196E-09 -4.87513011E-05 -3.36227946E-05
  1.28437251E-04 -5.41084749E-04  1.14433315E-09 -2.71101907E-05  6.47998731E-05
  6.18617689E-05  6.00091848E-05  4.03108679E-04 -3.14633706E-03  1.33288497E-03
 -5.31068311E-05  2.77591880E-05 -2.25021336E-05  8.29152377E-04  5.99789358E-05
  2.56413577E-04 -1.97523831E-04  2.50725881E-04  3.49881391E-04  3.32733522E-05
 -8.11036787E-06  1.45101158E-05  4.05893191E-05  2.62443996E-06 -6.86044546E-06
 -1.02516069E-04 -1.49314746E-04 -3.45641144E-04 -1.67269212E-05 -2.59873063E-05
  8.08452724E-07  7.28513893E-06  1.12811519E-05  2.66417276E-05  1.95748247E-05
  2.85008334E-05  8.26153619E-06  1.75665087E-05 -2.22233464E-04  2.47875816E-06
 -2.37218132E-06 -9.95086216E-06 -9.86693900E-06  1.97554384E-05 -1.97863000E-04
 -8.35119240E-04 -8.42731734E-04 -1.19272196E-09  3.24923403E-05 -9.63913512E-05
  1.90063061E-09 -5.58613119E-04  4.40002595E-04 -2.15669626E-07  1.18033010E-02
 -3.91894278E-03  5.42158643E-05 -1.16117993E-09  1.48587569E-04  6.28691119E-05
  3.28859239E-09 -2.63386373E-04  4.41293938E-10 -3.31851641E-04 -1.95871685E-04
 -1.16528896E-08  2.94286335E-06  2.55130121E-09 -1.12875387E-05 -1.01815619E-04
 -3.02837960E-09 -2.32675737E-09  2.09624885E-05  1.64950906E-02  2.15367382E-02
  1.60852697E-03  2.65929530E-03 -2.09504975E-02  3.84077571E-04  5.33951925E-05
 -1.25501201E-06 -7.61230212E-03 -6.66841272E-04 -2.80384921E-03 -9.66962510E-03
 -6.95007979E-04  7.55777003E-04 -9.41779633E-05  7.80135835E-05  4.43450341E-05
 -8.50426328E-05 -3.68183874E-05  1.37213562E-03  3.52345535E-03  1.16134785E-04
 -4.79643661E-04 -2.13771479E-04 -2.14208208E-04 -1.97823706E-04 -9.17965140E-07
  3.51367517E-04  1.24575942E-04 -4.19420614E-04 -1.44895739E-04  1.62209725E-02
  2.11793170E-02  1.60182439E-03  2.37344559E-03 -1.91041982E-02  3.79856704E-04
  5.25780198E-05 -5.64415663E-06 -7.55285716E-03 -6.58959669E-04  3.02355961E-03
 -9.27381641E-03 -6.41633624E-04 -1.08870735E-03 -9.31959428E-05 -7.92999005E-05
 -4.39133528E-05 -8.58372610E-05 -3.65097425E-05  1.23258032E-03 -3.39715028E-03
 -1.07202496E-04 -4.26408351E-04 -2.02062360E-04  2.15035025E-04 -1.98624653E-04
 -9.40511115E-07 -3.42113381E-04 -1.21201264E-04 -4.12721278E-04 -1.41988868E-04
  3.26629486E-01  4.25089304E-01  2.82789742E-02 -1.91814281E-02  6.13768083E-02
 -1.01041934E-08  4.06441049E-05 -5.77261405E-04  2.71262564E-08 -1.71480544E-03
  1.43572538E-04 -3.23378759E-07  3.25326292E-03 -1.64032101E-02  2.20134957E-04
 -8.91574492E-09  1.79794296E-04  8.23694641E-04  1.84442779E-08  9.73158438E-04
  2.59242402E-08  3.59832750E-04 -2.85158686E-04 -5.67809668E-10  8.40066692E-04
  3.88730758E-08  3.95741969E-05 -2.90606272E-04 -3.17852978E-09 -3.17439045E-09
 -7.29231323E-05 -3.50443018E-04 -1.86514955E-03 -5.70880339E-05  2.31405662E-08
 -6.31214425E-05  1.39835108E-03  1.62208130E-02  2.11791095E-02  1.60180771E-03
  2.37348431E-03 -1.91042660E-02 -3.79857928E-04  5.25711282E-05 -5.63162059E-06
  7.55296655E-03 -6.58817497E-04  3.02330002E-03  9.27377218E-03 -6.41469201E-04
 -1.08893604E-03 -9.32001336E-05  7.92983538E-05 -4.39129532E-05 -8.58366780E-05
  3.65049818E-05  1.23239957E-03  3.39723517E-03 -1.07144208E-04 -4.26311032E-04
  2.02045209E-04  2.15019606E-04  1.98658411E-04 -9.42973535E-07 -3.42124363E-04
  1.21193774E-04  4.12716080E-04 -1.41960604E-04  1.64950553E-02  2.15366925E-02
  1.60852497E-03  2.65930596E-03 -2.09504803E-02 -3.84078254E-04  5.33883347E-05
 -1.24285482E-06  7.61220934E-03 -6.66700215E-04 -2.80409715E-03  9.66970765E-03
 -6.94859813E-04  7.55493966E-04 -9.41734885E-05 -7.80169680E-05  4.43423103E-05
 -8.50466823E-05  3.68166485E-05  1.37231828E-03 -3.52336169E-03  1.16065369E-04
 -4.79761582E-04  2.13755494E-04 -2.14223725E-04  1.97790100E-04 -9.07915538E-07
  3.51365961E-04 -1.24557329E-04  4.19441707E-04 -1.44877519E-04  2.80949762E-04
  3.51045471E-04  4.82960958E-04 -2.84441055E-03 -4.75337872E-05 -3.04598299E-04
  4.97919073E-05 -1.96337889E-05  8.90885589E-03 -8.93534416E-04 -8.43566333E-05
  7.73404842E-04 -2.88297742E-04  8.67053327E-04 -5.46191618E-05  2.37155902E-05
 -8.06703516E-06 -4.47655473E-05 -2.43236512E-05  1.66332055E-03  2.61434091E-03
 -2.25778190E-04 -8.83785696E-04  3.81381436E-04 -3.98413897E-05 -9.03313956E-05
  1.94641273E-05  2.46956538E-05  1.23171396E-05  2.40580295E-04 -8.43946662E-05
 -9.62433796E-05 -8.27189713E-05  2.73077475E-04 -5.57218964E-03 -1.21961012E-03
 -5.63265217E-05  1.23951903E-05 -4.19928769E-05  3.94768234E-03 -4.63411121E-04
  1.30980983E-03  8.96975931E-04 -1.12350754E-05 -2.52558451E-05 -3.02878271E-05
 -8.57200063E-05  1.04106528E-05 -7.65068652E-05  1.91578079E-05  6.73736998E-04
 -9.38631257E-04  1.18735201E-04 -8.49179637E-04  2.00803148E-04 -3.72560076E-05
  8.28603097E-06 -1.40199659E-06  8.36366628E-05 -2.67032690E-05  7.75200143E-05
 -3.68339838E-05 -9.65258303E-05 -8.28350031E-05  2.62464804E-04 -5.53424569E-03
 -9.53666262E-04 -5.40645373E-05  1.21408980E-05  4.20900710E-05  3.89591912E-03
 -4.57875519E-04 -1.30344945E-03  7.96121376E-04 -5.67560316E-06 -1.75643032E-05
 -2.97538885E-05  8.44494361E-05 -1.03409207E-05 -7.59021948E-05  1.89242218E-05
  6.53952684E-04  9.47252316E-04 -1.18570039E-04 -8.33442378E-04  1.97516682E-04
  3.67556410E-05  7.71382535E-06 -1.38526725E-06 -8.28141371E-05  2.63768105E-05
  7.61751667E-05 -3.62383710E-05  2.75083877E-04  3.44600991E-04  4.69978070E-04
 -2.78653098E-03 -2.61965213E-04 -3.01302665E-04  4.96389805E-05  1.74296654E-05
  8.81869264E-03 -8.86151576E-04  1.33349372E-04  7.51664417E-04 -2.81348920E-04
 -7.32709089E-04 -5.27852618E-05 -2.33535203E-05  8.09184621E-06 -4.56947314E-05
 -2.37840714E-05  1.61389183E-03 -2.60896678E-03  2.24720519E-04 -8.54147658E-04
  3.73281779E-04  3.97970033E-05 -8.77250051E-05  1.90573095E-05 -2.32247588E-05
 -1.23325858E-05  2.37282160E-04 -8.32508715E-05  2.75087647E-04  3.44605675E-04
  4.69982084E-04 -2.78654482E-03 -2.61977623E-04  3.01302272E-04  4.96448987E-05
  1.74199107E-05 -8.81867186E-03 -8.86318649E-04  1.33631823E-04 -7.51685683E-04
 -2.81363395E-04 -7.32666107E-04 -5.27864032E-05  2.33521554E-05  8.09126259E-06
 -4.56947825E-05  2.37824727E-05  1.61375025E-03  2.60907757E-03  2.24781770E-04
 -8.54054194E-04 -3.73308136E-04  3.97899137E-05  8.77289468E-05  1.90583711E-05
 -2.32112243E-05  1.23359681E-05 -2.37278570E-04 -8.32639456E-05 -9.65255850E-05
 -8.28349017E-05  2.62466193E-04 -5.53424358E-03 -9.53645386E-04  5.40658291E-05
  1.21418610E-05  4.20884245E-05 -3.89594840E-03 -4.57946086E-04 -1.30332567E-03
 -7.96114109E-04 -5.69014859E-06 -1.75466574E-05 -2.97493492E-05 -8.44483183E-05
 -1.03418927E-05 -7.59040555E-05 -1.89270794E-05  6.54004776E-04 -9.47187473E-04
 -1.18581225E-04 -8.33465171E-04 -1.97551059E-04  3.67562747E-05 -7.70688070E-06
 -1.38402304E-06 -8.28106625E-05 -2.63784281E-05 -7.61762075E-05 -3.62433756E-05
 -9.62430603E-05 -8.27187667E-05  2.73076224E-04 -5.57216099E-03 -1.21967024E-03
  5.63251385E-05  1.23963163E-05 -4.19946744E-05 -3.94761706E-03 -4.63483868E-04
  1.30992339E-03 -8.96996537E-04 -1.12551395E-05 -2.52255488E-05 -3.02925425E-05
  8.57202771E-05  1.04130845E-05 -7.65031090E-05 -1.91599652E-05  6.73685801E-04
  9.38687311E-04  1.18757638E-04 -8.49139425E-04 -2.00832145E-04 -3.72553027E-05
 -8.29284969E-06 -1.40357768E-06  8.36379324E-05  2.67077504E-05 -7.75144080E-05
 -3.68372351E-05  2.80951972E-04  3.51047999E-04  4.82969741E-04 -2.84445619E-03
 -4.74724824E-05  3.04596595E-04  4.97977944E-05 -1.96430998E-05 -8.90883488E-03
 -8.93700373E-04 -8.40862275E-05 -7.73392305E-04 -2.88317966E-04  8.67094853E-04
 -5.46178763E-05 -2.37173353E-05 -8.06782245E-06 -4.47669071E-05  2.43218445E-05
  1.66346606E-03 -2.61421253E-03 -2.25816862E-04 -8.83864434E-04 -3.81421313E-04
 -3.98477592E-05  9.03268909E-05  1.94663832E-05  2.47090344E-05 -1.23119629E-05
 -2.40574734E-04 -8.44086987E-05  8.53479126E-06  7.74048079E-06 -2.46457246E-04
  3.68391744E-06 -2.70152243E-06  9.00801588E-06  8.26077534E-06  1.75761767E-05
 -2.22253227E-04 -2.47784915E-06 -2.37305323E-06 -9.95127328E-06 -1.10241616E-04
 -8.75122076E-04  8.06114317E-04  6.59038363E-05 -8.87550419E-06 -1.50256359E-04
 -5.88659440E-05 -3.17182435E-04 -3.13926519E-04  9.67030849E-05 -6.66465046E-06
  3.05921410E-05 -5.98710379E-05 -3.14864909E-04 -2.92047925E-04  9.51779967E-05
 -6.50749956E-06 -2.99924434E-05 -1.08597336E-04 -8.67651987E-04  7.62421688E-04
  6.80559230E-05 -8.87881651E-06  1.50541649E-04 -1.08596990E-04 -8.67654111E-04
  7.62410903E-04 -6.80511713E-05 -8.88064709E-06  1.50544098E-04 -5.98708889E-05
 -3.14863463E-04 -2.92047021E-04 -9.51786643E-05 -6.50934963E-06 -2.99896296E-05
 -5.88656515E-05 -3.17182492E-04 -3.13929339E-04 -9.67020307E-05 -6.66677020E-06
  3.05951474E-05 -1.10241410E-04 -8.75121520E-04  8.06111956E-04 -6.59079873E-05
 -8.87696888E-06 -1.50254072E-04 -5.89543032E-05 -9.86108928E-05  2.55291449E-04
 -3.08929207E-03  3.26177906E-02  6.00352311E-07 -1.36685040E-05 -2.46403040E-05
 -5.95385221E-05  8.68484475E-05 -2.36566157E-04  1.94997198E-06  2.31363622E-03
  8.91781747E-03 -2.01595105E-05  1.77490620E-07 -2.65741309E-05 -3.88689545E-05
 -7.35233295E-07  3.87764687E-04 -2.99751941E-05  1.66270694E-04  1.42301216E-04
  1.30132020E-05 -1.21639142E-05 -7.76792142E-07  1.75004384E-06  2.41589172E-05
  1.39311096E-06 -1.58012592E-06  2.67477426E-05  2.31759479E-05 -7.12164222E-04
  6.97713815E-04 -1.34314623E-06 -3.11742814E-05 -6.00270356E-05  4.47802096E-03
  5.93180647E-03 -1.37738041E-03  5.56839310E-03 -2.81338225E-02  4.73990794E-06
 -9.57354816E-05 -2.13036669E-04  2.83158480E-05  3.80583057E-03 -3.22004624E-04
 -1.33618008E-04 -2.84677535E-03  3.21075611E-03 -1.16169750E-04 -3.66636314E-07
 -1.09947460E-04  1.61902818E-05  1.37358454E-06 -3.48152934E-04  3.41788289E-06
  3.04999420E-04 -8.33255032E-04  7.24341763E-06 -4.13973460E-05  9.68853966E-06
  1.28867192E-04  1.59662864E-05  7.54651172E-06  4.69168159E-06 -2.54658903E-04
  2.41277833E-01  3.13978383E-01  2.28494897E-02 -2.92700232E-02  3.70374847E-02
 -8.72276681E-04 -7.46817925E-05  6.74588097E-04  6.95300074E-03  4.55751838E-05
 -2.09907829E-03 -1.29574869E-02 -7.12949124E-04  3.96655568E-03  8.90089954E-05
 -4.20992628E-04 -2.38418200E-05  2.64247198E-04 -4.12841198E-05  1.12106920E-03
  1.85576537E-04  1.48432828E-04 -1.31073549E-03  5.68867319E-04 -9.30136980E-05
 -9.49972342E-06  2.92951254E-05 -2.54312873E-04 -2.01229977E-05  2.27171217E-04
 -6.30339331E-05 -7.63960812E-03 -9.78664090E-03 -3.36750951E-03  1.28661860E-02
 -3.46886321E-02  2.40302021E-06  1.24469938E-04 -2.47045423E-04  7.33469990E-05
 -4.83337304E-03  2.53775186E-04 -1.34568091E-04  1.01204282E-02 -1.92620964E-03
 -1.39751661E-04  1.33222312E-06  6.59800516E-05  5.56112037E-05  4.59891044E-07
 -9.50438837E-04 -2.29680474E-06 -1.91775305E-04 -8.13981713E-04 -4.05116250E-05
 -3.99782311E-05  8.02862768E-06 -7.12183707E-05  1.75155069E-05 -6.31854422E-06
  2.83123309E-06  1.99500291E-04 -9.78679262E-06 -3.56252688E-05  3.12420498E-04
 -1.30762453E-06 -5.60046875E-06  8.73734287E-06  2.25616342E-01  2.93593593E-01
  2.14672889E-02 -2.78024556E-02  3.55182895E-02  8.32169832E-04 -7.21716302E-05
  6.36559335E-04 -6.75943113E-03  7.12373444E-05 -2.00806731E-03  1.23676624E-02
 -6.69099470E-04  3.70326413E-03  8.66744114E-05  3.96816858E-04 -2.43184580E-05
  2.47704128E-04  4.19663277E-05  1.09697171E-03 -1.88924565E-04  1.47443699E-04
 -1.31921207E-03 -5.41665967E-04 -8.25200014E-05  1.13264463E-05  2.74149071E-05
 -2.45311710E-04  1.89447759E-05 -2.23684190E-04 -5.94367510E-05 -1.89101907E-04
 -5.23825891E-04  9.55215196E-04 -7.75501982E-04 -6.45318986E-06 -5.00804080E-04
  2.25650130E-01  2.93637541E-01  2.14709003E-02 -2.78089742E-02  3.55316201E-02
  8.32300674E-04 -7.21470823E-05 -6.36671323E-04 -6.76058943E-03  7.10474033E-05
  2.00962886E-03  1.23705384E-02 -6.69212955E-04 -3.70675814E-03  8.66921304E-05
 -3.96875759E-04  2.42992395E-05  2.47737949E-04  4.19821854E-05  1.09672501E-03
  1.89231623E-04 -1.47394466E-04 -1.31929013E-03 -5.41794709E-04  8.24922963E-05
  1.12815207E-05  2.73965709E-05  2.45362884E-04 -1.89275160E-05 -2.23687745E-04
 -5.94572586E-05 -7.63979096E-03 -9.78687507E-03 -3.36771981E-03  1.28674233E-02
 -3.46920569E-02  2.39805176E-06  1.24467629E-04  2.47059786E-04  7.28030527E-05
 -4.83373843E-03 -2.54180145E-04 -1.33359132E-04  1.01215054E-02  1.92732839E-03
 -1.39756455E-04 -1.34237655E-06 -6.59744837E-05  5.56062674E-05  4.70591756E-07
 -9.50448710E-04  2.49320946E-06  1.91957771E-04 -8.13977050E-04 -4.02620428E-05
  3.99734935E-05  8.01024233E-06 -7.12255317E-05 -1.75107121E-05  6.28906331E-06
  2.82511519E-06  1.99504153E-04 -9.78483626E-06 -3.56484787E-05  3.12186718E-04
 -1.31953946E-06 -5.59906078E-06 -8.73742724E-06  2.41260910E-01  3.13956369E-01
  2.28477688E-02 -2.92671728E-02  3.70259043E-02 -8.72232157E-04 -7.46558201E-05
 -6.74528796E-04  6.95278626E-03  4.55345636E-05  2.09842173E-03 -1.29541920E-02
 -7.12541731E-04 -3.96283328E-03  8.89971731E-05  4.20958902E-04  2.38239436E-05
  2.64239074E-04 -4.13033049E-05  1.12117241E-03 -1.85323074E-04 -1.48433599E-04
 -1.31079773E-03  5.68903335E-04  9.30336606E-05 -9.52118943E-06  2.92724476E-05
  2.54298120E-04  2.01162646E-05  2.27191702E-04 -6.30447782E-05 -2.00299687E-04
 -5.40854888E-04  1.03231387E-03  8.17932607E-04 -5.29860292E-06  5.34575365E-04
  4.47877455E-03  5.93278639E-03 -1.37735130E-03  5.56839574E-03 -2.81270340E-02
  4.72461451E-06 -9.57474841E-05  2.13039865E-04  2.78616098E-05  3.80609010E-03
  3.22013479E-04 -1.31750823E-04 -2.84408395E-03 -3.21375391E-03 -1.16161388E-04
  3.64072677E-07  1.09953158E-04  1.61972519E-05  1.35677179E-06 -3.48200410E-04
 -3.22710361E-06 -3.05039028E-04 -8.33341907E-04  7.11881494E-06  4.14155661E-05
  9.66358402E-06  1.28875647E-04 -1.59675001E-05 -7.51834223E-06  4.67961876E-06
 -2.54675052E-04 -3.31435518E-04 -4.16102698E-04 -1.16770663E-04  5.77748187E-04
 -1.53324501E-02  5.90538103E-06 -4.69371192E-05 -1.51509720E-05  4.05500284E-04
  2.73813996E-04  3.17555741E-04 -5.68270609E-03 -2.46169242E-03  1.63493388E-03
  2.17935496E-05  3.08110112E-05  1.76503845E-06  6.84046270E-06  3.60844753E-05
 -4.67807817E-05 -3.93599051E-04  2.90192420E-05 -2.60410918E-04 -2.46469693E-04
 -1.96025002E-05  2.56249708E-05 -5.79690937E-06 -1.06130434E-06  6.53856021E-06
  3.23538513E-05 -3.84962882E-05 -3.31438217E-04 -4.16106302E-04 -1.16809082E-04
  5.78040600E-04 -1.53338811E-02  5.90625306E-06 -4.69350336E-05  1.51428714E-05
  4.05565451E-04  2.73829341E-04 -3.17330824E-04 -5.68480527E-03 -2.46237525E-03
 -1.63562286E-03  2.17927953E-05 -3.08145805E-05 -1.76763662E-06  6.83772358E-06
  3.60863678E-05 -4.68325290E-05  3.93739701E-04 -2.89850365E-05 -2.60331989E-04
 -2.46474666E-04  1.95989624E-05  2.56266819E-05 -5.80023792E-06  1.06647743E-06
 -6.53629720E-06  3.23552885E-05 -3.84977537E-05 -5.89632359E-05 -9.86258232E-05
  2.55363844E-04 -3.09009942E-03  3.26236449E-02  6.02524738E-07 -1.36664816E-05
  2.46426828E-05 -5.94561170E-05  8.68708312E-05  2.36709153E-04  1.12939122E-06
  2.31427229E-03 -8.91887581E-03 -2.01627445E-05 -1.77101477E-07  2.65723015E-05
 -3.88738471E-05 -7.30936391E-07  3.87884577E-04  2.99565510E-05 -1.66266203E-04
  1.42224435E-04  1.29615780E-05  1.21643229E-05 -7.75571992E-07  1.75084789E-06
 -2.41551325E-05 -1.38870795E-06 -1.57720771E-06  2.67520409E-05  2.31801786E-05
 -7.12369995E-04  6.97607644E-04 -1.33565041E-06 -3.11755281E-05  6.00416939E-05
 -3.68510863E-04 -4.62909320E-04 -1.46536289E-04  8.04553948E-04 -1.54633370E-02
 -4.02485595E-06 -5.07769587E-05  1.55874530E-05 -5.08852367E-04  3.07382351E-04
 -3.10733228E-04  5.84319587E-03 -2.54488091E-03 -1.55952710E-03  2.34455521E-05
  3.10247790E-05 -1.72252277E-06  8.59533168E-06 -3.72699629E-05 -6.81432242E-05
 -4.26582691E-04 -3.11252531E-05 -2.56219581E-04  2.43775871E-04  1.99450723E-05
 -2.57677278E-05 -7.19299485E-06  2.69671260E-06  6.02839473E-06 -3.44655802E-05
 -3.92506915E-05 -3.68510695E-04 -4.62909420E-04 -1.46532409E-04  8.04515485E-04
 -1.54603848E-02 -4.02614586E-06 -5.07750236E-05 -1.55884998E-05 -5.08780583E-04
  3.07358179E-04  3.10798202E-04  5.84280624E-03 -2.54443067E-03  1.55957448E-03
  2.34471656E-05 -3.10200945E-05  1.72300535E-06  8.59337160E-06 -3.72700700E-05
 -6.81724814E-05  4.26463462E-04  3.11437019E-05 -2.56193644E-04  2.43790240E-04
 -1.99424086E-05 -2.57688887E-05 -7.19407594E-06 -2.69511156E-06 -6.03098945E-06
 -3.44645383E-05 -3.92528893E-05 -5.68879958E-05 -6.28816007E-05 -1.08669662E-04
  6.11423270E-04 -7.83859393E-04  2.50693816E-05 -6.17959312E-05 -1.35087332E-05
 -1.04981183E-03  2.80627948E-04  7.42337692E-05 -9.32965326E-04  3.50434530E-04
 -1.10554973E-03  4.90789775E-07 -5.21177428E-06 -2.89529108E-05  3.57071806E-05
  5.58202066E-06 -5.17922578E-05 -3.30740264E-04  1.19496609E-04 -8.64284699E-05
 -2.38544413E-05 -4.46130027E-06  6.02502794E-06 -3.36768088E-06 -2.06323964E-05
  1.09384665E-06 -2.18344746E-05 -6.76682223E-06 -2.60512440E-05 -3.04751771E-05
 -8.62721788E-05  9.63740355E-04  1.00582672E-03  9.22621351E-06 -2.60629288E-05
 -2.29242239E-06 -4.70502982E-04  8.29519468E-05 -2.32934309E-04 -5.90931138E-05
  2.40933405E-05 -3.36624655E-04  1.41765500E-05  1.69994199E-05 -1.59102460E-05
  2.16518916E-05  1.81887435E-05 -7.10993962E-05  1.11450579E-04  2.77456948E-05
  5.65229473E-05 -7.91653003E-05 -2.88435671E-06 -2.69447084E-06 -2.11835445E-06
 -1.13463316E-05  3.13037599E-06 -3.82141928E-06 -2.90790700E-06 -2.60498116E-05
 -3.04738081E-05 -8.62772948E-05  9.63811849E-04  1.00546667E-03  9.22766194E-06
 -2.60625382E-05  2.29132304E-06 -4.70578665E-04  8.29557414E-05  2.33042127E-04
 -5.89263078E-05  2.41022086E-05  3.36696333E-04  1.41771281E-05 -1.70000874E-05
  1.59106939E-05  2.16522598E-05  1.81902234E-05 -7.11249762E-05 -1.11476181E-04
 -2.77509160E-05  5.65489291E-05 -7.91710136E-05  2.88527224E-06 -2.69591192E-06
 -2.11694590E-06  1.13489213E-05 -3.12958361E-06 -3.82238950E-06 -2.90916067E-06
 -5.68874554E-05 -6.28813033E-05 -1.08659269E-04  6.11417153E-04 -7.83385461E-04
  2.50717618E-05 -6.18000844E-05  1.35077121E-05 -1.04997450E-03  2.80668221E-04
 -7.41900251E-05 -9.32949239E-04  3.50463257E-04  1.10540708E-03  4.90302546E-07
  5.21132149E-06  2.89542703E-05  3.57082525E-05  5.58225472E-06 -5.18291473E-05
  3.30789286E-04 -1.19511364E-04 -8.64240614E-05 -2.38493865E-05  4.46046771E-06
  6.02534670E-06 -3.36747046E-06  2.06356555E-05 -1.09469123E-06 -2.18349915E-05
 -6.76643708E-06 -5.26515408E-05 -5.81644395E-05 -9.90722003E-05  5.61090939E-04
 -6.26257553E-04 -2.46511365E-05 -5.85037246E-05  1.30607111E-05  1.02080294E-03
  2.66508239E-04 -6.61904540E-05  9.50262859E-04  3.36104494E-04  1.06051957E-03
  3.43767637E-07 -4.65041522E-06  2.81422005E-05  3.41908569E-05 -4.32714540E-06
 -4.53777985E-05 -3.24868292E-04 -1.15858109E-04 -8.82797382E-05  1.45573993E-05
  3.83021853E-06 -5.79439455E-06 -3.29921311E-06  2.03078423E-05  1.65708425E-06
  2.12668002E-05 -6.71260252E-06 -2.42534256E-05 -2.84976699E-05 -8.35495076E-05
  9.48575684E-04  9.69053661E-04 -8.51133530E-06 -2.47123451E-05  2.26958341E-06
  4.63040077E-04  7.76043097E-05  2.33327428E-04  5.15835201E-05  2.57986035E-05
  3.31291175E-04  1.34155844E-05  1.66235560E-05  1.52789445E-05  2.09951828E-05
 -1.77326185E-05 -6.75748466E-05  1.11706851E-04 -2.73632106E-05  5.72509605E-05
  7.61903805E-05  2.52323648E-06  2.88023402E-06 -2.08902225E-06  1.13253550E-05
  2.82540782E-06  4.18642092E-06 -2.98021886E-06 -2.42496165E-05 -2.84939595E-05
 -8.35128555E-05  9.48286163E-04  9.68361330E-04 -8.50755608E-06 -2.47085853E-05
 -2.27194623E-06  4.62851165E-04  7.75667381E-05 -2.33188040E-04  5.14852186E-05
  2.58074090E-05 -3.31423403E-04  1.34167050E-05 -1.66214895E-05 -1.52784620E-05
  2.09897987E-05 -1.77339721E-05 -6.75347764E-05 -1.11662297E-04  2.73684827E-05
  5.72140653E-05  7.61756281E-05 -2.52297103E-06  2.87871516E-06 -2.08890131E-06
 -1.13218393E-05 -2.82404124E-06  4.18386095E-06 -2.98236280E-06 -5.26471215E-05
 -5.81593184E-05 -9.90994515E-05  5.61272226E-04 -6.25014297E-04 -2.46498078E-05
 -5.84978867E-05 -1.30642325E-05  1.02065384E-03  2.66467465E-04  6.63094297E-05
  9.50277845E-04  3.36069503E-04 -1.05980270E-03  3.41221595E-07  4.64988865E-06
 -2.81438960E-05  3.41890725E-05 -4.32705929E-06 -4.54036073E-05  3.24820507E-04
  1.15862651E-04 -8.81929314E-05  1.45656346E-05 -3.82826811E-06 -5.79232427E-06
 -3.29911809E-06 -2.02996170E-05 -1.65618573E-06  2.12652010E-05 -6.70996902E-06
 -2.00319595E-04 -5.40700988E-04  1.03320270E-03  8.17944011E-04 -5.27332619E-06
 -5.34625651E-04 -1.89126296E-04 -5.23957500E-04  9.55518424E-04 -7.75595270E-04
 -6.47208896E-06  5.00924866E-04  1.05086907E-05 -6.15458396E-05 -4.39899871E-04
 -9.58668067E-06  3.72567514E-06 -3.52862179E-06  1.14131863E-05 -2.79220526E-05
 -1.59383176E-04  1.35505377E-06  1.43626278E-05 -1.40785466E-06  1.14142155E-05
 -2.79381407E-05 -1.59425607E-04  1.35557948E-06  1.43625738E-05  1.41059018E-06
  1.05094892E-05 -6.15264016E-05 -4.39866176E-04 -9.58861418E-06  3.72620763E-06
  3.52658906E-06  1.06885174E-05 -6.19478819E-05 -4.32885536E-04  9.83766237E-06
  3.71753839E-06  3.43964238E-06  1.11334055E-05 -2.74468436E-05 -1.55656606E-04
 -1.52747156E-06  1.39751953E-05  1.46434516E-06  1.11314686E-05 -2.74452933E-05
 -1.55632950E-04 -1.52802410E-06  1.39746660E-05 -1.46317347E-06  1.06874482E-05
 -6.18847691E-05 -4.32649517E-04  9.83630673E-06  3.71995838E-06 -3.42900909E-06
 -1.97388591E-06 -3.30086024E-06  8.55912702E-06 -1.03522016E-04  1.09267602E-03
 -1.79619831E-05 -4.59199599E-07 -8.23951331E-07  1.77832993E-03  2.93444236E-06
 -7.95949166E-06 -4.64701967E-05  7.72169195E-05  2.99121569E-04 -6.74997083E-07
 -5.29096576E-06 -8.90178231E-07 -1.30369223E-06  2.18812292E-05  1.28942211E-05
  8.95587935E-04  5.59120214E-06  4.80328792E-06 -3.88076444E-04 -4.04078523E-07
  2.32019233E-05  6.00637734E-08  8.08546545E-07 -4.15610691E-05  4.71692465E-05
  8.95108654E-07  7.72846750E-07 -2.37209122E-05  2.35383444E-05  4.00198205E-05
 -1.04141956E-06 -1.99605731E-06  1.49710581E-04  1.98320360E-04 -4.60622421E-05
  1.85907211E-04 -9.44041070E-04 -1.41366624E-04 -3.20587367E-06 -7.12607328E-06
 -8.40106720E-04  1.27055313E-04 -1.08993088E-05  3.96456267E-03 -9.55109347E-05
  1.06390315E-04 -3.88839189E-06  1.09897666E-05 -3.68393919E-06  5.42669259E-07
 -4.07513727E-05 -1.16062298E-05 -9.93845747E-05  1.01555540E-05 -2.78287124E-05
 -2.15146157E-04 -1.37047387E-06 -2.89098374E-04  4.30837466E-06  5.42700258E-07
 -2.24951932E-04 -1.39576770E-04 -8.51761579E-06 -2.25716992E-01 -2.93792745E-01
 -1.98623923E-02  2.08949865E-02 -2.12887448E-02  5.69195776E-04  3.46148144E-05
 -5.44761710E-04 -2.65151595E-03  3.87618484E-04  1.27428890E-03  8.33932540E-03
  6.22636758E-04 -3.75026085E-03 -3.17102700E-05  3.46685858E-04 -8.13536823E-06
 -2.38161540E-04 -1.13151292E-05 -3.25444447E-04  6.03974683E-05 -1.00093582E-05
 -1.71160996E-04 -3.88553209E-04  1.54123736E-04 -2.71568390E-05 -2.71354324E-05
  1.25600163E-04  1.67719273E-05 -4.45930751E-05  5.19569713E-05 -2.55239349E-04
 -3.26962981E-04 -1.12547463E-04  4.29774420E-04 -1.16081777E-03 -7.17587250E-05
  4.15948954E-06 -8.25702790E-06 -2.18047461E-03 -1.61416695E-04  8.25169122E-06
  3.99579407E-03  3.39052966E-04 -6.47501821E-05 -4.67709019E-06 -3.99904336E-05
  2.20772183E-06  1.86150551E-06 -1.38579437E-05 -3.17933124E-05  7.17468564E-05
 -6.37434650E-06 -2.72798435E-05  1.20576894E-03 -1.32349131E-06 -2.39486791E-04
 -2.38469418E-06  5.85671552E-07  1.88313347E-04 -8.47420107E-05  6.66247266E-06
 -3.32935067E-07 -1.27229050E-06  1.02441551E-05  3.92276180E-05 -1.72299617E-07
  2.79475385E-07  2.41324385E-01  3.14102738E-01  2.13436531E-02 -2.28018628E-02
  2.37155726E-02  6.26165246E-04 -3.95126191E-05  5.88588002E-04 -3.10953918E-03
 -3.83718597E-04 -1.41087963E-03  9.18743802E-03 -6.68590206E-04  4.00681035E-03
  3.75729441E-05  3.74018096E-04  6.53175214E-06  2.55285678E-04 -8.51335947E-06
  3.99734274E-04  4.80071507E-05  1.99788100E-05  8.32654625E-05 -4.25653513E-04
 -1.60030438E-04 -2.64345720E-05  2.90340264E-05 -1.42284236E-04  1.80775727E-05
 -5.96624839E-05 -5.60590213E-05 -1.73692441E-04 -2.69876881E-04  1.18961393E-03
 -6.59689535E-04  1.69909593E-05 -5.21103397E-04  2.41358558E-01  3.14147193E-01
  2.13471938E-02 -2.28077196E-02  2.37222329E-02  6.26302525E-04 -3.94906433E-05
 -5.88685706E-04 -3.11088151E-03 -3.83895885E-04  1.41221713E-03  9.18826505E-03
 -6.68548405E-04 -4.00828670E-03  3.75900625E-05 -3.74083128E-04 -6.55088205E-06
  2.55314950E-04 -8.49868317E-06  3.99622104E-04 -4.77903542E-05 -1.99166116E-05
  8.31352233E-05 -4.25767746E-04  1.59993554E-04 -2.64760492E-05  2.90110889E-05
  1.42339173E-04 -1.80656444E-05 -5.96842618E-05 -5.60736305E-05 -2.56140786E-04
 -3.28132121E-04 -1.12933836E-04  4.31795049E-04 -1.16204155E-03 -7.17626445E-05
  4.17334247E-06  8.28412941E-06 -2.18071076E-03 -1.62318115E-04 -8.75146130E-06
  3.99618412E-03  3.38808356E-04  6.42961633E-05 -4.68071756E-06  3.99903640E-05
 -2.20796550E-06  1.86301410E-06 -1.38539541E-05 -3.18533479E-05 -7.16146628E-05
  6.46632952E-06 -2.73041654E-05  1.20587030E-03  1.35287122E-06 -2.39506501E-04
 -2.39116443E-06 -5.75112118E-07 -1.88306912E-04 -8.47529088E-05  6.68628019E-06
 -3.21653369E-07 -1.11747541E-06  1.06416696E-05  3.92242251E-05 -2.00834380E-07
 -3.04763564E-07 -2.25703667E-01 -2.93775406E-01 -1.98610567E-02  2.08929559E-02
 -2.12904666E-02  5.69143976E-04  3.45976376E-05  5.44720612E-04 -2.65075938E-03
  3.87606282E-04 -1.27377021E-03  8.34051121E-03  6.22485033E-04  3.75123432E-03
 -3.16908552E-05 -3.46659338E-04  8.14614215E-06 -2.38157407E-04 -1.13063736E-05
 -3.25392014E-04 -6.04677438E-05  1.00728142E-05 -1.71289740E-04 -3.88493200E-04
 -1.54147065E-04 -2.71460266E-05 -2.71136431E-05 -1.25567688E-04 -1.67746028E-05
 -4.45745973E-05  5.19609298E-05  1.60664156E-04  2.34241934E-04 -1.12323380E-03
 -6.06369225E-04 -1.73870832E-05 -4.86470688E-04  1.50204283E-04  1.98958422E-04
 -4.61382661E-05  1.86837446E-04 -9.39620976E-04 -1.41375022E-04 -3.21038213E-06
  7.13732073E-06 -8.40279022E-04  1.27756658E-04  1.06711063E-05  3.96463951E-03
 -9.50244283E-05 -1.08720406E-04 -3.89007961E-06 -1.09903231E-05  3.67731663E-06
  5.44252088E-07 -4.07598381E-05 -1.16981474E-05  9.94809400E-05 -1.02619053E-05
 -2.79565256E-05 -2.15174659E-04  1.40086417E-06 -2.89105099E-04  4.31115469E-06
 -5.41340010E-07  2.24988027E-04 -1.39569782E-04 -8.54986980E-06 -5.66141565E-04
 -7.14684033E-04 -4.48959767E-04  3.41025013E-03 -2.43835824E-03 -2.79181940E-05
 -5.89709878E-05 -7.10296042E-06  1.55858720E-03  5.11096397E-04 -8.93954707E-05
 -2.57194928E-03 -1.31996661E-03 -1.07763275E-03  2.54372997E-05  4.16430524E-06
 -5.78751462E-07  2.64373523E-05  1.89233407E-05 -3.20889817E-04 -5.04628637E-04
  3.27437003E-05  5.39281120E-05  3.18618093E-05 -5.77093571E-06  2.98885310E-06
 -2.10415144E-05 -2.44732014E-05 -7.38106498E-06  3.26864019E-05 -1.25310770E-05
 -5.66165943E-04 -7.14714680E-04 -4.49016693E-04  3.41089108E-03 -2.43903019E-03
 -2.79197661E-05 -5.89720852E-05  7.09828275E-06  1.55879477E-03  5.11172303E-04
  8.95720444E-05 -2.57169224E-03 -1.32064525E-03  1.07853432E-03  2.54367692E-05
 -4.16856572E-06  5.76565227E-07  2.64390954E-05  1.89272325E-05 -3.20963771E-04
  5.04800364E-04 -3.27079078E-05  5.39789809E-05  3.18780514E-05  5.76733051E-06
  2.98703070E-06 -2.10450170E-05  2.44730823E-05  7.38499957E-06  3.26892791E-05
 -1.25294891E-05 -1.95734239E-06 -3.27931786E-06  8.51944861E-06 -1.03271438E-04
  1.09124707E-03 -1.79686091E-05 -4.55920788E-07  8.27864030E-07  1.77879489E-03
  2.91953973E-06  7.86768501E-06 -4.60352070E-05  7.77216053E-05 -2.97940459E-04
 -6.75412790E-07  5.29051251E-06  8.89239757E-07 -1.30045650E-06  2.18788299E-05
  1.30718947E-05 -8.95799370E-04 -5.56151945E-06  4.74431783E-06 -3.88130973E-04
  4.11273829E-07  2.32079894E-05  5.85262665E-08 -8.11817937E-07  4.15661098E-05
  4.71802147E-05  8.99867584E-07  7.77729224E-07 -2.39628758E-05  2.31652953E-05
  4.00224190E-05 -1.04420860E-06  2.02269783E-06  5.42673123E-04  6.85209336E-04
  4.40194984E-04 -3.36438991E-03  1.40872586E-03 -2.82553717E-05  5.57011172E-05
 -6.06809777E-06  1.52821947E-03 -4.91663058E-04 -1.10719389E-04 -2.18683522E-03
  1.15255424E-03 -1.18566122E-03 -2.39244639E-05 -2.09429987E-06 -6.96217407E-07
 -2.59232385E-05  1.64676532E-05  3.17162761E-04  4.77276213E-04  3.07203587E-05
 -7.13243834E-05  4.83130905E-05 -4.44447927E-06  1.26603816E-06  2.06102034E-05
 -2.43515570E-05  7.80443933E-06  3.04519057E-05  9.92739567E-06  5.42677100E-04
  6.85216705E-04  4.40115723E-04 -3.36403353E-03  1.40667596E-03 -2.82500721E-05
  5.57036365E-05  6.07454798E-06  1.52799887E-03 -4.91640261E-04  1.10318949E-04
 -2.18520601E-03  1.15266227E-03  1.18436651E-03 -2.39221530E-05  2.09759713E-06
  6.94706961E-07 -2.59262101E-05  1.64695594E-05  3.16994149E-04 -4.77248032E-04
 -3.07217377E-05 -7.11538749E-05  4.82527312E-05  4.44645926E-06  1.26784904E-06
  2.06084288E-05  2.43419509E-05 -7.80166672E-06  3.04489061E-05  9.93174455E-06
  6.15269309E-05  6.85281280E-05  1.39705919E-04 -7.31323042E-04  2.33745952E-03
 -5.42807012E-06  4.72545514E-05  6.21435890E-06  4.01023940E-04 -2.02729362E-04
 -1.16616459E-04 -2.89929113E-04 -2.03306479E-04  6.41071916E-04 -2.19632622E-06
  8.23039579E-06  1.11453422E-05 -2.15009725E-05 -1.85620153E-05  9.42940218E-05
  7.74675682E-05 -5.05674949E-05 -2.99428963E-05  1.38112030E-04  9.30561647E-06
 -3.26321188E-06  9.07013325E-07  4.25054547E-06  8.43864832E-06  7.77347320E-06
  5.88668047E-07  2.60555261E-05  2.85952344E-05  3.82035563E-05 -1.97483750E-04
 -5.19401440E-04 -1.04282047E-05  1.93637227E-05  2.38060966E-07  9.79045573E-05
 -7.76945043E-05 -1.18418055E-05  1.09809634E-04  2.62755423E-05  6.83111823E-05
 -1.09066849E-05 -5.06629642E-06  8.91913495E-06 -9.15402281E-06 -6.20318929E-06
  5.08618004E-05  7.03272001E-06 -4.75484848E-06  1.23592363E-05  4.20516702E-05
  5.31520482E-06 -2.85033407E-06  3.59525385E-07 -2.15648729E-08 -4.46686887E-06
 -5.56547944E-06 -1.19329479E-06  2.60555184E-05  2.85952977E-05  3.81862654E-05
 -1.97287691E-04 -5.19857188E-04 -1.04279230E-05  1.93638324E-05 -2.38568689E-07
  9.78152080E-05 -7.76872839E-05  1.19305253E-05  1.09984937E-04  2.62674321E-05
 -6.83169578E-05 -1.09063139E-05  5.06537121E-06 -8.91862046E-06 -9.15203630E-06
 -6.20331862E-06  5.08595623E-05 -7.07806331E-06  4.75283623E-06  1.23781140E-05
  4.20490220E-05 -5.31579132E-06 -2.85458640E-06  3.60119444E-07  2.47579429E-08
  4.46693273E-06 -5.56672952E-06 -1.19370060E-06  6.15235496E-05  6.85247364E-05
  1.39688312E-04 -7.31116107E-04  2.33876115E-03 -5.42398389E-06  4.72518392E-05
 -6.21540956E-06  4.00788420E-04 -2.02701061E-04  1.16562161E-04 -2.90080656E-04
 -2.03292112E-04 -6.41246071E-04 -2.19444076E-06 -8.22544095E-06 -1.11441936E-05
 -2.14952364E-05 -1.85633700E-05  9.43312655E-05 -7.73880082E-05  5.05564802E-05
 -2.99841407E-05  1.38128140E-04 -9.30518331E-06 -3.26438694E-06  9.06561022E-07
 -4.25025011E-06 -8.43997704E-06  7.77125579E-06  5.87889225E-07 -6.52024217E-05
 -7.25893987E-05 -1.46678488E-04  7.70646732E-04 -2.38563364E-03 -7.08985021E-06
 -5.12859651E-05  7.10418518E-06  4.70239757E-04  2.21069760E-04 -1.21304705E-04
 -2.27023883E-04  2.26312695E-04  7.13753337E-04  2.22376669E-06 -8.55908488E-06
  1.30553983E-05  2.38415372E-05 -1.88950269E-05 -9.75760884E-05 -9.93687337E-05
 -5.84409993E-05  2.40961636E-05  1.39420900E-04  9.58508430E-06 -3.66096115E-06
 -1.12986766E-06  5.62261150E-06 -8.34791644E-06  9.21343711E-06 -1.04108255E-06
 -2.77432943E-05 -3.05733034E-05 -4.38888002E-05  2.61432638E-04  5.86022560E-04
 -1.10228122E-05 -2.10663567E-05  3.92379663E-07  1.29112673E-04  8.30830095E-05
  3.69548928E-06  1.13686213E-04 -2.46027742E-05  9.05977843E-05  1.18307099E-05
  6.19155985E-06  9.96333332E-06  1.05816978E-05 -7.40566108E-06 -5.54976068E-05
  4.09350866E-07 -6.59920298E-06 -8.56868941E-06  4.72574215E-05  5.49728777E-06
 -2.66572208E-06 -5.00516047E-07  7.35532083E-07  4.66670398E-06 -5.29900807E-06
  9.96905544E-07 -2.77408072E-05 -3.05707767E-05 -4.38808181E-05  2.61376042E-04
  5.85409274E-04 -1.10222015E-05 -2.10628168E-05 -3.90683166E-07  1.29096316E-04
  8.30585279E-05 -3.73722515E-06  1.13494268E-04 -2.45979889E-05 -9.07752195E-05
  1.18305936E-05 -6.19135459E-06 -9.96309743E-06  1.05800055E-05 -7.40556247E-06
 -5.55115227E-05 -4.11835792E-07  6.59900654E-06 -8.55628249E-06  4.72474263E-05
 -5.49641100E-06 -2.66651857E-06 -5.01175340E-07 -7.35930581E-07 -4.66607143E-06
 -5.29858243E-06  9.95596674E-07 -6.51913031E-05 -7.25779745E-05 -1.46643198E-04
  7.70339258E-04 -2.38485588E-03 -7.09027104E-06 -5.12762846E-05 -7.10643970E-06
  4.70171108E-04  2.21014666E-04  1.21279462E-04 -2.26888318E-04  2.26252048E-04
 -7.13493391E-04  2.22145375E-06  8.55717575E-06 -1.30565295E-05  2.38354238E-05
 -1.88927144E-05 -9.75543929E-05  9.93686063E-05  5.84431832E-05  2.41227331E-05
  1.39398086E-04 -9.58187631E-06 -3.65829406E-06 -1.12950515E-06 -5.62040635E-06
  8.34671971E-06  9.21566288E-06 -1.03786251E-06  1.60678497E-04  2.34442900E-04
 -1.12259088E-03 -6.06431107E-04 -1.73998726E-05  4.86534472E-04 -1.73721754E-04
 -2.70103560E-04  1.18934785E-03 -6.59807627E-04  1.69674413E-05  5.21230571E-04
  3.04246918E-06 -7.78026995E-06  9.17008206E-05 -4.04294442E-06  1.22128323E-08
  1.27795291E-06 -3.82928992E-06  6.33171784E-06  5.10471308E-05  2.62111045E-06
 -5.31538164E-06 -8.63181944E-07 -3.82752932E-06  6.32872287E-06  5.10302678E-05
  2.62181455E-06 -5.31526320E-06  8.64892695E-07  3.04134618E-06 -7.79603681E-06
  9.16647206E-05 -4.04545529E-06  1.12443347E-08 -1.27276983E-06 -2.33476967E-06
  3.65887631E-06 -1.20898445E-04 -3.39421778E-06  2.36876571E-07  1.50973706E-06
  4.58347849E-06 -8.18034543E-06 -6.15693110E-05  2.52513460E-06  6.26450482E-06
 -7.69109768E-07  4.58252280E-06 -8.19564207E-06 -6.16093707E-05  2.52394691E-06
  6.26347412E-06  7.66168564E-07 -2.33292984E-06  3.65889448E-06 -1.20865240E-04
 -3.39305684E-06  2.38064624E-07 -1.50687890E-06 -4.25569692E-07 -5.63575386E-07
  1.22744326E-06 -8.51579092E-06  5.90260223E-05  5.34487520E-06 -6.98151171E-08
  9.77158429E-08  1.16455816E-03  4.10689885E-07 -1.56803494E-06 -4.38303006E-03
 -1.26699977E-05  3.36608983E-05  6.12764367E-09 -5.23230803E-06 -9.59966505E-09
 -9.32892117E-08  3.68851142E-05 -3.17113629E-06  5.20649399E-04  5.24319554E-07
  7.28026009E-07 -5.13157537E-04  2.19096063E-07 -1.22118257E-05 -7.46449928E-09
 -8.51978184E-08 -5.62318777E-05  4.67545354E-05 -6.21697641E-08 -1.04377421E-07
  5.65737518E-06  8.94817034E-06  5.73500783E-05  6.23091323E-08  6.58125838E-07
 -1.19817699E-05 -1.54706199E-05  1.70163808E-06 -2.24220277E-05 -1.06712506E-04
 -1.95112291E-04  8.45330823E-08  1.81553740E-07 -4.17668688E-03 -1.73100734E-05
 -6.07870351E-06  1.79083727E-02 -7.06006999E-06 -5.40405000E-05  5.44983440E-08
 -2.32362549E-05 -2.13621189E-07 -3.08865898E-08 -1.83802511E-04  2.25398561E-06
 -1.74363748E-03 -2.67465588E-06  3.15456773E-06 -1.00244614E-03  3.13931820E-07
 -2.69189500E-04 -2.84337168E-07  2.19408137E-07 -1.48763123E-04 -1.08020660E-04
  9.62772635E-07 -2.34287217E-01 -3.04748814E-01 -2.46265048E-02  4.32409919E-02
 -1.15377800E-01  9.58882732E-04  3.11989405E-07 -5.92012421E-04 -6.76755886E-03
  7.30274153E-04  8.66091907E-03  2.93342123E-02  2.45742284E-03 -3.05081655E-02
  2.84920965E-05  4.03233394E-04 -3.36947787E-06 -2.89026243E-04 -2.05739555E-05
  1.55743079E-03 -1.81837859E-03  1.13001789E-04  1.15329332E-04 -4.02061885E-04
 -2.14832257E-04 -2.67163541E-04 -4.09113232E-06  2.38290640E-04 -2.19525524E-05
  9.18410689E-07  4.28688975E-05  2.17489471E-05  2.82196629E-05  9.19653439E-06
 -4.85605931E-05  2.51950027E-05 -1.08781964E-04 -3.29617411E-07  6.10487576E-07
 -4.91110201E-03  2.20025937E-05 -1.34871293E-05  1.06589038E-02  8.53172461E-06
 -1.05976353E-05  3.16347096E-08  2.47041283E-05 -1.35225384E-08 -1.78738073E-08
  1.09687245E-04  1.62259803E-06 -2.01508078E-03  2.78593971E-06  4.07204134E-07
  2.23841037E-03  3.87427288E-07 -2.03780837E-04  3.40612924E-07  4.36637655E-07
  1.84143700E-04 -5.55260595E-05 -7.55470666E-07 -2.91375683E-07 -4.03000792E-06
 -1.05099988E-05 -1.06868440E-04  7.34344275E-07 -6.19458802E-07  2.33119090E-01
  3.03229072E-01  2.45066713E-02 -4.30473887E-02  1.15253169E-01  9.53560609E-04
 -3.54713859E-07  5.89374774E-04 -6.71472040E-03 -7.25938772E-04 -8.61868558E-03
  2.93388874E-02 -2.45311156E-03  3.05049606E-02 -2.86234926E-05  4.01202414E-04
  3.18134933E-06  2.87790313E-04 -2.06776501E-05 -1.55574454E-03 -1.81198594E-03
 -1.10365591E-04 -1.09255592E-04 -3.97924167E-04  2.13229925E-04 -2.65602864E-04
  4.12742268E-06 -2.36172247E-04 -2.17520746E-05  2.10674410E-06 -4.26633740E-05
 -2.00976601E-04  7.43209348E-05  5.49466528E-03 -6.00540304E-04  2.76144998E-05
 -6.08327469E-04 -2.33083928E-01 -3.03183313E-01 -2.45033980E-02  4.30433441E-02
 -1.15248339E-01 -9.53427899E-04  3.22830702E-07  5.89303603E-04  6.71361335E-03
  7.26267960E-04 -8.61855506E-03 -2.93364079E-02  2.45197851E-03  3.05052594E-02
  2.86171321E-05  4.01151619E-04  3.19222376E-06 -2.87743439E-04  2.06686008E-05
  1.55595835E-03 -1.81188589E-03 -1.10492400E-04  1.09070905E-04  3.97924207E-04
  2.13228928E-04  2.65625910E-04 -4.12902374E-06 -2.36126843E-04 -2.17714407E-05
 -2.14094653E-06  4.26661070E-05 -2.25659294E-05 -2.92656951E-05 -9.56449852E-06
  4.99710458E-05 -2.90251096E-05  1.08779079E-04  3.43110681E-07  6.35121331E-07
  4.91101951E-03 -2.25321009E-05 -1.36401311E-05 -1.06587074E-02 -7.41015907E-06
 -1.01097065E-05 -4.79520495E-08  2.47010752E-05 -1.80395579E-08  2.45201381E-08
 -1.09687873E-04 -1.63834838E-06 -2.01515760E-03  2.86444369E-06 -5.47144859E-07
 -2.23830171E-03  3.79395254E-07  2.03780909E-04 -3.56112715E-07  4.41026462E-07
  1.84121611E-04  5.55290197E-05  7.83360615E-07  2.90381428E-07  4.02468547E-06
  1.05402988E-05  1.06870258E-04 -7.34777501E-07 -6.23187275E-07  2.34303362E-01
  3.04769820E-01  2.46281025E-02 -4.32432274E-02  1.15380980E-01 -9.58966883E-04
 -2.96594556E-07 -5.92037145E-04  6.76839222E-03 -7.30590436E-04  8.66090411E-03
 -2.93360512E-02 -2.45645861E-03 -3.05078398E-02 -2.85015544E-05  4.03255174E-04
 -3.37622342E-06  2.89055949E-04  2.05556967E-05 -1.55724386E-03 -1.81844707E-03
  1.13075369E-04 -1.15525414E-04  4.02190399E-04 -2.14844687E-04  2.67139582E-04
  4.10096918E-06  2.38321324E-04 -2.19650461E-05 -8.87914667E-07 -4.28865622E-05
 -2.02067400E-04  6.36602080E-05  5.47232475E-03  6.05653317E-04  2.73892033E-05
  6.12297722E-04  1.24890863E-05  1.61423294E-05 -1.85049215E-06  2.30309942E-05
  1.03603707E-04  1.95111671E-04 -9.45716434E-08  1.99895026E-07  4.17661881E-03
  1.77239481E-05 -6.14717797E-06 -1.79083281E-02  6.76013765E-06 -5.39434628E-05
 -6.62850907E-08 -2.32297494E-05 -2.06427369E-07  3.22125264E-08  1.83803401E-04
 -2.21471651E-06 -1.74359094E-03 -2.73241286E-06 -3.29234325E-06  1.00245018E-03
  3.01681626E-07  2.69169946E-04  3.04581323E-07  2.25360097E-07 -1.48771443E-04
  1.08010231E-04 -9.95879054E-07 -1.04362893E-05 -1.31778923E-05 -1.99774611E-04
  1.64809631E-03  2.39757445E-03  1.40450366E-06  1.34734510E-05  3.54021907E-05
  3.53862555E-04  2.74917086E-05 -1.09898974E-03 -7.16275968E-03 -1.55518510E-03
  2.86434152E-03 -1.10356982E-05  7.77709417E-06  7.44449604E-06 -4.03789981E-06
  1.20973117E-05 -2.74902613E-04 -2.52486987E-04 -3.70831754E-05  3.70596128E-04
 -6.38443957E-05  7.09432045E-06 -1.03711101E-06 -3.00196291E-05 -1.84842938E-05
  9.74419919E-06  8.51588915E-06 -1.63858271E-05  1.03396194E-05  1.30556863E-05
  1.99749277E-04 -1.64805825E-03 -2.39949511E-03 -1.40111462E-06 -1.34816394E-05
  3.54048556E-05 -3.53944088E-04 -2.74817138E-05 -1.09904054E-03  7.16223548E-03
  1.55488444E-03  2.86396293E-03  1.10397807E-05  7.77296902E-06  7.44262495E-06
  4.04133481E-06 -1.20936875E-05  2.74922837E-04 -2.52438219E-04 -3.70946499E-05
 -3.70663643E-04  6.38033642E-05  7.09918236E-06  1.04330725E-06  3.00169886E-05
 -1.84856003E-05  9.74255959E-06 -8.51366520E-06  1.63765209E-05  4.17422377E-07
  5.50355900E-07 -1.19974281E-06  8.18892136E-06 -5.55875546E-05 -5.34121977E-06
  6.82101696E-08  1.00242969E-07 -1.16467691E-03 -3.99459346E-07 -1.50653126E-06
  4.38270510E-03  1.29313142E-05  3.26060888E-05 -8.27058634E-09 -5.23575160E-06
 -6.07426477E-09  8.92443867E-08 -3.68778332E-05  3.18819827E-06  5.20728652E-04
  4.92863275E-07 -6.99205795E-07  5.13144399E-04  2.19758261E-07  1.22056215E-05
  1.01696607E-08 -8.54919069E-08 -5.62298374E-05 -4.67579519E-05  6.29358919E-08
  1.06654554E-07 -5.74056048E-06 -8.88213225E-06 -5.73453160E-05 -6.52469788E-08
  6.66987806E-07 -1.08462281E-05 -1.37426354E-05 -1.99020095E-04  1.65517734E-03
  2.42490633E-03 -1.50613490E-06  1.33769693E-05 -3.53873663E-05 -3.53011674E-04
  2.88229829E-05  1.09509486E-03  7.10265380E-03 -1.57471353E-03 -2.86468427E-03
 -1.11209477E-05  8.00050446E-06 -7.53060544E-06 -3.90075314E-06 -1.22389233E-05
 -2.70912182E-04 -2.57013443E-04  3.81634455E-05  3.66316043E-04  6.49301961E-05
 -7.10673506E-06  1.01057872E-06 -3.00761939E-05  1.82814285E-05  9.67731206E-06
 -8.46128565E-06 -1.64783338E-05  1.08674699E-05  1.37695702E-05  1.99023131E-04
 -1.65509648E-03 -2.42611772E-03  1.50602559E-06 -1.33786515E-05 -3.53885061E-05
  3.52902662E-04 -2.87750301E-05  1.09508377E-03 -7.10214437E-03  1.57449844E-03
 -2.86428003E-03  1.11202554E-05  7.99887696E-06 -7.53410917E-06  3.89965475E-06
  1.22344048E-05  2.70913435E-04 -2.56919971E-04  3.81650390E-05 -3.66322657E-04
 -6.49166419E-05 -7.10595888E-06 -1.01314974E-06  3.00764898E-05  1.82790012E-05
  9.67897933E-06  8.45837545E-06  1.64803144E-05  3.48253015E-05  3.78154413E-05
 -3.29835104E-05  3.96728902E-04  7.27180833E-03 -1.01613580E-06  1.87974594E-05
 -1.60410849E-05  4.45475051E-05 -5.12907179E-05  5.22135111E-04 -6.29580782E-04
 -9.10739722E-05  3.85084274E-03 -1.40539348E-05 -2.83107816E-06 -1.70208621E-05
 -1.40772824E-05 -1.18496612E-05 -6.01513707E-05 -1.23276815E-05  9.97926183E-05
  3.09075698E-04  5.81067562E-05  8.65101568E-06 -4.24172664E-06  6.84578552E-07
  3.40276894E-05  3.34226246E-06 -3.20125703E-06  1.72224015E-05  2.59457436E-05
  2.55477203E-05  1.47824240E-04 -1.02439990E-03 -4.10968202E-03 -9.47783991E-06
  2.28544831E-05 -3.71594885E-06  4.05885176E-04 -1.78429440E-04  1.62337968E-04
  8.20200160E-04  1.53314788E-04 -9.54784901E-04 -2.01659643E-06 -5.91606456E-06
 -5.09802784E-06 -1.98477867E-05  9.25317623E-06 -1.78309504E-05 -1.01643343E-04
  7.28737978E-05  7.29783443E-06  5.63073402E-05 -1.33105774E-06  5.07652241E-06
  4.28109295E-06  3.63677867E-06 -1.16290839E-05  1.37489161E-06 -1.56699650E-05
 -2.59490346E-05 -2.55511279E-05 -1.47832694E-04  1.02445185E-03  4.11007273E-03
  9.47916195E-06 -2.28567701E-05 -3.71762197E-06 -4.05906417E-04  1.78435031E-04
  1.62359297E-04 -8.20317727E-04 -1.53295705E-04 -9.54675828E-04  2.01742679E-06
 -5.91599282E-06 -5.09690208E-06  1.98491981E-05 -9.25021387E-06  1.78298928E-05
 -1.01649214E-04  7.28735259E-05 -7.30159082E-06 -5.63163329E-05 -1.33140738E-06
 -5.07632149E-06 -4.28093472E-06  3.63687416E-06 -1.16302101E-05 -1.37398363E-06
  1.56695186E-05 -3.48292931E-05 -3.78190801E-05  3.29573845E-05 -3.96573058E-04
 -7.27225949E-03  1.01621601E-06 -1.88004719E-05 -1.60415245E-05 -4.46230513E-05
  5.13136017E-05  5.22116526E-04  6.29466927E-04  9.10974651E-05  3.85105593E-03
  1.40543562E-05 -2.83023921E-06 -1.70196461E-05  1.40770743E-05  1.18476393E-05
  6.01341721E-05 -1.22864533E-05  9.97894178E-05 -3.09058144E-04 -5.81017016E-05
  8.65257162E-06  4.24179727E-06 -6.85083741E-07  3.40270042E-05  3.34202479E-06
  3.20047503E-06 -1.72227109E-05  3.44333648E-05  3.74122995E-05 -3.43417043E-05
  4.10376155E-04  7.29391455E-03  8.98459984E-07  1.84575000E-05  1.59812842E-05
 -3.61955899E-05 -4.90693501E-05 -5.23957305E-04  6.26996916E-04 -8.89917163E-05
 -3.85333264E-03 -1.39683589E-05 -2.97136084E-06  1.69910194E-05 -1.37270688E-05
  1.17915935E-05 -6.00151999E-05 -1.42682030E-05 -9.98247681E-05  3.07302140E-04
 -5.77586926E-05 -8.58835847E-06  4.19441792E-06  6.51256394E-07 -3.39165086E-05
  3.33531082E-06  3.19390244E-06  1.71292651E-05  2.58772864E-05  2.54785737E-05
  1.47110194E-04 -1.01719936E-03 -4.11217023E-03  9.45839555E-06  2.27554887E-05
  3.75390679E-06 -4.02984748E-04 -1.77539146E-04 -1.61166824E-04 -8.21951191E-04
  1.52522015E-04  9.50137377E-04 -1.97757590E-06 -5.89343920E-06  5.10546547E-06
 -1.97528738E-05 -9.25924587E-06 -1.74579670E-05 -1.00422544E-04 -7.28295629E-05
  7.47326124E-06 -5.59690743E-05  1.32068137E-06 -4.95788087E-06  4.32871676E-06
 -3.56593739E-06 -1.16019322E-05 -1.35579918E-06 -1.56518298E-05 -2.58780512E-05
 -2.54801158E-05 -1.47116768E-04  1.01733493E-03  4.11203282E-03 -9.45865032E-06
 -2.27582888E-05  3.75276689E-06  4.03054478E-04  1.77549733E-04 -1.61226075E-04
  8.21939201E-04 -1.52524660E-04  9.50139903E-04  1.97979980E-06 -5.89801222E-06
  5.10288337E-06  1.97552580E-05  9.25776671E-06  1.74583879E-05 -1.00439991E-04
 -7.28285263E-05 -7.46232434E-06  5.59756496E-05  1.31941087E-06  4.95934710E-06
 -4.32810121E-06 -3.56774670E-06 -1.16034823E-05  1.35743858E-06  1.56510456E-05
 -3.44410653E-05 -3.74215772E-05  3.43455764E-05 -4.10396230E-04 -7.29374655E-03
 -9.02200563E-07 -1.84668681E-05  1.59786307E-05  3.63123523E-05  4.91048089E-05
 -5.23962569E-04 -6.27180321E-04  8.90250520E-05 -3.85333710E-03  1.39682418E-05
 -2.97041218E-06  1.69870496E-05  1.37344944E-05 -1.17928780E-05  6.00234425E-05
 -1.42120452E-05 -9.98077720E-05 -3.07341421E-04  5.77604587E-05 -8.58683374E-06
 -4.19362468E-06 -6.52059006E-07 -3.39214983E-05  3.33674102E-06 -3.19257894E-06
 -1.71299436E-05  2.02053361E-04 -6.37150655E-05 -5.47222977E-03 -6.05575282E-04
 -2.74108615E-05  6.12274511E-04  2.00948053E-04 -7.43870457E-05 -5.49454082E-03
  6.00412055E-04 -2.75939161E-05 -6.08266772E-04 -4.08916480E-06  3.23994937E-04
  1.17318347E-03 -6.71530925E-06  1.65574898E-05  5.22523099E-05 -5.73949655E-06
 -5.73049002E-05 -4.13398475E-05  2.85578610E-06 -3.44197973E-06 -9.33732050E-06
  5.74029695E-06  5.73045311E-05  4.13215403E-05 -2.85634858E-06  3.44380662E-06
 -9.33762987E-06  4.08818988E-06 -3.23993652E-04 -1.17321754E-03  6.71545525E-06
 -1.65539964E-05  5.22510984E-05 -4.14395017E-06  3.23793712E-04  1.17224548E-03
  6.75013319E-06  1.64922232E-05 -5.21002301E-05 -5.66106843E-06 -5.70184473E-05
 -4.08607513E-05 -2.84312062E-06 -3.41106424E-06  9.30683067E-06  5.66248634E-06
  5.70151470E-05  4.08604277E-05  2.84273757E-06  3.41251351E-06  9.30655666E-06
  4.14636422E-06 -3.23801674E-04 -1.17230097E-03 -6.75088265E-06 -1.64940566E-05
 -5.21011767E-05  1.64996516E-04  2.18168450E-04 -4.77022094E-04  3.28702193E-03
 -2.25939856E-02  1.05851976E-08  2.69336175E-05 -3.84987766E-05  3.12882039E-06
 -1.51895348E-04  6.00410304E-04 -1.14098360E-05  4.99791210E-03 -1.30320122E-02
 -2.77233648E-06 -1.47155384E-08  3.25238887E-06  3.54858412E-05  9.43530900E-08
  1.24262037E-03  1.44470909E-06 -1.97413425E-04 -2.75714914E-04 -1.33523315E-06
 -8.61921068E-05 -3.19525202E-08  3.44571096E-06  3.38350821E-05 -1.45198307E-07
  1.23160498E-07  2.51188348E-05  4.11252144E-05 -2.23084768E-03 -3.50017112E-03
  1.44224727E-07 -2.46116306E-05 -2.59524305E-04  4.79817793E-03  6.19876522E-03
 -6.95400053E-04  8.89626933E-03  4.11426607E-02 -5.07408924E-07 -3.61243283E-05
 -7.46623018E-05 -1.07727468E-05  6.82645065E-03  2.39464504E-03  4.63527249E-05
  2.80262425E-03  2.11359533E-02 -2.34720113E-05 -6.03024041E-08  8.20650880E-05
  1.47873619E-05 -4.70998972E-07 -8.73145319E-04 -4.47960785E-06  1.04552825E-03
 -1.24920676E-03 -2.58040693E-06 -1.20090358E-04 -7.07735556E-07  1.13326859E-04
 -8.51536634E-05 -3.85082417E-07 -2.65819663E-07 -3.85373871E-04  2.32984867E-01
  3.03116406E-01  2.38629105E-02 -3.83926573E-02  2.49118592E-02 -1.06012869E-03
  1.30625803E-05  5.23912776E-04  1.05081207E-02 -8.89474261E-04 -8.25315265E-03
  5.48644331E-04 -6.73813998E-04  4.98413277E-04  2.41778450E-05 -4.03398479E-04
  3.91817069E-05  2.48807781E-04 -2.51030873E-05 -2.85975616E-04  1.26031213E-03
 -5.23310072E-04 -1.21977095E-03  8.23965085E-04  3.14243057E-04  2.99954067E-04
 -8.13405030E-06 -4.21139070E-04  4.16863038E-05  2.38059551E-04 -4.16565523E-05
 -8.63844362E-03 -1.12057233E-02 -3.66846865E-03  1.92786392E-02 -1.06006605E-02
 -2.86776358E-07  1.30950973E-04 -2.43703035E-04 -1.24532965E-05 -8.74827791E-03
  5.30619686E-03  2.75085001E-05 -3.05142348E-03  4.04882841E-03 -1.55940735E-05
  6.05776149E-08  6.24732614E-06  6.90752577E-06  2.78988467E-07 -6.39837545E-04
 -5.14101854E-06 -1.11837104E-03 -2.15795734E-04  5.76790475E-06 -1.50090973E-04
 -5.31732661E-07 -1.37525961E-04 -1.73998836E-04  4.67165997E-07 -1.63130145E-07
  2.99867953E-04  1.13947427E-04  1.57542942E-03  4.11741710E-03 -2.64099744E-07
 -2.88062838E-04  2.43013702E-04  2.34202692E-01  3.04700509E-01  2.39905397E-02
 -3.86154155E-02  2.55040127E-02  1.06508589E-03  1.30953126E-05  5.26962989E-04
 -1.05430201E-02 -8.93622894E-04 -8.29720765E-03 -3.97744919E-04 -6.86628928E-04
  6.54837529E-04  2.40170384E-05  4.05482715E-04  3.92135991E-05  2.50316464E-04
  2.50126479E-05 -2.93852124E-04 -1.26953029E-03 -5.23911980E-04 -1.22030912E-03
 -8.26160607E-04  3.15338439E-04 -3.01281015E-04 -8.11924057E-06 -4.22367704E-04
 -4.18244794E-05 -2.38067719E-04 -4.19071512E-05 -2.15098483E-04 -2.09060819E-03
 -4.35308993E-03 -1.00737631E-03 -4.37575874E-05 -7.82397688E-04 -2.34169912E-01
 -3.04657843E-01 -2.39875890E-02  3.86120887E-02 -2.55000225E-02 -1.06497868E-03
 -1.31209403E-05  5.26907450E-04  1.05422565E-02  8.93896602E-04 -8.29724938E-03
  3.99427898E-04  6.86575267E-04  6.54006190E-04 -2.40263465E-05  4.05434972E-04
  3.92196191E-05 -2.50271085E-04 -2.50267407E-05  2.93964098E-04 -1.26950663E-03
 -5.23980929E-04  1.22020678E-03  8.26155539E-04  3.15339905E-04  3.01317543E-04
  8.12046885E-06 -4.22340830E-04 -4.18545389E-05  2.38040726E-04  4.19191050E-05
  8.63802344E-03  1.12051847E-02  3.66830032E-03 -1.92779575E-02  1.05988150E-02
  2.72889031E-07 -1.30938779E-04 -2.43691582E-04  1.23662804E-05  8.74791691E-03
  5.30645739E-03 -2.69979303E-05  3.05195357E-03  4.04924344E-03  1.55902106E-05
  6.58031372E-08  6.24307089E-06 -6.90425303E-06 -2.80956928E-07  6.39733536E-04
 -5.12648129E-06 -1.11837932E-03  2.15701513E-04 -5.66754595E-06 -1.50073194E-04
  5.05496927E-07  1.37546039E-04 -1.74005778E-04  4.62686481E-07  1.49839446E-07
 -2.99851492E-04 -1.13948096E-04 -1.57548624E-03 -4.11751986E-03  2.73027838E-07
  2.88059589E-04  2.43027374E-04 -2.32999055E-01 -3.03134874E-01 -2.38641104E-02
  3.83937953E-02 -2.49127028E-02  1.06016745E-03 -1.30831428E-05  5.23918275E-04
 -1.05083510E-02  8.89847823E-04 -8.25294484E-03 -5.48410103E-04  6.73959323E-04
  4.98448278E-04 -2.41581869E-05 -4.03412039E-04  3.91887242E-05 -2.48833163E-04
  2.51159387E-05  2.85901434E-04  1.26023910E-03 -5.23334103E-04  1.21971221E-03
 -8.24071965E-04  3.14250169E-04 -2.99923950E-04  8.12604309E-06 -4.21147507E-04
  4.17108223E-05 -2.38069161E-04  4.16820402E-05  2.14060863E-04  2.09096922E-03
  4.38128622E-03 -1.00426994E-03  4.38933727E-05 -7.79258086E-04 -4.79866449E-03
 -6.19939259E-03  6.95228622E-04 -8.89570236E-03 -4.11440283E-02  4.91086871E-07
  3.61176166E-05 -7.46395609E-05  1.07509025E-05 -6.82631468E-03  2.39432301E-03
 -4.52796191E-05 -2.80362841E-03  2.11362661E-02  2.34738484E-05 -6.04723848E-08
  8.20648600E-05 -1.47813983E-05  4.68712020E-07  8.73159702E-04 -4.46266769E-06
  1.04541580E-03  1.24920068E-03  2.59283072E-06 -1.20094791E-04  6.74101759E-07
 -1.13307311E-04 -8.51383639E-05 -3.79174571E-07  2.48783464E-07  3.85372170E-04
 -9.21623300E-05 -1.25629449E-04  1.41059614E-04  1.41028652E-03  5.40637459E-03
  2.02654571E-05 -1.92277334E-05 -3.04524701E-06 -1.89692594E-04  2.58115436E-04
  7.69672673E-04  1.17956380E-02 -3.85919022E-03  8.95962787E-05 -1.62347694E-05
  4.39204053E-05  1.73252135E-05  2.69450701E-05  2.75659750E-05  7.84543288E-04
 -8.77769131E-04 -2.10692691E-04 -8.38661104E-04 -2.12412552E-04  2.40973889E-06
  5.65387862E-06 -1.12951955E-05  3.98919525E-05 -1.27464121E-05 -1.07237046E-05
 -1.89417821E-05  9.20842410E-05  1.25530953E-04 -1.41095982E-04 -1.41006301E-03
 -5.40712300E-03 -2.02716817E-05  1.92145200E-05 -3.04497008E-06  1.89946002E-04
 -2.58031921E-04  7.69651069E-04 -1.17961051E-02  3.85907633E-03  8.98736260E-05
  1.62369522E-05  4.39215102E-05  1.73256107E-05 -2.69387126E-05 -2.75646551E-05
 -7.84533058E-04 -8.77758414E-04 -2.10701790E-04  8.38604558E-04  2.12416019E-04
  2.41087172E-06 -5.65538044E-06  1.12923166E-05  3.98892098E-05 -1.27431919E-05
  1.07283808E-05  1.89377528E-05 -1.64979626E-04 -2.18147446E-04  4.77017381E-04
 -3.28705994E-03  2.25954028E-02 -1.42404264E-08 -2.69329156E-05 -3.84960007E-05
 -2.92073449E-06  1.51891618E-04  6.00434235E-04  1.11807993E-05 -4.99806884E-03
 -1.30324205E-02  2.77214870E-06 -1.18205471E-08  3.25707302E-06 -3.54896584E-05
 -9.38092990E-08 -1.24258720E-03  1.26577164E-06 -1.97435242E-04  2.75727273E-04
  1.30055233E-06 -8.61884853E-05  2.77649802E-08 -3.44486682E-06  3.38350399E-05
 -1.41261180E-07 -1.16593758E-07 -2.51211034E-05 -4.11220974E-05  2.23077858E-03
  3.50017782E-03 -1.49870205E-07  2.46010366E-05 -2.59509491E-04  9.20757873E-05
  1.25520678E-04 -1.42103199E-04 -1.40176682E-03 -5.39446610E-03  2.02604214E-05
  1.92894243E-05 -3.22763012E-06 -1.91568105E-04 -2.57932375E-04  7.75301513E-04
  1.18324034E-02  3.85134069E-03  7.44303295E-05  1.61807422E-05 -4.38801480E-05
  1.72857810E-05 -2.69650627E-05  2.75035476E-05 -7.85955685E-04  8.76443285E-04
 -2.10485499E-04  8.40555792E-04 -2.12061142E-04  2.37110582E-06  5.65867744E-06
  1.11409854E-05  3.99828271E-05  1.27951213E-05 -1.07681408E-05  1.88559352E-05
 -9.20627499E-05 -1.25503484E-04  1.42138556E-04  1.40140075E-03  5.39355347E-03
 -2.02607051E-05 -1.92914215E-05 -3.22573633E-06  1.91699193E-04  2.57912422E-04
  7.75332423E-04 -1.18323203E-02 -3.85130347E-03  7.52066722E-05 -1.61784950E-05
 -4.38826470E-05  1.72880476E-05  2.69637507E-05 -2.75005622E-05  7.85940136E-04
  8.76490115E-04 -2.10490020E-04 -8.40575264E-04  2.12061162E-04  2.37101360E-06
 -5.66155376E-06 -1.11410258E-05  3.99885932E-05  1.27964391E-05  1.07721316E-05
 -1.88590218E-05 -7.65629861E-05 -7.85768955E-05 -2.69684182E-04  2.69438802E-03
  4.28066326E-03  2.23792677E-05 -6.56223545E-05  1.20760876E-05 -1.61849064E-03
  4.32182054E-04  3.59969978E-04  4.76775684E-04  4.01971679E-04  4.73686416E-04
  1.66820783E-05 -2.73059741E-05  6.21510595E-06  6.76725653E-05  1.08418904E-05
  2.46666227E-05 -3.74370025E-04  3.94303910E-06 -3.41685670E-04 -6.49643736E-05
 -1.25831085E-05  9.47805740E-06 -6.50698137E-06 -2.10953374E-05 -8.94454623E-07
  1.55947606E-06 -1.83066187E-05 -1.38445389E-05 -1.39157388E-05 -1.39585356E-04
  1.39460182E-03 -4.45286647E-04  3.78033268E-06 -1.93694131E-05 -7.13612192E-06
 -5.55888276E-04  1.74721142E-04 -2.20144679E-04  3.31493738E-04 -1.49878146E-04
  8.96546980E-04  7.50176692E-06  3.90263620E-06 -1.28378508E-06  1.83587844E-05
  1.20273252E-06  7.43852459E-05  2.35758375E-04 -9.28662623E-06  3.03559582E-05
 -6.61629386E-05  2.16337350E-06 -2.29783677E-05  9.18801569E-06 -1.34911045E-05
  5.27250292E-06 -3.14824794E-06  3.61466178E-06  1.38477815E-05  1.39189063E-05
  1.39586216E-04 -1.39452765E-03  4.45342228E-04 -3.78200585E-06  1.93709171E-05
 -7.13551505E-06  5.55843947E-04 -1.74722744E-04 -2.20136858E-04 -3.31464708E-04
  1.49877660E-04  8.96583289E-04 -7.50265560E-06  3.90174515E-06 -1.28406439E-06
 -1.83583883E-05 -1.20441845E-06 -7.43986793E-05  2.35742844E-04 -9.28826031E-06
 -3.03373128E-05  6.61677927E-05  2.16143507E-06  2.29788881E-05 -9.18829621E-06
 -1.34888868E-05  5.27261123E-06  3.14557316E-06 -3.61451915E-06  7.65652148E-05
  7.85791603E-05  2.69693945E-04 -2.69444093E-03 -4.28024960E-03 -2.23758189E-05
  6.56209086E-05  1.20767040E-05  1.61843639E-03 -4.32173036E-04  3.59930996E-04
 -4.76964258E-04 -4.01941706E-04  4.73763423E-04 -1.66780572E-05 -2.73050230E-05
  6.21386215E-06 -6.76709792E-05 -1.08415126E-05 -2.46435063E-05 -3.74352609E-04
  3.94107871E-06  3.41660828E-04  6.49632877E-05 -1.25828063E-05 -9.47958558E-06
  6.50734913E-06 -2.10946637E-05 -8.93967047E-07 -1.56160942E-06  1.83072416E-05
  7.67371122E-05  7.87656636E-05  2.69507793E-04 -2.69229969E-03 -4.24315959E-03
  2.23783800E-05  6.57105302E-05  1.21587013E-05 -1.61851784E-03 -4.32433111E-04
  3.57277698E-04  4.80151778E-04 -4.02375692E-04  4.54030253E-04 -1.67502150E-05
  2.72896419E-05  6.30256933E-06 -6.77385834E-05  1.08977350E-05 -2.49853620E-05
  3.74239551E-04  3.43009560E-06  3.43260671E-04 -6.52319336E-05 -1.26269256E-05
  9.50168471E-06  6.51070677E-06 -2.12683748E-05  9.08527542E-07  1.57845882E-06
  1.83960314E-05  1.39793323E-05  1.40482525E-05  1.40336091E-04 -1.39970662E-03
  4.24333195E-04  3.82907203E-06  1.94861028E-05 -7.11629146E-06 -5.57885105E-04
 -1.75635658E-04 -2.20938613E-04  3.27301415E-04  1.50663233E-04  9.01431144E-04
 -7.51175868E-06 -3.93123352E-06 -1.25714122E-06 -1.84592130E-05  1.15533113E-06
 -7.44813801E-05 -2.36255135E-04 -9.66491730E-06 -3.02961573E-05 -6.64507549E-05
  2.16959964E-06 -2.30031379E-05 -9.16566734E-06 -1.35078454E-05 -5.33231848E-06
 -3.15243995E-06 -3.69511209E-06 -1.39809237E-05 -1.40503368E-05 -1.40340196E-04
  1.39978845E-03 -4.24026386E-04 -3.82977893E-06 -1.94876241E-05 -7.11587100E-06
  5.57923943E-04  1.75643822E-04 -2.20973103E-04 -3.27203251E-04 -1.50656710E-04
  9.01380271E-04  7.51280591E-06 -3.93246046E-06 -1.25803127E-06  1.84606691E-05
 -1.15565314E-06  7.44847005E-05 -2.36261255E-04 -9.66667790E-06  3.02968157E-05
  6.64539692E-05  2.16761853E-06  2.30034142E-05  9.16585515E-06 -1.35076995E-05
 -5.33231102E-06  3.15292201E-06  3.69486855E-06 -7.67471574E-05 -7.87768997E-05
 -2.69531850E-04  2.69242789E-03  4.24287621E-03 -2.23809898E-05 -6.57201577E-05
  1.21591509E-05  1.61867185E-03  4.32476421E-04  3.57246201E-04 -4.79936293E-04
  4.02421778E-04  4.53815446E-04  1.67521206E-05  2.72898213E-05  6.30267754E-06
  6.77448227E-05 -1.09001609E-05  2.49394929E-05  3.74296641E-04  3.43542022E-06
 -3.43240082E-04  6.52546642E-05 -1.26279472E-05 -9.50089797E-06 -6.51085498E-06
 -2.12690860E-05  9.10861816E-07 -1.57564552E-06 -1.83955105E-05 -2.14054513E-04
 -2.09089967E-03 -4.38122474E-03  1.00421109E-03 -4.38692079E-05 -7.79250110E-04
  2.15071540E-04  2.09063002E-03  4.35341977E-03  1.00726882E-03  4.37869216E-05
 -7.82355891E-04 -1.14057189E-05 -3.70914863E-05 -1.78884792E-04 -6.95014212E-06
 -1.21606582E-05 -2.94727684E-05  1.52257488E-05  5.66115939E-05  9.17297321E-05
 -2.49120612E-06  6.08475094E-06  6.15609729E-06 -1.52251139E-05 -5.66126143E-05
 -9.17382112E-05  2.49157344E-06 -6.08555765E-06  6.15638515E-06  1.14107964E-05
  3.70642865E-05  1.78796015E-04  6.95004036E-06  1.21563590E-05 -2.94699589E-05
  1.13906914E-05  3.87263949E-05  1.84816735E-04 -6.91703823E-06  1.22403420E-05
 -2.97376948E-05 -1.52539940E-05 -5.69032337E-05 -9.19400203E-05 -2.50489101E-06
 -6.10229077E-06  6.20447174E-06  1.52550987E-05  5.69017957E-05  9.19252052E-05
  2.50549166E-06  6.10271865E-06  6.20446708E-06 -1.13865506E-05 -3.87446002E-05
 -1.84899010E-04  6.91484795E-06 -1.22434939E-05 -2.97398365E-05 -9.16954683E-06
 -1.19092479E-05 -1.51455761E-07 -2.69722897E-06  2.22006643E-05 -5.53890140E-04
  2.06234372E-08  7.17106193E-08  1.45790973E-02  4.70677483E-09 -1.71094532E-06
  2.35727419E-03  9.22488894E-08  9.46067394E-06 -3.85735939E-08  2.53234739E-04
  1.73805734E-08 -1.50185615E-07 -1.54499576E-04 -7.53726800E-08  7.35931858E-03
  2.41343681E-07  6.52982629E-08 -8.93824241E-04  2.03925094E-07  1.60645159E-04
 -1.27673205E-08 -2.69567024E-07 -3.32384697E-04  6.89189977E-04  9.82326483E-08
  9.50962380E-09 -4.04401318E-07  2.52220554E-06  6.68132506E-04  2.08227008E-08
 -5.49027352E-08 -9.56642783E-09 -1.29931814E-08 -6.58613736E-08  7.90482558E-07
  5.21223050E-07 -1.58783736E-05 -3.00106052E-08 -6.50068976E-09  1.52225880E-05
  8.55681239E-08  8.29724643E-09  4.03945257E-03  3.77122943E-06  2.57612444E-07
 -1.42885296E-08 -6.97817330E-05 -1.50462957E-08 -4.84662857E-08 -1.00719462E-05
  9.27500704E-10  1.46170372E-04  1.11662048E-08  3.38561691E-07  3.20929519E-04
 -8.73904321E-10 -5.12593057E-05 -1.74338217E-08  3.62084122E-09 -3.06555129E-05
 -4.13210719E-05  4.80370888E-09 -5.51244837E-04 -7.43323362E-04  3.89608885E-04
 -2.16241427E-03 -1.47650480E-03 -1.25938718E-06 -5.19068675E-05  1.74280165E-05
  3.05701147E-04  4.25690676E-04 -1.39679237E-04 -2.13836003E-04  3.78346050E-04
  7.86288783E-04  4.44475840E-06  1.55493705E-05  2.96944836E-05 -5.59914549E-06
 -1.58227027E-05  1.53881072E-04  4.27602791E-05 -1.58747691E-05  2.41329923E-05
  2.07552861E-05  1.41085813E-05 -1.79463085E-05  4.74882247E-06  2.93998082E-05
 -1.02225556E-05 -1.32437923E-05 -6.01073587E-06 -2.15948857E-09 -2.02222589E-09
  6.59383061E-08 -6.72277216E-07  5.79913519E-07 -1.76988792E-05 -6.27501763E-09
  5.18235093E-09  2.61492186E-04  2.34050987E-07 -3.64969426E-08  5.63080210E-05
 -5.11294845E-07  4.97834017E-07  9.21147927E-09  2.22709087E-05  1.47386251E-08
 -8.23594205E-09  6.71145771E-06  2.57759358E-08 -5.96493616E-05 -2.68478840E-08
  2.92761235E-08 -2.29402066E-04  3.97455833E-09 -9.39851840E-06  1.40086183E-09
 -5.03408718E-09 -4.48575121E-06 -2.53003648E-05  6.98060282E-09 -1.52048206E-08
  7.13781725E-08  3.46064242E-07  1.18066163E-05 -1.10085730E-08 -7.25167064E-09
  5.51562835E-04  7.43750632E-04 -3.89694960E-04  2.16266252E-03  1.47262265E-03
 -1.22934779E-06  5.18966789E-05 -1.74238547E-05  3.05411514E-04 -4.25486242E-04
  1.39656805E-04 -2.15598984E-04 -3.78079285E-04 -7.87234157E-04 -4.41774890E-06
  1.55487492E-05 -2.97062756E-05  5.61615792E-06 -1.58459978E-05 -1.54012991E-04
  4.27688067E-05  1.58881065E-05 -2.40690524E-05  2.10912230E-05 -1.41020421E-05
 -1.79578016E-05 -4.77471605E-06 -2.94169700E-05 -1.02181713E-05 -1.32041615E-05
  6.03347225E-06 -8.70885477E-06 -2.10031796E-04 -3.97956042E-04 -2.93371709E-05
 -1.36659903E-05 -2.70837469E-05  5.51540981E-04  7.43721435E-04 -3.89700905E-04
  2.16268860E-03  1.47403825E-03 -1.22949612E-06  5.18952195E-05  1.74268738E-05
  3.05447889E-04 -4.25527668E-04 -1.39719575E-04 -2.15086540E-04 -3.78222676E-04
  7.86829721E-04 -4.41653300E-06 -1.55486056E-05  2.97102790E-05  5.61407330E-06
 -1.58466055E-05 -1.54004214E-04 -4.27742120E-05 -1.58988396E-05 -2.40592423E-05
  2.10819439E-05  1.41011180E-05 -1.79568769E-05 -4.77599413E-06  2.94149357E-05
  1.02183294E-05 -1.32015151E-05  6.03140553E-06 -5.16255915E-09 -6.62380976E-09
  8.80451150E-08 -8.05144361E-07  1.23617021E-06 -1.76970953E-05 -7.27657202E-09
 -5.63220835E-09  2.61467283E-04  2.51761924E-07  4.50652188E-08  5.63966299E-05
 -7.62966238E-07 -6.96775371E-07  1.01441177E-08 -2.22731859E-05 -1.48757965E-08
 -8.87064962E-09  6.71134974E-06  2.15921942E-08  5.96535863E-05  2.42945481E-08
  2.95407874E-08 -2.29380032E-04 -2.56287630E-09 -9.39737584E-06  8.99494223E-10
  6.35101134E-09  4.48846890E-06 -2.53001361E-05  8.60890145E-09 -1.52282719E-08
  8.47868079E-08  4.21758679E-07  1.18042551E-05 -1.29015516E-08  5.78695677E-09
 -5.51193961E-04 -7.43254580E-04  3.89594109E-04 -2.16230969E-03 -1.47813545E-03
 -1.26177217E-06 -5.19082546E-05 -1.74311812E-05  3.05738369E-04  4.25764638E-04
  1.39699806E-04 -2.13430309E-04  3.78509937E-04 -7.85927964E-04  4.44451232E-06
 -1.55481101E-05 -2.96957792E-05 -5.59907648E-06 -1.58237614E-05  1.53894160E-04
 -4.27736821E-05  1.58561426E-05  2.41250462E-05  2.07101521E-05 -1.41089276E-05
 -1.79439029E-05  4.74924076E-06 -2.93996687E-05  1.02262034E-05 -1.32453304E-05
 -6.00502036E-06  8.68985612E-06  2.09856151E-04  3.97546777E-04 -2.93281960E-05
  1.36685204E-05 -2.70384938E-05 -1.21792101E-08 -1.57026274E-08 -9.28960347E-08
  1.02700105E-06 -7.84353893E-07 -1.58820522E-05 -3.24093345E-08  8.54683701E-09
  1.53073749E-05  1.28415848E-07 -7.29283875E-08  4.04023284E-03  3.44362024E-06
  1.32294006E-07 -1.73899129E-08  6.97843550E-05  1.58178702E-08 -4.75598828E-08
 -1.00814213E-05  2.93342455E-08 -1.46189251E-04 -2.94474347E-08  3.51513899E-07
  3.21016454E-04  2.67887935E-09 -5.12571493E-05 -1.96907970E-08 -5.32959747E-09
  3.06607453E-05 -4.13195135E-05  5.58159347E-09  2.33594646E-01  3.04030592E-01
  2.03958770E-02 -5.24263571E-03  1.17590462E-02 -1.92636432E-04  5.74200708E-05
  3.15197670E-04  9.31672328E-03  1.01550522E-03 -2.51137979E-03  3.00542018E-03
  1.90190435E-03 -5.07390834E-06  2.96380359E-04  7.63076250E-05 -3.36507450E-05
  6.17002873E-04  8.16682972E-05 -2.83390516E-03 -3.30785382E-03 -4.14826813E-04
  1.18638662E-03  8.58874276E-04 -1.93294003E-04  2.39909232E-05 -7.38390971E-06
 -2.08888079E-04 -1.21736521E-04  2.13163216E-04  1.79650402E-04  2.33596866E-01
  3.04033472E-01  2.03961963E-02 -5.24325922E-03  1.17605812E-02 -1.92631946E-04
  5.74223473E-05 -3.15191765E-04  9.31654699E-03  1.01548713E-03  2.51099636E-03
  3.00497728E-03  1.90217493E-03  4.83152425E-06  2.96383782E-04 -7.63119022E-05
  3.36548510E-05  6.17009758E-04  8.16745016E-05 -2.83392208E-03  3.30766940E-03
  4.14805376E-04  1.18632527E-03  8.58871594E-04  1.93279476E-04  2.40007457E-05
 -7.39226378E-06  2.08887655E-04  1.21733654E-04  2.13159363E-04  1.79656837E-04
 -1.01872793E-05 -1.32289488E-05 -3.93928869E-07 -8.90806109E-07  2.06360667E-05
 -5.53887599E-04  2.23732976E-08 -3.80624421E-08  1.45795298E-02 -1.38210610E-07
  5.03164421E-07  2.35687507E-03 -2.55201508E-08 -9.37820974E-06 -2.86234252E-08
 -2.53238856E-04 -1.34263344E-08 -1.56490118E-07 -1.54500418E-04  4.82483488E-07
 -7.35940964E-03 -1.41843719E-07 -9.65885140E-08 -8.93894944E-04 -2.41150164E-07
  1.60648959E-04 -4.15569267E-08  2.60370353E-07  3.32387315E-04  6.89179504E-04
  1.17657613E-07  1.27205493E-08 -4.14730432E-07  2.66358119E-06  6.68130366E-04
  2.08793299E-08  2.39728563E-08 -2.33394255E-01 -3.03769773E-01 -2.03780615E-02
  5.23238104E-03 -1.17655908E-02 -1.92716339E-04 -5.72666324E-05  3.14975458E-04
  9.31957410E-03 -1.01614944E-03 -2.50983964E-03  3.01860686E-03 -1.90169178E-03
 -7.25687982E-06 -2.96206223E-04 -7.63271050E-05 -3.36742216E-05 -6.16509966E-04
  8.15210973E-05  2.83250321E-03  3.30853716E-03 -4.14680165E-04 -1.18600407E-03
  8.59032437E-04 -1.93275258E-04  2.39717337E-05  7.37954675E-06 -2.08605631E-04
  1.21695853E-04  2.13197475E-04 -1.79613958E-04 -2.33412061E-01 -3.03792921E-01
 -2.03800805E-02  5.23544926E-03 -1.17679858E-02 -1.92726468E-04 -5.72737200E-05
 -3.14952285E-04  9.31966517E-03 -1.01610475E-03  2.50871802E-03  3.01894213E-03
 -1.90174661E-03  7.20937044E-06 -2.96227968E-04  7.63294168E-05  3.36668375E-05
 -6.16575639E-04  8.15348729E-05  2.83217393E-03 -3.30839110E-03  4.14670367E-04
 -1.18535987E-03  8.58881194E-04  1.93229153E-04  2.39769244E-05  7.39156073E-06
  2.08600223E-04 -1.21687079E-04  2.13209965E-04 -1.79616451E-04 -6.71956916E-03
 -8.80670102E-03  3.51799791E-05 -7.30842716E-03  1.83674506E-03  1.65817304E-04
 -5.21896033E-05 -1.41606776E-05  4.53981655E-04 -2.32429872E-05 -9.14321334E-04
 -1.73413539E-03  4.92692322E-04 -5.95322836E-04  5.11803041E-05 -7.09878048E-05
 -4.89467555E-06  3.17123296E-05  3.40856969E-05 -7.18201581E-05 -1.17023712E-03
  4.39025721E-05 -7.23556497E-04 -4.58066547E-06 -1.34651452E-04 -1.15982832E-04
 -1.71170258E-06  2.36742485E-04 -2.95063732E-05 -2.15826871E-04  3.06542321E-05
  1.26203748E-07 -2.78790886E-05 -6.79906920E-05  2.63108884E-03  1.23690977E-03
  3.91197879E-05 -1.84461596E-05  6.96147827E-05 -2.25444602E-03  3.00375121E-04
 -6.75397593E-04 -4.32266994E-04  6.42600402E-05 -3.55700239E-04  1.77246206E-05
 -2.21237143E-05 -1.21874717E-05  4.51758992E-05  9.95201944E-06 -2.83524828E-04
  6.57166496E-04 -5.93059778E-05  3.34816660E-04 -1.90669580E-04 -4.71175236E-05
  2.35519074E-05 -3.26470817E-06  1.32974670E-06  2.12368987E-05 -7.65354164E-05
  3.40747734E-05  1.56584555E-07 -2.78439287E-05 -6.78516644E-05  2.63040525E-03
  1.23812328E-03  3.91005815E-05 -1.84449307E-05 -6.96203295E-05 -2.25407852E-03
  3.00348295E-04  6.75533411E-04 -4.32635613E-04  6.43077628E-05  3.55498805E-04
  1.77222073E-05  2.21276719E-05  1.21874734E-05  4.51726612E-05  9.95371607E-06
 -2.83447767E-04 -6.57252755E-04  5.93143435E-05  3.34671700E-04 -1.90651170E-04
  4.71168313E-05  2.35523807E-05 -3.26333018E-06 -1.32825994E-06 -2.12377393E-05
 -7.65238150E-05  3.40710013E-05 -6.71910052E-03 -8.80608544E-03  3.50226946E-05
 -7.30659537E-03  1.83546578E-03  1.65812295E-04 -5.21873396E-05  1.41722022E-05
  4.53551952E-04 -2.32120523E-05  9.13547358E-04 -1.73410595E-03  4.92687297E-04
  5.95758481E-04  5.11738231E-05  7.09920612E-05  4.89329562E-06  3.17196026E-05
  3.40838137E-05 -7.17088879E-05  1.17037166E-03 -4.39078739E-05 -7.23408279E-04
 -4.58727967E-06  1.34640858E-04 -1.15967834E-04 -1.71400340E-06 -2.36737790E-04
  2.95016410E-05 -2.15822345E-04  3.06514651E-05  6.72488354E-03  8.81369293E-03
 -3.47338651E-05  7.30902355E-03 -1.84687100E-03  1.66073891E-04  5.22722517E-05
 -1.41988061E-05  4.47863006E-04  2.24795133E-05 -9.13321006E-04 -1.73421186E-03
 -4.93231007E-04 -5.90011584E-04 -5.11901357E-05  7.10918101E-05 -4.91861899E-06
 -3.18673755E-05  3.41102957E-05  7.22220306E-05  1.17337717E-03  4.43535078E-05
  7.23570716E-04 -4.80443752E-06 -1.34819194E-04 -1.16099807E-04  1.69523506E-06
  2.37009438E-04  2.95758765E-05 -2.16105682E-04 -3.07440581E-05 -2.44306583E-07
  2.77862230E-05  6.78942222E-05 -2.63531446E-03 -1.23370289E-03  3.91291667E-05
  1.84589971E-05  6.96810692E-05 -2.25801186E-03 -3.00813513E-04 -6.76712192E-04
 -4.32173944E-04 -6.41785998E-05 -3.55124019E-04 -1.77523707E-05  2.21155666E-05
 -1.22039830E-05 -4.52297322E-05  9.94895524E-06  2.83959763E-04 -6.58278012E-04
 -5.94202300E-05 -3.35413928E-04 -1.90851252E-04 -4.71439473E-05  2.35522878E-05
  3.25560635E-06  1.30219774E-06 -2.12553743E-05 -7.66145486E-05 -3.41037951E-05
 -2.49166158E-07  2.77806716E-05  6.79054437E-05 -2.63549955E-03 -1.23357140E-03
  3.91270991E-05  1.84579448E-05 -6.96862155E-05 -2.25812332E-03 -3.00815601E-04
  6.76988721E-04 -4.32031800E-04 -6.41742286E-05  3.55073039E-04 -1.77505810E-05
 -2.21134786E-05  1.22034339E-05 -4.52327096E-05  9.94851216E-06  2.83954045E-04
  6.58376965E-04  5.94317617E-05 -3.35431599E-04 -1.90848832E-04  4.71409485E-05
  2.35530906E-05  3.25562397E-06 -1.29336687E-06  2.12565325E-05 -7.66155700E-05
 -3.41030164E-05  6.72477419E-03  8.81355303E-03 -3.48101270E-05  7.30932504E-03
 -1.84652287E-03  1.66071683E-04  5.22679295E-05  1.41929026E-05  4.47736677E-04
  2.24909249E-05  9.13336554E-04 -1.73397942E-03 -4.93164488E-04  5.90195430E-04
 -5.11837385E-05 -7.10906935E-05  4.91667116E-06 -3.18663814E-05  3.41081814E-05
  7.22192192E-05 -1.17347653E-03 -4.43524013E-05  7.23599487E-04 -4.77959475E-06
  1.34818524E-04 -1.16078821E-04  1.69681059E-06 -2.36997055E-04 -2.95727140E-05
 -2.16114606E-04 -3.07461558E-05  8.69168196E-06  2.09842677E-04  3.97613158E-04
 -2.93289050E-05  1.36664926E-05  2.70394391E-05 -8.71168509E-06 -2.09999069E-04
 -3.97795014E-04 -2.93322907E-05 -1.36677671E-05  2.70808680E-05 -1.18320256E-05
  8.57525489E-04 -9.40305810E-04 -2.31606861E-04 -3.45880042E-06  1.99299801E-04
  6.05422730E-05  5.22132932E-04 -3.03111755E-05 -1.31324787E-04  2.89396469E-05
  4.57835383E-05  6.05441851E-05  5.22190438E-04 -3.02480549E-05 -1.31326360E-04
  2.89398027E-05 -4.57820665E-05 -1.18278106E-05  8.57443740E-04 -9.40314464E-04
 -2.31607451E-04 -3.45929730E-06 -1.99289522E-04  1.18506322E-05 -8.58728792E-04
  9.38778507E-04 -2.31885793E-04  3.42508252E-06  1.99497305E-04 -6.06159713E-05
 -5.22853490E-04  2.97437330E-05 -1.31482014E-04 -2.89647737E-05  4.58113709E-05
 -6.06172824E-05 -5.22841393E-04  2.97741334E-05 -1.31481683E-04 -2.89644182E-05
 -4.58031085E-05  1.18500127E-05 -8.58707517E-04  9.38828726E-04 -2.31896930E-04
  3.42319463E-06 -1.99490415E-04 -2.32433988E-02 -3.01848547E-02 -6.49104862E-04
 -4.34590722E-03  5.23147448E-02  2.34168480E-07  6.45776284E-05  1.32759327E-04
 -5.80746544E-06 -4.94116492E-04 -2.66937102E-03 -6.08950678E-07  2.11863131E-05
  2.29766487E-02 -8.12789926E-05 -9.94290721E-08  3.06309681E-05 -3.78116952E-04
  5.90953076E-08  4.86312097E-04 -2.96352057E-06  3.01639972E-04 -6.49447090E-05
  3.57125269E-07  5.38172149E-04 -2.14983290E-08 -6.93266902E-05 -6.54952861E-04
  1.23442146E-07 -3.10168813E-07  2.14446081E-04  2.63747488E-05 -9.78950716E-04
  6.30841076E-03 -2.82496777E-07  3.53541828E-05 -9.46110144E-05 -3.03774248E-05
 -3.95274887E-05 -2.00058685E-04  2.26877761E-03 -9.08733282E-04  1.01015872E-08
 -7.51873905E-05 -1.84371812E-05 -4.90198016E-08  2.67083834E-04  1.01778555E-04
 -1.90227916E-06  8.41401359E-03  8.14097422E-05 -3.81061841E-05  3.00319407E-08
 -3.46271337E-05 -1.17853437E-04  9.20763553E-10  3.33942429E-05 -6.71123761E-08
  3.85383293E-05  8.53355080E-04 -1.34051446E-07 -4.47537571E-06  2.44740285E-08
 -4.29417984E-05  9.50089814E-06  1.13960217E-08  1.72069817E-08  1.39778597E-05
  3.44581034E-04  4.65320142E-04 -1.11270838E-04  2.95478076E-04 -4.28852606E-03
 -3.90759870E-05 -1.24952370E-05  5.75937892E-06  3.62709776E-04  2.59491110E-04
 -5.40131810E-06  1.86432104E-03  3.04757112E-04 -1.00394811E-03  3.45128018E-05
  2.45285991E-06 -1.57834294E-05  2.17534297E-05  2.98312208E-05 -1.47491468E-04
 -8.72717326E-06  3.14546169E-05  5.69935985E-05 -4.35301294E-04  8.43903186E-06
  1.43707161E-05 -3.06854137E-05 -1.90590306E-05 -8.68890661E-06 -4.86605410E-05
  3.15801571E-05 -3.44533305E-06 -2.61649136E-06  1.76097851E-04 -1.70860428E-03
  1.71996223E-03  8.62150867E-09 -1.49288856E-05  1.31279784E-05 -1.30815287E-07
  5.76736000E-04 -9.60214829E-05  2.18286471E-08 -1.31336269E-03  1.32869490E-03
  2.38262541E-05 -8.95951296E-09  3.43537011E-05 -1.92116675E-05 -2.51392703E-09
  5.51074750E-05  2.27269249E-08 -6.05604814E-05  3.20589870E-05  9.95514258E-08
  7.98303095E-06  4.79301445E-09  3.68077764E-06 -1.23434382E-05  1.79171165E-09
  9.13149235E-09  2.38370452E-05 -3.75122826E-05  1.70623495E-04  8.61052915E-04
 -5.02397713E-09 -2.81684849E-05 -1.86068022E-05  3.44170019E-04  4.64763853E-04
 -1.10927771E-04  2.93609948E-04 -4.28983996E-03  3.90805300E-05 -1.25372649E-05
  5.77215380E-06 -3.63020097E-04  2.59850439E-04 -5.50651047E-06 -1.86422053E-03
  3.05074819E-04 -1.00322843E-03  3.45158259E-05 -2.46327306E-06 -1.57570987E-05
  2.17493104E-05 -2.98160552E-05 -1.47348612E-04  8.67413902E-06  3.14181634E-05
  5.69845073E-05  4.35306518E-04  8.45145056E-06 -1.43511640E-05 -3.06854755E-05
 -1.90378120E-05  8.69459573E-06  4.86711459E-05  3.15823546E-05 -2.14545164E-05
 -1.93515909E-04 -3.08330892E-04 -7.28565156E-06  5.08619584E-06 -5.01172353E-05
  3.44148390E-04  4.64734492E-04 -1.10913702E-04  2.93482635E-04 -4.29067123E-03
  3.90823939E-05 -1.25348254E-05 -5.77379326E-06 -3.63067204E-04  2.59813760E-04
  5.52761167E-06 -1.86445407E-03  3.05168444E-04  1.00358750E-03  3.45170079E-05
  2.46537901E-06  1.57573755E-05  2.17497744E-05 -2.98130684E-05 -1.47351523E-04
 -8.68809750E-06 -3.14181941E-05  5.69716031E-05  4.35252342E-04 -8.45333859E-06
 -1.43526060E-05 -3.06798426E-05  1.90348362E-05 -8.69772646E-06  4.86702080E-05
  3.15790132E-05 -3.44327005E-06 -2.61209455E-06  1.76032848E-04 -1.70819079E-03
  1.71743230E-03  7.93684681E-09 -1.49290041E-05 -1.31275408E-05 -1.24834858E-07
  5.76694448E-04  9.60453417E-05 -4.28748802E-09 -1.31225482E-03 -1.32800644E-03
  2.38246974E-05  1.02912186E-08 -3.43585289E-05 -1.92173972E-05 -2.89613048E-09
  5.50943428E-05 -2.76357176E-08  6.06131515E-05  3.20840586E-05  9.72599060E-08
 -7.98486668E-06  4.10277048E-09  3.67985467E-06  1.23414816E-05 -1.37536432E-09
  9.08377839E-09  2.38273482E-05 -3.75155661E-05  1.70557366E-04  8.60739814E-04
 -3.56026688E-09 -2.81588326E-05  1.86126963E-05  3.44556842E-04  4.65286709E-04
 -1.11233962E-04  2.95226020E-04 -4.28952178E-03 -3.90793478E-05 -1.24931924E-05
 -5.75754531E-06  3.62790591E-04  2.59478370E-04  5.40376386E-06  1.86467773E-03
  3.04921453E-04  1.00414423E-03  3.45152075E-05 -2.45322226E-06  1.57779569E-05
  2.17545749E-05  2.98293876E-05 -1.47490732E-04  8.72091273E-06 -3.14015263E-05
  5.69770200E-05 -4.35265303E-04 -8.44191505E-06  1.43677794E-05 -3.06852683E-05
  1.90611642E-05  8.68591578E-06 -4.86592040E-05  3.15794811E-05 -2.14600516E-05
 -1.93723635E-04 -3.08750276E-04  7.31201304E-06  5.06899228E-06  5.01416856E-05
 -3.03806101E-05 -3.95327132E-05 -1.99952870E-04  2.26790352E-03 -9.03451763E-04
  9.37613051E-09 -7.51908667E-05  1.84283900E-05 -3.23881865E-08  2.67085213E-04
 -1.01482463E-04 -1.62674817E-06  8.41703378E-03 -8.30574483E-05 -3.81049773E-05
 -2.86290252E-08  3.46340405E-05 -1.17844738E-04  1.27171673E-09  3.32762767E-05
  5.55296889E-08 -3.85651760E-05  8.53327889E-04 -1.16819862E-07  4.48535875E-06
  2.17741562E-08 -4.29404265E-05 -9.50005520E-06 -1.36311608E-08  1.45186997E-08
  1.39781101E-05  2.32829409E-01  3.03050378E-01  2.05090243E-02 -1.09178231E-02
 -8.73646347E-03  1.07217348E-04  1.86232475E-04  2.78478099E-04 -3.59901332E-03
 -9.72265267E-04 -2.29508178E-03 -1.64926663E-02  2.77764041E-04  2.79224498E-03
  1.99931913E-04 -2.29223558E-05  1.97393098E-05  5.63937112E-04  1.46045941E-04
 -1.90735164E-03  8.43550398E-04 -9.41659559E-05  8.49210694E-04 -1.59525258E-04
 -4.22045292E-05  2.57603906E-05 -3.68187903E-06 -3.49444512E-04 -4.29860166E-05
 -3.91144135E-05  3.13226930E-05  2.32833383E-01  3.03055549E-01  2.05093850E-02
 -1.09183540E-02 -8.73814741E-03  1.07195581E-04  1.86233431E-04 -2.78479693E-04
 -3.59856640E-03 -9.72262687E-04  2.29517265E-03 -1.64958689E-02  2.77480643E-04
 -2.79418272E-03  1.99935681E-04  2.29153066E-05 -1.97375301E-05  5.63946565E-04
  1.46047881E-04 -1.90733443E-03 -8.43637509E-04  9.41385898E-05  8.49197138E-04
 -1.59541697E-04  4.22004870E-05  2.57410552E-05 -3.67174598E-06  3.49443836E-04
  4.29819791E-05 -3.90882266E-05  3.13258950E-05 -2.32409186E-02 -3.01816359E-02
 -6.48644342E-04 -4.34856380E-03  5.23280431E-02  2.23385265E-07  6.45726064E-05
 -1.32775781E-04 -6.28334034E-06 -4.93974025E-04  2.67014717E-03 -1.31198828E-06
  2.13710972E-05 -2.29796556E-02 -8.12746383E-05  1.10123966E-07 -3.06285384E-05
 -3.78119115E-04  5.46714220E-08  4.86246446E-04  3.15120630E-06 -3.01728606E-04
 -6.50552961E-05  3.86276239E-07 -5.38152001E-04 -1.10561819E-07 -6.93188445E-05
  6.54953049E-04 -1.27895012E-07 -2.72569273E-07  2.14450368E-04  2.63790313E-05
 -9.79065339E-04  6.30838044E-03 -2.71843890E-07  3.53490968E-05  9.46314883E-05
  2.33015285E-01  3.03292314E-01  2.05250152E-02 -1.09207335E-02 -8.73099019E-03
 -1.07054967E-04  1.86274482E-04 -2.78747413E-04  3.59105636E-03 -9.71324399E-04
  2.29762928E-03  1.64936358E-02  2.79192298E-04 -2.79390534E-03  2.00170797E-04
 -2.28586366E-05 -1.97059965E-05  5.64423161E-04 -1.46088258E-04 -1.90997216E-03
  8.40766345E-04  9.45016999E-05  8.50583069E-04  1.58784327E-04  4.23851359E-05
 -2.57784108E-05 -3.67983922E-06  3.49617360E-04 -4.30724863E-05  3.89303005E-05
  3.14746820E-05  2.33033662E-01  3.03316206E-01  2.05270939E-02 -1.09239390E-02
 -8.72440776E-03 -1.07045318E-04  1.86280279E-04  2.78730918E-04  3.59107359E-03
 -9.71368196E-04 -2.29678328E-03  1.64900229E-02  2.79727332E-04  2.79251141E-03
  2.00187640E-04  2.28517429E-05  1.97155217E-05  5.64492653E-04 -1.46099908E-04
 -1.90941315E-03 -8.40921960E-04 -9.45188551E-05  8.49778605E-04  1.58924907E-04
 -4.23394421E-05 -2.57627012E-05 -3.68752315E-06 -3.49620116E-04  4.30711104E-05
  3.89145853E-05  3.14754369E-05  6.64148293E-03  8.74029027E-03  3.91080119E-04
  2.04449587E-03 -1.28390874E-02 -3.13269045E-04  9.42219010E-05  3.52035269E-05
  7.21741015E-03 -9.04738523E-04 -7.27000062E-04 -5.40615048E-05 -5.68370228E-04
 -6.60780333E-03 -1.18998320E-05  1.22176054E-04  2.99852829E-05 -1.80790696E-04
 -3.09923110E-05  5.50208758E-04  3.78056577E-03 -5.14626368E-04  1.27887553E-04
  2.83013079E-04  2.08599092E-04  1.38072398E-04 -1.77700645E-05 -3.19515685E-04
  7.44162392E-05  3.47337585E-04 -9.72030533E-05 -1.29568116E-04 -9.68166778E-05
 -2.78773095E-05 -5.64018255E-03  4.73375614E-03 -2.18207201E-05  1.41728218E-05
 -8.00023704E-05  4.61666404E-03 -4.95875348E-04  1.67923750E-03 -4.26901445E-04
  1.39924895E-04 -6.16717400E-04 -3.36728668E-05 -1.37324949E-05  1.99332213E-05
 -6.83571835E-05  3.18172617E-06  5.68427261E-04 -1.35632461E-03  1.25965574E-04
 -8.31112354E-04  2.13635424E-04  3.04767595E-05 -6.62760638E-07 -1.07767531E-05
  3.87600521E-05 -2.26223332E-05  1.05949826E-04 -3.17997068E-05 -1.29599382E-04
 -9.68531760E-05 -2.80076661E-05 -5.63955360E-03  4.73322057E-03 -2.18006364E-05
  1.41721479E-05  8.00043841E-05  4.61624910E-03 -4.95859349E-04 -1.67936669E-03
 -4.26697346E-04  1.39912154E-04  6.17108339E-04 -3.36735192E-05  1.37292048E-05
 -1.99334196E-05 -6.83530300E-05  3.18077636E-06  5.68285239E-04  1.35642593E-03
 -1.25982215E-04 -8.30935062E-04  2.13621099E-04 -3.04761582E-05 -6.58707180E-07
 -1.07778135E-05 -3.87608378E-05  2.26240550E-05  1.05935891E-04 -3.17975726E-05
  6.64099934E-03  8.73965366E-03  3.91248887E-04  2.04252592E-03 -1.28389660E-02
 -3.13265114E-04  9.42183672E-05 -3.52114923E-05  7.21786675E-03 -9.04749192E-04
  7.27584184E-04 -5.42301226E-05 -5.68271154E-04  6.60798507E-03 -1.18904038E-05
 -1.22173411E-04 -2.99833974E-05 -1.80802577E-04 -3.09922616E-05  5.50243149E-04
 -3.78064251E-03  5.14616786E-04  1.27672206E-04  2.83024624E-04 -2.08586623E-04
  1.38048212E-04 -1.77662903E-05  3.19505823E-04 -7.44091564E-05  3.47335770E-04
 -9.71999170E-05  6.63576382E-03  8.73279262E-03  3.91177656E-04  2.03759432E-03
 -1.28379679E-02  3.13126478E-04  9.41843795E-05 -3.52002283E-05 -7.21793905E-03
 -9.04902504E-04  7.28130845E-04  5.59781725E-05 -5.67876409E-04  6.60872645E-03
 -1.18548127E-05  1.22118768E-04 -2.99786778E-05 -1.80770709E-04  3.09577110E-05
  5.50068328E-04  3.77962598E-03  5.14661618E-04  1.27284741E-04 -2.82993754E-04
 -2.08474335E-04 -1.37978834E-04 -1.77740229E-05  3.19313834E-04  7.43997637E-05
 -3.47147139E-04 -9.71933451E-05 -1.29579266E-04 -9.68527264E-05 -2.79811794E-05
 -5.63778878E-03  4.73487409E-03  2.17807049E-05  1.41587553E-05  7.99438444E-05
 -4.61463923E-03 -4.95716809E-04 -1.67863930E-03  4.27253315E-04  1.39993417E-04
  6.17309907E-04 -3.36588649E-05 -1.37494127E-05 -1.99239291E-05 -6.83181399E-05
 -3.19204765E-06  5.68146881E-04 -1.35580094E-03 -1.25947262E-04 -8.30769001E-04
 -2.13511784E-04 -3.04366651E-05  6.40480002E-07 -1.07799395E-05 -3.87592186E-05
 -2.26072654E-05 -1.05879018E-04 -3.17775314E-05 -1.29586882E-04 -9.68622439E-05
 -2.80130095E-05 -5.63759895E-03  4.73411105E-03  2.17760535E-05  1.41574674E-05
 -7.99477144E-05 -4.61452406E-03 -4.95696118E-04  1.67884391E-03  4.27047113E-04
  1.39965392E-04 -6.17097567E-04 -3.36586753E-05  1.37483488E-05  1.99235132E-05
 -6.83174488E-05 -3.19142241E-06  5.68098887E-04  1.35585515E-03  1.25952123E-04
 -8.30707300E-04 -2.13493967E-04  3.04384741E-05  6.42553829E-07 -1.07799467E-05
  3.87622324E-05  2.26069776E-05 -1.05876133E-04 -3.17752590E-05  6.63561009E-03
  8.73259178E-03  3.91220455E-04  2.03727821E-03 -1.28369586E-02  3.13130001E-04
  9.41832591E-05  3.51916033E-05 -7.21806988E-03 -9.04902304E-04 -7.27972867E-04
  5.51941750E-05 -5.67956524E-04 -6.60800737E-03 -1.18508239E-05 -1.22114958E-04
  2.99780361E-05 -1.80773180E-04  3.09575540E-05  5.50269040E-04 -3.77962678E-03
 -5.14651969E-04  1.27095268E-04 -2.83030643E-04  2.08489220E-04 -1.37948853E-04
 -1.77702565E-05 -3.19310356E-04 -7.44004142E-05 -3.47158518E-04 -9.71974695E-05
 -2.14606502E-05 -1.93703431E-04 -3.08656015E-04  7.30999787E-06  5.07762324E-06
 -5.01409658E-05 -2.14556701E-05 -1.93540831E-04 -3.08419565E-04 -7.28731969E-06
  5.07754376E-06  5.01173529E-05  2.46752540E-05 -1.49488476E-03 -1.83241843E-03
  3.43952074E-04 -3.69890223E-05 -2.41293878E-04 -8.89041872E-05 -8.31577293E-04
 -6.32504712E-04  1.89965432E-04 -2.69875272E-05 -2.96863700E-05 -8.89056664E-05
 -8.31638962E-04 -6.32599699E-04  1.89966339E-04 -2.69877988E-05  2.96843837E-05
  2.46735451E-05 -1.49485594E-03 -1.83252969E-03  3.43953307E-04 -3.69883627E-05
  2.41286397E-04  2.46672654E-05 -1.49420245E-03 -1.83334077E-03 -3.43758320E-04
 -3.69985758E-05  2.41136870E-04 -8.88546367E-05 -8.31176227E-04 -6.32606426E-04
 -1.89856344E-04 -2.69676367E-05  2.96508630E-05 -8.88550059E-05 -8.31174361E-04
 -6.32546581E-04 -1.89856875E-04 -2.69673030E-05 -2.96441461E-05  2.46623560E-05
 -1.49411848E-03 -1.83315410E-03 -3.43762180E-04 -3.69976853E-05 -2.41113203E-04
 -2.61654685E-05 -3.39276814E-05 -6.57605480E-06  5.02038483E-05 -1.49280411E-05
 -1.42857376E-04  7.59339980E-08 -4.45841101E-07 -1.18478923E-02 -4.46410023E-06
  2.11691568E-05  2.65270224E-04 -2.06414217E-06  2.73531287E-06 -9.75368054E-08
 -7.26186985E-05  1.37254737E-08  4.54864008E-08 -6.84294118E-05  4.51697656E-06
 -3.37529416E-03 -2.07045418E-06  2.10913175E-06  8.08656285E-04  6.80873150E-07
 -3.15736766E-04 -3.37682794E-07 -2.67490098E-07 -1.43007081E-04  2.61755067E-04
  1.80070685E-07  1.16608961E-07 -7.25464714E-07  4.27189257E-06  1.57995765E-04
 -2.73193780E-08  2.14781497E-07 -2.55416818E-08 -3.33873939E-08 -2.25589547E-07
  2.32794784E-06 -1.53264330E-05 -3.44986273E-06 -6.59219703E-08 -1.97578912E-08
  2.40184071E-05  8.68944876E-07  4.93029000E-07  7.13327898E-03 -5.44824613E-06
 -5.73139920E-06 -8.12919001E-09  5.07338055E-06  5.65266340E-09 -5.54219793E-08
  2.98603025E-06  1.23225571E-07 -2.48518811E-04 -8.33832988E-08  6.90940912E-07
  7.71671445E-05  7.41631689E-09 -6.21731788E-05 -6.05030927E-08  2.42277274E-08
 -4.54747395E-06 -3.02372440E-05  9.41384689E-09 -1.18253075E-05 -1.43317490E-05
  7.83737303E-06  8.23059312E-05 -6.97858460E-03 -6.47788287E-06 -8.55602836E-06
 -1.97925272E-05  3.93452958E-05  1.86675538E-04  1.73029393E-04  1.88043594E-03
  1.16726277E-03 -7.44692330E-04  8.37232052E-06 -3.48529099E-08  3.79278583E-05
  4.72109386E-06  5.86851054E-06  3.69299349E-05  5.73802121E-06 -2.89975866E-04
 -1.93607040E-05 -1.30989169E-04 -3.87978905E-06 -9.24129096E-06 -4.04269472E-05
 -1.02522578E-05  1.42241771E-05 -1.82293220E-06  1.74445759E-05 -6.07983073E-08
 -9.15588564E-08  3.43965923E-07 -2.33254927E-06  1.13803592E-05  3.15509941E-06
 -1.14405177E-08  9.07795055E-09 -1.03189738E-04  2.63906040E-07 -2.90924181E-07
  3.31644220E-04 -4.31027573E-06  3.36972048E-06  1.69956896E-09  1.04729397E-05
  2.77458553E-09 -3.83670164E-09  6.38499697E-06 -1.13812104E-07  2.71506053E-05
  1.39074695E-07  5.93599926E-08  7.78527542E-05 -1.98054012E-08  7.09346823E-06
 -1.94658658E-09 -1.57884913E-08 -1.43463724E-05  3.63794896E-06  1.30632726E-08
  6.75840439E-09  2.41248879E-07  1.27710621E-06  1.13223355E-06 -3.62665808E-08
  1.98605360E-08  1.20820090E-05  1.46717161E-05 -7.90772735E-06 -8.13666933E-05
  6.97582103E-03 -6.45705818E-06  8.45097172E-06  1.97818848E-05  3.92783526E-05
 -1.85708993E-04 -1.72448974E-04  1.88170415E-03 -1.16738397E-03  7.45744643E-04
 -8.38006839E-06 -4.16321411E-08 -3.79463062E-05 -4.77233868E-06  5.86467495E-06
 -3.65011496E-05  5.68357953E-06  2.90329848E-04  1.98361983E-05 -1.30360891E-04
  3.92749008E-06 -9.23128522E-06  4.04016810E-05  1.02800764E-05  1.42631386E-05
 -1.72557708E-06 -1.74145721E-05 -5.17554886E-06 -7.19958647E-05  2.50685048E-04
 -1.38546587E-05  9.67182508E-06  4.42416003E-06 -1.20938479E-05 -1.46880680E-05
  7.93494218E-06  8.11941108E-05 -6.97611521E-03  6.46109554E-06 -8.45474273E-06
  1.97803191E-05 -3.93496494E-05  1.85770099E-04 -1.72434541E-04 -1.88177769E-03
  1.16738745E-03  7.45862800E-04  8.38127405E-06 -3.99945618E-08 -3.79463898E-05
  4.77265421E-06 -5.86552737E-06  3.65235377E-05  5.68661174E-06  2.90321927E-04
 -1.98236657E-05  1.30399596E-04  3.92246137E-06  9.23248377E-06 -4.04048657E-05
  1.02788400E-05  1.42601085E-05  1.73089601E-06  1.74175634E-05  6.06488959E-08
  9.14214603E-08 -3.32990068E-07  2.23217805E-06 -1.12163211E-05 -3.15393873E-06
  1.09153273E-08  8.49752180E-09  1.03169347E-04 -2.34358839E-07 -2.88993328E-07
 -3.31638070E-04  4.20984794E-06  3.29850421E-06 -1.02714623E-09  1.04732718E-05
  1.20318718E-09  3.22084162E-09 -6.38537947E-06  1.17509413E-07  2.71437787E-05
  1.44723431E-07 -5.72755191E-08 -7.78345514E-05 -1.96821161E-08 -7.09304135E-06
  2.52578295E-09 -1.51842717E-08 -1.43449901E-05 -3.63546988E-06 -1.18033149E-08
 -8.45121397E-09 -2.32059307E-07 -1.22598327E-06 -1.13322470E-06  3.47948852E-08
  2.02830876E-08  1.18692090E-05  1.43920840E-05 -7.88862368E-06 -8.20239062E-05
  6.97834820E-03  6.47811568E-06  8.55916903E-06 -1.97923059E-05 -3.93935908E-05
 -1.86723141E-04  1.73015365E-04 -1.88031476E-03 -1.16724027E-03 -7.44595873E-04
 -8.37031552E-06 -3.35885325E-08  3.79299173E-05 -4.71939202E-06 -5.86404864E-06
 -3.69738523E-05  5.73608013E-06 -2.89977660E-04  1.93570690E-05  1.30972702E-04
 -3.87677997E-06  9.24499764E-06  4.04263652E-05 -1.02483372E-05  1.42264644E-05
  1.82331354E-06 -1.74436612E-05 -5.10837896E-06 -7.24147363E-05  2.48916919E-04
  1.39046794E-05  9.68516527E-06 -4.38931539E-06  2.34484561E-08  3.07602724E-08
  2.17349455E-07 -2.21629419E-06  1.52937017E-05  3.45662052E-06  6.28157087E-08
 -1.80645973E-08 -2.40877544E-05 -8.64660496E-07  4.85618310E-07 -7.13358434E-03
  5.83844411E-06 -5.53855356E-06  5.09153695E-09  5.07179076E-06  7.74173858E-09
  4.96936669E-08 -2.98243924E-06 -1.03291124E-07 -2.48531448E-04 -8.70563616E-08
 -6.55792552E-07 -7.72126039E-05  3.59193451E-09  6.21760573E-05  5.88345128E-08
  2.49980791E-08 -4.55384219E-06  3.02421120E-05 -9.70360718E-09  2.33835565E-01
  3.04047641E-01  2.55352313E-02 -3.90170129E-02  5.32894411E-02 -1.42143158E-04
  5.92905892E-05 -2.29717922E-04  2.89312922E-03 -3.78983388E-04  1.04481980E-02
  5.55457683E-03  2.65549837E-03  1.71486844E-02  2.40981167E-04  9.30648178E-07
 -2.20796843E-05  8.17155282E-04  1.48708062E-04  5.17610524E-03 -1.48139939E-04
  2.42656272E-04 -8.05665889E-03 -1.76320949E-03  4.83202647E-04 -7.06100459E-05
  8.32700462E-05  3.82917928E-05  3.34210064E-05  1.57318338E-04  1.01348702E-05
 -2.33832208E-01 -3.04043271E-01 -2.55349397E-02  3.90168062E-02 -5.32904252E-02
  1.42143523E-04 -5.92871035E-05 -2.29725823E-04 -2.89315507E-03  3.78991078E-04
  1.04483092E-02 -5.55498356E-03 -2.65551361E-03  1.71487262E-02 -2.40979553E-04
  9.47572747E-07 -2.20820144E-05 -8.17147255E-04 -1.48704685E-04 -5.17611870E-03
 -1.48796320E-04  2.42584668E-04  8.05665089E-03  1.76319841E-03  4.83194049E-04
  7.06450292E-05 -8.32645318E-05  3.83106560E-05  3.34176478E-05 -1.57323793E-04
 -1.01371649E-05  2.51414875E-05  3.25981314E-05  6.55124784E-06 -5.04130678E-05
  1.74731227E-05  1.42874293E-04 -7.30993442E-08 -4.56657166E-07  1.18475207E-02
  4.44545382E-06  2.09224025E-05 -2.65191786E-04  2.07298747E-06  1.65597110E-06
  9.75840077E-08 -7.26086272E-05  1.02469028E-08 -6.57004284E-08  6.84297503E-05
 -4.30626797E-06 -3.37511761E-03 -2.06092173E-06 -2.21692254E-06 -8.08638315E-04
  6.31213988E-07  3.15737107E-04  3.41618577E-07 -2.10749362E-07 -1.43017382E-04
 -2.61774683E-04 -1.75284950E-07 -1.15325454E-07  6.72127631E-07 -3.98039434E-06
 -1.58017910E-04  2.89377269E-08  2.25296893E-07  2.33291822E-01  3.03340931E-01
  2.54712037E-02 -3.89148895E-02  5.32118186E-02  1.42538751E-04  5.90503542E-05
  2.29239247E-04 -2.90030805E-03 -3.77130232E-04 -1.04224117E-02 -5.57440960E-03
  2.65273196E-03 -1.71453773E-02  2.40531892E-04  9.32296889E-07  2.20262174E-05
  8.15030283E-04 -1.48175368E-04  5.15736287E-03 -1.46884798E-04 -2.43180781E-04
 -8.03089165E-03  1.75759002E-03 -4.81663746E-04  7.07837040E-05  8.34842996E-05
 -3.84547634E-05  3.35003025E-05 -1.57518720E-04  1.01857662E-05 -2.33272906E-01
 -3.03316311E-01 -2.54695295E-02  3.89140417E-02 -5.32117165E-02 -1.42534495E-04
 -5.90357631E-05  2.29267123E-04  2.89997297E-03  3.77020190E-04 -1.04227036E-02
  5.57449127E-03 -2.65271770E-03 -1.71453950E-02 -2.40514831E-04  9.42310671E-07
  2.20153415E-05 -8.14984261E-04  1.48166767E-04 -5.15751107E-03 -1.47375865E-04
 -2.43152134E-04  8.03096606E-03 -1.75760485E-03 -4.81665499E-04 -7.08220220E-05
 -8.34947509E-05 -3.84875076E-05  3.35006014E-05  1.57514118E-04 -1.01779631E-05
 -7.25748796E-03 -9.53103796E-03  2.19385874E-03 -2.40885331E-02  1.37922262E-02
  2.96992392E-05 -4.76017585E-05  1.98020104E-04  5.60354892E-03 -1.16235781E-04
 -9.24376771E-03  2.08451070E-03  1.75449775E-04  6.53641045E-03 -6.82681609E-07
  3.87408685E-05 -1.15159752E-05 -7.71590613E-05  2.87306405E-05 -1.90044447E-03
  1.33091814E-03  4.02607694E-05 -1.69277454E-03  1.92020974E-04 -1.94707133E-04
  1.02397917E-04  1.22200192E-06  3.37839995E-06  2.01046068E-06 -1.60236370E-04
  4.71245085E-05 -4.49155910E-04 -5.36830880E-04 -1.71208247E-03  8.56393584E-03
 -1.54115804E-02  2.09810985E-04 -2.06498106E-05 -4.62354756E-05 -4.48625045E-03
  4.06761203E-04  3.80601215E-04  4.52991494E-03 -5.13102880E-04 -1.94171337E-03
  1.09276862E-05  5.38682139E-05 -6.74101359E-06  4.07259685E-05 -3.98300264E-06
 -5.00964349E-04 -4.61212281E-04  8.64340529E-05  1.65067277E-03 -2.73892892E-04
  1.51860302E-05  2.93993392E-05  1.51720107E-05 -4.91083766E-05  1.56863982E-06
 -1.46020731E-04  2.95659199E-05  4.49155993E-04  5.36834896E-04  1.71208379E-03
 -8.56426553E-03  1.54116316E-02 -2.09815290E-04  2.06508166E-05 -4.62223010E-05
  4.48654151E-03 -4.06788108E-04  3.80372686E-04 -4.52994313E-03  5.13090238E-04
 -1.94158272E-03 -1.09332345E-05  5.38681722E-05 -6.74318673E-06 -4.07287856E-05
  3.98184823E-06  5.01028466E-04 -4.61052578E-04  8.64158176E-05 -1.65073545E-03
  2.73910855E-04  1.51857369E-05 -2.93966768E-05 -1.51726302E-05 -4.91169559E-05
  1.57124743E-06  1.46025882E-04 -2.95682105E-05  7.25812782E-03  9.53187665E-03
 -2.19381055E-03  2.40887446E-02 -1.37928041E-02 -2.97138243E-05  4.76101915E-05
  1.98017581E-04 -5.60347856E-03  1.16132312E-04 -9.24356165E-03 -2.08415187E-03
 -1.75469263E-04  6.53671808E-03  6.78146965E-07  3.87293426E-05 -1.15172286E-05
  7.71510508E-05 -2.87327532E-05  1.90041038E-03  1.33074645E-03  4.03269591E-05
  1.69281886E-03 -1.91996600E-04 -1.94715548E-04 -1.02403054E-04 -1.22511287E-06
  3.39254282E-06  2.00780933E-06  1.60261395E-04 -4.71313673E-05 -7.27526935E-03
 -9.55428815E-03  2.19626627E-03 -2.41325928E-02  1.38458630E-02 -2.99138493E-05
 -4.77138594E-05 -1.98462485E-04 -5.62086608E-03 -1.17078496E-04  9.26428795E-03
 -2.07897016E-03  1.76712815E-04 -6.55425923E-03 -5.55869142E-07  3.87478291E-05
  1.15494851E-05 -7.72560696E-05 -2.88376323E-05 -1.90722464E-03  1.33628683E-03
 -4.01710859E-05 -1.69399301E-03 -1.91629821E-04  1.95502273E-04 -1.02622702E-04
  1.25580706E-06 -3.70448430E-06  1.88573817E-06  1.60623439E-04  4.72118907E-05
 -4.50238741E-04 -5.38098899E-04 -1.71564820E-03  8.57775733E-03 -1.54476168E-02
 -2.10290229E-04 -2.07035590E-05  4.64543743E-05  4.49241567E-03  4.07472205E-04
 -3.87774164E-04 -4.53874282E-03 -5.14399245E-04  1.94989642E-03  1.09758219E-05
  5.39509024E-05  6.74056451E-06  4.07703412E-05  4.00055371E-06 -5.01480950E-04
 -4.64937550E-04 -8.66135193E-05  1.65317903E-03  2.74441576E-04 -1.51839477E-05
 -2.95760230E-05  1.51830250E-05  4.90557356E-05  1.60039333E-06  1.46316691E-04
  2.96635467E-05  4.50226579E-04  5.38086043E-04  1.71564460E-03 -8.57796909E-03
  1.54480145E-02  2.10291001E-04  2.07038697E-05  4.64466690E-05 -4.49259075E-03
 -4.07492588E-04 -3.87559755E-04  4.53888009E-03  5.14425474E-04  1.94968631E-03
 -1.09794518E-05  5.39537198E-05  6.74068668E-06 -4.07706924E-05 -4.00196118E-06
  5.01522253E-04 -4.64808794E-04 -8.66011433E-05 -1.65322541E-03 -2.74448008E-04
 -1.51859828E-05  2.95714937E-05 -1.51836827E-05  4.90650853E-05  1.60094790E-06
 -1.46317972E-04 -2.96642797E-05  7.27532427E-03  9.55436305E-03 -2.19627393E-03
  2.41325895E-02 -1.38465013E-02  2.99167655E-05  4.77145949E-05 -1.98463172E-04
  5.62083507E-03  1.17082524E-04  9.26407309E-03  2.07891949E-03 -1.76743785E-04
 -6.55471154E-03  5.55163118E-07  3.87432189E-05  1.15490380E-05  7.72496847E-05
  2.88395446E-05  1.90716486E-03  1.33619877E-03 -4.01727105E-05  1.69404495E-03
  1.91620860E-04  1.95497608E-04  1.02634916E-04 -1.25533732E-06 -3.69817159E-06
  1.88485447E-06 -1.60632085E-04 -4.72141793E-05  5.10630742E-06  7.24052376E-05
 -2.48949053E-04 -1.39041515E-05 -9.68683568E-06 -4.39345449E-06  5.17525487E-06
  7.19860378E-05 -2.50694249E-04  1.38548208E-05 -9.66970249E-06  4.42488926E-06
 -6.69739860E-05  1.23382171E-03  9.77061429E-04 -1.05067534E-04  1.31559012E-05
  1.08777611E-04 -2.02514096E-05 -6.84954672E-04 -5.07906430E-04 -4.66834387E-07
  8.91125563E-07 -4.11387452E-05  2.02454929E-05  6.84898248E-04  5.07874671E-04
  4.79216678E-07 -8.94027016E-07 -4.11362681E-05  6.69746813E-05 -1.23391241E-03
 -9.77114393E-04  1.05094224E-04 -1.31583968E-05  1.08791629E-04 -6.71095434E-05
  1.23696003E-03  9.79469982E-04  1.05106901E-04  1.31283035E-05 -1.08897547E-04
 -2.03466184E-05 -6.86302110E-04 -5.09021265E-04  5.14766065E-07  8.91182814E-07
  4.11157894E-05  2.03439672E-05  6.86279205E-04  5.08994912E-04 -5.18085782E-07
 -8.90584786E-07  4.11156021E-05  6.71107541E-05 -1.23701015E-03 -9.79590878E-04
 -1.05119861E-04 -1.31290344E-05 -1.08900170E-04  2.16332306E-02  2.80499311E-02
  5.54509552E-03 -4.25362945E-02  1.37210929E-02 -1.50640501E-07 -6.41812826E-05
  3.81499175E-04 -1.46432988E-05  3.67398874E-03 -1.77958992E-02  1.90692141E-07
  1.74600750E-03 -1.86089064E-03  8.25454767E-05 -8.84303773E-08 -1.06128937E-05
 -4.61186084E-05 -7.85432718E-08 -3.72977318E-03 -4.24060388E-06  1.72009202E-03
 -1.84259552E-03  9.68799715E-07 -5.54384916E-04 -4.06381623E-07  2.84610921E-04
  2.04030092E-04 -1.48450847E-07  3.02770562E-07 -1.43893390E-04 -9.79006445E-05
  5.89643018E-04 -3.49172117E-03  1.69579870E-07  2.50142939E-05 -1.85996998E-04
  2.01104334E-05  2.64990774E-05  1.83151006E-04 -1.90228417E-03  1.28748130E-02
 -5.85548272E-09  5.43714123E-05  1.55008338E-05  4.98150207E-08 -7.28670068E-04
 -4.07505606E-04  8.42418860E-06  4.85288433E-03  4.74671701E-03  5.81434281E-06
  6.79769583E-09 -5.60397077E-06  4.43313283E-05  4.75043504E-09 -9.62038997E-05
 -2.88067981E-07  6.92582831E-05 -5.69987695E-04  8.01169729E-08 -4.70281275E-06
 -7.31724862E-08  4.94421219E-05 -2.04560388E-05 -4.10294770E-09 -3.40562120E-08
 -8.44543079E-06 -1.01799398E-04 -1.34540366E-04  2.55414292E-05 -3.75876552E-04
  1.04822994E-03  7.93157593E-06  4.37939569E-05  4.43661817E-06 -2.33848196E-05
 -4.02903323E-04 -2.38225362E-04  5.44080730E-04  9.32453499E-05 -4.77358486E-04
  3.90759008E-06 -3.29182655E-06  7.46332740E-06  2.14556716E-05 -5.74643142E-07
 -1.81257364E-04 -1.50611412E-05 -1.47189195E-04 -1.94029972E-04  2.52794425E-04
 -1.92406029E-05  5.27520947E-06  9.57804375E-06 -1.23337179E-05  1.48719989E-05
  3.88148748E-05 -1.18482723E-05  5.05520066E-05  7.61652208E-05 -2.83903121E-04
  1.91548928E-03 -9.51598527E-03  3.27538047E-09  9.32637089E-06 -7.53367663E-06
 -1.11448809E-07 -2.12384504E-04  2.43064756E-04  2.86500346E-07  3.58266768E-03
 -2.80284703E-03 -1.09588597E-06  1.17821616E-08 -1.36967899E-06  2.80654933E-06
  7.20861283E-09  9.47430795E-05  4.09226168E-08 -1.20168952E-04 -4.99210374E-05
  8.95218078E-08  1.63145792E-05  8.55090480E-09  2.01802369E-06  1.33774138E-05
 -1.64590055E-08  5.47240110E-09 -1.06897600E-05 -6.48636258E-06 -1.98092109E-04
 -1.04860359E-03  5.50180322E-10  2.98367749E-05 -1.67728127E-05 -1.01791883E-04
 -1.34533729E-04  2.55246320E-05 -3.76086203E-04  1.06462542E-03 -7.94943506E-06
  4.38126804E-05  4.48455900E-06  2.34967831E-05 -4.03338510E-04 -2.38642378E-04
 -5.39707584E-04  9.04266157E-05 -4.75623702E-04  3.88770328E-06  3.29034126E-06
  7.37469834E-06  2.14451670E-05  5.89871021E-07 -1.81344131E-04  1.50851814E-05
 -1.46494685E-04 -1.93967368E-04 -2.53122269E-04 -1.92304500E-05 -5.29764311E-06
  9.67494103E-06 -1.23073063E-05 -1.48383900E-05 -3.88196049E-05 -1.18939136E-05
  2.84611813E-05 -1.70344950E-04 -7.28532242E-04 -2.04779094E-05  5.68389456E-06
 -1.33095253E-05  1.01781803E-04  1.34519884E-04 -2.55056711E-05  3.76010404E-04
 -1.06493264E-03  7.95206152E-06 -4.38171957E-05  4.48202376E-06 -2.35377653E-05
  4.03391563E-04 -2.38626455E-04  5.39623663E-04 -9.03761590E-05 -4.75659757E-04
 -3.88604144E-06  3.29059636E-06  7.37379687E-06 -2.14454936E-05 -5.89481943E-07
  1.81341650E-04  1.51046442E-05 -1.46515452E-04  1.93968486E-04  2.53140411E-04
 -1.92330420E-05  5.29795120E-06 -9.67383596E-06 -1.23084322E-05 -1.48425507E-05
  3.88215370E-05  1.18956320E-05 -5.05525160E-05 -7.61659847E-05  2.83909884E-04
 -1.91553757E-03  9.51616161E-03 -3.04650850E-09 -9.32793371E-06 -7.53343810E-06
  1.09583038E-07  2.12391341E-04  2.43068418E-04 -3.57270725E-07 -3.58266685E-03
 -2.80303833E-03  1.09588941E-06  1.29550095E-08 -1.37104695E-06 -2.80817850E-06
 -7.85436260E-09 -9.47443790E-05  3.29973959E-08 -1.20157279E-04  4.99212775E-05
 -8.17687136E-08  1.63148324E-05 -7.67472851E-09 -2.02112926E-06  1.33788985E-05
 -1.71578211E-08 -3.94495873E-09  1.06894191E-05  6.48509957E-06  1.98098572E-04
  1.04864708E-03 -1.85567259E-09 -2.98370855E-05 -1.67739403E-05  1.01827102E-04
  1.34577888E-04 -2.55532540E-05  3.75981313E-04 -1.04851180E-03 -7.93468097E-06
 -4.37952714E-05  4.43583617E-06  2.34041992E-05  4.02937451E-04 -2.38222933E-04
 -5.43957286E-04 -9.32049861E-05 -4.77275778E-04 -3.90577922E-06 -3.28976834E-06
  7.46585170E-06 -2.14559651E-05  5.75074805E-07  1.81247033E-04 -1.50708398E-05
 -1.47201521E-04  1.94030137E-04 -2.52827393E-04 -1.92413940E-05 -5.27557078E-06
 -9.57897411E-06 -1.23301938E-05  1.48741505E-05 -3.88173686E-05  1.18517840E-05
 -2.84743565E-05  1.70153269E-04  7.29068824E-04 -2.04429240E-05 -5.66067557E-06
 -1.33166062E-05 -2.01256086E-05 -2.65162268E-05 -1.83182248E-04  1.90246570E-03
 -1.28746344E-02  6.00113579E-09 -5.43758932E-05  1.54953331E-05 -4.88349766E-08
  7.28763048E-04 -4.07492761E-04 -8.42903838E-06 -4.85286041E-03  4.74667932E-03
 -5.81107123E-06  4.71810093E-09 -5.59739263E-06 -4.43323597E-05 -5.22778844E-09
  9.61813220E-05 -2.91653470E-07  6.92261820E-05  5.70026212E-04 -8.02428195E-08
 -4.70451205E-06  7.53773324E-08 -4.94450408E-05 -2.04567501E-05 -7.49971033E-09
  3.54987555E-08  8.44678073E-06 -2.32796979E-01 -3.02575079E-01 -2.73213415E-02
  4.32465245E-02 -3.28656720E-02 -1.66961490E-04 -1.04707657E-04  1.98011475E-04
  2.96602849E-03  8.29561046E-04 -1.08542735E-02  8.27729426E-03 -1.11612374E-03
 -1.33972709E-03 -1.92854852E-04 -6.48960914E-07  2.52856654E-05 -9.07617165E-04
 -2.13266581E-04 -7.88933030E-03  5.62835047E-04  2.30142098E-04  1.08947064E-02
  2.24183293E-03 -6.47498284E-04 -7.48630418E-05  9.34869791E-05  7.10746375E-05
  3.49505819E-05  8.25974346E-05  2.32014820E-05  2.32794297E-01  3.02571590E-01
  2.73211265E-02 -4.32467079E-02  3.28649088E-02  1.66983436E-04  1.04714842E-04
  1.98012699E-04 -2.96693972E-03 -8.29716421E-04 -1.08542251E-02 -8.27800902E-03
  1.11605313E-03 -1.33952512E-03  1.92846987E-04 -6.64049427E-07  2.52834210E-05
  9.07606015E-04  2.13269559E-04  7.88937072E-03  5.63425813E-04  2.30213904E-04
 -1.08947196E-02 -2.24188470E-03 -6.47507769E-04  7.48078172E-05 -9.34969541E-05
  7.10818891E-05  3.49408313E-05 -8.26073769E-05 -2.32078756E-05 -2.16323779E-02
 -2.80488176E-02 -5.54500574E-03  4.25362325E-02 -1.37195807E-02  1.86507172E-07
  6.41820439E-05  3.81494152E-04  1.34574728E-05 -3.67411807E-03 -1.77958459E-02
 -3.24441903E-07 -1.74609779E-03 -1.86170448E-03 -8.25469154E-05 -8.32389892E-08
 -1.06106226E-05  4.61131477E-05  8.46326138E-08  3.72975500E-03 -3.78081204E-06
  1.72012324E-03  1.84259324E-03 -8.74318664E-07 -5.54393491E-04  3.46872125E-07
 -2.84620414E-04  2.04050098E-04 -1.82316324E-07 -3.24660252E-07  1.43900590E-04
  9.78987531E-05 -5.89636249E-04  3.49196762E-03 -2.04320964E-07 -2.50143842E-05
 -1.85991832E-04  2.33357020E-01  3.03303291E-01  2.73823500E-02 -4.33391262E-02
  3.29914317E-02 -1.66634365E-04  1.04853188E-04  1.98547888E-04  2.95936386E-03
 -8.30511636E-04 -1.08789141E-02  8.26455351E-03  1.12256277E-03 -1.38048443E-03
  1.93429381E-04  6.51118372E-07  2.53442145E-05  9.09572238E-04 -2.13589344E-04
  7.90151139E-03 -5.63152918E-04  2.29577750E-04 -1.09138093E-02  2.24561165E-03
 -6.48635274E-04 -7.46935035E-05 -9.33004850E-05  7.09944686E-05 -3.48681621E-05
  8.22296116E-05 -2.31723274E-05 -2.33339611E-01 -3.03280631E-01 -2.73808148E-02
  4.33385158E-02 -3.29912678E-02  1.66641280E-04 -1.04841633E-04  1.98563111E-04
 -2.95992978E-03  8.30439098E-04 -1.08789949E-02 -8.26418687E-03 -1.12248396E-03
 -1.38015720E-03 -1.93411941E-04  6.65853745E-07  2.53289939E-05 -9.09530005E-04
  2.13581777E-04 -7.90165299E-03 -5.63826313E-04  2.29609020E-04  1.09138609E-02
 -2.24563010E-03 -6.48654143E-04  7.46397300E-05  9.32916573E-05  7.09828023E-05
 -3.48592768E-05 -8.22324863E-05  2.31795848E-05 -7.39760310E-03 -9.67309254E-03
  1.03280309E-03 -1.86119381E-02  2.26692026E-02  8.86070874E-05 -4.53605951E-05
  1.87990113E-04  7.33694697E-03 -3.36397635E-04 -8.68544354E-03 -2.27777472E-03
  5.50710202E-04  7.56929202E-03  5.27747321E-05  4.60689037E-06 -1.35151246E-05
 -4.20923529E-05  4.39248222E-05 -2.86271052E-03  2.28868301E-03 -4.13747848E-05
 -5.21183364E-04 -1.87888077E-04 -3.33527537E-04  9.65944975E-05  1.42975297E-05
  1.33427159E-04 -5.22507759E-05 -1.61401973E-04  3.22620243E-05 -4.55523100E-04
 -5.32893532E-04 -1.50807987E-03  5.82634068E-03 -1.53026039E-02  2.02236480E-04
 -2.08782923E-05 -9.36652551E-05 -2.59011616E-03  2.63789986E-04  3.03429648E-03
  3.75734721E-03 -5.19291123E-04 -3.44271391E-03  1.99085999E-05  3.56744698E-05
  1.04111345E-06  1.83322133E-05 -7.31443559E-06 -2.14492899E-04 -1.58222642E-03
  7.34930902E-05  1.06241294E-03 -2.03651322E-04 -3.55117916E-07  7.42613268E-05
  4.84445195E-06  2.20068096E-05  1.21937138E-05 -1.25162933E-04  3.75028515E-05
  4.55521558E-04  5.32895575E-04  1.50808336E-03 -5.82667978E-03  1.53027089E-02
 -2.02242023E-04  2.08790719E-05 -9.36530668E-05  2.59048936E-03 -2.63804774E-04
  3.03411729E-03 -3.75744568E-03  5.19271012E-04 -3.44258234E-03 -1.99125603E-05
  3.56742387E-05  1.03926591E-06 -1.83360692E-05  7.31415445E-06  2.14611062E-04
 -1.58210057E-03  7.34757864E-05 -1.06250939E-03  2.03663024E-04 -3.51960281E-07
 -7.42632184E-05 -4.84484846E-06  2.19967042E-05  1.21970669E-05  1.25171078E-04
 -3.75052572E-05  7.39819721E-03  9.67387184E-03 -1.03278909E-03  1.86123264E-02
 -2.26696622E-02 -8.86195682E-05  4.53668744E-05  1.87991635E-04 -7.33695532E-03
  3.36318713E-04 -8.68524396E-03  2.27806133E-03 -5.50701013E-04  7.56938514E-03
 -5.27775213E-05  4.59588730E-06 -1.35149168E-05  4.20850130E-05 -4.39271617E-05
  2.86261240E-03  2.28863603E-03 -4.13323439E-05  5.21295590E-04  1.87906225E-04
 -3.33531217E-04 -9.66176691E-05 -1.42983071E-05  1.33435503E-04 -5.22532266E-05
  1.61429020E-04 -3.22677236E-05  7.38068700E-03  9.65087723E-03 -1.02759424E-03
  1.85549423E-02 -2.26370258E-02  8.85472740E-05  4.52535526E-05  1.87520405E-04
  7.32336767E-03  3.36182678E-04 -8.66353427E-03 -2.28267051E-03 -5.50310994E-04
  7.55401111E-03 -5.27767326E-05 -4.51092389E-06 -1.34888229E-05  4.19013037E-05
  4.38587539E-05  2.85822971E-03 -2.28539026E-03 -4.14696614E-05  5.17195316E-04
 -1.88340576E-04 -3.33071177E-04  9.63482484E-05 -1.42959356E-05  1.33425709E-04
  5.22620640E-05 -1.61033030E-04 -3.21616122E-05  4.54457211E-04  5.31622225E-04
  1.50402613E-03 -5.80629653E-03  1.52663155E-02  2.01739919E-04  2.08332930E-05
 -9.35528926E-05 -2.57966986E-03 -2.62879573E-04  3.03331931E-03  3.74664455E-03
  5.18132780E-04 -3.43808205E-03 -1.98840070E-05 -3.55481854E-05  1.05534573E-06
 -1.82387494E-05 -7.30577398E-06  2.13324970E-04  1.58107671E-03  7.33097996E-05
 -1.05852784E-03 -2.03044917E-04 -3.91629846E-07  7.41910603E-05 -4.80713346E-06
  2.21215935E-05 -1.21904138E-05 -1.24818817E-04 -3.74413087E-05 -4.54459784E-04
 -5.31623912E-04 -1.50402864E-03  5.80618150E-03 -1.52660732E-02 -2.01743782E-04
 -2.08338735E-05 -9.35462351E-05  2.57968051E-03  2.62885837E-04  3.03327835E-03
 -3.74671822E-03 -5.18141391E-04 -3.43801387E-03  1.98855237E-05 -3.55454557E-05
  1.05569169E-06  1.82364487E-05  7.30536000E-06 -2.13404109E-04  1.58105626E-03
  7.33080612E-05  1.05855995E-03  2.03051643E-04 -3.87256542E-07 -7.41934414E-05
  4.80757975E-06  2.21148566E-05 -1.21913217E-05  1.24819002E-04  3.74408748E-05
 -7.38073308E-03 -9.65093640E-03  1.02760394E-03 -1.85551667E-02  2.26366688E-02
 -8.85371235E-05 -4.52516963E-05  1.87523134E-04 -7.32394317E-03 -3.36251843E-04
 -8.66334710E-03  2.28302067E-03  5.50348366E-04  7.55370679E-03  5.27787680E-05
 -4.50743667E-06 -1.34863866E-05 -4.19065420E-05 -4.38600130E-05 -2.85808459E-03
 -2.28561465E-03 -4.15140242E-05 -5.17286254E-04  1.88322533E-04 -3.33064018E-04
 -9.63799042E-05  1.42906052E-05  1.33416084E-04  5.22608435E-05  1.61035247E-04
  3.21622318E-05  2.84725360E-05 -1.70163920E-04 -7.29091783E-04  2.04437936E-05
  5.65957780E-06 -1.33197538E-05 -2.84620313E-05  1.70356318E-04  7.28557315E-04
  2.04796443E-05 -5.68364122E-06 -1.33099840E-05 -5.75326957E-05  1.31885630E-03
  1.03097159E-03 -1.39189689E-05 -1.28190200E-05  4.82870107E-05 -4.10116901E-05
 -5.77303959E-04 -4.72200892E-04 -1.83552987E-05 -7.33525152E-07  9.15498929E-06
  4.10056572E-05  5.77250485E-04  4.72178962E-04  1.83679943E-05  7.31350097E-07
  9.15751401E-06  5.75332018E-05 -1.31894235E-03 -1.03098100E-03  1.39417564E-05
  1.28178248E-05  4.83033164E-05  5.73741334E-05 -1.31598405E-03 -1.02869709E-03
 -1.36817835E-05  1.28485499E-05  4.80377025E-05  4.09600787E-05  5.75651889E-04
  4.70979566E-04 -1.83606512E-05  7.34257018E-07  9.25338261E-06 -4.09608739E-05
 -5.75660635E-04 -4.71005245E-04  1.83599143E-05 -7.34208180E-07  9.25357405E-06
 -5.73744746E-05  1.31597083E-03  1.02860768E-03  1.36820615E-05 -1.28500336E-05
  4.80378033E-05 -4.69229476E-06  3.62456794E-05 -1.59646449E-04 -8.01201054E-04
  3.34719795E-02  2.07494935E-09 -6.57254957E-05  2.60397771E-05  9.00184237E-09
  3.68664333E-05  2.55320221E-04  2.55672679E-07 -2.57533600E-04  1.24674486E-02
  1.10377610E-04  3.64233457E-09 -4.40890260E-05 -2.70344135E-05 -8.47708416E-10
 -1.49116820E-03 -5.54510353E-08  3.99867870E-04  1.12141367E-03  2.45623786E-08
  5.45832463E-05  2.05826162E-09 -6.13244300E-05  4.91468587E-05 -1.41893779E-09
  7.01961784E-10  1.96511834E-05  6.53365495E-05  1.71228249E-03  2.08203386E-03
  3.32834819E-09 -4.17610523E-06  2.28747259E-04  3.29989451E-01  4.29456508E-01
  3.25312479E-02 -4.70676639E-02  5.51840393E-02 -5.14413036E-09  1.12577136E-03
  1.07925748E-03  5.88643505E-08 -4.95991995E-03 -1.36614027E-03 -1.79952198E-07
  1.03973986E-02  9.48891759E-03 -1.49835987E-04 -1.12224550E-09  5.22679770E-05
 -1.38699836E-04 -2.40316035E-09  2.05797094E-03  2.10491484E-08  2.26077652E-04
  1.14936659E-03  1.71717482E-08 -3.43852189E-04 -1.18918762E-08  1.68630064E-04
 -4.82846065E-05  3.78382341E-09  5.83861897E-09 -1.18790920E-04 -3.20662427E-03
 -4.10720675E-03 -1.52310236E-03  5.68522264E-03 -2.92055857E-02  6.77628130E-05
 -1.09287085E-04 -9.00447416E-05 -2.91762123E-03 -1.99048582E-03  6.36474023E-05
  1.05616991E-02  2.05785540E-03 -4.06917185E-03 -6.26691881E-05  5.59079492E-06
 -4.25772354E-05 -7.03154822E-05  3.81260562E-05 -6.02327507E-04  1.40930831E-04
 -2.07324785E-05  8.92428092E-04  1.28815471E-03  3.01056250E-05 -1.01727474E-04
 -1.29842640E-04  4.53096237E-05  9.82447981E-05 -1.57128876E-04  2.22224550E-05
  5.17150518E-05  1.04854787E-04 -1.19490489E-04 -4.55304473E-03  2.20945718E-02
 -3.54235832E-09  2.11156622E-04  5.12871332E-06 -7.38890648E-09  3.68655823E-04
 -3.94706978E-04  2.30819131E-07 -1.01895997E-02  4.42387308E-03  5.32453986E-05
 -2.02952684E-09  1.41850446E-04  1.59165788E-05  1.96077683E-09 -4.11304657E-04
 -5.08547183E-09 -2.72763343E-04  1.42383175E-04  2.02511522E-09 -2.56130725E-05
 -2.36241809E-09  1.55426113E-04 -5.53325179E-05 -5.07447482E-10 -7.13603218E-09
  1.30086488E-04 -6.26283725E-06  1.72341223E-04  3.03703785E-03  1.19445508E-09
 -5.93903690E-05  4.07747083E-05 -3.20667320E-03 -4.10727145E-03 -1.52308406E-03
  5.68510088E-03 -2.92056510E-02 -6.77613135E-05 -1.09292215E-04 -9.00421012E-05
  2.91766940E-03 -1.99035220E-03  6.35634514E-05 -1.05618487E-02  2.05754790E-03
 -4.06885656E-03 -6.26681546E-05 -5.59105895E-06 -4.25748097E-05 -7.03140136E-05
 -3.81312697E-05 -6.02318117E-04 -1.40984254E-04 -2.07057535E-05  8.92510576E-04
 -1.28808240E-03  3.00998236E-05  1.01732390E-04 -1.29835774E-04  4.53165205E-05
 -9.82469331E-05  1.57128826E-04  2.22364135E-05  6.07779772E-05  1.26165367E-04
 -1.57004901E-03  8.14091723E-05 -2.67488603E-05  6.16185024E-06 -3.21505061E-03
 -4.11828088E-03 -1.52286780E-03  5.68642483E-03 -2.91838637E-02 -6.75506356E-05
 -1.09641204E-04  8.99826134E-05  2.92448773E-03 -1.99674867E-03 -6.45977048E-05
 -1.05457656E-02  2.06741316E-03  4.05831204E-03 -6.26797918E-05  5.43510954E-06
  4.25342687E-05 -7.02856239E-05 -3.83323368E-05 -6.04606975E-04  1.42622519E-04
  2.29623721E-05  8.92600060E-04 -1.29129424E-03 -2.98957226E-05  1.01942469E-04
 -1.30103730E-04 -4.55997288E-05  9.83317003E-05  1.57658255E-04  2.23776802E-05
  5.18696010E-05  1.05316688E-04 -1.24530539E-04 -4.53646321E-03  2.19848897E-02
 -3.39575766E-09  2.11888963E-04 -4.77740377E-06 -2.78925547E-09  3.63563037E-04
  3.90566212E-04  1.15703803E-07 -1.01567913E-02 -4.39619542E-03  5.33818733E-05
  3.80216067E-09 -1.42062737E-04  1.59423052E-05 -1.40120863E-09 -4.12552595E-04
 -1.68565891E-08  2.77011677E-04  1.40646740E-04  1.06383637E-08  2.57804105E-05
 -2.93567578E-09  1.55640287E-04  5.53939555E-05  2.94624006E-09 -5.32885521E-09
  1.30324668E-04 -6.40450195E-06  1.69988995E-04  3.02955376E-03  2.51090183E-10
 -5.92815611E-05 -4.07140452E-05 -3.21502073E-03 -4.11824101E-03 -1.52288427E-03
  5.68652784E-03 -2.91838143E-02  6.75567360E-05 -1.09636525E-04  8.99813631E-05
 -2.92444636E-03 -1.99687855E-03 -6.45226965E-05  1.05457964E-02  2.06775264E-03
  4.05806052E-03 -6.26802242E-05 -5.43675030E-06  4.25341128E-05 -7.02875160E-05
  3.83296872E-05 -6.04611202E-04 -1.42672698E-04  2.29236845E-05  8.92510265E-04
  1.29136348E-03 -2.98888832E-05 -1.01937246E-04 -1.30103304E-04 -4.55918006E-05
 -9.83407302E-05 -1.57661135E-04  2.23576330E-05  6.11649916E-05  1.29639968E-04
 -1.56311690E-03 -8.19677692E-05 -2.69314669E-05 -6.58025237E-06  3.30756096E-01
  4.30453798E-01  3.26091663E-02 -4.71920703E-02  5.54487545E-02 -3.31008671E-08
  1.12900799E-03 -1.08082803E-03  9.84159983E-08 -4.97647882E-03  1.37343117E-03
 -3.57567235E-07  1.04130146E-02 -9.56827066E-03 -1.49434000E-04 -1.09839760E-09
 -5.25752330E-05 -1.39095108E-04 -3.17572343E-09  2.06220088E-03  2.97136379E-08
 -2.21467913E-04  1.15203793E-03  1.07055879E-08  3.42443609E-04  8.81755519E-09
  1.68254565E-04  4.82078151E-05  6.31086394E-09  7.42717723E-09 -1.19035182E-04
  1.07315752E-04  1.37310290E-04  1.56272366E-04  7.24663546E-04 -2.29714381E-02
  2.34327893E-05  1.42765273E-04  1.19200183E-05 -3.91003153E-04 -6.47313036E-04
  1.22234320E-03 -6.77343207E-03 -3.63084889E-03  1.79631541E-03  2.57776908E-05
  1.21629518E-05  6.34815762E-05 -6.75190827E-05  7.51020522E-05 -4.92943784E-04
  1.36394564E-04 -1.48617050E-05  3.96268341E-04 -6.19806922E-04 -9.36792781E-06
 -9.22660418E-06  3.83974043E-05  3.01660505E-05  9.72692467E-06  1.53807668E-04
 -2.43652748E-05  1.07433226E-04  1.37440840E-04  1.57464298E-04  7.21750822E-04
 -2.31355690E-02  2.34373885E-05  1.42868878E-04 -1.16330072E-05 -3.92074017E-04
 -6.48638514E-04 -1.23113904E-03 -6.85513413E-03 -3.65214035E-03 -1.79379335E-03
  2.58302294E-05 -1.20350632E-05 -6.34057520E-05 -6.74481048E-05  7.50704810E-05
 -4.90859725E-04 -1.38913376E-04  1.35497283E-05  3.93991677E-04 -6.20902217E-04
  9.32700571E-06 -9.15594786E-06  3.86066269E-05 -3.03931331E-05 -9.74528350E-06
  1.54017981E-04 -2.45015885E-05 -4.83958627E-06  3.60992155E-05 -1.60128964E-04
 -7.97020257E-04  3.37206375E-02  1.19678541E-09 -6.58812003E-05 -2.59741117E-05
 -1.31734408E-08  3.41911251E-05 -2.61128523E-04 -1.50223073E-07 -2.61140771E-04
 -1.25575144E-02  1.10448393E-04  2.93427591E-09  4.44824334E-05 -2.69018130E-05
  1.57693744E-10 -1.49501243E-03 -5.35114200E-08 -4.01168925E-04  1.12540405E-03
  2.15767480E-08 -5.46767308E-05  9.30788900E-10 -6.14910362E-05 -4.92263235E-05
 -3.52598535E-09 -1.22761204E-09  1.96127769E-05  6.54129452E-05  1.71888320E-03
  2.09904923E-03 -4.85990067E-09 -4.04970015E-06 -2.29671433E-04  1.07429829E-04
  1.37436961E-04  1.57455228E-04  7.21813045E-04 -2.31362658E-02 -2.34410714E-05
  1.42868173E-04 -1.16326740E-05  3.92039643E-04 -6.48626954E-04 -1.23112811E-03
  6.85531140E-03 -3.65207521E-03 -1.79373090E-03  2.58291771E-05  1.20399556E-05
 -6.34034579E-05 -6.74444653E-05 -7.50774555E-05 -4.90873200E-04  1.38868819E-04
  1.35337080E-05  3.93969927E-04  6.20925947E-04  9.32685515E-06  9.15674772E-06
  3.86052032E-05 -3.03866479E-05  9.74797919E-06 -1.54018107E-04 -2.45118976E-05
  1.07305201E-04  1.37297086E-04  1.56263518E-04  7.24671135E-04 -2.29707726E-02
 -2.34354002E-05  1.42762023E-04  1.19192677E-05  3.91077534E-04 -6.47293848E-04
  1.22234229E-03  6.77361671E-03 -3.63066386E-03  1.79636996E-03  2.57784501E-05
 -1.21602735E-05  6.34833198E-05 -6.75161345E-05 -7.51035152E-05 -4.92928721E-04
 -1.36448444E-04 -1.48797285E-05  3.96238497E-04  6.19824383E-04 -9.36885532E-06
  9.22304665E-06  3.83986417E-05  3.01721420E-05 -9.72446654E-06 -1.53804169E-04
 -2.43742677E-05 -2.78760432E-03 -3.59527419E-03 -7.92848692E-04  2.12168070E-03
  6.90923241E-04  2.02368048E-05 -5.26054724E-05 -2.28361980E-05  1.77950332E-04
  8.88915445E-05  2.78143219E-04 -2.59743042E-03  1.02963820E-03 -7.27700431E-04
  1.61844336E-05 -3.46565659E-05 -4.13418608E-05 -5.93705106E-08  2.38751888E-05
 -3.29089205E-04  4.14670281E-04  8.53449510E-05  4.49370767E-04 -1.78234970E-04
 -3.89959255E-05  3.11614409E-05 -8.24783052E-06  2.22611024E-05 -1.17001608E-05
  6.42077355E-07 -4.85905812E-07 -1.11314629E-03 -1.43675792E-03 -9.43692416E-05
 -1.29168544E-03  2.27113892E-03 -1.42641742E-06 -6.86597543E-06 -3.23829013E-06
  8.27674860E-04 -1.07712647E-04  3.98004767E-04 -8.13779461E-04  9.11022594E-05
 -4.28309348E-04 -1.01580523E-05 -1.31345386E-05 -2.89892069E-05 -1.96906508E-05
  3.75224682E-05  5.07777065E-05 -2.32062034E-04  9.76889323E-05 -5.75074994E-05
 -1.00602584E-04  7.50407258E-06 -7.38766894E-07 -9.54478202E-07 -4.50046144E-06
  1.22470498E-05  7.81051726E-06 -4.71813303E-06 -1.11359764E-03 -1.43734924E-03
 -9.33291499E-05 -1.30015975E-03  2.31789591E-03 -1.49141137E-06 -6.90962054E-06
  3.24349596E-06  8.31939746E-04 -1.07716276E-04 -4.00783757E-04 -8.32065663E-04
  9.24694957E-05  4.26830435E-04 -1.01617554E-05  1.32163343E-05  2.90050346E-05
 -1.97967200E-05  3.75763560E-05  5.15444681E-05  2.32443513E-04 -9.79071467E-05
 -5.88638173E-05 -1.00615608E-04 -7.44263538E-06 -7.30502776E-07 -9.12255554E-07
  4.39936643E-06 -1.22363038E-05  7.86414343E-06 -4.72457846E-06 -2.79008022E-03
 -3.59844916E-03 -7.95281025E-04  2.13373421E-03  6.45255890E-04  2.02696917E-05
 -5.27348945E-05  2.29736847E-05  1.78910888E-04  8.95960266E-05 -2.82283361E-04
 -2.60946741E-03  1.03310032E-03  7.48714438E-04  1.62010399E-05  3.47628128E-05
  4.13077189E-05 -1.74083825E-08  2.38987182E-05 -3.28744026E-04 -4.15657354E-04
 -8.51569010E-05  4.51118277E-04 -1.79213956E-04  3.91479689E-05  3.12127612E-05
 -8.29369259E-06 -2.24920953E-05  1.17991879E-05  6.79196179E-07 -4.42018375E-07
 -2.79028411E-03 -3.59871437E-03 -7.95310329E-04  2.13381802E-03  6.45161724E-04
 -2.02672823E-05 -5.27337593E-05  2.29750947E-05 -1.78938371E-04  8.95900171E-05
 -2.82293526E-04  2.60956313E-03  1.03314048E-03  7.48710311E-04  1.62023706E-05
 -3.47629367E-05  4.13073241E-05 -1.87335957E-08 -2.38957662E-05 -3.28763908E-04
  4.15635042E-04 -8.51541188E-05  4.51136114E-04  1.79224050E-04  3.91512468E-05
 -3.12087104E-05 -8.29339082E-06 -2.24943996E-05 -1.18004498E-05 -6.80351231E-07
 -4.42250339E-07 -1.11370426E-03 -1.43748785E-03 -9.33350762E-05 -1.30019697E-03
  2.31811784E-03  1.49125837E-06 -6.90942570E-06  3.24338290E-06 -8.31969088E-04
 -1.07736577E-04 -4.00772777E-04  8.32160996E-04  9.25004202E-05  4.26794382E-04
 -1.01609988E-05 -1.32172501E-05  2.90059057E-05 -1.97963307E-05 -3.75766644E-05
  5.15600157E-05 -2.32439995E-04 -9.79156814E-05 -5.88817023E-05  1.00608759E-04
 -7.44263641E-06  7.29621312E-07 -9.13130318E-07  4.39878631E-06  1.22361385E-05
 -7.86406388E-06 -4.72471278E-06 -1.11326663E-03 -1.43691469E-03 -9.43809943E-05
 -1.29168711E-03  2.27097577E-03  1.42595368E-06 -6.86613929E-06 -3.23824740E-06
 -8.27660224E-04 -1.07727978E-04  3.98029915E-04  8.13716489E-04  9.11084682E-05
 -4.28352384E-04 -1.01587692E-05  1.31351341E-05 -2.89877940E-05 -1.96893293E-05
 -3.75244726E-05  5.07629163E-05  2.32064572E-04  9.76903458E-05 -5.74992056E-05
  1.00604878E-04  7.50485033E-06  7.40009915E-07 -9.53601743E-07 -4.50044678E-06
 -1.22473066E-05 -7.81019418E-06 -4.71904576E-06 -2.78798384E-03 -3.59576800E-03
 -7.92888387E-04  2.12172994E-03  6.91124171E-04 -2.02373263E-05 -5.26065901E-05
 -2.28370188E-05 -1.77919450E-04  8.88960224E-05  2.78162071E-04  2.59738456E-03
  1.02970126E-03 -7.27659092E-04  1.61818591E-05  3.46589345E-05 -4.13406440E-05
 -5.87070390E-08 -2.38767889E-05 -3.29070993E-04 -4.14700389E-04  8.53350712E-05
  4.49360798E-04  1.78260680E-04 -3.89934301E-05 -3.11653644E-05 -8.24874646E-06
  2.22594602E-05  1.17016074E-05 -6.41341741E-07 -4.84643304E-07  6.07785986E-05
  1.26148434E-04 -1.57006954E-03 -8.14059060E-05 -2.67524023E-05  6.16253636E-06
  6.11643349E-05  1.29649422E-04 -1.56311747E-03  8.19699061E-05 -2.69286298E-05
 -6.58349018E-06  9.40395592E-06 -9.34476011E-05 -1.57145008E-04  5.14277581E-05
  9.33372647E-06 -2.31587171E-06 -3.04064692E-05 -9.74323871E-05  2.48496182E-04
  1.75903242E-05  3.04659999E-05 -1.26947549E-05 -3.04279333E-05 -9.62245750E-05
  2.51475856E-04  1.74653472E-05  3.05150866E-05  1.25792194E-05  9.48826431E-06
 -9.50992066E-05 -1.61968527E-04  5.15206558E-05  9.28058792E-06  2.44528510E-06
  9.48798430E-06 -9.51064577E-05 -1.61979618E-04 -5.15207383E-05  9.28038193E-06
  2.44728901E-06 -3.04281451E-05 -9.62171693E-05  2.51492379E-04 -1.74642153E-05
  3.05148594E-05  1.25788381E-05 -3.04067816E-05 -9.74351401E-05  2.48496497E-04
 -1.75909564E-05  3.04659304E-05 -1.26949034E-05  9.40412563E-06 -9.34429985E-05
 -1.57101531E-04 -5.14285183E-05  9.33298072E-06 -2.31222533E-06  8.78127383E-07
  1.07071902E-06  4.99797671E-06 -4.88146867E-05  6.88743972E-05 -5.57425243E-04
  1.76045324E-10 -1.45104935E-07  2.35197294E-02  3.41673397E-06 -8.19239964E-06
 -1.78451728E-03  5.55761822E-06  2.76591078E-05 -2.83182213E-07  7.38410341E-05
 -1.12335701E-08 -3.97849752E-07 -1.01500781E-04  1.06459529E-05  7.18870365E-03
  6.00126898E-08 -8.55333173E-06 -1.78984941E-03 -2.01820204E-07 -1.80854780E-04
 -1.82638691E-07 -9.16130492E-08 -1.86422425E-04  5.39065141E-04  2.00479667E-07
 -5.93595308E-07 -6.39494640E-06  6.85643457E-06  2.59391541E-04 -2.00735392E-07
 -8.73316184E-07  1.09399412E-05  1.43915445E-05 -4.09221749E-07  9.81088687E-08
  1.96565122E-05  2.70427147E-05  3.46607833E-07 -2.01161311E-08  3.66017796E-05
 -3.64086495E-06 -1.68632172E-07  3.21486341E-03  3.67516129E-05  5.12496634E-06
 -7.35202928E-08 -3.41849024E-05 -2.03057521E-07 -5.99187046E-08 -1.00438609E-04
  6.11141794E-08  7.15296239E-05  8.22658385E-07  2.92060137E-07  9.47881145E-04
 -1.80825340E-08 -4.28770840E-05 -3.23599406E-08  4.51794439E-08 -2.49849859E-05
 -6.60426106E-06  9.45947157E-09 -5.05151653E-05 -8.31160429E-05  3.02688758E-04
 -1.21860806E-03 -3.15545387E-03 -1.21903629E-05 -5.58581337E-05  1.32768355E-05
  6.74286091E-04  5.34536498E-04 -9.11983273E-05  1.10754642E-03 -9.30260901E-05
 -2.21530816E-04  1.69135643E-05  9.69536342E-06  7.85665679E-07 -4.29813959E-06
 -4.84963044E-05  1.65689616E-04 -3.78530075E-05  3.10840341E-05  2.30544790E-05
  7.24723693E-05  6.80019654E-06 -7.29697585E-06  8.31984705E-06 -1.70764873E-06
 -1.58637667E-05 -1.24368456E-05 -3.92196126E-06  6.72722684E-08  1.23130837E-07
  1.25900836E-08 -3.17070677E-07 -1.28957645E-05 -3.52180642E-05 -1.75028395E-07
  1.10218836E-08  5.47114185E-04  2.66242080E-06  7.64246443E-08  7.84187058E-04
  6.97389516E-06 -2.28113152E-06  1.25424104E-07 -1.25684020E-06  2.11483399E-08
 -1.08307938E-07 -8.91615589E-06 -6.40847634E-08 -9.62610280E-06 -1.63025343E-07
  2.95821185E-07 -2.36594141E-04  7.48271376E-09 -6.80541496E-06  1.61990819E-08
  4.96573534E-08  4.14448207E-06 -2.65214057E-05 -1.60111594E-08 -1.25731309E-07
 -3.22607210E-07 -1.75706167E-06 -1.47813146E-05  4.81064548E-08 -2.05139997E-07
  5.06087793E-05  8.33269854E-05 -3.03142831E-04  1.21556511E-03  3.12963744E-03
 -1.19638587E-05  5.58714622E-05 -1.31981540E-05  6.73075262E-04 -5.33520402E-04
  9.06967224E-05  1.09940693E-03  1.01787343E-04  2.18041756E-04 -1.66920480E-05
  9.69286226E-06 -8.75756958E-07  4.47178203E-06 -4.87291038E-05 -1.67147164E-04
 -3.87863116E-05 -3.04329072E-05 -2.38119900E-05  7.40824202E-05 -6.71337694E-06
 -7.39190974E-06 -8.32907548E-06  1.67361797E-06 -1.57994142E-05 -1.23693520E-05
  4.05552324E-06 -1.37970415E-05  2.00661852E-04 -3.05696833E-05  1.66187655E-05
  1.17521617E-05  1.43006046E-05  5.06466376E-05  8.34071389E-05 -3.04176831E-04
  1.22119608E-03  3.13059514E-03 -1.19923364E-05  5.58692595E-05  1.32906525E-05
  6.75227537E-04 -5.34269781E-04 -9.26189727E-05  1.10344459E-03  1.04444664E-04
 -2.18547519E-04 -1.66915050E-05 -9.70290533E-06  9.36631130E-07  4.42527381E-06
 -4.87867442E-05 -1.67222896E-04  3.85923482E-05  3.03624928E-05 -2.36581789E-05
  7.40116511E-05  6.71782870E-06 -7.42628892E-06 -8.30504086E-06 -1.70817205E-06
  1.58133540E-05 -1.23898906E-05  4.05502172E-06  5.32946228E-08  9.86189180E-08
  1.53559268E-08 -4.85513868E-07 -1.13238105E-05 -3.53010450E-05 -1.66043364E-07
  2.96005169E-09  5.48911008E-04  2.41016336E-06 -1.26929459E-07  7.86619210E-04
  5.77790506E-06  1.57519676E-06  1.25311691E-07  1.26003763E-06 -1.92905288E-08
 -9.77601579E-08 -8.93580132E-06 -1.98286054E-07  9.24260413E-06  9.35793853E-08
  3.54462673E-07 -2.37538488E-04  4.16718848E-09 -6.82243306E-06  2.39420565E-08
 -3.86930301E-08 -4.10541253E-06 -2.66045360E-05 -3.10741956E-08 -1.10698166E-07
 -1.67188052E-07 -1.27668244E-06 -1.47416291E-05  2.35094203E-08  1.88346461E-07
 -5.06608732E-05 -8.33656588E-05  3.03952540E-04 -1.22510508E-03 -3.14570284E-03
 -1.22096791E-05 -5.58513255E-05 -1.33288376E-05  6.76515773E-04  5.34981970E-04
  9.25785008E-05  1.10866043E-03 -9.73081719E-05  2.19695890E-04  1.69055713E-05
 -9.70443320E-06 -8.58584357E-07 -4.28234264E-06 -4.85822042E-05  1.66037742E-04
  3.79500577E-05 -3.08217483E-05  2.31033672E-05  7.27184241E-05 -6.79158472E-06
 -7.35428265E-06  8.28006891E-06  1.72938585E-06  1.58524016E-05 -1.24619688E-05
 -3.93903956E-06  1.36722126E-05 -2.00066819E-04  2.74499715E-05  1.64768804E-05
 -1.16946197E-05  1.45295439E-05  1.24832421E-05  1.63925882E-05 -6.84965077E-08
 -1.53737795E-06  1.70863104E-05  2.69071302E-05  3.69778489E-07  1.25787104E-08
  3.89057419E-05 -3.88790073E-06  6.37003945E-07  3.21236916E-03  3.14201411E-05
 -6.02936024E-06 -6.86716499E-08  3.43043961E-05  1.76519103E-07 -4.79304864E-08
 -1.00606313E-04 -6.61473454E-08 -7.27803577E-05 -4.33689805E-07  2.52696974E-07
  9.50316553E-04  1.84037745E-08 -4.27822569E-05 -7.68471499E-08 -4.04067257E-08
  2.49499161E-05 -6.65414576E-06  3.14265432E-08 -6.34417815E-03 -8.18137026E-03
 -1.33818140E-03  8.66378197E-03  2.19890235E-03 -5.60947748E-04 -7.53699656E-05
 -2.39801353E-05  1.94141603E-02  2.33791671E-03 -2.58079492E-03 -9.03604492E-03
  6.63622947E-05 -2.93010100E-03 -6.04529888E-05 -3.00829468E-05 -1.62071396E-05
 -4.90357038E-05 -2.98185873E-05  3.43890561E-04 -7.17658239E-03 -7.99792280E-04
  4.12252523E-04  8.29599378E-04 -1.00737119E-04  2.10497169E-04 -1.27447639E-06
  1.71944272E-04 -7.41978025E-05  5.07088901E-04  2.29990172E-04 -6.35782662E-03
 -8.19895216E-03 -1.34390532E-03  8.70228062E-03  2.11058068E-03 -5.61562357E-04
 -7.53897950E-05  2.45704288E-05  1.94282270E-02  2.33881044E-03  2.56009520E-03
 -9.10105948E-03  6.37166975E-05  3.01920342E-03 -6.04443505E-05  2.99948596E-05
  1.62333047E-05 -4.89704596E-05 -2.97977517E-05  3.53469465E-04  7.18774256E-03
  8.00068019E-04  4.10193006E-04  8.29143892E-04  1.00510402E-04  2.10359434E-04
 -1.25691369E-06 -1.72521122E-04  7.40841314E-05  5.07762294E-04  2.30108022E-04
  7.40001152E-07  9.52480724E-07  3.82331111E-06 -4.17683178E-05  5.23742139E-05
 -5.58117069E-04  6.67672524E-09  6.10077895E-08  2.35427680E-02  3.13314554E-06
  9.08468296E-06 -1.76851580E-03  5.65858174E-06 -1.74263092E-05 -1.89702296E-07
 -7.39854522E-05  3.31777169E-08 -4.43295061E-07 -1.01432462E-04  8.42459709E-06
 -7.18978191E-03 -4.24637308E-07 -6.42483672E-06 -1.79354336E-03  2.06034228E-07
 -1.81495637E-04 -1.33213590E-07  1.06619548E-07  1.86610843E-04  5.39775252E-04
  1.61361657E-07 -4.96290550E-07 -6.28609481E-06  3.78294229E-06  2.58877825E-04
 -1.30804294E-07  9.17588984E-07  6.32808058E-03  8.16085054E-03  1.34326513E-03
 -8.73418926E-03 -2.10308148E-03 -5.59725630E-04  7.53548354E-05 -2.43517856E-05
  1.93801629E-02 -2.33397275E-03 -2.54721739E-03 -9.08477912E-03 -5.85729118E-05
 -3.02687521E-03  5.97520970E-05  3.00939631E-05 -1.63766254E-05  4.79346515E-05
 -2.95642814E-05 -3.47639966E-04  7.16801425E-03 -7.96997911E-04 -4.15046176E-04
  8.29463534E-04 -9.94929897E-05  2.09341867E-04  1.52651536E-06  1.70887467E-04
  7.42297231E-05  5.05904228E-04 -2.29564215E-04  6.30639427E-03  8.13284306E-03
  1.33541934E-03 -8.67609838E-03 -2.23800300E-03 -5.58914607E-04  7.53210092E-05
  2.33299083E-05  1.93605134E-02 -2.33242600E-03  2.58366759E-03 -9.00311252E-03
 -6.14590040E-05  2.91320559E-03  5.96803258E-05 -3.03190872E-05  1.64234741E-05
  4.79849924E-05 -2.95663261E-05 -3.26719748E-04 -7.14810192E-03  7.95028744E-04
 -4.21385551E-04  8.30187748E-04  9.98356791E-05  2.09589678E-04  1.52026943E-06
 -1.69847488E-04 -7.43411147E-05  5.04897526E-04 -2.29346207E-04 -2.17299195E-01
 -2.82912225E-01 -1.79858443E-02  6.68675453E-03  9.21315372E-04 -1.35798933E-04
 -6.03954352E-06 -3.94666730E-04  1.01589757E-02 -8.68569724E-04  2.20191710E-04
 -3.23965599E-03  2.28196181E-04  1.37496921E-03 -2.01123996E-04  1.33193770E-05
  2.77371670E-05 -6.07966735E-04  1.31677035E-04  5.69776156E-06  4.44243772E-03
 -5.36692063E-04  3.94231092E-05 -1.92917731E-04  5.45236487E-04  4.78719917E-05
 -2.71209034E-05 -1.48665302E-04  1.57574873E-05  2.70204053E-04 -8.86848296E-05
 -8.27388736E-02 -1.07822996E-01 -6.62782530E-03 -4.50354534E-03  3.24215541E-03
  1.48568487E-04 -3.33857134E-05 -1.33320815E-04  2.93560645E-03 -1.23018539E-04
  2.47088432E-03 -1.79633126E-03  1.97592044E-04 -3.92391660E-04 -8.26988286E-05
  1.06173025E-04 -8.08053909E-06 -1.02500859E-04  2.41225233E-05  7.20471258E-04
 -2.90587224E-04 -1.62219092E-05 -5.29876613E-04 -7.66500849E-06  1.80593941E-04
 -9.18285111E-05  3.09395650E-06 -1.16277505E-04  4.26240106E-05 -1.91400072E-04
  7.24423999E-05 -8.29115294E-02 -1.08047937E-01 -6.64169348E-03 -4.51450975E-03
  3.24875826E-03  1.49200988E-04 -3.34462213E-05  1.32708802E-04  2.93603388E-03
 -1.23130020E-04 -2.45751497E-03 -1.80417574E-03  1.98816412E-04  4.12495103E-04
 -8.30781245E-05 -1.06523898E-04  8.10645476E-06 -1.02617971E-04  2.41564252E-05
  7.14205632E-04  2.86263419E-04  1.66115180E-05 -5.26828357E-04 -8.22533441E-06
 -1.80364124E-04 -9.22577250E-05  3.12517319E-06  1.17434243E-04 -4.28215788E-05
 -1.92202795E-04  7.26604511E-05 -2.17974667E-01 -2.83791261E-01 -1.80450318E-02
  6.70699541E-03  9.56928251E-04 -1.35598864E-04 -6.09138542E-06  3.96019397E-04
  1.01709585E-02 -8.69059768E-04 -2.15010663E-04 -3.27861983E-03  2.30934706E-04
 -1.37320273E-03 -2.01636650E-04 -1.30778471E-05 -2.78189487E-05 -6.10058472E-04
  1.32026412E-04  5.81188068E-06 -4.45025489E-03  5.37385009E-04  3.92881317E-05
 -1.92943498E-04 -5.46885798E-04  4.79765291E-05 -2.71883830E-05  1.49348420E-04
 -1.58883199E-05  2.70362188E-04 -8.87289949E-05  2.19035538E-01  2.85172790E-01
  1.81296881E-02 -6.73692076E-03 -9.27618741E-04 -1.36181811E-04  6.37936172E-06
 -3.97489808E-04  1.02053305E-02  8.70449787E-04  2.13996240E-04 -3.28335174E-03
 -2.32216750E-04  1.37290422E-03  2.02504972E-04 -1.32546449E-05  2.77894409E-05
  6.12779454E-04  1.32697297E-04 -1.53275391E-06 -4.46709199E-03 -5.38561955E-04
 -3.99317824E-05 -1.94606123E-04  5.49599756E-04  4.84282886E-05  2.73328524E-05
 -1.50249774E-04 -1.59228469E-05  2.71485231E-04  8.89869068E-05  8.33288892E-02
  1.08592043E-01  6.67498017E-03  4.52258412E-03 -3.26735792E-03  1.49841587E-04
  3.36318420E-05 -1.33374437E-04  2.94148630E-03  1.23102089E-04  2.46960269E-03
 -1.81152391E-03 -1.99460037E-04 -4.12914527E-04  8.34354821E-05 -1.07092820E-04
 -8.19194240E-06  1.02806604E-04  2.42631519E-05 -7.17812028E-04  2.85539594E-04
 -1.67331185E-05  5.28841651E-04 -8.22359941E-06  1.81418393E-04 -9.26198618E-05
 -3.17251385E-06 -1.17953830E-04 -4.29726606E-05 -1.93312466E-04 -7.30067871E-05
  8.32172285E-02  1.08446572E-01  6.66607068E-03  4.51589371E-03 -3.26332038E-03
  1.49463831E-04  3.35994503E-05  1.33755807E-04  2.94102851E-03  1.22946872E-04
 -2.47834405E-03 -1.80539856E-03 -1.98574246E-04  3.98416655E-04  8.31817798E-05
  1.06890161E-04  8.17234014E-06  1.02728384E-04  2.42396847E-05 -7.21717086E-04
 -2.88621206E-04  1.65422358E-05  5.30689388E-04 -7.95500390E-06 -1.81566204E-04
 -9.23852489E-05 -3.14578357E-06  1.17233260E-04  4.28601122E-05 -1.92797632E-04
 -7.28794912E-05  2.18606618E-01  2.84614601E-01  1.80919615E-02 -6.72069062E-03
 -8.92239449E-04 -1.36280054E-04  6.36027943E-06  3.96631913E-04  1.01993255E-02
  8.70172840E-04 -2.16320479E-04 -3.25273560E-03 -2.29948310E-04 -1.37334360E-03
  2.02171317E-04  1.34261902E-05 -2.77505848E-05  6.11491235E-04  1.32494951E-04
 -1.82615117E-06  4.46275210E-03  5.38272761E-04 -3.96686976E-05 -1.94774763E-04
 -5.48601574E-04  4.82780424E-05  2.73166891E-05  1.49851020E-04  1.58316249E-05
  2.71378553E-04  8.89332414E-05  1.35464265E-05 -1.98773562E-04  2.84314459E-05
  1.63954131E-05 -1.17469620E-05 -1.44237428E-05 -1.38716796E-05  2.01536868E-04
 -2.88847875E-05  1.66808299E-05  1.17015191E-05 -1.44011685E-05  2.91041102E-04
  7.52215327E-04  1.36145363E-03  3.06422273E-04 -6.28136866E-05  9.65657966E-04
  4.97138420E-05  9.28592018E-04  6.19356937E-04 -4.23294610E-04  4.14408997E-05
  1.90868869E-04  4.97276727E-05  9.28351336E-04  6.17675809E-04 -4.24184792E-04
  4.15113904E-05 -1.90213606E-04  2.91649166E-04  7.53136541E-04  1.36054600E-03
  3.07083154E-04 -6.28951504E-05 -9.68283737E-04 -2.93361274E-04 -7.59509470E-04
 -1.36621671E-03  3.08386333E-04  6.29929724E-05  9.73358216E-04 -5.03017834E-05
 -9.34837134E-04 -6.18784520E-04 -4.26629050E-04 -4.17683056E-05  1.91429246E-04
 -5.02801571E-05 -9.34835541E-04 -6.19641263E-04 -4.26053853E-04 -4.17200904E-05
 -1.91811447E-04 -2.92978899E-04 -7.58675540E-04 -1.36778237E-03  3.07969201E-04
  6.29566467E-05 -9.71660055E-04  2.97938872E-04  3.72795163E-04  1.62179536E-03
 -1.66809645E-02  2.23605855E-02  1.39510582E-06  3.23206948E-06 -3.77813132E-05
 -5.99957498E-05  1.12620240E-03 -3.19122351E-03  7.70204096E-06  2.07644534E-03
  8.29706965E-03 -8.69040367E-05 -1.76316690E-07 -8.55237080E-06 -1.56100662E-04
  2.84542184E-07  3.50816899E-03 -1.91763144E-05  6.66087534E-05 -2.76507533E-03
  4.19120681E-06 -7.52039060E-05  3.81811498E-07 -5.74160656E-05 -3.78626340E-05
  4.71006405E-07 -1.34486957E-06  6.10917449E-05 -2.00663096E-04 -2.33868632E-03
  1.95397010E-03 -7.94813978E-07 -6.18115541E-05 -3.30496965E-04  4.22807005E-03
  5.55787827E-03 -9.59481514E-05 -2.64136731E-04  6.71271512E-03 -9.80241887E-08
  1.31507569E-04 -6.11939677E-06  3.09460001E-07 -1.38549441E-03 -1.51431456E-04
 -9.34270568E-06  1.25235308E-02  2.05990578E-03 -2.60828111E-05  7.32493092E-08
 -6.98251432E-05 -2.08094568E-05  2.42834438E-07 -2.89412674E-06  1.48093385E-08
  2.29521726E-04  1.09722931E-04 -2.15466252E-06 -6.60555214E-06  1.32025750E-07
 -2.02136104E-05  1.56288698E-05  7.53185759E-08  7.96103577E-09  8.02659586E-06
  7.65806345E-06  2.35143591E-05 -5.98753687E-05 -6.58145819E-04 -3.69254384E-03
 -4.12162716E-05  2.95234497E-06  1.08373988E-05  2.34494421E-04  1.56711323E-04
 -4.27485717E-05  1.20196663E-03  1.44996082E-03 -4.12883298E-04  4.02412260E-05
  6.61933565E-07 -1.56780267E-05  2.87800390E-05  4.04236132E-05 -2.42991347E-04
  1.44069163E-04  1.03022348E-04 -1.21511174E-04 -2.68326096E-04  1.47953821E-05
  1.54587789E-05 -3.18014588E-06 -5.14575686E-06 -9.46737829E-06 -1.26634474E-05
  2.33406384E-05  2.22167949E-05  4.08427142E-05  5.16328837E-06 -1.43134442E-04
 -4.50522173E-03  8.30312897E-08 -6.28355752E-05  1.66979059E-06 -1.19871199E-06
  9.32203990E-04  3.66297099E-05 -1.75860825E-06  2.36612509E-03 -7.18889460E-04
  4.62925047E-05  4.55242335E-09  7.30539079E-06 -3.81654970E-05  1.99208182E-08
 -4.89274237E-05  8.33839914E-08 -4.60069624E-05  1.16759875E-04  4.85817826E-07
  7.75899955E-07  1.55613739E-08  7.40312145E-06  1.64441608E-05 -1.59856993E-08
  5.81501454E-08 -8.20064734E-06 -4.35420383E-05 -9.07895466E-05 -5.65101326E-04
  4.53262433E-08  1.33414103E-05 -7.27770175E-05  7.41649393E-06  2.31213533E-05
 -5.86199255E-05 -6.62696655E-04 -3.71099015E-03  4.12739661E-05  2.65111964E-06
  1.08844406E-05 -2.37409178E-04  1.59380302E-04 -4.26973897E-05 -1.20713304E-03
  1.45058595E-03 -4.14238270E-04  4.03331284E-05 -7.08741374E-07 -1.56935460E-05
  2.87471106E-05 -4.01831259E-05 -2.42165304E-04 -1.43858807E-04  1.03226639E-04
 -1.21384900E-04  2.67954537E-04  1.48316546E-05 -1.54316537E-05 -3.12600603E-06
 -5.14699575E-06  9.55189158E-06  1.27215273E-05  2.33234403E-05 -4.13771411E-05
  3.08231369E-04 -3.21742147E-04  3.94202295E-05  1.12488295E-06 -2.29865333E-05
  7.42014764E-06  2.32043921E-05 -5.89736733E-05 -6.61976177E-04 -3.74545910E-03
  4.13273114E-05  2.63072196E-06 -1.10479831E-05 -2.37708960E-04  1.60272309E-04
  4.50121022E-05 -1.21751364E-03  1.45556748E-03  4.21697228E-04  4.03619816E-05
  7.04830536E-07  1.57159864E-05  2.88650672E-05 -4.02596112E-05 -2.43150900E-04
  1.44881778E-04 -1.03716173E-04 -1.22105760E-04  2.68795203E-04 -1.48640942E-05
 -1.54835304E-05 -3.09169358E-06  5.19038748E-06 -9.63589965E-06  1.27348485E-05
  2.33853584E-05  2.23208150E-05  4.10355039E-05  4.82780951E-06 -1.40675274E-04
 -4.52446247E-03  1.11073845E-07 -6.28622830E-05 -1.74631851E-06 -1.81077959E-06
  9.33623929E-04 -3.65151553E-05 -2.54546165E-06  2.37709648E-03  7.25868873E-04
  4.62994730E-05 -2.90835122E-09 -7.33131363E-06 -3.82394356E-05  2.70977021E-08
 -4.81017724E-05  3.65392151E-08  4.67624855E-05  1.16310161E-04  8.06649093E-07
 -8.48653979E-07  2.20588349E-08  7.36274121E-06 -1.65189643E-05  3.94121013E-09
  8.63110459E-08 -8.10004122E-06 -4.36557613E-05 -9.20193454E-05 -5.69080073E-04
  3.36765115E-08  1.35219756E-05  7.29065870E-05  7.72100921E-06  2.37044678E-05
 -6.10021484E-05 -6.53358822E-04 -3.72984654E-03 -4.12502546E-05  2.92923838E-06
 -1.09516621E-05  2.33254989E-04  1.57166804E-04  4.39719932E-05  1.21055393E-03
  1.45725045E-03  4.20603674E-04  4.02730762E-05 -6.51792052E-07  1.57411205E-05
  2.88757612E-05  4.05510837E-05 -2.44144914E-04 -1.45061517E-04 -1.03598753E-04
 -1.22193886E-04 -2.69209388E-04 -1.48269007E-05  1.55394264E-05 -3.12569698E-06
  5.17165525E-06  9.54825861E-06 -1.26586566E-05  2.34060951E-05 -4.16076792E-05
  3.10830640E-04 -3.24080112E-04 -3.95913782E-05  1.16806571E-06  2.28744833E-05
  4.24896599E-03  5.58510546E-03 -9.51029631E-05 -2.57987111E-04  6.74584499E-03
 -4.88199099E-08  1.31486168E-04  6.10782474E-06 -5.26547755E-07 -1.38465995E-03
  1.48240056E-04 -8.40228421E-06  1.25642853E-02 -2.05920122E-03 -2.61038670E-05
 -1.14724742E-07  7.00174133E-05 -2.08956086E-05  3.02519530E-07 -1.68385536E-06
  4.15369612E-07 -2.32201912E-04  1.10037009E-04 -3.01135899E-06  6.54649339E-06
  1.02286953E-07 -1.99305834E-05 -1.56799889E-05 -6.05469994E-08  2.73419353E-08
  7.87159985E-06 -6.19794558E-03 -7.95044979E-03 -3.07930803E-04 -4.12637894E-03
 -2.88714024E-03 -3.55421686E-04 -5.62430486E-06 -7.94508445E-05  9.32863273E-03
  8.79029154E-04 -9.37387087E-04 -4.51176458E-03  9.51164719E-04 -8.14189279E-04
 -1.34731468E-04  3.07945024E-05  3.32149918E-05 -1.92521253E-04 -4.42319507E-05
  2.10464844E-03 -4.41700230E-03 -6.92967993E-04 -1.27988764E-03 -8.96657443E-05
 -1.76916043E-04  1.77052961E-04  4.68576373E-05  3.42360066E-04  2.57559837E-05
  3.74061283E-04  1.03495385E-04 -6.21880017E-03 -7.97754172E-03 -3.12735081E-04
 -4.07712385E-03 -3.01265176E-03 -3.55844782E-04 -5.65838381E-06  8.07601168E-05
  9.34269565E-03  8.80852952E-04  8.89666272E-04 -4.54796276E-03  9.50419224E-04
  8.62259655E-04 -1.34998125E-04 -3.12130113E-05 -3.34471213E-05 -1.92584774E-04
 -4.42989281E-05  2.13474727E-03  4.44149638E-03  6.98127851E-04 -1.29117624E-03
 -9.01612500E-05  1.76491289E-04  1.76891604E-04  4.67595947E-05 -3.43705972E-04
 -2.57668465E-05  3.74852095E-04  1.03795197E-04  2.98834323E-04  3.73542111E-04
  1.62987706E-03 -1.67301543E-02  2.24918589E-02  1.62906943E-06  3.18237767E-06
  3.84653272E-05 -6.76436324E-05  1.12816976E-03  3.18049889E-03  1.94474804E-06
  2.07613114E-03 -8.37088574E-03 -8.75026399E-05  2.24110454E-07  8.44129920E-06
 -1.55820593E-04  2.59845915E-07  3.52573999E-03  1.98237596E-05 -6.38708804E-05
 -2.78091961E-03  5.42539139E-06  7.52598533E-05  6.01056737E-07 -5.78145602E-05
  3.75785428E-05 -5.39637231E-07 -1.58380813E-06  6.14136117E-05 -2.01301465E-04
 -2.33946909E-03  1.97504104E-03 -6.10459448E-07 -6.22785604E-05  3.30134646E-04
 -6.25910520E-03 -8.02952199E-03 -3.22298911E-04 -4.01358593E-03 -3.03909041E-03
  3.59126190E-04 -6.07122540E-06  8.11514292E-05 -9.45355753E-03  8.93757902E-04
  8.94257738E-04  4.62209781E-03  9.49788068E-04  9.12746965E-04 -1.35335707E-04
  3.11019605E-05 -3.33626451E-05 -1.92826988E-04  4.44470385E-05  2.14198624E-03
 -4.48548102E-03  7.02739401E-04 -1.29049419E-03  8.58521673E-05  1.76953152E-04
 -1.77934758E-04  4.67489828E-05 -3.44902795E-04  2.53896476E-05 -3.77901820E-04
  1.05076409E-04 -6.22629165E-03 -7.98700101E-03 -3.12911282E-04 -4.09552564E-03
 -2.83736678E-03  3.58216935E-04 -6.01791254E-06 -7.93206809E-05 -9.42819707E-03
  8.91126689E-04 -9.60641701E-04  4.53597367E-03  9.52569246E-04 -7.95929957E-04
 -1.35044560E-04 -3.05810261E-05  3.31206441E-05 -1.92806690E-04  4.43903009E-05
  2.10111736E-03  4.45081513E-03 -6.96842786E-04 -1.27607677E-03  8.48853597E-05
 -1.77539728E-04 -1.78288138E-04  4.68456676E-05  3.43021131E-04 -2.53028019E-05
 -3.76515311E-04  1.04663976E-04  2.18442598E-01  2.84448401E-01  1.75930025E-02
 -5.89153649E-03  5.37391956E-03  9.87560152E-05  5.63798978E-05  3.16811924E-04
 -6.91319539E-03  2.43879284E-04  4.43264230E-04  1.63052516E-03 -2.68134682E-04
  1.65622940E-04  1.76813148E-04 -2.63038418E-05  1.42525970E-06  5.76825310E-04
 -1.33132465E-04  7.51270484E-04 -3.43418100E-03  2.39748635E-04 -8.38370305E-05
  3.24378844E-04 -5.60682775E-04 -7.92162207E-05  3.11794345E-05  1.92258544E-04
 -8.92234307E-06 -2.13575274E-04  4.41164779E-05  8.27401537E-02  1.07862696E-01
  6.60682921E-03  1.88996565E-03 -3.66463447E-03 -1.41620928E-04  3.61929501E-05
  1.02416121E-04 -1.01268301E-03 -1.83564934E-05 -1.82023032E-03  1.51358629E-03
 -1.43396393E-04  5.82238024E-04  7.75317093E-05 -1.18515945E-04  1.59576116E-05
  3.89595988E-05 -1.99783254E-05 -4.54938760E-04 -2.44159600E-04  4.14124879E-05
  2.64761086E-04  2.94456526E-05 -1.87517098E-04  8.46503548E-05 -8.85037168E-06
  1.35604815E-04 -3.48204264E-05  2.31871784E-04 -7.02510743E-05  8.29998682E-02
  1.08201063E-01  6.62790635E-03  1.90688050E-03 -3.67239773E-03 -1.42632875E-04
  3.63044982E-05 -1.01508711E-04 -1.01324986E-03 -1.84577051E-05  1.80054362E-03
  1.52106039E-03 -1.44831664E-04 -6.06562109E-04  7.81077938E-05  1.19097447E-04
 -1.59894494E-05  3.91226835E-05 -2.00242125E-05 -4.45444535E-04  2.49868699E-04
 -4.21874448E-05  2.59979996E-04  3.05735189E-05  1.87192434E-04  8.53049279E-05
 -8.86061023E-06 -1.37354930E-04  3.51413581E-05  2.33087845E-04 -7.06264424E-05
  2.19456034E-01  2.85767227E-01  1.76813263E-02 -5.91097667E-03  5.35841517E-03
  9.84462619E-05  5.64994707E-05 -3.18816026E-04 -6.93670084E-03  2.44780824E-04
 -4.56082845E-04  1.66924207E-03 -2.70398409E-04 -1.68442769E-04  1.77562270E-04
  2.60539574E-05 -1.28425906E-06  5.80081568E-04 -1.33725624E-04  7.51406326E-04
  3.44808021E-03 -2.41260583E-04 -8.33110672E-05  3.25096788E-04  5.63294232E-04
 -7.93873384E-05  3.13706951E-05 -1.93438278E-04  9.10736754E-06 -2.13774539E-04
  4.41040705E-05  2.18086471E-01  2.83984235E-01  1.75670550E-02 -5.86852932E-03
  5.37583079E-03 -9.77713787E-05  5.64544180E-05 -3.16291421E-04  6.87845061E-03
  2.40056805E-04 -4.56190802E-04 -1.63973279E-03 -2.68321817E-04 -1.75573049E-04
  1.76326275E-04 -2.60605475E-05 -1.45844202E-06  5.76192228E-04  1.32937307E-04
  7.51590455E-04 -3.42183754E-03 -2.38238938E-04 -8.31759466E-05 -3.24092485E-04
  5.59870360E-04  7.91360843E-05  3.12124135E-05 -1.92446774E-04 -8.99024275E-06
  2.12252719E-04  4.36184063E-05  8.25025612E-02  1.07553001E-01  6.58806790E-03
  1.87940109E-03 -3.65309326E-03  1.41650814E-04  3.61114059E-05 -1.00958679E-04
  9.97243933E-04 -1.91525572E-05  1.79088758E-03 -1.50901869E-03 -1.43435764E-04
 -5.98445073E-04  7.75589686E-05 -1.18421794E-04 -1.59400949E-05  3.85309467E-05
  1.98851903E-05 -4.43253782E-04 -2.50203779E-04 -4.20043877E-05  2.57940539E-04
 -3.03832669E-05  1.86276090E-04 -8.46710195E-05 -8.83328351E-06 -1.36393361E-04
 -3.48596352E-05 -2.31823424E-04 -7.01885892E-05  8.23365150E-02  1.07336669E-01
  6.57450590E-03  1.86845640E-03 -3.64871015E-03  1.40983732E-04  3.60302278E-05
  1.01519626E-04  9.96799577E-04 -1.89676990E-05 -1.80310107E-03 -1.50608201E-03
 -1.42698494E-04  5.85973705E-04  7.71781237E-05  1.18035883E-04  1.59233184E-05
  3.84336822E-05  1.98580734E-05 -4.49328225E-04  2.46948261E-04  4.14261613E-05
  2.61062728E-04 -2.95329957E-05 -1.86471267E-04 -8.42836953E-05 -8.84660788E-06
  1.35294891E-04  3.46482301E-05 -2.31042017E-04 -6.99263372E-05  2.17446582E-01
  2.83151532E-01  1.75114848E-02 -5.86130437E-03  5.36683887E-03 -9.79575589E-05
  5.63568998E-05  3.15041371E-04  6.86095865E-03  2.39413134E-04  4.45499496E-04
 -1.62460105E-03 -2.67756117E-04  1.73481476E-04  1.75860793E-04  2.61521065E-05
  1.55305514E-06  5.74084795E-04  1.32530018E-04  7.51133165E-04  3.41208519E-03
  2.37066138E-04 -8.35171681E-05 -3.23289171E-04 -5.58170897E-04  7.89446638E-05
  3.10453458E-05  1.91629708E-04  8.88213131E-06  2.12153516E-04  4.36629470E-05
 -4.14175740E-05  3.08940879E-04 -3.22342545E-04 -3.94845978E-05  1.20577451E-06
 -2.29425580E-05 -4.15005824E-05  3.09389664E-04 -3.24441864E-04  3.94760240E-05
  1.12274222E-06  2.29861354E-05 -3.36943206E-04 -1.18526592E-03 -1.11026144E-03
 -2.63375691E-04  2.12629101E-05 -1.02210252E-03 -1.05374375E-04 -1.17717893E-03
 -1.31702002E-04  4.80666098E-04 -4.80244999E-05 -2.00219315E-04 -1.05365069E-04
 -1.17629915E-03 -1.28519096E-04  4.81958118E-04 -4.81204615E-05  1.99212556E-04
 -3.37856170E-04 -1.18600394E-03 -1.11237175E-03 -2.64554801E-04  2.14334018E-05
  1.02590350E-03 -3.36103103E-04 -1.18161151E-03 -1.10538697E-03  2.62738988E-04
  2.10783533E-05  1.01990700E-03 -1.05089509E-04 -1.17129548E-03 -1.25622684E-04
 -4.79403477E-04 -4.78842549E-05  1.98369053E-04 -1.05107256E-04 -1.17207982E-03
 -1.27889635E-04 -4.78609034E-04 -4.78275916E-05 -1.98989370E-04 -3.35526813E-04
 -1.18146797E-03 -1.10244598E-03  2.61855747E-04  2.09447723E-05 -1.01758637E-03
  2.45154471E-04  2.08609064E-04  2.12151034E-03 -1.27749845E-02  2.99137655E-02
 -6.21434188E-05 -1.26518166E-05 -1.82623517E-04  2.07134154E-03  5.35192553E-04
  2.90112451E-03  1.47453411E-03 -1.42413612E-04  1.83187294E-02 -1.60362617E-04
  1.28337857E-05  3.37714586E-05  7.60111667E-05  6.62550864E-06  4.70294247E-03
  9.83152328E-05 -7.48328809E-04 -4.24220855E-03 -3.31011146E-04 -1.61551040E-05
 -5.75402960E-05 -1.05468980E-04  7.86555698E-05 -1.70038736E-05  6.41666644E-05
  8.47663708E-05 -1.73907838E-04 -2.11987223E-04  5.50236709E-03 -4.64455266E-05
 -1.25530868E-04  9.29865030E-05 -2.99531717E-03 -3.88442864E-03 -6.46395046E-04
  3.03317923E-03  5.04094058E-03 -1.27888364E-05 -4.23537698E-05 -1.45636533E-05
  2.18996608E-04  4.39482471E-04  9.06146930E-04 -2.65948718E-04  9.88111971E-03
 -1.34064046E-03 -1.09785912E-05 -1.08349286E-05 -5.40357893E-05 -1.87376438E-05
 -1.53697108E-05  2.58737010E-04  1.13956805E-04  7.63185429E-04  5.25776503E-05
  2.24635546E-04 -2.47446489E-06  8.09082388E-06  7.94804571E-05  1.18464881E-05
  4.11582108E-06 -5.22975029E-06 -3.83096325E-05  9.11099075E-05  1.40713698E-04
 -9.85117478E-05  2.00494630E-04 -9.25382644E-03 -1.16252267E-05 -2.57168024E-06
  4.28300699E-05  1.45852982E-04  3.22955373E-04 -6.20646952E-04  2.89633057E-03
  1.16808644E-03 -2.01952315E-03  7.38263127E-06  1.52373148E-08 -6.62563188E-06
  3.06724418E-05  1.85641653E-05 -2.33210624E-04  2.61413111E-04  1.57820685E-04
 -1.93149264E-04 -2.74185648E-04  1.11359501E-05  1.58356987E-05  1.04585844E-05
 -1.47648898E-05 -2.38216799E-05  2.81264097E-06  1.60798530E-05  2.55097394E-05
  4.48802964E-05 -1.45220739E-05  3.72901212E-04 -3.23922963E-03 -7.60351875E-06
 -1.63504564E-05  2.34109018E-05  1.64767231E-04  4.50416992E-04 -5.85125380E-05
  2.16157692E-04  2.31511879E-03 -1.35793701E-03  1.50226354E-07 -3.82543935E-07
  3.01863865E-06 -1.92321432E-05 -1.95756213E-06  2.43268082E-04  3.37022013E-05
 -1.43002443E-04 -1.05632772E-04 -8.60344205E-05  2.06349498E-05 -1.58495283E-06
 -1.36291998E-05  1.98287664E-05 -3.36359702E-06 -7.62092853E-06  2.61716583E-05
 -2.75938925E-05 -2.90500564E-04 -9.14028459E-04  3.61245011E-06  4.58446872E-05
 -3.20486067E-05  1.07258547E-04  1.69788710E-04 -3.04264759E-04  1.28117056E-03
 -1.00186784E-02  6.49659512E-06 -3.38333786E-06  3.04018306E-05  2.62416867E-04
  2.11109311E-04 -3.34687245E-04 -2.41472350E-03  1.78795950E-03 -2.10974556E-03
  8.20223366E-06  1.17416787E-06 -1.81316063E-05  2.48771577E-05 -3.19548465E-05
 -2.81362286E-04 -2.50737942E-04  1.86499115E-04 -1.82046904E-04  2.87095300E-04
  1.03995573E-05 -2.41958058E-05  1.60638328E-05 -9.51213200E-06  2.35944706E-05
 -7.49752981E-06  1.70781824E-05 -5.45468427E-05  4.75506388E-04 -5.16584197E-04
  2.39850666E-05 -6.59543133E-06  1.44541905E-05 -1.07135870E-04 -1.69584904E-04
  3.04107131E-04 -1.28351714E-03  1.00073623E-02 -6.35662161E-06  3.39357696E-06
  3.03605804E-05 -2.63283924E-04 -2.10482810E-04 -3.34546123E-04  2.41104164E-03
 -1.78310175E-03 -2.10864464E-03 -8.06385308E-06  1.17942816E-06 -1.80768453E-05
 -2.47766550E-05  3.18192672E-05  2.80582112E-04 -2.50262909E-04  1.86126216E-04
  1.81601723E-04 -2.86128537E-04  1.03481116E-05  2.41434380E-05 -1.60730020E-05
 -9.49509393E-06  2.35563398E-05  7.53545174E-06 -1.69990246E-05 -2.54330963E-05
 -4.47399040E-05  1.45299494E-05 -3.73160572E-04  3.22316639E-03  7.60404329E-06
  1.61342994E-05  2.34033092E-05 -1.64763991E-04 -4.47306150E-04 -5.86540218E-05
 -2.16202898E-04 -2.30669430E-03 -1.35541123E-03  3.17128907E-09 -3.83002178E-07
  2.99890739E-06  1.91037639E-05  1.95763871E-06 -2.43422354E-04  3.36916813E-05
 -1.42847052E-04  1.05999124E-04  8.60237228E-05  2.06311229E-05  1.58458567E-06
  1.36455991E-05  1.97714471E-05 -3.36231702E-06  7.62088888E-06 -2.62009123E-05
  2.74475139E-05  2.90177830E-04  9.12009272E-04 -3.61241350E-06 -4.57955710E-05
 -3.18033213E-05 -9.09875360E-05 -1.40510400E-04  9.83629004E-05 -2.02901256E-04
  9.24264552E-03  1.14861878E-05  2.58317675E-06  4.27877894E-05 -1.44991564E-04
 -3.22327242E-04 -6.20506042E-04 -2.89281296E-03 -1.16323749E-03 -2.01830206E-03
 -7.24433576E-06  1.18224174E-08 -6.57036247E-06 -3.05712537E-05 -1.84291556E-05
  2.32416167E-04  2.60948280E-04  1.57437981E-04  1.92712286E-04  2.73223576E-04
  1.10867150E-05 -1.57821939E-05 -1.04658123E-05 -1.47493934E-05 -2.37840632E-05
 -2.85270192E-06 -1.60011912E-05  3.65494187E-05 -2.78155509E-04  7.70637122E-04
  9.96205759E-06 -2.66656574E-06 -4.16952149E-06  2.99939500E-03  3.88992352E-03
  6.45043156E-04 -3.03241156E-03 -5.02050815E-03  1.27868753E-05  4.27589433E-05
 -1.45086799E-05 -2.18953906E-04 -4.43972304E-04  9.06581058E-04  2.65861566E-04
 -9.83962394E-03 -1.34745135E-03  1.08935172E-05 -1.08334705E-05 -5.37965091E-05
  1.86665608E-05  1.53685168E-05 -2.58783096E-04  1.13938171E-04  7.62422132E-04
 -5.22141127E-05 -2.24615511E-04 -2.46751755E-06 -8.09161822E-06 -7.95528926E-05
  1.17889149E-05  4.11130109E-06  5.22929167E-06  3.83406031E-05 -8.74102864E-03
 -1.13267291E-02 -2.50984684E-03  2.19191517E-02 -5.20137097E-02 -2.40966725E-04
 -1.54844361E-05 -4.91393146E-04  6.73967993E-03  7.10767531E-04  1.78027796E-02
 -2.14864337E-02 -4.94125094E-04 -3.17864354E-02 -7.79379063E-05  1.40708684E-04
  6.47723239E-05 -6.03684255E-06 -1.47946860E-05  1.08598684E-02 -9.28525889E-03
 -1.58186999E-03 -3.81852648E-03 -2.54356987E-04  1.60334378E-04 -8.66404526E-05
 -2.77543970E-05  5.03320796E-04  2.47981564E-05  3.63586381E-04  1.11319327E-04
  8.72001650E-03  1.12997778E-02  2.50877427E-03 -2.19329453E-02  5.20044537E-02
  2.39744368E-04  1.54614587E-05 -4.91127992E-04 -6.70747495E-03 -7.07679466E-04
  1.78061063E-02  2.14703374E-02  4.97222385E-04 -3.17842190E-02  7.74726938E-05
  1.40607936E-04  6.46620642E-05  5.38824326E-06  1.46481238E-05 -1.08521645E-02
 -9.27096658E-03 -1.57962359E-03  3.81388966E-03  2.53956848E-04  1.60926501E-04
  8.72278693E-05  2.79183621E-05  5.02177559E-04  2.47147685E-05 -3.62301280E-04
 -1.10964041E-04 -2.44137806E-04 -2.07335809E-04 -2.11604734E-03  1.27187238E-02
 -2.98396372E-02  6.21401923E-05  1.26663040E-05 -1.82495022E-04 -2.07135449E-03
 -5.31380023E-04  2.91195018E-03 -1.47402228E-03  1.49449367E-04  1.82912133E-02
  1.60064766E-04  1.28450029E-05  3.37988912E-05 -7.65384572E-05 -6.62287902E-06
 -4.69101374E-03  9.79621627E-05 -7.48570606E-04  4.23284067E-03  3.30993735E-04
 -1.59037219E-05  5.75348010E-05  1.05277520E-04  7.87865583E-05 -1.69951359E-05
 -6.41653667E-05 -8.45593881E-05  1.73225820E-04  2.04021810E-04 -5.49581786E-03
  4.64473603E-05  1.25320391E-04  9.41106209E-05  5.54491663E-03  7.20341819E-03
  1.28738747E-03 -1.32148896E-02  3.16868332E-02 -1.11035896E-04  1.03123766E-05
 -3.45685181E-04  3.66643304E-03 -4.90710660E-04  1.26539845E-02 -8.19595544E-03
 -3.55362134E-05 -1.33449420E-02  7.18580498E-05 -1.12350869E-04  6.28106543E-05
  1.63802840E-05 -1.67461783E-05 -8.10112603E-03  6.46766061E-03 -1.37969419E-03
  3.05192017E-03 -1.38458459E-04  1.09891025E-04 -5.23801839E-05  2.88917551E-05
  3.56353249E-04 -3.31189984E-06  2.10373416E-04 -8.10590037E-05 -5.56589833E-03
 -7.23033055E-03 -1.28845030E-03  1.32010330E-02 -3.16958519E-02  1.12236130E-04
 -1.03351152E-05 -3.45961637E-04 -3.69789341E-03  4.93811306E-04  1.26509853E-02
  8.21062608E-03  3.87731136E-05 -1.33481175E-02 -7.23105973E-05 -1.12458919E-04
  6.29192872E-05 -1.70373697E-05  1.68973963E-05  8.10797311E-03  6.48327315E-03
 -1.38198082E-03 -3.05605976E-03  1.38745966E-04  1.09289510E-04  5.17700580E-05
 -2.87273439E-05  3.57525670E-04 -3.40383051E-06 -2.11628427E-04  8.14160168E-05
  1.71116448E-01  2.22678675E-01  1.48666568E-02 -1.95933756E-03  2.94539812E-03
 -5.35813897E-05  2.66685353E-05  3.35421394E-04 -4.63677332E-03  1.64182660E-04
  2.79823837E-03  4.26384528E-03 -1.95829171E-04  9.05333061E-04  1.23710761E-04
  2.79066984E-05 -2.51383774E-05  5.64830973E-04 -1.08577768E-04  6.93888833E-05
 -2.60705568E-03  3.13603820E-04  1.01915560E-04  2.12349590E-04 -4.54315169E-04
 -3.73873675E-05  4.34683889E-05  2.16227417E-04 -2.88330863E-05 -2.74530654E-05
 -1.26776594E-05  4.41231722E-02  5.74860428E-02  3.59808840E-03  2.97911518E-03
 -1.69154468E-03 -1.78919380E-04  2.17662201E-05 -1.52101919E-04 -1.00936986E-04
 -5.20130781E-05  3.27977589E-03  9.44071559E-04 -2.09627180E-04  3.37746111E-03
  9.95854717E-05 -1.03774032E-04  4.89925909E-06  2.65369219E-05 -7.68523580E-06
  1.62771065E-03 -8.68477032E-04  1.50820539E-04 -8.32081073E-04  2.26360609E-04
  5.29672561E-05  1.09142656E-04  2.33577195E-06  2.95439008E-04 -5.64453469E-05
  2.07676782E-04 -6.91126574E-05 -4.38406633E-02 -5.71177582E-02 -3.57554039E-03
 -2.97269586E-03  1.67920958E-03  1.78433696E-04 -2.16451759E-05 -1.52456574E-04
  9.75621217E-05  5.19788977E-05  3.28593180E-03 -9.38864018E-04  2.09166903E-04
  3.37547978E-03 -9.93141986E-05 -1.03380425E-04  4.84320638E-06 -2.64010648E-05
  7.61562005E-06 -1.62921140E-03 -8.67771712E-04  1.50679164E-04  8.32960277E-04
 -2.26264210E-04  5.36081064E-05 -1.08866627E-04 -2.35959840E-06  2.94988029E-04
 -5.63339395E-05 -2.06880163E-04  6.88755136E-05 -1.70378101E-01 -2.21717223E-01
 -1.48071886E-02  1.93944797E-03 -2.92742404E-03  5.39285638E-05 -2.64744449E-05
  3.34347953E-04  4.61338743E-03 -1.63342903E-04  2.79659869E-03 -4.25819720E-03
  1.94881657E-04  9.04867556E-04 -1.23115623E-04  2.80078777E-05 -2.51526808E-05
 -5.62882702E-04  1.08126676E-04 -6.67040390E-05 -2.59538875E-03  3.12804528E-04
 -1.02291231E-04 -2.11247979E-04 -4.52425291E-04  3.70729404E-05 -4.33660594E-05
  2.15581651E-04 -2.88073275E-05  2.67350221E-05  1.28276730E-05 -2.69988698E-01
 -3.51347831E-01 -2.35424445E-02  5.18849561E-03  3.61104424E-03 -8.11047280E-05
 -3.25507651E-05  5.33612529E-04 -6.22648212E-03 -2.33677510E-04  3.48513901E-03
  1.05545078E-02  6.48842244E-04  1.08149728E-03 -1.99552635E-04 -6.52513387E-05
 -3.49812462E-05 -8.68336490E-04 -1.57726134E-04 -8.15959871E-05  3.68731088E-03
  3.99491444E-04 -9.25511485E-05  1.92025659E-04 -6.91415770E-04 -6.00127667E-05
 -4.98184036E-05  3.13486949E-04  4.93674484E-05 -5.03715773E-05  4.06887934E-06
 -6.94891598E-02 -9.05329112E-02 -5.63314152E-03 -4.54487636E-03  2.54196579E-03
 -2.69909857E-04 -2.99499168E-05 -2.42363306E-04 -1.63269720E-04  3.02711990E-05
  5.29563548E-03  2.15919125E-03  3.95061076E-04  6.51917238E-03 -1.56437417E-04
  1.53446664E-04  9.19546281E-06 -4.38195181E-05 -1.27440236E-05 -2.55159389E-03
  1.53864142E-03  2.02475497E-04  1.27971013E-03  3.01401309E-04  8.76026300E-05
  1.68923322E-04  3.08607161E-06  4.64786401E-04  8.39957473E-05  3.26002848E-04
  9.98211459E-05  6.97690444E-02  9.08977786E-02  5.65548251E-03  4.55122711E-03
 -2.55442007E-03  2.70380569E-04  3.00695772E-05 -2.42028234E-04  1.66814912E-04
 -3.03067500E-05  5.28953584E-03 -2.16410278E-03 -3.95514841E-04  6.52127959E-03
  1.56692082E-04  1.53853807E-04  9.25099304E-06  4.39558905E-05  1.28124672E-05
  2.54999176E-03  1.53967261E-03  2.02638505E-04 -1.27878218E-03 -3.01487334E-04
  8.69832820E-05 -1.69226884E-04 -3.11642743E-06  4.65251070E-04  8.41140536E-05
 -3.26770960E-04 -1.00052400E-04  2.70727134E-01  3.52309398E-01  2.36019113E-02
 -5.20836164E-03 -3.59295718E-03  8.07901075E-05  3.27442196E-05  5.34681137E-04
  6.24986213E-03  2.34501944E-04  3.48645663E-03 -1.05601387E-02 -6.49782177E-04
  1.08246562E-03  2.00152529E-04 -6.51799760E-05 -3.49750541E-05  8.70284764E-04
  1.58174714E-04  8.39394097E-05  3.69888912E-03  4.00293895E-04  9.23730458E-05
 -1.93099275E-04 -6.93314988E-04  6.02104647E-05  4.99152634E-05  3.14138050E-04
  4.93989724E-05  5.11029252E-05 -3.91770140E-06 -3.66910538E-05  2.79199507E-04
 -7.71623941E-04 -1.00934144E-05  2.67388683E-06 -4.24327108E-06  5.44049299E-05
 -4.74467873E-04  5.15582797E-04 -2.38529375E-05  6.60145327E-06  1.45298771E-05
 -1.56515101E-04 -3.54316559E-06 -6.93806513E-04 -2.27846513E-04  3.50647193E-05
 -6.18807900E-04  5.07121718E-06  2.01633425E-04  6.01728057E-04  2.14447953E-04
 -1.56347547E-05  1.69997874E-04 -5.43082838E-06 -2.05619790E-04 -6.02165041E-04
 -2.12808809E-04  1.54720199E-05  1.70688217E-04  1.55373228E-04 -4.50407980E-07
  6.90095072E-04  2.26930163E-04 -3.49955645E-05 -6.15360660E-04  2.44894542E-04
  1.56717194E-04  4.62363537E-04 -3.23916448E-04 -4.46738847E-05 -1.00527214E-03
 -2.13846010E-06 -2.30665202E-04 -8.41841560E-04  3.44796194E-04  2.62551132E-05
  2.64861356E-04  1.78069126E-06  2.26685245E-04  8.41422300E-04 -3.46414509E-04
 -2.64167218E-05  2.64197384E-04 -2.46037608E-04 -1.60700137E-04 -4.66074354E-04
  3.24775959E-04  4.47414242E-05 -1.00873551E-03  5.54804863E-05  4.72596658E-05
  4.79721770E-04 -2.89163806E-03  6.76452331E-03  2.75901281E-04 -2.85282196E-06
 -4.12576475E-05 -9.20282435E-03  1.21232454E-04  6.53897453E-04 -6.52650913E-03
 -3.13238546E-05  4.14016581E-03 -3.62449961E-05 -5.69562657E-05  7.62217000E-06
  1.70971441E-05 -2.92050431E-05  1.06342558E-03 -4.43589299E-04 -1.68975977E-04
 -9.59097033E-04  1.46779452E-03 -3.68952830E-06  2.55044546E-04 -2.38388370E-05
  1.77557419E-05  7.55282562E-05 -2.84857033E-04  1.91593493E-05 -3.93527115E-05
 -4.88555606E-05  1.24328542E-03  2.05371646E-04 -2.83699667E-05  2.08538756E-05
 -6.75047542E-04 -8.75394938E-04 -1.46045676E-04  6.84846194E-04  1.14108134E-03
  5.66086967E-05 -9.50929334E-06 -3.29290392E-06 -9.69957956E-04  9.86472629E-05
  2.04556958E-04  1.17280863E-03  2.23654497E-03 -3.01834439E-04 -2.49166264E-06
  4.80282630E-05 -1.22314621E-05 -4.23998506E-06  6.81912039E-05  5.84304040E-05
 -5.04790910E-04  1.72433626E-04  1.19346483E-05 -9.96024948E-04 -5.60778328E-07
 -3.57808644E-05  1.79380078E-05  2.68118997E-06 -1.81878510E-05  2.31775518E-05
 -8.64591145E-06  5.82184297E-05  9.95467186E-05 -5.01455117E-04  2.56131571E-03
 -3.86644755E-03  9.31486806E-06 -2.39890366E-06 -1.92604689E-05 -9.18031455E-04
 -1.87998415E-04  5.25379736E-04 -4.68002563E-04  1.70697530E-03 -6.65807387E-04
  3.57016736E-06 -2.77338021E-06 -2.82797045E-05 -6.54568769E-06  3.54380776E-05
 -1.65103858E-04  3.42346592E-05  1.02399039E-04 -1.78011544E-05 -9.21677111E-05
  7.89970639E-07  2.30470255E-05  1.53961432E-05  8.89425302E-06 -4.83437731E-06
  1.15488804E-05  5.96829938E-06  5.76928538E-06  1.01506473E-05 -3.27118990E-06
  8.41302197E-05 -7.33240213E-04  3.37221457E-05 -3.71856260E-06  5.28692074E-06
 -7.30447385E-04  1.02093135E-04 -1.31928495E-05 -9.58422258E-04  5.23758650E-04
 -3.06926311E-04  5.33992145E-08  1.69754235E-06  6.84279781E-07 -4.35912526E-06
  8.68089903E-06  5.49140608E-05 -1.49199872E-04 -3.23159488E-05 -2.38201098E-05
  3.81284617E-04  4.65944812E-06  7.03077615E-06 -3.07506243E-06  4.48398279E-06
  1.48906261E-05  3.37776273E-05  5.90853256E-06 -6.24857359E-06 -6.56412319E-05
 -2.06649643E-04 -1.59844716E-05  1.03577025E-05 -7.26792423E-06 -1.34127442E-05
 -2.94061523E-05  4.10469392E-04 -2.22737750E-03 -4.88426298E-04  1.34413657E-05
  1.05638842E-06  3.58059162E-05 -8.91940711E-04  3.08714237E-04 -7.41131472E-04
 -1.66828602E-03 -1.03840112E-03 -2.66922269E-04 -1.71327583E-08 -2.51437467E-06
  2.26761975E-05  1.91118809E-05  2.39986416E-05  4.87013251E-05 -8.15146367E-05
 -2.45659109E-05 -6.70276812E-05  3.47984377E-05  4.08291761E-06  1.39961885E-05
 -9.40962217E-06 -1.43810337E-05  5.87894645E-06  9.22836363E-06  1.54035114E-06
  2.92343794E-05 -3.49572651E-04 -7.10339767E-04 -2.69195665E-05  2.00651977E-05
 -4.02752443E-05  1.33218679E-05  2.92653832E-05 -4.09780163E-04  2.22315591E-03
  4.75012547E-04 -1.33416677E-05 -1.19071411E-06  3.57543125E-05  8.89801876E-04
 -3.07082830E-04 -7.40859684E-04  1.66375115E-03  1.04050404E-03 -2.65794928E-04
  1.24896771E-07 -2.49126267E-06  2.26987490E-05 -1.90753724E-05 -2.39400221E-05
 -4.86511608E-05 -8.13793369E-05 -2.48035110E-05  6.68763578E-05 -3.45316785E-05
  4.04329244E-06 -1.39995619E-05  9.42625683E-06 -1.43686449E-05  5.82437990E-06
 -9.17560581E-06 -1.51088229E-06 -5.73337955E-06 -1.00847031E-05  3.27365490E-06
 -8.42777537E-05  7.25744151E-04 -3.36325191E-05  3.61696329E-06  5.28474918E-06
  7.29057994E-04 -1.00611973E-04 -1.32768616E-05  9.56490955E-04 -5.19815346E-04
 -3.05743210E-04  2.02774723E-08  1.69315544E-06  6.74201638E-07  4.29796511E-06
 -8.65771487E-06 -5.49861722E-05 -1.49234096E-04 -3.22321153E-05  2.39962637E-05
 -3.80674689E-04  4.65841878E-06 -7.01073643E-06  3.08460642E-06  4.45758489E-06
  1.49012153E-05 -3.37097683E-05 -5.92192111E-06  6.17916020E-06  6.54875503E-05
  2.05696218E-04  1.60190585E-05 -1.03349754E-05 -7.15119534E-06 -5.80592627E-05
 -9.92751128E-05  5.00604915E-04 -2.55931458E-03  3.86866319E-03 -9.34874751E-06
  2.54296221E-06 -1.92457293E-05  9.16709441E-04  1.86908673E-04  5.25198568E-04
  4.67056176E-04 -1.70445177E-03 -6.65809345E-04 -3.54808061E-06 -2.75477054E-06
 -2.82497981E-05  6.60328211E-06 -3.52519914E-05  1.64293983E-04  3.39247601E-05
  1.02290177E-04  1.75402450E-05  9.15598963E-05  7.84176555E-07 -2.30016631E-05
 -1.54206140E-05  8.89649666E-06 -4.85654642E-06 -1.15334382E-05 -5.92318336E-06
  4.97673668E-05 -5.19225706E-04 -4.19726022E-04  3.45400686E-05  2.09792978E-05
  4.25597313E-05  6.79396005E-04  8.81143110E-04  1.45648149E-04 -6.84881328E-04
 -1.13088180E-03 -5.66694015E-05  9.71169483E-06 -3.27328152E-06  9.69789231E-04
 -1.00834989E-04  2.04758061E-04 -1.18084153E-03 -2.21662598E-03 -3.05061824E-04
  2.44729492E-06  4.79379520E-05 -1.21160816E-05  4.20866753E-06 -6.79402970E-05
 -5.84141389E-05 -5.04576744E-04  1.72037019E-04 -1.17818536E-05  9.93646418E-04
 -5.56778485E-07  3.58894580E-05 -1.79705762E-05  2.65678025E-06 -1.82513883E-05
 -2.31587552E-05  8.65866552E-06  5.42073965E-03  6.98241641E-03  2.27727805E-03
 -1.53522447E-02  3.55348521E-02  2.45705891E-04  8.57567330E-06  2.27497223E-04
 -5.57680572E-03 -3.46863483E-04 -7.96684823E-03  2.60528721E-02  1.12861859E-03
  3.57365995E-02 -4.49710578E-06 -3.39319388E-05  1.03539719E-05 -2.69743759E-05
 -8.21269228E-06 -3.95079478E-03  4.43273280E-03  1.08435339E-04  9.10653928E-04
  2.10178063E-04 -8.25305453E-05  6.13773983E-05 -8.51331902E-06 -2.25740662E-04
 -4.40652306E-05 -2.72000263E-04 -4.46751104E-05 -5.41486960E-03 -6.97477868E-03
 -2.27442993E-03  1.53239292E-02 -3.55447284E-02 -2.44867359E-04 -8.39450776E-06
  2.27573348E-04  5.54299190E-03  3.42391300E-04 -7.97197362E-03 -2.60362191E-02
 -1.12700418E-03  3.57313369E-02  4.43223385E-06 -3.40564336E-05  1.02612168E-05
  2.67851561E-05  8.21610983E-06  3.95309258E-03  4.42213295E-03  1.07598769E-04
 -9.13608309E-04 -2.12361040E-04 -8.24943352E-05 -6.16141823E-05  8.59074245E-06
 -2.25875179E-04 -4.42919344E-05  2.71323017E-04  4.42653173E-05 -5.50019107E-05
 -4.66602389E-05 -4.77127813E-04  2.86490630E-03 -6.72905793E-03 -2.74508739E-04
  2.85828361E-06 -4.11874247E-05  9.14388168E-03 -1.19416790E-04  6.58721606E-04
  6.53121494E-03  3.46671005E-05  4.12679759E-03  3.61081623E-05 -5.67680889E-05
  7.63416581E-06 -1.73497443E-05  2.94558882E-05 -1.05775360E-03 -4.25656255E-04
 -1.69036430E-04  9.54640681E-04 -1.46329322E-03 -3.54925838E-06 -2.54591655E-04
  2.37430186E-05  1.77926650E-05  7.50591036E-05  2.83505934E-04 -1.90577995E-05
  3.90303306E-05  4.50840953E-05 -1.24017586E-03 -2.06022340E-04  2.82700790E-05
  2.13929459E-05  8.63074397E-03  1.11461984E-02  3.13135362E-03 -2.32638777E-02
  5.44406086E-02 -3.23784797E-04  1.42045161E-05 -4.16450518E-04  7.87790485E-03
 -6.12108568E-04  1.48504663E-02 -3.27329633E-02  1.23158003E-03 -4.59200250E-02
  2.91769724E-05 -9.11478787E-05  1.84937157E-05 -2.20345271E-05  1.16435565E-06
 -8.23136065E-03  7.97180999E-03 -7.75110136E-04  2.46306325E-03 -3.00846546E-04
  1.43799537E-04 -9.32948639E-05  4.27838166E-06  4.19430030E-04 -5.05836203E-05
  4.00335428E-04 -8.75187019E-05 -8.65644155E-03 -1.11792674E-02 -3.13519631E-03
  2.32789756E-02 -5.44395973E-02  3.25749548E-04 -1.44064471E-05 -4.16650821E-04
 -7.94117611E-03  6.19488463E-04  1.48428419E-02  3.27614555E-02 -1.23019487E-03
 -4.59298725E-02 -2.95391338E-05 -9.11258489E-05  1.85061739E-05  2.16010722E-05
 -1.01883940E-06  8.23520218E-03  7.99746206E-03 -7.78152382E-04 -2.46384582E-03
  2.98943248E-04  1.43257918E-04  9.24743052E-05 -4.19719955E-06  4.20428916E-04
 -5.04446742E-05 -4.02191016E-04  8.82614489E-05  2.70818238E-01  3.52434201E-01
  2.37156882E-02 -8.01438980E-03 -1.45513947E-02 -7.51620460E-05  2.01877087E-05
  5.40095727E-04 -4.81673512E-03  2.01687222E-04  2.23381872E-03  1.56206446E-02
 -1.10065427E-03  6.13806080E-04  2.06149839E-04  9.29754716E-05 -2.85837562E-05
  8.39417986E-04 -1.40088358E-04  5.03095526E-05 -3.13678967E-03  2.73163523E-04
  4.11200829E-07  3.56569376E-06 -6.59694010E-04 -6.18149116E-05  2.48674299E-05
  2.76944490E-04 -5.43606740E-05 -6.16498362E-05  1.76445336E-05  6.97906980E-02
  9.09246050E-02  5.61198280E-03  4.33786067E-03 -2.39486063E-03 -2.53521193E-04
  2.42829965E-05 -2.43383642E-04 -1.79983074E-04  3.89390181E-05  5.41378525E-03
  3.05562665E-03 -4.80116346E-04  8.07969813E-03  1.55548177E-04 -1.40141242E-04
  1.12457151E-05  4.66811216E-05 -1.37048499E-05  2.51295143E-03 -1.75740583E-03
  1.54592677E-04 -1.22678772E-03  2.25862922E-04  9.07892910E-05  1.64585358E-04
 -1.21502278E-05  4.62087974E-04 -7.71520737E-05  3.24444253E-04 -8.76929754E-05
 -6.94458367E-02 -9.04751337E-02 -5.58440303E-03 -4.32350023E-03  2.38092438E-03
  2.52909469E-04 -2.41432299E-05 -2.43896719E-04  1.71066956E-04 -3.86156044E-05
  5.42294716E-03 -3.04847550E-03  4.79447346E-04  8.07780297E-03 -1.55203584E-04
 -1.39695862E-04  1.11979214E-05 -4.63539289E-05  1.36105392E-05 -2.51541808E-03
 -1.75793831E-03  1.54477484E-04  1.22851321E-03 -2.25811842E-04  9.15541976E-05
 -1.64235616E-04  1.21376177E-05  4.61592241E-04 -7.69982989E-05 -3.23573012E-04
  8.73993918E-05 -2.69922948E-01 -3.51268502E-01 -2.36423691E-02  7.98822152E-03
  1.45573553E-02  7.56838865E-05 -2.00801516E-05  5.38594431E-04  4.78001050E-03
 -1.99086984E-04  2.23352595E-03 -1.56097147E-02  1.09962458E-03  6.17479060E-04
 -2.05368095E-04  9.30698511E-05 -2.85283123E-05 -8.36967583E-04  1.39544672E-04
 -4.89408697E-05 -3.12003908E-03  2.71430951E-04 -7.57809612E-07 -2.56389650E-06
 -6.57435677E-04  6.15023934E-05 -2.47533021E-05  2.76270031E-04 -5.43087021E-05
  6.06313426E-05 -1.73498459E-05  1.70669699E-01  2.22106853E-01  1.49976463E-02
 -6.38368110E-03 -1.43981370E-02  4.50925278E-05  6.80224585E-06 -3.42873846E-04
  2.33816884E-03  1.09714452E-04 -8.15568362E-04 -1.22663146E-02 -9.09609686E-04
 -1.68772517E-04  1.32651320E-04  7.19751350E-05  1.49462818E-05  5.14273227E-04
  7.96530325E-05  1.62236100E-05 -1.70430121E-03 -1.10847723E-04 -4.33894113E-05
  8.82172667E-05  3.99617205E-04  3.97013567E-05  3.74122286E-06 -1.56961601E-04
 -3.66725909E-05  4.33926182E-05  2.12050288E-05  4.39265108E-02  5.72275794E-02
  3.51071195E-03  2.62762611E-03 -1.43103603E-03  1.51798445E-04  1.25279673E-05
  1.54650329E-04  1.12917983E-04  5.71798608E-05 -3.48366404E-03 -2.35047048E-03
 -3.43181397E-04 -5.84393942E-03  9.75269282E-05 -8.17953440E-05 -8.04381306E-06
  3.05303122E-05  9.03183503E-06  1.57107260E-03 -1.21460397E-03 -7.47941632E-05
 -7.51270420E-04 -1.06727004E-04 -5.95008745E-05 -1.01566685E-04 -1.19795852E-05
 -2.90136803E-04 -4.53521226E-05 -2.03451676E-04 -4.93837174E-05 -4.40024341E-02
 -5.73264599E-02 -3.51682677E-03 -2.63589975E-03  1.43334675E-03 -1.51940736E-04
 -1.25523834E-05  1.54483421E-04 -1.18776943E-04 -5.75358212E-05 -3.48035993E-03
  2.35237429E-03  3.43420727E-04 -5.84409672E-03 -9.76067009E-05 -8.18767054E-05
 -8.03876322E-06 -3.07286167E-05 -9.06049942E-06 -1.56992249E-03 -1.21359746E-03
 -7.47811030E-05  7.50324815E-04  1.06687794E-04 -5.93547485E-05  1.01671899E-04
  1.19729577E-05 -2.90214925E-04 -4.54025024E-05  2.03551526E-04  4.94498888E-05
 -1.70866544E-01 -2.22363061E-01 -1.50147092E-02  6.39102123E-03  1.44091595E-02
 -4.49201104E-05 -6.72706228E-06 -3.43357747E-04 -2.35267653E-03 -1.11514866E-04
 -8.14236466E-04  1.22719157E-02  9.09750352E-04 -1.65436367E-04 -1.32877592E-04
  7.19921491E-05  1.50178088E-05 -5.14877442E-04 -7.97696444E-05 -1.49148259E-05
 -1.70997413E-03 -1.11807713E-04  4.33011465E-05 -8.82637220E-05  4.00093915E-04
 -3.96554275E-05 -3.75425179E-06 -1.57027947E-04 -3.66972791E-05 -4.37367010E-05
 -2.13593958E-05 -4.98694602E-05  5.20224128E-04  4.19157341E-04 -3.46455161E-05
 -2.09490772E-05  4.25608920E-05 -2.92659163E-05  3.49574723E-04  7.09931824E-04
  2.69389239E-05 -2.00908156E-05 -4.02048954E-05 -2.44186744E-04 -3.67998410E-04
  3.71097776E-04 -2.77606488E-04  3.05110198E-05 -1.04879455E-03 -6.62461692E-06
  1.02169749E-04  6.92873518E-04  3.56307037E-04 -2.86806355E-05  2.57245349E-04
  6.32482724E-06 -1.06399852E-04 -6.94617698E-04 -3.54451131E-04  2.85002340E-05
  2.58069212E-04  2.42913103E-04  3.64211012E-04 -3.76252979E-04  2.76373248E-04
 -3.03239048E-05 -1.04473998E-03 -1.52813700E-04 -3.29918413E-04  6.35583305E-04
  1.52242209E-04  1.23562060E-05  6.79645433E-04 -8.12400763E-06  6.89352485E-06
  3.68442678E-04 -2.28955958E-04 -1.91242712E-05 -1.59538188E-04  8.08159628E-06
 -6.43894735E-06 -3.67108662E-04  2.29247909E-04  1.91505262E-05 -1.59385005E-04
  1.53007942E-04  3.29909739E-04 -6.33947698E-04 -1.52570101E-04 -1.24772818E-05
  6.80443101E-04 -5.80639330E-05 -5.93326472E-05 -1.68504488E-04  1.64922319E-03
  1.07053176E-01  1.78873256E-09 -5.84962710E-05 -3.05048524E-05 -1.58880592E-08
 -1.16468042E-03  2.58875216E-03  7.54390966E-07 -1.51712135E-03  3.89747211E-02
  2.47498144E-05  4.92877408E-10 -1.66294565E-04  5.60859149E-05 -1.67629508E-09
 -1.55755135E-03 -8.66163405E-08  5.31071325E-04  1.67768326E-03  4.86077634E-08
  4.42412252E-05  2.95567043E-09 -7.00421002E-05  4.29212771E-05 -1.61875860E-10
 -4.37508655E-10 -7.67302947E-06  2.71861512E-05  2.84941590E-03  7.42090753E-03
  4.51619902E-09  5.70906310E-05  4.04524371E-04  3.30844029E-01  4.30379286E-01
  3.36681670E-02 -5.39533594E-02  1.14224474E-01 -1.24234723E-08  1.39251438E-03
  7.09118436E-04  4.39964812E-08 -7.21967690E-03 -3.37219232E-03  2.50083621E-07
  6.83797098E-03  3.43430838E-02  1.73354377E-04  5.50937194E-09  1.37116752E-04
 -1.66403181E-04 -2.48301494E-09  1.81158577E-03  4.43455520E-08 -2.05795245E-03
  1.12871975E-03 -2.00737084E-08  6.10625182E-04  2.09120450E-08 -1.45190948E-04
  3.47715945E-05 -6.52503380E-10  7.35727157E-09 -1.11313245E-04 -3.41512084E-03
 -4.48939162E-03  7.37486563E-05  6.99780765E-04  9.21414981E-03 -8.76465328E-05
 -1.45673483E-04  2.28807577E-05 -2.98539096E-03 -2.80817596E-03  4.16300509E-04
 -6.87237064E-03  4.35352163E-03  4.70534988E-03 -6.33053258E-06 -6.64594521E-05
  2.02924397E-05  1.15950281E-05  8.84843779E-05 -9.86392134E-04  7.38116607E-04
 -9.66238195E-04  3.52927782E-05  1.40681347E-03 -9.51277103E-05 -8.74493702E-05
 -1.15321275E-04  1.19258965E-04  4.62307907E-05 -2.24558504E-04  5.72086085E-05
  6.24027903E-05  1.93966830E-04 -2.17401429E-03  7.15873608E-03 -4.74400727E-02
 -7.99521993E-09  3.15541464E-04 -1.47974040E-04  7.23702476E-08 -2.17894796E-03
  1.78213349E-03 -3.77832900E-07  1.41507066E-02 -1.21442110E-02  6.28461195E-05
 -7.77398916E-10  9.06206277E-05  1.32883644E-05  1.05756738E-09 -5.44573197E-04
  2.78688344E-08 -1.82516736E-03 -7.46685228E-04 -4.86378891E-08 -6.60174170E-05
 -3.20695290E-09  9.40143990E-05 -1.99346724E-05  3.30618323E-11 -4.89700047E-09
  1.03636797E-04 -6.10672168E-05 -1.02158192E-03 -3.25089710E-03 -1.92253276E-09
  4.74721562E-05 -2.75612998E-05 -3.41516743E-03 -4.48945242E-03  7.37690376E-05
  6.99627042E-04  9.21421640E-03  8.76525388E-05 -1.45670887E-04  2.28800161E-05
  2.98546607E-03 -2.80803979E-03  4.16194318E-04  6.87236723E-03  4.35377240E-03
  4.70522890E-03 -6.33276202E-06  6.64581036E-05  2.02987248E-05  1.16033988E-05
 -8.84834605E-05 -9.86366162E-04 -7.38143499E-04 -9.66227950E-04  3.53563857E-05
 -1.40680796E-03 -9.51340240E-05  8.74435270E-05 -1.15318043E-04  1.19259525E-04
 -4.62283567E-05  2.24557332E-04  5.72322013E-05  1.65513607E-04  1.50773369E-03
  3.01692567E-03  2.41493218E-04 -7.92919793E-05  1.80930676E-04  3.40812084E-03
  4.48043559E-03 -7.72684255E-05 -6.86579791E-04 -9.28251436E-03 -8.78006570E-05
  1.45418551E-04  2.30952110E-05 -2.97875923E-03  2.80340304E-03  4.16241304E-04
 -6.89688381E-03 -4.34897379E-03  4.71469354E-03  6.18998355E-06  6.64742345E-05
  2.03939249E-05 -1.17597734E-05  8.83885357E-05  9.84912495E-04 -7.37702525E-04
 -9.66282757E-04 -3.33593843E-05  1.40383398E-03 -9.51898743E-05 -8.72253255E-05
  1.15022611E-04  1.19165195E-04 -4.59806418E-05 -2.24191426E-04 -5.71857373E-05
 -6.22912288E-05 -1.93733813E-04  2.17373400E-03 -7.16924944E-03  4.74906891E-02
  3.95195221E-09 -3.15056505E-04 -1.47996581E-04 -2.77777273E-08  2.17983844E-03
  1.78311008E-03  8.19248488E-08 -1.41735958E-02 -1.21548685E-02 -6.27109074E-05
 -2.83158979E-09  9.02952087E-05 -1.32550277E-05  7.93434484E-10  5.43494519E-04
  3.21857638E-08 -1.82458965E-03  7.46987329E-04  9.41020458E-09 -6.59667316E-05
  3.98646918E-10 -9.36459769E-05 -1.98215753E-05 -7.15920782E-10  4.86552133E-09
 -1.03339145E-04  6.10465714E-05  1.02198049E-03  3.25786652E-03  2.27091188E-10
 -4.76072953E-05 -2.76486371E-05  3.40809356E-03  4.48040021E-03 -7.72559419E-05
 -6.86658827E-04 -9.28267879E-03  8.77955734E-05  1.45419350E-04  2.30925054E-05
  2.97869831E-03  2.80355406E-03  4.16186491E-04  6.89723148E-03 -4.34868080E-03
  4.71453325E-03  6.19382225E-06 -6.64742413E-05  2.03934768E-05 -1.17553167E-05
 -8.83890461E-05  9.84869108E-04  7.37765057E-04 -9.66224099E-04 -3.32527975E-05
 -1.40388727E-03 -9.51936580E-05  8.72106743E-05  1.15022030E-04  1.19158493E-04
  4.59954466E-05  2.24200634E-04 -5.71597110E-05 -1.65377179E-04 -1.50740765E-03
 -3.02058832E-03  2.41298124E-04  7.92313993E-05  1.80925914E-04 -3.30077256E-01
 -4.29381381E-01 -3.35926631E-02  5.38441560E-02 -1.14095006E-01  3.07142968E-08
 -1.38988650E-03  7.06539932E-04 -1.32373624E-07  7.20803280E-03 -3.36869203E-03
  7.20329707E-07 -6.81320506E-03  3.43204965E-02 -1.73687564E-04 -8.03512931E-09
  1.37001140E-04  1.66089253E-04  5.91646383E-09 -1.80695831E-03 -1.79299170E-09
 -2.05833879E-03 -1.12614367E-03 -3.50522826E-08  6.11435274E-04  1.58689065E-08
  1.45529261E-04  3.48896078E-05  1.34439769E-09 -6.15423072E-09  1.11035087E-04
 -5.30992386E-05 -7.91472232E-05  4.87442182E-04 -9.74931551E-04 -7.16116885E-02
  2.47161968E-06  4.67148380E-05 -1.29175719E-04 -3.98379369E-04 -5.62490827E-04
  4.04492521E-03 -3.52163485E-02 -9.17346115E-03 -1.56817213E-03  1.96680819E-05
 -4.95123087E-05 -3.16096140E-05  2.92594445E-05 -1.05058386E-05  1.05504227E-03
  9.21323780E-04  5.41153128E-04 -1.04163916E-03 -4.85190101E-04  2.15197157E-05
  2.79028507E-05  8.79848657E-05  1.01507972E-04  9.93592711E-06  9.40162532E-05
 -5.88758804E-05  5.27421500E-05  7.86883849E-05 -4.87073848E-04  9.75821274E-04
  7.15579260E-02 -2.45030404E-06 -4.63852816E-05 -1.29189369E-04  3.98361325E-04
  5.61096312E-04  4.04207666E-03  3.51998843E-02  9.16518275E-03 -1.57350755E-03
 -1.96257272E-05 -4.95451112E-05 -3.17593653E-05 -2.94389990E-05  1.06749098E-05
 -1.05596953E-03  9.21303415E-04  5.41218605E-04  1.04236178E-03  4.83758662E-04
  2.15614731E-05 -2.79072293E-05 -8.78894591E-05  1.01399214E-04  9.89931990E-06
 -9.36279676E-05  5.88241989E-05  5.80792412E-05  5.94449401E-05  1.68264422E-04
 -1.65218827E-03 -1.06972646E-01 -1.77292171E-09  5.83696238E-05 -3.05573264E-05
  4.28931055E-08  1.16477668E-03  2.58821969E-03  5.89895211E-07  1.51685778E-03
  3.89446473E-02 -2.45145390E-05  2.15764875E-09 -1.66192259E-04 -5.61669995E-05
 -4.83220032E-09  1.55449977E-03  6.18271776E-08  5.30184069E-04 -1.67521503E-03
 -2.32329902E-08  4.41178840E-05 -5.19660926E-10  6.99048463E-05  4.27857276E-05
  2.43237270E-09  5.92591724E-10  7.74402640E-06 -2.70646591E-05 -2.84563265E-03
 -7.41582558E-03  6.62279978E-09 -5.70925656E-05  4.04013781E-04  5.27579427E-05
  7.87091294E-05 -4.87059996E-04  9.75743650E-04  7.15578275E-02  2.44794883E-06
 -4.63863030E-05 -1.29189935E-04 -3.98245708E-04  5.61089405E-04  4.04212347E-03
 -3.52003501E-02  9.16449407E-03 -1.57243036E-03 -1.96278486E-05  4.95450855E-05
 -3.17580802E-05 -2.94358087E-05 -1.06749014E-05 -1.05593952E-03 -9.21387579E-04
  5.41209162E-04  1.04234302E-03 -4.83708821E-04  2.15614234E-05  2.79048304E-05
 -8.78874978E-05  1.01397752E-04 -9.90243134E-06  9.36282378E-05  5.88291442E-05
 -5.31197420E-05 -7.91733590E-05  4.87416654E-04 -9.74757756E-04 -7.16119251E-02
 -2.47597930E-06  4.67155279E-05 -1.29175532E-04  3.98458910E-04 -5.62478862E-04
  4.04492991E-03  3.52166658E-02 -9.17285376E-03 -1.56926729E-03  1.96653679E-05
  4.95119311E-05 -3.16080438E-05  2.92604923E-05  1.05048042E-05  1.05511297E-03
 -9.21195807E-04  5.41111598E-04 -1.04167397E-03  4.85170799E-04  2.15237209E-05
 -2.79088704E-05  8.79840864E-05  1.01510572E-04 -9.92469119E-06 -9.40114526E-05
 -5.88809383E-05  2.08304492E-03  2.73090325E-03 -7.59363897E-04  5.07587049E-03
 -1.96016913E-02  1.34556593E-05 -5.59666610E-05 -5.20911546E-05  2.88064230E-04
  3.07824851E-04  1.80527219E-03 -5.08259948E-03  1.47610486E-03 -8.97992829E-03
  1.09789307E-05 -4.46646482E-05  1.41644879E-05  2.83846618E-05  8.51508260E-06
  1.32568229E-04  3.45738634E-04 -7.48927766E-05  7.44913533E-04 -4.15691373E-04
 -7.39012157E-05  1.96554905E-05 -1.90067873E-05  1.02026208E-04 -4.30043739E-05
  1.56843505E-05  1.80399230E-05  6.44086181E-04  8.37687095E-04  5.04985541E-04
 -3.50760631E-03  2.00619774E-02 -3.05278878E-05 -1.87217487E-05 -5.13021212E-06
  1.79308777E-03  5.78423803E-06  1.22605740E-03 -7.84814487E-03  5.83780607E-04
  7.15243253E-04  8.10974017E-07 -3.65374322E-05 -7.35670998E-06 -4.46768753E-05
  2.25822172E-05  3.61277410E-04 -1.69142019E-04  9.54658816E-05 -5.87776679E-04
 -6.45297441E-06 -2.43775124E-05  5.61194022E-06  1.78872136E-05  4.79303627E-05
 -5.02632334E-06  2.59230379E-05 -3.06453942E-06 -6.38579970E-04 -8.30476304E-04
 -5.04565346E-04  3.50491757E-03 -2.00569000E-02  3.05110122E-05  1.87086799E-05
 -5.13403393E-06 -1.79129772E-03 -6.00689678E-06  1.22541904E-03  7.84635572E-03
 -5.83579650E-04  7.15935159E-04 -8.25430574E-07 -3.64984696E-05 -7.28977410E-06
  4.46338163E-05 -2.24987015E-05 -3.61192829E-04 -1.68641915E-04  9.52434032E-05
  5.87678480E-04  6.21489057E-06 -2.43773409E-05 -5.61065526E-06 -1.78894179E-05
  4.79298837E-05 -5.05524621E-06 -2.58817313E-05  3.04919816E-06 -2.06814290E-03
 -2.71141773E-03  7.59248244E-04 -5.07154317E-03  1.96037525E-02 -1.33963344E-05
  5.58459634E-05 -5.20672082E-05 -2.88395604E-04 -3.07564157E-04  1.80458507E-03
  5.07633613E-03 -1.47377075E-03 -8.97826864E-03 -1.09214656E-05 -4.45814812E-05
  1.42592741E-05 -2.83264561E-05 -8.46765105E-06 -1.33257393E-04  3.45182109E-04
 -7.51328725E-05 -7.43896795E-04  4.15282664E-04 -7.37546586E-05 -1.96018732E-05
  1.89928057E-05  1.01956703E-04 -4.29713293E-05 -1.57006317E-05 -1.80366566E-05
 -2.06773530E-03 -2.71088749E-03  7.59297190E-04 -5.07164276E-03  1.96036638E-02
  1.33937073E-05  5.58462816E-05 -5.20695118E-05  2.88468456E-04 -3.07563311E-04
  1.80460040E-03 -5.07663936E-03 -1.47387444E-03 -8.97808676E-03 -1.09228243E-05
  4.45822242E-05  1.42598448E-05 -2.83247632E-05  8.46667487E-06 -1.33245426E-04
 -3.45175164E-04 -7.51245343E-05 -7.43899115E-04 -4.15316830E-04 -7.37558989E-05
  1.95907501E-05  1.89908556E-05  1.01956059E-04  4.29775135E-05  1.57059203E-05
 -1.80345284E-05 -6.38519046E-04 -8.30396762E-04 -5.04569824E-04  3.50499205E-03
 -2.00570102E-02 -3.05117144E-05  1.87083954E-05 -5.13289349E-06  1.79136268E-03
 -5.97243092E-06  1.22536907E-03 -7.84641153E-03 -5.83738557E-04  7.16204451E-04
 -8.27156558E-07  3.64969810E-05 -7.29032266E-06  4.46349685E-05  2.25008668E-05
 -3.61203349E-04  1.68601046E-04  9.52488420E-05  5.87690096E-04 -6.19091148E-06
 -2.43786543E-05  5.60662694E-06 -1.78898177E-05  4.79288651E-05  5.05584686E-06
  2.58832592E-05  3.05067393E-06  6.43869453E-04  8.37404831E-04  5.04977754E-04
 -3.50769957E-03  2.00621789E-02  3.05280768E-05 -1.87208569E-05 -5.13099120E-06
 -1.79309784E-03  5.74344955E-06  1.22613772E-03  7.84824042E-03  5.83938156E-04
  7.14973472E-04  8.08657359E-07  3.65396808E-05 -7.35502437E-06 -4.46759014E-05
 -2.25842845E-05  3.61268947E-04  1.69183668E-04  9.54708958E-05 -5.87783381E-04
  6.42980786E-06 -2.43777227E-05 -5.61685456E-06  1.78870332E-05  4.79311827E-05
  5.02972275E-06 -2.59208958E-05 -3.06619436E-06  2.08237025E-03  2.73002519E-03
 -7.59435097E-04  5.07596795E-03 -1.96017591E-02 -1.34549659E-05 -5.59658804E-05
 -5.20924284E-05 -2.88076075E-04  3.07811832E-04  1.80530477E-03  5.08239150E-03
  1.47620961E-03 -8.98009985E-03  1.09757913E-05  4.46643559E-05  1.41659370E-05
  2.83835543E-05 -8.51312983E-06  1.32590227E-04 -3.45778971E-04 -7.49158561E-05
  7.44905768E-04  4.15716472E-04 -7.38988065E-05 -1.96657609E-05 -1.90094492E-05
  1.02026008E-04  4.30062464E-05 -1.56821372E-05  1.80407268E-05  1.65513111E-04
  1.50771323E-03  3.01692204E-03 -2.41482991E-04 -7.93020598E-05  1.80934951E-04
 -1.65377083E-04 -1.50742260E-03 -3.02055230E-03 -2.41299087E-04  7.92229213E-05
  1.80932197E-04  3.37699080E-05 -7.02240566E-04 -2.08747017E-03  3.51321519E-05
 -2.28799813E-05 -6.66064063E-05 -9.08246782E-06  5.19073416E-04  1.29360380E-03
 -4.95908400E-05  2.09377058E-05  5.18305697E-05  9.00248575E-06 -5.19412748E-04
 -1.29301979E-03  4.96808904E-05 -2.08722867E-05  5.18775330E-05 -3.37787806E-05
  7.01885587E-04  2.08692989E-03 -3.50430152E-05  2.29003065E-05 -6.64980636E-05
 -3.37783965E-05  7.01889427E-04  2.08692219E-03  3.50412482E-05  2.29008884E-05
 -6.64984112E-05  9.00305883E-06 -5.19423572E-04 -1.29305258E-03 -4.96803946E-05
 -2.08736099E-05  5.18795318E-05 -9.08242760E-06  5.19080834E-04  1.29361181E-03
  4.95940506E-05  2.09386290E-05  5.18295999E-05  3.37702992E-05 -7.02244884E-04
 -2.08745363E-03 -3.51352409E-05 -2.28805800E-05 -6.66031473E-05  4.44911727E-08
  8.60823124E-07 -2.19087927E-06 -4.29232286E-05  8.09214717E-05 -8.68258199E-06
  3.60483699E-07 -5.13913289E-07  6.28097269E-03  3.73060570E-06 -1.47612042E-05
 -1.43752894E-03  6.20182177E-06  1.25352745E-05  1.73204031E-07  4.26937488E-05
  4.53919959E-08 -1.45732006E-06 -5.35790511E-05  4.58840889E-06  2.31121492E-03
  1.71227600E-06 -1.36797948E-06 -4.15396153E-04  9.04118820E-07  2.98620125E-05
 -6.44692927E-08 -7.11196838E-07 -6.94044263E-05  7.31156866E-05  1.46178420E-07
  2.14652992E-07 -8.06774141E-06 -5.83332111E-06  1.49096636E-04  9.38532836E-08
 -7.25561806E-07  8.91735538E-07  1.16396041E-06  4.48048891E-07 -7.85235053E-06
  8.69559482E-06 -1.36184022E-05  1.79561201E-08  9.10173492E-08  1.01734827E-04
 -2.68262162E-06 -8.49108848E-07  1.90221166E-05  2.42681657E-05  1.20220151E-05
  4.59474524E-08 -1.67989098E-05 -3.57329476E-07 -5.06337938E-08  3.93130356E-06
  1.28578910E-07  4.32095122E-05  1.18837005E-06  9.12201507E-07  8.78146345E-07
 -5.53948744E-08 -5.48560272E-06 -3.96637416E-08  8.82530986E-08 -9.28075722E-06
 -2.88474939E-06  2.95694160E-07 -7.72192424E-06 -1.31303789E-05  4.45824080E-05
 -2.95550088E-06 -5.15490220E-04 -7.42818165E-06  2.46528046E-06 -1.43153732E-06
  1.60840951E-04 -8.27407979E-05 -4.36638040E-05  5.33488014E-04 -1.36033073E-04
 -2.19500522E-04 -1.10182653E-05 -6.24158017E-06  6.88782944E-06  1.04965228E-05
 -1.01254940E-05  8.99701816E-05 -6.35299430E-06 -1.31010026E-05 -2.92365872E-05
  9.44030339E-05  5.02561621E-06 -6.88146072E-06  4.84952716E-06 -1.50275054E-06
 -9.95370943E-07 -1.09407077E-05 -9.41981099E-06  1.17617267E-07  1.98166600E-07
  1.23119163E-06 -7.50908653E-06 -2.12247796E-05 -1.68072219E-05 -3.71038546E-07
  1.38961923E-07  3.10254303E-04  5.40455542E-06 -6.81250456E-07  2.49126356E-04
  5.87513599E-06  2.87144691E-06  9.00414813E-08 -8.61193027E-06 -4.06046754E-08
 -1.35674285E-07 -1.00126794E-05  1.07933735E-06  3.58450526E-05  4.46061098E-07
  1.07504031E-06 -1.39066361E-04  1.10665424E-07 -1.31362596E-05 -1.71490846E-07
 -5.72895735E-08 -6.40233043E-06 -1.41377644E-05  6.98467137E-08 -1.99901409E-07
  1.21746843E-06  1.36565213E-06  2.38273414E-06 -5.69458914E-08 -9.21248672E-08
  7.88919498E-06  1.33908981E-05 -4.54409286E-05  7.35347870E-07  5.21429302E-04
 -7.55869923E-06 -2.63752527E-06  1.68519744E-06  1.63244031E-04  8.61475775E-05
  4.33719133E-05  5.35795190E-04  1.42873059E-04  2.10469877E-04  1.15483218E-05
 -6.32815987E-06 -7.27126886E-06 -1.05890878E-05 -1.02950030E-05 -9.31884370E-05
 -7.02528367E-06  1.46987223E-05  3.08938515E-05  9.71592224E-05 -4.95790164E-06
 -7.23044864E-06 -5.07302055E-06  1.46044294E-06 -7.52469792E-07 -1.08348037E-05
  9.73888451E-06 -2.14709993E-05  1.27921292E-04  2.69750469E-04  2.26984533E-05
 -2.64615146E-06  9.21481632E-06  7.89200295E-06  1.33956629E-05 -4.54549458E-05
  8.10941348E-07  5.21397195E-04 -7.56037948E-06 -2.63876928E-06 -1.68556313E-06
  1.63314168E-04  8.61626621E-05 -4.33729960E-05  5.35816271E-04  1.42908208E-04
 -2.10375321E-04  1.15489320E-05  6.32831379E-06  7.27271002E-06 -1.05883958E-05
 -1.02970844E-05 -9.32221753E-05  7.03696195E-06 -1.47046794E-05  3.08859885E-05
  9.71705522E-05  4.96091122E-06 -7.23129017E-06 -5.07255192E-06 -1.46183828E-06
  7.51781093E-07 -1.08363755E-05  9.73984842E-06  1.17940581E-07  1.98869467E-07
  1.22364354E-06 -7.46231214E-06 -2.15602627E-05 -1.68116016E-05 -3.71557168E-07
 -1.37490346E-07  3.10333153E-04  5.40587301E-06  6.49947450E-07  2.49128876E-04
  5.96712745E-06 -2.83103081E-06  8.95868008E-08  8.61258319E-06  4.09759877E-08
 -1.35661421E-07 -1.00139094E-05  1.09191050E-06 -3.58665884E-05 -4.40830495E-07
  1.07748593E-06 -1.39103147E-04 -1.10623839E-07 -1.31369894E-05 -1.71792203E-07
  5.73968438E-08  6.40466102E-06 -1.41387383E-05  6.96672637E-08 -2.00035817E-07
  1.22028679E-06  1.35598622E-06  2.38493577E-06 -5.66726183E-08  9.14671355E-08
 -7.72503289E-06 -1.31359720E-05  4.46097778E-05 -3.10036331E-06 -5.15028499E-04
 -7.42915503E-06  2.46669655E-06  1.43185965E-06  1.60898500E-04 -8.27585051E-05
  4.36689236E-05  5.33347638E-04 -1.36034915E-04  2.19365104E-04 -1.10191061E-05
  6.24084076E-06 -6.88882237E-06  1.04951279E-05 -1.01282950E-05  8.99869301E-05
  6.35965936E-06  1.31078841E-05 -2.92271178E-05  9.44218480E-05 -5.02540727E-06
 -6.88257452E-06  4.84925403E-06  1.50269875E-06  9.95613737E-07 -1.09426924E-05
 -9.42089866E-06  2.11470311E-05 -1.27490756E-04 -2.71747807E-04  2.24400088E-05
  2.60492225E-06  9.25530707E-06  8.74413479E-07  1.14084071E-06  4.63320195E-07
 -7.96825995E-06  8.95888471E-06 -1.36214220E-05  1.79486965E-08 -9.09675076E-08
  1.01775485E-04 -2.68618958E-06  8.77507014E-07  1.90379750E-05  2.41324173E-05
 -1.21492331E-05  4.50477423E-08  1.68005986E-05  3.56660141E-07 -4.95792665E-08
  3.92744930E-06  1.15975480E-07 -4.32177788E-05 -1.18467563E-06  9.06384823E-07
  9.16723287E-07  5.78440028E-08 -5.48619949E-06 -4.06657203E-08 -8.84316297E-08
  9.28227685E-06 -2.88488215E-06  2.96401897E-07  2.43369373E-03  3.17169344E-03
  5.31405564E-04 -5.77271169E-03  3.44255241E-03 -1.41901028E-04 -1.91093223E-05
 -5.62906633E-05  9.62495611E-03  1.00280908E-03  1.61226336E-03 -2.10966035E-03
 -2.10092946E-04 -2.34072081E-04 -3.27334768E-05  6.24145718E-05 -2.24776299E-07
 -9.68706344E-06 -4.88286893E-06  3.09703247E-04 -3.09628637E-03 -2.92892524E-04
 -6.16162129E-04  1.16729256E-04  5.82819723E-05  5.39923457E-06 -1.07724215E-05
 -4.68117657E-05 -3.44419065E-05  1.25150389E-04  5.86944518E-05  2.43384004E-03
  3.17187892E-03  5.31422298E-04 -5.77273558E-03  3.44284804E-03 -1.41913366E-04
 -1.91107401E-05  5.62997068E-05  9.62538548E-03  1.00285464E-03 -1.61289344E-03
 -2.10916841E-03 -2.10056388E-04  2.34855040E-04 -3.27283225E-05 -6.24213519E-05
  2.24181975E-07 -9.68525734E-06 -4.88231765E-06  3.09689501E-04  3.09643321E-03
  2.92897504E-04 -6.16131204E-04  1.16745902E-04 -5.83034103E-05  5.38974797E-06
 -1.07751010E-05  4.68186103E-05  3.44422239E-05  1.25155416E-04  5.86971478E-05
  4.19301564E-08  8.58711272E-07 -2.19714966E-06 -4.28773323E-05  7.98066625E-05
 -8.68773984E-06  3.60448060E-07  5.13062778E-07  6.28125851E-03  3.73649156E-06
  1.45908826E-05 -1.43725523E-03  6.23993386E-06 -1.20953698E-05  1.77172089E-07
 -4.26985407E-05 -4.40547320E-08 -1.46101250E-06 -5.35807257E-05  4.69084020E-06
 -2.31125757E-03 -1.70384197E-06 -1.42507417E-06 -4.15443365E-04 -9.09132293E-07
  2.98586098E-05 -6.73786441E-08  7.12787236E-07  6.94086824E-05  7.31206761E-05
  1.49134129E-07  2.17086997E-07 -8.07243920E-06 -5.91857074E-06  1.49096523E-04
  9.48032898E-08  7.20931393E-07 -2.37619781E-03 -3.09597612E-03 -5.22699926E-04
  5.60545416E-03 -3.37916651E-03 -1.39408754E-04  1.95139062E-05 -5.49694050E-05
  9.48613001E-03 -9.94439888E-04  1.56754994E-03 -2.05181426E-03  2.09341607E-04
 -2.34770488E-04  3.22641527E-05 -6.17249324E-05 -2.97421578E-07  8.49803954E-06
 -4.76238667E-06 -3.00818371E-04  3.05433252E-03 -2.89228350E-04  6.01373120E-04
  1.19515849E-04  5.67346300E-05  5.51613423E-06  1.08788991E-05 -4.54559941E-05
  3.40747116E-05  1.23659770E-04 -5.84268828E-05 -2.37621340E-03 -3.09599829E-03
 -5.22719021E-04  5.60568260E-03 -3.37977416E-03 -1.39396352E-04  1.95136034E-05
  5.49655111E-05  9.48573826E-03 -9.94418319E-04 -1.56747701E-03 -2.05139069E-03
  2.09363728E-04  2.34153026E-04  3.22605123E-05  6.17213265E-05  2.98970460E-07
  8.50120957E-06 -4.76227354E-06 -3.00453906E-04 -3.05419019E-03  2.89203687E-04
  6.01206909E-04  1.19516773E-04 -5.67235310E-05  5.51243504E-06  1.08795005E-05
  4.54524035E-05 -3.40706629E-05  1.23654881E-04 -5.84259560E-05  8.21316029E-02
  1.06846980E-01  6.50980225E-03 -1.89177337E-03  1.08611808E-02 -4.04399503E-04
  3.62220405E-05  1.07504606E-04  1.40872037E-02 -1.29059870E-03  1.95580203E-03
  1.52481554E-05  8.86331468E-06  1.97790004E-03  8.91708157E-05  2.27807009E-04
 -1.61946750E-05  3.96566748E-04 -6.52568084E-05 -9.67087782E-05  5.98772366E-03
 -5.84676464E-04  3.80635959E-04 -1.68336220E-04 -3.67020318E-04  9.07483086E-05
 -8.05870139E-06  4.00621871E-04 -8.29638690E-05  5.30418632E-04 -1.53042697E-04
 -2.15764676E-01 -2.80957003E-01 -1.67921774E-02 -3.93564431E-03 -6.88060107E-03
  1.68834163E-04 -1.81424306E-05 -4.37144168E-04  7.40856026E-03 -6.37372492E-04
  5.02263501E-03  1.69720384E-03 -1.99547930E-04  6.25539235E-04 -2.33991667E-04
 -2.41495938E-04  2.71226245E-05 -6.61997955E-04  1.16408485E-04  2.41624052E-03
 -2.36883600E-03  1.95369458E-04 -2.17765267E-03  4.05088829E-04 -4.12531826E-05
  9.88418254E-05 -8.55212737E-06  6.68667873E-04 -1.19266569E-04  1.04720322E-04
 -2.65618380E-05 -2.15777547E-01 -2.80973756E-01 -1.67932098E-02 -3.93526396E-03
 -6.88196293E-03  1.68872490E-04 -1.81418196E-05  4.37141382E-04  7.40846336E-03
 -6.37411598E-04 -5.02287436E-03  1.69739514E-03 -1.99569526E-04 -6.25299849E-04
 -2.34034962E-04  2.41511396E-04 -2.71332510E-05 -6.62025702E-04  1.16416445E-04
  2.41604624E-03  2.36906169E-03 -1.95374410E-04 -2.17756608E-03  4.05097651E-04
  4.13012668E-05  9.88751212E-05 -8.56355022E-06 -6.68693276E-04  1.19274724E-04
  1.04685635E-04 -2.65598561E-05  8.21310157E-02  1.06846213E-01  6.50973676E-03
 -1.89197055E-03  1.08621781E-02 -4.04410394E-04  3.62218427E-05 -1.07493198E-04
  1.40875189E-02 -1.29064161E-03 -1.95612703E-03  1.50491896E-05  8.86327780E-06
 -1.97803491E-03  8.91819589E-05 -2.27823118E-04  1.62008928E-05  3.96563727E-04
 -6.52590663E-05 -9.64126871E-05 -5.98793385E-03  5.84700681E-04  3.80474689E-04
 -1.68359874E-04  3.67029206E-04  9.07972390E-05 -8.06169666E-06 -4.00655330E-04
  8.29779182E-05  5.30420978E-04 -1.53047752E-04 -8.40494723E-02 -1.09341561E-01
 -6.66132111E-03  1.90496266E-03 -1.11220198E-02 -4.13307437E-04 -3.67164489E-05
  1.10086947E-04  1.43735614E-02  1.31545599E-03  2.01421168E-03  3.00518366E-05
 -8.59556407E-06  2.02892517E-03 -9.11598037E-05 -2.32778628E-04 -1.68225732E-05
 -4.06632955E-04 -6.69715062E-05  1.02728489E-04 -6.11346119E-03 -5.95648325E-04
 -3.93426604E-04 -1.72638725E-04 -3.75815877E-04  9.28411602E-05  8.18728896E-06
  4.10440626E-04  8.48978150E-05  5.42260422E-04  1.56439446E-04  2.20843305E-01
  2.87570463E-01  1.71859415E-02  4.01177657E-03  7.06105287E-03  1.72568759E-04
  1.85240437E-05 -4.47227660E-04  7.56941570E-03  6.52220647E-04  5.13485835E-03
  1.74014536E-03  2.04346815E-04  6.45029004E-04  2.39418092E-04  2.47093915E-04
  2.76828951E-05  6.77253752E-04  1.19265071E-04 -2.47148575E-03  2.41987458E-03
  2.00029584E-04  2.22720116E-03  4.14636801E-04 -4.22274376E-05  1.00947853E-04
  8.69033068E-06  6.84275494E-04  1.22209305E-04  1.06979929E-04  2.73065352E-05
  2.20819475E-01  2.87539447E-01  1.71840290E-02  4.01265415E-03  7.05864153E-03
  1.72540833E-04  1.85226335E-05  4.47211298E-04  7.56913905E-03  6.52179245E-04
 -5.13493994E-03  1.73975878E-03  2.04309109E-04 -6.45459631E-04  2.39375133E-04
 -2.47082771E-04 -2.76794451E-05  6.77176660E-04  1.19249741E-04 -2.47141988E-03
 -2.41998470E-03 -2.00042466E-04  2.22711360E-03  4.14611837E-04  4.21111229E-05
  1.00985541E-04  8.69174025E-06 -6.84209565E-04 -1.22195607E-04  1.06962118E-04
  2.72995248E-05 -8.40436866E-02 -1.09334039E-01 -6.66084025E-03  1.90441163E-03
 -1.11207287E-02 -4.13293768E-04 -3.67149449E-05 -1.10056786E-04  1.43729006E-02
  1.31538808E-03 -2.01481648E-03  2.99955067E-05 -8.61124452E-06 -2.02888051E-03
 -9.11695536E-05  2.32766922E-04  1.68197428E-05 -4.06594354E-04 -6.69629402E-05
  1.02336317E-04  6.11318544E-03  5.95625685E-04 -3.93171630E-04 -1.72584290E-04
  3.75759555E-04  9.28893300E-05  8.19317281E-06 -4.10412884E-04 -8.48914239E-05
  5.42210153E-04  1.56423156E-04  2.11448601E-05 -1.27472694E-04 -2.71780973E-04
  2.24373010E-05  2.60623468E-06 -9.25404514E-06 -2.14723945E-05  1.27963312E-04
  2.69718019E-04  2.27043278E-05 -2.64638355E-06 -9.22053404E-06 -9.57617291E-05
  5.81075078E-04 -5.90880737E-04  4.05927061E-04 -4.66862229E-05 -1.76143890E-04
  2.16048351E-04  4.49383386E-04  5.06987545E-04 -5.79993884E-04  4.70794280E-05
  7.53575151E-04  2.16068122E-04  4.49373689E-04  5.07025591E-04 -5.80066771E-04
  4.70797824E-05 -7.53571484E-04 -9.57657936E-05  5.81069682E-04 -5.90933176E-04
  4.05950738E-04 -4.66867446E-05  1.76134299E-04  9.77924646E-05 -5.99487734E-04
  6.05945150E-04  4.14776738E-04  4.74278261E-05 -1.79601320E-04 -2.21499074E-04
 -4.62645646E-04 -5.20001103E-04 -5.94113172E-04 -4.83206506E-05  7.71306989E-04
 -2.21459917E-04 -4.62656253E-04 -5.19890970E-04 -5.94048268E-04 -4.83161464E-05
 -7.71252395E-04  9.77784271E-05 -5.99504032E-04  6.05771465E-04  4.14755337E-04
  4.74269016E-05  1.79556460E-04  3.73053232E-06  7.42417946E-05 -1.89654941E-04
 -3.70247346E-03  6.93942295E-03  9.85868787E-08  3.11269418E-05 -4.43352394E-05
 -7.27617862E-05  3.17253916E-04 -1.26685339E-03  1.66119292E-05  5.38093743E-04
  1.06340427E-03  1.51359518E-05 -4.92370845E-07  3.82848739E-06 -1.26058109E-04
  6.18581943E-07  4.00281261E-04 -2.67650657E-05  1.45638327E-04 -1.20958861E-04
  4.80908634E-06  7.82779108E-05 -3.42788056E-07 -5.70889712E-06 -6.15710287E-05
  8.02547067E-07 -8.47504137E-07  1.25708867E-05  1.86485943E-05 -6.96574772E-04
 -5.07353388E-04 -1.72890157E-06  8.02807966E-06 -6.24217117E-05  7.58804299E-05
  9.90132744E-05  3.94249005E-05 -6.83184458E-04  7.65638470E-04  1.58332797E-07
  1.53835042E-06  7.86904675E-06 -1.17932060E-06 -2.31688829E-04 -7.46508977E-05
 -1.22495579E-07  2.08959298E-03  1.04384471E-03  3.92802672E-06  1.94626861E-07
 -3.07907397E-05 -4.31332970E-06 -4.64488055E-08  1.05963615E-05 -4.96110377E-07
  1.02278003E-04  7.84910800E-05 -4.86845690E-09 -4.87717008E-06  6.41533526E-08
 -3.46238552E-06  7.61678450E-06  1.07370028E-07  3.24808966E-08  2.55515827E-05
  7.26458641E-06  1.13171266E-05 -3.73102546E-05 -9.66014779E-05  2.66108422E-04
  5.72873284E-06 -7.44794589E-06  1.09522685E-05 -1.05485596E-04  1.47563010E-04
 -1.22929052E-05 -1.06461221E-04  2.96120987E-04 -3.87761897E-04  2.29890906E-05
  3.83708960E-06 -1.66168984E-05 -4.14817723E-06  7.36043025E-06 -1.40193591E-04
  2.89458936E-05  6.90587918E-05  7.22665250E-05 -1.19597001E-04  2.79951871E-06
  1.51603903E-05 -9.68098760E-06 -1.82150001E-06 -1.04870514E-05 -4.48048148E-06
  1.39115966E-05  1.01406480E-05  1.70890463E-05  1.06000421E-04 -6.46659472E-04
 -1.83861853E-03  1.95457725E-07 -3.19891193E-05  1.19336273E-05 -3.60218814E-06
  4.65522519E-04 -5.75211092E-05 -2.87656931E-06  5.07277590E-04  2.47748582E-04
  7.73892879E-06  1.00225436E-07 -3.49244351E-06 -1.17432610E-05  1.15257667E-07
  9.36320712E-05 -4.16855432E-07  3.83035022E-05  9.26187708E-05  1.61672721E-06
  9.55376589E-06  1.52729662E-07 -1.47891060E-05 -4.97463171E-06  7.36101710E-08
  1.63321023E-07  6.07662944E-06 -1.72389846E-05  1.05489950E-04  1.18350961E-04
 -2.81475839E-08 -4.95270660E-06 -7.88353210E-06  7.08427375E-06  1.10106904E-05
 -3.62672358E-05 -9.66649762E-05  2.54524307E-04 -5.55438354E-06 -7.38780040E-06
  1.09159579E-05  1.01726388E-04  1.45599121E-04 -1.32892336E-05  9.41765753E-05
  2.92859319E-04 -3.92642007E-04  2.27282135E-05 -3.68985889E-06 -1.64535113E-05
 -3.90409227E-06 -7.12540301E-06 -1.38065523E-04 -2.87992255E-05  6.87322238E-05
  7.15621679E-05  1.17388401E-04  2.91657845E-06 -1.49954352E-05 -9.56741828E-06
 -1.85688923E-06  1.05059209E-05  4.73185680E-06  1.36911317E-05 -1.37567575E-05
  1.75149656E-05 -9.14149519E-05  1.09679709E-05 -1.74010396E-06 -1.79643456E-06
  7.08787368E-06  1.10161133E-05 -3.62501760E-05 -9.67843926E-05  2.53893602E-04
 -5.55427166E-06 -7.39047580E-06 -1.09193631E-05  1.01727189E-04  1.45656111E-04
  1.33512471E-05  9.40152501E-05  2.92924909E-04  3.92886700E-04  2.27303643E-05
  3.69101177E-06  1.64536693E-05 -3.90205311E-06 -7.12589593E-06 -1.38110588E-04
  2.88161970E-05 -6.87439105E-05  7.15473918E-05  1.17413517E-04 -2.91308298E-06
 -1.49967342E-05 -9.56643832E-06  1.85491251E-06 -1.05079364E-05  4.73163222E-06
  1.36926348E-05  1.01416330E-05  1.70907181E-05  1.06004857E-04 -6.46678255E-04
 -1.83903731E-03  1.94144833E-07 -3.19899653E-05 -1.19356501E-05 -3.58481705E-06
  4.65556373E-04  5.75421828E-05 -2.88710464E-06  5.07502995E-04 -2.47653208E-04
  7.73958182E-06 -9.88701616E-08  3.49110414E-06 -1.17442459E-05  1.15538051E-07
  9.36401584E-05  4.14008791E-07 -3.82949966E-05  9.26114173E-05  1.60502609E-06
 -9.55556864E-06  1.51693431E-07 -1.47903581E-05  4.97382046E-06 -7.44954032E-08
  1.63119772E-07  6.07750561E-06 -1.72410406E-05  1.05472750E-04  1.18297808E-04
 -2.70997723E-08 -4.95103998E-06  7.88578385E-06  7.26684558E-06  1.13202687E-05
 -3.72924718E-05 -9.67392094E-05  2.66209218E-04  5.72775922E-06 -7.44924685E-06
 -1.09547568E-05 -1.05470919E-04  1.47592433E-04  1.23404149E-05 -1.06454991E-04
  2.96084291E-04  3.87824738E-04  2.29912965E-05 -3.83646702E-06  1.66172699E-05
 -4.14623334E-06  7.36184231E-06 -1.40219426E-04 -2.89634054E-05 -6.90605578E-05
  7.22543253E-05 -1.19615097E-04 -2.79913178E-06  1.51602456E-05 -9.68092903E-06
  1.82213458E-06  1.04860644E-05 -4.48078930E-06  1.39132456E-05 -1.42498188E-05
  2.04718670E-05 -8.52012129E-05 -1.14918440E-05 -1.80073659E-06  1.58216014E-06
  7.58061505E-05  9.89176128E-05  3.94021114E-05 -6.83151822E-04  7.66822892E-04
  1.58000587E-07  1.53685793E-06 -7.86898136E-06 -1.18041621E-06 -2.31655265E-04
  7.46414026E-05 -3.55995105E-07  2.09039153E-03 -1.04430383E-03  3.92994166E-06
 -1.95331897E-07  3.07915629E-05 -4.31349917E-06 -4.50814058E-08  1.05717374E-05
  5.08701133E-07 -1.02305090E-04  7.84959031E-05 -1.48665887E-08  4.87920350E-06
  6.32252404E-08 -3.46236753E-06 -7.61783513E-06 -1.07451307E-07  3.21027354E-08
  2.55544924E-05  2.45734114E-03  3.23630476E-03  3.69626665E-04 -7.14984935E-03
  2.68964459E-03 -1.06484676E-04  1.77612720E-05 -5.66679343E-05  5.90019762E-03
  3.43535597E-04  1.92691757E-03 -2.47252598E-03 -2.74157814E-05  3.08769289E-06
 -1.98445350E-05  2.92755143E-05  3.13383994E-06 -5.11225659E-05 -5.10877181E-06
  3.87414304E-04 -1.78162478E-03 -1.52944076E-04 -6.33996981E-04 -1.20449563E-04
  6.68345027E-05 -5.24954284E-06  4.67102536E-06 -5.82923285E-05 -1.54640559E-05
  6.32390158E-05  1.06471148E-05  2.45748679E-03  3.23648904E-03  3.69651274E-04
 -7.14991145E-03  2.68884124E-03 -1.06496055E-04  1.77597324E-05  5.66747303E-05
  5.90061739E-03  3.43580886E-04 -1.92738673E-03 -2.47292160E-03 -2.75457810E-05
 -2.85490094E-06 -1.98417632E-05 -2.92800662E-05 -3.13527113E-06 -5.11199330E-05
 -5.10800724E-06  3.87492397E-04  1.78181815E-03  1.52976777E-04 -6.34015248E-04
 -1.20440465E-04 -6.68552702E-05 -5.25990533E-06  4.66902851E-06  5.83011110E-05
  1.54681446E-05  6.32446131E-05  1.06493325E-05  3.72455711E-06  7.42319672E-05
 -1.89559167E-04 -3.70319617E-03  6.94200980E-03  1.01450772E-07  3.11285032E-05
  4.43374934E-05 -7.27253951E-05  3.17288106E-04  1.26692589E-03  1.66934187E-05
  5.38268150E-04 -1.06407376E-03  1.51353982E-05  4.96654642E-07 -3.82993556E-06
 -1.26066211E-04  6.17766069E-07  4.00373354E-04  2.67725619E-05 -1.45637108E-04
 -1.21057871E-04  4.80851744E-06 -7.82868884E-05 -3.49068718E-07 -5.71036820E-06
  6.15805044E-05 -8.02855949E-07 -8.46524501E-07  1.25756383E-05  1.86532128E-05
 -6.96633207E-04 -5.07361924E-04 -1.72504467E-06  8.02482431E-06  6.24208705E-05
  2.51312647E-03  3.30899387E-03  3.81833115E-04 -7.28152941E-03  2.76772488E-03
  1.09754289E-04  1.73142494E-05  5.79614118E-05 -6.12195272E-03  3.66592451E-04
 -1.96405298E-03  2.52153009E-03 -3.23683596E-05  2.54840247E-06 -2.05964132E-05
  3.07178452E-05 -3.12860408E-06 -5.13301660E-05  5.21760329E-06  3.94673999E-04
 -1.85302953E-03  1.59680724E-04 -6.48174496E-04  1.17687286E-04 -6.81842662E-05
  5.12524095E-06  4.41926170E-06  5.93685673E-05 -1.62587418E-05 -6.61258717E-05
  1.20017970E-05  2.51313643E-03  3.30900863E-03  3.81861474E-04 -7.28178731E-03
  2.76872762E-03  1.09741181E-04  1.73151917E-05 -5.79585671E-05 -6.12154542E-03
  3.66568283E-04  1.96392067E-03  2.52033452E-03 -3.22372453E-05 -2.35423992E-06
 -2.05949100E-05 -3.07138128E-05  3.12701595E-06 -5.13334804E-05  5.21841381E-06
  3.94366576E-04  1.85288460E-03 -1.59654847E-04 -6.48047978E-04  1.17685092E-04
  6.81700364E-05  5.13174846E-06  4.41914620E-06 -5.93639520E-05  1.62559950E-05
 -6.61216652E-05  1.20001535E-05 -8.36588527E-02 -1.08815784E-01 -6.60957422E-03
  5.75481161E-04 -1.13390554E-02  3.88784956E-04 -2.14155813E-05 -1.12362007E-04
 -1.25065006E-02  1.07420407E-03 -2.55057551E-03 -6.42629472E-04  1.10801023E-05
 -2.22244650E-03 -8.68859310E-05 -2.16700290E-04  2.69109991E-05 -4.38587956E-04
  7.39058618E-05  2.59052229E-04 -5.48790968E-03  4.74516662E-04 -5.55035810E-04
  1.85362073E-04  3.82630793E-04 -9.13710888E-05  5.62932443E-06 -4.27392077E-04
  8.33528175E-05 -5.16658888E-04  1.46645071E-04  2.20970117E-01  2.87750645E-01
  1.71310606E-02  3.36052365E-03  7.78900431E-03 -1.61752143E-04  1.65080554E-05
  4.40132254E-04 -7.02769492E-03  6.40665857E-04 -4.89997024E-03 -1.86126090E-03
  2.06745302E-04 -8.63497804E-04  2.35120958E-04  2.43953066E-04 -2.39958458E-05
  6.64280516E-04 -1.23088027E-04 -2.41612520E-03  2.22867253E-03 -2.01689564E-04
  2.16519795E-03 -4.12595302E-04  3.89778021E-05 -9.21693985E-05  5.76139513E-06
 -6.79845178E-04  1.26854866E-04 -9.92300586E-05  3.20955550E-05  2.20983306E-01
  2.87767812E-01  1.71321185E-02  3.36014252E-03  7.79058602E-03 -1.61790819E-04
  1.65076561E-05 -4.40130556E-04 -7.02762201E-03  6.40703182E-04  4.90023304E-03
 -1.86148582E-03  2.06779407E-04  8.63263016E-04  2.35164933E-04 -2.43968940E-04
  2.40069620E-05  6.64309519E-04 -1.23095993E-04 -2.41594605E-03 -2.22890701E-03
  2.01691788E-04  2.16512069E-03 -4.12602381E-04 -3.90274439E-05 -9.22029565E-05
  5.77360301E-06  6.79871946E-04 -1.26862889E-04 -9.91952823E-05  3.20927017E-05
 -8.36582976E-02 -1.08815058E-01 -6.60950518E-03  5.75620215E-04 -1.13404207E-02
  3.88796317E-04 -2.14165828E-05  1.12350604E-04 -1.25068059E-02  1.07425677E-03
  2.55088366E-03 -6.42461914E-04  1.10868461E-05  2.22277784E-03 -8.68958272E-05
  2.16717444E-04 -2.69171350E-05 -4.38586468E-04  7.39075542E-05  2.58795435E-04
  5.48814305E-03 -4.74544717E-04 -5.54899667E-04  1.85393071E-04 -3.82639595E-04
 -9.14231753E-05  5.63242166E-06  4.27426613E-04 -8.33673117E-05 -5.16660965E-04
  1.46650596E-04 -8.17364601E-02 -1.06314898E-01 -6.45720595E-03  5.31835686E-04
 -1.10858695E-02 -3.79326137E-04 -2.05791450E-05  1.09850056E-04  1.21773493E-02
  1.04431276E-03  2.50447902E-03  6.42144329E-04  1.13205943E-05  2.17630245E-03
 -8.47973990E-05 -2.11378894E-04 -2.65365848E-05 -4.29300401E-04 -7.23956049E-05
  2.56794017E-04 -5.34799786E-03 -4.60974983E-04 -5.46108947E-04 -1.81475878E-04
 -3.74058026E-04  8.92461080E-05  5.44174829E-06  4.18026001E-04  8.14350342E-05
  5.04253419E-04  1.43100192E-04  2.15931745E-01  2.81189937E-01  1.67390082E-02
  3.26783318E-03  7.62963773E-03  1.57831084E-04  1.60876312E-05 -4.29897048E-04
  6.85430607E-03  6.25894660E-04  4.78243801E-03  1.82179880E-03  2.02145372E-04
  8.48480414E-04  2.29680783E-04  2.38306657E-04  2.33728292E-05  6.48816857E-04
  1.20394276E-04 -2.35945839E-03  2.17327266E-03  1.97143890E-04  2.11416963E-03
  4.03195690E-04 -3.80923941E-05  8.98529642E-05  5.56888581E-06  6.64216291E-04
  1.24093533E-04  9.67679348E-05  3.14788916E-05  2.15908389E-01  2.81159537E-01
  1.67371299E-02  3.26871115E-03  7.62702103E-03  1.57803402E-04  1.60859093E-05
  4.29880548E-04  6.85403722E-03  6.25858437E-04 -4.78247397E-03  1.82132390E-03
  2.02095515E-04 -8.48842669E-04  2.29638738E-04 -2.38295818E-04 -2.33693876E-05
  6.48741458E-04  1.20379666E-04 -2.35939561E-03 -2.17336815E-03 -1.97160393E-04
  2.11408746E-03  4.03174516E-04  3.79795794E-05  8.98899070E-05  5.57002946E-06
 -6.64151670E-04 -1.24081124E-04  9.67503644E-05  3.14726799E-05 -8.17307602E-02
 -1.06307488E-01 -6.45673258E-03  5.31289075E-04 -1.10843505E-02 -3.79312900E-04
 -2.05769617E-05 -1.09821601E-04  1.21766595E-02  1.04423928E-03 -2.50500804E-03
  6.41902314E-04  1.12781914E-05 -2.17609232E-03 -8.48063222E-05  2.11368479E-04
  2.65347097E-05 -4.29262434E-04 -7.23872028E-05  2.56442191E-04  5.34773023E-03
  4.60948147E-04 -5.45885995E-04 -1.81423393E-04  3.74004412E-04  8.92943050E-05
  5.44696935E-06 -4.17998329E-04 -8.14282536E-05  5.04203318E-04  1.43084290E-04
 -1.42493501E-05  2.04665420E-05 -8.51709171E-05 -1.14896698E-05 -1.80133434E-06
 -1.58303592E-06 -1.37580081E-05  1.75466473E-05 -9.14992026E-05  1.09731233E-05
 -1.74008912E-06  1.79280680E-06  8.84089525E-05 -8.02128171E-04  6.52331999E-04
 -3.85838286E-04  3.21949694E-05  1.50621013E-04 -2.36552616E-04 -5.78235843E-04
 -5.64612893E-04  6.13340847E-04 -5.35524576E-05 -7.73208295E-04 -2.36572702E-04
 -5.78226908E-04 -5.64661164E-04  6.13415495E-04 -5.35528787E-05  7.73204383E-04
  8.84142417E-05 -8.02153078E-04  6.52347762E-04 -3.85860745E-04  3.21953547E-05
 -1.50607508E-04  8.61771309E-05 -7.88470378E-04  6.38539990E-04  3.76354709E-04
  3.11127867E-05 -1.46513371E-04 -2.31514327E-04 -5.67662875E-04 -5.52797909E-04
 -5.99810595E-04 -5.24612671E-05  7.55572813E-04 -2.31476071E-04 -5.67674490E-04
 -5.52685480E-04 -5.99747270E-04 -5.24569063E-05 -7.55518514E-04  8.61622422E-05
 -7.88466202E-04  6.38419096E-04  3.76332733E-04  3.11116719E-05  1.46472926E-04
 -1.24362154E-05 -1.14347153E-05  1.09065677E-04 -4.79748627E-04 -8.31299014E-03
 -2.72616602E-05 -3.18851982E-06 -3.10103113E-06  2.41455746E-03  7.41697866E-05
  4.29823728E-07  4.64009170E-03  3.00310673E-04 -2.01872406E-03  6.05417578E-06
  4.32163425E-05  5.72407674E-06 -1.93607786E-05 -8.55276616E-06  8.47894772E-05
  6.24717013E-04 -1.46523451E-05 -1.66766287E-04 -2.87074001E-04  3.18969804E-05
  1.25093288E-05 -3.07301630E-06 -2.65895715E-05 -3.65531921E-05  3.28742962E-05
  7.86985516E-06  1.29369612E-05  2.20921949E-05 -2.72243227E-04  1.45948671E-05
 -2.12993662E-06  1.81276143E-05 -4.33998331E-05 -5.89168784E-05  6.59338017E-05
 -5.04949684E-04  6.39201555E-04 -1.56093592E-05 -1.87986409E-07  2.26103724E-06
  1.86637942E-04  1.44595497E-05 -1.84212392E-04 -3.78619340E-03 -1.22874919E-03
  4.32710275E-04 -6.77100135E-07  2.07726933E-05  5.50328344E-06  2.39276187E-06
 -1.88656979E-06 -9.74910551E-05 -2.69806317E-04 -4.79248341E-05 -1.21381469E-05
  7.18606413E-05 -1.08809074E-05 -4.40139089E-05 -8.50885830E-06  1.80253222E-07
 -1.37411571E-05 -7.42031396E-06  4.34159703E-06 -1.53094086E-05 -2.72449098E-05
  1.06358717E-04 -6.95262654E-04  8.20399992E-03 -9.01894536E-06  8.33724380E-06
 -1.24150874E-05  2.86605894E-04 -1.43258332E-04  1.89661983E-04 -2.26585446E-03
 -7.25466638E-04  1.88138057E-03 -9.33557852E-07  2.63912543E-06 -8.64426065E-06
 -4.17551378E-06 -5.69419004E-06  1.81828972E-04 -8.60635520E-05 -1.93097468E-05
  3.46196696E-05  5.13883112E-05  5.88276428E-06 -1.24446335E-05 -3.46475078E-07
 -4.18067675E-06  1.31258027E-05 -1.59656840E-05  1.32606467E-06  3.73639710E-07
  6.74255666E-07  6.52314217E-07  1.06947713E-05 -5.97596306E-04 -2.45746566E-05
 -4.27865886E-06 -5.51821596E-06  3.98984726E-04  4.66575238E-05  1.11919097E-04
 -2.78380999E-04  8.34909514E-05  5.82696197E-05  4.39095751E-08 -1.48354969E-05
 -6.32952684E-07 -2.73866164E-07 -4.52760002E-07  6.07206385E-05  9.42856208E-05
 -9.62516173E-07  9.09364183E-06 -2.52725285E-04  1.61681140E-06 -8.21104136E-06
 -2.00644464E-06 -2.44698585E-06  3.85365096E-06 -1.03150257E-05  1.94475267E-06
  6.58927094E-08  2.99273937E-05  5.26405661E-05  1.96496547E-05 -2.15360814E-06
  4.64748186E-06  1.35097188E-05  2.27583192E-05 -3.39682443E-05  3.24077298E-04
 -6.08013578E-03 -1.21617694E-05 -1.33327544E-05  1.34823161E-05  3.77495064E-04
  2.11382285E-04 -2.42853236E-04 -1.47603787E-03  7.21017885E-04 -1.82731161E-03
  3.20638316E-06  6.66836707E-06  8.99461854E-06 -1.10290884E-06 -5.78822834E-06
 -2.73719510E-04 -1.59685538E-04 -3.93992203E-06 -2.63708693E-05  8.43569683E-05
 -2.09090918E-05 -1.38150229E-05 -4.12314999E-06  1.33417462E-05  1.23532471E-05
 -1.33883991E-05  3.18736673E-06 -1.42154789E-06  2.65300426E-04 -5.78158426E-04
  3.77272300E-05 -4.90576161E-06  2.35464420E-05 -1.35081636E-05 -2.27557290E-05
  3.39586557E-05 -3.24063659E-04  6.08008551E-03  1.21616715E-05  1.33320472E-05
  1.34816250E-05 -3.77498880E-04 -2.11364283E-04 -2.42843398E-04  1.47600038E-03
 -7.20930245E-04 -1.82737260E-03 -3.20504602E-06  6.66853759E-06  8.99482667E-06
  1.10284988E-06  5.78772031E-06  2.73717018E-04 -1.59677538E-04 -3.95759619E-06
  2.63732221E-05 -8.43400788E-05 -2.09097614E-05  1.38120118E-05  4.12309658E-06
  1.33428649E-05  1.23516761E-05  1.33888511E-05 -3.18608932E-06 -3.73681672E-07
 -6.74476356E-07 -6.41841606E-07 -1.07585505E-05  5.97547696E-04  2.45736989E-05
  4.27655024E-06 -5.51916212E-06 -3.98968600E-04 -4.66277710E-05  1.11931758E-04
  2.78390948E-04 -8.34813961E-05  5.82419926E-05 -4.25812785E-08 -1.48349816E-05
 -6.33110473E-07  2.72612403E-07  4.52794364E-07 -6.07199433E-05  9.42909742E-05
 -9.67015256E-07 -9.08313739E-06  2.52716569E-04  1.61596282E-06  8.21086170E-06
  2.00564874E-06 -2.44687180E-06  3.85278350E-06  1.03145150E-05 -1.94440131E-06
 -6.68143130E-08 -2.99209630E-05 -5.26330448E-05 -1.96497196E-05  2.15314251E-06
  4.64847012E-06  1.53088045E-05  2.72437311E-05 -1.06358673E-04  6.95247752E-04
 -8.20410411E-03  9.01869132E-06 -8.33719168E-06 -1.24156462E-05 -2.86607786E-04
  1.43251489E-04  1.89674344E-04  2.26594924E-03  7.25418672E-04  1.88139785E-03
  9.33907878E-07  2.63888408E-06 -8.64358273E-06  4.17526929E-06  5.69411351E-06
 -1.81836402E-04 -8.60726706E-05 -1.92998336E-05 -3.46171381E-05 -5.13819283E-05
  5.88180652E-06  1.24471608E-05  3.45893831E-07 -4.18068705E-06  1.31246263E-05
  1.59659296E-05 -1.32570312E-06 -7.02194306E-06  1.40147972E-04 -5.49929122E-04
 -1.52425600E-05 -2.21821670E-06 -5.96780431E-06  4.33721496E-05  5.88806664E-05
 -6.59292585E-05  5.04870875E-04 -6.39077927E-04  1.56094062E-05  1.89090909E-07
  2.26071177E-06 -1.86656668E-04 -1.44860939E-05 -1.84200201E-04  3.78627536E-03
  1.22896500E-03  4.32565026E-04  6.76134911E-07  2.07725505E-05  5.50442500E-06
 -2.39209318E-06  1.88727599E-06  9.75065730E-05 -2.69804785E-04 -4.79323271E-05
  1.21339581E-05 -7.18625130E-05 -1.08831164E-05  4.40125231E-05  8.51029096E-06
  1.81493461E-07 -1.37434719E-05  7.41951094E-06 -4.34116126E-06  1.76423416E-03
  2.23380890E-03  3.22524416E-04 -4.83262742E-04 -3.61992464E-03 -1.56745919E-04
 -1.94316841E-05 -6.12917296E-05  5.66706285E-03  5.54557997E-04  4.02868516E-03
  8.26407144E-03 -9.89427109E-05 -1.00225459E-02  1.77537365E-05  6.24334233E-05
  1.25286469E-05  4.82476534E-05  8.09830221E-06  2.03962373E-03 -1.35836252E-03
 -1.78051848E-04 -9.88687995E-04 -8.30267238E-05  2.49766237E-04 -3.23391313E-05
 -1.68131479E-05 -1.28181832E-04 -2.51162881E-05  4.20934178E-05  8.86562037E-06
 -1.76396725E-03 -2.23345913E-03 -3.22465455E-04  4.82418050E-04  3.62037911E-03
  1.56723934E-04  1.94300773E-05 -6.12897748E-05 -5.66575569E-03 -5.54427993E-04
  4.02866472E-03 -8.26471164E-03  9.88944828E-05 -1.00222803E-02 -1.77620242E-05
  6.24276784E-05  1.25275063E-05 -4.82497478E-05 -8.09939683E-06 -2.03948910E-03
 -1.35812128E-03 -1.78030976E-04  9.88561822E-04  8.30255818E-05  2.49756056E-04
  3.23666940E-05  1.68164626E-05 -1.28173631E-04 -2.51111107E-05 -4.20819324E-05
 -8.86105388E-06  1.24371149E-05  1.14389318E-05 -1.09062443E-04  4.79460740E-04
  8.31344780E-03  2.72589316E-05  3.18986194E-06 -3.09960371E-06 -2.41396998E-03
 -7.41483047E-05  5.88104050E-07 -4.64032450E-03 -3.00273089E-04 -2.01867880E-03
 -6.05637283E-06  4.32112018E-05  5.72377968E-06  1.93553012E-05  8.54927563E-06
 -8.47843806E-05  6.24496638E-04 -1.46680368E-05  1.66760148E-04  2.87036327E-04
  3.18944075E-05 -1.25034948E-05  3.07443879E-06 -2.65851909E-05 -3.65475332E-05
 -3.28669644E-05 -7.87086417E-06 -1.29369110E-05 -2.21391096E-05  2.72231439E-04
 -1.45810202E-05  2.13012229E-06  1.81327493E-05  9.06753400E-04  1.14830516E-03
  2.08655344E-04 -5.76439750E-04 -5.29730123E-03  8.79496357E-05 -8.27806797E-06
  3.00994000E-05 -3.26837006E-03  2.86758006E-04 -1.89343706E-03 -2.93565796E-03
 -3.25634790E-05  4.93836334E-03  7.79483855E-06  4.08250533E-05 -5.95774784E-06
  2.02198254E-05 -1.83931909E-06  8.91307970E-04 -8.89577051E-04  6.91717470E-05
 -4.39276323E-04  4.11451660E-05 -1.17911115E-04  2.21354045E-05 -8.69854034E-06
  6.05092570E-05 -6.63076124E-06 -3.12334989E-05  4.08275216E-06 -9.06842259E-04
 -1.14841864E-03 -2.08680183E-04  5.76541811E-04  5.29715966E-03 -8.79545438E-05
  8.28029966E-06  3.01030350E-05  3.26880440E-03 -2.86831992E-04 -1.89356956E-03
  2.93578034E-03  3.26022662E-05  4.93824249E-03 -7.79553304E-06  4.08285819E-05
 -5.95788956E-06 -2.02208743E-05  1.83911280E-06 -8.91258250E-04 -8.89798786E-04
  6.91802702E-05  4.39257018E-04 -4.11298746E-05 -1.17912265E-04 -2.21469930E-05
  8.69877841E-06  6.05094416E-05 -6.63245141E-06  3.12420718E-05 -4.08675212E-06
  3.80953225E-02  4.95279168E-02  3.26614959E-03 -4.14550317E-03  6.52682734E-03
 -1.09143143E-04  1.03143103E-05  1.14912116E-04  3.90369391E-03 -3.38261254E-04
 -1.14169230E-03  8.03740428E-04 -2.06266457E-04 -2.13952129E-04  2.35191531E-05
  1.32877317E-04 -1.54700675E-05  1.98280398E-04 -4.46092168E-05 -2.41848072E-04
  1.84052512E-03 -1.52263392E-04  2.64088037E-04 -1.50995852E-05 -3.04924703E-04
  8.08199234E-06  2.99335682E-06  2.68226232E-04 -4.80911363E-05  2.18618229E-04
 -6.14186022E-05 -1.47934391E-01 -1.92543933E-01 -1.19079318E-02  5.75202682E-03
 -1.44532354E-02  2.63477417E-04 -1.94167307E-05 -7.08281885E-05  5.88367222E-04
 -9.21393921E-05  9.68536510E-04  2.29060255E-03 -1.63272520E-04 -1.75151984E-03
 -3.52608240E-04 -1.21966275E-04  1.41023942E-05 -4.29530993E-04  8.02602516E-05
 -4.00425270E-04 -5.93086727E-04  5.11177635E-05 -5.64921709E-05  3.15919925E-05
 -6.73499267E-04  9.98931896E-07 -3.15265885E-06  4.08765639E-04 -7.93794564E-05
 -5.00202956E-05  9.19354796E-06  1.47927109E-01  1.92534452E-01  1.19073633E-02
 -5.75221437E-03  1.44530092E-02 -2.63473712E-04  1.94159144E-05 -7.08044169E-05
 -5.88038954E-04  9.21184869E-05  9.68366179E-04 -2.29060023E-03  1.63256239E-04
 -1.75146598E-03  3.52606637E-04 -1.21950934E-04  1.41097884E-05  4.29502895E-04
 -8.02567797E-05  4.00544124E-04 -5.92968891E-04  5.11148819E-05  5.63924760E-05
 -3.15788993E-05 -6.73496887E-04 -1.06613810E-06  3.15040234E-06  4.08739256E-04
 -7.93746352E-05  5.00416506E-05 -9.19529071E-06 -3.80916681E-02 -4.95231608E-02
 -3.26586108E-03  4.14536892E-03 -6.52645023E-03  1.09131257E-04 -1.03118095E-05
  1.14904409E-04 -3.90315072E-03  3.38199739E-04 -1.14162289E-03 -8.03759164E-04
  2.06270040E-04 -2.13999460E-04 -2.35225464E-05  1.32873334E-04 -1.54721504E-05
 -1.98261658E-04  4.46071339E-05  2.41758516E-04  1.84031100E-03 -1.52240049E-04
 -2.64020963E-04  1.51021725E-05 -3.04909417E-04 -8.11535058E-06 -2.99307360E-06
  2.68219631E-04 -4.80926723E-05 -2.18588171E-04  6.14132866E-05  7.30779103E-02
  9.50069963E-02  6.22958033E-03 -7.67757407E-03  1.28959028E-02  2.04710434E-04
  2.63218538E-05 -2.22166183E-04 -7.17936852E-03 -6.53869751E-04  2.10944603E-03
 -7.56239360E-04 -2.80649994E-04  4.84938557E-04  4.35683481E-05  2.47991793E-04
  2.86777254E-05  3.81421940E-04  8.46389249E-05 -6.07360209E-04  3.48804640E-03
  2.93895429E-04  6.56437567E-04  7.17837626E-05  5.89205216E-04 -2.27626284E-05
  4.21448192E-06 -5.24410482E-04 -9.52136833E-05 -4.13929595E-04 -1.15553692E-04
 -2.83727278E-01 -3.69285012E-01 -2.28361228E-02  1.09405312E-02 -2.78650105E-02
 -5.06538261E-04 -3.71442283E-05  1.33177035E-04 -1.13139913E-03 -1.71469316E-04
 -1.84816421E-03 -4.37914638E-03 -3.50592654E-04  3.86047953E-03 -6.77064049E-04
 -2.35706361E-04 -2.75501733E-05 -8.25510609E-04 -1.52257483E-04 -8.13163438E-04
 -1.16452790E-03 -9.03667144E-05 -8.84995850E-05 -5.58915284E-05  1.29210099E-03
 -3.54774339E-06 -6.99341748E-06 -7.83799515E-04 -1.49795132E-04  9.53967028E-05
  1.95891504E-05  2.83756256E-01  3.69322746E-01  2.28383746E-02 -1.09399766E-02
  2.78659251E-02  5.06565227E-04  3.71467365E-05  1.33219560E-04  1.13233035E-03
  1.71550296E-04 -1.84887827E-03  4.37948221E-03  3.50628843E-04  3.86024756E-03
  6.77108545E-04 -2.35727271E-04 -2.75493351E-05  8.25591107E-04  1.52271535E-04
  8.12905537E-04 -1.16479724E-03 -9.03893155E-05  8.87535703E-05  5.59360822E-05
  1.29210486E-03  3.70028138E-06  7.01001604E-06 -7.83883202E-04 -1.49809944E-04
 -9.54138058E-05 -1.95952222E-05 -7.30873234E-02 -9.50192402E-02 -6.23031415E-03
  7.67767628E-03 -1.28973171E-02 -2.04770928E-04 -2.63259960E-05 -2.22171407E-04
  7.18128229E-03  6.54037211E-04  2.10892213E-03  7.56276924E-04  2.80646539E-04
[truncated: 25,610,915 more chars]
