# Supplementary material for: Hyperpyramidalized alkenes with bond orders near 1.5 as synthetic building blocks
Source: Nat Chem. 2026 Jan 21;18(5):913–22. doi: 10.1038/s41557-025-02055-9 (PMC12859755; doi:10.1038/s41557-025-02055-9)
Supplement: Supplementary file 2 — Output files for reported computations. [file 41557_2025_2055_MOESM2_ESM.zip › Computation data/TS-2/cubene-anthracene-TS-2-MBO.out]

 Entering Gaussian System, Link 0=/u/local/apps/gaussian/16_sse4/g16
 Initial command:
 /u/local/apps/gaussian/16_sse4/l1.exe "/work/8967675.1.pod_smp.q/Gau-73326.inp" -scrdir="/work/8967675.1.pod_smp.q/"
 Entering Link 1 = /u/local/apps/gaussian/16_sse4/l1.exe PID=     73327.
  
 Copyright (c) 1988,1990,1992,1993,1995,1998,2003,2009,2016,
            Gaussian, Inc.  All Rights Reserved.
  
 This is part of the Gaussian(R) 16 program.  It is based on
 the Gaussian(R) 09 system (copyright 2009, Gaussian, Inc.),
 the Gaussian(R) 03 system (copyright 2003, Gaussian, Inc.),
 the Gaussian(R) 98 system (copyright 1998, Gaussian, Inc.),
 the Gaussian(R) 94 system (copyright 1995, Gaussian, Inc.),
 the Gaussian 92(TM) system (copyright 1992, Gaussian, Inc.),
 the Gaussian 90(TM) system (copyright 1990, Gaussian, Inc.),
 the Gaussian 88(TM) system (copyright 1988, Gaussian, Inc.),
 the Gaussian 86(TM) system (copyright 1986, Carnegie Mellon
 University), and the Gaussian 82(TM) system (copyright 1983,
 Carnegie Mellon University). Gaussian is a federally registered
 trademark of Gaussian, Inc.
  
 This software contains proprietary and confidential information,
 including trade secrets, belonging to Gaussian, Inc.
  
 This software is provided under written license and may be
 used, copied, transmitted, or stored only in accord with that
 written license.
  
 The following legend is applicable only to US Government
 contracts under FAR:
  
                    RESTRICTED RIGHTS LEGEND
  
 Use, reproduction and disclosure by the US Government is
 subject to restrictions as set forth in subparagraphs (a)
 and (c) of the Commercial Computer Software - Restricted
 Rights clause in FAR 52.227-19.
  
 Gaussian, Inc.
 340 Quinnipiac St., Bldg. 40, Wallingford CT 06492
  
  
 ---------------------------------------------------------------
 Warning -- This program may not be used in any manner that
 competes with the business of Gaussian, Inc. or will provide
 assistance to any competitor of Gaussian, Inc.  The licensee
 of this program is prohibited from giving any competitor of
 Gaussian, Inc. access to this program.  By using this program,
 the user acknowledges that Gaussian, Inc. is engaged in the
 business of creating and licensing software in the field of
 computational chemistry and represents and warrants to the
 licensee that it is not a competitor of Gaussian, Inc. and that
 it will not use this program in any manner prohibited above.
 ---------------------------------------------------------------
  

 Cite this work as:
 Gaussian 16, Revision A.03,
 M. J. Frisch, G. W. Trucks, H. B. Schlegel, G. E. Scuseria, 
 M. A. Robb, J. R. Cheeseman, G. Scalmani, V. Barone, 
 G. A. Petersson, H. Nakatsuji, X. Li, M. Caricato, A. V. Marenich, 
 J. Bloino, B. G. Janesko, R. Gomperts, B. Mennucci, H. P. Hratchian, 
 J. V. Ortiz, A. F. Izmaylov, J. L. Sonnenberg, D. Williams-Young, 
 F. Ding, F. Lipparini, F. Egidi, J. Goings, B. Peng, A. Petrone, 
 T. Henderson, D. Ranasinghe, V. G. Zakrzewski, J. Gao, N. Rega, 
 G. Zheng, W. Liang, M. Hada, M. Ehara, K. Toyota, R. Fukuda, 
 J. Hasegawa, M. Ishida, T. Nakajima, Y. Honda, O. Kitao, H. Nakai, 
 T. Vreven, K. Throssell, J. A. Montgomery, Jr., J. E. Peralta, 
 F. Ogliaro, M. J. Bearpark, J. J. Heyd, E. N. Brothers, K. N. Kudin, 
 V. N. Staroverov, T. A. Keith, R. Kobayashi, J. Normand, 
 K. Raghavachari, A. P. Rendell, J. C. Burant, S. S. Iyengar, 
 J. Tomasi, M. Cossi, J. M. Millam, M. Klene, C. Adamo, R. Cammi, 
 J. W. Ochterski, R. L. Martin, K. Morokuma, O. Farkas, 
 J. B. Foresman, and D. J. Fox, Gaussian, Inc., Wallingford CT, 2016.
 
 ******************************************
 Gaussian 16:  ES64L-G16RevA.03 25-Dec-2016
                20-May-2025 
 ******************************************
 %nproc=16
 Will use up to   16 processors via shared memory.
 %mem=32GB
 %chk=cubene-anthracene-TS-2-MBO.chk
 ----------------------------------------------------------------------
 # wb97xd scrf=(smd,solvent=thf) geom=connectivity def2tzvp pop=nboread
 ----------------------------------------------------------------------
 1/38=1,57=2,172=1/1;
 2/12=2,17=6,18=5,40=1/2;
 3/5=44,7=101,11=2,25=1,30=1,70=32201,72=20,74=-58/1,2,3;
 4//1;
 5/5=2,38=5,53=20/2;
 6/7=2,8=2,9=2,10=2,28=1,40=2/1,7;
 99/5=1,9=1/99;
 ---------------------
 cubene anthracene MBO
 ---------------------
 Symbolic Z-matrix:
 Charge =  0 Multiplicity = 1
 C                    -0.00001  -1.11104  -1.37851 
 H                    -0.00003  -1.06278  -2.46168 
 C                    -0.00002   1.27024  -0.7086 
 C                     1.16527   2.29045  -0.77451 
 C                    -0.00006   3.34156  -0.76991 
 H                    -0.00008   4.23075  -1.38984 
 C                    -1.16534   2.29041  -0.77448 
 H                    -2.00867   2.28957  -1.46006 
 C                    -1.16532   2.29039   0.77455 
 C                    -0.00004   3.34154   0.76999 
 H                    -0.00004   4.2307    1.38995 
 C                     1.16529   2.29042   0.77453 
 H                     2.00861   2.28958   1.4601 
 C                    0.         1.27022   0.7086 
 C                    -1.22563  -1.29643  -0.70875 
 C                    -1.22561  -1.29643   0.70876 
 C                     0.00004  -1.11103   1.37849 
 H                     0.00005  -1.06277   2.46165 
 C                     1.22567  -1.29641   0.70872 
 C                     1.22564  -1.29641  -0.70879 
 C                     2.46072  -1.3925   -1.39642 
 C                     3.63357  -1.50284  -0.70699 
 C                     3.63359  -1.50283   0.70685 
 C                     2.46077  -1.39249   1.39631 
 C                    -2.46069  -1.39253   1.39639 
 C                    -3.63353  -1.5029    0.70696 
 C                    -3.63355  -1.50291  -0.70687 
 C                    -2.46073  -1.39254  -1.39634 
 H                     2.00858   2.28964  -1.46011 
 H                    -2.00863   2.28952   1.46015 
 H                     2.45747  -1.38014  -2.48047 
 H                     4.5722   -1.58727  -1.24089 
 H                     4.57224  -1.58726   1.24073 
 H                     2.45755  -1.38012   2.48037 
 H                    -2.45744  -1.38017   2.48045 
 H                    -4.57216  -1.58735   1.24087 
 H                    -4.5722   -1.58736  -1.24075 
 H                    -2.45752  -1.38018  -2.48039 
 
                          Input orientation:                          
 ---------------------------------------------------------------------
 Center     Atomic      Atomic             Coordinates (Angstroms)
 Number     Number       Type             X           Y           Z
 ---------------------------------------------------------------------
      1          6           0       -0.000007   -1.111041   -1.378513
      2          1           0       -0.000025   -1.062783   -2.461679
      3          6           0       -0.000020    1.270240   -0.708599
      4          6           0        1.165267    2.290451   -0.774512
      5          6           0       -0.000055    3.341563   -0.769913
      6          1           0       -0.000078    4.230752   -1.389842
      7          6           0       -1.165342    2.290413   -0.774483
      8          1           0       -2.008670    2.289569   -1.460056
      9          6           0       -1.165323    2.290385    0.774554
     10          6           0       -0.000036    3.341536    0.769992
     11          1           0       -0.000043    4.230702    1.389953
     12          6           0        1.165286    2.290424    0.774525
     13          1           0        2.008613    2.289583    1.460100
     14          6           0       -0.000002    1.270217    0.708602
     15          6           0       -1.225633   -1.296433   -0.708747
     16          6           0       -1.225610   -1.296428    0.708760
     17          6           0        0.000036   -1.111032    1.378486
     18          1           0        0.000053   -1.062767    2.461651
     19          6           0        1.225665   -1.296405    0.708721
     20          6           0        1.225643   -1.296410   -0.708786
     21          6           0        2.460722   -1.392496   -1.396415
     22          6           0        3.633566   -1.502838   -0.706987
     23          6           0        3.633589   -1.502834    0.706848
     24          6           0        2.460766   -1.392488    1.396313
     25          6           0       -2.460688   -1.392534    1.396390
     26          6           0       -3.633530   -1.502902    0.706962
     27          6           0       -3.633552   -1.502905   -0.706872
     28          6           0       -2.460732   -1.392541   -1.396338
     29          1           0        2.008578    2.289635   -1.460107
     30          1           0       -2.008633    2.289516    1.460150
     31          1           0        2.457473   -1.380138   -2.480471
     32          1           0        4.572197   -1.587270   -1.240894
     33          1           0        4.572236   -1.587264    1.240726
     34          1           0        2.457551   -1.380124    2.480368
     35          1           0       -2.457438   -1.380171    2.480445
     36          1           0       -4.572159   -1.587349    1.240870
     37          1           0       -4.572198   -1.587355   -1.240750
     38          1           0       -2.457517   -1.380182   -2.480393
 ---------------------------------------------------------------------
                    Distance matrix (angstroms):
                    1          2          3          4          5
     1  C    0.000000
     2  H    1.084240   0.000000
     3  C    2.473719   2.918268   0.000000
     4  C    3.645933   3.930473   1.550183   0.000000
     5  C    4.494004   4.718086   2.072230   1.569342   0.000000
     6  H    5.341805   5.400958   3.037881   2.345512   1.083960
     7  C    3.645922   3.930460   1.550184   2.330609   1.569341
     8  H    3.950383   4.034373   2.374530   3.247129   2.370131
     9  C    4.190866   4.803630   2.144381   2.798438   2.201864
    10  C    4.943836   5.462758   2.544897   2.201864   1.539905
    11  H    6.016529   6.546453   3.628809   3.131682   2.335720
    12  C    4.190876   4.803641   2.144381   1.549037   2.201863
    13  H    4.863797   5.536545   3.126807   2.388456   3.180309
    14  C    3.166455   3.936187   1.417201   2.144378   2.544893
    15  C    1.408941   2.151622   2.844282   4.311202   4.797582
    16  C    2.427587   3.407100   3.177855   4.558738   5.019902
    17  C    2.756999   3.840468   3.166446   4.190853   4.943806
    18  H    3.840467   4.923330   3.936167   4.803597   5.462703
    19  C    2.427587   3.407100   3.177856   3.881902   5.019910
    20  C    1.408941   2.151622   2.844282   3.587971   4.797590
    21  C    2.476838   2.701624   3.690326   3.953361   5.372080
    22  C    3.715818   4.059012   4.570876   4.526157   6.056020
    23  C    4.207761   4.841111   4.785033   4.761938   6.233167
    24  C    3.719446   4.587843   4.192403   4.467084   5.758421
    25  C    3.719446   4.587842   4.192402   5.605778   5.758408
    26  C    4.207761   4.841110   4.785031   6.293866   6.233149
    27  C    3.715819   4.059011   4.570874   6.117417   6.056001
    28  C    2.476838   2.701624   3.690324   5.205667   5.372065
    29  H    3.950401   4.034394   2.374531   1.086837   2.370132
    30  H    4.863782   5.536529   3.126807   3.881669   3.180310
    31  H    2.706646   2.477976   4.025333   4.248919   5.591057
    32  H    4.598998   4.761367   5.417921   5.182799   6.739489
    33  H    5.290804   5.906645   5.733299   5.541236   7.017254
    34  H    4.582899   5.528491   4.820124   5.073200   6.236865
    35  H    4.582898   5.528490   4.820123   6.098541   6.236853
    36  H    5.290804   5.906644   5.733297   7.212292   7.017233
    37  H    4.598998   4.761366   5.417919   6.940696   6.739467
    38  H    2.706646   2.477975   4.025330   5.432140   5.591041
                    6          7          8          9         10
     6  H    0.000000
     7  C    2.345511   0.000000
     8  H    2.794202   1.086836   0.000000
     9  C    3.131682   1.549037   2.388455   0.000000
    10  C    2.335720   2.201863   3.180308   1.569342   0.000000
    11  H    2.779795   3.131681   3.990630   2.345511   1.083959
    12  C    3.131682   2.798438   3.881668   2.330609   1.569341
    13  H    3.990632   3.881669   4.966475   3.247129   2.370132
    14  C    3.628806   2.144378   3.126804   1.550182   2.072229
    15  C    5.702250   3.587955   3.746601   3.881892   5.019912
    16  C    6.037862   3.881890   4.263370   3.587923   4.797551
    17  C    6.016502   4.190848   4.863775   3.645879   4.493954
    18  H    6.546399   4.803595   5.536507   3.930398   4.718008
    19  C    6.037870   4.558736   5.293744   4.311174   4.797561
    20  C    5.702258   4.311198   4.887170   4.558740   5.019922
    21  C    6.138118   5.205666   5.791124   5.605794   5.758447
    22  C    6.822295   6.117420   6.839904   6.293873   6.233177
    23  C    7.104481   6.293870   7.135326   6.117406   6.056000
    24  C    6.740864   5.605780   6.456953   5.205637   5.372039
    25  C    6.740848   4.467069   4.682039   3.953295   5.372020
    26  C    7.104460   4.761919   4.660362   4.526107   6.055975
    27  C    6.822273   4.526134   4.194089   4.761914   6.233151
    28  C    6.138101   3.953339   3.710304   4.467080   5.758428
    29  H    2.794203   3.247129   4.017248   3.881669   3.180309
    30  H    3.990632   2.388457   2.920206   1.086837   2.370132
    31  H    6.221826   5.432138   5.869790   6.098572   6.236912
    32  H    7.401166   6.940700   7.641055   7.212307   7.017272
    33  H    7.853359   7.212298   8.101381   6.940682   6.739461
    34  H    7.245716   6.098545   6.995764   5.432095   5.590992
    35  H    7.245702   5.073190   5.403326   4.248836   5.590974
    36  H    7.853335   5.541217   5.375590   5.182741   6.739432
    37  H    7.401140   5.182775   4.652989   5.541220   7.017244
    38  H    6.221807   4.248895   3.835313   5.073215   6.236893
                   11         12         13         14         15
    11  H    0.000000
    12  C    2.345511   0.000000
    13  H    2.794202   1.086837   0.000000
    14  C    3.037879   1.550182   2.374530   0.000000
    15  C    6.037867   4.558742   5.293747   3.177852   0.000000
    16  C    5.702210   4.311173   4.887145   2.844254   1.417507
    17  C    5.341746   3.645885   3.950345   2.473680   2.427587
    18  H    5.400866   3.930401   4.034311   2.918218   3.407100
    19  C    5.702223   3.587941   3.746583   2.844259   2.831621
    20  C    6.037879   3.881911   4.263385   3.177856   2.451276
    21  C    6.740888   4.467106   4.682071   4.192410   3.751177
    22  C    7.104488   4.761945   4.660386   4.785033   4.863581
    23  C    6.822269   4.526136   4.194087   4.570864   5.065427
    24  C    6.138069   3.953319   3.710277   3.690301   4.246180
    25  C    6.138045   5.205630   5.791088   3.690294   2.442580
    26  C    6.822237   6.117395   6.839878   4.570855   2.800862
    27  C    7.104457   6.293864   7.135318   4.785024   2.416756
    28  C    6.740866   5.605790   6.456959   4.192403   1.416858
    29  H    3.990632   2.388456   2.920207   3.126804   4.887182
    30  H    2.794202   3.247129   4.017246   2.374530   4.263359
    31  H    7.245764   5.073241   5.403372   4.820140   4.087944
    32  H    7.853377   5.541251   5.375623   5.733304   5.829460
    33  H    7.401130   5.182771   4.652981   5.417907   6.123750
    34  H    6.221747   4.248855   3.835263   4.025299   4.872710
    35  H    6.221725   5.432086   5.869737   4.025292   3.419839
    36  H    7.401094   6.940668   7.641022   5.417897   3.883925
    37  H    7.853342   7.212297   8.101377   5.733295   3.401053
    38  H    7.245742   6.098569   6.995783   4.820133   2.159463
                   16         17         18         19         20
    16  C    0.000000
    17  C    1.408940   0.000000
    18  H    2.151621   1.084240   0.000000
    19  C    2.451275   1.408941   2.151621   0.000000
    20  C    2.831621   2.427588   3.407100   1.417507   0.000000
    21  C    4.246179   3.719445   4.587841   2.442580   1.416858
    22  C    5.065426   4.207761   4.841110   2.800863   2.416756
    23  C    4.863581   3.715819   4.059012   2.416757   2.800863
    24  C    3.751176   2.476838   2.701623   1.416859   2.442581
    25  C    1.416859   2.476838   2.701624   3.751177   4.246180
    26  C    2.416757   3.715819   4.059012   4.863581   5.065426
    27  C    2.800863   4.207760   4.841110   5.065426   4.863581
    28  C    2.442581   3.719445   4.587842   4.246179   3.751177
    29  H    5.293751   4.863783   5.536511   4.263385   3.746624
    30  H    3.746559   3.950335   4.034306   4.887142   5.293741
    31  H    4.872710   4.582899   5.528491   3.419840   2.159464
    32  H    6.123749   5.290804   5.906644   3.883926   3.401053
    33  H    5.829459   4.598999   4.761367   3.401054   3.883926
    34  H    4.087943   2.706646   2.477975   2.159464   3.419840
    35  H    2.159463   2.706645   2.477975   4.087942   4.872709
    36  H    3.401054   4.598998   4.761367   5.829459   6.123750
    37  H    3.883926   5.290804   5.906644   6.123749   5.829459
    38  H    3.419840   4.582898   5.528490   4.872709   4.087943
                   21         22         23         24         25
    21  C    0.000000
    22  C    1.364936   0.000000
    23  C    2.410707   1.413835   0.000000
    24  C    2.792728   2.410707   1.364937   0.000000
    25  C    5.658625   6.447968   6.134154   4.921454   0.000000
    26  C    6.447968   7.403373   7.267119   6.134154   1.364936
    27  C    6.134153   7.267118   7.403374   6.447968   2.410706
    28  C    4.921454   6.134153   6.447969   5.658625   2.792728
    29  H    3.710334   4.194118   4.660384   4.682055   6.456956
    30  H    6.456958   7.135323   6.839887   5.791093   3.710244
    31  H    1.084131   2.131548   3.399604   3.876805   6.262469
    32  H    2.126135   1.083150   2.163750   3.383924   7.513632
    33  H    3.383924   2.163750   1.083149   2.126135   7.037341
    34  H    3.876804   3.399603   2.131548   1.084130   5.036292
    35  H    6.262467   6.875689   6.345179   5.036291   1.084130
    36  H    7.513631   8.434169   8.223541   7.037341   2.126135
    37  H    7.037341   8.223540   8.434170   7.513631   3.383923
    38  H    5.036292   6.345180   6.875691   6.262468   3.876804
                   26         27         28         29         30
    26  C    0.000000
    27  C    1.413834   0.000000
    28  C    2.410706   1.364936   0.000000
    29  H    7.135328   6.839909   5.791133   0.000000
    30  H    4.194045   4.660344   4.682036   4.966476   0.000000
    31  H    6.875690   6.345180   5.036292   3.835347   6.995781
    32  H    8.434170   8.223540   7.037341   4.653019   8.101385
    33  H    8.223540   8.434169   7.513632   5.375610   7.641034
    34  H    6.345180   6.875690   6.262468   5.403337   5.869745
    35  H    2.131548   3.399603   3.876804   6.995765   3.835235
    36  H    1.083150   2.163750   3.383924   8.101381   4.652938
    37  H    2.163750   1.083150   2.126135   7.641059   5.375580
    38  H    3.399603   2.131548   1.084130   5.869799   5.403338
                   31         32         33         34         35
    31  H    0.000000
    32  H    2.459982   0.000000
    33  H    4.285141   2.481620   0.000000
    34  H    4.960839   4.285140   2.459982   0.000000
    35  H    6.983340   7.956571   7.141156   4.914989   0.000000
    36  H    7.956572   9.475146   9.144395   7.141157   2.459982
    37  H    7.141157   9.144395   9.475146   7.956572   4.285140
    38  H    4.914990   7.141157   7.956572   6.983340   4.960838
                   36         37         38
    36  H    0.000000
    37  H    2.481620   0.000000
    38  H    4.285140   2.459982   0.000000
 Stoichiometry    C22H16
 Framework group  C1[X(C22H16)]
 Deg. of freedom   108
 Full point group                 C1      NOp   1
 Largest Abelian subgroup         C1      NOp   1
 Largest concise Abelian subgroup C1      NOp   1
                         Standard orientation:                         
 ---------------------------------------------------------------------
 Center     Atomic      Atomic             Coordinates (Angstroms)
 Number     Number       Type             X           Y           Z
 ---------------------------------------------------------------------
      1          6           0        0.000007   -1.111041    1.378513
      2          1           0        0.000025   -1.062783    2.461679
      3          6           0        0.000020    1.270240    0.708599
      4          6           0       -1.165266    2.290451    0.774512
      5          6           0        0.000056    3.341563    0.769913
      6          1           0        0.000079    4.230752    1.389842
      7          6           0        1.165343    2.290413    0.774483
      8          1           0        2.008671    2.289568    1.460056
      9          6           0        1.165324    2.290385   -0.774554
     10          6           0        0.000037    3.341536   -0.769992
     11          1           0        0.000044    4.230702   -1.389953
     12          6           0       -1.165285    2.290424   -0.774525
     13          1           0       -2.008612    2.289584   -1.460100
     14          6           0        0.000002    1.270217   -0.708602
     15          6           0        1.225633   -1.296433    0.708747
     16          6           0        1.225610   -1.296428   -0.708760
     17          6           0       -0.000036   -1.111032   -1.378486
     18          1           0       -0.000053   -1.062767   -2.461651
     19          6           0       -1.225665   -1.296405   -0.708721
     20          6           0       -1.225643   -1.296410    0.708786
     21          6           0       -2.460722   -1.392495    1.396415
     22          6           0       -3.633566   -1.502837    0.706987
     23          6           0       -3.633589   -1.502833   -0.706848
     24          6           0       -2.460766   -1.392487   -1.396313
     25          6           0        2.460688   -1.392535   -1.396390
     26          6           0        3.633530   -1.502903   -0.706962
     27          6           0        3.633552   -1.502906    0.706872
     28          6           0        2.460732   -1.392542    1.396338
     29          1           0       -2.008577    2.289636    1.460107
     30          1           0        2.008634    2.289515   -1.460150
     31          1           0       -2.457473   -1.380137    2.480471
     32          1           0       -4.572197   -1.587269    1.240894
     33          1           0       -4.572236   -1.587263   -1.240726
     34          1           0       -2.457551   -1.380123   -2.480368
     35          1           0        2.457438   -1.380172   -2.480445
     36          1           0        4.572159   -1.587350   -1.240870
     37          1           0        4.572198   -1.587356    1.240750
     38          1           0        2.457517   -1.380183    2.480393
 ---------------------------------------------------------------------
 Rotational constants (GHZ):           0.4057105           0.3404066           0.2368076
 Standard basis: def2TZVP (5D, 7F)
 There are   888 symmetry adapted cartesian basis functions of A   symmetry.
 There are   778 symmetry adapted basis functions of A   symmetry.
   778 basis functions,  1250 primitive gaussians,   888 cartesian basis functions
    74 alpha electrons       74 beta electrons
       nuclear repulsion energy      1709.1740002099 Hartrees.
 NAtoms=   38 NActive=   38 NUniq=   38 SFac= 1.00D+00 NAtFMM=   60 NAOKFM=F Big=F
 Integral buffers will be    131072 words long.
 Raffenetti 2 integral format.
 Two-electron integral symmetry is turned on.
 Nuclear repulsion after empirical dispersion term =     1709.1403057542 Hartrees.
 ------------------------------------------------------------------------------
 Polarizable Continuum Model (PCM)
 =================================
 Model                : PCM.
 Atomic radii         : SMD-Coulomb.
 Polarization charges : Total charges.
 Charge compensation  : None.
 Solution method      : On-the-fly selection.
 Cavity type          : VdW (van der Waals Surface) (Alpha=1.000).
 Cavity algorithm     : GePol (No added spheres)
                        Default sphere list used, NSphG=   38.
                        Lebedev-Laikov grids with approx.  5.0 points / Ang**2.
                        Smoothing algorithm: York/Karplus (Gamma=1.0000).
                        Polarization charges: spherical gaussians, with
                                              point-specific exponents (IZeta= 3).
                        Self-potential: point-specific (ISelfS= 7).
                        Self-field    : sphere-specific E.n sum rule (ISelfD= 2).
 Solvent              : TetraHydroFuran, Eps=   7.425700 Eps(inf)=   1.974025
 ------------------------------------------------------------------------------
 ------------------------------------------------------------------------------
 Atomic radii for non-electrostatic terms: SMD-CDS.
 ------------------------------------------------------------------------------
 Nuclear repulsion after PCM non-electrostatic terms =     1709.1281626558 Hartrees.
 One-electron integrals computed using PRISM.
   1 Symmetry operations used in ECPInt.
 ECPInt:  NShTT=   46971 NPrTT=  144448 LenC2=   43312 LenP2D=   96348.
 LDataN:  DoStor=T MaxTD1= 6 Len=  172
 NBasis=   778 RedAO= T EigKep=  2.67D-06  NBF=   778
 NBsUse=   777 1.00D-06 EigRej=  9.88D-07 NBFU=   777
 ExpMin= 9.52D-02 ExpMax= 1.36D+04 ExpMxC= 4.63D+02 IAcc=3 IRadAn=         5 AccDes= 0.00D+00
 Harris functional with IExCor= 4639 and IRadAn=       5 diagonalized for initial guess.
 HarFok:  IExCor= 4639 AccDes= 0.00D+00 IRadAn=         5 IDoV= 1 UseB2=F ITyADJ=14
 ICtDFT=  3500011 ScaDFX=  1.000000  1.000000  1.000000  1.000000
 FoFCou: FMM=F IPFlag=           0 FMFlag=      100000 FMFlg1=           0
         NFxFlg=           0 DoJE=T BraDBF=F KetDBF=T FulRan=T
         wScrn=  0.000000 ICntrl=       500 IOpCl=  0 I1Cent=   200000004 NGrid=           0
         NMat0=    1 NMatS0=      1 NMatT0=    0 NMatD0=    1 NMtDS0=    0 NMtDT0=    0
 Petite list used in FoFCou.
 Requested convergence on RMS density matrix=1.00D-08 within 128 cycles.
 Requested convergence on MAX density matrix=1.00D-06.
 Requested convergence on             energy=1.00D-06.
 No special actions if energy rises.
 Inv3:  Mode=1 IEnd=    22325952.
 Iteration    1 A*A^-1 deviation from unit magnitude is 7.88D-15 for    680.
 Iteration    1 A*A^-1 deviation from orthogonality  is 2.96D-15 for   2277    494.
 Iteration    1 A^-1*A deviation from unit magnitude is 7.88D-15 for   1013.
 Iteration    1 A^-1*A deviation from orthogonality  is 2.98D-15 for   2218    498.
 Error on total polarization charges =  0.05412
 SCF Done:  E(RwB97XD) =  -847.707185246     A.U. after   13 cycles
            NFock= 13  Conv=0.98D-08     -V/T= 2.0050
 SMD-CDS (non-electrostatic) energy       (kcal/mol) =      -7.62
 (included in total energy above)

 **********************************************************************

            Population analysis using the SCF density.

 **********************************************************************

 Orbital symmetries:
       Occupied  (A) (A) (A) (A) (A) (A) (A) (A) (A) (A) (A) (A)
                 (A) (A) (A) (A) (A) (A) (A) (A) (A) (A) (A) (A)
                 (A) (A) (A) (A) (A) (A) (A) (A) (A) (A) (A) (A)
                 (A) (A) (A) (A) (A) (A) (A) (A) (A) (A) (A) (A)
                 (A) (A) (A) (A) (A) (A) (A) (A) (A) (A) (A) (A)
                 (A) (A) (A) (A) (A) (A) (A) (A) (A) (A) (A) (A)
                 (A) (A)
       Virtual   (A) (A) (A) (A) (A) (A) (A) (A) (A) (A) (A) (A)
                 (A) (A) (A) (A) (A) (A) (A) (A) (A) (A) (A) (A)
                 (A) (A) (A) (A) (A) (A) (A) (A) (A) (A) (A) (A)
                 (A) (A) (A) (A) (A) (A) (A) (A) (A) (A) (A) (A)
                 (A) (A) (A) (A) (A) (A) (A) (A) (A) (A) (A) (A)
                 (A) (A) (A) (A) (A) (A) (A) (A) (A) (A) (A) (A)
                 (A) (A) (A) (A) (A) (A) (A) (A) (A) (A) (A) (A)
                 (A) (A) (A) (A) (A) (A) (A) (A) (A) (A) (A) (A)
                 (A) (A) (A) (A) (A) (A) (A) (A) (A) (A) (A) (A)
                 (A) (A) (A) (A) (A) (A) (A) (A) (A) (A) (A) (A)
                 (A) (A) (A) (A) (A) (A) (A) (A) (A) (A) (A) (A)
                 (A) (A) (A) (A) (A) (A) (A) (A) (A) (A) (A) (A)
                 (A) (A) (A) (A) (A) (A) (A) (A) (A) (A) (A) (A)
                 (A) (A) (A) (A) (A) (A) (A) (A) (A) (A) (A) (A)
                 (A) (A) (A) (A) (A) (A) (A) (A) (A) (A) (A) (A)
                 (A) (A) (A) (A) (A) (A) (A) (A) (A) (A) (A) (A)
                 (A) (A) (A) (A) (A) (A) (A) (A) (A) (A) (A) (A)
                 (A) (A) (A) (A) (A) (A) (A) (A) (A) (A) (A) (A)
                 (A) (A) (A) (A) (A) (A) (A) (A) (A) (A) (A) (A)
                 (A) (A) (A) (A) (A) (A) (A) (A) (A) (A) (A) (A)
                 (A) (A) (A) (A) (A) (A) (A) (A) (A) (A) (A) (A)
                 (A) (A) (A) (A) (A) (A) (A) (A) (A) (A) (A) (A)
                 (A) (A) (A) (A) (A) (A) (A) (A) (A) (A) (A) (A)
                 (A) (A) (A) (A) (A) (A) (A) (A) (A) (A) (A) (A)
                 (A) (A) (A) (A) (A) (A) (A) (A) (A) (A) (A) (A)
                 (A) (A) (A) (A) (A) (A) (A) (A) (A) (A) (A) (A)
                 (A) (A) (A) (A) (A) (A) (A) (A) (A) (A) (A) (A)
                 (A) (A) (A) (A) (A) (A) (A) (A) (A) (A) (A) (A)
                 (A) (A) (A) (A) (A) (A) (A) (A) (A) (A) (A) (A)
                 (A) (A) (A) (A) (A) (A) (A) (A) (A) (A) (A) (A)
                 (A) (A) (A) (A) (A) (A) (A) (A) (A) (A) (A) (A)
                 (A) (A) (A) (A) (A) (A) (A) (A) (A) (A) (A) (A)
                 (A) (A) (A) (A) (A) (A) (A) (A) (A) (A) (A) (A)
                 (A) (A) (A) (A) (A) (A) (A) (A) (A) (A) (A) (A)
                 (A) (A) (A) (A) (A) (A) (A) (A) (A) (A) (A) (A)
                 (A) (A) (A) (A) (A) (A) (A) (A) (A) (A) (A) (A)
                 (A) (A) (A) (A) (A) (A) (A) (A) (A) (A) (A) (A)
                 (A) (A) (A) (A) (A) (A) (A) (A) (A) (A) (A) (A)
                 (A) (A) (A) (A) (A) (A) (A) (A) (A) (A) (A) (A)
                 (A) (A) (A) (A) (A) (A) (A) (A) (A) (A) (A) (A)
                 (A) (A) (A) (A) (A) (A) (A) (A) (A) (A) (A) (A)
                 (A) (A) (A) (A) (A) (A) (A) (A) (A) (A) (A) (A)
                 (A) (A) (A) (A) (A) (A) (A) (A) (A) (A) (A) (A)
                 (A) (A) (A) (A) (A) (A) (A) (A) (A) (A) (A) (A)
                 (A) (A) (A) (A) (A) (A) (A) (A) (A) (A) (A) (A)
                 (A) (A) (A) (A) (A) (A) (A) (A) (A) (A) (A) (A)
                 (A) (A) (A) (A) (A) (A) (A) (A) (A) (A) (A) (A)
                 (A) (A) (A) (A) (A) (A) (A) (A) (A) (A) (A) (A)
                 (A) (A) (A) (A) (A) (A) (A) (A) (A) (A) (A) (A)
                 (A) (A) (A) (A) (A) (A) (A) (A) (A) (A) (A) (A)
                 (A) (A) (A) (A) (A) (A) (A) (A) (A) (A) (A) (A)
                 (A) (A) (A) (A) (A) (A) (A) (A) (A) (A) (A) (A)
                 (A) (A) (A) (A) (A) (A) (A) (A) (A) (A) (A) (A)
                 (A) (A) (A) (A) (A) (A) (A) (A) (A) (A) (A) (A)
                 (A) (A) (A) (A) (A) (A) (A) (A) (A) (A) (A) (A)
                 (A) (A) (A) (A) (A) (A) (A) (A) (A) (A) (A) (A)
                 (A) (A) (A) (A) (A) (A) (A) (A) (A) (A) (A) (A)
                 (A) (A) (A) (A) (A) (A) (A) (A) (A) (A) (A) (A)
                 (A) (A) (A) (A) (A) (A) (A)
 The electronic state is 1-A.
 Alpha  occ. eigenvalues --  -10.29755 -10.29736 -10.29676 -10.29674 -10.29287
 Alpha  occ. eigenvalues --  -10.29287 -10.29270 -10.29268 -10.29156 -10.29152
 Alpha  occ. eigenvalues --  -10.29108 -10.29106 -10.28370 -10.28336 -10.28335
 Alpha  occ. eigenvalues --  -10.28334 -10.28334 -10.28319 -10.28228 -10.28228
 Alpha  occ. eigenvalues --  -10.28183 -10.28183  -1.07774  -0.98708  -0.95389
 Alpha  occ. eigenvalues --   -0.90266  -0.88204  -0.84867  -0.84864  -0.83732
 Alpha  occ. eigenvalues --   -0.82484  -0.82395  -0.79770  -0.74008  -0.70603
 Alpha  occ. eigenvalues --   -0.69369  -0.68262  -0.65970  -0.65693  -0.62784
 Alpha  occ. eigenvalues --   -0.61592  -0.61084  -0.60263  -0.59252  -0.54769
 Alpha  occ. eigenvalues --   -0.54522  -0.53901  -0.53554  -0.53376  -0.53253
 Alpha  occ. eigenvalues --   -0.53174  -0.52811  -0.50457  -0.49960  -0.49358
 Alpha  occ. eigenvalues --   -0.49000  -0.46945  -0.45548  -0.45401  -0.42550
 Alpha  occ. eigenvalues --   -0.42324  -0.41673  -0.41170  -0.40262  -0.37924
 Alpha  occ. eigenvalues --   -0.37485  -0.36483  -0.36394  -0.35090  -0.34842
 Alpha  occ. eigenvalues --   -0.33145  -0.31546  -0.26603  -0.26516
 Alpha virt. eigenvalues --    0.00148   0.04342   0.04837   0.06713   0.09077
 Alpha virt. eigenvalues --    0.11392   0.12374   0.12814   0.13326   0.13869
 Alpha virt. eigenvalues --    0.14444   0.14807   0.14837   0.16271   0.16808
 Alpha virt. eigenvalues --    0.17967   0.18427   0.18548   0.18871   0.19154
 Alpha virt. eigenvalues --    0.19451   0.19689   0.20309   0.20375   0.20975
 Alpha virt. eigenvalues --    0.21543   0.22849   0.23405   0.24301   0.24892
 Alpha virt. eigenvalues --    0.24977   0.25873   0.25909   0.26744   0.26988
 Alpha virt. eigenvalues --    0.27387   0.28904   0.28931   0.29013   0.29327
 Alpha virt. eigenvalues --    0.30364   0.30467   0.30622   0.30939   0.31613
 Alpha virt. eigenvalues --    0.32073   0.32319   0.32432   0.32922   0.33566
 Alpha virt. eigenvalues --    0.34541   0.35419   0.35769   0.36075   0.36234
 Alpha virt. eigenvalues --    0.36447   0.37267   0.37686   0.37901   0.38163
 Alpha virt. eigenvalues --    0.38865   0.39263   0.39891   0.40942   0.40978
 Alpha virt. eigenvalues --    0.41041   0.41105   0.41729   0.42015   0.43127
 Alpha virt. eigenvalues --    0.44003   0.44304   0.44779   0.44814   0.45535
 Alpha virt. eigenvalues --    0.46550   0.46854   0.47686   0.47768   0.47955
 Alpha virt. eigenvalues --    0.47964   0.48664   0.49081   0.49651   0.49824
 Alpha virt. eigenvalues --    0.49946   0.50324   0.50352   0.50352   0.51084
 Alpha virt. eigenvalues --    0.51171   0.51605   0.51966   0.52599   0.52817
 Alpha virt. eigenvalues --    0.53003   0.53440   0.54485   0.54992   0.56348
 Alpha virt. eigenvalues --    0.56501   0.56957   0.57594   0.57627   0.58147
 Alpha virt. eigenvalues --    0.58994   0.59103   0.59349   0.59850   0.60252
 Alpha virt. eigenvalues --    0.60437   0.61140   0.61162   0.61261   0.62348
 Alpha virt. eigenvalues --    0.63415   0.63730   0.63752   0.63825   0.66109
 Alpha virt. eigenvalues --    0.67304   0.67658   0.67773   0.70181   0.71294
 Alpha virt. eigenvalues --    0.71540   0.71818   0.72810   0.73152   0.73905
 Alpha virt. eigenvalues --    0.74505   0.74654   0.75058   0.76713   0.77179
 Alpha virt. eigenvalues --    0.77585   0.78707   0.79804   0.80476   0.80984
 Alpha virt. eigenvalues --    0.81386   0.81464   0.81747   0.82266   0.82299
 Alpha virt. eigenvalues --    0.83054   0.83287   0.84057   0.85239   0.85639
 Alpha virt. eigenvalues --    0.87317   0.88025   0.88096   0.90215   0.91108
 Alpha virt. eigenvalues --    0.91171   0.91287   0.92297   0.92956   0.93067
 Alpha virt. eigenvalues --    0.93269   0.93289   0.94608   0.95387   0.95939
 Alpha virt. eigenvalues --    0.96871   0.96956   0.97684   0.97746   0.98342
 Alpha virt. eigenvalues --    0.98963   0.99173   0.99983   1.00154   1.00948
 Alpha virt. eigenvalues --    1.02295   1.02562   1.03558   1.04543   1.07410
 Alpha virt. eigenvalues --    1.09293   1.09530   1.10132   1.10291   1.10519
 Alpha virt. eigenvalues --    1.10762   1.11274   1.11811   1.12428   1.13396
 Alpha virt. eigenvalues --    1.14464   1.16460   1.17146   1.18113   1.18404
 Alpha virt. eigenvalues --    1.19908   1.20520   1.22382   1.22492   1.22679
 Alpha virt. eigenvalues --    1.23013   1.24840   1.25586   1.25587   1.25742
 Alpha virt. eigenvalues --    1.25864   1.26087   1.26122   1.28397   1.28792
 Alpha virt. eigenvalues --    1.29787   1.30489   1.30654   1.30665   1.30764
 Alpha virt. eigenvalues --    1.31372   1.31515   1.31837   1.32893   1.34216
 Alpha virt. eigenvalues --    1.34462   1.35681   1.35977   1.36171   1.36857
 Alpha virt. eigenvalues --    1.38636   1.39028   1.39111   1.39315   1.39387
 Alpha virt. eigenvalues --    1.39718   1.40423   1.40749   1.42878   1.44153
 Alpha virt. eigenvalues --    1.44182   1.44708   1.45460   1.47224   1.48196
 Alpha virt. eigenvalues --    1.48260   1.48859   1.49850   1.51314   1.52507
 Alpha virt. eigenvalues --    1.53157   1.55128   1.55536   1.57612   1.57833
 Alpha virt. eigenvalues --    1.57877   1.58510   1.58569   1.59573   1.60539
 Alpha virt. eigenvalues --    1.61555   1.63131   1.63228   1.63285   1.63917
 Alpha virt. eigenvalues --    1.63917   1.64269   1.66747   1.67202   1.67213
 Alpha virt. eigenvalues --    1.70992   1.71753   1.72833   1.73229   1.74073
 Alpha virt. eigenvalues --    1.74708   1.75660   1.76471   1.77030   1.77198
 Alpha virt. eigenvalues --    1.77418   1.77801   1.78258   1.78850   1.78974
 Alpha virt. eigenvalues --    1.79260   1.81382   1.82269   1.82856   1.83585
 Alpha virt. eigenvalues --    1.83690   1.84932   1.85390   1.86052   1.86820
 Alpha virt. eigenvalues --    1.88577   1.90247   1.90526   1.90529   1.91079
 Alpha virt. eigenvalues --    1.94722   1.95221   1.95357   1.95615   1.95800
 Alpha virt. eigenvalues --    1.97252   1.99506   1.99721   2.00969   2.01369
 Alpha virt. eigenvalues --    2.02413   2.04568   2.05401   2.06418   2.07867
 Alpha virt. eigenvalues --    2.09470   2.10148   2.10646   2.10738   2.11305
 Alpha virt. eigenvalues --    2.12744   2.13112   2.13201   2.14353   2.16467
 Alpha virt. eigenvalues --    2.17644   2.17657   2.18946   2.20466   2.21967
 Alpha virt. eigenvalues --    2.22451   2.23067   2.23840   2.25565   2.26335
 Alpha virt. eigenvalues --    2.28187   2.29598   2.29891   2.30534   2.30958
 Alpha virt. eigenvalues --    2.31657   2.31749   2.32039   2.33070   2.35552
 Alpha virt. eigenvalues --    2.35742   2.36340   2.37001   2.37452   2.39336
 Alpha virt. eigenvalues --    2.40090   2.42180   2.42612   2.43971   2.44497
 Alpha virt. eigenvalues --    2.44917   2.45422   2.46790   2.48291   2.48639
 Alpha virt. eigenvalues --    2.48788   2.49272   2.51999   2.53008   2.53917
 Alpha virt. eigenvalues --    2.54679   2.55584   2.55595   2.57505   2.58234
 Alpha virt. eigenvalues --    2.58978   2.59101   2.59321   2.60261   2.60915
 Alpha virt. eigenvalues --    2.61522   2.61556   2.63034   2.63081   2.64940
 Alpha virt. eigenvalues --    2.65908   2.68093   2.68145   2.68384   2.68802
 Alpha virt. eigenvalues --    2.70073   2.71296   2.71354   2.71475   2.71624
 Alpha virt. eigenvalues --    2.72660   2.73455   2.74416   2.74902   2.75423
 Alpha virt. eigenvalues --    2.75551   2.75664   2.77511   2.77699   2.77967
 Alpha virt. eigenvalues --    2.78202   2.80892   2.81243   2.82295   2.82526
 Alpha virt. eigenvalues --    2.83685   2.83701   2.83776   2.83947   2.84028
 Alpha virt. eigenvalues --    2.85548   2.86000   2.87226   2.87780   2.88329
 Alpha virt. eigenvalues --    2.88627   2.88813   2.90616   2.90911   2.91213
 Alpha virt. eigenvalues --    2.91546   2.93028   2.93484   2.94879   2.94926
 Alpha virt. eigenvalues --    2.96053   2.96393   2.96476   2.96707   2.98035
 Alpha virt. eigenvalues --    2.98791   2.99719   3.01486   3.01973   3.03063
 Alpha virt. eigenvalues --    3.03180   3.03236   3.03796   3.03851   3.04076
 Alpha virt. eigenvalues --    3.06951   3.07054   3.09761   3.09851   3.09926
 Alpha virt. eigenvalues --    3.10823   3.10910   3.11771   3.12847   3.13876
 Alpha virt. eigenvalues --    3.14139   3.14534   3.14763   3.15954   3.16518
 Alpha virt. eigenvalues --    3.16785   3.19247   3.19464   3.20063   3.20216
 Alpha virt. eigenvalues --    3.20299   3.20434   3.22109   3.22665   3.24159
 Alpha virt. eigenvalues --    3.25080   3.25259   3.26181   3.26283   3.26338
 Alpha virt. eigenvalues --    3.26774   3.26973   3.27900   3.29480   3.29843
 Alpha virt. eigenvalues --    3.30252   3.30834   3.31019   3.32406   3.33445
 Alpha virt. eigenvalues --    3.33625   3.33807   3.34466   3.34519   3.36640
 Alpha virt. eigenvalues --    3.36657   3.37485   3.37906   3.38739   3.39209
 Alpha virt. eigenvalues --    3.39368   3.39927   3.41083   3.41189   3.42721
 Alpha virt. eigenvalues --    3.42866   3.43109   3.44526   3.45941   3.46575
 Alpha virt. eigenvalues --    3.48175   3.48292   3.48539   3.49470   3.49842
 Alpha virt. eigenvalues --    3.50058   3.51269   3.51858   3.52200   3.52274
 Alpha virt. eigenvalues --    3.52557   3.53833   3.54445   3.55486   3.56261
 Alpha virt. eigenvalues --    3.56285   3.58795   3.59143   3.60463   3.60934
 Alpha virt. eigenvalues --    3.61520   3.61635   3.62027   3.62139   3.62853
 Alpha virt. eigenvalues --    3.64947   3.65420   3.65543   3.65578   3.66206
 Alpha virt. eigenvalues --    3.67496   3.68318   3.68951   3.69296   3.69574
 Alpha virt. eigenvalues --    3.70262   3.70272   3.72335   3.72569   3.74059
 Alpha virt. eigenvalues --    3.74421   3.76039   3.78857   3.78944   3.78947
 Alpha virt. eigenvalues --    3.81928   3.82327   3.83723   3.83932   3.87188
 Alpha virt. eigenvalues --    3.88935   3.89036   3.92863   3.93461   3.93887
 Alpha virt. eigenvalues --    3.94031   3.95997   3.96203   3.96792   3.97092
 Alpha virt. eigenvalues --    3.97191   3.97842   3.98698   3.98864   3.99594
 Alpha virt. eigenvalues --    4.00545   4.00879   4.02037   4.03548   4.04029
 Alpha virt. eigenvalues --    4.04619   4.04921   4.05995   4.07186   4.08262
 Alpha virt. eigenvalues --    4.09184   4.10820   4.11877   4.12220   4.12526
 Alpha virt. eigenvalues --    4.14281   4.14519   4.15108   4.15210   4.16917
 Alpha virt. eigenvalues --    4.17543   4.17842   4.19304   4.20990   4.21498
 Alpha virt. eigenvalues --    4.22367   4.22490   4.23213   4.23580   4.25028
 Alpha virt. eigenvalues --    4.25792   4.26793   4.27654   4.29757   4.29877
 Alpha virt. eigenvalues --    4.30730   4.31636   4.31743   4.32054   4.32435
 Alpha virt. eigenvalues --    4.33931   4.34503   4.34956   4.35301   4.39025
 Alpha virt. eigenvalues --    4.39909   4.40246   4.40890   4.42394   4.42566
 Alpha virt. eigenvalues --    4.43302   4.45804   4.46470   4.46658   4.48907
 Alpha virt. eigenvalues --    4.49759   4.52297   4.54483   4.55348   4.55840
 Alpha virt. eigenvalues --    4.57905   4.58304   4.61203   4.63079   4.64229
 Alpha virt. eigenvalues --    4.67827   4.68944   4.72262   4.73475   4.74467
 Alpha virt. eigenvalues --    4.75220   4.76300   4.77090   4.78358   4.79195
 Alpha virt. eigenvalues --    4.82614   4.85995   4.88746   4.90060   4.91967
 Alpha virt. eigenvalues --    4.92573   4.93499   4.93832   4.94555   4.95932
 Alpha virt. eigenvalues --    4.96619   4.97047   4.97866   4.99368   5.01820
 Alpha virt. eigenvalues --    5.08773   5.10258   5.10840   5.11951   5.12577
 Alpha virt. eigenvalues --    5.13693   5.16782   5.17324   5.22753   5.24435
 Alpha virt. eigenvalues --    5.25610   5.26870   5.27203   5.27608   5.36006
 Alpha virt. eigenvalues --    5.36295   5.39221   5.39644   5.44045   5.47894
 Alpha virt. eigenvalues --    5.51152   5.51454   5.56958   5.62015   5.66500
 Alpha virt. eigenvalues --    5.75053   5.78275   5.78396   5.81149   5.87133
 Alpha virt. eigenvalues --    6.15899  22.31355  22.48327  22.56134  22.66665
 Alpha virt. eigenvalues --   22.76220  22.77509  22.79195  22.82914  22.82950
 Alpha virt. eigenvalues --   22.86761  22.95745  22.96421  22.96902  22.98516
 Alpha virt. eigenvalues --   23.04293  23.06321  23.08056  23.11899  23.28248
 Alpha virt. eigenvalues --   23.34409  23.54975  23.87062
          Condensed to atoms (all electrons):
               1          2          3          4          5          6
     1  C    5.636696   0.453261   0.044407  -0.025902  -0.002304  -0.000144
     2  H    0.453261   0.506727  -0.000353  -0.000094   0.000235   0.000017
     3  C    0.044407  -0.000353   5.340973   0.256175  -0.005864  -0.002067
     4  C   -0.025902  -0.000094   0.256175   5.072802   0.254080  -0.046511
     5  C   -0.002304   0.000235  -0.005864   0.254080   4.993868   0.441799
     6  H   -0.000144   0.000017  -0.002067  -0.046511   0.441799   0.544920
     7  C   -0.025902  -0.000094   0.256175   0.015062   0.254080  -0.046511
     8  H   -0.001077   0.000153  -0.038256   0.003449  -0.039305  -0.002897
     9  C    0.007244  -0.000022  -0.112150   0.030276  -0.024915   0.007513
    10  C    0.000671  -0.000158   0.034417  -0.024911   0.287648  -0.051719
    11  H    0.000008  -0.000002   0.011413   0.007513  -0.051720  -0.005013
    12  C    0.007244  -0.000022  -0.112150   0.346127  -0.024915   0.007513
    13  H    0.000368   0.000003   0.016330  -0.056856   0.007869  -0.000220
    14  C   -0.031362   0.000826   0.499268  -0.112158   0.034424   0.011413
    15  C    0.210637  -0.071157  -0.020900   0.000950  -0.001605  -0.000090
    16  C   -0.044289   0.015121  -0.019250   0.003438   0.000133   0.000076
    17  C   -0.200609  -0.002196  -0.031376   0.007243   0.000671   0.000008
    18  H   -0.002195   0.000010   0.000826  -0.000022  -0.000158  -0.000002
    19  C   -0.044290   0.015121  -0.019250  -0.000382   0.000133   0.000076
    20  C    0.210638  -0.071157  -0.020899   0.004195  -0.001604  -0.000090
    21  C   -0.127203  -0.000529   0.000636   0.001172  -0.000862  -0.000006
    22  C    0.016317   0.000308   0.001197  -0.001096   0.000144   0.000002
    23  C   -0.009037   0.000102   0.000278   0.000539  -0.000041  -0.000002
    24  C    0.025055  -0.000381  -0.002054  -0.003384   0.000505   0.000002
    25  C    0.025055  -0.000381  -0.002054  -0.000164   0.000505   0.000002
    26  C   -0.009037   0.000102   0.000278  -0.000027  -0.000041  -0.000002
    27  C    0.016317   0.000308   0.001197  -0.000020   0.000144   0.000002
    28  C   -0.127204  -0.000529   0.000637  -0.000002  -0.000862  -0.000006
    29  H   -0.001077   0.000153  -0.038256   0.412418  -0.039305  -0.002897
    30  H    0.000368   0.000003   0.016329  -0.000557   0.007869  -0.000220
    31  H   -0.010077   0.004233  -0.000220   0.000262  -0.000030  -0.000000
    32  H   -0.000332  -0.000033   0.000018  -0.000039   0.000001  -0.000000
    33  H    0.000038  -0.000002   0.000001   0.000008  -0.000000   0.000000
    34  H    0.000495   0.000009  -0.000013  -0.000052  -0.000001  -0.000000
    35  H    0.000495   0.000009  -0.000013  -0.000002  -0.000001  -0.000000
    36  H    0.000038  -0.000002   0.000001   0.000000  -0.000000   0.000000
    37  H   -0.000332  -0.000033   0.000018  -0.000000   0.000001  -0.000000
    38  H   -0.010077   0.004233  -0.000220   0.000009  -0.000030  -0.000000
               7          8          9         10         11         12
     1  C   -0.025902  -0.001077   0.007244   0.000671   0.000008   0.007244
     2  H   -0.000094   0.000153  -0.000022  -0.000158  -0.000002  -0.000022
     3  C    0.256175  -0.038256  -0.112150   0.034417   0.011413  -0.112150
     4  C    0.015062   0.003449   0.030276  -0.024911   0.007513   0.346127
     5  C    0.254080  -0.039305  -0.024915   0.287648  -0.051720  -0.024915
     6  H   -0.046511  -0.002897   0.007513  -0.051719  -0.005013   0.007513
     7  C    5.072800   0.412418   0.346127  -0.024911   0.007513   0.030276
     8  H    0.412418   0.568250  -0.056857   0.007869  -0.000220  -0.000557
     9  C    0.346127  -0.056857   5.072809   0.254084  -0.046511   0.015064
    10  C   -0.024911   0.007869   0.254084   4.993858   0.441800   0.254085
    11  H    0.007513  -0.000220  -0.046511   0.441800   0.544921  -0.046510
    12  C    0.030276  -0.000557   0.015064   0.254085  -0.046510   5.072807
    13  H   -0.000557   0.000262   0.003449  -0.039305  -0.002897   0.412417
    14  C   -0.112158   0.016331   0.256165  -0.005862  -0.002068   0.256167
    15  C    0.004195  -0.000444  -0.000383   0.000133   0.000076   0.003438
    16  C   -0.000381   0.001284   0.004196  -0.001604  -0.000090   0.000950
    17  C    0.007243   0.000368  -0.025907  -0.002305  -0.000144  -0.025907
    18  H   -0.000022   0.000003  -0.000094   0.000235   0.000017  -0.000094
    19  C    0.003438  -0.000158   0.000951  -0.001604  -0.000090   0.004195
    20  C    0.000950   0.000601   0.003438   0.000133   0.000076  -0.000382
    21  C   -0.000002   0.000028  -0.000164   0.000505   0.000002  -0.003384
    22  C   -0.000020  -0.000001  -0.000027  -0.000041  -0.000002   0.000539
    23  C   -0.000027  -0.000001  -0.000020   0.000144   0.000002  -0.001096
    24  C   -0.000164  -0.000002  -0.000002  -0.000862  -0.000006   0.001173
    25  C   -0.003384  -0.000365   0.001173  -0.000862  -0.000006  -0.000002
    26  C    0.000539  -0.000084  -0.001097   0.000144   0.000002  -0.000020
    27  C   -0.001096  -0.000273   0.000539  -0.000041  -0.000002  -0.000027
    28  C    0.001173   0.003833  -0.003384   0.000505   0.000002  -0.000164
    29  H    0.003449   0.000145  -0.000557   0.007869  -0.000220  -0.056857
    30  H   -0.056855  -0.001728   0.412417  -0.039305  -0.002897   0.003449
    31  H    0.000009   0.000002  -0.000002  -0.000001  -0.000000  -0.000052
    32  H   -0.000000  -0.000000   0.000000  -0.000000   0.000000   0.000008
    33  H    0.000000  -0.000000  -0.000000   0.000001  -0.000000  -0.000039
    34  H   -0.000002  -0.000000   0.000009  -0.000030  -0.000000   0.000262
    35  H   -0.000052   0.000001   0.000262  -0.000030  -0.000000   0.000009
    36  H    0.000008   0.000000  -0.000039   0.000001  -0.000000  -0.000000
    37  H   -0.000039  -0.000028   0.000008  -0.000000   0.000000   0.000000
    38  H    0.000262   0.000175  -0.000052  -0.000001  -0.000000  -0.000002
              13         14         15         16         17         18
     1  C    0.000368  -0.031362   0.210637  -0.044289  -0.200609  -0.002195
     2  H    0.000003   0.000826  -0.071157   0.015121  -0.002196   0.000010
     3  C    0.016330   0.499268  -0.020900  -0.019250  -0.031376   0.000826
     4  C   -0.056856  -0.112158   0.000950   0.003438   0.007243  -0.000022
     5  C    0.007869   0.034424  -0.001605   0.000133   0.000671  -0.000158
     6  H   -0.000220   0.011413  -0.000090   0.000076   0.000008  -0.000002
     7  C   -0.000557  -0.112158   0.004195  -0.000381   0.007243  -0.000022
     8  H    0.000262   0.016331  -0.000444   0.001284   0.000368   0.000003
     9  C    0.003449   0.256165  -0.000383   0.004196  -0.025907  -0.000094
    10  C   -0.039305  -0.005862   0.000133  -0.001604  -0.002305   0.000235
    11  H   -0.002897  -0.002068   0.000076  -0.000090  -0.000144   0.000017
    12  C    0.412417   0.256167   0.003438   0.000950  -0.025907  -0.000094
    13  H    0.568248  -0.038254  -0.000158   0.000601  -0.001077   0.000153
    14  C   -0.038254   5.340978  -0.019256  -0.020882   0.044365  -0.000354
    15  C   -0.000158  -0.019256   5.317553   0.225577  -0.044293   0.015121
    16  C    0.000601  -0.020882   0.225577   5.317564   0.210619  -0.071155
    17  C   -0.001077   0.044365  -0.044293   0.210619   5.636728   0.453258
    18  H    0.000153  -0.000354   0.015121  -0.071155   0.453258   0.506726
    19  C   -0.000444  -0.020882  -0.053012   0.139272   0.210620  -0.071155
    20  C    0.001284  -0.019256   0.139263  -0.053012  -0.044294   0.015121
    21  C   -0.000365  -0.002054   0.004686   0.003810   0.025055  -0.000381
    22  C   -0.000084   0.000278  -0.003568   0.001706  -0.009038   0.000102
    23  C   -0.000273   0.001197   0.001706  -0.003568   0.016316   0.000308
    24  C    0.003833   0.000637   0.003810   0.004686  -0.127204  -0.000529
    25  C    0.000028   0.000637   0.035903   0.287724  -0.127204  -0.000529
    26  C   -0.000001   0.001197  -0.104889   0.036451   0.016316   0.000308
    27  C   -0.000001   0.000278   0.036452  -0.104890  -0.009038   0.000102
    28  C   -0.000002  -0.002054   0.287728   0.035900   0.025055  -0.000381
    29  H   -0.001728   0.016331   0.000601  -0.000158   0.000368   0.000003
    30  H    0.000145  -0.038254   0.001284  -0.000444  -0.001077   0.000153
    31  H    0.000001  -0.000013   0.002129  -0.000002   0.000495   0.000009
    32  H    0.000000   0.000001   0.000016  -0.000007   0.000038  -0.000002
    33  H   -0.000028   0.000018  -0.000007   0.000016  -0.000332  -0.000033
    34  H    0.000175  -0.000220  -0.000002   0.002129  -0.010077   0.004233
    35  H    0.000002  -0.000220   0.017730  -0.068414  -0.010077   0.004233
    36  H   -0.000000   0.000018  -0.004694   0.015584  -0.000332  -0.000033
    37  H   -0.000000   0.000001   0.015584  -0.004694   0.000038  -0.000002
    38  H   -0.000000  -0.000013  -0.068413   0.017730   0.000495   0.000009
              19         20         21         22         23         24
     1  C   -0.044290   0.210638  -0.127203   0.016317  -0.009037   0.025055
     2  H    0.015121  -0.071157  -0.000529   0.000308   0.000102  -0.000381
     3  C   -0.019250  -0.020899   0.000636   0.001197   0.000278  -0.002054
     4  C   -0.000382   0.004195   0.001172  -0.001096   0.000539  -0.003384
     5  C    0.000133  -0.001604  -0.000862   0.000144  -0.000041   0.000505
     6  H    0.000076  -0.000090  -0.000006   0.000002  -0.000002   0.000002
     7  C    0.003438   0.000950  -0.000002  -0.000020  -0.000027  -0.000164
     8  H   -0.000158   0.000601   0.000028  -0.000001  -0.000001  -0.000002
     9  C    0.000951   0.003438  -0.000164  -0.000027  -0.000020  -0.000002
    10  C   -0.001604   0.000133   0.000505  -0.000041   0.000144  -0.000862
    11  H   -0.000090   0.000076   0.000002  -0.000002   0.000002  -0.000006
    12  C    0.004195  -0.000382  -0.003384   0.000539  -0.001096   0.001173
    13  H   -0.000444   0.001284  -0.000365  -0.000084  -0.000273   0.003833
    14  C   -0.020882  -0.019256  -0.002054   0.000278   0.001197   0.000637
    15  C   -0.053012   0.139263   0.004686  -0.003568   0.001706   0.003810
    16  C    0.139272  -0.053012   0.003810   0.001706  -0.003568   0.004686
    17  C    0.210620  -0.044294   0.025055  -0.009038   0.016316  -0.127204
    18  H   -0.071155   0.015121  -0.000381   0.000102   0.000308  -0.000529
    19  C    5.317564   0.225579   0.035899  -0.104890   0.036451   0.287725
    20  C    0.225579   5.317550   0.287729   0.036451  -0.104889   0.035903
    21  C    0.035899   0.287729   5.303347   0.413199   0.055804  -0.110843
    22  C   -0.104890   0.036451   0.413199   5.060346   0.307075   0.055805
    23  C    0.036451  -0.104889   0.055804   0.307075   5.060346   0.413197
    24  C    0.287725   0.035903  -0.110843   0.055805   0.413197   5.303355
    25  C    0.004686   0.003810   0.000211   0.000022  -0.000017  -0.002178
    26  C   -0.003568   0.001706   0.000022  -0.000005   0.000006  -0.000017
    27  C    0.001706  -0.003568  -0.000017   0.000006  -0.000005   0.000022
    28  C    0.003810   0.004686  -0.002178  -0.000017   0.000022   0.000211
    29  H    0.001284  -0.000444   0.003832  -0.000273  -0.000084  -0.000365
    30  H    0.000601  -0.000158  -0.000002  -0.000001  -0.000001   0.000028
    31  H    0.017730  -0.068413   0.469632  -0.063287   0.012829  -0.005498
    32  H   -0.004694   0.015584  -0.068019   0.466088  -0.063119   0.013620
    33  H    0.015584  -0.004694   0.013620  -0.063119   0.466089  -0.068019
    34  H   -0.068414   0.017730  -0.005498   0.012829  -0.063288   0.469633
    35  H    0.002129  -0.000002  -0.000006   0.000001  -0.000002  -0.000027
    36  H    0.000016  -0.000007  -0.000000   0.000000  -0.000000  -0.000000
    37  H   -0.000007   0.000016  -0.000000  -0.000000   0.000000  -0.000000
    38  H   -0.000002   0.002129  -0.000027  -0.000002   0.000001  -0.000006
              25         26         27         28         29         30
     1  C    0.025055  -0.009037   0.016317  -0.127204  -0.001077   0.000368
     2  H   -0.000381   0.000102   0.000308  -0.000529   0.000153   0.000003
     3  C   -0.002054   0.000278   0.001197   0.000637  -0.038256   0.016329
     4  C   -0.000164  -0.000027  -0.000020  -0.000002   0.412418  -0.000557
     5  C    0.000505  -0.000041   0.000144  -0.000862  -0.039305   0.007869
     6  H    0.000002  -0.000002   0.000002  -0.000006  -0.002897  -0.000220
     7  C   -0.003384   0.000539  -0.001096   0.001173   0.003449  -0.056855
     8  H   -0.000365  -0.000084  -0.000273   0.003833   0.000145  -0.001728
     9  C    0.001173  -0.001097   0.000539  -0.003384  -0.000557   0.412417
    10  C   -0.000862   0.000144  -0.000041   0.000505   0.007869  -0.039305
    11  H   -0.000006   0.000002  -0.000002   0.000002  -0.000220  -0.002897
    12  C   -0.000002  -0.000020  -0.000027  -0.000164  -0.056857   0.003449
    13  H    0.000028  -0.000001  -0.000001  -0.000002  -0.001728   0.000145
    14  C    0.000637   0.001197   0.000278  -0.002054   0.016331  -0.038254
    15  C    0.035903  -0.104889   0.036452   0.287728   0.000601   0.001284
    16  C    0.287724   0.036451  -0.104890   0.035900  -0.000158  -0.000444
    17  C   -0.127204   0.016316  -0.009038   0.025055   0.000368  -0.001077
    18  H   -0.000529   0.000308   0.000102  -0.000381   0.000003   0.000153
    19  C    0.004686  -0.003568   0.001706   0.003810   0.001284   0.000601
    20  C    0.003810   0.001706  -0.003568   0.004686  -0.000444  -0.000158
    21  C    0.000211   0.000022  -0.000017  -0.002178   0.003832  -0.000002
    22  C    0.000022  -0.000005   0.000006  -0.000017  -0.000273  -0.000001
    23  C   -0.000017   0.000006  -0.000005   0.000022  -0.000084  -0.000001
    24  C   -0.002178  -0.000017   0.000022   0.000211  -0.000365   0.000028
    25  C    5.303358   0.413195   0.055806  -0.110843  -0.000002   0.003833
    26  C    0.413195   5.060347   0.307074   0.055805  -0.000001  -0.000273
    27  C    0.055806   0.307074   5.060347   0.413197  -0.000001  -0.000084
    28  C   -0.110843   0.055805   0.413197   5.303350   0.000028  -0.000365
    29  H   -0.000002  -0.000001  -0.000001   0.000028   0.568250   0.000262
    30  H    0.003833  -0.000273  -0.000084  -0.000365   0.000262   0.568248
    31  H   -0.000006   0.000001  -0.000002  -0.000027   0.000175  -0.000000
    32  H   -0.000000   0.000000  -0.000000  -0.000000  -0.000028  -0.000000
    33  H   -0.000000  -0.000000   0.000000  -0.000000   0.000000  -0.000000
    34  H   -0.000027  -0.000002   0.000001  -0.000006   0.000001   0.000002
    35  H    0.469633  -0.063288   0.012829  -0.005498  -0.000000   0.000175
    36  H   -0.068019   0.466089  -0.063119   0.013620  -0.000000  -0.000028
    37  H    0.013620  -0.063119   0.466088  -0.068019  -0.000000   0.000000
    38  H   -0.005498   0.012829  -0.063288   0.469632   0.000002   0.000001
              31         32         33         34         35         36
     1  C   -0.010077  -0.000332   0.000038   0.000495   0.000495   0.000038
     2  H    0.004233  -0.000033  -0.000002   0.000009   0.000009  -0.000002
     3  C   -0.000220   0.000018   0.000001  -0.000013  -0.000013   0.000001
     4  C    0.000262  -0.000039   0.000008  -0.000052  -0.000002   0.000000
     5  C   -0.000030   0.000001  -0.000000  -0.000001  -0.000001  -0.000000
     6  H   -0.000000  -0.000000   0.000000  -0.000000  -0.000000   0.000000
     7  C    0.000009  -0.000000   0.000000  -0.000002  -0.000052   0.000008
     8  H    0.000002  -0.000000  -0.000000  -0.000000   0.000001   0.000000
     9  C   -0.000002   0.000000  -0.000000   0.000009   0.000262  -0.000039
    10  C   -0.000001  -0.000000   0.000001  -0.000030  -0.000030   0.000001
    11  H   -0.000000   0.000000  -0.000000  -0.000000  -0.000000  -0.000000
    12  C   -0.000052   0.000008  -0.000039   0.000262   0.000009  -0.000000
    13  H    0.000001   0.000000  -0.000028   0.000175   0.000002  -0.000000
    14  C   -0.000013   0.000001   0.000018  -0.000220  -0.000220   0.000018
    15  C    0.002129   0.000016  -0.000007  -0.000002   0.017730  -0.004694
    16  C   -0.000002  -0.000007   0.000016   0.002129  -0.068414   0.015584
    17  C    0.000495   0.000038  -0.000332  -0.010077  -0.010077  -0.000332
    18  H    0.000009  -0.000002  -0.000033   0.004233   0.004233  -0.000033
    19  C    0.017730  -0.004694   0.015584  -0.068414   0.002129   0.000016
    20  C   -0.068413   0.015584  -0.004694   0.017730  -0.000002  -0.000007
    21  C    0.469632  -0.068019   0.013620  -0.005498  -0.000006  -0.000000
    22  C   -0.063287   0.466088  -0.063119   0.012829   0.000001   0.000000
    23  C    0.012829  -0.063119   0.466089  -0.063288  -0.000002  -0.000000
    24  C   -0.005498   0.013620  -0.068019   0.469633  -0.000027  -0.000000
    25  C   -0.000006  -0.000000  -0.000000  -0.000027   0.469633  -0.068019
    26  C    0.000001   0.000000  -0.000000  -0.000002  -0.063288   0.466089
    27  C   -0.000002  -0.000000   0.000000   0.000001   0.012829  -0.063119
    28  C   -0.000027  -0.000000  -0.000000  -0.000006  -0.005498   0.013620
    29  H    0.000175  -0.000028   0.000000   0.000001  -0.000000  -0.000000
    30  H   -0.000000  -0.000000  -0.000000   0.000002   0.000175  -0.000028
    31  H    0.507486  -0.007655  -0.000046   0.000012   0.000000  -0.000000
    32  H   -0.007655   0.504148  -0.006688  -0.000046  -0.000000   0.000000
    33  H   -0.000046  -0.006688   0.504148  -0.007655   0.000000  -0.000000
    34  H    0.000012  -0.000046  -0.007655   0.507485   0.000021   0.000000
    35  H    0.000000  -0.000000   0.000000   0.000021   0.507486  -0.007655
    36  H   -0.000000   0.000000  -0.000000   0.000000  -0.007655   0.504148
    37  H    0.000000  -0.000000   0.000000  -0.000000  -0.000046  -0.006688
    38  H    0.000021   0.000000  -0.000000   0.000000   0.000012  -0.000046
              37         38
     1  C   -0.000332  -0.010077
     2  H   -0.000033   0.004233
     3  C    0.000018  -0.000220
     4  C   -0.000000   0.000009
     5  C    0.000001  -0.000030
     6  H   -0.000000  -0.000000
     7  C   -0.000039   0.000262
     8  H   -0.000028   0.000175
     9  C    0.000008  -0.000052
    10  C   -0.000000  -0.000001
    11  H    0.000000  -0.000000
    12  C    0.000000  -0.000002
    13  H   -0.000000  -0.000000
    14  C    0.000001  -0.000013
    15  C    0.015584  -0.068413
    16  C   -0.004694   0.017730
    17  C    0.000038   0.000495
    18  H   -0.000002   0.000009
    19  C   -0.000007  -0.000002
    20  C    0.000016   0.002129
    21  C   -0.000000  -0.000027
    22  C   -0.000000  -0.000002
    23  C    0.000000   0.000001
    24  C   -0.000000  -0.000006
    25  C    0.013620  -0.005498
    26  C   -0.063119   0.012829
    27  C    0.466088  -0.063288
    28  C   -0.068019   0.469632
    29  H   -0.000000   0.000002
    30  H    0.000000   0.000001
    31  H    0.000000   0.000021
    32  H   -0.000000   0.000000
    33  H    0.000000  -0.000000
    34  H   -0.000000   0.000000
    35  H   -0.000046   0.000012
    36  H   -0.006688  -0.000046
    37  H    0.504148  -0.007655
    38  H   -0.007655   0.507485
 Mulliken charges:
               1
     1  C    0.017100
     2  H    0.146212
     3  C   -0.055227
     4  C   -0.143539
     5  C   -0.090546
     6  H    0.145051
     7  C   -0.143538
     8  H    0.127084
     9  C   -0.143541
    10  C   -0.090548
    11  H    0.145051
    12  C   -0.143541
    13  H    0.127084
    14  C   -0.055206
    15  C    0.068298
    16  C    0.068272
    17  C    0.017187
    18  H    0.146214
    19  C    0.068271
    20  C    0.068297
    21  C   -0.297650
    22  C   -0.126943
    23  C   -0.126939
    24  C   -0.297660
    25  C   -0.297661
    26  C   -0.126939
    27  C   -0.126942
    28  C   -0.297652
    29  H    0.127084
    30  H    0.127084
    31  H    0.140308
    32  H    0.151138
    33  H    0.151138
    34  H    0.140308
    35  H    0.140308
    36  H    0.151138
    37  H    0.151138
    38  H    0.140308
 Sum of Mulliken charges =  -0.00000
 Mulliken charges with hydrogens summed into heavy atoms:
               1
     1  C    0.163312
     3  C   -0.055227
     4  C   -0.016455
     5  C    0.054505
     7  C   -0.016455
     9  C   -0.016457
    10  C    0.054503
    12  C   -0.016457
    14  C   -0.055206
    15  C    0.068298
    16  C    0.068272
    17  C    0.163401
    19  C    0.068271
    20  C    0.068297
    21  C   -0.157342
    22  C    0.024195
    23  C    0.024198
    24  C   -0.157352
    25  C   -0.157353
    26  C    0.024198
    27  C    0.024196
    28  C   -0.157344
 Electronic spatial extent (au):  <R**2>=           5059.6910
 Charge=             -0.0000 electrons
 Dipole moment (field-independent basis, Debye):
    X=              0.0000    Y=              2.7763    Z=             -0.0001  Tot=              2.7763
 Quadrupole moment (field-independent basis, Debye-Ang):
   XX=           -115.1143   YY=           -125.2115   ZZ=           -114.0034
   XY=             -0.0001   XZ=              0.0000   YZ=             -0.0002
 Traceless Quadrupole moment (field-independent basis, Debye-Ang):
   XX=              2.9954   YY=             -7.1018   ZZ=              4.1064
   XY=             -0.0001   XZ=              0.0000   YZ=             -0.0002
 Octapole moment (field-independent basis, Debye-Ang**2):
  XXX=             -0.0004  YYY=             79.3409  ZZZ=             -0.0002  XYY=              0.0012
  XXY=            -12.2411  XXZ=             -0.0000  XZZ=             -0.0000  YZZ=             -6.4712
  YYZ=             -0.0003  XYZ=              0.0001
 Hexadecapole moment (field-independent basis, Debye-Ang**3):
 XXXX=          -3025.6404 YYYY=          -2670.4904 ZZZZ=           -899.4518 XXXY=             -0.0043
 XXXZ=              0.0166 YYYX=              0.0015 YYYZ=              0.0114 ZZZX=              0.0170
 ZZZY=              0.0095 XXYY=          -1046.6493 XXZZ=           -655.8733 YYZZ=           -588.9775
 XXYZ=              0.0035 YYXZ=              0.0071 ZZXY=             -0.0004
 N-N= 1.709128162656D+03 E-N=-5.386608143323D+03  KE= 8.434842358161D+02
 ******************************Gaussian NBO Version 3.1******************************
             N A T U R A L   A T O M I C   O R B I T A L   A N D
          N A T U R A L   B O N D   O R B I T A L   A N A L Y S I S
 ******************************Gaussian NBO Version 3.1******************************

       /RESON  / : Allow strongly delocalized NBO set
       /BNDIDX / : Print bond indices based on the NAO density matrix
       /MULORB / : Print Mulliken populations by orbital and atom

 Analyzing the SCF density

 Job title: cubene anthracene MBO                                           

 Storage needed:   1821000 in NPA,   2424945 in NBO (4294959696 available)


 Input atomic orbitals, gross Mulliken populations:

  AO  Atom No lang  Mulliken Population    Atom No      Total
 -------------------------------------------------------------------------------
   1    C  1  S        0.8552199
   2    C  1  S        1.1157855
   3    C  1  S        0.5316049
   4    C  1  S        0.5920953
   5    C  1  S        0.0111345
   6    C  1  px       0.4920942
   7    C  1  py       0.3298165
   8    C  1  pz       0.4772813
   9    C  1  px       0.3739452
  10    C  1  py       0.4068827
  11    C  1  pz       0.3931884
  12    C  1  px       0.0659223
  13    C  1  py       0.1897954
  14    C  1  pz       0.0404798
  15    C  1  dz2      0.0052940
  16    C  1  dxz      0.0058037
  17    C  1  dyz      0.0008097
  18    C  1  dx2y2    0.0036469
  19    C  1  dxy      0.0028454
  20    C  1  dz2      0.0232470
  21    C  1  dxz      0.0157756
  22    C  1  dyz      0.0045815
  23    C  1  dx2y2    0.0159174
  24    C  1  dxy      0.0225928
  25    C  1  f(0)     0.0008323
  26    C  1  f(C1)    0.0019602
  27    C  1  f(S1)    0.0001402
  28    C  1  f(C2)    0.0009195
  29    C  1  f(S2)    0.0008525
  30    C  1  f(C3)    0.0009173
  31    C  1  f(S3)    0.0015183
                                             C  1      5.9829003
  32    H  2  S        0.2729065
  33    H  2  S        0.4788564
  34    H  2  S        0.0797978
  35    H  2  px       0.0035166
  36    H  2  py       0.0044229
  37    H  2  pz       0.0142878
                                             H  2      0.8537879
  38    C  3  S        0.8561072
  39    C  3  S        1.1146461
  40    C  3  S        0.5095599
  41    C  3  S        0.8252707
  42    C  3  S       -0.0430017
  43    C  3  px       0.4092109
  44    C  3  py       0.3244190
  45    C  3  pz       0.4919307
  46    C  3  px       0.3840314
  47    C  3  py       0.3568125
  48    C  3  pz       0.3728988
  49    C  3  px       0.0893850
  50    C  3  py       0.1094155
  51    C  3  pz       0.1269416
  52    C  3  dz2      0.0079611
  53    C  3  dxz      0.0029862
  54    C  3  dyz      0.0028308
  55    C  3  dx2y2    0.0026772
  56    C  3  dxy      0.0064772
  57    C  3  dz2      0.0100380
  58    C  3  dxz      0.0218824
  59    C  3  dyz      0.0199927
  60    C  3  dx2y2    0.0270237
  61    C  3  dxy      0.0162518
  62    C  3  f(0)     0.0010650
  63    C  3  f(C1)    0.0020593
  64    C  3  f(S1)    0.0017848
  65    C  3  f(C2)    0.0002277
  66    C  3  f(S2)    0.0013331
  67    C  3  f(C3)    0.0014074
  68    C  3  f(S3)    0.0016006
                                             C  3      6.0552265
  69    C  4  S        0.8545837
  70    C  4  S        1.1168811
  71    C  4  S        0.4904991
  72    C  4  S        0.7299263
  73    C  4  S        0.0817799
  74    C  4  px       0.4464901
  75    C  4  py       0.4017772
  76    C  4  pz       0.4348183
  77    C  4  px       0.3749522
  78    C  4  py       0.4135644
  79    C  4  pz       0.3983183
  80    C  4  px       0.1080668
  81    C  4  py       0.1009600
  82    C  4  pz       0.0809794
  83    C  4  dz2      0.0057594
  84    C  4  dxz      0.0050873
  85    C  4  dyz      0.0021848
  86    C  4  dx2y2    0.0025952
  87    C  4  dxy      0.0052426
  88    C  4  dz2      0.0089902
  89    C  4  dxz      0.0251636
  90    C  4  dyz      0.0207989
  91    C  4  dx2y2    0.0140041
  92    C  4  dxy      0.0111622
  93    C  4  f(0)     0.0016683
  94    C  4  f(C1)    0.0014653
  95    C  4  f(S1)    0.0013163
  96    C  4  f(C2)    0.0005800
  97    C  4  f(S2)    0.0014604
  98    C  4  f(C3)    0.0013417
  99    C  4  f(S3)    0.0011221
                                             C  4      6.1435392
 100    C  5  S        0.8543597
 101    C  5  S        1.1172889
 102    C  5  S        0.4797542
 103    C  5  S        0.7580003
 104    C  5  S        0.0294521
 105    C  5  px       0.4178059
 106    C  5  py       0.4315525
 107    C  5  pz       0.4415106
 108    C  5  px       0.4089679
 109    C  5  py       0.3967294
 110    C  5  pz       0.3984149
 111    C  5  px       0.0789583
 112    C  5  py       0.0757262
 113    C  5  pz       0.0919638
 114    C  5  dz2      0.0058204
 115    C  5  dxz      0.0021640
 116    C  5  dyz      0.0038404
 117    C  5  dx2y2    0.0035836
 118    C  5  dxy      0.0054449
 119    C  5  dz2      0.0108200
 120    C  5  dxz      0.0213981
 121    C  5  dyz      0.0128209
 122    C  5  dx2y2    0.0245429
 123    C  5  dxy      0.0103092
 124    C  5  f(0)     0.0014770
 125    C  5  f(C1)    0.0014337
 126    C  5  f(S1)    0.0015013
 127    C  5  f(C2)    0.0007398
 128    C  5  f(S2)    0.0010981
 129    C  5  f(C3)    0.0015056
 130    C  5  f(S3)    0.0015609
                                             C  5      6.0905456
 131    H  6  S        0.2703239
 132    H  6  S        0.4833871
 133    H  6  S        0.0789243
 134    H  6  px       0.0043114
 135    H  6  py       0.0106405
 136    H  6  pz       0.0073620
                                             H  6      0.8549493
 137    C  7  S        0.8545837
 138    C  7  S        1.1168811
 139    C  7  S        0.4904990
 140    C  7  S        0.7299264
 141    C  7  S        0.0817786
 142    C  7  px       0.4464913
 143    C  7  py       0.4017774
 144    C  7  pz       0.4348175
 145    C  7  px       0.3749506
 146    C  7  py       0.4135648
 147    C  7  pz       0.3983194
 148    C  7  px       0.1080666
 149    C  7  py       0.1009595
 150    C  7  pz       0.0809800
 151    C  7  dz2      0.0057594
 152    C  7  dxz      0.0050872
 153    C  7  dyz      0.0021848
 154    C  7  dx2y2    0.0025953
 155    C  7  dxy      0.0052426
 156    C  7  dz2      0.0089901
 157    C  7  dxz      0.0251637
 158    C  7  dyz      0.0207987
 159    C  7  dx2y2    0.0140042
 160    C  7  dxy      0.0111623
 161    C  7  f(0)     0.0016684
 162    C  7  f(C1)    0.0014652
 163    C  7  f(S1)    0.0013162
 164    C  7  f(C2)    0.0005800
 165    C  7  f(S2)    0.0014604
 166    C  7  f(C3)    0.0013418
 167    C  7  f(S3)    0.0011222
                                             C  7      6.1435383
 168    H  8  S        0.2719494
 169    H  8  S        0.4888930
 170    H  8  S        0.0903788
 171    H  8  px       0.0097880
 172    H  8  py       0.0041099
 173    H  8  pz       0.0077972
                                             H  8      0.8729163
 174    C  9  S        0.8545837
 175    C  9  S        1.1168811
 176    C  9  S        0.4904990
 177    C  9  S        0.7299271
 178    C  9  S        0.0817798
 179    C  9  px       0.4464902
 180    C  9  py       0.4017774
 181    C  9  pz       0.4348186
 182    C  9  px       0.3749516
 183    C  9  py       0.4135651
 184    C  9  pz       0.3983180
 185    C  9  px       0.1080671
 186    C  9  py       0.1009599
 187    C  9  pz       0.0809807
 188    C  9  dz2      0.0057594
 189    C  9  dxz      0.0050873
 190    C  9  dyz      0.0021848
 191    C  9  dx2y2    0.0025952
 192    C  9  dxy      0.0052426
 193    C  9  dz2      0.0089902
 194    C  9  dxz      0.0251637
 195    C  9  dyz      0.0207982
 196    C  9  dx2y2    0.0140041
 197    C  9  dxy      0.0111622
 198    C  9  f(0)     0.0016683
 199    C  9  f(C1)    0.0014653
 200    C  9  f(S1)    0.0013163
 201    C  9  f(C2)    0.0005800
 202    C  9  f(S2)    0.0014604
 203    C  9  f(C3)    0.0013417
 204    C  9  f(S3)    0.0011221
                                             C  9      6.1435411
 205    C 10  S        0.8543597
 206    C 10  S        1.1172889
 207    C 10  S        0.4797540
 208    C 10  S        0.7580014
 209    C 10  S        0.0294520
 210    C 10  px       0.4178059
 211    C 10  py       0.4315511
 212    C 10  pz       0.4415123
 213    C 10  px       0.4089680
 214    C 10  py       0.3967309
 215    C 10  pz       0.3984135
 216    C 10  px       0.0789585
 217    C 10  py       0.0757283
 218    C 10  pz       0.0919624
 219    C 10  dz2      0.0058204
 220    C 10  dxz      0.0021640
 221    C 10  dyz      0.0038405
 222    C 10  dx2y2    0.0035835
 223    C 10  dxy      0.0054449
 224    C 10  dz2      0.0108199
 225    C 10  dxz      0.0213980
 226    C 10  dyz      0.0128207
 227    C 10  dx2y2    0.0245432
 228    C 10  dxy      0.0103093
 229    C 10  f(0)     0.0014769
 230    C 10  f(C1)    0.0014337
 231    C 10  f(S1)    0.0015013
 232    C 10  f(C2)    0.0007398
 233    C 10  f(S2)    0.0010981
 234    C 10  f(C3)    0.0015056
 235    C 10  f(S3)    0.0015609
                                             C 10      6.0905478
 236    H 11  S        0.2703241
 237    H 11  S        0.4833870
 238    H 11  S        0.0789241
 239    H 11  px       0.0043114
 240    H 11  py       0.0106402
 241    H 11  pz       0.0073623
                                             H 11      0.8549491
 242    C 12  S        0.8545837
 243    C 12  S        1.1168811
 244    C 12  S        0.4904989
 245    C 12  S        0.7299272
 246    C 12  S        0.0817801
 247    C 12  px       0.4464911
 248    C 12  py       0.4017776
 249    C 12  pz       0.4348177
 250    C 12  px       0.3749507
 251    C 12  py       0.4135646
 252    C 12  pz       0.3983192
 253    C 12  px       0.1080667
 254    C 12  py       0.1009600
 255    C 12  pz       0.0809804
 256    C 12  dz2      0.0057594
 257    C 12  dxz      0.0050872
 258    C 12  dyz      0.0021848
 259    C 12  dx2y2    0.0025953
 260    C 12  dxy      0.0052426
 261    C 12  dz2      0.0089901
 262    C 12  dxz      0.0251634
 263    C 12  dyz      0.0207985
 264    C 12  dx2y2    0.0140044
 265    C 12  dxy      0.0111621
 266    C 12  f(0)     0.0016683
 267    C 12  f(C1)    0.0014652
 268    C 12  f(S1)    0.0013162
 269    C 12  f(C2)    0.0005800
 270    C 12  f(S2)    0.0014604
 271    C 12  f(C3)    0.0013418
 272    C 12  f(S3)    0.0011221
                                             C 12      6.1435410
 273    H 13  S        0.2719492
 274    H 13  S        0.4888928
 275    H 13  S        0.0903791
 276    H 13  px       0.0097880
 277    H 13  py       0.0041099
 278    H 13  pz       0.0077972
                                             H 13      0.8729161
 279    C 14  S        0.8561072
 280    C 14  S        1.1146461
 281    C 14  S        0.5095598
 282    C 14  S        0.8252733
 283    C 14  S       -0.0430360
 284    C 14  px       0.4092121
 285    C 14  py       0.3244177
 286    C 14  pz       0.4919308
 287    C 14  px       0.3840323
 288    C 14  py       0.3568122
 289    C 14  pz       0.3728998
 290    C 14  px       0.0893828
 291    C 14  py       0.1094292
 292    C 14  pz       0.1269370
 293    C 14  dz2      0.0079611
 294    C 14  dxz      0.0029863
 295    C 14  dyz      0.0028309
 296    C 14  dx2y2    0.0026772
 297    C 14  dxy      0.0064771
 298    C 14  dz2      0.0100385
 299    C 14  dxz      0.0218829
 300    C 14  dyz      0.0199935
 301    C 14  dx2y2    0.0270238
 302    C 14  dxy      0.0162518
 303    C 14  f(0)     0.0010651
 304    C 14  f(C1)    0.0020592
 305    C 14  f(S1)    0.0017848
 306    C 14  f(C2)    0.0002277
 307    C 14  f(S2)    0.0013332
 308    C 14  f(C3)    0.0014074
 309    C 14  f(S3)    0.0016006
                                             C 14      6.0552056
 310    C 15  S        0.8549164
 311    C 15  S        1.1158635
 312    C 15  S        0.5171865
 313    C 15  S        0.5893715
 314    C 15  S        0.0908836
 315    C 15  px       0.4882494
 316    C 15  py       0.3556684
 317    C 15  pz       0.4864364
 318    C 15  px       0.4090420
 319    C 15  py       0.4309778
 320    C 15  pz       0.3947370
 321    C 15  px      -0.0693669
 322    C 15  py       0.1340429
 323    C 15  pz      -0.0068444
 324    C 15  dz2      0.0063466
 325    C 15  dxz      0.0074140
 326    C 15  dyz      0.0023044
 327    C 15  dx2y2    0.0033876
 328    C 15  dxy      0.0026861
 329    C 15  dz2      0.0267400
 330    C 15  dxz      0.0280832
 331    C 15  dyz      0.0174572
 332    C 15  dx2y2    0.0128604
 333    C 15  dxy      0.0230929
 334    C 15  f(0)     0.0009525
 335    C 15  f(C1)    0.0034503
 336    C 15  f(S1)    0.0013153
 337    C 15  f(C2)    0.0009267
 338    C 15  f(S2)    0.0008903
 339    C 15  f(C3)    0.0010621
 340    C 15  f(S3)    0.0015680
                                             C 15      5.9317017
 341    C 16  S        0.8549164
 342    C 16  S        1.1158635
 343    C 16  S        0.5171866
 344    C 16  S        0.5893714
 345    C 16  S        0.0909034
 346    C 16  px       0.4882494
 347    C 16  py       0.3556686
 348    C 16  pz       0.4864365
 349    C 16  px       0.4090410
 350    C 16  py       0.4309776
 351    C 16  pz       0.3947373
 352    C 16  px      -0.0693561
 353    C 16  py       0.1340433
 354    C 16  pz      -0.0068484
 355    C 16  dz2      0.0063466
 356    C 16  dxz      0.0074140
 357    C 16  dyz      0.0023044
 358    C 16  dx2y2    0.0033876
 359    C 16  dxy      0.0026861
 360    C 16  dz2      0.0267399
 361    C 16  dxz      0.0280835
 362    C 16  dyz      0.0174572
 363    C 16  dx2y2    0.0128603
 364    C 16  dxy      0.0230928
 365    C 16  f(0)     0.0009525
 366    C 16  f(C1)    0.0034503
 367    C 16  f(S1)    0.0013153
 368    C 16  f(C2)    0.0009267
 369    C 16  f(S2)    0.0008903
 370    C 16  f(C3)    0.0010621
 371    C 16  f(S3)    0.0015680
                                             C 16      5.9317282
 372    C 17  S        0.8552199
 373    C 17  S        1.1157855
 374    C 17  S        0.5316046
 375    C 17  S        0.5921004
 376    C 17  S        0.0110495
 377    C 17  px       0.4920944
 378    C 17  py       0.3298165
 379    C 17  pz       0.4772814
 380    C 17  px       0.3739472
 381    C 17  py       0.4068838
 382    C 17  pz       0.3931894
 383    C 17  px       0.0659214
 384    C 17  py       0.1897911
 385    C 17  pz       0.0404715
 386    C 17  dz2      0.0052940
 387    C 17  dxz      0.0058037
 388    C 17  dyz      0.0008097
 389    C 17  dx2y2    0.0036469
 390    C 17  dxy      0.0028454
 391    C 17  dz2      0.0232472
 392    C 17  dxz      0.0157758
 393    C 17  dyz      0.0045816
 394    C 17  dx2y2    0.0159183
 395    C 17  dxy      0.0225929
 396    C 17  f(0)     0.0008323
 397    C 17  f(C1)    0.0019602
 398    C 17  f(S1)    0.0001402
 399    C 17  f(C2)    0.0009195
 400    C 17  f(S2)    0.0008525
 401    C 17  f(C3)    0.0009173
 402    C 17  f(S3)    0.0015183
                                             C 17      5.9828128
 403    H 18  S        0.2729068
 404    H 18  S        0.4788564
 405    H 18  S        0.0797959
 406    H 18  px       0.0035166
 407    H 18  py       0.0044229
 408    H 18  pz       0.0142878
                                             H 18      0.8537863
 409    C 19  S        0.8549164
 410    C 19  S        1.1158635
 411    C 19  S        0.5171866
 412    C 19  S        0.5893713
 413    C 19  S        0.0909046
 414    C 19  px       0.4882497
 415    C 19  py       0.3556682
 416    C 19  pz       0.4864364
 417    C 19  px       0.4090412
 418    C 19  py       0.4309778
 419    C 19  pz       0.3947371
 420    C 19  px      -0.0693586
 421    C 19  py       0.1340453
 422    C 19  pz      -0.0068484
 423    C 19  dz2      0.0063466
 424    C 19  dxz      0.0074140
 425    C 19  dyz      0.0023044
 426    C 19  dx2y2    0.0033876
 427    C 19  dxy      0.0026861
 428    C 19  dz2      0.0267400
 429    C 19  dxz      0.0280831
 430    C 19  dyz      0.0174572
 431    C 19  dx2y2    0.0128602
 432    C 19  dxy      0.0230930
 433    C 19  f(0)     0.0009525
 434    C 19  f(C1)    0.0034503
 435    C 19  f(S1)    0.0013153
 436    C 19  f(C2)    0.0009267
 437    C 19  f(S2)    0.0008903
 438    C 19  f(C3)    0.0010621
 439    C 19  f(S3)    0.0015680
                                             C 19      5.9317285
 440    C 20  S        0.8549164
 441    C 20  S        1.1158635
 442    C 20  S        0.5171866
 443    C 20  S        0.5893708
 444    C 20  S        0.0908847
 445    C 20  px       0.4882501
 446    C 20  py       0.3556680
 447    C 20  pz       0.4864365
 448    C 20  px       0.4090416
 449    C 20  py       0.4309779
 450    C 20  pz       0.3947373
 451    C 20  px      -0.0693674
 452    C 20  py       0.1340444
 453    C 20  pz      -0.0068456
 454    C 20  dz2      0.0063466
 455    C 20  dxz      0.0074140
 456    C 20  dyz      0.0023044
 457    C 20  dx2y2    0.0033876
 458    C 20  dxy      0.0026861
 459    C 20  dz2      0.0267399
 460    C 20  dxz      0.0280835
 461    C 20  dyz      0.0174571
 462    C 20  dx2y2    0.0128601
 463    C 20  dxy      0.0230931
 464    C 20  f(0)     0.0009525
 465    C 20  f(C1)    0.0034503
 466    C 20  f(S1)    0.0013153
 467    C 20  f(C2)    0.0009267
 468    C 20  f(S2)    0.0008903
 469    C 20  f(C3)    0.0010621
 470    C 20  f(S3)    0.0015680
                                             C 20      5.9317026
 471    C 21  S        0.8549952
 472    C 21  S        1.1162502
 473    C 21  S        0.5301581
 474    C 21  S        0.5564283
 475    C 21  S        0.2715505
 476    C 21  px       0.4947595
 477    C 21  py       0.3501510
 478    C 21  pz       0.4787702
 479    C 21  px       0.3724019
 480    C 21  py       0.4248172
 481    C 21  pz       0.4013119
 482    C 21  px       0.0465668
 483    C 21  py       0.2044936
 484    C 21  pz       0.0979459
 485    C 21  dz2      0.0053565
 486    C 21  dxz      0.0064025
 487    C 21  dyz      0.0009127
 488    C 21  dx2y2    0.0034223
 489    C 21  dxy      0.0028099
 490    C 21  dz2      0.0203919
 491    C 21  dxz      0.0162118
 492    C 21  dyz      0.0038540
 493    C 21  dx2y2    0.0091317
 494    C 21  dxy      0.0215327
 495    C 21  f(0)     0.0008185
 496    C 21  f(C1)    0.0020297
 497    C 21  f(S1)    0.0001448
 498    C 21  f(C2)    0.0007161
 499    C 21  f(S2)    0.0010003
 500    C 21  f(C3)    0.0007968
 501    C 21  f(S3)    0.0015180
                                             C 21      6.2976504
 502    C 22  S        0.8549339
 503    C 22  S        1.1165775
 504    C 22  S        0.5288531
 505    C 22  S        0.5571098
 506    C 22  S        0.1231987
 507    C 22  px       0.4898651
 508    C 22  py       0.3485794
 509    C 22  pz       0.4858151
 510    C 22  px       0.3961718
 511    C 22  py       0.4270109
 512    C 22  pz       0.3904536
 513    C 22  px       0.0657866
 514    C 22  py       0.1980855
 515    C 22  pz       0.0504267
 516    C 22  dz2      0.0055818
 517    C 22  dxz      0.0068826
 518    C 22  dyz      0.0022578
 519    C 22  dx2y2    0.0028464
 520    C 22  dxy      0.0015596
 521    C 22  dz2      0.0157752
 522    C 22  dxz      0.0211746
 523    C 22  dyz      0.0166511
 524    C 22  dx2y2    0.0063600
 525    C 22  dxy      0.0079361
 526    C 22  f(0)     0.0008200
 527    C 22  f(C1)    0.0021463
 528    C 22  f(S1)    0.0012588
 529    C 22  f(C2)    0.0006200
 530    C 22  f(S2)    0.0004621
 531    C 22  f(C3)    0.0006820
 532    C 22  f(S3)    0.0010607
                                             C 22      6.1269427
 533    C 23  S        0.8549339
 534    C 23  S        1.1165775
 535    C 23  S        0.5288530
 536    C 23  S        0.5571099
 537    C 23  S        0.1231966
 538    C 23  px       0.4898642
 539    C 23  py       0.3485794
 540    C 23  pz       0.4858157
 541    C 23  px       0.3961724
 542    C 23  py       0.4270108
 543    C 23  pz       0.3904526
 544    C 23  px       0.0657874
 545    C 23  py       0.1980853
 546    C 23  pz       0.0504259
 547    C 23  dz2      0.0055818
 548    C 23  dxz      0.0068825
 549    C 23  dyz      0.0022578
 550    C 23  dx2y2    0.0028464
 551    C 23  dxy      0.0015595
 552    C 23  dz2      0.0157758
 553    C 23  dxz      0.0211738
 554    C 23  dyz      0.0166515
 555    C 23  dx2y2    0.0063601
 556    C 23  dxy      0.0079356
 557    C 23  f(0)     0.0008200
 558    C 23  f(C1)    0.0021463
 559    C 23  f(S1)    0.0012588
 560    C 23  f(C2)    0.0006200
 561    C 23  f(S2)    0.0004621
 562    C 23  f(C3)    0.0006820
 563    C 23  f(S3)    0.0010607
                                             C 23      6.1269395
 564    C 24  S        0.8549952
 565    C 24  S        1.1162502
 566    C 24  S        0.5301580
 567    C 24  S        0.5564294
 568    C 24  S        0.2715577
 569    C 24  px       0.4947583
 570    C 24  py       0.3501509
 571    C 24  pz       0.4787710
 572    C 24  px       0.3724008
 573    C 24  py       0.4248172
 574    C 24  pz       0.4013131
 575    C 24  px       0.0465669
 576    C 24  py       0.2044945
 577    C 24  pz       0.0979470
 578    C 24  dz2      0.0053565
 579    C 24  dxz      0.0064025
 580    C 24  dyz      0.0009127
 581    C 24  dx2y2    0.0034223
 582    C 24  dxy      0.0028098
 583    C 24  dz2      0.0203920
 584    C 24  dxz      0.0162115
 585    C 24  dyz      0.0038541
 586    C 24  dx2y2    0.0091318
 587    C 24  dxy      0.0215327
 588    C 24  f(0)     0.0008185
 589    C 24  f(C1)    0.0020297
 590    C 24  f(S1)    0.0001448
 591    C 24  f(C2)    0.0007161
 592    C 24  f(S2)    0.0010003
 593    C 24  f(C3)    0.0007968
 594    C 24  f(S3)    0.0015180
                                             C 24      6.2976601
 595    C 25  S        0.8549952
 596    C 25  S        1.1162502
 597    C 25  S        0.5301580
 598    C 25  S        0.5564293
 599    C 25  S        0.2715584
 600    C 25  px       0.4947585
 601    C 25  py       0.3501515
 602    C 25  pz       0.4787703
 603    C 25  px       0.3724023
 604    C 25  py       0.4248169
 605    C 25  pz       0.4013118
 606    C 25  px       0.0465665
 607    C 25  py       0.2044940
 608    C 25  pz       0.0979473
 609    C 25  dz2      0.0053565
 610    C 25  dxz      0.0064025
 611    C 25  dyz      0.0009128
 612    C 25  dx2y2    0.0034223
 613    C 25  dxy      0.0028099
 614    C 25  dz2      0.0203918
 615    C 25  dxz      0.0162117
 616    C 25  dyz      0.0038541
 617    C 25  dx2y2    0.0091320
 618    C 25  dxy      0.0215325
 619    C 25  f(0)     0.0008185
 620    C 25  f(C1)    0.0020297
 621    C 25  f(S1)    0.0001448
 622    C 25  f(C2)    0.0007161
 623    C 25  f(S2)    0.0010003
 624    C 25  f(C3)    0.0007968
 625    C 25  f(S3)    0.0015180
                                             C 25      6.2976605
 626    C 26  S        0.8549339
 627    C 26  S        1.1165775
 628    C 26  S        0.5288531
 629    C 26  S        0.5571092
 630    C 26  S        0.1231968
 631    C 26  px       0.4898644
 632    C 26  py       0.3485800
 633    C 26  pz       0.4858154
 634    C 26  px       0.3961717
 635    C 26  py       0.4270107
 636    C 26  pz       0.3904535
 637    C 26  px       0.0657866
 638    C 26  py       0.1980844
 639    C 26  pz       0.0504269
 640    C 26  dz2      0.0055818
 641    C 26  dxz      0.0068825
 642    C 26  dyz      0.0022578
 643    C 26  dx2y2    0.0028464
 644    C 26  dxy      0.0015596
 645    C 26  dz2      0.0157752
 646    C 26  dxz      0.0211746
 647    C 26  dyz      0.0166511
 648    C 26  dx2y2    0.0063600
 649    C 26  dxy      0.0079360
 650    C 26  f(0)     0.0008200
 651    C 26  f(C1)    0.0021463
 652    C 26  f(S1)    0.0012588
 653    C 26  f(C2)    0.0006200
 654    C 26  f(S2)    0.0004621
 655    C 26  f(C3)    0.0006820
 656    C 26  f(S3)    0.0010607
                                             C 26      6.1269392
 657    C 27  S        0.8549339
 658    C 27  S        1.1165775
 659    C 27  S        0.5288531
 660    C 27  S        0.5571097
 661    C 27  S        0.1231979
 662    C 27  px       0.4898637
 663    C 27  py       0.3485800
 664    C 27  pz       0.4858161
 665    C 27  px       0.3961729
 666    C 27  py       0.4270108
 667    C 27  pz       0.3904525
 668    C 27  px       0.0657885
 669    C 27  py       0.1980845
 670    C 27  pz       0.0504256
 671    C 27  dz2      0.0055818
 672    C 27  dxz      0.0068825
 673    C 27  dyz      0.0022579
 674    C 27  dx2y2    0.0028464
 675    C 27  dxy      0.0015595
 676    C 27  dz2      0.0157758
 677    C 27  dxz      0.0211738
 678    C 27  dyz      0.0166515
 679    C 27  dx2y2    0.0063601
 680    C 27  dxy      0.0079356
 681    C 27  f(0)     0.0008200
 682    C 27  f(C1)    0.0021463
 683    C 27  f(S1)    0.0012588
 684    C 27  f(C2)    0.0006200
 685    C 27  f(S2)    0.0004622
 686    C 27  f(C3)    0.0006820
 687    C 27  f(S3)    0.0010607
                                             C 27      6.1269417
 688    C 28  S        0.8549952
 689    C 28  S        1.1162502
 690    C 28  S        0.5301580
 691    C 28  S        0.5564285
 692    C 28  S        0.2715523
 693    C 28  px       0.4947580
 694    C 28  py       0.3501515
 695    C 28  pz       0.4787712
 696    C 28  px       0.3724009
 697    C 28  py       0.4248170
 698    C 28  pz       0.4013130
 699    C 28  px       0.0465681
 700    C 28  py       0.2044934
 701    C 28  pz       0.0979447
 702    C 28  dz2      0.0053565
 703    C 28  dxz      0.0064025
 704    C 28  dyz      0.0009128
 705    C 28  dx2y2    0.0034223
 706    C 28  dxy      0.0028098
 707    C 28  dz2      0.0203921
 708    C 28  dxz      0.0162115
 709    C 28  dyz      0.0038541
 710    C 28  dx2y2    0.0091320
 711    C 28  dxy      0.0215325
 712    C 28  f(0)     0.0008185
 713    C 28  f(C1)    0.0020297
 714    C 28  f(S1)    0.0001448
 715    C 28  f(C2)    0.0007161
 716    C 28  f(S2)    0.0010003
 717    C 28  f(C3)    0.0007968
 718    C 28  f(S3)    0.0015180
                                             C 28      6.2976519
 719    H 29  S        0.2719492
 720    H 29  S        0.4888930
 721    H 29  S        0.0903791
 722    H 29  px       0.0097877
 723    H 29  py       0.0041099
 724    H 29  pz       0.0077974
                                             H 29      0.8729162
 725    H 30  S        0.2719491
 726    H 30  S        0.4888928
 727    H 30  S        0.0903791
 728    H 30  px       0.0097877
 729    H 30  py       0.0041099
 730    H 30  pz       0.0077974
                                             H 30      0.8729161
 731    H 31  S        0.2727042
 732    H 31  S        0.4786992
 733    H 31  S        0.0863370
 734    H 31  px       0.0034466
 735    H 31  py       0.0045790
 736    H 31  pz       0.0139259
                                             H 31      0.8596918
 737    H 32  S        0.2731443
 738    H 32  S        0.4773572
 739    H 32  S        0.0764927
 740    H 32  px       0.0111160
 741    H 32  py       0.0046988
 742    H 32  pz       0.0060533
                                             H 32      0.8488624
 743    H 33  S        0.2731445
 744    H 33  S        0.4773572
 745    H 33  S        0.0764925
 746    H 33  px       0.0111163
 747    H 33  py       0.0046988
 748    H 33  pz       0.0060531
                                             H 33      0.8488623
 749    H 34  S        0.2727045
 750    H 34  S        0.4786990
 751    H 34  S        0.0863369
 752    H 34  px       0.0034466
 753    H 34  py       0.0045790
 754    H 34  pz       0.0139259
                                             H 34      0.8596920
 755    H 35  S        0.2727045
 756    H 35  S        0.4786991
 757    H 35  S        0.0863371
 758    H 35  px       0.0034466
 759    H 35  py       0.0045790
 760    H 35  pz       0.0139259
                                             H 35      0.8596922
 761    H 36  S        0.2731443
 762    H 36  S        0.4773572
 763    H 36  S        0.0764928
 764    H 36  px       0.0111160
 765    H 36  py       0.0046988
 766    H 36  pz       0.0060533
                                             H 36      0.8488624
 767    H 37  S        0.2731443
 768    H 37  S        0.4773573
 769    H 37  S        0.0764928
 770    H 37  px       0.0111162
 771    H 37  py       0.0046988
 772    H 37  pz       0.0060531
                                             H 37      0.8488624
 773    H 38  S        0.2727045
 774    H 38  S        0.4786990
 775    H 38  S        0.0863367
 776    H 38  px       0.0034466
 777    H 38  py       0.0045790
 778    H 38  pz       0.0139259
                                             H 38      0.8596918

 Total number of electrons:  148.000000


 Mayer-Mulliken atom-atom bond order matrix:                                   

     Atom    1       2       3       4       5       6       7       8       9
     ---- ------  ------  ------  ------  ------  ------  ------  ------  ------
   1.  C  0.0000  0.9793  0.1987 -0.0003 -0.0043  0.0019 -0.0003  0.0020  0.0090
   2.  H  0.9793  0.0000  0.0036 -0.0000  0.0002  0.0001 -0.0000  0.0001  0.0002
   3.  C  0.1987  0.0036  0.0000  0.9429  0.1044  0.0030  0.9429 -0.0031  0.0703
   4.  C -0.0003 -0.0000  0.9429  0.0000  0.9393 -0.0052  0.0599  0.0053  0.0094
   5.  C -0.0043  0.0002  0.1044  0.9393  0.0000  0.9437  0.9393 -0.0033  0.0279
   6.  H  0.0019  0.0001  0.0030 -0.0052  0.9437  0.0000 -0.0052 -0.0003  0.0044
   7.  C -0.0003 -0.0000  0.9429  0.0599  0.9393 -0.0052  0.0000  0.9417  0.9941
   8.  H  0.0020  0.0001 -0.0031  0.0053 -0.0033 -0.0003  0.9417  0.0000 -0.0043
   9.  C  0.0090  0.0002  0.0703  0.0094  0.0279  0.0044  0.9941 -0.0043  0.0000
  10.  C  0.0095  0.0003  0.0161  0.0279  1.0035 -0.0067  0.0279  0.0050  0.9393
  11.  H  0.0008  0.0002  0.0135  0.0044 -0.0067 -0.0010  0.0044  0.0006 -0.0052
  12.  C  0.0090  0.0002  0.0703  0.9941  0.0279  0.0044  0.0094  0.0011  0.0599
  13.  H -0.0009  0.0000  0.0079 -0.0043  0.0050  0.0006  0.0011  0.0010  0.0053
  14.  C -0.0439 -0.0001  1.4634  0.0703  0.0161  0.0135  0.0703  0.0079  0.9428
  15.  C  1.2008 -0.0241  0.0022  0.0003  0.0048  0.0004  0.0028  0.0004 -0.0004
  16.  C -0.0604  0.0069  0.0202 -0.0025 -0.0027 -0.0002 -0.0004  0.0007  0.0028
  17.  C  0.0854  0.0023 -0.0439  0.0090  0.0095  0.0008  0.0090 -0.0009 -0.0003
  18.  H  0.0023  0.0002 -0.0001  0.0002  0.0003  0.0002  0.0002  0.0000 -0.0000
  19.  C -0.0604  0.0069  0.0202 -0.0004 -0.0027 -0.0002 -0.0025  0.0008  0.0003
  20.  C  1.2008 -0.0241  0.0022  0.0028  0.0048  0.0004  0.0003 -0.0008 -0.0025
  21.  C -0.0129  0.0033  0.0054 -0.0001  0.0009  0.0000  0.0021  0.0000 -0.0002
  22.  C  0.0277  0.0005  0.0025 -0.0006 -0.0001  0.0000 -0.0000  0.0001  0.0014
  23.  C  0.0010 -0.0000  0.0081 -0.0000  0.0011  0.0002  0.0014  0.0000 -0.0000
  24.  C  0.0098  0.0011  0.0028 -0.0004 -0.0003  0.0000 -0.0002  0.0002  0.0021
  25.  C  0.0098  0.0011  0.0028 -0.0002 -0.0003  0.0000 -0.0004  0.0002 -0.0001
  26.  C  0.0010 -0.0000  0.0081  0.0014  0.0011  0.0002 -0.0000  0.0002 -0.0006
  27.  C  0.0277  0.0005  0.0025 -0.0000 -0.0001  0.0000 -0.0006  0.0004 -0.0000
  28.  C -0.0129  0.0033  0.0054  0.0021  0.0009  0.0000 -0.0001  0.0038 -0.0004
  29.  H  0.0020  0.0001 -0.0031  0.9417 -0.0033 -0.0003  0.0053  0.0001  0.0011
  30.  H -0.0009  0.0000  0.0079  0.0011  0.0050  0.0006 -0.0043 -0.0001  0.9417
  31.  H -0.0024  0.0044 -0.0000  0.0003 -0.0001 -0.0000  0.0000 -0.0000 -0.0000
  32.  H  0.0011  0.0001 -0.0000 -0.0000 -0.0000  0.0000  0.0000  0.0000  0.0000
  33.  H -0.0001  0.0000  0.0001  0.0000 -0.0000  0.0000  0.0000  0.0000  0.0000
  34.  H  0.0016  0.0002  0.0000  0.0000 -0.0000  0.0000 -0.0000  0.0000  0.0000
  35.  H  0.0016  0.0002  0.0000 -0.0000 -0.0000  0.0000  0.0000  0.0000  0.0003
  36.  H -0.0001  0.0000  0.0001  0.0000 -0.0000  0.0000  0.0000  0.0000 -0.0000
  37.  H  0.0011  0.0001 -0.0000  0.0000 -0.0000  0.0000 -0.0000 -0.0000  0.0000
  38.  H -0.0024  0.0044 -0.0000  0.0000 -0.0001 -0.0000  0.0003  0.0002  0.0000

     Atom   10      11      12      13      14      15      16      17      18
     ---- ------  ------  ------  ------  ------  ------  ------  ------  ------
   1.  C  0.0095  0.0008  0.0090 -0.0009 -0.0439  1.2008 -0.0604  0.0854  0.0023
   2.  H  0.0003  0.0002  0.0002  0.0000 -0.0001 -0.0241  0.0069  0.0023  0.0002
   3.  C  0.0161  0.0135  0.0703  0.0079  1.4634  0.0022  0.0202 -0.0439 -0.0001
   4.  C  0.0279  0.0044  0.9941 -0.0043  0.0703  0.0003 -0.0025  0.0090  0.0002
   5.  C  1.0035 -0.0067  0.0279  0.0050  0.0161  0.0048 -0.0027  0.0095  0.0003
   6.  H -0.0067 -0.0010  0.0044  0.0006  0.0135  0.0004 -0.0002  0.0008  0.0002
   7.  C  0.0279  0.0044  0.0094  0.0011  0.0703  0.0028 -0.0004  0.0090  0.0002
   8.  H  0.0050  0.0006  0.0011  0.0010  0.0079  0.0004  0.0007 -0.0009  0.0000
   9.  C  0.9393 -0.0052  0.0599  0.0053  0.9428 -0.0004  0.0028 -0.0003 -0.0000
  10.  C  0.0000  0.9437  0.9393 -0.0033  0.1044 -0.0027  0.0048 -0.0043  0.0002
  11.  H  0.9437  0.0000 -0.0052 -0.0003  0.0030 -0.0002  0.0004  0.0019  0.0001
  12.  C  0.9393 -0.0052  0.0000  0.9417  0.9429 -0.0025  0.0003 -0.0003 -0.0000
  13.  H -0.0033 -0.0003  0.9417  0.0000 -0.0031  0.0008 -0.0008  0.0020  0.0001
  14.  C  0.1044  0.0030  0.9429 -0.0031  0.0000  0.0202  0.0022  0.1986  0.0036
  15.  C -0.0027 -0.0002 -0.0025  0.0008  0.0202  0.0000  1.2774 -0.0605  0.0069
  16.  C  0.0048  0.0004  0.0003 -0.0008  0.0022  1.2774  0.0000  1.2008 -0.0241
  17.  C -0.0043  0.0019 -0.0003  0.0020  0.1986 -0.0605  1.2008  0.0000  0.9793
  18.  H  0.0002  0.0001 -0.0000  0.0001  0.0036  0.0069 -0.0241  0.9793  0.0000
  19.  C  0.0048  0.0004  0.0028  0.0004  0.0022  0.0315  0.0732  1.2008 -0.0241
  20.  C -0.0027 -0.0002 -0.0004  0.0007  0.0202  0.0732  0.0315 -0.0605  0.0069
  21.  C -0.0003  0.0000 -0.0004  0.0002  0.0028  0.0114  0.0000  0.0098  0.0011
  22.  C  0.0011  0.0002 -0.0000  0.0002  0.0081  0.0012  0.0078  0.0010 -0.0000
  23.  C -0.0001  0.0000 -0.0006  0.0004  0.0025  0.0078  0.0012  0.0277  0.0005
  24.  C  0.0009  0.0000 -0.0001  0.0038  0.0054  0.0000  0.0114 -0.0129  0.0033
  25.  C  0.0009  0.0000  0.0021  0.0000  0.0054  0.0054  1.1676 -0.0129  0.0033
  26.  C -0.0001  0.0000 -0.0000  0.0001  0.0025  0.0212 -0.0102  0.0277  0.0005
  27.  C  0.0011  0.0002  0.0014  0.0000  0.0081 -0.0102  0.0212  0.0010 -0.0000
  28.  C -0.0003  0.0000 -0.0002  0.0002  0.0028  1.1676  0.0054  0.0098  0.0011
  29.  H  0.0050  0.0006 -0.0043 -0.0001  0.0079 -0.0008  0.0008 -0.0009  0.0000
  30.  H -0.0033 -0.0003  0.0053  0.0001 -0.0031  0.0007  0.0004  0.0020  0.0001
  31.  H -0.0000  0.0000  0.0000  0.0000  0.0000  0.0011  0.0003  0.0016  0.0002
  32.  H -0.0000  0.0000  0.0000  0.0000  0.0001  0.0002  0.0001 -0.0001  0.0000
  33.  H -0.0000  0.0000 -0.0000 -0.0000 -0.0000  0.0001  0.0002  0.0011  0.0001
  34.  H -0.0001 -0.0000  0.0003  0.0002 -0.0000  0.0003  0.0011 -0.0024  0.0044
  35.  H -0.0001 -0.0000  0.0000 -0.0000 -0.0000  0.0107 -0.0358 -0.0024  0.0044
  36.  H -0.0000  0.0000  0.0000  0.0000 -0.0000  0.0010  0.0076  0.0011  0.0001
  37.  H -0.0000  0.0000  0.0000  0.0000  0.0001  0.0076  0.0010 -0.0001  0.0000
  38.  H -0.0000  0.0000 -0.0000  0.0000  0.0000 -0.0358  0.0107  0.0016  0.0002

     Atom   19      20      21      22      23      24      25      26      27
     ---- ------  ------  ------  ------  ------  ------  ------  ------  ------
   1.  C -0.0604  1.2008 -0.0129  0.0277  0.0010  0.0098  0.0098  0.0010  0.0277
   2.  H  0.0069 -0.0241  0.0033  0.0005 -0.0000  0.0011  0.0011 -0.0000  0.0005
   3.  C  0.0202  0.0022  0.0054  0.0025  0.0081  0.0028  0.0028  0.0081  0.0025
   4.  C -0.0004  0.0028 -0.0001 -0.0006 -0.0000 -0.0004 -0.0002  0.0014 -0.0000
   5.  C -0.0027  0.0048  0.0009 -0.0001  0.0011 -0.0003 -0.0003  0.0011 -0.0001
   6.  H -0.0002  0.0004  0.0000  0.0000  0.0002  0.0000  0.0000  0.0002  0.0000
   7.  C -0.0025  0.0003  0.0021 -0.0000  0.0014 -0.0002 -0.0004 -0.0000 -0.0006
   8.  H  0.0008 -0.0008  0.0000  0.0001  0.0000  0.0002  0.0002  0.0002  0.0004
   9.  C  0.0003 -0.0025 -0.0002  0.0014 -0.0000  0.0021 -0.0001 -0.0006 -0.0000
  10.  C  0.0048 -0.0027 -0.0003  0.0011 -0.0001  0.0009  0.0009 -0.0001  0.0011
  11.  H  0.0004 -0.0002  0.0000  0.0002  0.0000  0.0000  0.0000  0.0000  0.0002
  12.  C  0.0028 -0.0004 -0.0004 -0.0000 -0.0006 -0.0001  0.0021 -0.0000  0.0014
  13.  H  0.0004  0.0007  0.0002  0.0002  0.0004  0.0038  0.0000  0.0001  0.0000
  14.  C  0.0022  0.0202  0.0028  0.0081  0.0025  0.0054  0.0054  0.0025  0.0081
  15.  C  0.0315  0.0732  0.0114  0.0012  0.0078  0.0000  0.0054  0.0212 -0.0102
  16.  C  0.0732  0.0315  0.0000  0.0078  0.0012  0.0114  1.1676 -0.0102  0.0212
  17.  C  1.2008 -0.0605  0.0098  0.0010  0.0277 -0.0129 -0.0129  0.0277  0.0010
  18.  H -0.0241  0.0069  0.0011 -0.0000  0.0005  0.0033  0.0033  0.0005 -0.0000
  19.  C  0.0000  1.2774  0.0054  0.0212 -0.0102  1.1676  0.0114  0.0012  0.0078
  20.  C  1.2774  0.0000  1.1676 -0.0102  0.0212  0.0054  0.0000  0.0078  0.0012
  21.  C  0.0054  1.1676  0.0000  1.5419  0.0455  0.0838  0.0006  0.0005  0.0025
  22.  C  0.0212 -0.0102  1.5419  0.0000  1.2019  0.0455  0.0005  0.0036  0.0004
  23.  C -0.0102  0.0212  0.0455  1.2019  0.0000  1.5419  0.0025  0.0004  0.0036
  24.  C  1.1676  0.0054  0.0838  0.0455  1.5419  0.0000  0.0020  0.0025  0.0005
  25.  C  0.0114  0.0000  0.0006  0.0005  0.0025  0.0020  0.0000  1.5419  0.0455
  26.  C  0.0012  0.0078  0.0005  0.0036  0.0004  0.0025  1.5419  0.0000  1.2019
  27.  C  0.0078  0.0012  0.0025  0.0004  0.0036  0.0005  0.0455  1.2019  0.0000
  28.  C  0.0000  0.0114  0.0020  0.0025  0.0005  0.0006  0.0838  0.0455  1.5419
  29.  H  0.0007  0.0004  0.0038  0.0004  0.0002  0.0002  0.0002  0.0000  0.0001
  30.  H -0.0008  0.0008  0.0002  0.0000  0.0001  0.0000  0.0038  0.0004  0.0002
  31.  H  0.0107 -0.0358  1.0090 -0.0229  0.0092  0.0006  0.0000 -0.0000  0.0000
  32.  H  0.0010  0.0076 -0.0228  0.9935 -0.0232  0.0064 -0.0000  0.0000  0.0000
  33.  H  0.0076  0.0010  0.0064 -0.0232  0.9935 -0.0228  0.0001  0.0000  0.0000
  34.  H -0.0358  0.0107  0.0006  0.0092 -0.0229  1.0090 -0.0002  0.0000 -0.0000
  35.  H  0.0011  0.0003  0.0000 -0.0000  0.0000 -0.0002  1.0090 -0.0229  0.0092
  36.  H  0.0002  0.0001 -0.0000  0.0000  0.0000  0.0001 -0.0228  0.9935 -0.0232
  37.  H  0.0001  0.0002  0.0001  0.0000  0.0000 -0.0000  0.0064 -0.0232  0.9935
  38.  H  0.0003  0.0011 -0.0002  0.0000 -0.0000  0.0000  0.0006  0.0092 -0.0229

     Atom   28      29      30      31      32      33      34      35      36
     ---- ------  ------  ------  ------  ------  ------  ------  ------  ------
   1.  C -0.0129  0.0020 -0.0009 -0.0024  0.0011 -0.0001  0.0016  0.0016 -0.0001
   2.  H  0.0033  0.0001  0.0000  0.0044  0.0001  0.0000  0.0002  0.0002  0.0000
   3.  C  0.0054 -0.0031  0.0079 -0.0000 -0.0000  0.0001  0.0000  0.0000  0.0001
   4.  C  0.0021  0.9417  0.0011  0.0003 -0.0000  0.0000  0.0000 -0.0000  0.0000
   5.  C  0.0009 -0.0033  0.0050 -0.0001 -0.0000 -0.0000 -0.0000 -0.0000 -0.0000
   6.  H  0.0000 -0.0003  0.0006 -0.0000  0.0000  0.0000  0.0000  0.0000  0.0000
   7.  C -0.0001  0.0053 -0.0043  0.0000  0.0000  0.0000 -0.0000  0.0000  0.0000
   8.  H  0.0038  0.0001 -0.0001 -0.0000  0.0000  0.0000  0.0000  0.0000  0.0000
   9.  C -0.0004  0.0011  0.9417 -0.0000  0.0000  0.0000  0.0000  0.0003 -0.0000
  10.  C -0.0003  0.0050 -0.0033 -0.0000 -0.0000 -0.0000 -0.0001 -0.0001 -0.0000
  11.  H  0.0000  0.0006 -0.0003  0.0000  0.0000  0.0000 -0.0000 -0.0000  0.0000
  12.  C -0.0002 -0.0043  0.0053  0.0000  0.0000 -0.0000  0.0003  0.0000  0.0000
  13.  H  0.0002 -0.0001  0.0001  0.0000  0.0000 -0.0000  0.0002 -0.0000  0.0000
  14.  C  0.0028  0.0079 -0.0031  0.0000  0.0001 -0.0000 -0.0000 -0.0000 -0.0000
  15.  C  1.1676 -0.0008  0.0007  0.0011  0.0002  0.0001  0.0003  0.0107  0.0010
  16.  C  0.0054  0.0008  0.0004  0.0003  0.0001  0.0002  0.0011 -0.0358  0.0076
  17.  C  0.0098 -0.0009  0.0020  0.0016 -0.0001  0.0011 -0.0024 -0.0024  0.0011
  18.  H  0.0011  0.0000  0.0001  0.0002  0.0000  0.0001  0.0044  0.0044  0.0001
  19.  C  0.0000  0.0007 -0.0008  0.0107  0.0010  0.0076 -0.0358  0.0011  0.0002
  20.  C  0.0114  0.0004  0.0008 -0.0358  0.0076  0.0010  0.0107  0.0003  0.0001
  21.  C  0.0020  0.0038  0.0002  1.0090 -0.0228  0.0064  0.0006  0.0000 -0.0000
  22.  C  0.0025  0.0004  0.0000 -0.0229  0.9935 -0.0232  0.0092 -0.0000  0.0000
  23.  C  0.0005  0.0002  0.0001  0.0092 -0.0232  0.9935 -0.0229  0.0000  0.0000
  24.  C  0.0006  0.0002  0.0000  0.0006  0.0064 -0.0228  1.0090 -0.0002  0.0001
  25.  C  0.0838  0.0002  0.0038  0.0000 -0.0000  0.0001 -0.0002  1.0090 -0.0228
  26.  C  0.0455  0.0000  0.0004 -0.0000  0.0000  0.0000  0.0000 -0.0229  0.9935
  27.  C  1.5419  0.0001  0.0002  0.0000  0.0000  0.0000 -0.0000  0.0092 -0.0232
  28.  C  0.0000  0.0000  0.0002 -0.0002  0.0001 -0.0000  0.0000  0.0006  0.0064
  29.  H  0.0000  0.0000  0.0010  0.0002 -0.0000  0.0000  0.0000  0.0000  0.0000
  30.  H  0.0002  0.0010  0.0000  0.0000  0.0000  0.0000 -0.0000  0.0002 -0.0000
  31.  H -0.0002  0.0002  0.0000  0.0000 -0.0007  0.0005  0.0001  0.0000  0.0000
  32.  H  0.0001 -0.0000  0.0000 -0.0007  0.0000 -0.0010  0.0005  0.0000  0.0000
  33.  H -0.0000  0.0000  0.0000  0.0005 -0.0010  0.0000 -0.0007  0.0000  0.0000
  34.  H  0.0000  0.0000 -0.0000  0.0001  0.0005 -0.0007  0.0000  0.0000  0.0000
  35.  H  0.0006  0.0000  0.0002  0.0000  0.0000  0.0000  0.0000  0.0000 -0.0007
  36.  H  0.0064  0.0000 -0.0000  0.0000  0.0000  0.0000  0.0000 -0.0007  0.0000
  37.  H -0.0228  0.0000  0.0000  0.0000  0.0000  0.0000  0.0000  0.0005 -0.0010
  38.  H  1.0090 -0.0000  0.0000  0.0000  0.0000  0.0000  0.0000  0.0001  0.0005

     Atom   37      38
     ---- ------  ------
   1.  C  0.0011 -0.0024
   2.  H  0.0001  0.0044
   3.  C -0.0000 -0.0000
   4.  C  0.0000  0.0000
   5.  C -0.0000 -0.0001
   6.  H  0.0000 -0.0000
   7.  C -0.0000  0.0003
   8.  H -0.0000  0.0002
   9.  C  0.0000  0.0000
  10.  C -0.0000 -0.0000
  11.  H  0.0000  0.0000
  12.  C  0.0000 -0.0000
  13.  H  0.0000  0.0000
  14.  C  0.0001  0.0000
  15.  C  0.0076 -0.0358
  16.  C  0.0010  0.0107
  17.  C -0.0001  0.0016
  18.  H  0.0000  0.0002
  19.  C  0.0001  0.0003
  20.  C  0.0002  0.0011
  21.  C  0.0001 -0.0002
  22.  C  0.0000  0.0000
  23.  C  0.0000 -0.0000
  24.  C -0.0000  0.0000
  25.  C  0.0064  0.0006
  26.  C -0.0232  0.0092
  27.  C  0.9935 -0.0229
  28.  C -0.0228  1.0090
  29.  H  0.0000 -0.0000
  30.  H  0.0000  0.0000
  31.  H  0.0000  0.0000
  32.  H  0.0000  0.0000
  33.  H  0.0000  0.0000
  34.  H  0.0000  0.0000
  35.  H  0.0005  0.0001
  36.  H -0.0010  0.0005
  37.  H  0.0000 -0.0007
  38.  H -0.0007  0.0000


 Mayer-Mulliken valencies by atom:                                             

     Atom    1
     ---- ------
   1.  C  3.5817
   2.  H  0.9711
   3.  C  3.8771
   4.  C  3.9981
   5.  C  4.0115
   6.  H  0.9551
   7.  C  3.9981
   8.  H  0.9590
   9.  C  3.9981
  10.  C  4.0115
  11.  H  0.9551
  12.  C  3.9981
  13.  H  0.9590
  14.  C  3.8771
  15.  C  3.7208
  16.  C  3.7209
  17.  C  3.5815
  18.  H  0.9711
  19.  C  3.7209
  20.  C  3.7208
  21.  C  3.8703
  22.  C  3.8155
  23.  C  3.8155
  24.  C  3.8703
  25.  C  3.8703
  26.  C  3.8155
  27.  C  3.8155
  28.  C  3.8703
  29.  H  0.9590
  30.  H  0.9590
  31.  H  0.9763
  32.  H  0.9630
  33.  H  0.9630
  34.  H  0.9763
  35.  H  0.9763
  36.  H  0.9630
  37.  H  0.9630
  38.  H  0.9763
 GSVD:  LWork=      282084 too small for GESVD, short by      360716 words or      360716 for optimal perf.


 NATURAL POPULATIONS:  Natural atomic orbital occupancies 
                                                          
   NAO  Atom  No  lang   Type(AO)    Occupancy      Energy
 ----------------------------------------------------------
     1    C    1  S      Cor( 1S)     1.99908     -10.13871
     2    C    1  S      Val( 2S)     0.96422      -0.20016
     3    C    1  S      Ryd( 3S)     0.00073       1.63607
     4    C    1  S      Ryd( 4S)     0.00032       1.74884
     5    C    1  S      Ryd( 5S)     0.00001      21.55415
     6    C    1  px     Val( 2p)     1.01734      -0.04364
     7    C    1  px     Ryd( 3p)     0.00327       1.18087
     8    C    1  px     Ryd( 4p)     0.00004       2.95969
     9    C    1  py     Val( 2p)     0.94734      -0.09799
    10    C    1  py     Ryd( 3p)     0.00143       0.92281
    11    C    1  py     Ryd( 4p)     0.00026       1.87202
    12    C    1  pz     Val( 2p)     1.17336      -0.06479
    13    C    1  pz     Ryd( 3p)     0.00520       1.30795
    14    C    1  pz     Ryd( 4p)     0.00009       2.13696
    15    C    1  dxy    Ryd( 3d)     0.00071       1.69573
    16    C    1  dxy    Ryd( 4d)     0.00006       3.12084
    17    C    1  dxz    Ryd( 3d)     0.00161       1.90873
    18    C    1  dxz    Ryd( 4d)     0.00028       3.63666
    19    C    1  dyz    Ryd( 3d)     0.00054       1.65118
    20    C    1  dyz    Ryd( 4d)     0.00009       3.00642
    21    C    1  dx2y2  Ryd( 3d)     0.00112       2.08697
    22    C    1  dx2y2  Ryd( 4d)     0.00019       3.80506
    23    C    1  dz2    Ryd( 3d)     0.00089       2.33103
    24    C    1  dz2    Ryd( 4d)     0.00048       3.66895
    25    C    1  f(0)   Ryd( 4f)     0.00012       4.16023
    26    C    1  f(C1)  Ryd( 4f)     0.00002       4.16661
    27    C    1  f(S1)  Ryd( 4f)     0.00008       3.45914
    28    C    1  f(C2)  Ryd( 4f)     0.00012       4.09313
    29    C    1  f(S2)  Ryd( 4f)     0.00001       3.66828
    30    C    1  f(C3)  Ryd( 4f)     0.00011       3.87968
    31    C    1  f(S3)  Ryd( 4f)     0.00022       3.73677

    32    H    2  S      Val( 1S)     0.76760       0.08378
    33    H    2  S      Ryd( 2S)     0.00080       0.82751
    34    H    2  S      Ryd( 3S)     0.00030       2.26109
    35    H    2  px     Ryd( 2p)     0.00008       3.05847
    36    H    2  py     Ryd( 2p)     0.00021       2.44324
    37    H    2  pz     Ryd( 2p)     0.00036       3.27571

    38    C    3  S      Cor( 1S)     1.99854     -10.14064
    39    C    3  S      Val( 2S)     1.11227      -0.25206
    40    C    3  S      Ryd( 3S)     0.00081       2.41121
    41    C    3  S      Ryd( 4S)     0.00011       2.79703
    42    C    3  S      Ryd( 5S)     0.00000      21.82142
    43    C    3  px     Val( 2p)     0.90953      -0.03151
    44    C    3  px     Ryd( 3p)     0.00229       1.14243
    45    C    3  px     Ryd( 4p)     0.00060       1.77899
    46    C    3  py     Val( 2p)     0.85562      -0.03999
    47    C    3  py     Ryd( 3p)     0.00673       1.40465
    48    C    3  py     Ryd( 4p)     0.00054       1.65300
    49    C    3  pz     Val( 2p)     1.09939      -0.09139
    50    C    3  pz     Ryd( 3p)     0.00352       1.00582
    51    C    3  pz     Ryd( 4p)     0.00083       1.63352
    52    C    3  dxy    Ryd( 3d)     0.00321       1.94809
    53    C    3  dxy    Ryd( 4d)     0.00021       4.08973
    54    C    3  dxz    Ryd( 3d)     0.00074       1.43600
    55    C    3  dxz    Ryd( 4d)     0.00045       3.58087
    56    C    3  dyz    Ryd( 3d)     0.00427       1.55792
    57    C    3  dyz    Ryd( 4d)     0.00032       3.69745
    58    C    3  dx2y2  Ryd( 3d)     0.00132       1.51465
    59    C    3  dx2y2  Ryd( 4d)     0.00059       3.59008
    60    C    3  dz2    Ryd( 3d)     0.00341       1.82186
    61    C    3  dz2    Ryd( 4d)     0.00025       4.08260
    62    C    3  f(0)   Ryd( 4f)     0.00010       4.13315
    63    C    3  f(C1)  Ryd( 4f)     0.00003       3.89520
    64    C    3  f(S1)  Ryd( 4f)     0.00008       4.00759
    65    C    3  f(C2)  Ryd( 4f)     0.00002       3.37075
    66    C    3  f(S2)  Ryd( 4f)     0.00004       3.78278
    67    C    3  f(C3)  Ryd( 4f)     0.00002       3.87750
    68    C    3  f(S3)  Ryd( 4f)     0.00012       4.06686

    69    C    4  S      Cor( 1S)     1.99930     -10.15597
    70    C    4  S      Val( 2S)     1.03816      -0.26157
    71    C    4  S      Ryd( 3S)     0.00216       1.98960
    72    C    4  S      Ryd( 4S)     0.00007       2.26523
    73    C    4  S      Ryd( 5S)     0.00001      20.92120
    74    C    4  px     Val( 2p)     1.13156      -0.10171
    75    C    4  px     Ryd( 4p)     0.00345       1.72133
    76    C    4  px     Ryd( 3p)     0.00088       1.13527
    77    C    4  py     Val( 2p)     1.00279      -0.08905
    78    C    4  py     Ryd( 4p)     0.00124       1.33611
    79    C    4  py     Ryd( 3p)     0.00085       1.03686
    80    C    4  pz     Val( 2p)     1.06026      -0.08425
    81    C    4  pz     Ryd( 4p)     0.00304       1.57092
    82    C    4  pz     Ryd( 3p)     0.00085       1.06362
    83    C    4  dxy    Ryd( 3d)     0.00122       2.04220
    84    C    4  dxy    Ryd( 4d)     0.00014       3.95135
    85    C    4  dxz    Ryd( 3d)     0.00115       1.90302
    86    C    4  dxz    Ryd( 4d)     0.00065       3.62544
    87    C    4  dyz    Ryd( 3d)     0.00056       1.51550
    88    C    4  dyz    Ryd( 4d)     0.00013       3.20959
    89    C    4  dx2y2  Ryd( 3d)     0.00077       1.74310
    90    C    4  dx2y2  Ryd( 4d)     0.00031       3.39190
    91    C    4  dz2    Ryd( 3d)     0.00134       2.01775
    92    C    4  dz2    Ryd( 4d)     0.00017       3.93787
    93    C    4  f(0)   Ryd( 4f)     0.00009       3.92303
    94    C    4  f(C1)  Ryd( 4f)     0.00013       3.98788
    95    C    4  f(S1)  Ryd( 4f)     0.00005       3.68722
    96    C    4  f(C2)  Ryd( 4f)     0.00006       3.66404
    97    C    4  f(S2)  Ryd( 4f)     0.00005       3.70094
    98    C    4  f(C3)  Ryd( 4f)     0.00008       3.91175
    99    C    4  f(S3)  Ryd( 4f)     0.00005       3.78430

   100    C    5  S      Cor( 1S)     1.99935     -10.16266
   101    C    5  S      Val( 2S)     1.02553      -0.26512
   102    C    5  S      Ryd( 4S)     0.00215       2.45037
   103    C    5  S      Ryd( 3S)     0.00027       1.68186
   104    C    5  S      Ryd( 5S)     0.00001      21.03053
   105    C    5  px     Val( 2p)     0.99933      -0.08842
   106    C    5  px     Ryd( 4p)     0.00086       1.42380
   107    C    5  px     Ryd( 3p)     0.00020       1.05471
   108    C    5  py     Val( 2p)     1.08756      -0.09523
   109    C    5  py     Ryd( 4p)     0.00325       1.78274
   110    C    5  py     Ryd( 3p)     0.00071       1.58969
   111    C    5  pz     Val( 2p)     1.06569      -0.09492
   112    C    5  pz     Ryd( 4p)     0.00215       1.59741
   113    C    5  pz     Ryd( 3p)     0.00047       1.34204
   114    C    5  dxy    Ryd( 3d)     0.00125       2.13664
   115    C    5  dxy    Ryd( 4d)     0.00024       3.83387
   116    C    5  dxz    Ryd( 3d)     0.00041       1.62131
   117    C    5  dxz    Ryd( 4d)     0.00017       3.18463
   118    C    5  dyz    Ryd( 3d)     0.00077       1.89057
   119    C    5  dyz    Ryd( 4d)     0.00059       3.50424
   120    C    5  dx2y2  Ryd( 3d)     0.00083       1.77043
   121    C    5  dx2y2  Ryd( 4d)     0.00041       3.31733
   122    C    5  dz2    Ryd( 3d)     0.00135       2.04635
   123    C    5  dz2    Ryd( 4d)     0.00025       3.83568
   124    C    5  f(0)   Ryd( 4f)     0.00013       3.90909
   125    C    5  f(C1)  Ryd( 4f)     0.00003       3.69928
   126    C    5  f(S1)  Ryd( 4f)     0.00010       3.89219
   127    C    5  f(C2)  Ryd( 4f)     0.00008       3.64284
   128    C    5  f(S2)  Ryd( 4f)     0.00004       3.70531
   129    C    5  f(C3)  Ryd( 4f)     0.00003       3.78791
   130    C    5  f(S3)  Ryd( 4f)     0.00011       4.03657

   131    H    6  S      Val( 1S)     0.75687       0.05595
   132    H    6  S      Ryd( 2S)     0.00035       1.12588
   133    H    6  S      Ryd( 3S)     0.00013       1.78343
   134    H    6  px     Ryd( 2p)     0.00017       2.52152
   135    H    6  py     Ryd( 2p)     0.00048       3.05946
   136    H    6  pz     Ryd( 2p)     0.00028       2.80372

   137    C    7  S      Cor( 1S)     1.99930     -10.15597
   138    C    7  S      Val( 2S)     1.03816      -0.26157
   139    C    7  S      Ryd( 3S)     0.00216       1.98960
   140    C    7  S      Ryd( 4S)     0.00007       2.26524
   141    C    7  S      Ryd( 5S)     0.00001      20.92121
   142    C    7  px     Val( 2p)     1.13157      -0.10172
   143    C    7  px     Ryd( 4p)     0.00345       1.72135
   144    C    7  px     Ryd( 3p)     0.00088       1.13528
   145    C    7  py     Val( 2p)     1.00279      -0.08904
   146    C    7  py     Ryd( 4p)     0.00124       1.33611
   147    C    7  py     Ryd( 3p)     0.00085       1.03687
   148    C    7  pz     Val( 2p)     1.06026      -0.08425
   149    C    7  pz     Ryd( 4p)     0.00304       1.57091
   150    C    7  pz     Ryd( 3p)     0.00085       1.06362
   151    C    7  dxy    Ryd( 3d)     0.00122       2.04221
   152    C    7  dxy    Ryd( 4d)     0.00014       3.95136
   153    C    7  dxz    Ryd( 3d)     0.00115       1.90302
   154    C    7  dxz    Ryd( 4d)     0.00065       3.62544
   155    C    7  dyz    Ryd( 3d)     0.00056       1.51549
   156    C    7  dyz    Ryd( 4d)     0.00013       3.20959
   157    C    7  dx2y2  Ryd( 3d)     0.00077       1.74311
   158    C    7  dx2y2  Ryd( 4d)     0.00031       3.39191
   159    C    7  dz2    Ryd( 3d)     0.00134       2.01774
   160    C    7  dz2    Ryd( 4d)     0.00017       3.93786
   161    C    7  f(0)   Ryd( 4f)     0.00009       3.92303
   162    C    7  f(C1)  Ryd( 4f)     0.00013       3.98787
   163    C    7  f(S1)  Ryd( 4f)     0.00005       3.68721
   164    C    7  f(C2)  Ryd( 4f)     0.00006       3.66405
   165    C    7  f(S2)  Ryd( 4f)     0.00005       3.70094
   166    C    7  f(C3)  Ryd( 4f)     0.00008       3.91176
   167    C    7  f(S3)  Ryd( 4f)     0.00005       3.78431

   168    H    8  S      Val( 1S)     0.77646       0.06294
   169    H    8  S      Ryd( 3S)     0.00047       2.00185
   170    H    8  S      Ryd( 2S)     0.00005       1.13382
   171    H    8  px     Ryd( 2p)     0.00036       3.04665
   172    H    8  py     Ryd( 2p)     0.00015       2.50998
   173    H    8  pz     Ryd( 2p)     0.00029       2.85637

   174    C    9  S      Cor( 1S)     1.99930     -10.15597
   175    C    9  S      Val( 2S)     1.03816      -0.26157
   176    C    9  S      Ryd( 3S)     0.00216       1.98960
   177    C    9  S      Ryd( 4S)     0.00007       2.26523
   178    C    9  S      Ryd( 5S)     0.00001      20.92122
   179    C    9  px     Val( 2p)     1.13156      -0.10172
   180    C    9  px     Ryd( 4p)     0.00345       1.72133
   181    C    9  px     Ryd( 3p)     0.00088       1.13527
   182    C    9  py     Val( 2p)     1.00279      -0.08904
   183    C    9  py     Ryd( 4p)     0.00124       1.33611
   184    C    9  py     Ryd( 3p)     0.00085       1.03687
   185    C    9  pz     Val( 2p)     1.06026      -0.08425
   186    C    9  pz     Ryd( 4p)     0.00304       1.57092
   187    C    9  pz     Ryd( 3p)     0.00085       1.06363
   188    C    9  dxy    Ryd( 3d)     0.00122       2.04220
   189    C    9  dxy    Ryd( 4d)     0.00014       3.95135
   190    C    9  dxz    Ryd( 3d)     0.00115       1.90302
   191    C    9  dxz    Ryd( 4d)     0.00065       3.62545
   192    C    9  dyz    Ryd( 3d)     0.00056       1.51549
   193    C    9  dyz    Ryd( 4d)     0.00013       3.20960
   194    C    9  dx2y2  Ryd( 3d)     0.00077       1.74309
   195    C    9  dx2y2  Ryd( 4d)     0.00031       3.39191
   196    C    9  dz2    Ryd( 3d)     0.00134       2.01775
   197    C    9  dz2    Ryd( 4d)     0.00017       3.93787
   198    C    9  f(0)   Ryd( 4f)     0.00009       3.92302
   199    C    9  f(C1)  Ryd( 4f)     0.00013       3.98789
   200    C    9  f(S1)  Ryd( 4f)     0.00005       3.68722
   201    C    9  f(C2)  Ryd( 4f)     0.00006       3.66404
   202    C    9  f(S2)  Ryd( 4f)     0.00005       3.70094
   203    C    9  f(C3)  Ryd( 4f)     0.00008       3.91175
   204    C    9  f(S3)  Ryd( 4f)     0.00005       3.78430

   205    C   10  S      Cor( 1S)     1.99935     -10.16266
   206    C   10  S      Val( 2S)     1.02553      -0.26512
   207    C   10  S      Ryd( 4S)     0.00215       2.45037
   208    C   10  S      Ryd( 3S)     0.00027       1.68187
   209    C   10  S      Ryd( 5S)     0.00001      21.03053
   210    C   10  px     Val( 2p)     0.99933      -0.08842
   211    C   10  px     Ryd( 4p)     0.00086       1.42380
   212    C   10  px     Ryd( 3p)     0.00020       1.05471
   213    C   10  py     Val( 2p)     1.08755      -0.09523
   214    C   10  py     Ryd( 4p)     0.00325       1.78272
   215    C   10  py     Ryd( 3p)     0.00071       1.58967
   216    C   10  pz     Val( 2p)     1.06570      -0.09492
   217    C   10  pz     Ryd( 4p)     0.00215       1.59744
   218    C   10  pz     Ryd( 3p)     0.00047       1.34207
   219    C   10  dxy    Ryd( 3d)     0.00125       2.13663
   220    C   10  dxy    Ryd( 4d)     0.00024       3.83387
   221    C   10  dxz    Ryd( 3d)     0.00041       1.62132
   222    C   10  dxz    Ryd( 4d)     0.00017       3.18464
   223    C   10  dyz    Ryd( 3d)     0.00077       1.89058
   224    C   10  dyz    Ryd( 4d)     0.00059       3.50426
   225    C   10  dx2y2  Ryd( 3d)     0.00083       1.77041
   226    C   10  dx2y2  Ryd( 4d)     0.00041       3.31732
   227    C   10  dz2    Ryd( 3d)     0.00135       2.04635
   228    C   10  dz2    Ryd( 4d)     0.00025       3.83568
   229    C   10  f(0)   Ryd( 4f)     0.00013       3.90908
   230    C   10  f(C1)  Ryd( 4f)     0.00003       3.69930
   231    C   10  f(S1)  Ryd( 4f)     0.00010       3.89221
   232    C   10  f(C2)  Ryd( 4f)     0.00008       3.64284
   233    C   10  f(S2)  Ryd( 4f)     0.00004       3.70530
   234    C   10  f(C3)  Ryd( 4f)     0.00003       3.78790
   235    C   10  f(S3)  Ryd( 4f)     0.00011       4.03656

   236    H   11  S      Val( 1S)     0.75687       0.05595
   237    H   11  S      Ryd( 2S)     0.00035       1.12588
   238    H   11  S      Ryd( 3S)     0.00013       1.78343
   239    H   11  px     Ryd( 2p)     0.00017       2.52152
   240    H   11  py     Ryd( 2p)     0.00048       3.05943
   241    H   11  pz     Ryd( 2p)     0.00028       2.80375

   242    C   12  S      Cor( 1S)     1.99930     -10.15597
   243    C   12  S      Val( 2S)     1.03816      -0.26157
   244    C   12  S      Ryd( 3S)     0.00216       1.98960
   245    C   12  S      Ryd( 4S)     0.00007       2.26522
   246    C   12  S      Ryd( 5S)     0.00001      20.92122
   247    C   12  px     Val( 2p)     1.13157      -0.10172
   248    C   12  px     Ryd( 4p)     0.00345       1.72135
   249    C   12  px     Ryd( 3p)     0.00088       1.13528
   250    C   12  py     Val( 2p)     1.00280      -0.08905
   251    C   12  py     Ryd( 4p)     0.00124       1.33611
   252    C   12  py     Ryd( 3p)     0.00085       1.03686
   253    C   12  pz     Val( 2p)     1.06026      -0.08425
   254    C   12  pz     Ryd( 4p)     0.00304       1.57091
   255    C   12  pz     Ryd( 3p)     0.00085       1.06362
   256    C   12  dxy    Ryd( 3d)     0.00122       2.04220
   257    C   12  dxy    Ryd( 4d)     0.00014       3.95136
   258    C   12  dxz    Ryd( 3d)     0.00115       1.90301
   259    C   12  dxz    Ryd( 4d)     0.00065       3.62544
   260    C   12  dyz    Ryd( 3d)     0.00056       1.51548
   261    C   12  dyz    Ryd( 4d)     0.00013       3.20959
   262    C   12  dx2y2  Ryd( 3d)     0.00077       1.74311
   263    C   12  dx2y2  Ryd( 4d)     0.00031       3.39191
   264    C   12  dz2    Ryd( 3d)     0.00134       2.01774
   265    C   12  dz2    Ryd( 4d)     0.00017       3.93786
   266    C   12  f(0)   Ryd( 4f)     0.00009       3.92303
   267    C   12  f(C1)  Ryd( 4f)     0.00013       3.98787
   268    C   12  f(S1)  Ryd( 4f)     0.00005       3.68721
   269    C   12  f(C2)  Ryd( 4f)     0.00006       3.66405
   270    C   12  f(S2)  Ryd( 4f)     0.00005       3.70094
   271    C   12  f(C3)  Ryd( 4f)     0.00008       3.91176
   272    C   12  f(S3)  Ryd( 4f)     0.00005       3.78431

   273    H   13  S      Val( 1S)     0.77646       0.06294
   274    H   13  S      Ryd( 3S)     0.00047       2.00185
   275    H   13  S      Ryd( 2S)     0.00005       1.13382
   276    H   13  px     Ryd( 2p)     0.00036       3.04665
   277    H   13  py     Ryd( 2p)     0.00015       2.50998
   278    H   13  pz     Ryd( 2p)     0.00029       2.85638

   279    C   14  S      Cor( 1S)     1.99854     -10.14064
   280    C   14  S      Val( 2S)     1.11227      -0.25206
   281    C   14  S      Ryd( 3S)     0.00081       2.41117
   282    C   14  S      Ryd( 4S)     0.00011       2.79707
   283    C   14  S      Ryd( 5S)     0.00000      21.82142
   284    C   14  px     Val( 2p)     0.90953      -0.03151
   285    C   14  px     Ryd( 3p)     0.00229       1.14242
   286    C   14  px     Ryd( 4p)     0.00060       1.77901
   287    C   14  py     Val( 2p)     0.85562      -0.03999
   288    C   14  py     Ryd( 3p)     0.00673       1.40466
   289    C   14  py     Ryd( 4p)     0.00054       1.65302
   290    C   14  pz     Val( 2p)     1.09938      -0.09138
   291    C   14  pz     Ryd( 3p)     0.00352       1.00580
   292    C   14  pz     Ryd( 4p)     0.00083       1.63354
   293    C   14  dxy    Ryd( 3d)     0.00321       1.94811
   294    C   14  dxy    Ryd( 4d)     0.00021       4.08974
   295    C   14  dxz    Ryd( 3d)     0.00074       1.43599
   296    C   14  dxz    Ryd( 4d)     0.00045       3.58086
   297    C   14  dyz    Ryd( 3d)     0.00427       1.55792
   298    C   14  dyz    Ryd( 4d)     0.00032       3.69745
   299    C   14  dx2y2  Ryd( 3d)     0.00132       1.51467
   300    C   14  dx2y2  Ryd( 4d)     0.00059       3.59008
   301    C   14  dz2    Ryd( 3d)     0.00341       1.82187
   302    C   14  dz2    Ryd( 4d)     0.00025       4.08259
   303    C   14  f(0)   Ryd( 4f)     0.00010       4.13315
   304    C   14  f(C1)  Ryd( 4f)     0.00003       3.89519
   305    C   14  f(S1)  Ryd( 4f)     0.00008       4.00758
   306    C   14  f(C2)  Ryd( 4f)     0.00002       3.37074
   307    C   14  f(S2)  Ryd( 4f)     0.00004       3.78279
   308    C   14  f(C3)  Ryd( 4f)     0.00002       3.87751
   309    C   14  f(S3)  Ryd( 4f)     0.00012       4.06687

   310    C   15  S      Cor( 1S)     1.99904     -10.12412
   311    C   15  S      Val( 2S)     0.89453      -0.15976
   312    C   15  S      Ryd( 3S)     0.00114       1.29427
   313    C   15  S      Ryd( 4S)     0.00043       1.99597
   314    C   15  S      Ryd( 5S)     0.00000      21.63448
   315    C   15  px     Val( 2p)     1.08416      -0.06349
   316    C   15  px     Ryd( 3p)     0.00523       1.38075
   317    C   15  px     Ryd( 4p)     0.00041       1.78600
   318    C   15  py     Val( 2p)     1.00370      -0.10047
   319    C   15  py     Ryd( 3p)     0.00154       0.92086
   320    C   15  py     Ryd( 4p)     0.00035       1.51931
   321    C   15  pz     Val( 2p)     1.07053      -0.04892
   322    C   15  pz     Ryd( 3p)     0.00448       1.37312
   323    C   15  pz     Ryd( 4p)     0.00039       2.05415
   324    C   15  dxy    Ryd( 3d)     0.00032       1.35670
   325    C   15  dxy    Ryd( 4d)     0.00034       3.54557
   326    C   15  dxz    Ryd( 3d)     0.00113       2.61242
   327    C   15  dxz    Ryd( 4d)     0.00055       3.60623
   328    C   15  dyz    Ryd( 3d)     0.00021       1.35628
   329    C   15  dyz    Ryd( 4d)     0.00029       3.45016
   330    C   15  dx2y2  Ryd( 3d)     0.00116       2.02587
   331    C   15  dx2y2  Ryd( 4d)     0.00026       3.79543
   332    C   15  dz2    Ryd( 3d)     0.00125       2.46305
   333    C   15  dz2    Ryd( 4d)     0.00061       3.93866
   334    C   15  f(0)   Ryd( 4f)     0.00010       4.33866
   335    C   15  f(C1)  Ryd( 4f)     0.00003       4.46531
   336    C   15  f(S1)  Ryd( 4f)     0.00009       3.67982
   337    C   15  f(C2)  Ryd( 4f)     0.00008       4.11655
   338    C   15  f(S2)  Ryd( 4f)     0.00001       3.67274
   339    C   15  f(C3)  Ryd( 4f)     0.00007       3.94479
   340    C   15  f(S3)  Ryd( 4f)     0.00011       3.71316

   341    C   16  S      Cor( 1S)     1.99904     -10.12412
   342    C   16  S      Val( 2S)     0.89453      -0.15976
   343    C   16  S      Ryd( 3S)     0.00114       1.29427
   344    C   16  S      Ryd( 4S)     0.00043       1.99598
   345    C   16  S      Ryd( 5S)     0.00000      21.63449
   346    C   16  px     Val( 2p)     1.08416      -0.06349
   347    C   16  px     Ryd( 3p)     0.00523       1.38075
   348    C   16  px     Ryd( 4p)     0.00041       1.78600
   349    C   16  py     Val( 2p)     1.00370      -0.10047
   350    C   16  py     Ryd( 3p)     0.00154       0.92086
   351    C   16  py     Ryd( 4p)     0.00035       1.51931
   352    C   16  pz     Val( 2p)     1.07052      -0.04892
   353    C   16  pz     Ryd( 3p)     0.00448       1.37312
   354    C   16  pz     Ryd( 4p)     0.00039       2.05415
   355    C   16  dxy    Ryd( 3d)     0.00032       1.35671
   356    C   16  dxy    Ryd( 4d)     0.00034       3.54557
   357    C   16  dxz    Ryd( 3d)     0.00113       2.61243
   358    C   16  dxz    Ryd( 4d)     0.00055       3.60622
   359    C   16  dyz    Ryd( 3d)     0.00021       1.35628
   360    C   16  dyz    Ryd( 4d)     0.00029       3.45016
   361    C   16  dx2y2  Ryd( 3d)     0.00116       2.02587
   362    C   16  dx2y2  Ryd( 4d)     0.00026       3.79543
   363    C   16  dz2    Ryd( 3d)     0.00125       2.46306
   364    C   16  dz2    Ryd( 4d)     0.00061       3.93866
   365    C   16  f(0)   Ryd( 4f)     0.00010       4.33866
   366    C   16  f(C1)  Ryd( 4f)     0.00003       4.46532
   367    C   16  f(S1)  Ryd( 4f)     0.00009       3.67982
   368    C   16  f(C2)  Ryd( 4f)     0.00008       4.11655
   369    C   16  f(S2)  Ryd( 4f)     0.00001       3.67274
   370    C   16  f(C3)  Ryd( 4f)     0.00007       3.94480
   371    C   16  f(S3)  Ryd( 4f)     0.00011       3.71316

   372    C   17  S      Cor( 1S)     1.99908     -10.13871
   373    C   17  S      Val( 2S)     0.96422      -0.20016
   374    C   17  S      Ryd( 3S)     0.00073       1.63611
   375    C   17  S      Ryd( 4S)     0.00032       1.74885
   376    C   17  S      Ryd( 5S)     0.00001      21.55412
   377    C   17  px     Val( 2p)     1.01734      -0.04364
   378    C   17  px     Ryd( 3p)     0.00327       1.18087
   379    C   17  px     Ryd( 4p)     0.00004       2.95970
   380    C   17  py     Val( 2p)     0.94734      -0.09799
   381    C   17  py     Ryd( 3p)     0.00143       0.92282
   382    C   17  py     Ryd( 4p)     0.00026       1.87204
   383    C   17  pz     Val( 2p)     1.17336      -0.06479
   384    C   17  pz     Ryd( 3p)     0.00520       1.30796
   385    C   17  pz     Ryd( 4p)     0.00009       2.13696
   386    C   17  dxy    Ryd( 3d)     0.00071       1.69573
   387    C   17  dxy    Ryd( 4d)     0.00006       3.12084
   388    C   17  dxz    Ryd( 3d)     0.00161       1.90874
   389    C   17  dxz    Ryd( 4d)     0.00028       3.63666
   390    C   17  dyz    Ryd( 3d)     0.00054       1.65119
   391    C   17  dyz    Ryd( 4d)     0.00009       3.00643
   392    C   17  dx2y2  Ryd( 3d)     0.00112       2.08698
   393    C   17  dx2y2  Ryd( 4d)     0.00019       3.80507
   394    C   17  dz2    Ryd( 3d)     0.00089       2.33103
   395    C   17  dz2    Ryd( 4d)     0.00048       3.66895
   396    C   17  f(0)   Ryd( 4f)     0.00012       4.16023
   397    C   17  f(C1)  Ryd( 4f)     0.00002       4.16661
   398    C   17  f(S1)  Ryd( 4f)     0.00008       3.45915
   399    C   17  f(C2)  Ryd( 4f)     0.00012       4.09313
   400    C   17  f(S2)  Ryd( 4f)     0.00001       3.66828
   401    C   17  f(C3)  Ryd( 4f)     0.00011       3.87968
   402    C   17  f(S3)  Ryd( 4f)     0.00022       3.73678

   403    H   18  S      Val( 1S)     0.76760       0.08378
   404    H   18  S      Ryd( 2S)     0.00080       0.82751
   405    H   18  S      Ryd( 3S)     0.00030       2.26109
   406    H   18  px     Ryd( 2p)     0.00008       3.05847
   407    H   18  py     Ryd( 2p)     0.00021       2.44325
   408    H   18  pz     Ryd( 2p)     0.00036       3.27571

   409    C   19  S      Cor( 1S)     1.99904     -10.12412
   410    C   19  S      Val( 2S)     0.89453      -0.15976
   411    C   19  S      Ryd( 3S)     0.00114       1.29427
   412    C   19  S      Ryd( 4S)     0.00043       1.99598
   413    C   19  S      Ryd( 5S)     0.00000      21.63449
   414    C   19  px     Val( 2p)     1.08416      -0.06349
   415    C   19  px     Ryd( 3p)     0.00523       1.38075
   416    C   19  px     Ryd( 4p)     0.00041       1.78600
   417    C   19  py     Val( 2p)     1.00370      -0.10048
   418    C   19  py     Ryd( 3p)     0.00154       0.92086
   419    C   19  py     Ryd( 4p)     0.00035       1.51931
   420    C   19  pz     Val( 2p)     1.07052      -0.04892
   421    C   19  pz     Ryd( 3p)     0.00448       1.37312
   422    C   19  pz     Ryd( 4p)     0.00039       2.05415
   423    C   19  dxy    Ryd( 3d)     0.00032       1.35670
   424    C   19  dxy    Ryd( 4d)     0.00034       3.54557
   425    C   19  dxz    Ryd( 3d)     0.00113       2.61244
   426    C   19  dxz    Ryd( 4d)     0.00055       3.60622
   427    C   19  dyz    Ryd( 3d)     0.00021       1.35627
   428    C   19  dyz    Ryd( 4d)     0.00029       3.45016
   429    C   19  dx2y2  Ryd( 3d)     0.00116       2.02589
   430    C   19  dx2y2  Ryd( 4d)     0.00026       3.79543
   431    C   19  dz2    Ryd( 3d)     0.00125       2.46306
   432    C   19  dz2    Ryd( 4d)     0.00061       3.93866
   433    C   19  f(0)   Ryd( 4f)     0.00010       4.33866
   434    C   19  f(C1)  Ryd( 4f)     0.00003       4.46532
   435    C   19  f(S1)  Ryd( 4f)     0.00009       3.67982
   436    C   19  f(C2)  Ryd( 4f)     0.00008       4.11656
   437    C   19  f(S2)  Ryd( 4f)     0.00001       3.67273
   438    C   19  f(C3)  Ryd( 4f)     0.00007       3.94481
   439    C   19  f(S3)  Ryd( 4f)     0.00011       3.71315

   440    C   20  S      Cor( 1S)     1.99904     -10.12412
   441    C   20  S      Val( 2S)     0.89453      -0.15976
   442    C   20  S      Ryd( 3S)     0.00114       1.29427
   443    C   20  S      Ryd( 4S)     0.00043       1.99597
   444    C   20  S      Ryd( 5S)     0.00000      21.63448
   445    C   20  px     Val( 2p)     1.08416      -0.06349
   446    C   20  px     Ryd( 3p)     0.00523       1.38075
   447    C   20  px     Ryd( 4p)     0.00041       1.78600
   448    C   20  py     Val( 2p)     1.00370      -0.10048
   449    C   20  py     Ryd( 3p)     0.00154       0.92086
   450    C   20  py     Ryd( 4p)     0.00035       1.51931
   451    C   20  pz     Val( 2p)     1.07053      -0.04892
   452    C   20  pz     Ryd( 3p)     0.00448       1.37312
   453    C   20  pz     Ryd( 4p)     0.00039       2.05414
   454    C   20  dxy    Ryd( 3d)     0.00032       1.35669
   455    C   20  dxy    Ryd( 4d)     0.00034       3.54557
   456    C   20  dxz    Ryd( 3d)     0.00113       2.61242
   457    C   20  dxz    Ryd( 4d)     0.00055       3.60624
   458    C   20  dyz    Ryd( 3d)     0.00021       1.35627
   459    C   20  dyz    Ryd( 4d)     0.00029       3.45016
   460    C   20  dx2y2  Ryd( 3d)     0.00116       2.02588
   461    C   20  dx2y2  Ryd( 4d)     0.00026       3.79544
   462    C   20  dz2    Ryd( 3d)     0.00125       2.46305
   463    C   20  dz2    Ryd( 4d)     0.00061       3.93866
   464    C   20  f(0)   Ryd( 4f)     0.00010       4.33866
   465    C   20  f(C1)  Ryd( 4f)     0.00003       4.46532
   466    C   20  f(S1)  Ryd( 4f)     0.00009       3.67982
   467    C   20  f(C2)  Ryd( 4f)     0.00008       4.11656
   468    C   20  f(S2)  Ryd( 4f)     0.00001       3.67273
   469    C   20  f(C3)  Ryd( 4f)     0.00007       3.94480
   470    C   20  f(S3)  Ryd( 4f)     0.00011       3.71315

   471    C   21  S      Cor( 1S)     1.99913     -10.12187
   472    C   21  S      Val( 2S)     0.96358      -0.19900
   473    C   21  S      Ryd( 3S)     0.00083       1.55327
   474    C   21  S      Ryd( 4S)     0.00006       1.92010
   475    C   21  S      Ryd( 5S)     0.00000      21.03238
   476    C   21  px     Val( 2p)     1.04167      -0.04885
   477    C   21  px     Ryd( 3p)     0.00343       1.17625
   478    C   21  px     Ryd( 4p)     0.00021       2.56665
   479    C   21  py     Val( 2p)     0.99571      -0.10625
   480    C   21  py     Ryd( 3p)     0.00166       0.76708
   481    C   21  py     Ryd( 4p)     0.00037       1.44708
   482    C   21  pz     Val( 2p)     1.17580      -0.06717
   483    C   21  pz     Ryd( 3p)     0.00443       1.27438
   484    C   21  pz     Ryd( 4p)     0.00018       2.43376
   485    C   21  dxy    Ryd( 3d)     0.00032       1.57177
   486    C   21  dxy    Ryd( 4d)     0.00013       3.15171
   487    C   21  dxz    Ryd( 3d)     0.00243       1.83704
   488    C   21  dxz    Ryd( 4d)     0.00038       3.54179
   489    C   21  dyz    Ryd( 3d)     0.00031       1.42367
   490    C   21  dyz    Ryd( 4d)     0.00009       2.93162
   491    C   21  dx2y2  Ryd( 3d)     0.00117       1.79385
   492    C   21  dx2y2  Ryd( 4d)     0.00014       3.63994
   493    C   21  dz2    Ryd( 3d)     0.00080       2.06035
   494    C   21  dz2    Ryd( 4d)     0.00069       3.59340
   495    C   21  f(0)   Ryd( 4f)     0.00013       4.10876
   496    C   21  f(C1)  Ryd( 4f)     0.00002       4.12852
   497    C   21  f(S1)  Ryd( 4f)     0.00008       3.32328
   498    C   21  f(C2)  Ryd( 4f)     0.00021       4.02494
   499    C   21  f(S2)  Ryd( 4f)     0.00001       3.62159
   500    C   21  f(C3)  Ryd( 4f)     0.00012       3.86377
   501    C   21  f(S3)  Ryd( 4f)     0.00024       3.63107

   502    C   22  S      Cor( 1S)     1.99920     -10.12305
   503    C   22  S      Val( 2S)     0.97414      -0.21071
   504    C   22  S      Ryd( 3S)     0.00079       1.31629
   505    C   22  S      Ryd( 4S)     0.00003       1.56525
   506    C   22  S      Ryd( 5S)     0.00000      21.51489
   507    C   22  px     Val( 2p)     1.15108      -0.06639
   508    C   22  px     Ryd( 3p)     0.00429       1.21748
   509    C   22  px     Ryd( 4p)     0.00028       2.29266
   510    C   22  py     Val( 2p)     1.01054      -0.10883
   511    C   22  py     Ryd( 3p)     0.00179       0.73019
   512    C   22  py     Ryd( 4p)     0.00049       1.43883
   513    C   22  pz     Val( 2p)     1.07379      -0.05313
   514    C   22  pz     Ryd( 3p)     0.00399       1.14296
   515    C   22  pz     Ryd( 4p)     0.00023       2.33293
   516    C   22  dxy    Ryd( 3d)     0.00032       1.45054
   517    C   22  dxy    Ryd( 4d)     0.00013       2.94238
   518    C   22  dxz    Ryd( 3d)     0.00151       2.06505
   519    C   22  dxz    Ryd( 4d)     0.00064       3.63172
   520    C   22  dyz    Ryd( 3d)     0.00015       1.51120
   521    C   22  dyz    Ryd( 4d)     0.00015       2.99098
   522    C   22  dx2y2  Ryd( 3d)     0.00092       1.73133
   523    C   22  dx2y2  Ryd( 4d)     0.00025       3.35895
   524    C   22  dz2    Ryd( 3d)     0.00167       1.89685
   525    C   22  dz2    Ryd( 4d)     0.00040       3.53430
   526    C   22  f(0)   Ryd( 4f)     0.00012       4.19187
   527    C   22  f(C1)  Ryd( 4f)     0.00007       4.07531
   528    C   22  f(S1)  Ryd( 4f)     0.00010       3.56702
   529    C   22  f(C2)  Ryd( 4f)     0.00010       3.97640
   530    C   22  f(S2)  Ryd( 4f)     0.00001       3.47067
   531    C   22  f(C3)  Ryd( 4f)     0.00018       3.68484
   532    C   22  f(S3)  Ryd( 4f)     0.00016       3.41261

   533    C   23  S      Cor( 1S)     1.99920     -10.12305
   534    C   23  S      Val( 2S)     0.97414      -0.21071
   535    C   23  S      Ryd( 3S)     0.00079       1.31629
   536    C   23  S      Ryd( 4S)     0.00003       1.56524
   537    C   23  S      Ryd( 5S)     0.00000      21.51490
   538    C   23  px     Val( 2p)     1.15108      -0.06639
   539    C   23  px     Ryd( 3p)     0.00429       1.21748
   540    C   23  px     Ryd( 4p)     0.00028       2.29265
   541    C   23  py     Val( 2p)     1.01054      -0.10883
   542    C   23  py     Ryd( 3p)     0.00179       0.73019
   543    C   23  py     Ryd( 4p)     0.00049       1.43883
   544    C   23  pz     Val( 2p)     1.07379      -0.05313
   545    C   23  pz     Ryd( 3p)     0.00399       1.14296
   546    C   23  pz     Ryd( 4p)     0.00023       2.33293
   547    C   23  dxy    Ryd( 3d)     0.00032       1.45054
   548    C   23  dxy    Ryd( 4d)     0.00013       2.94237
   549    C   23  dxz    Ryd( 3d)     0.00151       2.06504
   550    C   23  dxz    Ryd( 4d)     0.00064       3.63170
   551    C   23  dyz    Ryd( 3d)     0.00015       1.51121
   552    C   23  dyz    Ryd( 4d)     0.00015       2.99099
   553    C   23  dx2y2  Ryd( 3d)     0.00092       1.73133
   554    C   23  dx2y2  Ryd( 4d)     0.00025       3.35895
   555    C   23  dz2    Ryd( 3d)     0.00167       1.89686
   556    C   23  dz2    Ryd( 4d)     0.00040       3.53432
   557    C   23  f(0)   Ryd( 4f)     0.00012       4.19187
   558    C   23  f(C1)  Ryd( 4f)     0.00007       4.07532
   559    C   23  f(S1)  Ryd( 4f)     0.00010       3.56702
   560    C   23  f(C2)  Ryd( 4f)     0.00010       3.97640
   561    C   23  f(S2)  Ryd( 4f)     0.00001       3.47068
   562    C   23  f(C3)  Ryd( 4f)     0.00018       3.68482
   563    C   23  f(S3)  Ryd( 4f)     0.00016       3.41260

   564    C   24  S      Cor( 1S)     1.99913     -10.12187
   565    C   24  S      Val( 2S)     0.96358      -0.19900
   566    C   24  S      Ryd( 3S)     0.00083       1.55328
   567    C   24  S      Ryd( 4S)     0.00006       1.92008
   568    C   24  S      Ryd( 5S)     0.00000      21.03241
   569    C   24  px     Val( 2p)     1.04167      -0.04885
   570    C   24  px     Ryd( 3p)     0.00343       1.17624
   571    C   24  px     Ryd( 4p)     0.00021       2.56666
   572    C   24  py     Val( 2p)     0.99571      -0.10625
   573    C   24  py     Ryd( 3p)     0.00166       0.76709
   574    C   24  py     Ryd( 4p)     0.00037       1.44707
   575    C   24  pz     Val( 2p)     1.17581      -0.06717
   576    C   24  pz     Ryd( 3p)     0.00443       1.27438
   577    C   24  pz     Ryd( 4p)     0.00018       2.43375
   578    C   24  dxy    Ryd( 3d)     0.00032       1.57177
   579    C   24  dxy    Ryd( 4d)     0.00013       3.15171
   580    C   24  dxz    Ryd( 3d)     0.00243       1.83705
   581    C   24  dxz    Ryd( 4d)     0.00038       3.54180
   582    C   24  dyz    Ryd( 3d)     0.00031       1.42367
   583    C   24  dyz    Ryd( 4d)     0.00009       2.93162
   584    C   24  dx2y2  Ryd( 3d)     0.00117       1.79384
   585    C   24  dx2y2  Ryd( 4d)     0.00014       3.63994
   586    C   24  dz2    Ryd( 3d)     0.00080       2.06034
   587    C   24  dz2    Ryd( 4d)     0.00069       3.59340
   588    C   24  f(0)   Ryd( 4f)     0.00013       4.10875
   589    C   24  f(C1)  Ryd( 4f)     0.00002       4.12853
   590    C   24  f(S1)  Ryd( 4f)     0.00008       3.32328
   591    C   24  f(C2)  Ryd( 4f)     0.00021       4.02494
   592    C   24  f(S2)  Ryd( 4f)     0.00001       3.62159
   593    C   24  f(C3)  Ryd( 4f)     0.00012       3.86377
   594    C   24  f(S3)  Ryd( 4f)     0.00024       3.63107

   595    C   25  S      Cor( 1S)     1.99913     -10.12187
   596    C   25  S      Val( 2S)     0.96358      -0.19900
   597    C   25  S      Ryd( 3S)     0.00083       1.55328
   598    C   25  S      Ryd( 4S)     0.00006       1.92009
   599    C   25  S      Ryd( 5S)     0.00000      21.03240
   600    C   25  px     Val( 2p)     1.04167      -0.04886
   601    C   25  px     Ryd( 3p)     0.00343       1.17624
   602    C   25  px     Ryd( 4p)     0.00021       2.56665
   603    C   25  py     Val( 2p)     0.99571      -0.10625
   604    C   25  py     Ryd( 3p)     0.00166       0.76709
   605    C   25  py     Ryd( 4p)     0.00037       1.44707
   606    C   25  pz     Val( 2p)     1.17580      -0.06717
   607    C   25  pz     Ryd( 3p)     0.00443       1.27438
   608    C   25  pz     Ryd( 4p)     0.00018       2.43377
   609    C   25  dxy    Ryd( 3d)     0.00032       1.57177
   610    C   25  dxy    Ryd( 4d)     0.00013       3.15171
   611    C   25  dxz    Ryd( 3d)     0.00243       1.83704
   612    C   25  dxz    Ryd( 4d)     0.00038       3.54179
   613    C   25  dyz    Ryd( 3d)     0.00031       1.42367
   614    C   25  dyz    Ryd( 4d)     0.00009       2.93162
   615    C   25  dx2y2  Ryd( 3d)     0.00117       1.79384
   616    C   25  dx2y2  Ryd( 4d)     0.00014       3.63994
   617    C   25  dz2    Ryd( 3d)     0.00080       2.06035
   618    C   25  dz2    Ryd( 4d)     0.00069       3.59340
   619    C   25  f(0)   Ryd( 4f)     0.00013       4.10876
   620    C   25  f(C1)  Ryd( 4f)     0.00002       4.12852
   621    C   25  f(S1)  Ryd( 4f)     0.00008       3.32328
   622    C   25  f(C2)  Ryd( 4f)     0.00021       4.02494
   623    C   25  f(S2)  Ryd( 4f)     0.00001       3.62160
   624    C   25  f(C3)  Ryd( 4f)     0.00012       3.86375
   625    C   25  f(S3)  Ryd( 4f)     0.00024       3.63108

   626    C   26  S      Cor( 1S)     1.99920     -10.12305
   627    C   26  S      Val( 2S)     0.97414      -0.21071
   628    C   26  S      Ryd( 3S)     0.00079       1.31629
   629    C   26  S      Ryd( 4S)     0.00003       1.56524
   630    C   26  S      Ryd( 5S)     0.00000      21.51490
   631    C   26  px     Val( 2p)     1.15108      -0.06639
   632    C   26  px     Ryd( 3p)     0.00429       1.21748
   633    C   26  px     Ryd( 4p)     0.00028       2.29265
   634    C   26  py     Val( 2p)     1.01054      -0.10883
   635    C   26  py     Ryd( 3p)     0.00179       0.73020
   636    C   26  py     Ryd( 4p)     0.00049       1.43884
   637    C   26  pz     Val( 2p)     1.07379      -0.05313
   638    C   26  pz     Ryd( 3p)     0.00399       1.14296
   639    C   26  pz     Ryd( 4p)     0.00023       2.33293
   640    C   26  dxy    Ryd( 3d)     0.00032       1.45054
   641    C   26  dxy    Ryd( 4d)     0.00013       2.94239
   642    C   26  dxz    Ryd( 3d)     0.00151       2.06505
   643    C   26  dxz    Ryd( 4d)     0.00064       3.63172
   644    C   26  dyz    Ryd( 3d)     0.00015       1.51120
   645    C   26  dyz    Ryd( 4d)     0.00015       2.99099
   646    C   26  dx2y2  Ryd( 3d)     0.00092       1.73133
   647    C   26  dx2y2  Ryd( 4d)     0.00025       3.35895
   648    C   26  dz2    Ryd( 3d)     0.00167       1.89685
   649    C   26  dz2    Ryd( 4d)     0.00040       3.53430
   650    C   26  f(0)   Ryd( 4f)     0.00012       4.19187
   651    C   26  f(C1)  Ryd( 4f)     0.00007       4.07531
   652    C   26  f(S1)  Ryd( 4f)     0.00010       3.56702
   653    C   26  f(C2)  Ryd( 4f)     0.00010       3.97639
   654    C   26  f(S2)  Ryd( 4f)     0.00001       3.47068
   655    C   26  f(C3)  Ryd( 4f)     0.00018       3.68483
   656    C   26  f(S3)  Ryd( 4f)     0.00016       3.41262

   657    C   27  S      Cor( 1S)     1.99920     -10.12305
   658    C   27  S      Val( 2S)     0.97414      -0.21071
   659    C   27  S      Ryd( 3S)     0.00079       1.31629
   660    C   27  S      Ryd( 4S)     0.00003       1.56525
   661    C   27  S      Ryd( 5S)     0.00000      21.51490
   662    C   27  px     Val( 2p)     1.15108      -0.06639
   663    C   27  px     Ryd( 3p)     0.00429       1.21748
   664    C   27  px     Ryd( 4p)     0.00028       2.29265
   665    C   27  py     Val( 2p)     1.01054      -0.10883
   666    C   27  py     Ryd( 3p)     0.00179       0.73020
   667    C   27  py     Ryd( 4p)     0.00049       1.43884
   668    C   27  pz     Val( 2p)     1.07379      -0.05313
   669    C   27  pz     Ryd( 3p)     0.00399       1.14296
   670    C   27  pz     Ryd( 4p)     0.00023       2.33293
   671    C   27  dxy    Ryd( 3d)     0.00032       1.45054
   672    C   27  dxy    Ryd( 4d)     0.00013       2.94238
   673    C   27  dxz    Ryd( 3d)     0.00151       2.06504
   674    C   27  dxz    Ryd( 4d)     0.00064       3.63170
   675    C   27  dyz    Ryd( 3d)     0.00015       1.51121
   676    C   27  dyz    Ryd( 4d)     0.00015       2.99099
   677    C   27  dx2y2  Ryd( 3d)     0.00092       1.73133
   678    C   27  dx2y2  Ryd( 4d)     0.00025       3.35894
   679    C   27  dz2    Ryd( 3d)     0.00167       1.89686
   680    C   27  dz2    Ryd( 4d)     0.00040       3.53432
   681    C   27  f(0)   Ryd( 4f)     0.00012       4.19187
   682    C   27  f(C1)  Ryd( 4f)     0.00007       4.07532
   683    C   27  f(S1)  Ryd( 4f)     0.00010       3.56703
   684    C   27  f(C2)  Ryd( 4f)     0.00010       3.97640
   685    C   27  f(S2)  Ryd( 4f)     0.00001       3.47069
   686    C   27  f(C3)  Ryd( 4f)     0.00018       3.68481
   687    C   27  f(S3)  Ryd( 4f)     0.00016       3.41261

   688    C   28  S      Cor( 1S)     1.99913     -10.12187
   689    C   28  S      Val( 2S)     0.96358      -0.19900
   690    C   28  S      Ryd( 3S)     0.00083       1.55327
   691    C   28  S      Ryd( 4S)     0.00006       1.92009
   692    C   28  S      Ryd( 5S)     0.00000      21.03239
   693    C   28  px     Val( 2p)     1.04167      -0.04885
   694    C   28  px     Ryd( 3p)     0.00343       1.17624
   695    C   28  px     Ryd( 4p)     0.00021       2.56666
   696    C   28  py     Val( 2p)     0.99571      -0.10625
   697    C   28  py     Ryd( 3p)     0.00166       0.76709
   698    C   28  py     Ryd( 4p)     0.00037       1.44708
   699    C   28  pz     Val( 2p)     1.17581      -0.06717
   700    C   28  pz     Ryd( 3p)     0.00443       1.27438
   701    C   28  pz     Ryd( 4p)     0.00018       2.43375
   702    C   28  dxy    Ryd( 3d)     0.00032       1.57178
   703    C   28  dxy    Ryd( 4d)     0.00013       3.15171
   704    C   28  dxz    Ryd( 3d)     0.00243       1.83706
   705    C   28  dxz    Ryd( 4d)     0.00038       3.54179
   706    C   28  dyz    Ryd( 3d)     0.00031       1.42367
   707    C   28  dyz    Ryd( 4d)     0.00009       2.93162
   708    C   28  dx2y2  Ryd( 3d)     0.00117       1.79384
   709    C   28  dx2y2  Ryd( 4d)     0.00014       3.63993
   710    C   28  dz2    Ryd( 3d)     0.00080       2.06034
   711    C   28  dz2    Ryd( 4d)     0.00069       3.59340
   712    C   28  f(0)   Ryd( 4f)     0.00013       4.10875
   713    C   28  f(C1)  Ryd( 4f)     0.00002       4.12853
   714    C   28  f(S1)  Ryd( 4f)     0.00008       3.32328
   715    C   28  f(C2)  Ryd( 4f)     0.00021       4.02493
   716    C   28  f(S2)  Ryd( 4f)     0.00001       3.62160
   717    C   28  f(C3)  Ryd( 4f)     0.00012       3.86376
   718    C   28  f(S3)  Ryd( 4f)     0.00024       3.63108

   719    H   29  S      Val( 1S)     0.77646       0.06294
   720    H   29  S      Ryd( 3S)     0.00047       2.00185
   721    H   29  S      Ryd( 2S)     0.00005       1.13382
   722    H   29  px     Ryd( 2p)     0.00036       3.04663
   723    H   29  py     Ryd( 2p)     0.00015       2.50998
   724    H   29  pz     Ryd( 2p)     0.00029       2.85639

   725    H   30  S      Val( 1S)     0.77646       0.06294
   726    H   30  S      Ryd( 3S)     0.00047       2.00185
   727    H   30  S      Ryd( 2S)     0.00005       1.13382
   728    H   30  px     Ryd( 2p)     0.00036       3.04663
   729    H   30  py     Ryd( 2p)     0.00015       2.50999
   730    H   30  pz     Ryd( 2p)     0.00029       2.85640

   731    H   31  S      Val( 1S)     0.77568       0.06937
   732    H   31  S      Ryd( 3S)     0.00037       1.71340
   733    H   31  S      Ryd( 2S)     0.00015       1.38180
   734    H   31  px     Ryd( 2p)     0.00010       2.95611
   735    H   31  py     Ryd( 2p)     0.00013       2.29737
   736    H   31  pz     Ryd( 2p)     0.00044       3.16839

   737    H   32  S      Val( 1S)     0.77476       0.07208
   738    H   32  S      Ryd( 3S)     0.00022       1.53782
   739    H   32  S      Ryd( 2S)     0.00019       1.38730
   740    H   32  px     Ryd( 2p)     0.00030       3.10208
   741    H   32  py     Ryd( 2p)     0.00010       2.26774
   742    H   32  pz     Ryd( 2p)     0.00017       2.96957

   743    H   33  S      Val( 1S)     0.77476       0.07208
   744    H   33  S      Ryd( 3S)     0.00022       1.53784
   745    H   33  S      Ryd( 2S)     0.00019       1.38728
   746    H   33  px     Ryd( 2p)     0.00030       3.10209
   747    H   33  py     Ryd( 2p)     0.00010       2.26774
   748    H   33  pz     Ryd( 2p)     0.00017       2.96956

   749    H   34  S      Val( 1S)     0.77568       0.06937
   750    H   34  S      Ryd( 3S)     0.00037       1.71341
   751    H   34  S      Ryd( 2S)     0.00015       1.38180
   752    H   34  px     Ryd( 2p)     0.00010       2.95611
   753    H   34  py     Ryd( 2p)     0.00013       2.29737
   754    H   34  pz     Ryd( 2p)     0.00044       3.16839

   755    H   35  S      Val( 1S)     0.77568       0.06937
   756    H   35  S      Ryd( 3S)     0.00037       1.71341
   757    H   35  S      Ryd( 2S)     0.00015       1.38179
   758    H   35  px     Ryd( 2p)     0.00010       2.95611
   759    H   35  py     Ryd( 2p)     0.00013       2.29737
   760    H   35  pz     Ryd( 2p)     0.00044       3.16839

   761    H   36  S      Val( 1S)     0.77476       0.07208
   762    H   36  S      Ryd( 3S)     0.00022       1.53784
   763    H   36  S      Ryd( 2S)     0.00019       1.38728
   764    H   36  px     Ryd( 2p)     0.00030       3.10208
   765    H   36  py     Ryd( 2p)     0.00010       2.26775
   766    H   36  pz     Ryd( 2p)     0.00017       2.96957

   767    H   37  S      Val( 1S)     0.77476       0.07208
   768    H   37  S      Ryd( 3S)     0.00022       1.53781
   769    H   37  S      Ryd( 2S)     0.00019       1.38731
   770    H   37  px     Ryd( 2p)     0.00030       3.10209
   771    H   37  py     Ryd( 2p)     0.00010       2.26775
   772    H   37  pz     Ryd( 2p)     0.00017       2.96956

   773    H   38  S      Val( 1S)     0.77568       0.06937
   774    H   38  S      Ryd( 3S)     0.00037       1.71340
   775    H   38  S      Ryd( 2S)     0.00015       1.38180
   776    H   38  px     Ryd( 2p)     0.00010       2.95611
   777    H   38  py     Ryd( 2p)     0.00013       2.29737
   778    H   38  pz     Ryd( 2p)     0.00044       3.16839

 WARNING:  1 low occupancy (<1.9990e) core orbital  found on  C    3
           1 low occupancy (<1.9990e) core orbital  found on  C   14

 WARNING:  Population inversion found on atom  C    4
           Population inversion found on atom  C    5
           Population inversion found on atom  C    7
           Population inversion found on atom  H    8
           Population inversion found on atom  C    9
           Population inversion found on atom  C   10
           Population inversion found on atom  C   12
           Population inversion found on atom  H   13
           Population inversion found on atom  C   15
           Population inversion found on atom  C   16
           Population inversion found on atom  C   19
           Population inversion found on atom  C   20
           Population inversion found on atom  C   22
           Population inversion found on atom  C   23
           Population inversion found on atom  C   26
           Population inversion found on atom  C   27
           Population inversion found on atom  H   29
           Population inversion found on atom  H   30
           Population inversion found on atom  H   31
           Population inversion found on atom  H   32
           Population inversion found on atom  H   33
           Population inversion found on atom  H   34
           Population inversion found on atom  H   35
           Population inversion found on atom  H   36
           Population inversion found on atom  H   37
           Population inversion found on atom  H   38


 Summary of Natural Population Analysis:                  
                                                          
                                       Natural Population 
                Natural  -----------------------------------------------
    Atom  No    Charge         Core      Valence    Rydberg      Total
 -----------------------------------------------------------------------
      C    1   -0.11932      1.99908     4.10226    0.01798     6.11932
      H    2    0.23064      0.00000     0.76760    0.00176     0.76936
      C    3   -0.00596      1.99854     3.97681    0.03061     6.00596
      C    4   -0.25158      1.99930     4.23278    0.01950     6.25158
      C    5   -0.19430      1.99935     4.17812    0.01683     6.19430
      H    6    0.24172      0.00000     0.75687    0.00141     0.75828
      C    7   -0.25158      1.99930     4.23278    0.01950     6.25158
      H    8    0.22221      0.00000     0.77646    0.00133     0.77779
      C    9   -0.25158      1.99930     4.23278    0.01950     6.25158
      C   10   -0.19430      1.99935     4.17812    0.01683     6.19430
      H   11    0.24172      0.00000     0.75687    0.00141     0.75828
      C   12   -0.25158      1.99930     4.23278    0.01950     6.25158
      H   13    0.22221      0.00000     0.77646    0.00133     0.77779
      C   14   -0.00595      1.99854     3.97680    0.03061     6.00595
      C   15   -0.07256      1.99904     4.05292    0.02060     6.07256
      C   16   -0.07256      1.99904     4.05292    0.02060     6.07256
      C   17   -0.11932      1.99908     4.10226    0.01798     6.11932
      H   18    0.23064      0.00000     0.76760    0.00176     0.76936
      C   19   -0.07256      1.99904     4.05292    0.02060     6.07256
      C   20   -0.07256      1.99904     4.05292    0.02060     6.07256
      C   21   -0.19435      1.99913     4.17676    0.01846     6.19435
      C   22   -0.22750      1.99920     4.20955    0.01875     6.22750
      C   23   -0.22750      1.99920     4.20955    0.01875     6.22750
      C   24   -0.19435      1.99913     4.17676    0.01846     6.19435
      C   25   -0.19435      1.99913     4.17676    0.01846     6.19435
      C   26   -0.22750      1.99920     4.20955    0.01875     6.22750
      C   27   -0.22750      1.99920     4.20955    0.01875     6.22750
      C   28   -0.19435      1.99913     4.17676    0.01846     6.19435
      H   29    0.22221      0.00000     0.77646    0.00133     0.77779
      H   30    0.22221      0.00000     0.77646    0.00133     0.77779
      H   31    0.22313      0.00000     0.77568    0.00119     0.77687
      H   32    0.22425      0.00000     0.77476    0.00099     0.77575
      H   33    0.22425      0.00000     0.77476    0.00099     0.77575
      H   34    0.22313      0.00000     0.77568    0.00119     0.77687
      H   35    0.22313      0.00000     0.77568    0.00119     0.77687
      H   36    0.22425      0.00000     0.77476    0.00099     0.77575
      H   37    0.22425      0.00000     0.77476    0.00099     0.77575
      H   38    0.22313      0.00000     0.77568    0.00119     0.77687
 =======================================================================
   * Total *    0.00000     43.98062   103.55892    0.46047   148.00000

                                 Natural Population      
 --------------------------------------------------------
   Core                      43.98062 ( 99.9559% of  44)
   Valence                  103.55892 ( 99.5759% of 104)
   Natural Minimal Basis    147.53953 ( 99.6889% of 148)
   Natural Rydberg Basis      0.46047 (  0.3111% of 148)
 --------------------------------------------------------

    Atom  No          Natural Electron Configuration
 ----------------------------------------------------------------------------
      C    1      [core]2S( 0.96)2p( 3.14)3p( 0.01)
      H    2            1S( 0.77)
      C    3      [core]2S( 1.11)2p( 2.86)3p( 0.01)3d( 0.01)
      C    4      [core]2S( 1.04)2p( 3.19)3d( 0.01)4p( 0.01)
      C    5      [core]2S( 1.03)2p( 3.15)4p( 0.01)
      H    6            1S( 0.76)
      C    7      [core]2S( 1.04)2p( 3.19)3d( 0.01)4p( 0.01)
      H    8            1S( 0.78)
      C    9      [core]2S( 1.04)2p( 3.19)3d( 0.01)4p( 0.01)
      C   10      [core]2S( 1.03)2p( 3.15)4p( 0.01)
      H   11            1S( 0.76)
      C   12      [core]2S( 1.04)2p( 3.19)3d( 0.01)4p( 0.01)
      H   13            1S( 0.78)
      C   14      [core]2S( 1.11)2p( 2.86)3p( 0.01)3d( 0.01)
      C   15      [core]2S( 0.89)2p( 3.16)3p( 0.01)
      C   16      [core]2S( 0.89)2p( 3.16)3p( 0.01)
      C   17      [core]2S( 0.96)2p( 3.14)3p( 0.01)
      H   18            1S( 0.77)
      C   19      [core]2S( 0.89)2p( 3.16)3p( 0.01)
      C   20      [core]2S( 0.89)2p( 3.16)3p( 0.01)
      C   21      [core]2S( 0.96)2p( 3.21)3p( 0.01)3d( 0.01)
      C   22      [core]2S( 0.97)2p( 3.24)3p( 0.01)
      C   23      [core]2S( 0.97)2p( 3.24)3p( 0.01)
      C   24      [core]2S( 0.96)2p( 3.21)3p( 0.01)3d( 0.01)
      C   25      [core]2S( 0.96)2p( 3.21)3p( 0.01)3d( 0.01)
      C   26      [core]2S( 0.97)2p( 3.24)3p( 0.01)
      C   27      [core]2S( 0.97)2p( 3.24)3p( 0.01)
      C   28      [core]2S( 0.96)2p( 3.21)3p( 0.01)3d( 0.01)
      H   29            1S( 0.78)
      H   30            1S( 0.78)
      H   31            1S( 0.78)
      H   32            1S( 0.77)
      H   33            1S( 0.77)
      H   34            1S( 0.78)
      H   35            1S( 0.78)
      H   36            1S( 0.77)
      H   37            1S( 0.77)
      H   38            1S( 0.78)


 Wiberg bond index matrix in the NAO basis:                                    

     Atom    1       2       3       4       5       6       7       8       9
     ---- ------  ------  ------  ------  ------  ------  ------  ------  ------
   1.  C  0.0000  0.9136  0.1882  0.0049  0.0064  0.0013  0.0049  0.0011  0.0045
   2.  H  0.9136  0.0000  0.0002  0.0001  0.0000  0.0000  0.0001  0.0000  0.0000
   3.  C  0.1882  0.0002  0.0000  0.9646  0.0494  0.0039  0.9646  0.0099  0.0432
   4.  C  0.0049  0.0001  0.9646  0.0000  0.9618  0.0025  0.0080  0.0032  0.0190
   5.  C  0.0064  0.0000  0.0494  0.9618  0.0000  0.9065  0.9618  0.0026  0.0086
   6.  H  0.0013  0.0000  0.0039  0.0025  0.9065  0.0000  0.0025  0.0009  0.0025
   7.  C  0.0049  0.0001  0.9646  0.0080  0.9618  0.0025  0.0000  0.9085  1.0037
   8.  H  0.0011  0.0000  0.0099  0.0032  0.0026  0.0009  0.9085  0.0000  0.0038
   9.  C  0.0045  0.0000  0.0432  0.0190  0.0086  0.0025  1.0037  0.0038  0.0000
  10.  C  0.0004  0.0000  0.0297  0.0086  0.9957  0.0021  0.0086  0.0042  0.9618
  11.  H  0.0005  0.0000  0.0136  0.0025  0.0021  0.0007  0.0025  0.0002  0.0025
  12.  C  0.0045  0.0000  0.0432  1.0037  0.0086  0.0025  0.0190  0.0010  0.0080
  13.  H  0.0005  0.0000  0.0122  0.0038  0.0042  0.0002  0.0010  0.0014  0.0032
  14.  C  0.0032  0.0002  1.4142  0.0432  0.0297  0.0136  0.0432  0.0122  0.9646
  15.  C  1.2896  0.0027  0.0067  0.0009  0.0006  0.0001  0.0010  0.0001  0.0010
  16.  C  0.0092  0.0106  0.0202  0.0037  0.0010  0.0006  0.0010  0.0002  0.0010
  17.  C  0.1111  0.0011  0.0032  0.0045  0.0004  0.0005  0.0045  0.0005  0.0049
  18.  H  0.0011  0.0007  0.0002  0.0000  0.0000  0.0000  0.0000  0.0000  0.0001
  19.  C  0.0092  0.0106  0.0202  0.0010  0.0010  0.0006  0.0037  0.0003  0.0009
  20.  C  1.2896  0.0027  0.0067  0.0010  0.0006  0.0001  0.0009  0.0003  0.0037
  21.  C  0.0092  0.0016  0.0118  0.0010  0.0005  0.0001  0.0013  0.0002  0.0002
  22.  C  0.0351  0.0004  0.0008  0.0005  0.0001  0.0000  0.0003  0.0001  0.0016
  23.  C  0.0011  0.0000  0.0103  0.0005  0.0006  0.0002  0.0016  0.0002  0.0003
  24.  C  0.0109  0.0002  0.0011  0.0003  0.0001  0.0000  0.0002  0.0001  0.0013
  25.  C  0.0109  0.0002  0.0011  0.0002  0.0001  0.0000  0.0003  0.0001  0.0010
  26.  C  0.0011  0.0000  0.0103  0.0016  0.0006  0.0002  0.0005  0.0002  0.0005
  27.  C  0.0351  0.0004  0.0008  0.0003  0.0001  0.0000  0.0005  0.0001  0.0005
  28.  C  0.0092  0.0016  0.0118  0.0013  0.0005  0.0001  0.0010  0.0003  0.0003
  29.  H  0.0011  0.0000  0.0099  0.9085  0.0026  0.0009  0.0032  0.0000  0.0010
  30.  H  0.0005  0.0000  0.0122  0.0010  0.0042  0.0002  0.0038  0.0003  0.9085
  31.  H  0.0011  0.0003  0.0001  0.0000  0.0000  0.0000  0.0000  0.0000  0.0000
  32.  H  0.0002  0.0000  0.0000  0.0000  0.0000  0.0000  0.0000  0.0000  0.0000
  33.  H  0.0005  0.0000  0.0000  0.0000  0.0000  0.0000  0.0000  0.0000  0.0000
  34.  H  0.0001  0.0005  0.0000  0.0000  0.0000  0.0000  0.0000  0.0000  0.0000
  35.  H  0.0001  0.0005  0.0000  0.0000  0.0000  0.0000  0.0000  0.0000  0.0000
  36.  H  0.0005  0.0000  0.0000  0.0000  0.0000  0.0000  0.0000  0.0000  0.0000
  37.  H  0.0002  0.0000  0.0000  0.0000  0.0000  0.0000  0.0000  0.0000  0.0000
  38.  H  0.0011  0.0003  0.0001  0.0000  0.0000  0.0000  0.0000  0.0000  0.0000

     Atom   10      11      12      13      14      15      16      17      18
     ---- ------  ------  ------  ------  ------  ------  ------  ------  ------
   1.  C  0.0004  0.0005  0.0045  0.0005  0.0032  1.2896  0.0092  0.1111  0.0011
   2.  H  0.0000  0.0000  0.0000  0.0000  0.0002  0.0027  0.0106  0.0011  0.0007
   3.  C  0.0297  0.0136  0.0432  0.0122  1.4142  0.0067  0.0202  0.0032  0.0002
   4.  C  0.0086  0.0025  1.0037  0.0038  0.0432  0.0009  0.0037  0.0045  0.0000
   5.  C  0.9957  0.0021  0.0086  0.0042  0.0297  0.0006  0.0010  0.0004  0.0000
   6.  H  0.0021  0.0007  0.0025  0.0002  0.0136  0.0001  0.0006  0.0005  0.0000
   7.  C  0.0086  0.0025  0.0190  0.0010  0.0432  0.0010  0.0010  0.0045  0.0000
   8.  H  0.0042  0.0002  0.0010  0.0014  0.0122  0.0001  0.0002  0.0005  0.0000
   9.  C  0.9618  0.0025  0.0080  0.0032  0.9646  0.0010  0.0010  0.0049  0.0001
  10.  C  0.0000  0.9065  0.9618  0.0026  0.0494  0.0010  0.0006  0.0064  0.0000
  11.  H  0.9065  0.0000  0.0025  0.0009  0.0039  0.0006  0.0001  0.0013  0.0000
  12.  C  0.9618  0.0025  0.0000  0.9085  0.9646  0.0037  0.0009  0.0049  0.0001
  13.  H  0.0026  0.0009  0.9085  0.0000  0.0099  0.0003  0.0003  0.0011  0.0000
  14.  C  0.0494  0.0039  0.9646  0.0099  0.0000  0.0202  0.0067  0.1882  0.0002
  15.  C  0.0010  0.0006  0.0037  0.0003  0.0202  0.0000  1.2419  0.0092  0.0106
  16.  C  0.0006  0.0001  0.0009  0.0003  0.0067  1.2419  0.0000  1.2896  0.0027
  17.  C  0.0064  0.0013  0.0049  0.0011  0.1882  0.0092  1.2896  0.0000  0.9136
  18.  H  0.0000  0.0000  0.0001  0.0000  0.0002  0.0106  0.0027  0.9136  0.0000
  19.  C  0.0006  0.0001  0.0010  0.0001  0.0067  0.0284  0.0079  1.2896  0.0027
  20.  C  0.0010  0.0006  0.0010  0.0002  0.0202  0.0079  0.0284  0.0092  0.0106
  21.  C  0.0001  0.0000  0.0003  0.0001  0.0011  0.0180  0.0010  0.0109  0.0002
  22.  C  0.0006  0.0002  0.0005  0.0002  0.0103  0.0002  0.0107  0.0011  0.0000
  23.  C  0.0001  0.0000  0.0005  0.0001  0.0008  0.0107  0.0002  0.0351  0.0004
  24.  C  0.0005  0.0001  0.0010  0.0003  0.0118  0.0010  0.0180  0.0092  0.0016
  25.  C  0.0005  0.0001  0.0013  0.0002  0.0118  0.0085  1.2530  0.0092  0.0016
  26.  C  0.0001  0.0000  0.0003  0.0001  0.0008  0.0593  0.0098  0.0351  0.0004
  27.  C  0.0006  0.0002  0.0016  0.0002  0.0103  0.0098  0.0593  0.0011  0.0000
  28.  C  0.0001  0.0000  0.0002  0.0001  0.0011  1.2530  0.0085  0.0109  0.0002
  29.  H  0.0042  0.0002  0.0038  0.0003  0.0122  0.0003  0.0003  0.0005  0.0000
  30.  H  0.0026  0.0009  0.0032  0.0000  0.0099  0.0002  0.0001  0.0011  0.0000
  31.  H  0.0000  0.0000  0.0000  0.0000  0.0000  0.0006  0.0000  0.0001  0.0005
  32.  H  0.0000  0.0000  0.0000  0.0000  0.0000  0.0003  0.0000  0.0005  0.0000
  33.  H  0.0000  0.0000  0.0000  0.0000  0.0000  0.0000  0.0003  0.0002  0.0000
  34.  H  0.0000  0.0000  0.0000  0.0000  0.0001  0.0000  0.0006  0.0011  0.0003
  35.  H  0.0000  0.0000  0.0000  0.0000  0.0001  0.0103  0.0032  0.0011  0.0003
  36.  H  0.0000  0.0000  0.0000  0.0000  0.0000  0.0008  0.0102  0.0002  0.0000
  37.  H  0.0000  0.0000  0.0000  0.0000  0.0000  0.0102  0.0008  0.0005  0.0000
  38.  H  0.0000  0.0000  0.0000  0.0000  0.0000  0.0032  0.0103  0.0001  0.0005

     Atom   19      20      21      22      23      24      25      26      27
     ---- ------  ------  ------  ------  ------  ------  ------  ------  ------
   1.  C  0.0092  1.2896  0.0092  0.0351  0.0011  0.0109  0.0109  0.0011  0.0351
   2.  H  0.0106  0.0027  0.0016  0.0004  0.0000  0.0002  0.0002  0.0000  0.0004
   3.  C  0.0202  0.0067  0.0118  0.0008  0.0103  0.0011  0.0011  0.0103  0.0008
   4.  C  0.0010  0.0010  0.0010  0.0005  0.0005  0.0003  0.0002  0.0016  0.0003
   5.  C  0.0010  0.0006  0.0005  0.0001  0.0006  0.0001  0.0001  0.0006  0.0001
   6.  H  0.0006  0.0001  0.0001  0.0000  0.0002  0.0000  0.0000  0.0002  0.0000
   7.  C  0.0037  0.0009  0.0013  0.0003  0.0016  0.0002  0.0003  0.0005  0.0005
   8.  H  0.0003  0.0003  0.0002  0.0001  0.0002  0.0001  0.0001  0.0002  0.0001
   9.  C  0.0009  0.0037  0.0002  0.0016  0.0003  0.0013  0.0010  0.0005  0.0005
  10.  C  0.0006  0.0010  0.0001  0.0006  0.0001  0.0005  0.0005  0.0001  0.0006
  11.  H  0.0001  0.0006  0.0000  0.0002  0.0000  0.0001  0.0001  0.0000  0.0002
  12.  C  0.0010  0.0010  0.0003  0.0005  0.0005  0.0010  0.0013  0.0003  0.0016
  13.  H  0.0001  0.0002  0.0001  0.0002  0.0001  0.0003  0.0002  0.0001  0.0002
  14.  C  0.0067  0.0202  0.0011  0.0103  0.0008  0.0118  0.0118  0.0008  0.0103
  15.  C  0.0284  0.0079  0.0180  0.0002  0.0107  0.0010  0.0085  0.0593  0.0098
  16.  C  0.0079  0.0284  0.0010  0.0107  0.0002  0.0180  1.2530  0.0098  0.0593
  17.  C  1.2896  0.0092  0.0109  0.0011  0.0351  0.0092  0.0092  0.0351  0.0011
  18.  H  0.0027  0.0106  0.0002  0.0000  0.0004  0.0016  0.0016  0.0004  0.0000
  19.  C  0.0000  1.2419  0.0085  0.0593  0.0098  1.2530  0.0180  0.0002  0.0107
  20.  C  1.2419  0.0000  1.2530  0.0098  0.0593  0.0085  0.0010  0.0107  0.0002
  21.  C  0.0085  1.2530  0.0000  1.5882  0.0097  0.1139  0.0008  0.0001  0.0028
  22.  C  0.0593  0.0098  1.5882  0.0000  1.2914  0.0097  0.0001  0.0045  0.0000
  23.  C  0.0098  0.0593  0.0097  1.2914  0.0000  1.5882  0.0028  0.0000  0.0045
  24.  C  1.2530  0.0085  0.1139  0.0097  1.5882  0.0000  0.0002  0.0028  0.0001
  25.  C  0.0180  0.0010  0.0008  0.0001  0.0028  0.0002  0.0000  1.5882  0.0097
  26.  C  0.0002  0.0107  0.0001  0.0045  0.0000  0.0028  1.5882  0.0000  1.2914
  27.  C  0.0107  0.0002  0.0028  0.0000  0.0045  0.0001  0.0097  1.2914  0.0000
  28.  C  0.0010  0.0180  0.0002  0.0028  0.0001  0.0008  0.1139  0.0097  1.5882
  29.  H  0.0002  0.0001  0.0003  0.0001  0.0002  0.0001  0.0001  0.0002  0.0001
  30.  H  0.0003  0.0003  0.0001  0.0002  0.0001  0.0002  0.0003  0.0001  0.0002
  31.  H  0.0103  0.0032  0.9158  0.0041  0.0103  0.0006  0.0000  0.0000  0.0000
  32.  H  0.0008  0.0102  0.0039  0.9178  0.0028  0.0078  0.0000  0.0000  0.0000
  33.  H  0.0102  0.0008  0.0078  0.0028  0.9178  0.0039  0.0000  0.0000  0.0000
  34.  H  0.0032  0.0103  0.0006  0.0103  0.0041  0.9158  0.0000  0.0000  0.0000
  35.  H  0.0006  0.0000  0.0000  0.0000  0.0000  0.0000  0.9158  0.0041  0.0103
  36.  H  0.0003  0.0000  0.0000  0.0000  0.0000  0.0000  0.0039  0.9178  0.0028
  37.  H  0.0000  0.0003  0.0000  0.0000  0.0000  0.0000  0.0078  0.0028  0.9178
  38.  H  0.0000  0.0006  0.0000  0.0000  0.0000  0.0000  0.0006  0.0103  0.0041

     Atom   28      29      30      31      32      33      34      35      36
     ---- ------  ------  ------  ------  ------  ------  ------  ------  ------
   1.  C  0.0092  0.0011  0.0005  0.0011  0.0002  0.0005  0.0001  0.0001  0.0005
   2.  H  0.0016  0.0000  0.0000  0.0003  0.0000  0.0000  0.0005  0.0005  0.0000
   3.  C  0.0118  0.0099  0.0122  0.0001  0.0000  0.0000  0.0000  0.0000  0.0000
   4.  C  0.0013  0.9085  0.0010  0.0000  0.0000  0.0000  0.0000  0.0000  0.0000
   5.  C  0.0005  0.0026  0.0042  0.0000  0.0000  0.0000  0.0000  0.0000  0.0000
   6.  H  0.0001  0.0009  0.0002  0.0000  0.0000  0.0000  0.0000  0.0000  0.0000
   7.  C  0.0010  0.0032  0.0038  0.0000  0.0000  0.0000  0.0000  0.0000  0.0000
   8.  H  0.0003  0.0000  0.0003  0.0000  0.0000  0.0000  0.0000  0.0000  0.0000
   9.  C  0.0003  0.0010  0.9085  0.0000  0.0000  0.0000  0.0000  0.0000  0.0000
  10.  C  0.0001  0.0042  0.0026  0.0000  0.0000  0.0000  0.0000  0.0000  0.0000
  11.  H  0.0000  0.0002  0.0009  0.0000  0.0000  0.0000  0.0000  0.0000  0.0000
  12.  C  0.0002  0.0038  0.0032  0.0000  0.0000  0.0000  0.0000  0.0000  0.0000
  13.  H  0.0001  0.0003  0.0000  0.0000  0.0000  0.0000  0.0000  0.0000  0.0000
  14.  C  0.0011  0.0122  0.0099  0.0000  0.0000  0.0000  0.0001  0.0001  0.0000
  15.  C  1.2530  0.0003  0.0002  0.0006  0.0003  0.0000  0.0000  0.0103  0.0008
  16.  C  0.0085  0.0003  0.0001  0.0000  0.0000  0.0003  0.0006  0.0032  0.0102
  17.  C  0.0109  0.0005  0.0011  0.0001  0.0005  0.0002  0.0011  0.0011  0.0002
  18.  H  0.0002  0.0000  0.0000  0.0005  0.0000  0.0000  0.0003  0.0003  0.0000
  19.  C  0.0010  0.0002  0.0003  0.0103  0.0008  0.0102  0.0032  0.0006  0.0003
  20.  C  0.0180  0.0001  0.0003  0.0032  0.0102  0.0008  0.0103  0.0000  0.0000
  21.  C  0.0002  0.0003  0.0001  0.9158  0.0039  0.0078  0.0006  0.0000  0.0000
  22.  C  0.0028  0.0001  0.0002  0.0041  0.9178  0.0028  0.0103  0.0000  0.0000
  23.  C  0.0001  0.0002  0.0001  0.0103  0.0028  0.9178  0.0041  0.0000  0.0000
  24.  C  0.0008  0.0001  0.0002  0.0006  0.0078  0.0039  0.9158  0.0000  0.0000
  25.  C  0.1139  0.0001  0.0003  0.0000  0.0000  0.0000  0.0000  0.9158  0.0039
  26.  C  0.0097  0.0002  0.0001  0.0000  0.0000  0.0000  0.0000  0.0041  0.9178
  27.  C  1.5882  0.0001  0.0002  0.0000  0.0000  0.0000  0.0000  0.0103  0.0028
  28.  C  0.0000  0.0002  0.0001  0.0000  0.0000  0.0000  0.0000  0.0006  0.0078
  29.  H  0.0002  0.0000  0.0014  0.0000  0.0000  0.0000  0.0000  0.0000  0.0000
  30.  H  0.0001  0.0014  0.0000  0.0000  0.0000  0.0000  0.0000  0.0000  0.0000
  31.  H  0.0000  0.0000  0.0000  0.0000  0.0033  0.0003  0.0007  0.0000  0.0000
  32.  H  0.0000  0.0000  0.0000  0.0033  0.0000  0.0027  0.0003  0.0000  0.0000
  33.  H  0.0000  0.0000  0.0000  0.0003  0.0027  0.0000  0.0033  0.0000  0.0000
  34.  H  0.0000  0.0000  0.0000  0.0007  0.0003  0.0033  0.0000  0.0000  0.0000
  35.  H  0.0006  0.0000  0.0000  0.0000  0.0000  0.0000  0.0000  0.0000  0.0033
  36.  H  0.0078  0.0000  0.0000  0.0000  0.0000  0.0000  0.0000  0.0033  0.0000
  37.  H  0.0039  0.0000  0.0000  0.0000  0.0000  0.0000  0.0000  0.0003  0.0027
  38.  H  0.9158  0.0000  0.0000  0.0000  0.0000  0.0000  0.0000  0.0007  0.0003

     Atom   37      38
     ---- ------  ------
   1.  C  0.0002  0.0011
   2.  H  0.0000  0.0003
   3.  C  0.0000  0.0001
   4.  C  0.0000  0.0000
   5.  C  0.0000  0.0000
   6.  H  0.0000  0.0000
   7.  C  0.0000  0.0000
   8.  H  0.0000  0.0000
   9.  C  0.0000  0.0000
  10.  C  0.0000  0.0000
  11.  H  0.0000  0.0000
  12.  C  0.0000  0.0000
  13.  H  0.0000  0.0000
  14.  C  0.0000  0.0000
  15.  C  0.0102  0.0032
  16.  C  0.0008  0.0103
  17.  C  0.0005  0.0001
  18.  H  0.0000  0.0005
  19.  C  0.0000  0.0000
  20.  C  0.0003  0.0006
  21.  C  0.0000  0.0000
  22.  C  0.0000  0.0000
  23.  C  0.0000  0.0000
  24.  C  0.0000  0.0000
  25.  C  0.0078  0.0006
  26.  C  0.0028  0.0103
  27.  C  0.9178  0.0041
  28.  C  0.0039  0.9158
  29.  H  0.0000  0.0000
  30.  H  0.0000  0.0000
  31.  H  0.0000  0.0000
  32.  H  0.0000  0.0000
  33.  H  0.0000  0.0000
  34.  H  0.0000  0.0000
  35.  H  0.0003  0.0007
  36.  H  0.0027  0.0003
  37.  H  0.0000  0.0033
  38.  H  0.0033  0.0000


 Wiberg bond index, Totals by atom:                                            

     Atom    1
     ---- ------
   1.  C  3.9618
   2.  H  0.9490
   3.  C  3.8645
   4.  C  3.9522
   5.  C  3.9504
   6.  H  0.9429
   7.  C  3.9522
   8.  H  0.9520
   9.  C  3.9522
  10.  C  3.9504
  11.  H  0.9429
  12.  C  3.9522
  13.  H  0.9520
  14.  C  3.8645
  15.  C  4.0130
  16.  C  4.0130
  17.  C  3.9618
  18.  H  0.9490
  19.  C  4.0130
  20.  C  4.0130
  21.  C  3.9637
  22.  C  3.9639
  23.  C  3.9639
  24.  C  3.9637
  25.  C  3.9637
  26.  C  3.9639
  27.  C  3.9639
  28.  C  3.9637
  29.  H  0.9520
  30.  H  0.9520
  31.  H  0.9514
  32.  H  0.9506
  33.  H  0.9506
  34.  H  0.9514
  35.  H  0.9514
  36.  H  0.9506
  37.  H  0.9506
  38.  H  0.9514


 Atom-atom overlap-weighted NAO bond order:                                    

     Atom    1       2       3       4       5       6       7       8       9
     ---- ------  ------  ------  ------  ------  ------  ------  ------  ------
   1.  C  0.0000  0.7984  0.1754 -0.0060  0.0020  0.0000 -0.0060 -0.0002  0.0024
   2.  H  0.7984  0.0000  0.0020 -0.0003  0.0000 -0.0000 -0.0003 -0.0000  0.0000
   3.  C  0.1754  0.0020  0.0000  0.7977  0.0969  0.0003  0.7977  0.0043  0.0189
   4.  C -0.0060 -0.0003  0.7977  0.0000  0.7727  0.0004 -0.0173  0.0016 -0.0030
   5.  C  0.0020  0.0000  0.0969  0.7727  0.0000  0.7987  0.7727 -0.0031  0.0216
   6.  H  0.0000 -0.0000  0.0003  0.0004  0.7987  0.0000  0.0004 -0.0012  0.0010
   7.  C -0.0060 -0.0003  0.7977 -0.0173  0.7727  0.0004  0.0000  0.7960  0.8135
   8.  H -0.0002 -0.0000  0.0043  0.0016 -0.0031 -0.0012  0.7960  0.0000 -0.0064
   9.  C  0.0024  0.0000  0.0189 -0.0030  0.0216  0.0010  0.8135 -0.0064  0.0000
  10.  C -0.0001 -0.0000 -0.0383  0.0216  0.7871 -0.0018  0.0216  0.0016  0.7727
  11.  H -0.0000  0.0000  0.0021  0.0010 -0.0018 -0.0022  0.0010  0.0000  0.0004
  12.  C  0.0024  0.0000  0.0189  0.8135  0.0216  0.0010 -0.0030  0.0003 -0.0173
  13.  H -0.0000  0.0000  0.0045 -0.0064  0.0016  0.0000  0.0003 -0.0000  0.0016
  14.  C -0.0027 -0.0002  1.0298  0.0189 -0.0383  0.0021  0.0189  0.0045  0.7977
  15.  C  1.0814  0.0074  0.0108  0.0010  0.0003 -0.0000 -0.0033  0.0003  0.0007
  16.  C  0.0194  0.0025 -0.0110  0.0016 -0.0001 -0.0000  0.0007  0.0002 -0.0033
  17.  C -0.0385  0.0014 -0.0027  0.0024 -0.0001 -0.0000  0.0024 -0.0000 -0.0060
  18.  H  0.0014 -0.0000 -0.0002  0.0000 -0.0000  0.0000  0.0000  0.0000 -0.0003
  19.  C  0.0194  0.0025 -0.0110  0.0007 -0.0001 -0.0000  0.0016 -0.0000  0.0010
  20.  C  1.0814  0.0074  0.0108 -0.0033  0.0003 -0.0000  0.0010  0.0000  0.0016
  21.  C  0.0251 -0.0065 -0.0002  0.0004  0.0000 -0.0000 -0.0000  0.0000 -0.0000
  22.  C  0.0032  0.0002  0.0004  0.0001  0.0000 -0.0000 -0.0000  0.0000 -0.0000
  23.  C -0.0003  0.0000  0.0004  0.0000  0.0000  0.0000 -0.0000  0.0000 -0.0000
  24.  C  0.0077  0.0001  0.0009  0.0002 -0.0000  0.0000 -0.0000  0.0000 -0.0000
  25.  C  0.0077  0.0001  0.0009 -0.0000 -0.0000  0.0000  0.0002  0.0000  0.0004
  26.  C -0.0003  0.0000  0.0004 -0.0000  0.0000  0.0000  0.0000 -0.0000  0.0001
  27.  C  0.0032  0.0002  0.0004 -0.0000  0.0000 -0.0000  0.0001 -0.0001  0.0000
  28.  C  0.0251 -0.0065 -0.0002 -0.0000  0.0000 -0.0000  0.0004 -0.0004  0.0002
  29.  H -0.0002 -0.0000  0.0043  0.7960 -0.0031 -0.0012  0.0016 -0.0000  0.0003
  30.  H -0.0000  0.0000  0.0045  0.0003  0.0016  0.0000 -0.0064 -0.0010  0.7960
  31.  H  0.0010 -0.0021 -0.0000 -0.0000 -0.0000  0.0000 -0.0000  0.0000 -0.0000
  32.  H  0.0001  0.0000  0.0000 -0.0000 -0.0000  0.0000 -0.0000  0.0000 -0.0000
  33.  H -0.0000  0.0000  0.0000 -0.0000 -0.0000  0.0000 -0.0000  0.0000 -0.0000
  34.  H  0.0001 -0.0000  0.0000 -0.0000 -0.0000  0.0000 -0.0000  0.0000 -0.0000
  35.  H  0.0001 -0.0000  0.0000 -0.0000 -0.0000  0.0000 -0.0000 -0.0000 -0.0000
  36.  H -0.0000  0.0000  0.0000 -0.0000 -0.0000  0.0000 -0.0000 -0.0000 -0.0000
  37.  H  0.0001  0.0000  0.0000 -0.0000 -0.0000  0.0000 -0.0000 -0.0000 -0.0000
  38.  H  0.0010 -0.0021 -0.0000 -0.0000 -0.0000  0.0000 -0.0000 -0.0000 -0.0000

     Atom   10      11      12      13      14      15      16      17      18
     ---- ------  ------  ------  ------  ------  ------  ------  ------  ------
   1.  C -0.0001 -0.0000  0.0024 -0.0000 -0.0027  1.0814  0.0194 -0.0385  0.0014
   2.  H -0.0000  0.0000  0.0000  0.0000 -0.0002  0.0074  0.0025  0.0014 -0.0000
   3.  C -0.0383  0.0021  0.0189  0.0045  1.0298  0.0108 -0.0110 -0.0027 -0.0002
   4.  C  0.0216  0.0010  0.8135 -0.0064  0.0189  0.0010  0.0016  0.0024  0.0000
   5.  C  0.7871 -0.0018  0.0216  0.0016 -0.0383  0.0003 -0.0001 -0.0001 -0.0000
   6.  H -0.0018 -0.0022  0.0010  0.0000  0.0021 -0.0000 -0.0000 -0.0000  0.0000
   7.  C  0.0216  0.0010 -0.0030  0.0003  0.0189 -0.0033  0.0007  0.0024  0.0000
   8.  H  0.0016  0.0000  0.0003 -0.0000  0.0045  0.0003  0.0002 -0.0000  0.0000
   9.  C  0.7727  0.0004 -0.0173  0.0016  0.7977  0.0007 -0.0033 -0.0060 -0.0003
  10.  C  0.0000  0.7987  0.7727 -0.0031  0.0969 -0.0001  0.0003  0.0020  0.0000
  11.  H  0.7987  0.0000  0.0004 -0.0012  0.0003 -0.0000 -0.0000  0.0000 -0.0000
  12.  C  0.7727  0.0004  0.0000  0.7960  0.7977  0.0016  0.0010 -0.0060 -0.0003
  13.  H -0.0031 -0.0012  0.7960  0.0000  0.0043 -0.0000  0.0000 -0.0002 -0.0000
  14.  C  0.0969  0.0003  0.7977  0.0043  0.0000 -0.0110  0.0108  0.1754  0.0020
  15.  C -0.0001 -0.0000  0.0016 -0.0000 -0.0110  0.0000  1.0398  0.0194  0.0025
  16.  C  0.0003 -0.0000  0.0010  0.0000  0.0108  1.0398  0.0000  1.0814  0.0074
  17.  C  0.0020  0.0000 -0.0060 -0.0002  0.1754  0.0194  1.0814  0.0000  0.7984
  18.  H  0.0000 -0.0000 -0.0003 -0.0000  0.0020  0.0025  0.0074  0.7984  0.0000
  19.  C  0.0003 -0.0000 -0.0033  0.0003  0.0108 -0.0169  0.0137  1.0814  0.0074
  20.  C -0.0001 -0.0000  0.0007  0.0002 -0.0110  0.0137 -0.0169  0.0194  0.0025
  21.  C -0.0000  0.0000  0.0002  0.0000  0.0009  0.0039  0.0016  0.0077  0.0001
  22.  C  0.0000  0.0000  0.0000 -0.0000  0.0004  0.0001  0.0002 -0.0003  0.0000
  23.  C  0.0000 -0.0000  0.0001 -0.0001  0.0004  0.0002  0.0001  0.0032  0.0002
  24.  C  0.0000 -0.0000  0.0004 -0.0004 -0.0002  0.0016  0.0039  0.0251 -0.0065
  25.  C  0.0000 -0.0000 -0.0000  0.0000 -0.0002  0.0194  1.0597  0.0251 -0.0065
  26.  C  0.0000 -0.0000 -0.0000  0.0000  0.0004 -0.0240  0.0209  0.0032  0.0002
  27.  C  0.0000  0.0000 -0.0000  0.0000  0.0004  0.0209 -0.0240 -0.0003  0.0000
  28.  C -0.0000  0.0000 -0.0000  0.0000  0.0009  1.0597  0.0194  0.0077  0.0001
  29.  H  0.0016  0.0000 -0.0064 -0.0010  0.0045  0.0000 -0.0000 -0.0000  0.0000
  30.  H -0.0031 -0.0012  0.0016 -0.0000  0.0043  0.0002  0.0003 -0.0002 -0.0000
  31.  H -0.0000  0.0000 -0.0000 -0.0000  0.0000  0.0001 -0.0000  0.0001 -0.0000
  32.  H -0.0000  0.0000 -0.0000 -0.0000  0.0000 -0.0000  0.0000 -0.0000  0.0000
  33.  H -0.0000  0.0000 -0.0000 -0.0000  0.0000  0.0000 -0.0000  0.0001  0.0000
  34.  H -0.0000  0.0000 -0.0000 -0.0000 -0.0000 -0.0000  0.0001  0.0010 -0.0021
  35.  H -0.0000  0.0000 -0.0000  0.0000 -0.0000  0.0025  0.0061  0.0010 -0.0021
  36.  H -0.0000  0.0000 -0.0000  0.0000  0.0000  0.0010  0.0036  0.0001  0.0000
  37.  H -0.0000  0.0000 -0.0000  0.0000  0.0000  0.0036  0.0010 -0.0000  0.0000
  38.  H -0.0000  0.0000 -0.0000  0.0000  0.0000  0.0061  0.0025  0.0001 -0.0000

     Atom   19      20      21      22      23      24      25      26      27
     ---- ------  ------  ------  ------  ------  ------  ------  ------  ------
   1.  C  0.0194  1.0814  0.0251  0.0032 -0.0003  0.0077  0.0077 -0.0003  0.0032
   2.  H  0.0025  0.0074 -0.0065  0.0002  0.0000  0.0001  0.0001  0.0000  0.0002
   3.  C -0.0110  0.0108 -0.0002  0.0004  0.0004  0.0009  0.0009  0.0004  0.0004
   4.  C  0.0007 -0.0033  0.0004  0.0001  0.0000  0.0002 -0.0000 -0.0000 -0.0000
   5.  C -0.0001  0.0003  0.0000  0.0000  0.0000 -0.0000 -0.0000  0.0000  0.0000
   6.  H -0.0000 -0.0000 -0.0000 -0.0000  0.0000  0.0000  0.0000  0.0000 -0.0000
   7.  C  0.0016  0.0010 -0.0000 -0.0000 -0.0000 -0.0000  0.0002  0.0000  0.0001
   8.  H -0.0000  0.0000  0.0000  0.0000  0.0000  0.0000  0.0000 -0.0000 -0.0001
   9.  C  0.0010  0.0016 -0.0000 -0.0000 -0.0000 -0.0000  0.0004  0.0001  0.0000
  10.  C  0.0003 -0.0001 -0.0000  0.0000  0.0000  0.0000  0.0000  0.0000  0.0000
  11.  H -0.0000 -0.0000  0.0000  0.0000 -0.0000 -0.0000 -0.0000 -0.0000  0.0000
  12.  C -0.0033  0.0007  0.0002  0.0000  0.0001  0.0004 -0.0000 -0.0000 -0.0000
  13.  H  0.0003  0.0002  0.0000 -0.0000 -0.0001 -0.0004  0.0000  0.0000  0.0000
  14.  C  0.0108 -0.0110  0.0009  0.0004  0.0004 -0.0002 -0.0002  0.0004  0.0004
  15.  C -0.0169  0.0137  0.0039  0.0001  0.0002  0.0016  0.0194 -0.0240  0.0209
  16.  C  0.0137 -0.0169  0.0016  0.0002  0.0001  0.0039  1.0597  0.0209 -0.0240
  17.  C  1.0814  0.0194  0.0077 -0.0003  0.0032  0.0251  0.0251  0.0032 -0.0003
  18.  H  0.0074  0.0025  0.0001  0.0000  0.0002 -0.0065 -0.0065  0.0002  0.0000
  19.  C  0.0000  1.0398  0.0194 -0.0240  0.0209  1.0597  0.0039  0.0001  0.0002
  20.  C  1.0398  0.0000  1.0597  0.0209 -0.0240  0.0194  0.0016  0.0002  0.0001
  21.  C  0.0194  1.0597  0.0000  1.1921  0.0296 -0.0153  0.0000  0.0000  0.0000
  22.  C -0.0240  0.0209  1.1921  0.0000  1.0737  0.0296  0.0000  0.0000 -0.0000
  23.  C  0.0209 -0.0240  0.0296  1.0737  0.0000  1.1921  0.0000 -0.0000  0.0000
  24.  C  1.0597  0.0194 -0.0153  0.0296  1.1921  0.0000 -0.0002  0.0000  0.0000
  25.  C  0.0039  0.0016  0.0000  0.0000  0.0000 -0.0002  0.0000  1.1921  0.0296
  26.  C  0.0001  0.0002  0.0000  0.0000 -0.0000  0.0000  1.1921  0.0000  1.0737
  27.  C  0.0002  0.0001  0.0000 -0.0000  0.0000  0.0000  0.0296  1.0737  0.0000
  28.  C  0.0016  0.0039 -0.0002  0.0000  0.0000  0.0000 -0.0153  0.0296  1.1921
  29.  H  0.0002  0.0003 -0.0004 -0.0001 -0.0000  0.0000  0.0000  0.0000  0.0000
  30.  H  0.0000 -0.0000  0.0000  0.0000  0.0000  0.0000 -0.0004 -0.0001 -0.0000
  31.  H  0.0025  0.0061  0.7853  0.0024  0.0015  0.0001  0.0000  0.0000  0.0000
  32.  H  0.0010  0.0036  0.0036  0.7885  0.0004  0.0012 -0.0000  0.0000 -0.0000
  33.  H  0.0036  0.0010  0.0012  0.0004  0.7885  0.0036  0.0000 -0.0000  0.0000
  34.  H  0.0061  0.0025  0.0001  0.0015  0.0024  0.7853  0.0000  0.0000  0.0000
  35.  H  0.0001 -0.0000  0.0000  0.0000  0.0000  0.0000  0.7853  0.0024  0.0015
  36.  H -0.0000  0.0000 -0.0000  0.0000 -0.0000  0.0000  0.0036  0.7885  0.0004
  37.  H  0.0000 -0.0000  0.0000 -0.0000  0.0000 -0.0000  0.0012  0.0004  0.7885
  38.  H -0.0000  0.0001  0.0000  0.0000  0.0000  0.0000  0.0001  0.0015  0.0024

     Atom   28      29      30      31      32      33      34      35      36
     ---- ------  ------  ------  ------  ------  ------  ------  ------  ------
   1.  C  0.0251 -0.0002 -0.0000  0.0010  0.0001 -0.0000  0.0001  0.0001 -0.0000
   2.  H -0.0065 -0.0000  0.0000 -0.0021  0.0000  0.0000 -0.0000 -0.0000  0.0000
   3.  C -0.0002  0.0043  0.0045 -0.0000  0.0000  0.0000  0.0000  0.0000  0.0000
   4.  C -0.0000  0.7960  0.0003 -0.0000 -0.0000 -0.0000 -0.0000 -0.0000 -0.0000
   5.  C  0.0000 -0.0031  0.0016 -0.0000 -0.0000 -0.0000 -0.0000 -0.0000 -0.0000
   6.  H -0.0000 -0.0012  0.0000  0.0000  0.0000  0.0000  0.0000  0.0000  0.0000
   7.  C  0.0004  0.0016 -0.0064 -0.0000 -0.0000 -0.0000 -0.0000 -0.0000 -0.0000
   8.  H -0.0004 -0.0000 -0.0010  0.0000  0.0000  0.0000  0.0000 -0.0000 -0.0000
   9.  C  0.0002  0.0003  0.7960 -0.0000 -0.0000 -0.0000 -0.0000 -0.0000 -0.0000
  10.  C -0.0000  0.0016 -0.0031 -0.0000 -0.0000 -0.0000 -0.0000 -0.0000 -0.0000
  11.  H  0.0000  0.0000 -0.0012  0.0000  0.0000  0.0000  0.0000  0.0000  0.0000
  12.  C -0.0000 -0.0064  0.0016 -0.0000 -0.0000 -0.0000 -0.0000 -0.0000 -0.0000
  13.  H  0.0000 -0.0010 -0.0000 -0.0000 -0.0000 -0.0000 -0.0000  0.0000  0.0000
  14.  C  0.0009  0.0045  0.0043  0.0000  0.0000  0.0000 -0.0000 -0.0000  0.0000
  15.  C  1.0597  0.0000  0.0002  0.0001 -0.0000  0.0000 -0.0000  0.0025  0.0010
  16.  C  0.0194 -0.0000  0.0003 -0.0000  0.0000 -0.0000  0.0001  0.0061  0.0036
  17.  C  0.0077 -0.0000 -0.0002  0.0001 -0.0000  0.0001  0.0010  0.0010  0.0001
  18.  H  0.0001  0.0000 -0.0000 -0.0000  0.0000  0.0000 -0.0021 -0.0021  0.0000
  19.  C  0.0016  0.0002  0.0000  0.0025  0.0010  0.0036  0.0061  0.0001 -0.0000
  20.  C  0.0039  0.0003 -0.0000  0.0061  0.0036  0.0010  0.0025 -0.0000  0.0000
  21.  C -0.0002 -0.0004  0.0000  0.7853  0.0036  0.0012  0.0001  0.0000 -0.0000
  22.  C  0.0000 -0.0001  0.0000  0.0024  0.7885  0.0004  0.0015  0.0000  0.0000
  23.  C  0.0000 -0.0000  0.0000  0.0015  0.0004  0.7885  0.0024  0.0000 -0.0000
  24.  C  0.0000  0.0000  0.0000  0.0001  0.0012  0.0036  0.7853  0.0000  0.0000
  25.  C -0.0153  0.0000 -0.0004  0.0000 -0.0000  0.0000  0.0000  0.7853  0.0036
  26.  C  0.0296  0.0000 -0.0001  0.0000  0.0000 -0.0000  0.0000  0.0024  0.7885
  27.  C  1.1921  0.0000 -0.0000  0.0000 -0.0000  0.0000  0.0000  0.0015  0.0004
  28.  C  0.0000  0.0000  0.0000  0.0000  0.0000 -0.0000  0.0000  0.0001  0.0012
  29.  H  0.0000  0.0000 -0.0000 -0.0000 -0.0000 -0.0000 -0.0000  0.0000  0.0000
  30.  H  0.0000 -0.0000  0.0000  0.0000  0.0000  0.0000  0.0000 -0.0000 -0.0000
  31.  H  0.0000 -0.0000  0.0000  0.0000 -0.0036  0.0000 -0.0000 -0.0000 -0.0000
  32.  H  0.0000 -0.0000  0.0000 -0.0036  0.0000 -0.0030  0.0000 -0.0000 -0.0000
  33.  H -0.0000 -0.0000  0.0000  0.0000 -0.0030  0.0000 -0.0036 -0.0000 -0.0000
  34.  H  0.0000 -0.0000  0.0000 -0.0000  0.0000 -0.0036  0.0000 -0.0000 -0.0000
  35.  H  0.0001  0.0000 -0.0000 -0.0000 -0.0000 -0.0000 -0.0000  0.0000 -0.0036
  36.  H  0.0012  0.0000 -0.0000 -0.0000 -0.0000 -0.0000 -0.0000 -0.0036  0.0000
  37.  H  0.0036  0.0000 -0.0000 -0.0000 -0.0000 -0.0000 -0.0000  0.0000 -0.0030
  38.  H  0.7853  0.0000 -0.0000 -0.0000 -0.0000 -0.0000 -0.0000 -0.0000  0.0000

     Atom   37      38
     ---- ------  ------
   1.  C  0.0001  0.0010
   2.  H  0.0000 -0.0021
   3.  C  0.0000 -0.0000
   4.  C -0.0000 -0.0000
   5.  C -0.0000 -0.0000
   6.  H  0.0000  0.0000
   7.  C -0.0000 -0.0000
   8.  H -0.0000 -0.0000
   9.  C -0.0000 -0.0000
  10.  C -0.0000 -0.0000
  11.  H  0.0000  0.0000
  12.  C -0.0000 -0.0000
  13.  H  0.0000  0.0000
  14.  C  0.0000  0.0000
  15.  C  0.0036  0.0061
  16.  C  0.0010  0.0025
  17.  C -0.0000  0.0001
  18.  H  0.0000 -0.0000
  19.  C  0.0000 -0.0000
  20.  C -0.0000  0.0001
  21.  C  0.0000  0.0000
  22.  C -0.0000  0.0000
  23.  C  0.0000  0.0000
  24.  C -0.0000  0.0000
  25.  C  0.0012  0.0001
  26.  C  0.0004  0.0015
  27.  C  0.7885  0.0024
  28.  C  0.0036  0.7853
  29.  H  0.0000  0.0000
  30.  H -0.0000 -0.0000
  31.  H -0.0000 -0.0000
  32.  H -0.0000 -0.0000
  33.  H -0.0000 -0.0000
  34.  H -0.0000 -0.0000
  35.  H  0.0000 -0.0000
  36.  H -0.0030  0.0000
  37.  H  0.0000 -0.0036
  38.  H -0.0036  0.0000


 Atom-atom overlap-weighted NAO bond order, Totals by atom:                    

     Atom    1
     ---- ------
   1.  C  3.2035
   2.  H  0.8043
   3.  C  2.9189
   4.  C  3.1935
   5.  C  3.2307
   6.  H  0.7977
   7.  C  3.1935
   8.  H  0.7964
   9.  C  3.1935
  10.  C  3.2307
  11.  H  0.7977
  12.  C  3.1935
  13.  H  0.7964
  14.  C  2.9189
  15.  C  3.2427
  16.  C  3.2427
  17.  C  3.2035
  18.  H  0.8043
  19.  C  3.2427
  20.  C  3.2427
  21.  C  3.1085
  22.  C  3.0892
  23.  C  3.0892
  24.  C  3.1085
  25.  C  3.1085
  26.  C  3.0892
  27.  C  3.0892
  28.  C  3.1085
  29.  H  0.7964
  30.  H  0.7964
  31.  H  0.7933
  32.  H  0.7917
  33.  H  0.7917
  34.  H  0.7933
  35.  H  0.7933
  36.  H  0.7917
  37.  H  0.7917
  38.  H  0.7933


 MO bond order:                                                                

     Atom    1       2       3       4       5       6       7       8       9
     ---- ------  ------  ------  ------  ------  ------  ------  ------  ------
   1.  C  0.0000  1.3676 -0.0407  0.0685 -0.0050 -0.0294  0.0669 -0.0176 -0.0148
   2.  H  1.3676  0.0000 -0.0066  0.0058 -0.0022 -0.0014  0.0048  0.0017 -0.0051
   3.  C -0.0407 -0.0066  0.0000  0.2226 -0.0631  0.0782 -0.9028  0.0029 -0.0503
   4.  C  0.0685  0.0058  0.2226  0.0000 -0.8983  0.0144 -0.0857  0.0704  0.1834
   5.  C -0.0050 -0.0022 -0.0631 -0.8983  0.0000  1.5878  1.0255 -0.0055 -0.0330
   6.  H -0.0294 -0.0014  0.0782  0.0144  1.5878  0.0000  0.0249 -0.0313  0.0299
   7.  C  0.0669  0.0048 -0.9028 -0.0857  1.0255  0.0249  0.0000  1.6854  0.1159
   8.  H -0.0176  0.0017  0.0029  0.0704 -0.0055 -0.0313  1.6854  0.0000 -0.0391
   9.  C -0.0148 -0.0051 -0.0503  0.1834 -0.0330  0.0299  0.1159 -0.0391  0.0000
  10.  C  0.0022  0.0003  0.0582 -0.1241 -0.0259  0.0312 -0.1346  0.0796  0.3384
  11.  H  0.0276  0.0038  0.0052  0.0288  0.0160 -0.0285 -0.0287 -0.0088  0.0096
  12.  C  0.0113 -0.0022 -0.0522 -0.5340 -0.1742  0.0435  0.1521 -0.0206 -0.0573
  13.  H -0.0164  0.0033 -0.0479  0.0720 -0.0764 -0.0129 -0.0065  0.0269 -0.0497
  14.  C  0.0870  0.0205 -0.4066 -0.1422  0.0675  0.0991 -0.3175  0.1431 -1.0300
  15.  C  0.7873 -0.0501 -0.1004  0.0347  0.0039 -0.0001  0.0323  0.0224 -0.0487
  16.  C  0.2030  0.1105 -0.0108 -0.0279  0.0217  0.0282 -0.0202  0.0206  0.0150
  17.  C -0.4039  0.0444  0.1204 -0.0494  0.0145  0.0303 -0.0835 -0.0212  0.1516
  18.  H -0.0018  0.0083  0.0017 -0.0051  0.0023  0.0040 -0.0052  0.0030  0.0060
  19.  C -0.0150  0.1235 -0.0043 -0.0466  0.0010  0.0272 -0.0616  0.0190 -0.0254
  20.  C -0.5187  0.0155 -0.2024  0.0224 -0.0144 -0.0064  0.0278  0.0218 -0.0807
  21.  C -0.2136 -0.0426 -0.0392 -0.0346 -0.0075  0.0062 -0.0122  0.0094 -0.0115
  22.  C -0.1878  0.0189  0.0252 -0.0224  0.0044  0.0052 -0.0154 -0.0063  0.0507
  23.  C -0.0114  0.0006  0.0019  0.0125  0.0098 -0.0074  0.0272 -0.0091  0.0090
  24.  C -0.0531 -0.0098 -0.0364  0.0052  0.0020  0.0005  0.0093  0.0082 -0.0334
  25.  C  0.0783  0.0022 -0.0167  0.0104 -0.0059 -0.0001  0.0076  0.0079 -0.0327
  26.  C -0.0198  0.0009  0.0055  0.0151 -0.0021 -0.0112  0.0130 -0.0130 -0.0002
  27.  C -0.1465 -0.0007  0.0330 -0.0219  0.0162  0.0043 -0.0215 -0.0112  0.0315
  28.  C  0.0231 -0.0049 -0.0339 -0.0228  0.0184  0.0093 -0.0183  0.0033 -0.0060
  29.  H -0.0229  0.0019  0.0012  0.4474 -0.0108 -0.0311 -0.0132 -0.0014 -0.0197
  30.  H -0.0131  0.0031  0.0300 -0.0189  0.0041 -0.0107 -0.0037 -0.0227  0.6953
  31.  H -0.0182  0.0010  0.0001 -0.0040 -0.0013  0.0001  0.0008 -0.0001 -0.0010
  32.  H  0.0033 -0.0050  0.0014 -0.0014 -0.0003 -0.0002 -0.0001 -0.0003 -0.0000
  33.  H -0.0099  0.0007 -0.0009 -0.0013 -0.0006 -0.0001 -0.0000 -0.0002  0.0004
  34.  H  0.0105  0.0158 -0.0043 -0.0043  0.0002  0.0003  0.0008 -0.0002  0.0003
  35.  H  0.0046  0.0149 -0.0010  0.0018  0.0003  0.0003  0.0005  0.0001 -0.0053
  36.  H  0.0104  0.0010  0.0020  0.0008  0.0003 -0.0001  0.0001 -0.0003 -0.0008
  37.  H -0.0087 -0.0038  0.0012  0.0004  0.0002 -0.0002 -0.0014 -0.0007  0.0007
  38.  H -0.0099  0.0006 -0.0000 -0.0002  0.0014 -0.0001 -0.0014 -0.0008  0.0004

     Atom   10      11      12      13      14      15      16      17      18
     ---- ------  ------  ------  ------  ------  ------  ------  ------  ------
   1.  C  0.0022  0.0276  0.0113 -0.0164  0.0870  0.7873  0.2030 -0.4039 -0.0018
   2.  H  0.0003  0.0038 -0.0022  0.0033  0.0205 -0.0501  0.1105  0.0444  0.0083
   3.  C  0.0582  0.0052 -0.0522 -0.0479 -0.4066 -0.1004 -0.0108  0.1204  0.0017
   4.  C -0.1241  0.0288 -0.5340  0.0720 -0.1422  0.0347 -0.0279 -0.0494 -0.0051
   5.  C -0.0259  0.0160 -0.1742 -0.0764  0.0675  0.0039  0.0217  0.0145  0.0023
   6.  H  0.0312 -0.0285  0.0435 -0.0129  0.0991 -0.0001  0.0282  0.0303  0.0040
   7.  C -0.1346 -0.0287  0.1521 -0.0065 -0.3175  0.0323 -0.0202 -0.0835 -0.0052
   8.  H  0.0796 -0.0088 -0.0206  0.0269  0.1431  0.0224  0.0206 -0.0212  0.0030
   9.  C  0.3384  0.0096 -0.0573 -0.0497 -1.0300 -0.0487  0.0150  0.1516  0.0060
  10.  C  0.0000  0.7538 -1.3169  0.0688 -0.1657  0.0476  0.0049 -0.0867 -0.0047
  11.  H  0.7538  0.0000  0.0100 -0.0345  0.0257  0.0270  0.0003 -0.0465 -0.0017
  12.  C -1.3169  0.0100  0.0000 -0.5615  0.3366 -0.0677  0.0011  0.1518  0.0078
  13.  H  0.0688 -0.0345 -0.5615  0.0000  0.1143  0.0242  0.0256 -0.0390  0.0022
  14.  C -0.1657  0.0257  0.3366  0.1143  0.0000  0.1337 -0.0397 -0.5559 -0.0219
  15.  C  0.0476  0.0270 -0.0677  0.0242  0.1337  0.0000  0.2727 -0.0068 -0.0413
  16.  C  0.0049  0.0003  0.0011  0.0256 -0.0397  0.2727  0.0000  0.1205 -0.0415
  17.  C -0.0867 -0.0465  0.1518 -0.0390 -0.5559 -0.0068  0.1205  0.0000 -0.2618
  18.  H -0.0047 -0.0017  0.0078  0.0022 -0.0219 -0.0413 -0.0415 -0.2618  0.0000
  19.  C -0.0370 -0.0054  0.0216  0.0077 -0.1409 -0.0768 -0.0840  0.6814  0.0384
  20.  C  0.0101  0.0288 -0.0549  0.0167  0.1314  0.1322 -0.1451 -0.0446 -0.0074
  21.  C  0.0081  0.0009 -0.0113  0.0086  0.0016 -0.0681 -0.0035  0.0867 -0.0038
  22.  C -0.0060 -0.0089  0.0231 -0.0075 -0.0610 -0.0208  0.1242  0.0339 -0.0038
  23.  C -0.0052  0.0046 -0.0088 -0.0121  0.0035  0.1021 -0.0103 -0.1767  0.0183
  24.  C  0.0048  0.0076 -0.0454  0.0088  0.0257 -0.0454 -0.1725  0.1485 -0.0661
  25.  C  0.0272  0.0099 -0.0372  0.0153  0.0653 -0.0584  0.9916  0.0606  0.0040
  26.  C  0.0006  0.0032  0.0023 -0.0132 -0.0006 -0.3316 -0.0032 -0.2817 -0.0099
  27.  C -0.0234 -0.0131  0.0374 -0.0125 -0.0687  0.0794 -0.2095 -0.0101 -0.0018
  28.  C  0.0010  0.0003 -0.0098  0.0070  0.0036  0.0489 -0.0197  0.0319  0.0116
  29.  H  0.0208 -0.0111  0.0113 -0.0188  0.0867  0.0251  0.0222 -0.0240  0.0033
  30.  H  0.0399 -0.0350  0.0407 -0.0018  0.1020  0.0199  0.0164 -0.0321  0.0020
  31.  H -0.0008  0.0001 -0.0029 -0.0001 -0.0023 -0.0072 -0.0055 -0.0055  0.0161
  32.  H -0.0004 -0.0003 -0.0007 -0.0002 -0.0018  0.0007 -0.0007 -0.0043  0.0024
  33.  H -0.0009 -0.0002 -0.0012 -0.0009 -0.0003 -0.0074 -0.0025  0.0024 -0.0059
  34.  H -0.0031  0.0004 -0.0067 -0.0012  0.0003 -0.0039 -0.0128 -0.0246 -0.0001
  35.  H  0.0003  0.0002 -0.0014 -0.0002  0.0000 -0.0206  0.0339 -0.0379 -0.0005
  36.  H -0.0010 -0.0002  0.0008 -0.0006  0.0001  0.0151  0.0697 -0.0136 -0.0048
  37.  H -0.0006 -0.0003  0.0005 -0.0003 -0.0003  0.1504  0.0465  0.0230  0.0026
  38.  H -0.0004  0.0001 -0.0001 -0.0002  0.0005  0.0390  0.1126 -0.0082  0.0154

     Atom   19      20      21      22      23      24      25      26      27
     ---- ------  ------  ------  ------  ------  ------  ------  ------  ------
   1.  C -0.0150 -0.5187 -0.2136 -0.1878 -0.0114 -0.0531  0.0783 -0.0198 -0.1465
   2.  H  0.1235  0.0155 -0.0426  0.0189  0.0006 -0.0098  0.0022  0.0009 -0.0007
   3.  C -0.0043 -0.2024 -0.0392  0.0252  0.0019 -0.0364 -0.0167  0.0055  0.0330
   4.  C -0.0466  0.0224 -0.0346 -0.0224  0.0125  0.0052  0.0104  0.0151 -0.0219
   5.  C  0.0010 -0.0144 -0.0075  0.0044  0.0098  0.0020 -0.0059 -0.0021  0.0162
   6.  H  0.0272 -0.0064  0.0062  0.0052 -0.0074  0.0005 -0.0001 -0.0112  0.0043
   7.  C -0.0616  0.0278 -0.0122 -0.0154  0.0272  0.0093  0.0076  0.0130 -0.0215
   8.  H  0.0190  0.0218  0.0094 -0.0063 -0.0091  0.0082  0.0079 -0.0130 -0.0112
   9.  C -0.0254 -0.0807 -0.0115  0.0507  0.0090 -0.0334 -0.0327 -0.0002  0.0315
  10.  C -0.0370  0.0101  0.0081 -0.0060 -0.0052  0.0048  0.0272  0.0006 -0.0234
  11.  H -0.0054  0.0288  0.0009 -0.0089  0.0046  0.0076  0.0099  0.0032 -0.0131
  12.  C  0.0216 -0.0549 -0.0113  0.0231 -0.0088 -0.0454 -0.0372  0.0023  0.0374
  13.  H  0.0077  0.0167  0.0086 -0.0075 -0.0121  0.0088  0.0153 -0.0132 -0.0125
  14.  C -0.1409  0.1314  0.0016 -0.0610  0.0035  0.0257  0.0653 -0.0006 -0.0687
  15.  C -0.0768  0.1322 -0.0681 -0.0208  0.1021 -0.0454 -0.0584 -0.3316  0.0794
  16.  C -0.0840 -0.1451 -0.0035  0.1242 -0.0103 -0.1725  0.9916 -0.0032 -0.2095
  17.  C  0.6814 -0.0446  0.0867  0.0339 -0.1767  0.1485  0.0606 -0.2817 -0.0101
  18.  H  0.0384 -0.0074 -0.0038 -0.0038  0.0183 -0.0661  0.0040 -0.0099 -0.0018
  19.  C  0.0000 -0.0300  0.1240 -0.2336 -0.1028 -0.6374 -0.0468  0.0123  0.0876
  20.  C -0.0300  0.0000  0.7102  0.0767 -0.1079  0.0490  0.0313  0.0649  0.0120
  21.  C  0.1240  0.7102  0.0000 -0.3865 -0.0759 -0.2543 -0.0007  0.0083  0.0413
  22.  C -0.2336  0.0767 -0.3865  0.0000  0.2965 -0.0424 -0.0093 -0.0607  0.0088
  23.  C -0.1028 -0.1079 -0.0759  0.2965  0.0000  1.2316  0.0515  0.0018 -0.0606
  24.  C -0.6374  0.0490 -0.2543 -0.0424  1.2316  0.0000  0.0041  0.0257  0.0018
  25.  C -0.0468  0.0313 -0.0007 -0.0093  0.0515  0.0041  0.0000  0.2060 -0.0184
  26.  C  0.0123  0.0649  0.0083 -0.0607  0.0018  0.0257  0.2060  0.0000  0.5253
  27.  C  0.0876  0.0120  0.0413  0.0088 -0.0606  0.0018 -0.0184  0.5253  0.0000
  28.  C -0.0174 -0.0786  0.0088  0.0497 -0.0077 -0.0143 -0.3508  0.1015  1.6148
  29.  H  0.0189  0.0126  0.0049 -0.0111 -0.0099  0.0081  0.0095 -0.0132 -0.0109
  30.  H  0.0215  0.0207  0.0070 -0.0087 -0.0083  0.0120  0.0098 -0.0122 -0.0108
  31.  H  0.1118 -0.0708  1.3030  0.0327  0.1063  0.0217  0.0019  0.0011  0.0010
  32.  H  0.0071 -0.0228 -0.0092  0.1105 -0.0163 -0.0075  0.0002  0.0027 -0.0002
  33.  H -0.0758 -0.0412 -0.0522  0.0067 -0.6466 -0.0221 -0.0008 -0.0020  0.0006
  34.  H -0.0498 -0.0612  0.0143 -0.0373 -0.0033 -0.2872  0.0016 -0.0037  0.0018
  35.  H  0.0290 -0.0064 -0.0007  0.0049  0.0047 -0.0068 -0.2763  0.0120 -0.0265
  36.  H  0.0155  0.0019 -0.0001  0.0014  0.0013 -0.0096  0.0145  0.7093  0.0044
  37.  H  0.0032  0.0290 -0.0049  0.0045  0.0011  0.0021  0.1058  0.0225  1.4917
  38.  H -0.0037  0.0317 -0.0058  0.0086  0.0036  0.0035  0.0181  0.1244  0.0327

     Atom   28      29      30      31      32      33      34      35      36
     ---- ------  ------  ------  ------  ------  ------  ------  ------  ------
   1.  C  0.0231 -0.0229 -0.0131 -0.0182  0.0033 -0.0099  0.0105  0.0046  0.0104
   2.  H -0.0049  0.0019  0.0031  0.0010 -0.0050  0.0007  0.0158  0.0149  0.0010
   3.  C -0.0339  0.0012  0.0300  0.0001  0.0014 -0.0009 -0.0043 -0.0010  0.0020
   4.  C -0.0228  0.4474 -0.0189 -0.0040 -0.0014 -0.0013 -0.0043  0.0018  0.0008
   5.  C  0.0184 -0.0108  0.0041 -0.0013 -0.0003 -0.0006  0.0002  0.0003  0.0003
   6.  H  0.0093 -0.0311 -0.0107  0.0001 -0.0002 -0.0001  0.0003  0.0003 -0.0001
   7.  C -0.0183 -0.0132 -0.0037  0.0008 -0.0001 -0.0000  0.0008  0.0005  0.0001
   8.  H  0.0033 -0.0014 -0.0227 -0.0001 -0.0003 -0.0002 -0.0002  0.0001 -0.0003
   9.  C -0.0060 -0.0197  0.6953 -0.0010 -0.0000  0.0004  0.0003 -0.0053 -0.0008
  10.  C  0.0010  0.0208  0.0399 -0.0008 -0.0004 -0.0009 -0.0031  0.0003 -0.0010
  11.  H  0.0003 -0.0111 -0.0350  0.0001 -0.0003 -0.0002  0.0004  0.0002 -0.0002
  12.  C -0.0098  0.0113  0.0407 -0.0029 -0.0007 -0.0012 -0.0067 -0.0014  0.0008
  13.  H  0.0070 -0.0188 -0.0018 -0.0001 -0.0002 -0.0009 -0.0012 -0.0002 -0.0006
  14.  C  0.0036  0.0867  0.1020 -0.0023 -0.0018 -0.0003  0.0003  0.0000  0.0001
  15.  C  0.0489  0.0251  0.0199 -0.0072  0.0007 -0.0074 -0.0039 -0.0206  0.0151
  16.  C -0.0197  0.0222  0.0164 -0.0055 -0.0007 -0.0025 -0.0128  0.0339  0.0697
  17.  C  0.0319 -0.0240 -0.0321 -0.0055 -0.0043  0.0024 -0.0246 -0.0379 -0.0136
  18.  H  0.0116  0.0033  0.0020  0.0161  0.0024 -0.0059 -0.0001 -0.0005 -0.0048
  19.  C -0.0174  0.0189  0.0215  0.1118  0.0071 -0.0758 -0.0498  0.0290  0.0155
  20.  C -0.0786  0.0126  0.0207 -0.0708 -0.0228 -0.0412 -0.0612 -0.0064  0.0019
  21.  C  0.0088  0.0049  0.0070  1.3030 -0.0092 -0.0522  0.0143 -0.0007 -0.0001
  22.  C  0.0497 -0.0111 -0.0087  0.0327  0.1105  0.0067 -0.0373  0.0049  0.0014
  23.  C -0.0077 -0.0099 -0.0083  0.1063 -0.0163 -0.6466 -0.0033  0.0047  0.0013
  24.  C -0.0143  0.0081  0.0120  0.0217 -0.0075 -0.0221 -0.2872 -0.0068 -0.0096
  25.  C -0.3508  0.0095  0.0098  0.0019  0.0002 -0.0008  0.0016 -0.2763  0.0145
  26.  C  0.1015 -0.0132 -0.0122  0.0011  0.0027 -0.0020 -0.0037  0.0120  0.7093
  27.  C  1.6148 -0.0109 -0.0108  0.0010 -0.0002  0.0006  0.0018 -0.0265  0.0044
  28.  C  0.0000  0.0127  0.0089 -0.0000  0.0040  0.0022 -0.0039  0.0026  0.0581
  29.  H  0.0127  0.0000  0.0271 -0.0008 -0.0007 -0.0002 -0.0000 -0.0003 -0.0002
  30.  H  0.0089  0.0271  0.0000 -0.0001 -0.0003 -0.0003 -0.0001 -0.0012 -0.0009
  31.  H -0.0000 -0.0008 -0.0001  0.0000 -0.0552 -0.0155  0.0165 -0.0008  0.0004
  32.  H  0.0040 -0.0007 -0.0003 -0.0552  0.0000 -0.0585 -0.0180  0.0011  0.0004
  33.  H  0.0022 -0.0002 -0.0003 -0.0155 -0.0585  0.0000 -0.0654 -0.0003 -0.0011
  34.  H -0.0039 -0.0000 -0.0001  0.0165 -0.0180 -0.0654  0.0000 -0.0026 -0.0011
  35.  H  0.0026 -0.0003 -0.0012 -0.0008  0.0011 -0.0003 -0.0026  0.0000 -0.0609
  36.  H  0.0581 -0.0002 -0.0009  0.0004  0.0004 -0.0011 -0.0011 -0.0609  0.0000
  37.  H  0.0395 -0.0005 -0.0002 -0.0012 -0.0015  0.0004  0.0004 -0.0136 -0.0488
  38.  H  1.3068 -0.0001  0.0001 -0.0022 -0.0004  0.0010 -0.0008  0.0173 -0.0113

     Atom   37      38
     ---- ------  ------
   1.  C -0.0087 -0.0099
   2.  H -0.0038  0.0006
   3.  C  0.0012 -0.0000
   4.  C  0.0004 -0.0002
   5.  C  0.0002  0.0014
   6.  H -0.0002 -0.0001
   7.  C -0.0014 -0.0014
   8.  H -0.0007 -0.0008
   9.  C  0.0007  0.0004
  10.  C -0.0006 -0.0004
  11.  H -0.0003  0.0001
  12.  C  0.0005 -0.0001
  13.  H -0.0003 -0.0002
  14.  C -0.0003  0.0005
  15.  C  0.1504  0.0390
  16.  C  0.0465  0.1126
  17.  C  0.0230 -0.0082
  18.  H  0.0026  0.0154
  19.  C  0.0032 -0.0037
  20.  C  0.0290  0.0317
  21.  C -0.0049 -0.0058
  22.  C  0.0045  0.0086
  23.  C  0.0011  0.0036
  24.  C  0.0021  0.0035
  25.  C  0.1058  0.0181
  26.  C  0.0225  0.1244
  27.  C  1.4917  0.0327
  28.  C  0.0395  1.3068
  29.  H -0.0005 -0.0001
  30.  H -0.0002  0.0001
  31.  H -0.0012 -0.0022
  32.  H -0.0015 -0.0004
  33.  H  0.0004  0.0010
  34.  H  0.0004 -0.0008
  35.  H -0.0136  0.0173
  36.  H -0.0488 -0.0113
  37.  H  0.0000 -0.0507
  38.  H -0.0507  0.0000


 MO atomic valencies:                                                          

     Atom    1
     ---- ------
   1.  C  0.9731
   2.  H  1.6370
   3.  C -1.4298
   4.  C -0.8284
   5.  C  1.4709
   6.  H  1.8539
   7.  C  1.4610
   8.  H  1.9153
   9.  C  0.0932
  10.  C -0.4398
  11.  H  0.7409
  12.  C -2.1151
  13.  H -0.5131
  14.  C -1.5071
  15.  C  1.0436
  16.  C  1.4315
  17.  C -0.5161
  18.  H -0.3397
  19.  C -0.3437
  20.  C -0.0468
  21.  C  1.1052
  22.  C -0.2430
  23.  C  0.6077
  24.  C -0.1635
  25.  C  0.8807
  26.  C  1.0800
  27.  C  3.3571
  28.  C  2.7797
  29.  H  0.5126
  30.  H  0.8793
  31.  H  1.4192
  32.  H -0.0728
  33.  H -0.9999
  34.  H -0.5324
  35.  H -0.3347
  36.  H  0.7521
  37.  H  1.7882
  38.  H  1.6214


 NATURAL BOND ORBITAL ANALYSIS:

                       Occupancies       Lewis Structure    Low   High
           Occ.    -------------------  -----------------   occ   occ
  Cycle   Thresh.   Lewis   Non-Lewis     CR  BD  3C  LP    (L)   (NL)   Dev
 =============================================================================
   1(1)    1.90   139.04080   8.95920     22  44   0   8     8      8    0.59
   2(2)    1.90   139.04080   8.95920     22  44   0   8     8      8    0.59
   3(1)    1.80   139.04080   8.95920     22  44   0   8     8      8    0.59
   4(2)    1.80   139.04080   8.95920     22  44   0   8     8      8    0.59
   5(1)    1.70   142.71500   5.28500     22  49   0   3     3      8    0.29
   6(2)    1.70   142.71500   5.28500     22  49   0   3     3      8    0.29
   7(1)    1.60   142.71500   5.28500     22  49   0   3     3      8    0.29
   8(2)    1.60   142.71500   5.28500     22  49   0   3     3      8    0.29
   9(1)    1.50   143.28798   4.71202     22  51   0   1     2      8    0.59
  10(2)    1.50   144.29646   3.70354     22  52   0   0     0      8    0.29
  11(3)    1.50   143.06379   4.93621     22  51   0   1     2      8    0.59
  12(4)    1.50   144.29646   3.70354     22  52   0   0     0      8    0.29
 -----------------------------------------------------------------------------

 Structure accepted: RESONANCE keyword permits strongly delocalized structure

 WARNING:  1 low occupancy (<1.9990e) core orbital  found on  C    3
           1 low occupancy (<1.9990e) core orbital  found on  C   14

 --------------------------------------------------------
   Core                     43.98048 ( 99.956% of  44)
   Valence Lewis           100.31598 ( 96.458% of 104)
  ==================       ============================
   Total Lewis             144.29646 ( 97.498% of 148)
  -----------------------------------------------------
   Valence non-Lewis         3.44185 (  2.326% of 148)
   Rydberg non-Lewis         0.26169 (  0.177% of 148)
  ==================       ============================
   Total non-Lewis           3.70354 (  2.502% of 148)
 --------------------------------------------------------


       (Occupancy)   Bond orbital/ Coefficients/ Hybrids
 ---------------------------------------------------------------------------------
     1. (1.97722) BD ( 1) C   1 - H   2  
                ( 61.57%)   0.7847* C   1 s( 28.74%)p 2.48( 71.18%)d 0.00(  0.07%)
                                                  f 0.00(  0.01%)
                                           -0.0003  0.5361 -0.0077  0.0006  0.0006
                                           -0.0000 -0.0000 -0.0000  0.0427 -0.0041
                                            0.0008  0.8425  0.0129 -0.0061 -0.0000
                                           -0.0000  0.0000  0.0000 -0.0042  0.0033
                                            0.0059 -0.0059  0.0233  0.0048  0.0079
                                            0.0000  0.0027  0.0025  0.0000 -0.0000
                                           -0.0010
                ( 38.43%)   0.6199* H   2 s( 99.96%)p 0.00(  0.04%)
                                            0.9998  0.0018  0.0013 -0.0000 -0.0002
                                           -0.0211
     2. (1.97619) BD ( 1) C   1 - C  15  
                ( 48.58%)   0.6970* C   1 s( 35.13%)p 1.84( 64.72%)d 0.00(  0.14%)
                                                  f 0.00(  0.01%)
                                            0.0000  0.5927  0.0054  0.0000 -0.0003
                                            0.7062 -0.0194 -0.0024 -0.0976  0.0094
                                           -0.0020 -0.3720 -0.0117  0.0032 -0.0108
                                            0.0004 -0.0273 -0.0030  0.0087 -0.0027
                                            0.0213  0.0007  0.0020 -0.0053  0.0039
                                           -0.0014 -0.0014 -0.0059  0.0013  0.0064
                                           -0.0021
                ( 51.42%)   0.7171* C  15 s( 34.29%)p 1.91( 65.65%)d 0.00(  0.05%)
                                                  f 0.00(  0.01%)
                                           -0.0001  0.5856  0.0060 -0.0011 -0.0002
                                           -0.6996 -0.0092  0.0053  0.0965  0.0028
                                           -0.0050  0.3967 -0.0135  0.0026 -0.0062
                                           -0.0026 -0.0072 -0.0109  0.0024  0.0014
                                            0.0160  0.0075 -0.0030 -0.0016 -0.0029
                                           -0.0009  0.0003  0.0049 -0.0014 -0.0041
                                            0.0022
     3. (1.52729) BD ( 2) C   1 - C  15  
                ( 47.43%)   0.6887* C   1 s(  0.61%)p99.99( 99.32%)d 0.07(  0.04%)
                                                  f 0.05(  0.03%)
                                            0.0013  0.0777 -0.0017 -0.0087 -0.0011
                                            0.0194  0.0007  0.0003  0.9913  0.0041
                                            0.0140 -0.0997 -0.0035 -0.0001  0.0100
                                            0.0030 -0.0006 -0.0013 -0.0162 -0.0025
                                            0.0037  0.0009  0.0039 -0.0001 -0.0012
                                           -0.0000  0.0074 -0.0038 -0.0013  0.0013
                                            0.0148
                ( 52.57%)   0.7250* C  15 s(  0.04%)p99.99( 99.94%)d 0.32(  0.01%)
                                                  f 0.52(  0.02%)
                                           -0.0006 -0.0179 -0.0002 -0.0057 -0.0008
                                            0.0912 -0.0063  0.0034  0.9940 -0.0034
                                            0.0008 -0.0547  0.0016 -0.0014 -0.0066
                                           -0.0066 -0.0020  0.0009  0.0002  0.0041
                                           -0.0008 -0.0013  0.0000 -0.0008 -0.0010
                                            0.0012  0.0078 -0.0008 -0.0004  0.0029
                                            0.0105
     4. (1.97594) BD ( 1) C   1 - C  20  
                ( 48.58%)   0.6970* C   1 s( 35.40%)p 1.82( 64.45%)d 0.00(  0.14%)
                                                  f 0.00(  0.01%)
                                            0.0000  0.5949  0.0053 -0.0002 -0.0003
                                           -0.7060  0.0194  0.0024 -0.0706  0.0096
                                           -0.0016 -0.3748 -0.0118  0.0032  0.0111
                                           -0.0003  0.0272  0.0029  0.0082 -0.0027
                                            0.0214  0.0007  0.0021 -0.0053  0.0039
                                            0.0014 -0.0012 -0.0060 -0.0013 -0.0064
                                           -0.0016
                ( 51.42%)   0.7171* C  20 s( 34.28%)p 1.92( 65.66%)d 0.00(  0.05%)
                                                  f 0.00(  0.01%)
                                           -0.0001  0.5855  0.0061 -0.0012 -0.0002
                                            0.6985  0.0092 -0.0053  0.1058  0.0028
                                           -0.0050  0.3963 -0.0135  0.0026  0.0062
                                            0.0026  0.0072  0.0109  0.0023  0.0013
                                            0.0160  0.0075 -0.0030 -0.0015 -0.0029
                                            0.0009  0.0004  0.0049  0.0014  0.0041
                                            0.0023
     5. (1.96192) BD ( 1) C   3 - C   4  
                ( 48.61%)   0.6972* C   3 s( 30.90%)p 2.23( 68.81%)d 0.01(  0.29%)
                                                  f 0.00(  0.00%)
                                           -0.0001  0.5559  0.0018 -0.0015  0.0002
                                           -0.7055 -0.0164 -0.0002  0.3024 -0.0175
                                           -0.0118  0.3123  0.0209  0.0119 -0.0396
                                           -0.0078  0.0157 -0.0083 -0.0104  0.0021
                                           -0.0125  0.0097 -0.0241 -0.0022 -0.0033
                                            0.0003 -0.0021  0.0001 -0.0002  0.0006
                                            0.0050
                ( 51.39%)   0.7169* C   4 s( 23.52%)p 3.25( 76.38%)d 0.00(  0.09%)
                                                  f 0.00(  0.01%)
                                            0.0001  0.4848 -0.0132  0.0005  0.0000
                                            0.4817 -0.0285 -0.0076 -0.7149 -0.0118
                                            0.0097  0.1351  0.0357 -0.0054 -0.0212
                                           -0.0052 -0.0076  0.0067 -0.0010 -0.0042
                                            0.0075 -0.0063 -0.0136 -0.0019 -0.0027
                                           -0.0054  0.0006  0.0004  0.0018 -0.0039
                                           -0.0032
     6. (1.96192) BD ( 1) C   3 - C   7  
                ( 48.61%)   0.6972* C   3 s( 30.90%)p 2.23( 68.81%)d 0.01(  0.29%)
                                                  f 0.00(  0.00%)
                                           -0.0001  0.5559  0.0018 -0.0015  0.0002
                                            0.7056  0.0164  0.0002  0.3024 -0.0175
                                           -0.0118  0.3123  0.0209  0.0119  0.0396
                                            0.0078 -0.0157  0.0083 -0.0104  0.0021
                                           -0.0125  0.0097 -0.0241 -0.0022 -0.0033
                                           -0.0003 -0.0021  0.0001  0.0002 -0.0006
                                            0.0050
                ( 51.39%)   0.7169* C   7 s( 23.52%)p 3.25( 76.38%)d 0.00(  0.09%)
                                                  f 0.00(  0.01%)
                                            0.0001  0.4848 -0.0132  0.0005  0.0000
                                           -0.4817  0.0285  0.0076 -0.7149 -0.0118
                                            0.0097  0.1351  0.0357 -0.0054  0.0212
                                            0.0052  0.0076 -0.0067 -0.0010 -0.0042
                                            0.0075 -0.0063 -0.0136 -0.0019 -0.0027
                                            0.0054  0.0006  0.0004 -0.0018  0.0039
                                           -0.0032
     7. (1.97936) BD ( 1) C   3 - C  14  
                ( 50.00%)   0.7071* C   3 s( 34.06%)p 1.93( 65.69%)d 0.01(  0.24%)
                                                  f 0.00(  0.01%)
                                            0.0001  0.5836  0.0023  0.0027  0.0005
                                           -0.0000 -0.0000  0.0000 -0.2916 -0.0379
                                            0.0004 -0.7551 -0.0150  0.0095 -0.0000
                                            0.0000  0.0000  0.0000 -0.0170  0.0093
                                            0.0026 -0.0028  0.0432  0.0114 -0.0057
                                           -0.0000 -0.0040  0.0010 -0.0000  0.0000
                                            0.0050
                ( 50.00%)   0.7071* C  14 s( 34.06%)p 1.93( 65.69%)d 0.01(  0.24%)
                                                  f 0.00(  0.01%)
                                            0.0001  0.5836  0.0023  0.0027  0.0005
                                            0.0000 -0.0000 -0.0000 -0.2916 -0.0379
                                            0.0004  0.7551  0.0150 -0.0095  0.0000
                                           -0.0000  0.0000  0.0000  0.0170 -0.0093
                                            0.0026 -0.0028  0.0432  0.0114  0.0057
                                            0.0000 -0.0040 -0.0010 -0.0000  0.0000
                                            0.0050
     8. (1.71383) BD ( 2) C   3 - C  14  
                ( 50.00%)   0.7071* C   3 s(  3.96%)p24.10( 95.44%)d 0.15(  0.59%)
                                                  f 0.00(  0.00%)
                                            0.0013  0.1988 -0.0089  0.0022 -0.0010
                                           -0.0000  0.0000  0.0000 -0.8497  0.0708
                                            0.0073  0.4768 -0.0054  0.0108 -0.0000
                                            0.0000  0.0000 -0.0000  0.0697 -0.0051
                                            0.0303 -0.0107 -0.0020 -0.0044 -0.0007
                                           -0.0000 -0.0042 -0.0024  0.0000 -0.0000
                                           -0.0013
                ( 50.00%)   0.7071* C  14 s(  3.96%)p24.10( 95.44%)d 0.15(  0.59%)
                                                  f 0.00(  0.00%)
                                            0.0013  0.1988 -0.0089  0.0022 -0.0010
                                           -0.0000  0.0000 -0.0000 -0.8497  0.0708
                                            0.0073 -0.4767  0.0054 -0.0108 -0.0000
                                            0.0000 -0.0000  0.0000 -0.0697  0.0051
                                            0.0303 -0.0107 -0.0020 -0.0044  0.0007
                                           -0.0000 -0.0042  0.0024 -0.0000 -0.0000
                                           -0.0013
     9. (1.95012) BD ( 1) C   4 - C   5  
                ( 50.03%)   0.7073* C   4 s( 22.25%)p 3.49( 77.62%)d 0.01(  0.12%)
                                                  f 0.00(  0.01%)
                                           -0.0005  0.4716 -0.0130  0.0017 -0.0002
                                            0.5179 -0.0197 -0.0074  0.6976  0.0138
                                            0.0099  0.1405  0.0274  0.0107  0.0237
                                            0.0032 -0.0121  0.0089 -0.0005  0.0031
                                            0.0118 -0.0072 -0.0127 -0.0035 -0.0018
                                           -0.0052  0.0010  0.0004 -0.0030 -0.0021
                                            0.0035
                ( 49.97%)   0.7069* C   5 s( 23.60%)p 3.23( 76.29%)d 0.00(  0.10%)
                                                  f 0.00(  0.01%)
                                            0.0005  0.4855 -0.0159 -0.0047  0.0005
                                           -0.7065 -0.0138  0.0084 -0.4858  0.0255
                                            0.0014  0.1617  0.0260  0.0020  0.0231
                                            0.0056 -0.0011 -0.0038  0.0109 -0.0076
                                           -0.0048  0.0078 -0.0132 -0.0041 -0.0022
                                            0.0015  0.0053  0.0001 -0.0017  0.0020
                                           -0.0044
    10. (1.98758) BD ( 1) C   4 - C  12  
                ( 50.00%)   0.7071* C   4 s( 24.56%)p 3.07( 75.32%)d 0.00(  0.11%)
                                                  f 0.00(  0.01%)
                                           -0.0000  0.4953 -0.0144 -0.0008 -0.0001
                                           -0.2470 -0.0386 -0.0033  0.0142  0.0036
                                           -0.0010 -0.8309  0.0046  0.0081  0.0009
                                           -0.0006 -0.0099  0.0123 -0.0013  0.0003
                                            0.0069 -0.0032  0.0283  0.0055 -0.0066
                                           -0.0010 -0.0004  0.0008 -0.0001 -0.0038
                                           -0.0001
                ( 50.00%)   0.7071* C  12 s( 24.56%)p 3.07( 75.32%)d 0.00(  0.11%)
                                                  f 0.00(  0.01%)
                                           -0.0000  0.4953 -0.0144 -0.0008 -0.0001
                                           -0.2470 -0.0386 -0.0033  0.0142  0.0036
                                           -0.0010  0.8309 -0.0046 -0.0081  0.0009
                                           -0.0006  0.0099 -0.0123  0.0013 -0.0003
                                            0.0069 -0.0032  0.0283  0.0055  0.0066
                                           -0.0010 -0.0004 -0.0008  0.0001 -0.0038
                                           -0.0001
    11. (1.99452) BD ( 1) C   4 - H  29  
                ( 62.03%)   0.7876* C   4 s( 29.42%)p 2.40( 70.53%)d 0.00(  0.04%)
                                                  f 0.00(  0.01%)
                                            0.0001 -0.5417 -0.0283  0.0003 -0.0002
                                            0.6598 -0.0076  0.0115 -0.0197  0.0000
                                           -0.0046 -0.5188  0.0086 -0.0080 -0.0020
                                            0.0003  0.0143  0.0105 -0.0007  0.0003
                                           -0.0068 -0.0066 -0.0015 -0.0007  0.0023
                                            0.0032 -0.0002 -0.0063  0.0001  0.0034
                                           -0.0002
                ( 37.97%)   0.6162* H  29 s( 99.94%)p 0.00(  0.06%)
                                           -0.9997 -0.0033  0.0001 -0.0187 -0.0003
                                            0.0155
    12. (1.98311) BD ( 1) C   5 - H   6  
                ( 62.40%)   0.7899* C   5 s( 29.41%)p 2.40( 70.55%)d 0.00(  0.03%)
                                                  f 0.00(  0.01%)
                                           -0.0002  0.5415  0.0300  0.0004 -0.0000
                                            0.0000 -0.0000  0.0000  0.6959 -0.0084
                                            0.0080  0.4702 -0.0052  0.0001  0.0000
                                            0.0000  0.0000  0.0000  0.0065  0.0102
                                           -0.0069 -0.0074  0.0006  0.0006 -0.0051
                                            0.0000  0.0034 -0.0070  0.0000 -0.0000
                                           -0.0034
                ( 37.60%)   0.6132* H   6 s( 99.93%)p 0.00(  0.07%)
                                            0.9996  0.0018  0.0004 -0.0000 -0.0226
                                           -0.0154
    13. (1.95012) BD ( 1) C   5 - C   7  
                ( 49.97%)   0.7069* C   5 s( 23.60%)p 3.23( 76.29%)d 0.00(  0.10%)
                                                  f 0.00(  0.01%)
                                            0.0005  0.4855 -0.0159 -0.0047  0.0005
                                            0.7065  0.0138 -0.0084 -0.4859  0.0255
                                            0.0014  0.1617  0.0260  0.0020 -0.0231
                                           -0.0056  0.0011  0.0038  0.0109 -0.0076
                                           -0.0048  0.0078 -0.0132 -0.0041 -0.0022
                                           -0.0015  0.0053  0.0001  0.0017 -0.0020
                                           -0.0044
                ( 50.03%)   0.7073* C   7 s( 22.25%)p 3.49( 77.62%)d 0.01(  0.12%)
                                                  f 0.00(  0.01%)
                                           -0.0005  0.4716 -0.0130  0.0017 -0.0002
                                           -0.5179  0.0197  0.0074  0.6976  0.0138
                                            0.0099  0.1405  0.0274  0.0107 -0.0237
                                           -0.0032  0.0121 -0.0089 -0.0005  0.0031
                                            0.0118 -0.0072 -0.0127 -0.0035 -0.0018
                                            0.0052  0.0010  0.0004  0.0030  0.0021
                                            0.0035
    14. (1.98402) BD ( 1) C   5 - C  10  
                ( 50.00%)   0.7071* C   5 s( 23.25%)p 3.29( 76.61%)d 0.01(  0.13%)
                                                  f 0.00(  0.01%)
                                            0.0000  0.4820 -0.0102  0.0083 -0.0009
                                           -0.0000  0.0000  0.0000  0.2005  0.0364
                                            0.0162 -0.8510  0.0024 -0.0042  0.0000
                                           -0.0000  0.0000 -0.0000  0.0134 -0.0109
                                           -0.0103  0.0047  0.0284  0.0095 -0.0066
                                           -0.0000 -0.0029 -0.0027  0.0000 -0.0000
                                           -0.0040
                ( 50.00%)   0.7071* C  10 s( 23.25%)p 3.29( 76.61%)d 0.01(  0.13%)
                                                  f 0.00(  0.01%)
                                            0.0000  0.4820 -0.0102  0.0083 -0.0009
                                            0.0000  0.0000  0.0000  0.2006  0.0364
                                            0.0162  0.8510 -0.0024  0.0042  0.0000
                                           -0.0000  0.0000  0.0000 -0.0134  0.0109
                                           -0.0103  0.0047  0.0284  0.0095  0.0066
                                            0.0000 -0.0029  0.0027 -0.0000 -0.0000
                                           -0.0040
    15. (1.99452) BD ( 1) C   7 - H   8  
                ( 62.03%)   0.7876* C   7 s( 29.42%)p 2.40( 70.53%)d 0.00(  0.04%)
                                                  f 0.00(  0.01%)
                                           -0.0001  0.5417  0.0283 -0.0003  0.0002
                                            0.6599 -0.0076  0.0115  0.0197 -0.0000
                                            0.0046  0.5188 -0.0086  0.0080 -0.0020
                                            0.0003  0.0143  0.0105  0.0007 -0.0003
                                            0.0068  0.0066  0.0015  0.0007 -0.0023
                                            0.0032  0.0002  0.0063  0.0001  0.0034
                                            0.0002
                ( 37.97%)   0.6162* H   8 s( 99.94%)p 0.00(  0.06%)
                                            0.9997  0.0033 -0.0001 -0.0187  0.0003
                                           -0.0155
    16. (1.98758) BD ( 1) C   7 - C   9  
                ( 50.00%)   0.7071* C   7 s( 24.56%)p 3.07( 75.32%)d 0.00(  0.11%)
                                                  f 0.00(  0.01%)
                                           -0.0000  0.4953 -0.0144 -0.0008 -0.0001
                                            0.2470  0.0386  0.0033  0.0142  0.0036
                                           -0.0010 -0.8309  0.0046  0.0081 -0.0009
                                            0.0006  0.0099 -0.0123 -0.0013  0.0003
                                            0.0069 -0.0032  0.0283  0.0055 -0.0066
                                            0.0010 -0.0004  0.0008  0.0001  0.0038
                                           -0.0001
                ( 50.00%)   0.7071* C   9 s( 24.56%)p 3.07( 75.32%)d 0.00(  0.11%)
                                                  f 0.00(  0.01%)
                                           -0.0000  0.4953 -0.0144 -0.0008 -0.0001
                                            0.2470  0.0386  0.0033  0.0142  0.0036
                                           -0.0010  0.8309 -0.0046 -0.0081 -0.0009
                                            0.0006 -0.0099  0.0123  0.0013 -0.0003
                                            0.0069 -0.0032  0.0283  0.0055  0.0066
                                            0.0010 -0.0004 -0.0008 -0.0001  0.0038
                                           -0.0001
    17. (1.95012) BD ( 1) C   9 - C  10  
                ( 50.03%)   0.7073* C   9 s( 22.25%)p 3.49( 77.62%)d 0.01(  0.12%)
                                                  f 0.00(  0.01%)
                                           -0.0005  0.4716 -0.0130  0.0017 -0.0002
                                           -0.5179  0.0197  0.0074  0.6976  0.0138
                                            0.0099 -0.1405 -0.0274 -0.0107 -0.0237
                                           -0.0032 -0.0121  0.0089  0.0005 -0.0031
                                            0.0118 -0.0072 -0.0127 -0.0035  0.0018
                                            0.0052  0.0010 -0.0004 -0.0030  0.0021
                                            0.0035
                ( 49.97%)   0.7069* C  10 s( 23.60%)p 3.23( 76.29%)d 0.00(  0.10%)
                                                  f 0.00(  0.01%)
                                            0.0005  0.4855 -0.0159 -0.0047  0.0005
                                            0.7065  0.0138 -0.0084 -0.4859  0.0255
                                            0.0014 -0.1617 -0.0260 -0.0020 -0.0231
                                           -0.0056 -0.0010 -0.0038 -0.0109  0.0076
                                           -0.0048  0.0078 -0.0132 -0.0041  0.0022
                                           -0.0015  0.0053 -0.0001 -0.0017 -0.0020
                                           -0.0044
    18. (1.96192) BD ( 1) C   9 - C  14  
                ( 51.39%)   0.7169* C   9 s( 23.53%)p 3.25( 76.38%)d 0.00(  0.09%)
                                                  f 0.00(  0.01%)
                                            0.0001  0.4848 -0.0132  0.0005  0.0000
                                           -0.4817  0.0285  0.0076 -0.7149 -0.0118
                                            0.0097 -0.1351 -0.0357  0.0054  0.0212
                                            0.0052 -0.0076  0.0067  0.0010  0.0042
                                            0.0075 -0.0063 -0.0136 -0.0019  0.0027
                                            0.0054  0.0006 -0.0004  0.0018  0.0039
                                           -0.0032
                ( 48.61%)   0.6972* C  14 s( 30.90%)p 2.23( 68.81%)d 0.01(  0.29%)
                                                  f 0.00(  0.00%)
                                           -0.0001  0.5559  0.0018 -0.0015  0.0002
                                            0.7055  0.0164  0.0002  0.3024 -0.0175
                                           -0.0118 -0.3123 -0.0209 -0.0119  0.0396
                                            0.0078  0.0157 -0.0083  0.0104 -0.0021
                                           -0.0125  0.0097 -0.0241 -0.0022  0.0033
                                           -0.0003 -0.0021 -0.0001 -0.0002 -0.0006
                                            0.0050
    19. (1.99452) BD ( 1) C   9 - H  30  
                ( 62.03%)   0.7876* C   9 s( 29.42%)p 2.40( 70.53%)d 0.00(  0.04%)
                                                  f 0.00(  0.01%)
                                           -0.0001  0.5417  0.0283 -0.0003  0.0002
                                            0.6598 -0.0076  0.0115  0.0197 -0.0000
                                            0.0046 -0.5188  0.0086 -0.0080 -0.0020
                                            0.0003 -0.0143 -0.0105 -0.0007  0.0003
                                            0.0068  0.0066  0.0015  0.0007  0.0023
                                            0.0032  0.0002 -0.0063 -0.0001  0.0034
                                            0.0002
                ( 37.97%)   0.6162* H  30 s( 99.94%)p 0.00(  0.06%)
                                            0.9997  0.0033 -0.0001 -0.0187  0.0003
                                            0.0155
    20. (1.98311) BD ( 1) C  10 - H  11  
                ( 62.40%)   0.7899* C  10 s( 29.41%)p 2.40( 70.55%)d 0.00(  0.03%)
                                                  f 0.00(  0.01%)
                                           -0.0002  0.5415  0.0300  0.0004 -0.0000
                                            0.0000 -0.0000  0.0000  0.6959 -0.0084
                                            0.0080 -0.4702  0.0052 -0.0001  0.0000
                                            0.0000  0.0000 -0.0000 -0.0065 -0.0102
                                           -0.0069 -0.0074  0.0006  0.0006  0.0051
                                            0.0000  0.0034  0.0070 -0.0000 -0.0000
                                           -0.0034
                ( 37.60%)   0.6132* H  11 s( 99.93%)p 0.00(  0.07%)
                                            0.9996  0.0018  0.0004 -0.0000 -0.0226
                                            0.0154
    21. (1.95012) BD ( 1) C  10 - C  12  
                ( 49.97%)   0.7069* C  10 s( 23.60%)p 3.23( 76.29%)d 0.00(  0.10%)
                                                  f 0.00(  0.01%)
                                            0.0005  0.4855 -0.0159 -0.0047  0.0005
                                           -0.7065 -0.0138  0.0084 -0.4858  0.0255
                                            0.0014 -0.1617 -0.0260 -0.0020  0.0231
                                            0.0056  0.0010  0.0038 -0.0109  0.0076
                                           -0.0048  0.0078 -0.0132 -0.0041  0.0022
                                            0.0015  0.0053 -0.0001  0.0017  0.0020
                                           -0.0044
                ( 50.03%)   0.7073* C  12 s( 22.25%)p 3.49( 77.62%)d 0.01(  0.12%)
                                                  f 0.00(  0.01%)
                                           -0.0005  0.4716 -0.0130  0.0017 -0.0002
                                            0.5179 -0.0197 -0.0074  0.6976  0.0138
                                            0.0099 -0.1406 -0.0274 -0.0107  0.0237
                                            0.0032  0.0121 -0.0089  0.0005 -0.0031
                                            0.0118 -0.0072 -0.0127 -0.0035  0.0018
                                           -0.0052  0.0010 -0.0004  0.0030 -0.0021
                                            0.0035
    22. (1.99452) BD ( 1) C  12 - H  13  
                ( 62.03%)   0.7876* C  12 s( 29.42%)p 2.40( 70.53%)d 0.00(  0.04%)
                                                  f 0.00(  0.01%)
                                            0.0001 -0.5417 -0.0283  0.0003 -0.0002
                                            0.6599 -0.0076  0.0115 -0.0197  0.0000
                                           -0.0046  0.5188 -0.0086  0.0080 -0.0020
                                            0.0003 -0.0143 -0.0105  0.0007 -0.0003
                                           -0.0068 -0.0066 -0.0015 -0.0007 -0.0023
                                            0.0032 -0.0002  0.0063 -0.0001  0.0034
                                           -0.0002
                ( 37.97%)   0.6162* H  13 s( 99.94%)p 0.00(  0.06%)
                                           -0.9997 -0.0033  0.0001 -0.0187 -0.0003
                                           -0.0155
    23. (1.96192) BD ( 1) C  12 - C  14  
                ( 51.39%)   0.7169* C  12 s( 23.53%)p 3.25( 76.38%)d 0.00(  0.09%)
                                                  f 0.00(  0.01%)
                                            0.0001  0.4848 -0.0132  0.0005  0.0000
                                            0.4817 -0.0285 -0.0076 -0.7149 -0.0118
                                            0.0097 -0.1351 -0.0357  0.0054 -0.0212
                                           -0.0052  0.0076 -0.0067  0.0010  0.0042
                                            0.0075 -0.0063 -0.0136 -0.0019  0.0027
                                           -0.0054  0.0006 -0.0004 -0.0018 -0.0039
                                           -0.0032
                ( 48.61%)   0.6972* C  14 s( 30.90%)p 2.23( 68.81%)d 0.01(  0.29%)
                                                  f 0.00(  0.00%)
                                           -0.0001  0.5559  0.0018 -0.0015  0.0002
                                           -0.7055 -0.0164 -0.0002  0.3024 -0.0175
                                           -0.0118 -0.3123 -0.0209 -0.0119 -0.0396
                                           -0.0078 -0.0157  0.0083  0.0104 -0.0021
                                           -0.0125  0.0097 -0.0241 -0.0022  0.0033
                                            0.0003 -0.0021 -0.0001  0.0002  0.0006
                                            0.0050
    24. (1.96751) BD ( 1) C  15 - C  16  
                ( 50.00%)   0.7071* C  15 s( 32.27%)p 2.10( 67.63%)d 0.00(  0.09%)
                                                  f 0.00(  0.01%)
                                           -0.0001  0.5680 -0.0098 -0.0030 -0.0001
                                            0.0047 -0.0009  0.0027 -0.0355 -0.0004
                                           -0.0063 -0.8216 -0.0003  0.0017 -0.0009
                                            0.0003  0.0034 -0.0007 -0.0023  0.0009
                                            0.0085 -0.0024  0.0241  0.0150 -0.0084
                                            0.0001 -0.0007 -0.0006  0.0002 -0.0001
                                            0.0001
                ( 50.00%)   0.7071* C  16 s( 32.27%)p 2.10( 67.63%)d 0.00(  0.09%)
                                                  f 0.00(  0.01%)
                                           -0.0001  0.5680 -0.0098 -0.0030 -0.0001
                                            0.0047 -0.0009  0.0027 -0.0355 -0.0004
                                           -0.0063  0.8216  0.0003 -0.0017 -0.0009
                                            0.0003 -0.0034  0.0007  0.0023 -0.0009
                                            0.0085 -0.0024  0.0241  0.0150  0.0084
                                            0.0001 -0.0007  0.0006 -0.0002 -0.0001
                                            0.0001
    25. (1.97639) BD ( 1) C  15 - C  28  
                ( 51.32%)   0.7163* C  15 s( 33.30%)p 2.00( 66.65%)d 0.00(  0.04%)
                                                  f 0.00(  0.00%)
                                           -0.0001  0.5771  0.0051  0.0029  0.0003
                                            0.7083  0.0085  0.0011 -0.0322 -0.0024
                                           -0.0038  0.4045 -0.0095  0.0035 -0.0003
                                           -0.0014  0.0059  0.0094  0.0010 -0.0010
                                            0.0146  0.0058 -0.0007 -0.0024 -0.0023
                                            0.0008  0.0005  0.0042 -0.0013  0.0033
                                           -0.0006
                ( 48.68%)   0.6977* C  28 s( 34.61%)p 1.88( 65.22%)d 0.00(  0.15%)
                                                  f 0.00(  0.01%)
                                            0.0000  0.5883 -0.0038 -0.0046 -0.0005
                                           -0.7123 -0.0258  0.0103  0.0606  0.0008
                                           -0.0009 -0.3746  0.0044  0.0066 -0.0047
                                           -0.0002  0.0270  0.0056 -0.0020 -0.0005
                                            0.0272  0.0025  0.0004 -0.0034  0.0031
                                            0.0004  0.0000 -0.0085  0.0012 -0.0067
                                            0.0015
    26. (1.97619) BD ( 1) C  16 - C  17  
                ( 51.42%)   0.7171* C  16 s( 34.29%)p 1.91( 65.65%)d 0.00(  0.05%)
                                                  f 0.00(  0.01%)
                                           -0.0001  0.5856  0.0060 -0.0011 -0.0002
                                           -0.6996 -0.0092  0.0053  0.0965  0.0028
                                           -0.0050 -0.3967  0.0135 -0.0026 -0.0062
                                           -0.0026  0.0072  0.0109 -0.0024 -0.0014
                                            0.0160  0.0075 -0.0030 -0.0016  0.0029
                                           -0.0009  0.0003 -0.0049  0.0014 -0.0041
                                            0.0022
                ( 48.58%)   0.6970* C  17 s( 35.13%)p 1.84( 64.72%)d 0.00(  0.14%)
                                                  f 0.00(  0.01%)
                                            0.0000  0.5927  0.0054  0.0000 -0.0003
                                            0.7062 -0.0194 -0.0024 -0.0976  0.0094
                                           -0.0020  0.3720  0.0117 -0.0032 -0.0108
                                            0.0004  0.0273  0.0030 -0.0087  0.0027
                                            0.0213  0.0007  0.0020 -0.0053 -0.0039
                                           -0.0014 -0.0014  0.0059 -0.0013  0.0064
                                           -0.0021
    27. (1.52729) BD ( 2) C  16 - C  17  
                ( 52.57%)   0.7250* C  16 s(  0.04%)p99.99( 99.94%)d 0.32(  0.01%)
                                                  f 0.52(  0.02%)
                                           -0.0006 -0.0179 -0.0002 -0.0057 -0.0008
                                            0.0912 -0.0063  0.0034  0.9940 -0.0034
                                            0.0008  0.0547 -0.0016  0.0014 -0.0066
                                           -0.0066  0.0020 -0.0009 -0.0002 -0.0041
                                           -0.0008 -0.0013  0.0000 -0.0008  0.0010
                                            0.0012  0.0078  0.0008  0.0004  0.0029
                                            0.0105
                ( 47.43%)   0.6887* C  17 s(  0.61%)p99.99( 99.32%)d 0.07(  0.04%)
                                                  f 0.05(  0.03%)
                                            0.0013  0.0777 -0.0017 -0.0087 -0.0011
                                            0.0194  0.0007  0.0003  0.9913  0.0041
                                            0.0140  0.0997  0.0035  0.0001  0.0100
                                            0.0030  0.0006  0.0013  0.0162  0.0025
                                            0.0037  0.0009  0.0039 -0.0001  0.0012
                                           -0.0000  0.0074  0.0038  0.0013  0.0013
                                            0.0148
    28. (1.97639) BD ( 1) C  16 - C  25  
                ( 51.32%)   0.7163* C  16 s( 33.30%)p 2.00( 66.65%)d 0.00(  0.04%)
                                                  f 0.00(  0.00%)
                                           -0.0001  0.5771  0.0051  0.0029  0.0003
                                            0.7083  0.0085  0.0011 -0.0322 -0.0024
                                           -0.0038 -0.4045  0.0095 -0.0035 -0.0003
                                           -0.0014 -0.0059 -0.0094 -0.0010  0.0010
                                            0.0146  0.0058 -0.0007 -0.0024  0.0023
                                            0.0008  0.0005 -0.0042  0.0013  0.0033
                                           -0.0006
                ( 48.68%)   0.6977* C  25 s( 34.61%)p 1.88( 65.22%)d 0.00(  0.15%)
                                                  f 0.00(  0.01%)
                                            0.0000  0.5883 -0.0038 -0.0046 -0.0005
                                           -0.7123 -0.0258  0.0103  0.0606  0.0008
                                           -0.0009  0.3746 -0.0044 -0.0066 -0.0046
                                           -0.0002 -0.0270 -0.0056  0.0020  0.0005
                                            0.0272  0.0025  0.0004 -0.0034 -0.0031
                                            0.0004  0.0000  0.0085 -0.0012 -0.0067
                                            0.0015
    29. (1.97722) BD ( 1) C  17 - H  18  
                ( 61.57%)   0.7847* C  17 s( 28.74%)p 2.48( 71.18%)d 0.00(  0.07%)
                                                  f 0.00(  0.01%)
                                            0.0003 -0.5361  0.0077 -0.0006 -0.0006
                                            0.0000  0.0000  0.0000 -0.0427  0.0041
                                           -0.0008  0.8425  0.0129 -0.0061  0.0000
                                            0.0000  0.0000  0.0000 -0.0042  0.0033
                                           -0.0059  0.0059 -0.0233 -0.0048  0.0079
                                            0.0000 -0.0027  0.0025  0.0000  0.0000
                                            0.0010
                ( 38.43%)   0.6199* H  18 s( 99.96%)p 0.00(  0.04%)
                                           -0.9998 -0.0018 -0.0013 -0.0000  0.0002
                                           -0.0211
    30. (1.97594) BD ( 1) C  17 - C  19  
                ( 48.58%)   0.6970* C  17 s( 35.40%)p 1.82( 64.45%)d 0.00(  0.14%)
                                                  f 0.00(  0.01%)
                                            0.0000  0.5949  0.0053 -0.0002 -0.0003
                                           -0.7059  0.0194  0.0024 -0.0706  0.0096
                                           -0.0016  0.3748  0.0118 -0.0032  0.0111
                                           -0.0003 -0.0272 -0.0029 -0.0082  0.0027
                                            0.0214  0.0007  0.0021 -0.0053 -0.0039
                                            0.0014 -0.0012  0.0060  0.0013 -0.0064
                                           -0.0016
                ( 51.42%)   0.7171* C  19 s( 34.28%)p 1.92( 65.66%)d 0.00(  0.05%)
                                                  f 0.00(  0.01%)
                                           -0.0001  0.5855  0.0061 -0.0012 -0.0002
                                            0.6985  0.0092 -0.0053  0.1058  0.0028
                                           -0.0050 -0.3964  0.0135 -0.0026  0.0062
                                            0.0026 -0.0072 -0.0109 -0.0023 -0.0013
                                            0.0160  0.0075 -0.0030 -0.0015  0.0029
                                            0.0009  0.0004 -0.0049 -0.0014  0.0041
                                            0.0023
    31. (1.96753) BD ( 1) C  19 - C  20  
                ( 50.00%)   0.7071* C  19 s( 32.26%)p 2.10( 67.64%)d 0.00(  0.09%)
                                                  f 0.00(  0.01%)
                                           -0.0001  0.5679 -0.0098 -0.0030 -0.0001
                                           -0.0055  0.0010 -0.0027 -0.0278 -0.0004
                                           -0.0063  0.8219  0.0003 -0.0016  0.0009
                                           -0.0003  0.0034 -0.0007  0.0023 -0.0009
                                            0.0085 -0.0024  0.0241  0.0150  0.0084
                                           -0.0001 -0.0006  0.0006  0.0002  0.0000
                                            0.0002
                ( 50.00%)   0.7071* C  20 s( 32.26%)p 2.10( 67.64%)d 0.00(  0.09%)
                                                  f 0.00(  0.01%)
                                           -0.0001  0.5679 -0.0098 -0.0030 -0.0001
                                           -0.0055  0.0010 -0.0027 -0.0278 -0.0004
                                           -0.0063 -0.8219 -0.0003  0.0016  0.0009
                                           -0.0003 -0.0034  0.0007 -0.0023  0.0009
                                            0.0085 -0.0024  0.0241  0.0150 -0.0084
                                           -0.0001 -0.0006 -0.0006 -0.0002  0.0000
                                            0.0002
    32. (1.54019) BD ( 2) C  19 - C  20  
                ( 50.00%)   0.7071* C  19 s(  0.02%)p99.99( 99.95%)d 0.66(  0.01%)
                                                  f 0.99(  0.02%)
                                            0.0002 -0.0117  0.0057 -0.0059 -0.0007
                                           -0.1175  0.0048 -0.0011  0.9919 -0.0033
                                           -0.0004  0.0409 -0.0005 -0.0003  0.0005
                                            0.0000 -0.0003 -0.0008  0.0083  0.0077
                                            0.0024 -0.0002 -0.0009  0.0002  0.0003
                                           -0.0012  0.0101  0.0006  0.0001 -0.0030
                                            0.0095
                ( 50.00%)   0.7071* C  20 s(  0.02%)p99.99( 99.95%)d 0.66(  0.01%)
                                                  f 0.99(  0.02%)
                                            0.0002 -0.0117  0.0057 -0.0059 -0.0007
                                           -0.1175  0.0048 -0.0011  0.9919 -0.0033
                                           -0.0004 -0.0409  0.0005  0.0003  0.0005
                                            0.0000  0.0003  0.0008 -0.0083 -0.0077
                                            0.0024 -0.0002 -0.0009  0.0002 -0.0003
                                           -0.0012  0.0101 -0.0006 -0.0001 -0.0030
                                            0.0095
    33. (1.97665) BD ( 1) C  19 - C  24  
                ( 51.32%)   0.7164* C  19 s( 33.34%)p 2.00( 66.62%)d 0.00(  0.04%)
                                                  f 0.00(  0.00%)
                                           -0.0001  0.5774  0.0051  0.0030  0.0003
                                           -0.7055 -0.0087 -0.0011 -0.0600 -0.0023
                                           -0.0039 -0.4058  0.0095 -0.0035  0.0001
                                            0.0012  0.0059  0.0094 -0.0011  0.0011
                                            0.0146  0.0058 -0.0007 -0.0024  0.0023
                                           -0.0007  0.0002 -0.0043 -0.0013 -0.0033
                                           -0.0009
                ( 48.68%)   0.6977* C  24 s( 34.61%)p 1.88( 65.22%)d 0.00(  0.15%)
                                                  f 0.00(  0.01%)
                                            0.0000  0.5883 -0.0038 -0.0046 -0.0005
                                            0.7123  0.0258 -0.0103  0.0606  0.0008
                                           -0.0009  0.3746 -0.0044 -0.0066  0.0046
                                            0.0002  0.0270  0.0056  0.0020  0.0005
                                            0.0272  0.0025  0.0004 -0.0034 -0.0031
                                           -0.0004  0.0000  0.0085  0.0012  0.0067
                                            0.0015
    34. (1.97665) BD ( 1) C  20 - C  21  
                ( 51.32%)   0.7164* C  20 s( 33.34%)p 2.00( 66.62%)d 0.00(  0.04%)
                                                  f 0.00(  0.00%)
                                           -0.0001  0.5774  0.0051  0.0030  0.0003
                                           -0.7055 -0.0087 -0.0011 -0.0600 -0.0023
                                           -0.0039  0.4058 -0.0095  0.0035  0.0001
                                            0.0012 -0.0059 -0.0094  0.0011 -0.0011
                                            0.0146  0.0058 -0.0007 -0.0024 -0.0023
                                           -0.0007  0.0002  0.0043  0.0013 -0.0033
                                           -0.0009
                ( 48.68%)   0.6977* C  21 s( 34.61%)p 1.88( 65.22%)d 0.00(  0.15%)
                                                  f 0.00(  0.01%)
                                            0.0000  0.5883 -0.0038 -0.0046 -0.0005
                                            0.7123  0.0258 -0.0103  0.0606  0.0008
                                           -0.0009 -0.3746  0.0044  0.0066  0.0046
                                            0.0002 -0.0270 -0.0056 -0.0020 -0.0005
                                            0.0272  0.0025  0.0004 -0.0034  0.0031
                                           -0.0004  0.0000 -0.0085 -0.0012  0.0067
                                            0.0015
    35. (1.98309) BD ( 1) C  21 - C  22  
                ( 50.22%)   0.7087* C  21 s( 36.67%)p 1.72( 63.18%)d 0.00(  0.14%)
                                                  f 0.00(  0.01%)
                                            0.0000  0.6054  0.0144  0.0009  0.0002
                                           -0.6929 -0.0332  0.0010 -0.0698 -0.0023
                                            0.0002 -0.3815  0.0103  0.0047  0.0032
                                            0.0007  0.0314  0.0022  0.0036  0.0000
                                            0.0150  0.0039  0.0103 -0.0076  0.0023
                                            0.0003 -0.0003 -0.0057 -0.0009 -0.0067
                                           -0.0020
                ( 49.78%)   0.7055* C  22 s( 36.64%)p 1.73( 63.24%)d 0.00(  0.12%)
                                                  f 0.00(  0.01%)
                                            0.0000  0.6053  0.0074  0.0004 -0.0004
                                            0.6723  0.0117 -0.0064  0.0589  0.0013
                                           -0.0008  0.4188  0.0362 -0.0020  0.0047
                                            0.0006  0.0189  0.0079  0.0018  0.0007
                                            0.0259  0.0031 -0.0073 -0.0004 -0.0025
                                            0.0036  0.0003  0.0063  0.0012  0.0045
                                            0.0012
    36. (1.76626) BD ( 2) C  21 - C  22  
                ( 49.52%)   0.7037* C  21 s(  0.00%)p 1.00( 99.94%)d 0.00(  0.03%)
                                                  f 0.00(  0.03%)
                                           -0.0000  0.0016 -0.0007 -0.0002 -0.0002
                                           -0.0923  0.0008 -0.0017  0.9950 -0.0204
                                            0.0192 -0.0119  0.0001 -0.0002 -0.0057
                                           -0.0064  0.0019  0.0008 -0.0132 -0.0075
                                            0.0010  0.0020  0.0000  0.0003 -0.0002
                                           -0.0009  0.0090  0.0002 -0.0020 -0.0037
                                            0.0139
                ( 50.48%)   0.7105* C  22 s(  0.00%)p 1.00( 99.94%)d 0.00(  0.03%)
                                                  f 0.00(  0.03%)
                                           -0.0000  0.0028 -0.0007 -0.0003 -0.0002
                                           -0.0876  0.0024 -0.0024  0.9953 -0.0254
                                            0.0202 -0.0033 -0.0001  0.0001  0.0147
                                            0.0093 -0.0002 -0.0000  0.0018  0.0007
                                           -0.0029 -0.0011 -0.0001  0.0001 -0.0000
                                           -0.0009  0.0097 -0.0004  0.0020 -0.0035
                                            0.0123
    37. (1.97607) BD ( 1) C  21 - H  31  
                ( 61.14%)   0.7819* C  21 s( 28.66%)p 2.49( 71.26%)d 0.00(  0.06%)
                                                  f 0.00(  0.02%)
                                           -0.0004  0.5352 -0.0088  0.0030  0.0003
                                            0.0019 -0.0020 -0.0010  0.0094 -0.0001
                                           -0.0001  0.8439 -0.0181 -0.0041 -0.0015
                                           -0.0002  0.0066 -0.0021  0.0004  0.0002
                                           -0.0101 -0.0011  0.0197  0.0094  0.0094
                                            0.0002  0.0005  0.0087  0.0014 -0.0001
                                            0.0002
                ( 38.86%)   0.6234* H  31 s( 99.95%)p 0.00(  0.05%)
                                            0.9997  0.0015  0.0006 -0.0014 -0.0003
                                           -0.0231
    38. (1.98185) BD ( 1) C  22 - C  23  
                ( 50.00%)   0.7071* C  22 s( 34.69%)p 1.88( 65.17%)d 0.00(  0.12%)
                                                  f 0.00(  0.01%)
                                            0.0000  0.5890  0.0056 -0.0001  0.0002
                                           -0.0254 -0.0272 -0.0001 -0.0066 -0.0023
                                           -0.0001 -0.8061 -0.0226  0.0062  0.0005
                                           -0.0003 -0.0115  0.0044 -0.0009  0.0004
                                            0.0031 -0.0021  0.0319  0.0070 -0.0092
                                           -0.0033 -0.0004 -0.0029 -0.0006  0.0003
                                           -0.0000
                ( 50.00%)   0.7071* C  23 s( 34.69%)p 1.88( 65.17%)d 0.00(  0.12%)
                                                  f 0.00(  0.01%)
                                            0.0000  0.5890  0.0056 -0.0001  0.0002
                                           -0.0254 -0.0272 -0.0001 -0.0066 -0.0023
                                           -0.0001  0.8061  0.0226 -0.0062  0.0005
                                           -0.0003  0.0115 -0.0044  0.0009 -0.0004
                                            0.0031 -0.0021  0.0319  0.0070  0.0092
                                           -0.0033 -0.0004  0.0029  0.0006  0.0003
                                           -0.0000
    39. (1.97780) BD ( 1) C  22 - H  32  
                ( 61.20%)   0.7823* C  22 s( 28.61%)p 2.49( 71.29%)d 0.00(  0.08%)
                                                  f 0.00(  0.02%)
                                            0.0004 -0.5348  0.0106  0.0005 -0.0003
                                            0.7328 -0.0155 -0.0083  0.0647 -0.0012
                                           -0.0009 -0.4139  0.0083  0.0034 -0.0010
                                           -0.0010  0.0252  0.0043  0.0023  0.0003
                                           -0.0055 -0.0052  0.0099  0.0008 -0.0029
                                            0.0017  0.0001 -0.0055 -0.0010  0.0104
                                            0.0029
                ( 38.80%)   0.6229* H  32 s( 99.95%)p 0.00(  0.05%)
                                           -0.9998 -0.0008 -0.0009 -0.0187 -0.0016
                                            0.0118
    40. (1.98309) BD ( 1) C  23 - C  24  
                ( 49.78%)   0.7055* C  23 s( 36.64%)p 1.73( 63.24%)d 0.00(  0.12%)
                                                  f 0.00(  0.01%)
                                            0.0000  0.6053  0.0074  0.0004 -0.0004
                                            0.6723  0.0117 -0.0064  0.0589  0.0013
                                           -0.0008 -0.4188 -0.0362  0.0020  0.0047
                                            0.0006 -0.0189 -0.0079 -0.0018 -0.0007
                                            0.0259  0.0031 -0.0073 -0.0004  0.0025
                                            0.0036  0.0003 -0.0063 -0.0012  0.0045
                                            0.0012
                ( 50.22%)   0.7087* C  24 s( 36.67%)p 1.72( 63.18%)d 0.00(  0.14%)
                                                  f 0.00(  0.01%)
                                            0.0000  0.6054  0.0144  0.0009  0.0002
                                           -0.6929 -0.0332  0.0010 -0.0699 -0.0023
                                            0.0002  0.3815 -0.0103 -0.0047  0.0032
                                            0.0007 -0.0314 -0.0022 -0.0036 -0.0000
                                            0.0150  0.0039  0.0104 -0.0076 -0.0023
                                            0.0003 -0.0003  0.0057  0.0009 -0.0067
                                           -0.0020
    41. (1.76626) BD ( 2) C  23 - C  24  
                ( 50.48%)   0.7105* C  23 s(  0.00%)p 1.00( 99.94%)d 0.00(  0.03%)
                                                  f 0.00(  0.03%)
                                           -0.0000  0.0028 -0.0007 -0.0003 -0.0002
                                           -0.0876  0.0024 -0.0024  0.9953 -0.0254
                                            0.0202  0.0033  0.0001 -0.0001  0.0147
                                            0.0093  0.0002  0.0000 -0.0018 -0.0007
                                           -0.0029 -0.0011 -0.0001  0.0001  0.0000
                                           -0.0009  0.0097  0.0004 -0.0020 -0.0035
                                            0.0123
                ( 49.52%)   0.7037* C  24 s(  0.00%)p 1.00( 99.94%)d 0.00(  0.03%)
                                                  f 0.00(  0.03%)
                                           -0.0000  0.0016 -0.0007 -0.0002 -0.0002
                                           -0.0923  0.0008 -0.0017  0.9950 -0.0204
                                            0.0192  0.0120 -0.0001  0.0002 -0.0057
                                           -0.0064 -0.0019 -0.0008  0.0132  0.0075
                                            0.0010  0.0020  0.0000  0.0003  0.0002
                                           -0.0009  0.0090 -0.0002  0.0020 -0.0037
                                            0.0139
    42. (1.97780) BD ( 1) C  23 - H  33  
                ( 61.20%)   0.7823* C  23 s( 28.61%)p 2.49( 71.29%)d 0.00(  0.08%)
                                                  f 0.00(  0.02%)
                                            0.0004 -0.5348  0.0106  0.0005 -0.0003
                                            0.7328 -0.0155 -0.0083  0.0647 -0.0012
                                           -0.0009  0.4139 -0.0083 -0.0034 -0.0010
                                           -0.0010 -0.0252 -0.0043 -0.0023 -0.0003
                                           -0.0055 -0.0052  0.0099  0.0008  0.0029
                                            0.0017  0.0001  0.0055  0.0010  0.0104
                                            0.0029
                ( 38.80%)   0.6229* H  33 s( 99.95%)p 0.00(  0.05%)
                                           -0.9998 -0.0008 -0.0009 -0.0187 -0.0016
                                           -0.0118
    43. (1.97607) BD ( 1) C  24 - H  34  
                ( 61.14%)   0.7819* C  24 s( 28.66%)p 2.49( 71.26%)d 0.00(  0.06%)
                                                  f 0.00(  0.02%)
                                            0.0004 -0.5352  0.0088 -0.0030 -0.0003
                                           -0.0019  0.0020  0.0010 -0.0094  0.0001
                                            0.0001  0.8439 -0.0181 -0.0041  0.0015
                                            0.0002  0.0066 -0.0021  0.0004  0.0002
                                            0.0101  0.0011 -0.0197 -0.0094  0.0094
                                           -0.0002 -0.0005  0.0087  0.0014  0.0001
                                           -0.0002
                ( 38.86%)   0.6234* H  34 s( 99.95%)p 0.00(  0.05%)
                                           -0.9997 -0.0015 -0.0006  0.0014  0.0003
                                           -0.0231
    44. (1.98309) BD ( 1) C  25 - C  26  
                ( 50.22%)   0.7087* C  25 s( 36.67%)p 1.72( 63.18%)d 0.00(  0.14%)
                                                  f 0.00(  0.01%)
                                            0.0000  0.6054  0.0144  0.0009  0.0002
                                            0.6929  0.0332 -0.0010 -0.0699 -0.0024
                                            0.0002  0.3815 -0.0103 -0.0047 -0.0032
                                           -0.0007  0.0314  0.0022 -0.0036 -0.0000
                                            0.0150  0.0039  0.0103 -0.0076 -0.0023
                                           -0.0003 -0.0003  0.0057 -0.0009  0.0067
                                           -0.0020
                ( 49.78%)   0.7055* C  26 s( 36.64%)p 1.73( 63.24%)d 0.00(  0.12%)
                                                  f 0.00(  0.01%)
                                            0.0000  0.6053  0.0074  0.0004 -0.0004
                                           -0.6723 -0.0117  0.0064  0.0589  0.0013
                                           -0.0008 -0.4188 -0.0362  0.0020 -0.0047
                                           -0.0006  0.0189  0.0079 -0.0018 -0.0007
                                            0.0259  0.0031 -0.0073 -0.0004  0.0025
                                           -0.0036  0.0003 -0.0063  0.0012 -0.0045
                                            0.0012
    45. (1.76626) BD ( 2) C  25 - C  26  
                ( 49.52%)   0.7037* C  25 s(  0.00%)p 1.00( 99.94%)d 0.00(  0.03%)
                                                  f 0.00(  0.03%)
                                           -0.0000  0.0016 -0.0007 -0.0002 -0.0002
                                            0.0923 -0.0008  0.0017  0.9950 -0.0204
                                            0.0192  0.0120 -0.0001  0.0002  0.0057
                                            0.0064  0.0019  0.0008  0.0132  0.0075
                                            0.0010  0.0020  0.0000  0.0003  0.0002
                                            0.0009  0.0090 -0.0002 -0.0020  0.0037
                                            0.0139
                ( 50.48%)   0.7105* C  26 s(  0.00%)p 1.00( 99.94%)d 0.00(  0.03%)
                                                  f 0.00(  0.03%)
                                           -0.0000  0.0028 -0.0007 -0.0003 -0.0002
                                            0.0877 -0.0024  0.0024  0.9953 -0.0254
                                            0.0202  0.0033  0.0001 -0.0001 -0.0147
                                           -0.0093 -0.0002 -0.0000 -0.0018 -0.0007
                                           -0.0029 -0.0011 -0.0001  0.0001  0.0000
                                            0.0009  0.0097  0.0004  0.0020  0.0035
                                            0.0123
    46. (1.97607) BD ( 1) C  25 - H  35  
                ( 61.14%)   0.7819* C  25 s( 28.66%)p 2.49( 71.26%)d 0.00(  0.06%)
                                                  f 0.00(  0.02%)
                                            0.0004 -0.5352  0.0088 -0.0030 -0.0003
                                            0.0019 -0.0020 -0.0010 -0.0094  0.0001
                                            0.0001  0.8439 -0.0181 -0.0041 -0.0015
                                           -0.0002 -0.0066  0.0021  0.0004  0.0002
                                            0.0101  0.0011 -0.0197 -0.0094  0.0094
                                            0.0002 -0.0005  0.0087 -0.0014 -0.0001
                                           -0.0002
                ( 38.86%)   0.6234* H  35 s( 99.95%)p 0.00(  0.05%)
                                           -0.9997 -0.0015 -0.0006 -0.0014  0.0003
                                           -0.0231
    47. (1.98185) BD ( 1) C  26 - C  27  
                ( 50.00%)   0.7071* C  26 s( 34.69%)p 1.88( 65.17%)d 0.00(  0.12%)
                                                  f 0.00(  0.01%)
                                           -0.0000 -0.5890 -0.0056  0.0001 -0.0002
                                           -0.0254 -0.0272 -0.0001  0.0066  0.0023
                                            0.0001 -0.8061 -0.0226  0.0062  0.0005
                                           -0.0003  0.0115 -0.0044 -0.0009  0.0004
                                           -0.0031  0.0021 -0.0319 -0.0070 -0.0092
                                           -0.0033  0.0004 -0.0029  0.0006  0.0003
                                            0.0000
                ( 50.00%)   0.7071* C  27 s( 34.69%)p 1.88( 65.17%)d 0.00(  0.12%)
                                                  f 0.00(  0.01%)
                                           -0.0000 -0.5890 -0.0056  0.0001 -0.0002
                                           -0.0254 -0.0272 -0.0001  0.0066  0.0023
                                            0.0001  0.8061  0.0226 -0.0062  0.0005
                                           -0.0003 -0.0115  0.0044  0.0009 -0.0004
                                           -0.0031  0.0021 -0.0319 -0.0070  0.0092
                                           -0.0033  0.0004  0.0029 -0.0006  0.0003
                                            0.0000
    48. (1.97780) BD ( 1) C  26 - H  36  
                ( 61.20%)   0.7823* C  26 s( 28.61%)p 2.49( 71.29%)d 0.00(  0.08%)
                                                  f 0.00(  0.02%)
                                           -0.0004  0.5348 -0.0106 -0.0005  0.0003
                                            0.7328 -0.0155 -0.0083 -0.0647  0.0012
                                            0.0009 -0.4139  0.0083  0.0034 -0.0010
                                           -0.0010 -0.0252 -0.0043  0.0023  0.0003
                                            0.0055  0.0052 -0.0099 -0.0008 -0.0029
                                            0.0017 -0.0001 -0.0055  0.0010  0.0104
                                           -0.0029
                ( 38.80%)   0.6229* H  36 s( 99.95%)p 0.00(  0.05%)
                                            0.9998  0.0008  0.0009 -0.0187  0.0016
                                            0.0118
    49. (1.98309) BD ( 1) C  27 - C  28  
                ( 49.78%)   0.7055* C  27 s( 36.64%)p 1.73( 63.24%)d 0.00(  0.12%)
                                                  f 0.00(  0.01%)
                                            0.0000  0.6053  0.0074  0.0004 -0.0004
                                           -0.6723 -0.0117  0.0064  0.0589  0.0013
                                           -0.0008  0.4188  0.0362 -0.0020 -0.0047
                                           -0.0006 -0.0189 -0.0079  0.0018  0.0007
                                            0.0259  0.0031 -0.0073 -0.0004 -0.0025
                                           -0.0036  0.0003  0.0063 -0.0012 -0.0045
                                            0.0012
                ( 50.22%)   0.7087* C  28 s( 36.67%)p 1.72( 63.18%)d 0.00(  0.14%)
                                                  f 0.00(  0.01%)
                                            0.0000  0.6054  0.0144  0.0009  0.0002
                                            0.6929  0.0332 -0.0010 -0.0699 -0.0024
                                            0.0002 -0.3815  0.0103  0.0047 -0.0032
                                           -0.0007 -0.0314 -0.0022  0.0036  0.0000
                                            0.0150  0.0039  0.0104 -0.0076  0.0023
                                           -0.0003 -0.0003 -0.0057  0.0009  0.0067
                                           -0.0020
    50. (1.76626) BD ( 2) C  27 - C  28  
                ( 50.48%)   0.7105* C  27 s(  0.00%)p 1.00( 99.94%)d 0.00(  0.03%)
                                                  f 0.00(  0.03%)
                                           -0.0000  0.0028 -0.0007 -0.0003 -0.0002
                                            0.0877 -0.0024  0.0024  0.9953 -0.0254
                                            0.0202 -0.0033 -0.0001  0.0001 -0.0147
                                           -0.0093  0.0002  0.0000  0.0018  0.0007
                                           -0.0029 -0.0011 -0.0001  0.0001 -0.0000
                                            0.0009  0.0097 -0.0004 -0.0020  0.0035
                                            0.0123
                ( 49.52%)   0.7037* C  28 s(  0.00%)p 1.00( 99.94%)d 0.00(  0.03%)
                                                  f 0.00(  0.03%)
                                           -0.0000  0.0016 -0.0007 -0.0002 -0.0002
                                            0.0923 -0.0008  0.0017  0.9950 -0.0204
                                            0.0192 -0.0120  0.0001 -0.0002  0.0057
                                            0.0064 -0.0019 -0.0008 -0.0132 -0.0075
                                            0.0010  0.0020  0.0000  0.0003 -0.0002
                                            0.0009  0.0090  0.0002  0.0020  0.0037
                                            0.0139
    51. (1.97780) BD ( 1) C  27 - H  37  
                ( 61.20%)   0.7823* C  27 s( 28.61%)p 2.49( 71.29%)d 0.00(  0.08%)
                                                  f 0.00(  0.02%)
                                           -0.0004  0.5348 -0.0106 -0.0005  0.0003
                                            0.7328 -0.0155 -0.0083 -0.0647  0.0012
                                            0.0009  0.4139 -0.0083 -0.0034 -0.0010
                                           -0.0010  0.0252  0.0043 -0.0023 -0.0003
                                            0.0055  0.0052 -0.0099 -0.0008  0.0029
                                            0.0017 -0.0001  0.0055 -0.0010  0.0104
                                           -0.0029
                ( 38.80%)   0.6229* H  37 s( 99.95%)p 0.00(  0.05%)
                                            0.9998  0.0008  0.0009 -0.0187  0.0016
                                           -0.0118
    52. (1.97607) BD ( 1) C  28 - H  38  
                ( 61.14%)   0.7819* C  28 s( 28.66%)p 2.49( 71.26%)d 0.00(  0.06%)
                                                  f 0.00(  0.02%)
                                           -0.0004  0.5352 -0.0088  0.0030  0.0003
                                           -0.0019  0.0020  0.0010  0.0094 -0.0001
                                           -0.0001  0.8439 -0.0181 -0.0041  0.0015
                                            0.0002 -0.0066  0.0021  0.0004  0.0002
                                           -0.0101 -0.0011  0.0197  0.0094  0.0094
                                           -0.0002  0.0005  0.0087 -0.0014  0.0001
                                            0.0002
                ( 38.86%)   0.6234* H  38 s( 99.95%)p 0.00(  0.05%)
                                            0.9997  0.0015  0.0006  0.0014 -0.0003
                                           -0.0231
    53. (1.99907) CR ( 1) C   1           s(100.00%)p 0.00(  0.00%)
                                            1.0000  0.0000 -0.0000  0.0000  0.0000
                                           -0.0000 -0.0000 -0.0000 -0.0013 -0.0000
                                           -0.0000  0.0004  0.0000 -0.0000 -0.0000
                                           -0.0000  0.0000  0.0000  0.0000  0.0000
                                           -0.0000 -0.0000  0.0000  0.0000  0.0000
                                            0.0000 -0.0000  0.0000  0.0000 -0.0000
                                           -0.0000
    54. (1.99848) CR ( 1) C   3           s(100.00%)p 0.00(  0.00%)
                                            1.0000 -0.0002  0.0000 -0.0000  0.0000
                                            0.0000 -0.0000 -0.0000  0.0012 -0.0001
                                           -0.0000 -0.0005  0.0000 -0.0000  0.0000
                                           -0.0000 -0.0000 -0.0000 -0.0001  0.0000
                                           -0.0000  0.0000 -0.0000  0.0000  0.0000
                                            0.0000  0.0000  0.0000 -0.0000  0.0000
                                            0.0000
    55. (1.99929) CR ( 1) C   4           s(100.00%)p 0.00(  0.00%)
                                            1.0000  0.0003 -0.0000  0.0000 -0.0000
                                            0.0002 -0.0000 -0.0000  0.0004  0.0000
                                            0.0000  0.0001  0.0000  0.0000  0.0000
                                            0.0000 -0.0000  0.0000 -0.0000  0.0000
                                            0.0000 -0.0000 -0.0000 -0.0000 -0.0000
                                           -0.0000  0.0000  0.0000 -0.0000 -0.0000
                                            0.0000
    56. (1.99935) CR ( 1) C   5           s(100.00%)p 0.00(  0.00%)
                                            1.0000 -0.0004  0.0000  0.0000 -0.0000
                                            0.0000 -0.0000 -0.0000  0.0006 -0.0000
                                           -0.0000 -0.0000 -0.0000 -0.0000 -0.0000
                                            0.0000  0.0000  0.0000 -0.0000  0.0000
                                            0.0000 -0.0000  0.0000  0.0000  0.0000
                                           -0.0000 -0.0000 -0.0000 -0.0000  0.0000
                                            0.0000
    57. (1.99929) CR ( 1) C   7           s(100.00%)p 0.00(  0.00%)
                                            1.0000  0.0003 -0.0000  0.0000 -0.0000
                                           -0.0002  0.0000  0.0000  0.0004  0.0000
                                            0.0000  0.0001  0.0000  0.0000 -0.0000
                                           -0.0000  0.0000 -0.0000 -0.0000  0.0000
                                            0.0000 -0.0000 -0.0000 -0.0000 -0.0000
                                            0.0000  0.0000  0.0000  0.0000  0.0000
                                            0.0000
    58. (1.99929) CR ( 1) C   9           s(100.00%)p 0.00(  0.00%)
                                            1.0000  0.0003 -0.0000  0.0000 -0.0000
                                           -0.0002  0.0000  0.0000  0.0004  0.0000
                                            0.0000 -0.0001 -0.0000 -0.0000 -0.0000
                                           -0.0000 -0.0000  0.0000  0.0000 -0.0000
                                            0.0000 -0.0000 -0.0000 -0.0000  0.0000
                                            0.0000  0.0000 -0.0000 -0.0000  0.0000
                                            0.0000
    59. (1.99935) CR ( 1) C  10           s(100.00%)p 0.00(  0.00%)
                                            1.0000 -0.0004  0.0000  0.0000 -0.0000
                                            0.0000 -0.0000  0.0000  0.0006 -0.0000
                                           -0.0000  0.0000  0.0000  0.0000 -0.0000
                                            0.0000  0.0000  0.0000  0.0000 -0.0000
                                            0.0000 -0.0000  0.0000  0.0000 -0.0000
                                           -0.0000 -0.0000  0.0000 -0.0000  0.0000
                                            0.0000
    60. (1.99929) CR ( 1) C  12           s(100.00%)p 0.00(  0.00%)
                                            1.0000  0.0003 -0.0000  0.0000 -0.0000
                                            0.0002 -0.0000 -0.0000  0.0004  0.0000
                                            0.0000 -0.0001 -0.0000 -0.0000  0.0000
                                            0.0000  0.0000 -0.0000  0.0000 -0.0000
                                            0.0000 -0.0000 -0.0000 -0.0000  0.0000
                                           -0.0000  0.0000 -0.0000  0.0000 -0.0000
                                            0.0000
    61. (1.99848) CR ( 1) C  14           s(100.00%)p 0.00(  0.00%)
                                            1.0000 -0.0002  0.0000 -0.0000  0.0000
                                            0.0000 -0.0000  0.0000  0.0012 -0.0001
                                           -0.0000  0.0005 -0.0000  0.0000  0.0000
                                           -0.0000  0.0000 -0.0000  0.0001 -0.0000
                                           -0.0000  0.0000 -0.0000  0.0000 -0.0000
                                            0.0000  0.0000 -0.0000  0.0000  0.0000
                                            0.0000
    62. (1.99904) CR ( 1) C  15           s(100.00%)p 0.00(  0.00%)
                                            1.0000  0.0001  0.0000 -0.0000 -0.0000
                                            0.0001 -0.0000  0.0000  0.0006 -0.0000
                                           -0.0000 -0.0000 -0.0000 -0.0000 -0.0000
                                           -0.0000 -0.0000  0.0000  0.0000  0.0000
                                            0.0000  0.0000  0.0000 -0.0000 -0.0000
                                            0.0000  0.0000  0.0000 -0.0000  0.0000
                                            0.0000
    63. (1.99904) CR ( 1) C  16           s(100.00%)p 0.00(  0.00%)
                                            1.0000  0.0001  0.0000 -0.0000 -0.0000
                                            0.0001 -0.0000  0.0000  0.0006 -0.0000
                                           -0.0000  0.0000  0.0000  0.0000 -0.0000
                                           -0.0000  0.0000 -0.0000 -0.0000 -0.0000
                                            0.0000  0.0000  0.0000 -0.0000  0.0000
                                            0.0000  0.0000 -0.0000  0.0000  0.0000
                                            0.0000
    64. (1.99907) CR ( 1) C  17           s(100.00%)p 0.00(  0.00%)
                                            1.0000  0.0000 -0.0000  0.0000  0.0000
                                           -0.0000 -0.0000 -0.0000 -0.0013 -0.0000
                                           -0.0000 -0.0004 -0.0000  0.0000 -0.0000
                                           -0.0000 -0.0000 -0.0000 -0.0000 -0.0000
                                           -0.0000 -0.0000  0.0000  0.0000 -0.0000
                                            0.0000 -0.0000 -0.0000 -0.0000 -0.0000
                                           -0.0000
    65. (1.99904) CR ( 1) C  19           s(100.00%)p 0.00(  0.00%)
                                            1.0000  0.0001 -0.0000  0.0000  0.0000
                                            0.0000 -0.0000 -0.0000 -0.0002  0.0000
                                           -0.0000 -0.0000  0.0000 -0.0000  0.0000
                                            0.0000  0.0000  0.0000 -0.0000 -0.0000
                                            0.0000  0.0000  0.0000  0.0000  0.0000
                                            0.0000 -0.0000 -0.0000 -0.0000  0.0000
                                           -0.0000
    66. (1.99904) CR ( 1) C  20           s(100.00%)p 0.00(  0.00%)
                                            1.0000  0.0001 -0.0000  0.0000  0.0000
                                            0.0000 -0.0000 -0.0000 -0.0002  0.0000
                                           -0.0000  0.0000 -0.0000  0.0000  0.0000
                                            0.0000 -0.0000 -0.0000  0.0000  0.0000
                                            0.0000  0.0000  0.0000  0.0000 -0.0000
                                            0.0000 -0.0000  0.0000  0.0000  0.0000
                                           -0.0000
    67. (1.99913) CR ( 1) C  21           s(100.00%)p 0.00(  0.00%)
                                            1.0000  0.0002 -0.0000  0.0000  0.0000
                                           -0.0000 -0.0000  0.0000  0.0000 -0.0000
                                            0.0000  0.0003 -0.0000 -0.0000 -0.0000
                                           -0.0000  0.0000 -0.0000 -0.0000 -0.0000
                                           -0.0000 -0.0000  0.0000  0.0000  0.0000
                                            0.0000  0.0000  0.0000  0.0000 -0.0000
                                            0.0000
    68. (1.99921) CR ( 1) C  22           s(100.00%)p 0.00(  0.00%)
                                            1.0000  0.0002 -0.0000 -0.0000  0.0000
                                           -0.0003  0.0000  0.0000 -0.0000  0.0000
                                            0.0000  0.0002 -0.0000 -0.0000  0.0000
                                            0.0000 -0.0000 -0.0000 -0.0000 -0.0000
                                            0.0000  0.0000 -0.0000 -0.0000  0.0000
                                           -0.0000  0.0000  0.0000  0.0000 -0.0000
                                           -0.0000
    69. (1.99921) CR ( 1) C  23           s(100.00%)p 0.00(  0.00%)
                                            1.0000  0.0002 -0.0000 -0.0000  0.0000
                                           -0.0003  0.0000  0.0000 -0.0000  0.0000
                                            0.0000 -0.0002  0.0000  0.0000  0.0000
                                            0.0000  0.0000  0.0000  0.0000  0.0000
                                            0.0000  0.0000 -0.0000 -0.0000 -0.0000
                                           -0.0000  0.0000 -0.0000 -0.0000 -0.0000
                                           -0.0000
    70. (1.99913) CR ( 1) C  24           s(100.00%)p 0.00(  0.00%)
                                            1.0000  0.0002 -0.0000  0.0000  0.0000
                                           -0.0000 -0.0000  0.0000  0.0000 -0.0000
                                            0.0000 -0.0003  0.0000  0.0000 -0.0000
                                           -0.0000 -0.0000  0.0000  0.0000  0.0000
                                           -0.0000 -0.0000  0.0000  0.0000 -0.0000
                                            0.0000  0.0000 -0.0000 -0.0000 -0.0000
                                            0.0000
    71. (1.99913) CR ( 1) C  25           s(100.00%)p 0.00(  0.00%)
                                            1.0000  0.0002 -0.0000  0.0000  0.0000
                                            0.0000  0.0000 -0.0000  0.0000 -0.0000
                                            0.0000 -0.0003  0.0000  0.0000  0.0000
                                            0.0000  0.0000 -0.0000  0.0000  0.0000
                                           -0.0000 -0.0000  0.0000  0.0000 -0.0000
                                           -0.0000  0.0000 -0.0000  0.0000  0.0000
                                            0.0000
    72. (1.99921) CR ( 1) C  26           s(100.00%)p 0.00(  0.00%)
                                            1.0000  0.0002 -0.0000 -0.0000  0.0000
                                            0.0003 -0.0000 -0.0000 -0.0000  0.0000
                                            0.0000 -0.0002  0.0000  0.0000 -0.0000
                                           -0.0000 -0.0000 -0.0000  0.0000  0.0000
                                            0.0000  0.0000 -0.0000 -0.0000 -0.0000
                                            0.0000  0.0000 -0.0000  0.0000  0.0000
                                           -0.0000
    73. (1.99921) CR ( 1) C  27           s(100.00%)p 0.00(  0.00%)
                                            1.0000  0.0002 -0.0000 -0.0000  0.0000
                                            0.0003 -0.0000 -0.0000 -0.0000  0.0000
                                            0.0000  0.0002 -0.0000 -0.0000 -0.0000
                                           -0.0000  0.0000  0.0000 -0.0000 -0.0000
                                            0.0000  0.0000 -0.0000 -0.0000  0.0000
                                            0.0000  0.0000  0.0000 -0.0000  0.0000
                                           -0.0000
    74. (1.99913) CR ( 1) C  28           s(100.00%)p 0.00(  0.00%)
                                            1.0000  0.0002 -0.0000  0.0000  0.0000
                                            0.0000  0.0000 -0.0000  0.0000 -0.0000
                                            0.0000  0.0003 -0.0000 -0.0000  0.0000
                                            0.0000 -0.0000  0.0000 -0.0000 -0.0000
                                           -0.0000 -0.0000  0.0000  0.0000  0.0000
                                           -0.0000  0.0000  0.0000 -0.0000  0.0000
                                            0.0000
    75. (0.00528) RY*( 1) C   1           s(  1.08%)p84.51( 91.42%)d 6.88(  7.45%)
                                                  f 0.04(  0.05%)
                                            0.0000 -0.0068  0.1014 -0.0212  0.0069
                                           -0.0001 -0.0008 -0.0001 -0.0002 -0.0187
                                            0.0002  0.0225 -0.9556  0.0115 -0.0030
                                           -0.0009 -0.0001  0.0004  0.0184 -0.0412
                                           -0.0345  0.1188  0.0085 -0.2389 -0.0158
                                           -0.0000 -0.0103  0.0099  0.0004 -0.0003
                                           -0.0007
    76. (0.00266) RY*( 2) C   1           s(  0.00%)p 1.00( 96.01%)d 0.04(  3.85%)
                                                  f 0.00(  0.14%)
                                            0.0000 -0.0002  0.0008 -0.0006 -0.0001
                                            0.0284  0.9794 -0.0020 -0.0020 -0.0088
                                            0.0006  0.0002 -0.0007 -0.0000  0.0464
                                            0.0264  0.0324 -0.1859 -0.0015 -0.0006
                                            0.0028  0.0003  0.0013 -0.0007 -0.0002
                                           -0.0045 -0.0000 -0.0002 -0.0085 -0.0359
                                            0.0009
    77. (0.00125) RY*( 3) C   1           s(  0.64%)p99.99( 93.52%)d 8.90(  5.66%)
                                                  f 0.29(  0.18%)
                                            0.0000 -0.0060 -0.0159  0.0775 -0.0084
                                           -0.0011  0.0163 -0.0033  0.0025  0.9666
                                           -0.0003  0.0103  0.0078 -0.0196 -0.1093
                                           -0.0290  0.0001  0.0072  0.1294  0.0190
                                           -0.1385  0.0548 -0.0065 -0.0668  0.0087
                                           -0.0010  0.0032 -0.0227  0.0132 -0.0121
                                           -0.0300
    78. (0.00069) RY*( 4) C   1           s( 65.65%)p 0.06(  3.97%)d 0.46( 30.07%)
                                                  f 0.00(  0.31%)
                                            0.0000 -0.0060  0.8085  0.0506 -0.0113
                                            0.0034 -0.0196  0.0071 -0.0053  0.0437
                                            0.0316  0.0026  0.1709 -0.0844  0.2788
                                            0.0694 -0.0013 -0.0213 -0.1731  0.0415
                                            0.0497  0.1509  0.2673 -0.2990 -0.0209
                                            0.0039  0.0108 -0.0116 -0.0328  0.0270
                                            0.0246
    79. (0.00063) RY*( 5) C   1           s(  8.22%)p 0.26(  2.13%)d10.67( 87.72%)
                                                  f 0.23(  1.93%)
                                           -0.0000  0.0029  0.2864  0.0128  0.0042
                                           -0.0111  0.0584 -0.0222  0.0111 -0.1143
                                           -0.0297 -0.0018  0.0530 -0.0194 -0.9015
                                           -0.2212  0.0054  0.0688 -0.0565  0.0249
                                           -0.0429  0.0280  0.0337 -0.0576 -0.0035
                                           -0.0137 -0.0032  0.0180  0.1056 -0.0851
                                           -0.0193
    80. (0.00041) RY*( 6) C   1           s( 20.04%)p 0.82( 16.34%)d 2.85( 57.06%)
                                                  f 0.33(  6.56%)
                                           -0.0000  0.0220  0.1326  0.4258  0.0323
                                            0.0011 -0.0039  0.0015  0.0185 -0.1575
                                           -0.3688 -0.0023  0.0434  0.0186  0.0880
                                            0.0194 -0.0015 -0.0063  0.2474 -0.0292
                                           -0.6470  0.1330 -0.2509  0.0344  0.0865
                                            0.0021 -0.1361  0.0658 -0.0099  0.0068
                                           -0.1875
    81. (0.00034) RY*( 7) C   1           s( 44.73%)p 0.07(  3.34%)d 1.04( 46.74%)
                                                  f 0.12(  5.20%)
                                           -0.0000 -0.0075 -0.3828  0.5467 -0.0419
                                           -0.0007  0.0022 -0.0007 -0.0022 -0.0892
                                            0.1354 -0.0109  0.0697 -0.0463 -0.0572
                                           -0.0119  0.0014  0.0038 -0.0036 -0.0619
                                            0.0181  0.2950  0.5194 -0.3209  0.0418
                                           -0.0016 -0.0488 -0.1580  0.0063 -0.0039
                                            0.1511
    82. (0.00020) RY*( 8) C   1           s( 17.72%)p 0.06(  1.03%)d 4.21( 74.54%)
                                                  f 0.38(  6.71%)
                                            0.0000 -0.0163  0.2272  0.3537 -0.0161
                                           -0.0002  0.0001  0.0006  0.0106 -0.0073
                                            0.0939  0.0188 -0.0214 -0.0218 -0.0180
                                           -0.0026  0.0016 -0.0011  0.5150 -0.3304
                                            0.5186 -0.0493 -0.2881  0.1276  0.1010
                                           -0.0010 -0.0802 -0.1904  0.0019 -0.0003
                                            0.1192
    83. (0.00018) RY*( 9) C   1           s(  0.00%)p 1.00(  5.45%)d17.28( 94.20%)
                                                  f 0.06(  0.35%)
                                            0.0000 -0.0001  0.0005  0.0014 -0.0001
                                            0.0073  0.1773 -0.1517  0.0001 -0.0004
                                            0.0008  0.0000 -0.0001 -0.0001  0.0593
                                            0.0991 -0.0570  0.9620  0.0009 -0.0006
                                            0.0018 -0.0002 -0.0002  0.0002  0.0003
                                           -0.0100 -0.0000 -0.0007 -0.0552 -0.0184
                                            0.0005
    84. (0.00014) RY*(10) C   1           s( 25.20%)p 0.16(  4.04%)d 2.51( 63.20%)
                                                  f 0.30(  7.55%)
                                           -0.0000  0.0027  0.0293  0.4985 -0.0517
                                            0.0000 -0.0003 -0.0007 -0.0054  0.0488
                                            0.1659  0.0012 -0.1024 -0.0015  0.0092
                                           -0.0004 -0.0027 -0.0014 -0.5284  0.4247
                                            0.1281 -0.0858 -0.3496  0.1623  0.1730
                                            0.0012  0.1496 -0.1264 -0.0006 -0.0011
                                           -0.0851
    85. (0.00010) RY*(11) C   1           s(  0.00%)p 1.00(  5.31%)d14.59( 77.54%)
                                                  f 3.23( 17.15%)
    86. (0.00005) RY*(12) C   1           s(  6.72%)p 1.72( 11.54%)d11.15( 74.89%)
                                                  f 1.02(  6.85%)
    87. (0.00003) RY*(13) C   1           s(  0.62%)p93.55( 57.70%)d37.64( 23.21%)
                                                  f29.95( 18.47%)
    88. (0.00003) RY*(14) C   1           s(  0.00%)p 1.00(  1.39%)d66.31( 92.01%)
                                                  f 4.76(  6.61%)
    89. (0.00002) RY*(15) C   1           s(  0.00%)p 1.00(  3.04%)d 2.19(  6.66%)
                                                  f29.72( 90.30%)
    90. (0.00001) RY*(16) C   1           s(  0.14%)p99.99( 89.11%)d70.73(  9.59%)
                                                  f 8.55(  1.16%)
    91. (0.00002) RY*(17) C   1           s(  0.00%)p 1.00( 71.76%)d 0.22( 15.49%)
                                                  f 0.18( 12.75%)
    92. (0.00000) RY*(18) C   1           s(  0.00%)p 1.00( 16.55%)d 0.33(  5.41%)
                                                  f 4.71( 78.04%)
    93. (0.00000) RY*(19) C   1           s( 98.85%)p 0.00(  0.33%)d 0.01(  0.69%)
                                                  f 0.00(  0.14%)
    94. (0.00001) RY*(20) C   1           s(  2.24%)p 0.33(  0.74%)d 3.42(  7.65%)
                                                  f39.91( 89.37%)
    95. (0.00000) RY*(21) C   1           s(  0.96%)p 1.41(  1.36%)d99.99( 97.02%)
                                                  f 0.68(  0.65%)
    96. (0.00000) RY*(22) C   1           s(  0.42%)p 3.39(  1.41%)d10.57(  4.41%)
                                                  f99.99( 93.76%)
    97. (0.00001) RY*(23) C   1           s(  5.91%)p 0.14(  0.84%)d 1.34(  7.91%)
                                                  f14.44( 85.34%)
    98. (0.00000) RY*(24) C   1           s(  0.00%)p 1.00(  0.21%)d34.97(  7.23%)
                                                  f99.99( 92.56%)
    99. (0.00000) RY*(25) C   1           s(  0.72%)p 4.65(  3.34%)d99.99( 95.47%)
                                                  f 0.65(  0.47%)
   100. (0.00000) RY*(26) C   1           s(  0.27%)p67.38( 18.45%)d14.37(  3.93%)
                                                  f99.99( 77.35%)
   101. (0.00080) RY*( 1) H   2           s( 99.85%)p 0.00(  0.15%)
                                           -0.0020  0.9992  0.0052  0.0000 -0.0381
                                           -0.0082
   102. (0.00031) RY*( 2) H   2           s( 95.13%)p 0.05(  4.87%)
                                           -0.0004 -0.0130  0.9753 -0.0000 -0.2164
                                            0.0436
   103. (0.00021) RY*( 3) H   2           s(  4.98%)p19.09( 95.02%)
                                           -0.0026  0.0348  0.2203  0.0000  0.9682
                                           -0.1136
   104. (0.00008) RY*( 4) H   2           s(  0.00%)p 1.00(100.00%)
   105. (0.00001) RY*( 5) H   2           s(  0.09%)p99.99( 99.91%)
   106. (0.00375) RY*( 1) C   3           s(  2.80%)p24.79( 69.40%)d 9.62( 26.93%)
                                                  f 0.31(  0.87%)
                                           -0.0000 -0.0081  0.1444 -0.0841 -0.0010
                                            0.0000 -0.0000  0.0000 -0.0354 -0.4617
                                           -0.0459  0.0688 -0.6876  0.0040 -0.0000
                                           -0.0000 -0.0000 -0.0000 -0.4349  0.0202
                                            0.0727  0.1210  0.2428  0.0300 -0.0302
                                           -0.0000  0.0681  0.0330 -0.0000  0.0000
                                            0.0449
   107. (0.00243) RY*( 2) C   3           s(  0.00%)p 1.00( 79.31%)d 0.25( 20.08%)
                                                  f 0.01(  0.61%)
                                            0.0000  0.0000  0.0000  0.0000 -0.0000
                                           -0.0392  0.8309 -0.3179  0.0000 -0.0000
                                            0.0000  0.0000 -0.0000  0.0000  0.2937
                                           -0.1264 -0.2861 -0.1291 -0.0000  0.0000
                                            0.0000 -0.0000  0.0000  0.0000 -0.0000
                                            0.0154  0.0000 -0.0000 -0.0629 -0.0441
                                            0.0000
   108. (0.00188) RY*( 3) C   3           s( 13.23%)p 6.35( 84.00%)d 0.20(  2.60%)
                                                  f 0.01(  0.17%)
                                            0.0000  0.0264  0.3565  0.0646 -0.0185
                                            0.0000  0.0000  0.0000  0.0598  0.7868
                                           -0.1095 -0.0255 -0.4520 -0.0202  0.0000
                                            0.0000  0.0000  0.0000  0.0681  0.0587
                                           -0.0039  0.0397  0.1242  0.0297 -0.0252
                                           -0.0000 -0.0276  0.0074 -0.0000 -0.0000
                                           -0.0160
   109. (0.00109) RY*( 4) C   3           s( 26.23%)p 0.99( 25.97%)d 1.77( 46.52%)
                                                  f 0.05(  1.29%)
                                           -0.0000 -0.0169  0.4977 -0.1194  0.0045
                                           -0.0000  0.0000 -0.0000 -0.0639 -0.0249
                                           -0.3126  0.0060  0.3575 -0.1715  0.0000
                                           -0.0000 -0.0000  0.0000 -0.3805  0.1701
                                           -0.3441  0.2658 -0.2061  0.2448 -0.0165
                                           -0.0000 -0.0500  0.0428 -0.0000  0.0000
                                            0.0910
   110. (0.00056) RY*( 5) C   3           s(  2.65%)p 7.75( 20.55%)d24.56( 65.16%)
                                                  f 4.39( 11.63%)
                                           -0.0000  0.0049  0.1615 -0.0048  0.0199
                                           -0.0000 -0.0000  0.0000  0.0100 -0.1789
                                            0.0894  0.0250 -0.0228 -0.4053  0.0000
                                            0.0000  0.0000  0.0000  0.2487  0.4244
                                           -0.2472 -0.5057  0.2947  0.0770 -0.2345
                                           -0.0000 -0.1671 -0.0067  0.0000 -0.0000
                                           -0.1827
   111. (0.00055) RY*( 6) C   3           s(  0.00%)p 1.00( 82.80%)d 0.18( 15.08%)
                                                  f 0.03(  2.12%)
                                            0.0000  0.0000 -0.0000 -0.0000  0.0000
                                           -0.0104  0.4529  0.7892 -0.0000 -0.0000
                                           -0.0000 -0.0000 -0.0000 -0.0000  0.0336
                                            0.2003  0.2871  0.1648 -0.0000 -0.0000
                                            0.0000  0.0000 -0.0000 -0.0000  0.0000
                                           -0.0480 -0.0000  0.0000  0.1300 -0.0446
                                            0.0000
   112. (0.00048) RY*( 7) C   3           s(  0.00%)p 1.00(  3.17%)d28.69( 90.94%)
                                                  f 1.86(  5.89%)
                                            0.0000  0.0000 -0.0000 -0.0000  0.0000
                                           -0.0383 -0.1737 -0.0077 -0.0000  0.0000
                                           -0.0000  0.0000 -0.0000 -0.0000  0.5867
                                           -0.2029 -0.1436  0.7095 -0.0000 -0.0000
                                            0.0000 -0.0000 -0.0000 -0.0000  0.0000
                                           -0.1862  0.0000  0.0000  0.1290 -0.0871
                                            0.0000
   113. (0.00046) RY*( 8) C   3           s( 32.98%)p 0.48( 15.78%)d 1.54( 50.74%)
                                                  f 0.01(  0.49%)
                                            0.0000 -0.0128  0.5079  0.2674 -0.0131
                                           -0.0000 -0.0000  0.0000  0.0185 -0.2893
                                            0.0182 -0.0013  0.0759  0.2602  0.0000
                                           -0.0000  0.0000  0.0001  0.5205  0.1423
                                            0.2994  0.3365  0.1149  0.0147 -0.0063
                                           -0.0000 -0.0056 -0.0416  0.0000 -0.0000
                                            0.0556
   114. (0.00028) RY*( 9) C   3           s(  2.44%)p16.78( 41.00%)d23.07( 56.38%)
                                                  f 0.07(  0.18%)
                                           -0.0000 -0.0123  0.1523 -0.0164  0.0285
                                            0.0000  0.0000 -0.0000 -0.0001  0.0420
                                           -0.3904  0.0092  0.2271  0.4518 -0.0000
                                            0.0000 -0.0000 -0.0000 -0.2992  0.1234
                                            0.3665 -0.5236  0.1763 -0.1394 -0.0077
                                            0.0000 -0.0221  0.0015 -0.0000 -0.0000
                                           -0.0352
   115. (0.00019) RY*(10) C   3           s( 13.21%)p 5.04( 66.62%)d 1.41( 18.57%)
                                                  f 0.12(  1.60%)
                                            0.0000  0.0052 -0.1927  0.3074 -0.0203
                                            0.0000 -0.0000 -0.0000  0.0047 -0.0889
                                           -0.6660 -0.0087 -0.1142 -0.4490 -0.0000
                                           -0.0000 -0.0000  0.0000  0.1535 -0.0963
                                            0.2950 -0.0249 -0.1780  0.1832  0.0648
                                            0.0000  0.0257 -0.0799  0.0000 -0.0000
                                           -0.0687
   116. (0.00014) RY*(11) C   3           s(  1.69%)p26.03( 43.97%)d29.27( 49.43%)
                                                  f 2.90(  4.91%)
                                            0.0000  0.0150  0.1049 -0.0681 -0.0321
                                            0.0000  0.0000  0.0000  0.0117  0.1314
                                            0.3122  0.0137  0.2876 -0.4919 -0.0000
                                           -0.0000 -0.0000 -0.0000 -0.2610 -0.0885
                                            0.5462  0.1226  0.3239 -0.0099 -0.0897
                                            0.0000  0.1207 -0.1501  0.0000  0.0000
                                            0.0625
   117. (0.00012) RY*(12) C   3           s(  0.00%)p 1.00( 10.89%)d 7.68( 83.67%)
                                                  f 0.50(  5.43%)
                                            0.0000  0.0000  0.0000  0.0000  0.0000
                                           -0.0268 -0.2417  0.2232  0.0000  0.0000
                                            0.0000  0.0000  0.0000 -0.0000  0.7080
                                            0.0699  0.0634 -0.5714 -0.0000  0.0000
                                            0.0000 -0.0000 -0.0000  0.0000  0.0000
                                            0.0050  0.0000 -0.0000 -0.2309 -0.0313
                                            0.0000
   118. (0.00007) RY*(13) C   3           s( 21.48%)p 0.18(  3.86%)d 3.44( 73.98%)
                                                  f 0.03(  0.68%)
   119. (0.00005) RY*(14) C   3           s(  6.67%)p 1.80( 12.03%)d10.78( 71.86%)
                                                  f 1.42(  9.44%)
   120. (0.00005) RY*(15) C   3           s(  0.00%)p 1.00(  4.37%)d19.75( 86.41%)
                                                  f 2.11(  9.22%)
   121. (0.00002) RY*(16) C   3           s(  0.00%)p 1.00( 12.68%)d 5.18( 65.66%)
                                                  f 1.71( 21.66%)
   122. (0.00002) RY*(17) C   3           s( 53.78%)p 0.08(  4.35%)d 0.22( 11.77%)
                                                  f 0.56( 30.10%)
   123. (0.00001) RY*(18) C   3           s(  0.21%)p24.31(  5.06%)d99.99( 94.52%)
                                                  f 1.02(  0.21%)
   124. (0.00000) RY*(19) C   3           s( 97.92%)p 0.00(  0.22%)d 0.01(  1.17%)
                                                  f 0.01(  0.68%)
   125. (0.00000) RY*(20) C   3           s(  6.21%)p 0.42(  2.63%)d 1.29(  8.03%)
                                                  f13.39( 83.13%)
   126. (0.00000) RY*(21) C   3           s(  0.00%)p 1.00(  0.02%)d99.99( 12.37%)
                                                  f99.99( 87.61%)
   127. (0.00001) RY*(22) C   3           s(  6.36%)p 0.15(  0.97%)d 1.38(  8.79%)
                                                  f13.18( 83.88%)
   128. (0.00000) RY*(23) C   3           s( 10.99%)p 0.28(  3.03%)d 0.55(  6.10%)
                                                  f 7.27( 79.88%)
   129. (0.00000) RY*(24) C   3           s(  0.00%)p 1.00(  2.54%)d 3.75(  9.54%)
                                                  f34.60( 87.92%)
   130. (0.00000) RY*(25) C   3           s(  0.00%)p 1.00(  4.61%)d 3.44( 15.85%)
                                                  f17.26( 79.54%)
   131. (0.00001) RY*(26) C   3           s(  1.33%)p 1.06(  1.41%)d 4.84(  6.42%)
                                                  f68.45( 90.85%)
   132. (0.00221) RY*( 1) C   4           s( 27.21%)p 1.58( 43.08%)d 0.99( 27.02%)
                                                  f 0.10(  2.69%)
                                           -0.0000 -0.0011  0.5214 -0.0151  0.0045
                                            0.0309  0.1048 -0.2742 -0.0021 -0.3847
                                            0.1156 -0.0195 -0.1994  0.3770  0.0314
                                           -0.0157 -0.2964 -0.1902  0.3410  0.0669
                                            0.0896  0.0920  0.0807 -0.0348  0.0712
                                            0.0844 -0.0793 -0.0159  0.0818  0.0349
                                            0.0163
   133. (0.00192) RY*( 2) C   4           s(  9.86%)p 6.64( 65.49%)d 2.38( 23.48%)
                                                  f 0.12(  1.16%)
                                           -0.0000  0.0446  0.3062  0.0375 -0.0385
                                            0.0370  0.5046 -0.1772 -0.0041  0.2856
                                           -0.3773 -0.0231 -0.3123 -0.2133 -0.0606
                                            0.0366  0.2500 -0.2447 -0.1735 -0.0887
                                           -0.1825  0.1894  0.0167  0.0017  0.0212
                                            0.0794  0.0431  0.0356 -0.0242  0.0205
                                           -0.0271
   134. (0.00122) RY*( 3) C   4           s(  0.36%)p99.99( 72.20%)d72.84( 26.46%)
                                                  f 2.71(  0.98%)
                                            0.0000 -0.0259  0.0497 -0.0073  0.0208
                                           -0.0189  0.1677 -0.4329 -0.0045  0.2097
                                           -0.2887 -0.0079  0.6114  0.0697  0.0407
                                           -0.0352 -0.1349  0.0926 -0.0170 -0.0275
                                            0.4632  0.0295 -0.0978  0.0940  0.0123
                                           -0.0490  0.0119 -0.0192 -0.0100  0.0813
                                           -0.0080
   135. (0.00105) RY*( 4) C   4           s(  1.04%)p49.02( 50.89%)d43.49( 45.16%)
                                                  f 2.80(  2.91%)
                                           -0.0000 -0.0219  0.0635  0.0636  0.0427
                                            0.0063 -0.4020 -0.1812 -0.0196  0.4337
                                           -0.0638  0.0137 -0.2158  0.2741  0.2862
                                           -0.1859 -0.3599 -0.0495 -0.4051 -0.0109
                                           -0.1178 -0.0337  0.1280 -0.0863  0.0240
                                            0.0910  0.0557 -0.0230 -0.0848 -0.0215
                                            0.0947
   136. (0.00055) RY*( 5) C   4           s(  3.62%)p12.00( 43.40%)d13.69( 49.50%)
                                                  f 0.96(  3.49%)
                                           -0.0000  0.0048  0.0937  0.1649  0.0128
                                           -0.0041  0.2129 -0.0094 -0.0144  0.2584
                                            0.5643 -0.0226 -0.0509 -0.0034  0.2683
                                           -0.1406  0.1524 -0.1803 -0.0249  0.1399
                                            0.1148 -0.2070 -0.4139  0.3161  0.0955
                                           -0.0708 -0.0962  0.0273 -0.0473  0.0139
                                            0.0912
   137. (0.00030) RY*( 6) C   4           s(  9.02%)p 3.09( 27.89%)d 6.23( 56.20%)
                                                  f 0.76(  6.90%)
                                           -0.0000 -0.0015 -0.1301  0.2700 -0.0189
                                           -0.0057 -0.2381 -0.4004 -0.0049 -0.1369
                                           -0.1118  0.0111  0.0045  0.1745  0.2577
                                           -0.0960  0.5808  0.1432  0.1399  0.1908
                                           -0.1983  0.1772  0.0425 -0.0024 -0.0410
                                           -0.0477 -0.1084  0.1436  0.0542  0.1278
                                            0.1157
   138. (0.00027) RY*( 7) C   4           s(  9.24%)p 3.40( 31.44%)d 5.81( 53.62%)
                                                  f 0.62(  5.70%)
                                           -0.0000  0.0006  0.3006 -0.0401 -0.0205
                                            0.0078  0.1047  0.2596 -0.0108  0.3119
                                            0.2281  0.0033  0.2109 -0.2051  0.2260
                                           -0.1891  0.0498  0.2194  0.2001  0.1865
                                            0.0310  0.2004  0.4419 -0.2958 -0.1479
                                            0.0751 -0.1489 -0.0069  0.0504  0.0478
                                            0.0493
   139. (0.00023) RY*( 8) C   4           s(  4.03%)p17.21( 69.26%)d 5.28( 21.25%)
                                                  f 1.36(  5.46%)
                                           -0.0000  0.0085 -0.0285  0.1970 -0.0239
                                           -0.0025  0.3490  0.3295 -0.0031 -0.0520
                                            0.0046 -0.0070  0.3866  0.5567 -0.0226
                                           -0.0664 -0.0060 -0.0049 -0.1735 -0.0515
                                           -0.3954  0.1244  0.0459  0.0286  0.1716
                                           -0.0025  0.1293  0.0435 -0.0222 -0.0349
                                            0.0694
   140. (0.00021) RY*( 9) C   4           s( 10.44%)p 4.24( 44.23%)d 4.06( 42.34%)
                                                  f 0.29(  2.98%)
                                           -0.0000  0.0054  0.3157  0.0681  0.0075
                                            0.0053 -0.1183  0.4015 -0.0004 -0.3835
                                           -0.3311 -0.0031 -0.0134 -0.1008  0.2967
                                           -0.2481  0.1057 -0.0216 -0.3571  0.1460
                                            0.3048 -0.0188 -0.0923  0.1078  0.0039
                                           -0.0834  0.0826  0.0114  0.0747  0.1006
                                            0.0153
   141. (0.00015) RY*(10) C   4           s(  9.78%)p 5.29( 51.76%)d 3.35( 32.80%)
                                                  f 0.58(  5.66%)
                                            0.0000 -0.0139  0.2458  0.1908  0.0284
                                           -0.0093 -0.2878 -0.1649  0.0143 -0.1988
                                            0.2942 -0.0049  0.4016 -0.3463 -0.0363
                                            0.1585  0.0511 -0.3578 -0.2481 -0.2255
                                           -0.1758  0.1443  0.0608 -0.0554  0.0713
                                            0.1754  0.0534  0.0150 -0.1050  0.0115
                                           -0.0806
   142. (0.00010) RY*(11) C   4           s(  3.36%)p 5.69( 19.14%)d17.82( 59.89%)
                                                  f 5.24( 17.60%)
   143. (0.00007) RY*(12) C   4           s( 12.62%)p 1.00( 12.68%)d 4.87( 61.45%)
                                                  f 1.05( 13.24%)
   144. (0.00005) RY*(13) C   4           s(  0.33%)p94.29( 31.15%)d99.99( 60.60%)
                                                  f23.95(  7.91%)
   145. (0.00003) RY*(14) C   4           s( 17.35%)p 0.21(  3.58%)d 4.30( 74.62%)
                                                  f 0.26(  4.45%)
   146. (0.00001) RY*(15) C   4           s(  0.83%)p 3.00(  2.49%)d99.99( 89.82%)
                                                  f 8.25(  6.86%)
   147. (0.00001) RY*(16) C   4           s( 50.22%)p 0.03(  1.63%)d 0.82( 41.03%)
                                                  f 0.14(  7.12%)
   148. (0.00001) RY*(17) C   4           s( 19.69%)p 0.63( 12.46%)d 2.58( 50.80%)
                                                  f 0.87( 17.05%)
   149. (0.00001) RY*(18) C   4           s(  3.81%)p 0.88(  3.37%)d23.72( 90.39%)
                                                  f 0.64(  2.43%)
   150. (0.00000) RY*(19) C   4           s( 95.58%)p 0.00(  0.34%)d 0.04(  3.86%)
                                                  f 0.00(  0.22%)
   151. (0.00000) RY*(20) C   4           s(  5.09%)p 0.44(  2.26%)d 1.44(  7.34%)
                                                  f16.75( 85.31%)
   152. (0.00000) RY*(21) C   4           s(  1.45%)p 1.54(  2.23%)d11.74( 17.01%)
                                                  f54.74( 79.32%)
   153. (0.00000) RY*(22) C   4           s(  0.20%)p 6.76(  1.37%)d57.41( 11.61%)
                                                  f99.99( 86.83%)
   154. (0.00000) RY*(23) C   4           s(  0.50%)p 1.94(  0.96%)d 9.45(  4.69%)
                                                  f99.99( 93.85%)
   155. (0.00000) RY*(24) C   4           s(  0.77%)p 3.41(  2.62%)d11.77(  9.04%)
                                                  f99.99( 87.57%)
   156. (0.00000) RY*(25) C   4           s(  2.03%)p 0.30(  0.61%)d16.37( 33.16%)
                                                  f31.69( 64.20%)
   157. (0.00000) RY*(26) C   4           s(  1.81%)p 2.00(  3.61%)d 3.60(  6.51%)
                                                  f48.78( 88.08%)
   158. (0.00185) RY*( 1) C   5           s(  5.76%)p10.82( 62.31%)d 5.35( 30.81%)
                                                  f 0.20(  1.13%)
                                            0.0000 -0.0382 -0.1595  0.1730  0.0275
                                            0.0000  0.0000  0.0000  0.0263  0.2171
                                            0.2871  0.0198  0.5781 -0.3978  0.0000
                                           -0.0000  0.0000 -0.0000  0.1062 -0.2846
                                           -0.4424  0.1282  0.0184  0.0573 -0.1039
                                           -0.0000  0.0112  0.0151 -0.0000  0.0000
                                            0.0109
   159. (0.00152) RY*( 2) C   5           s( 23.23%)p 1.85( 42.98%)d 1.37( 31.77%)
                                                  f 0.09(  2.03%)
                                           -0.0000  0.0209  0.4736 -0.0866 -0.0080
                                           -0.0000 -0.0000  0.0000 -0.0348 -0.5588
                                            0.3260 -0.0273  0.0665 -0.0692  0.0000
                                            0.0000 -0.0000  0.0000 -0.2271  0.1919
                                           -0.3679 -0.2601 -0.1343  0.0903  0.0025
                                            0.0000  0.0289 -0.0140 -0.0000  0.0000
                                            0.1388
   160. (0.00083) RY*( 3) C   5           s(  0.00%)p 1.00( 36.59%)d 1.65( 60.43%)
                                                  f 0.08(  2.98%)
                                           -0.0000  0.0000  0.0000 -0.0000  0.0000
                                           -0.0193  0.5904 -0.1300  0.0000 -0.0000
                                            0.0000  0.0000 -0.0000  0.0000 -0.3013
                                            0.2840 -0.6458 -0.1259  0.0000 -0.0000
                                           -0.0000  0.0000  0.0000  0.0000 -0.0000
                                            0.0758 -0.0000  0.0000  0.1510 -0.0354
                                            0.0000
   161. (0.00056) RY*( 4) C   5           s( 24.90%)p 0.73( 18.16%)d 2.15( 53.48%)
                                                  f 0.14(  3.46%)
                                           -0.0000 -0.0165  0.4538  0.2000  0.0527
                                           -0.0000 -0.0000  0.0000 -0.0216  0.2120
                                            0.2755  0.0131 -0.0296  0.2435  0.0000
                                            0.0000  0.0000 -0.0000  0.4011 -0.0417
                                            0.0076 -0.1663  0.4565 -0.3688 -0.0916
                                           -0.0000 -0.1462 -0.0453 -0.0000  0.0000
                                            0.0529
   162. (0.00040) RY*( 5) C   5           s(  0.00%)p 1.00( 39.23%)d 1.51( 59.41%)
                                                  f 0.03(  1.36%)
                                            0.0000  0.0000 -0.0000 -0.0000 -0.0000
                                           -0.0013 -0.6108 -0.1386  0.0000  0.0000
                                            0.0000 -0.0000  0.0000  0.0000 -0.4115
                                            0.5024 -0.1810  0.3736  0.0000 -0.0000
                                           -0.0000  0.0000  0.0000 -0.0000  0.0000
                                           -0.0845  0.0000  0.0000  0.0759 -0.0268
                                            0.0000
   163. (0.00036) RY*( 6) C   5           s(  9.46%)p 6.45( 61.03%)d 2.94( 27.80%)
                                                  f 0.18(  1.71%)
                                            0.0000  0.0006 -0.0146  0.3071 -0.0082
                                            0.0000  0.0000  0.0000  0.0125 -0.0527
                                           -0.0968 -0.0078  0.6698  0.3864 -0.0000
                                            0.0000 -0.0000  0.0000 -0.3332  0.1259
                                            0.3410 -0.1790  0.0502  0.0187  0.0468
                                            0.0000  0.0073 -0.1217  0.0000 -0.0000
                                           -0.0001
   164. (0.00025) RY*( 7) C   5           s(  8.40%)p 3.35( 28.11%)d 6.75( 56.73%)
                                                  f 0.81(  6.77%)
                                           -0.0000  0.0140 -0.1156  0.2624 -0.0397
                                           -0.0000 -0.0000 -0.0000 -0.0139  0.1259
                                            0.1394  0.0149 -0.3076 -0.3883 -0.0000
                                            0.0000 -0.0000 -0.0000 -0.5850 -0.1689
                                            0.1559 -0.3075  0.2391 -0.1434 -0.1995
                                           -0.0000 -0.0402 -0.1013  0.0000  0.0000
                                            0.1264
   165. (0.00022) RY*( 8) C   5           s(  0.00%)p 1.00( 27.50%)d 2.16( 59.40%)
                                                  f 0.48( 13.10%)
                                           -0.0000 -0.0000  0.0000 -0.0000  0.0000
                                           -0.0209  0.4723  0.2271  0.0000 -0.0000
                                           -0.0000  0.0000 -0.0000 -0.0000 -0.3545
                                            0.1477  0.4803  0.4645 -0.0000 -0.0000
                                           -0.0000  0.0000 -0.0000 -0.0000  0.0000
                                           -0.2111  0.0000 -0.0000 -0.1509 -0.2523
                                            0.0000
   166. (0.00019) RY*( 9) C   5           s( 19.98%)p 2.36( 47.17%)d 1.51( 30.26%)
                                                  f 0.13(  2.59%)
                                            0.0000 -0.0173  0.4454  0.0263  0.0203
                                            0.0000  0.0000  0.0000 -0.0001  0.6752
                                            0.0788 -0.0001 -0.0379 -0.0905 -0.0000
                                            0.0000 -0.0000  0.0000 -0.1459  0.2554
                                            0.0572  0.0033 -0.3557  0.2937  0.1432
                                            0.0000  0.0256 -0.0651  0.0000 -0.0000
                                            0.0229
   167. (0.00008) RY*(10) C   5           s( 18.19%)p 0.77( 14.07%)d 3.49( 63.51%)
                                                  f 0.23(  4.23%)
   168. (0.00006) RY*(11) C   5           s(  0.00%)p 1.00( 28.67%)d 2.15( 61.58%)
                                                  f 0.34(  9.75%)
   169. (0.00005) RY*(12) C   5           s( 19.19%)p 2.11( 40.56%)d 1.82( 34.83%)
                                                  f 0.28(  5.42%)
   170. (0.00002) RY*(13) C   5           s(  0.00%)p 1.00( 37.22%)d 0.81( 30.29%)
                                                  f 0.87( 32.48%)
   171. (0.00001) RY*(14) C   5           s(  3.19%)p 7.31( 23.31%)d23.02( 73.38%)
                                                  f 0.04(  0.12%)
   172. (0.00001) RY*(15) C   5           s(  0.00%)p 1.00(  7.48%)d11.99( 89.75%)
                                                  f 0.37(  2.76%)
   173. (0.00001) RY*(16) C   5           s(  2.82%)p15.79( 44.56%)d18.44( 52.05%)
                                                  f 0.20(  0.57%)
   174. (0.00001) RY*(17) C   5           s( 57.04%)p 0.20( 11.62%)d 0.55( 31.13%)
                                                  f 0.00(  0.21%)
   175. (0.00002) RY*(18) C   5           s(  5.60%)p 0.49(  2.77%)d15.57( 87.24%)
                                                  f 0.78(  4.39%)
   176. (0.00000) RY*(19) C   5           s( 97.27%)p 0.00(  0.06%)d 0.03(  2.66%)
                                                  f 0.00(  0.01%)
   177. (0.00000) RY*(20) C   5           s(  1.33%)p 0.90(  1.20%)d 6.06(  8.04%)
                                                  f67.41( 89.43%)
   178. (0.00000) RY*(21) C   5           s(  0.00%)p 1.00(  7.55%)d 2.46( 18.57%)
                                                  f 9.79( 73.88%)
   179. (0.00000) RY*(22) C   5           s(  1.63%)p 0.08(  0.12%)d 6.42( 10.46%)
                                                  f53.86( 87.79%)
   180. (0.00000) RY*(23) C   5           s(  1.10%)p 0.42(  0.46%)d 2.56(  2.82%)
                                                  f86.88( 95.62%)
   181. (0.00000) RY*(24) C   5           s(  0.00%)p 1.00(  6.95%)d 2.02( 14.03%)
                                                  f11.37( 79.02%)
   182. (0.00000) RY*(25) C   5           s(  0.00%)p 1.00(  8.93%)d 0.72(  6.41%)
                                                  f 9.48( 84.66%)
   183. (0.00000) RY*(26) C   5           s(  1.05%)p 1.57(  1.66%)d 2.67(  2.81%)
                                                  f89.58( 94.48%)
   184. (0.00039) RY*( 1) H   6           s( 84.48%)p 0.18( 15.52%)
                                           -0.0033  0.9177 -0.0512  0.0000 -0.2702
                                            0.2867
   185. (0.00017) RY*( 2) H   6           s( 59.51%)p 0.68( 40.49%)
                                           -0.0015  0.3075  0.7075  0.0000  0.3389
                                           -0.5386
   186. (0.00017) RY*( 3) H   6           s(  0.00%)p 1.00(100.00%)
                                            0.0000 -0.0000 -0.0000  1.0000 -0.0000
                                           -0.0000
   187. (0.00011) RY*( 4) H   6           s( 47.71%)p 1.10( 52.29%)
                                           -0.0104 -0.2490  0.6442 -0.0000 -0.6641
                                            0.2861
   188. (0.00000) RY*( 5) H   6           s(  8.38%)p10.93( 91.62%)
   189. (0.00221) RY*( 1) C   7           s( 27.21%)p 1.58( 43.08%)d 0.99( 27.02%)
                                                  f 0.10(  2.69%)
                                           -0.0000 -0.0011  0.5214 -0.0151  0.0045
                                           -0.0309 -0.1049  0.2743 -0.0021 -0.3847
                                            0.1156 -0.0195 -0.1994  0.3770 -0.0314
                                            0.0157  0.2964  0.1902  0.3410  0.0669
                                            0.0896  0.0920  0.0807 -0.0348  0.0712
                                           -0.0844 -0.0793 -0.0159 -0.0818 -0.0349
                                            0.0163
   190. (0.00192) RY*( 2) C   7           s(  9.86%)p 6.64( 65.49%)d 2.38( 23.48%)
                                                  f 0.12(  1.16%)
                                           -0.0000  0.0446  0.3062  0.0375 -0.0385
                                           -0.0370 -0.5046  0.1772 -0.0041  0.2857
                                           -0.3773 -0.0231 -0.3123 -0.2133  0.0607
                                           -0.0367 -0.2500  0.2447 -0.1735 -0.0887
                                           -0.1825  0.1894  0.0167  0.0016  0.0212
                                           -0.0794  0.0432  0.0356  0.0242 -0.0205
                                           -0.0271
   191. (0.00122) RY*( 3) C   7           s(  0.36%)p99.99( 72.20%)d72.85( 26.46%)
                                                  f 2.71(  0.98%)
                                            0.0000 -0.0259  0.0497 -0.0073  0.0208
                                            0.0189 -0.1677  0.4329 -0.0045  0.2097
                                           -0.2887 -0.0079  0.6114  0.0697 -0.0407
                                            0.0352  0.1349 -0.0926 -0.0170 -0.0275
                                            0.4632  0.0295 -0.0978  0.0940  0.0123
                                            0.0490  0.0119 -0.0192  0.0100 -0.0813
                                           -0.0080
   192. (0.00105) RY*( 4) C   7           s(  1.04%)p49.02( 50.89%)d43.50( 45.16%)
                                                  f 2.80(  2.91%)
                                            0.0000 -0.0219  0.0635  0.0636  0.0427
                                           -0.0063  0.4021  0.1812 -0.0196  0.4337
                                           -0.0638  0.0137 -0.2158  0.2741 -0.2862
                                            0.1859  0.3599  0.0495 -0.4051 -0.0109
                                           -0.1178 -0.0337  0.1280 -0.0863  0.0241
                                           -0.0910  0.0557 -0.0230  0.0848  0.0216
                                            0.0947
   193. (0.00055) RY*( 5) C   7           s(  3.62%)p12.00( 43.40%)d13.69( 49.50%)
                                                  f 0.96(  3.49%)
                                            0.0000  0.0048  0.0937  0.1649  0.0128
                                            0.0041 -0.2129  0.0094 -0.0144  0.2584
                                            0.5643 -0.0226 -0.0509 -0.0034 -0.2683
                                            0.1406 -0.1524  0.1804 -0.0249  0.1398
                                            0.1148 -0.2070 -0.4139  0.3161  0.0955
                                            0.0708 -0.0962  0.0273  0.0472 -0.0139
                                            0.0912
   194. (0.00030) RY*( 6) C   7           s(  9.02%)p 3.09( 27.89%)d 6.23( 56.19%)
                                                  f 0.76(  6.90%)
                                            0.0000 -0.0015 -0.1301  0.2700 -0.0189
                                            0.0057  0.2381  0.4005 -0.0049 -0.1369
                                           -0.1118  0.0111  0.0045  0.1745 -0.2577
                                            0.0960 -0.5808 -0.1432  0.1400  0.1908
                                           -0.1984  0.1772  0.0425 -0.0024 -0.0410
                                            0.0477 -0.1084  0.1436 -0.0542 -0.1278
                                            0.1157
   195. (0.00027) RY*( 7) C   7           s(  9.24%)p 3.40( 31.44%)d 5.81( 53.62%)
                                                  f 0.62(  5.70%)
                                            0.0000  0.0006  0.3006 -0.0401 -0.0205
                                           -0.0078 -0.1046 -0.2596 -0.0108  0.3119
                                            0.2281  0.0033  0.2109 -0.2051 -0.2260
                                            0.1891 -0.0499 -0.2194  0.2001  0.1865
                                            0.0309  0.2005  0.4419 -0.2958 -0.1479
                                           -0.0751 -0.1489 -0.0069 -0.0504 -0.0479
                                            0.0493
   196. (0.00023) RY*( 8) C   7           s(  4.03%)p17.21( 69.26%)d 5.28( 21.25%)
                                                  f 1.36(  5.46%)
                                            0.0000  0.0085 -0.0285  0.1970 -0.0239
                                            0.0025 -0.3490 -0.3295 -0.0031 -0.0520
                                            0.0046 -0.0070  0.3866  0.5568  0.0227
                                            0.0664  0.0061  0.0049 -0.1735 -0.0515
                                           -0.3954  0.1244  0.0459  0.0286  0.1716
                                            0.0025  0.1293  0.0435  0.0222  0.0349
                                            0.0694
   197. (0.00021) RY*( 9) C   7           s( 10.44%)p 4.24( 44.23%)d 4.06( 42.34%)
                                                  f 0.29(  2.98%)
                                           -0.0000  0.0054  0.3157  0.0681  0.0075
                                           -0.0053  0.1183 -0.4015 -0.0004 -0.3835
                                           -0.3311 -0.0031 -0.0134 -0.1008 -0.2968
                                            0.2481 -0.1057  0.0216 -0.3571  0.1460
                                            0.3048 -0.0188 -0.0923  0.1078  0.0039
                                            0.0834  0.0826  0.0114 -0.0746 -0.1006
                                            0.0153
   198. (0.00015) RY*(10) C   7           s(  9.78%)p 5.29( 51.76%)d 3.35( 32.80%)
                                                  f 0.58(  5.66%)
                                            0.0000 -0.0139  0.2458  0.1908  0.0284
                                            0.0093  0.2878  0.1649  0.0143 -0.1989
                                            0.2942 -0.0049  0.4016 -0.3462  0.0363
                                           -0.1585 -0.0511  0.3578 -0.2481 -0.2255
                                           -0.1758  0.1443  0.0608 -0.0555  0.0713
                                           -0.1754  0.0534  0.0150  0.1050 -0.0115
                                           -0.0806
   199. (0.00010) RY*(11) C   7           s(  3.36%)p 5.69( 19.14%)d17.82( 59.89%)
                                                  f 5.24( 17.60%)
   200. (0.00007) RY*(12) C   7           s( 12.62%)p 1.00( 12.68%)d 4.87( 61.45%)
                                                  f 1.05( 13.24%)
   201. (0.00005) RY*(13) C   7           s(  0.33%)p94.28( 31.15%)d99.99( 60.60%)
                                                  f23.95(  7.91%)
   202. (0.00003) RY*(14) C   7           s( 17.35%)p 0.21(  3.58%)d 4.30( 74.62%)
                                                  f 0.26(  4.45%)
   203. (0.00001) RY*(15) C   7           s(  0.83%)p 3.00(  2.49%)d99.99( 89.82%)
                                                  f 8.26(  6.86%)
   204. (0.00001) RY*(16) C   7           s( 50.23%)p 0.03(  1.63%)d 0.82( 41.02%)
                                                  f 0.14(  7.12%)
   205. (0.00001) RY*(17) C   7           s( 19.69%)p 0.63( 12.46%)d 2.58( 50.80%)
                                                  f 0.87( 17.05%)
   206. (0.00001) RY*(18) C   7           s(  3.81%)p 0.88(  3.37%)d23.72( 90.39%)
                                                  f 0.64(  2.43%)
   207. (0.00000) RY*(19) C   7           s( 95.58%)p 0.00(  0.34%)d 0.04(  3.86%)
                                                  f 0.00(  0.22%)
   208. (0.00000) RY*(20) C   7           s(  5.09%)p 0.44(  2.26%)d 1.44(  7.34%)
                                                  f16.75( 85.31%)
   209. (0.00000) RY*(21) C   7           s(  1.45%)p 1.54(  2.23%)d11.74( 17.01%)
                                                  f54.73( 79.32%)
   210. (0.00000) RY*(22) C   7           s(  0.20%)p 6.76(  1.37%)d57.42( 11.60%)
                                                  f99.99( 86.83%)
   211. (0.00000) RY*(23) C   7           s(  0.50%)p 1.94(  0.96%)d 9.45(  4.69%)
                                                  f99.99( 93.85%)
   212. (0.00000) RY*(24) C   7           s(  0.77%)p 3.41(  2.62%)d11.77(  9.04%)
                                                  f99.99( 87.57%)
   213. (0.00000) RY*(25) C   7           s(  2.03%)p 0.30(  0.61%)d16.37( 33.16%)
                                                  f31.69( 64.20%)
   214. (0.00000) RY*(26) C   7           s(  1.81%)p 2.00(  3.61%)d 3.60(  6.51%)
                                                  f48.78( 88.08%)
   215. (0.00048) RY*( 1) H   8           s( 99.81%)p 0.00(  0.19%)
                                           -0.0026  0.9991 -0.0022  0.0023  0.0076
                                            0.0423
   216. (0.00016) RY*( 2) H   8           s(  7.09%)p13.10( 92.91%)
                                           -0.0047  0.0071  0.2662 -0.2916 -0.9183
                                            0.0284
   217. (0.00015) RY*( 3) H   8           s(  0.12%)p99.99( 99.88%)
                                           -0.0011  0.0333 -0.0066  0.5868 -0.2122
                                           -0.7807
   218. (0.00006) RY*( 4) H   8           s( 63.34%)p 0.58( 36.66%)
   219. (0.00001) RY*( 5) H   8           s( 29.70%)p 2.37( 70.30%)
   220. (0.00221) RY*( 1) C   9           s( 27.21%)p 1.58( 43.08%)d 0.99( 27.02%)
                                                  f 0.10(  2.69%)
                                           -0.0000 -0.0011  0.5214 -0.0151  0.0045
                                           -0.0309 -0.1049  0.2743 -0.0021 -0.3847
                                            0.1156  0.0195  0.1994 -0.3770 -0.0315
                                            0.0157 -0.2964 -0.1902 -0.3410 -0.0669
                                            0.0896  0.0920  0.0807 -0.0348 -0.0712
                                           -0.0844 -0.0793  0.0159  0.0818 -0.0349
                                            0.0163
   221. (0.00192) RY*( 2) C   9           s(  9.86%)p 6.64( 65.49%)d 2.38( 23.48%)
                                                  f 0.12(  1.16%)
                                           -0.0000  0.0446  0.3062  0.0375 -0.0385
                                           -0.0370 -0.5046  0.1772 -0.0041  0.2857
                                           -0.3773  0.0231  0.3123  0.2133  0.0607
                                           -0.0367  0.2500 -0.2447  0.1736  0.0887
                                           -0.1825  0.1894  0.0167  0.0017 -0.0212
                                           -0.0794  0.0432 -0.0356 -0.0243 -0.0205
                                           -0.0271
   222. (0.00122) RY*( 3) C   9           s(  0.36%)p99.99( 72.20%)d72.85( 26.46%)
                                                  f 2.71(  0.98%)
                                            0.0000 -0.0259  0.0497 -0.0073  0.0208
                                            0.0189 -0.1677  0.4329 -0.0045  0.2097
                                           -0.2887  0.0079 -0.6114 -0.0697 -0.0407
                                            0.0352 -0.1349  0.0926  0.0170  0.0275
                                            0.4632  0.0295 -0.0978  0.0940 -0.0123
                                            0.0490  0.0119  0.0192 -0.0100 -0.0813
                                           -0.0080
   223. (0.00105) RY*( 4) C   9           s(  1.04%)p49.03( 50.89%)d43.50( 45.16%)
                                                  f 2.80(  2.91%)
                                           -0.0000 -0.0219  0.0635  0.0636  0.0427
                                           -0.0063  0.4021  0.1812 -0.0196  0.4337
                                           -0.0638 -0.0137  0.2158 -0.2741 -0.2862
                                            0.1859 -0.3599 -0.0495  0.4051  0.0109
                                           -0.1179 -0.0337  0.1280 -0.0863 -0.0241
                                           -0.0910  0.0557  0.0229 -0.0848  0.0216
                                            0.0947
   224. (0.00055) RY*( 5) C   9           s(  3.62%)p12.00( 43.40%)d13.69( 49.49%)
                                                  f 0.96(  3.49%)
                                           -0.0000  0.0048  0.0937  0.1649  0.0128
                                            0.0041 -0.2129  0.0094 -0.0144  0.2584
                                            0.5643  0.0226  0.0508  0.0034 -0.2683
                                            0.1406  0.1524 -0.1803  0.0249 -0.1398
                                            0.1148 -0.2070 -0.4139  0.3161 -0.0955
                                            0.0708 -0.0962 -0.0273 -0.0473 -0.0139
                                            0.0912
   225. (0.00030) RY*( 6) C   9           s(  9.02%)p 3.09( 27.89%)d 6.23( 56.19%)
                                                  f 0.76(  6.90%)
                                           -0.0000 -0.0015 -0.1302  0.2700 -0.0189
                                            0.0057  0.2381  0.4005 -0.0049 -0.1369
                                           -0.1118 -0.0111 -0.0045 -0.1745 -0.2576
                                            0.0960  0.5808  0.1432 -0.1400 -0.1908
                                           -0.1984  0.1772  0.0425 -0.0024  0.0410
                                            0.0477 -0.1084 -0.1436  0.0542 -0.1278
                                            0.1157
   226. (0.00027) RY*( 7) C   9           s(  9.24%)p 3.40( 31.44%)d 5.81( 53.63%)
                                                  f 0.62(  5.70%)
                                           -0.0000  0.0006  0.3006 -0.0401 -0.0205
                                           -0.0078 -0.1046 -0.2596 -0.0108  0.3119
                                            0.2281 -0.0033 -0.2109  0.2051 -0.2260
                                            0.1891  0.0499  0.2194 -0.2001 -0.1865
                                            0.0310  0.2005  0.4420 -0.2958  0.1479
                                           -0.0751 -0.1489  0.0069  0.0504 -0.0479
                                            0.0493
   227. (0.00023) RY*( 8) C   9           s(  4.02%)p17.21( 69.26%)d 5.28( 21.25%)
                                                  f 1.36(  5.46%)
                                           -0.0000  0.0085 -0.0285  0.1969 -0.0239
                                            0.0025 -0.3490 -0.3295 -0.0031 -0.0520
                                            0.0047  0.0070 -0.3866 -0.5568  0.0227
                                            0.0664 -0.0060 -0.0048  0.1735  0.0516
                                           -0.3955  0.1244  0.0459  0.0285 -0.1716
                                            0.0025  0.1293 -0.0435 -0.0222  0.0349
                                            0.0694
   228. (0.00021) RY*( 9) C   9           s( 10.44%)p 4.24( 44.23%)d 4.06( 42.34%)
                                                  f 0.29(  2.98%)
                                           -0.0000  0.0054  0.3157  0.0682  0.0076
                                           -0.0053  0.1183 -0.4015 -0.0004 -0.3835
                                           -0.3311  0.0031  0.0133  0.1008 -0.2968
                                            0.2481  0.1057 -0.0216  0.3571 -0.1460
                                            0.3047 -0.0187 -0.0923  0.1078 -0.0040
                                            0.0834  0.0826 -0.0114  0.0746 -0.1006
                                            0.0153
   229. (0.00015) RY*(10) C   9           s(  9.78%)p 5.29( 51.76%)d 3.35( 32.80%)
                                                  f 0.58(  5.66%)
                                            0.0000 -0.0139  0.2457  0.1908  0.0284
                                            0.0093  0.2878  0.1649  0.0143 -0.1988
                                            0.2942  0.0049 -0.4016  0.3462  0.0364
                                           -0.1585  0.0511 -0.3578  0.2480  0.2256
                                           -0.1759  0.1443  0.0608 -0.0555 -0.0713
                                           -0.1754  0.0534 -0.0150 -0.1050 -0.0115
                                           -0.0806
   230. (0.00010) RY*(11) C   9           s(  3.36%)p 5.69( 19.14%)d17.82( 59.89%)
                                                  f 5.24( 17.60%)
   231. (0.00007) RY*(12) C   9           s( 12.62%)p 1.01( 12.69%)d 4.87( 61.45%)
                                                  f 1.05( 13.24%)
   232. (0.00005) RY*(13) C   9           s(  0.33%)p94.25( 31.15%)d99.99( 60.60%)
                                                  f23.94(  7.91%)
   233. (0.00003) RY*(14) C   9           s( 17.35%)p 0.21(  3.58%)d 4.30( 74.63%)
                                                  f 0.26(  4.45%)
   234. (0.00001) RY*(15) C   9           s(  0.83%)p 3.00(  2.49%)d99.99( 89.82%)
                                                  f 8.25(  6.86%)
   235. (0.00001) RY*(16) C   9           s( 50.23%)p 0.03(  1.63%)d 0.82( 41.02%)
                                                  f 0.14(  7.12%)
   236. (0.00001) RY*(17) C   9           s( 19.69%)p 0.63( 12.46%)d 2.58( 50.80%)
                                                  f 0.87( 17.05%)
   237. (0.00001) RY*(18) C   9           s(  3.81%)p 0.88(  3.37%)d23.72( 90.39%)
                                                  f 0.64(  2.43%)
   238. (0.00000) RY*(19) C   9           s( 95.58%)p 0.00(  0.34%)d 0.04(  3.86%)
                                                  f 0.00(  0.22%)
   239. (0.00000) RY*(20) C   9           s(  5.10%)p 0.44(  2.26%)d 1.44(  7.34%)
                                                  f16.74( 85.30%)
   240. (0.00000) RY*(21) C   9           s(  1.45%)p 1.54(  2.23%)d11.74( 17.01%)
                                                  f54.74( 79.32%)
   241. (0.00000) RY*(22) C   9           s(  0.20%)p 6.77(  1.37%)d57.48( 11.60%)
                                                  f99.99( 86.83%)
   242. (0.00000) RY*(23) C   9           s(  0.50%)p 1.94(  0.96%)d 9.46(  4.69%)
                                                  f99.99( 93.85%)
   243. (0.00000) RY*(24) C   9           s(  0.77%)p 3.41(  2.62%)d11.76(  9.04%)
                                                  f99.99( 87.57%)
   244. (0.00000) RY*(25) C   9           s(  2.03%)p 0.30(  0.61%)d16.37( 33.16%)
                                                  f31.69( 64.21%)
   245. (0.00000) RY*(26) C   9           s(  1.81%)p 2.00(  3.61%)d 3.60(  6.51%)
                                                  f48.78( 88.08%)
   246. (0.00185) RY*( 1) C  10           s(  5.76%)p10.82( 62.31%)d 5.35( 30.81%)
                                                  f 0.20(  1.13%)
                                            0.0000 -0.0382 -0.1595  0.1730  0.0275
                                            0.0000 -0.0000  0.0000  0.0263  0.2171
                                            0.2871 -0.0198 -0.5781  0.3978  0.0000
                                           -0.0000  0.0000  0.0000 -0.1062  0.2846
                                           -0.4424  0.1282  0.0184  0.0573  0.1039
                                            0.0000  0.0112 -0.0151  0.0000  0.0000
                                            0.0109
   247. (0.00152) RY*( 2) C  10           s( 23.23%)p 1.85( 42.98%)d 1.37( 31.77%)
                                                  f 0.09(  2.03%)
                                           -0.0000  0.0209  0.4736 -0.0866 -0.0080
                                           -0.0000 -0.0000  0.0000 -0.0348 -0.5588
                                            0.3260  0.0273 -0.0665  0.0692  0.0000
                                            0.0000  0.0000  0.0000  0.2271 -0.1919
                                           -0.3680 -0.2601 -0.1343  0.0903 -0.0025
                                            0.0000  0.0289  0.0140 -0.0000  0.0000
                                            0.1388
   248. (0.00083) RY*( 3) C  10           s(  0.00%)p 1.00( 36.59%)d 1.65( 60.43%)
                                                  f 0.08(  2.98%)
                                            0.0000 -0.0000  0.0000 -0.0000  0.0000
                                           -0.0193  0.5904 -0.1300  0.0000 -0.0000
                                            0.0000  0.0000 -0.0000  0.0000 -0.3013
                                            0.2841  0.6458  0.1259 -0.0000 -0.0000
                                           -0.0000  0.0000 -0.0000 -0.0000 -0.0000
                                            0.0758  0.0000 -0.0000 -0.1510 -0.0354
                                           -0.0000
   249. (0.00056) RY*( 4) C  10           s( 24.90%)p 0.73( 18.16%)d 2.15( 53.48%)
                                                  f 0.14(  3.46%)
                                           -0.0000 -0.0165  0.4538  0.2000  0.0527
                                           -0.0000  0.0000  0.0000 -0.0216  0.2120
                                            0.2755 -0.0131  0.0296 -0.2435 -0.0000
                                            0.0000  0.0000 -0.0000 -0.4011  0.0417
                                            0.0076 -0.1663  0.4565 -0.3688  0.0916
                                           -0.0000 -0.1462  0.0453 -0.0000  0.0000
                                            0.0529
   250. (0.00040) RY*( 5) C  10           s(  0.00%)p 1.00( 39.23%)d 1.51( 59.41%)
                                                  f 0.03(  1.36%)
                                           -0.0000 -0.0000 -0.0000 -0.0000  0.0000
                                           -0.0013 -0.6108 -0.1386 -0.0000  0.0000
                                            0.0000 -0.0000  0.0000  0.0000 -0.4115
                                            0.5024  0.1810 -0.3736 -0.0000  0.0000
                                           -0.0000  0.0000 -0.0000  0.0000  0.0000
                                           -0.0845  0.0000 -0.0000 -0.0759 -0.0268
                                           -0.0000
   251. (0.00036) RY*( 6) C  10           s(  9.46%)p 6.45( 61.03%)d 2.94( 27.80%)
                                                  f 0.18(  1.71%)
                                            0.0000  0.0006 -0.0146  0.3071 -0.0082
                                            0.0000 -0.0000 -0.0000  0.0125 -0.0527
                                           -0.0968  0.0078 -0.6698 -0.3864 -0.0000
                                            0.0000  0.0000 -0.0000  0.3332 -0.1259
                                            0.3410 -0.1790  0.0502  0.0187 -0.0468
                                           -0.0000  0.0073  0.1217 -0.0000  0.0000
                                           -0.0001
   252. (0.00025) RY*( 7) C  10           s(  8.40%)p 3.35( 28.11%)d 6.75( 56.73%)
                                                  f 0.81(  6.77%)
                                           -0.0000  0.0140 -0.1156  0.2624 -0.0397
                                           -0.0000  0.0000  0.0000 -0.0139  0.1259
                                            0.1394 -0.0149  0.3076  0.3883  0.0000
                                            0.0000  0.0000  0.0000  0.5850  0.1688
                                            0.1559 -0.3075  0.2390 -0.1434  0.1995
                                            0.0000 -0.0402  0.1013 -0.0000  0.0000
                                            0.1264
   253. (0.00022) RY*( 8) C  10           s(  0.00%)p 1.00( 27.50%)d 2.16( 59.40%)
                                                  f 0.48( 13.10%)
                                            0.0000  0.0000 -0.0000  0.0000 -0.0000
                                            0.0209 -0.4723 -0.2271 -0.0000  0.0000
                                            0.0000 -0.0000  0.0000  0.0000  0.3546
                                           -0.1477  0.4803  0.4645 -0.0000 -0.0000
                                            0.0000  0.0000 -0.0000 -0.0000 -0.0000
                                            0.2111 -0.0000 -0.0000 -0.1509  0.2523
                                           -0.0000
   254. (0.00019) RY*( 9) C  10           s( 19.98%)p 2.36( 47.17%)d 1.51( 30.26%)
                                                  f 0.13(  2.59%)
                                            0.0000 -0.0173  0.4454  0.0263  0.0203
                                            0.0000  0.0000  0.0000 -0.0001  0.6752
                                            0.0788  0.0001  0.0378  0.0905 -0.0000
                                           -0.0000 -0.0000 -0.0000  0.1458 -0.2554
                                            0.0571  0.0034 -0.3557  0.2937 -0.1432
                                           -0.0000  0.0256  0.0651 -0.0000  0.0000
                                            0.0229
   255. (0.00008) RY*(10) C  10           s( 18.19%)p 0.77( 14.07%)d 3.49( 63.51%)
                                                  f 0.23(  4.23%)
   256. (0.00006) RY*(11) C  10           s(  0.00%)p 1.00( 28.67%)d 2.15( 61.58%)
                                                  f 0.34(  9.75%)
   257. (0.00005) RY*(12) C  10           s( 19.19%)p 2.11( 40.56%)d 1.82( 34.83%)
                                                  f 0.28(  5.42%)
   258. (0.00002) RY*(13) C  10           s(  0.00%)p 1.00( 37.22%)d 0.81( 30.29%)
                                                  f 0.87( 32.48%)
   259. (0.00001) RY*(14) C  10           s(  3.19%)p 7.31( 23.31%)d23.02( 73.38%)
                                                  f 0.04(  0.12%)
   260. (0.00001) RY*(15) C  10           s(  0.00%)p 1.00(  7.48%)d11.99( 89.75%)
                                                  f 0.37(  2.76%)
   261. (0.00001) RY*(16) C  10           s(  2.82%)p15.78( 44.56%)d18.44( 52.05%)
                                                  f 0.20(  0.57%)
   262. (0.00001) RY*(17) C  10           s( 57.04%)p 0.20( 11.62%)d 0.55( 31.13%)
                                                  f 0.00(  0.21%)
   263. (0.00002) RY*(18) C  10           s(  5.60%)p 0.49(  2.77%)d15.57( 87.24%)
                                                  f 0.78(  4.39%)
   264. (0.00000) RY*(19) C  10           s( 97.27%)p 0.00(  0.06%)d 0.03(  2.66%)
                                                  f 0.00(  0.01%)
   265. (0.00000) RY*(20) C  10           s(  1.33%)p 0.90(  1.20%)d 6.06(  8.04%)
                                                  f67.41( 89.43%)
   266. (0.00000) RY*(21) C  10           s(  0.00%)p 1.00(  7.55%)d 2.46( 18.57%)
                                                  f 9.79( 73.88%)
   267. (0.00000) RY*(22) C  10           s(  1.63%)p 0.08(  0.12%)d 6.42( 10.46%)
                                                  f53.86( 87.79%)
   268. (0.00000) RY*(23) C  10           s(  1.10%)p 0.42(  0.46%)d 2.56(  2.82%)
                                                  f86.87( 95.62%)
   269. (0.00000) RY*(24) C  10           s(  0.00%)p 1.00(  6.95%)d 2.02( 14.03%)
                                                  f11.37( 79.02%)
   270. (0.00000) RY*(25) C  10           s(  0.00%)p 1.00(  8.93%)d 0.72(  6.41%)
                                                  f 9.48( 84.66%)
   271. (0.00000) RY*(26) C  10           s(  1.05%)p 1.57(  1.66%)d 2.67(  2.81%)
                                                  f89.57( 94.48%)
   272. (0.00039) RY*( 1) H  11           s( 84.48%)p 0.18( 15.52%)
                                           -0.0033  0.9177 -0.0512 -0.0000 -0.2702
                                           -0.2867
   273. (0.00017) RY*( 2) H  11           s( 59.51%)p 0.68( 40.49%)
                                           -0.0015  0.3075  0.7075  0.0000  0.3389
                                            0.5386
   274. (0.00017) RY*( 3) H  11           s(  0.00%)p 1.00(100.00%)
                                           -0.0000  0.0000  0.0000  1.0000 -0.0000
                                           -0.0000
   275. (0.00011) RY*( 4) H  11           s( 47.71%)p 1.10( 52.29%)
                                           -0.0104 -0.2490  0.6442 -0.0000 -0.6641
                                           -0.2861
   276. (0.00000) RY*( 5) H  11           s(  8.38%)p10.93( 91.62%)
   277. (0.00221) RY*( 1) C  12           s( 27.21%)p 1.58( 43.08%)d 0.99( 27.02%)
                                                  f 0.10(  2.69%)
                                           -0.0000 -0.0011  0.5214 -0.0151  0.0045
                                            0.0309  0.1049 -0.2743 -0.0021 -0.3847
                                            0.1156  0.0195  0.1994 -0.3770  0.0314
                                           -0.0157  0.2964  0.1902 -0.3410 -0.0669
                                            0.0896  0.0920  0.0807 -0.0348 -0.0712
                                            0.0844 -0.0793  0.0159 -0.0818  0.0349
                                            0.0163
   278. (0.00192) RY*( 2) C  12           s(  9.86%)p 6.64( 65.49%)d 2.38( 23.48%)
                                                  f 0.12(  1.16%)
                                           -0.0000  0.0446  0.3062  0.0375 -0.0385
                                            0.0370  0.5046 -0.1772 -0.0041  0.2857
                                           -0.3773  0.0231  0.3122  0.2133 -0.0606
                                            0.0366 -0.2500  0.2447  0.1736  0.0887
                                           -0.1825  0.1894  0.0167  0.0016 -0.0212
                                            0.0794  0.0431 -0.0356  0.0243  0.0205
                                           -0.0271
   279. (0.00122) RY*( 3) C  12           s(  0.36%)p99.99( 72.20%)d72.84( 26.46%)
                                                  f 2.71(  0.98%)
                                            0.0000 -0.0259  0.0497 -0.0073  0.0208
                                           -0.0189  0.1677 -0.4329 -0.0045  0.2097
                                           -0.2887  0.0079 -0.6114 -0.0697  0.0407
                                           -0.0352  0.1349 -0.0926  0.0170  0.0275
                                            0.4632  0.0295 -0.0978  0.0940 -0.0123
                                           -0.0490  0.0119  0.0192  0.0100  0.0813
                                           -0.0080
   280. (0.00105) RY*( 4) C  12           s(  1.04%)p49.03( 50.89%)d43.50( 45.16%)
                                                  f 2.80(  2.91%)
                                            0.0000 -0.0219  0.0635  0.0636  0.0427
                                            0.0063 -0.4020 -0.1812 -0.0196  0.4337
                                           -0.0638 -0.0137  0.2158 -0.2741  0.2862
                                           -0.1859  0.3599  0.0495  0.4051  0.0109
                                           -0.1178 -0.0337  0.1280 -0.0863 -0.0241
                                            0.0909  0.0557  0.0230  0.0848 -0.0215
                                            0.0947
   281. (0.00055) RY*( 5) C  12           s(  3.62%)p12.00( 43.40%)d13.69( 49.49%)
                                                  f 0.96(  3.49%)
                                            0.0000  0.0048  0.0937  0.1649  0.0128
                                           -0.0041  0.2129 -0.0094 -0.0144  0.2584
                                            0.5643  0.0226  0.0508  0.0034  0.2683
                                           -0.1406 -0.1524  0.1804  0.0249 -0.1398
                                            0.1148 -0.2070 -0.4139  0.3161 -0.0955
                                           -0.0708 -0.0962 -0.0273  0.0472  0.0139
                                            0.0912
   282. (0.00030) RY*( 6) C  12           s(  9.02%)p 3.09( 27.89%)d 6.23( 56.20%)
                                                  f 0.76(  6.90%)
                                            0.0000 -0.0015 -0.1301  0.2699 -0.0189
                                           -0.0057 -0.2381 -0.4005 -0.0049 -0.1368
                                           -0.1118 -0.0111 -0.0045 -0.1745  0.2577
                                           -0.0960 -0.5808 -0.1432 -0.1400 -0.1908
                                           -0.1983  0.1772  0.0426 -0.0024  0.0410
                                           -0.0477 -0.1084 -0.1436 -0.0542  0.1278
                                            0.1157
   283. (0.00027) RY*( 7) C  12           s(  9.24%)p 3.40( 31.44%)d 5.81( 53.62%)
                                                  f 0.62(  5.70%)
                                            0.0000  0.0006  0.3006 -0.0401 -0.0205
                                            0.0078  0.1046  0.2596 -0.0108  0.3119
                                            0.2281 -0.0033 -0.2109  0.2051  0.2260
                                           -0.1891 -0.0498 -0.2194 -0.2001 -0.1865
                                            0.0310  0.2004  0.4420 -0.2958  0.1479
                                            0.0751 -0.1489  0.0069 -0.0504  0.0479
                                            0.0493
   284. (0.00023) RY*( 8) C  12           s(  4.02%)p17.21( 69.26%)d 5.28( 21.25%)
                                                  f 1.36(  5.46%)
                                            0.0000  0.0085 -0.0285  0.1970 -0.0239
                                           -0.0025  0.3490  0.3294 -0.0031 -0.0520
                                            0.0046  0.0070 -0.3866 -0.5568 -0.0227
                                           -0.0664  0.0061  0.0048  0.1735  0.0515
                                           -0.3955  0.1244  0.0459  0.0285 -0.1716
                                           -0.0025  0.1293 -0.0435  0.0222 -0.0349
                                            0.0694
   285. (0.00021) RY*( 9) C  12           s( 10.44%)p 4.24( 44.23%)d 4.06( 42.34%)
                                                  f 0.29(  2.98%)
                                           -0.0000  0.0054  0.3157  0.0681  0.0075
                                            0.0053 -0.1183  0.4015 -0.0004 -0.3835
                                           -0.3311  0.0031  0.0133  0.1008  0.2967
                                           -0.2481 -0.1057  0.0216  0.3571 -0.1460
                                            0.3047 -0.0188 -0.0923  0.1078 -0.0040
                                           -0.0834  0.0826 -0.0114 -0.0746  0.1006
                                            0.0153
   286. (0.00015) RY*(10) C  12           s(  9.78%)p 5.29( 51.76%)d 3.35( 32.80%)
                                                  f 0.58(  5.66%)
                                            0.0000 -0.0139  0.2458  0.1908  0.0284
                                           -0.0093 -0.2878 -0.1649  0.0143 -0.1988
                                            0.2942  0.0049 -0.4016  0.3462 -0.0363
                                            0.1585 -0.0511  0.3578  0.2480  0.2255
                                           -0.1759  0.1443  0.0608 -0.0555 -0.0713
                                            0.1754  0.0534 -0.0150  0.1050  0.0115
                                           -0.0806
   287. (0.00010) RY*(11) C  12           s(  3.36%)p 5.69( 19.14%)d17.82( 59.89%)
                                                  f 5.24( 17.60%)
   288. (0.00007) RY*(12) C  12           s( 12.62%)p 1.01( 12.69%)d 4.87( 61.45%)
                                                  f 1.05( 13.24%)
   289. (0.00005) RY*(13) C  12           s(  0.33%)p94.26( 31.15%)d99.99( 60.60%)
                                                  f23.95(  7.91%)
   290. (0.00003) RY*(14) C  12           s( 17.35%)p 0.21(  3.58%)d 4.30( 74.62%)
                                                  f 0.26(  4.45%)
   291. (0.00001) RY*(15) C  12           s(  0.83%)p 3.00(  2.49%)d99.99( 89.82%)
                                                  f 8.25(  6.86%)
   292. (0.00001) RY*(16) C  12           s( 50.23%)p 0.03(  1.63%)d 0.82( 41.02%)
                                                  f 0.14(  7.12%)
   293. (0.00001) RY*(17) C  12           s( 19.69%)p 0.63( 12.46%)d 2.58( 50.80%)
                                                  f 0.87( 17.05%)
   294. (0.00001) RY*(18) C  12           s(  3.81%)p 0.88(  3.37%)d23.72( 90.39%)
                                                  f 0.64(  2.43%)
   295. (0.00000) RY*(19) C  12           s( 95.58%)p 0.00(  0.34%)d 0.04(  3.86%)
                                                  f 0.00(  0.22%)
   296. (0.00000) RY*(20) C  12           s(  5.09%)p 0.44(  2.26%)d 1.44(  7.34%)
                                                  f16.74( 85.31%)
   297. (0.00000) RY*(21) C  12           s(  1.45%)p 1.54(  2.23%)d11.74( 17.01%)
                                                  f54.73( 79.32%)
   298. (0.00000) RY*(22) C  12           s(  0.20%)p 6.77(  1.37%)d57.46( 11.60%)
                                                  f99.99( 86.83%)
   299. (0.00000) RY*(23) C  12           s(  0.50%)p 1.94(  0.96%)d 9.45(  4.69%)
                                                  f99.99( 93.85%)
   300. (0.00000) RY*(24) C  12           s(  0.77%)p 3.41(  2.62%)d11.76(  9.04%)
                                                  f99.99( 87.57%)
   301. (0.00000) RY*(25) C  12           s(  2.03%)p 0.30(  0.61%)d16.37( 33.16%)
                                                  f31.69( 64.20%)
   302. (0.00000) RY*(26) C  12           s(  1.81%)p 2.00(  3.61%)d 3.60(  6.51%)
                                                  f48.78( 88.08%)
   303. (0.00048) RY*( 1) H  13           s( 99.81%)p 0.00(  0.19%)
                                           -0.0026  0.9991 -0.0022 -0.0023  0.0076
                                           -0.0423
   304. (0.00016) RY*( 2) H  13           s(  7.09%)p13.10( 92.91%)
                                           -0.0047  0.0071  0.2662  0.2916 -0.9183
                                           -0.0284
   305. (0.00015) RY*( 3) H  13           s(  0.12%)p99.99( 99.88%)
                                           -0.0011  0.0333 -0.0066 -0.5868 -0.2122
                                            0.7807
   306. (0.00006) RY*( 4) H  13           s( 63.34%)p 0.58( 36.66%)
   307. (0.00001) RY*( 5) H  13           s( 29.70%)p 2.37( 70.30%)
   308. (0.00375) RY*( 1) C  14           s(  2.80%)p24.80( 69.41%)d 9.62( 26.93%)
                                                  f 0.31(  0.87%)
                                           -0.0000 -0.0081  0.1444 -0.0841 -0.0010
                                           -0.0000 -0.0000  0.0000 -0.0354 -0.4616
                                           -0.0459 -0.0688  0.6876 -0.0040  0.0000
                                           -0.0000  0.0000 -0.0000  0.4349 -0.0202
                                            0.0727  0.1210  0.2427  0.0300  0.0302
                                            0.0000  0.0681 -0.0331  0.0000  0.0000
                                            0.0449
   309. (0.00243) RY*( 2) C  14           s(  0.00%)p 1.00( 79.31%)d 0.25( 20.08%)
                                                  f 0.01(  0.61%)
                                           -0.0000 -0.0000  0.0000 -0.0000 -0.0000
                                           -0.0392  0.8309 -0.3179  0.0000 -0.0000
                                            0.0000  0.0000 -0.0000  0.0000  0.2937
                                           -0.1264  0.2861  0.1291 -0.0000 -0.0000
                                            0.0000 -0.0000 -0.0000 -0.0000 -0.0000
                                            0.0154 -0.0000  0.0000  0.0629 -0.0441
                                            0.0000
   310. (0.00188) RY*( 3) C  14           s( 13.23%)p 6.35( 84.00%)d 0.20(  2.60%)
                                                  f 0.01(  0.17%)
                                            0.0000  0.0264  0.3566  0.0646 -0.0185
                                            0.0000  0.0000  0.0000  0.0598  0.7868
                                           -0.1095  0.0255  0.4519  0.0202  0.0000
                                           -0.0000  0.0000 -0.0000 -0.0681 -0.0588
                                           -0.0039  0.0397  0.1242  0.0297  0.0252
                                            0.0000 -0.0276 -0.0074 -0.0000 -0.0000
                                           -0.0160
   311. (0.00109) RY*( 4) C  14           s( 26.22%)p 0.99( 25.97%)d 1.77( 46.52%)
                                                  f 0.05(  1.29%)
                                           -0.0000 -0.0169  0.4977 -0.1194  0.0045
                                           -0.0000 -0.0000 -0.0000 -0.0639 -0.0250
                                           -0.3126 -0.0060 -0.3575  0.1715  0.0000
                                           -0.0000  0.0000 -0.0000  0.3805 -0.1701
                                           -0.3441  0.2658 -0.2062  0.2448  0.0165
                                            0.0000 -0.0500 -0.0428 -0.0000  0.0000
                                            0.0910
   312. (0.00056) RY*( 5) C  14           s(  2.65%)p 7.74( 20.55%)d24.55( 65.16%)
                                                  f 4.38( 11.63%)
                                           -0.0000  0.0049  0.1616 -0.0048  0.0198
                                           -0.0000  0.0000  0.0001  0.0100 -0.1789
                                            0.0894 -0.0250  0.0228  0.4053  0.0000
                                            0.0000 -0.0000 -0.0000 -0.2488 -0.4244
                                           -0.2472 -0.5056  0.2948  0.0771  0.2345
                                           -0.0000 -0.1670  0.0067 -0.0000 -0.0000
                                           -0.1827
   313. (0.00055) RY*( 6) C  14           s(  0.00%)p 1.00( 82.80%)d 0.18( 15.08%)
                                                  f 0.03(  2.12%)
                                           -0.0000  0.0000 -0.0000 -0.0000 -0.0000
                                           -0.0104  0.4529  0.7892 -0.0000  0.0000
                                           -0.0000  0.0000 -0.0000 -0.0000  0.0337
                                            0.2003 -0.2871 -0.1648  0.0000  0.0000
                                            0.0000  0.0000 -0.0000 -0.0000 -0.0000
                                           -0.0480  0.0000 -0.0000 -0.1300 -0.0446
                                            0.0000
   314. (0.00048) RY*( 7) C  14           s(  0.00%)p 1.00(  3.17%)d28.68( 90.94%)
                                                  f 1.86(  5.89%)
                                            0.0000 -0.0000  0.0000  0.0000 -0.0000
                                            0.0383  0.1737  0.0078  0.0000 -0.0000
                                            0.0000 -0.0000 -0.0000 -0.0000 -0.5867
                                            0.2029 -0.1436  0.7095 -0.0000 -0.0000
                                           -0.0000  0.0000  0.0000 -0.0000 -0.0000
                                            0.1862 -0.0000  0.0000  0.1290  0.0871
                                           -0.0000
   315. (0.00046) RY*( 8) C  14           s( 32.98%)p 0.48( 15.79%)d 1.54( 50.74%)
                                                  f 0.01(  0.49%)
                                            0.0000 -0.0128  0.5079  0.2674 -0.0131
                                           -0.0000 -0.0000  0.0000  0.0185 -0.2893
                                            0.0183  0.0013 -0.0759 -0.2602  0.0000
                                           -0.0000 -0.0000 -0.0000 -0.5205 -0.1422
                                            0.2994  0.3365  0.1149  0.0147  0.0063
                                           -0.0000 -0.0055  0.0416 -0.0000 -0.0000
                                            0.0557
   316. (0.00028) RY*( 9) C  14           s(  2.44%)p16.78( 41.00%)d23.07( 56.37%)
                                                  f 0.07(  0.18%)
                                           -0.0000 -0.0123  0.1523 -0.0164  0.0285
                                           -0.0000 -0.0000 -0.0000 -0.0001  0.0419
                                           -0.3905 -0.0092 -0.2271 -0.4518 -0.0000
                                            0.0000  0.0000  0.0000  0.2991 -0.1234
                                            0.3665 -0.5236  0.1763 -0.1394  0.0077
                                            0.0000 -0.0221 -0.0015  0.0000 -0.0000
                                           -0.0352
   317. (0.00019) RY*(10) C  14           s( 13.21%)p 5.04( 66.62%)d 1.41( 18.57%)
                                                  f 0.12(  1.60%)
                                            0.0000  0.0052 -0.1927  0.3074 -0.0203
                                            0.0000 -0.0000 -0.0000  0.0047 -0.0889
                                           -0.6660  0.0087  0.1142  0.4491 -0.0000
                                            0.0000 -0.0000  0.0000 -0.1535  0.0964
                                            0.2950 -0.0248 -0.1779  0.1832 -0.0648
                                           -0.0000  0.0257  0.0799 -0.0000 -0.0000
                                           -0.0687
   318. (0.00014) RY*(11) C  14           s(  1.69%)p26.02( 43.97%)d29.25( 49.43%)
                                                  f 2.90(  4.91%)
                                            0.0000  0.0150  0.1049 -0.0681 -0.0321
                                           -0.0000 -0.0000  0.0000  0.0117  0.1314
                                            0.3122 -0.0137 -0.2876  0.4919 -0.0000
                                           -0.0000 -0.0000  0.0000  0.2611  0.0885
                                            0.5461  0.1226  0.3239 -0.0100  0.0897
                                            0.0000  0.1207  0.1501 -0.0000  0.0000
                                            0.0625
   319. (0.00012) RY*(12) C  14           s(  0.00%)p 1.00( 10.89%)d 7.68( 83.68%)
                                                  f 0.50(  5.43%)
                                           -0.0000 -0.0000  0.0000  0.0000  0.0000
                                           -0.0268 -0.2417  0.2232  0.0000 -0.0000
                                           -0.0000  0.0000  0.0000 -0.0000  0.7081
                                            0.0700 -0.0634  0.5714 -0.0000 -0.0000
                                            0.0000  0.0000 -0.0000 -0.0000 -0.0000
                                            0.0049 -0.0000  0.0000  0.2309 -0.0313
                                            0.0000
   320. (0.00007) RY*(13) C  14           s( 21.48%)p 0.18(  3.86%)d 3.44( 73.98%)
                                                  f 0.03(  0.68%)
   321. (0.00005) RY*(14) C  14           s(  6.67%)p 1.80( 12.03%)d10.78( 71.86%)
                                                  f 1.42(  9.44%)
   322. (0.00005) RY*(15) C  14           s(  0.00%)p 1.00(  4.37%)d19.76( 86.41%)
                                                  f 2.11(  9.22%)
   323. (0.00002) RY*(16) C  14           s(  0.00%)p 1.00( 12.68%)d 5.18( 65.66%)
                                                  f 1.71( 21.66%)
   324. (0.00002) RY*(17) C  14           s( 53.78%)p 0.08(  4.35%)d 0.22( 11.77%)
                                                  f 0.56( 30.10%)
   325. (0.00001) RY*(18) C  14           s(  0.21%)p24.31(  5.06%)d99.99( 94.52%)
                                                  f 1.02(  0.21%)
   326. (0.00000) RY*(19) C  14           s( 97.92%)p 0.00(  0.22%)d 0.01(  1.17%)
                                                  f 0.01(  0.68%)
   327. (0.00000) RY*(20) C  14           s(  6.21%)p 0.42(  2.63%)d 1.29(  8.03%)
                                                  f13.39( 83.13%)
   328. (0.00000) RY*(21) C  14           s(  0.00%)p 1.00(  0.02%)d99.99( 12.37%)
                                                  f99.99( 87.61%)
   329. (0.00001) RY*(22) C  14           s(  6.36%)p 0.15(  0.97%)d 1.38(  8.79%)
                                                  f13.19( 83.89%)
   330. (0.00000) RY*(23) C  14           s( 10.99%)p 0.28(  3.03%)d 0.55(  6.10%)
                                                  f 7.27( 79.88%)
   331. (0.00000) RY*(24) C  14           s(  0.00%)p 1.00(  2.54%)d 3.75(  9.54%)
                                                  f34.60( 87.92%)
   332. (0.00000) RY*(25) C  14           s(  0.00%)p 1.00(  4.61%)d 3.44( 15.86%)
                                                  f17.26( 79.54%)
   333. (0.00001) RY*(26) C  14           s(  1.33%)p 1.06(  1.41%)d 4.84(  6.42%)
                                                  f68.45( 90.85%)
   334. (0.00633) RY*( 1) C  15           s(  2.54%)p34.10( 86.51%)d 4.27( 10.83%)
                                                  f 0.05(  0.12%)
                                            0.0000  0.0080  0.1577  0.0209 -0.0002
                                            0.0091 -0.7407  0.0199 -0.0058  0.0802
                                           -0.0166  0.0056  0.5549 -0.0349 -0.0004
                                           -0.0222  0.0369 -0.1456  0.0128  0.0092
                                           -0.1426  0.0866  0.1803 -0.1571 -0.0112
                                            0.0083 -0.0017 -0.0308  0.0054 -0.0032
                                           -0.0017
   335. (0.00433) RY*( 2) C  15           s(  0.51%)p99.99( 86.94%)d24.55( 12.51%)
                                                  f 0.08(  0.04%)
                                            0.0000  0.0105  0.0351  0.0612 -0.0035
                                           -0.0105  0.6110  0.0232  0.0045  0.1361
                                           -0.0033  0.0052  0.6906  0.0048  0.0108
                                           -0.0139 -0.1164  0.1686  0.0574 -0.0434
                                           -0.0849  0.1126  0.1663 -0.1735 -0.0098
                                            0.0043  0.0027 -0.0097 -0.0073 -0.0065
                                            0.0087
   336. (0.00162) RY*( 3) C  15           s(  1.25%)p75.57( 94.42%)d 3.35(  4.19%)
                                                  f 0.11(  0.14%)
                                           -0.0000  0.0017  0.0652  0.0906  0.0057
                                           -0.0048  0.0283 -0.0025 -0.0029 -0.9298
                                           -0.2433  0.0011  0.1317  0.0486 -0.0845
                                           -0.0809 -0.0096  0.0417 -0.1269  0.0134
                                           -0.0968 -0.0125 -0.0086 -0.0215 -0.0001
                                           -0.0034 -0.0310  0.0151 -0.0142  0.0006
                                           -0.0016
   337. (0.00141) RY*( 4) C  15           s( 36.31%)p 0.35( 12.86%)d 1.36( 49.45%)
                                                  f 0.04(  1.38%)
                                            0.0000  0.0023  0.6022 -0.0210 -0.0039
                                            0.0052 -0.0408 -0.1466 -0.0012  0.0293
                                            0.0519 -0.0113 -0.1696  0.2701  0.0413
                                            0.0122 -0.6727  0.1259  0.0426 -0.0687
                                           -0.1275 -0.0148 -0.0047 -0.0353  0.0489
                                           -0.0058  0.0104 -0.0835 -0.0006 -0.0644
                                            0.0140
   338. (0.00098) RY*( 5) C  15           s( 22.90%)p 0.49( 11.15%)d 2.83( 64.83%)
                                                  f 0.05(  1.12%)
                                           -0.0000 -0.0057  0.3732 -0.2992  0.0110
                                           -0.0023  0.0168 -0.1791  0.0012 -0.0237
                                            0.0084 -0.0059  0.2770  0.0417  0.0314
                                            0.1505  0.2093 -0.0098 -0.1793 -0.1403
                                            0.6064 -0.1238 -0.3118  0.2208  0.0625
                                            0.0099  0.0313  0.0053  0.0237  0.0664
                                           -0.0350
   339. (0.00081) RY*( 6) C  15           s( 12.83%)p 2.08( 26.68%)d 4.69( 60.17%)
                                                  f 0.03(  0.33%)
                                            0.0000  0.0041  0.1146  0.3393 -0.0033
                                           -0.0054  0.0668 -0.3503  0.0101 -0.0894
                                            0.3172  0.0005 -0.0849  0.1539  0.4031
                                            0.4514  0.2755 -0.1155 -0.2183  0.0543
                                           -0.0834  0.1826  0.2035 -0.1180  0.0042
                                           -0.0025  0.0232  0.0394  0.0034 -0.0336
                                            0.0014
   340. (0.00059) RY*( 7) C  15           s( 15.60%)p 1.78( 27.72%)d 3.57( 55.68%)
                                                  f 0.06(  0.99%)
                                           -0.0000 -0.0029  0.3851  0.0878 -0.0049
                                           -0.0022  0.1253  0.2305  0.0016  0.1449
                                           -0.2424 -0.0058 -0.1439  0.3285 -0.0911
                                           -0.2828  0.4798 -0.1732 -0.0598 -0.3756
                                           -0.2201  0.0112  0.0394 -0.1165  0.0423
                                           -0.0368  0.0700  0.0220  0.0181 -0.0003
                                           -0.0327
   341. (0.00037) RY*( 8) C  15           s(  5.40%)p 3.35( 18.11%)d13.90( 75.09%)
                                                  f 0.26(  1.40%)
                                           -0.0000  0.0005  0.1754  0.1523 -0.0069
                                           -0.0019  0.0351 -0.2913 -0.0036 -0.0039
                                            0.2064 -0.0066  0.0300  0.2268 -0.2941
                                           -0.2923  0.2477  0.0183  0.4003  0.5827
                                            0.0511 -0.0547 -0.1055 -0.0282  0.0216
                                            0.0141 -0.1002  0.0296 -0.0040  0.0227
                                            0.0433
   342. (0.00030) RY*( 9) C  15           s( 18.25%)p 1.77( 32.28%)d 2.61( 47.69%)
                                                  f 0.10(  1.78%)
                                            0.0000  0.0066  0.3492  0.2458  0.0114
                                            0.0002  0.0457  0.4396  0.0007  0.0352
                                            0.0293 -0.0048  0.0141 -0.3538 -0.2437
                                            0.4582  0.0821  0.0599 -0.0081  0.2316
                                           -0.2261 -0.0514 -0.2339  0.1873  0.0105
                                           -0.1054 -0.0267 -0.0172  0.0706  0.0172
                                           -0.0161
   343. (0.00024) RY*(10) C  15           s( 42.80%)p 0.71( 30.50%)d 0.58( 24.69%)
                                                  f 0.05(  2.01%)
                                            0.0000  0.0007  0.0348  0.6532 -0.0113
                                            0.0002 -0.0262 -0.3612  0.0036  0.0821
                                           -0.1246 -0.0049  0.0239 -0.3886 -0.0376
                                           -0.2402 -0.0987 -0.0473  0.0496 -0.3316
                                            0.1049 -0.0462 -0.1802  0.1333 -0.1148
                                            0.0356  0.0231  0.0683 -0.0033  0.0186
                                           -0.0101
   344. (0.00021) RY*(11) C  15           s( 16.31%)p 2.33( 38.04%)d 2.65( 43.21%)
                                                  f 0.15(  2.43%)
                                            0.0000  0.0094 -0.2706  0.2995 -0.0105
                                           -0.0012 -0.1020  0.2361  0.0033  0.0299
                                            0.0655 -0.0007  0.2045  0.5170  0.3302
                                           -0.0225 -0.0644  0.1076  0.0236 -0.0218
                                           -0.0906 -0.1690 -0.4499  0.2583  0.0843
                                           -0.0978 -0.0305 -0.0699 -0.0346 -0.0117
                                           -0.0230
   345. (0.00019) RY*(12) C  15           s(  7.11%)p 4.17( 29.65%)d 8.11( 57.64%)
                                                  f 0.79(  5.61%)
                                           -0.0000 -0.0126  0.2086  0.1655 -0.0038
                                            0.0003  0.0182  0.4492 -0.0014 -0.1058
                                            0.2336  0.0031 -0.0469 -0.1623  0.3945
                                           -0.3152 -0.0210 -0.0305  0.0764  0.1224
                                            0.3945 -0.1579  0.3436  0.0231 -0.1099
                                           -0.1293  0.0148 -0.0044 -0.1056 -0.1180
                                            0.0447
   346. (0.00014) RY*(13) C  15           s( 12.73%)p 1.34( 17.00%)d 5.21( 66.35%)
                                                  f 0.31(  3.92%)
                                           -0.0000 -0.0169 -0.1592  0.3187  0.0055
                                            0.0029 -0.0774  0.1764 -0.0023  0.0193
                                            0.0736  0.0004 -0.0220  0.3559 -0.5517
                                            0.1979 -0.1416  0.0502 -0.1537 -0.0967
                                            0.4350  0.0987  0.2402 -0.0885 -0.0493
                                           -0.0587  0.0986  0.0881  0.1067 -0.0365
                                            0.0558
   347. (0.00008) RY*(14) C  15           s(  1.78%)p 8.66( 15.42%)d44.41( 79.13%)
                                                  f 2.05(  3.66%)
   348. (0.00005) RY*(15) C  15           s(  0.74%)p17.70( 13.18%)d99.99( 81.75%)
                                                  f 5.81(  4.32%)
   349. (0.00003) RY*(16) C  15           s(  0.78%)p47.62( 37.20%)d74.67( 58.33%)
                                                  f 4.72(  3.69%)
   350. (0.00003) RY*(17) C  15           s(  0.14%)p83.72( 11.66%)d99.99( 73.21%)
                                                  f99.99( 14.99%)
   351. (0.00002) RY*(18) C  15           s(  1.23%)p 2.55(  3.13%)d 1.26(  1.55%)
                                                  f76.69( 94.09%)
   352. (0.00000) RY*(19) C  15           s(  0.38%)p 3.61(  1.36%)d99.99( 97.69%)
                                                  f 1.53(  0.58%)
   353. (0.00000) RY*(20) C  15           s(  1.29%)p 1.30(  1.68%)d 5.69(  7.34%)
                                                  f69.45( 89.68%)
   354. (0.00000) RY*(21) C  15           s( 97.65%)p 0.00(  0.17%)d 0.00(  0.32%)
                                                  f 0.02(  1.86%)
   355. (0.00001) RY*(22) C  15           s(  1.09%)p 2.27(  2.48%)d 5.91(  6.44%)
                                                  f82.60( 89.99%)
   356. (0.00001) RY*(23) C  15           s(  0.37%)p 1.67(  0.61%)d31.87( 11.71%)
                                                  f99.99( 87.31%)
   357. (0.00000) RY*(24) C  15           s(  0.00%)p 1.00(  0.40%)d 9.54(  3.77%)
                                                  f99.99( 95.83%)
   358. (0.00000) RY*(25) C  15           s(  0.05%)p14.80(  0.67%)d99.99(  4.63%)
                                                  f99.99( 94.65%)
   359. (0.00000) RY*(26) C  15           s(  0.07%)p 4.47(  0.30%)d23.89(  1.59%)
                                                  f99.99( 98.04%)
   360. (0.00633) RY*( 1) C  16           s(  2.54%)p34.10( 86.51%)d 4.27( 10.83%)
                                                  f 0.05(  0.12%)
                                            0.0000  0.0080  0.1577  0.0209 -0.0002
                                            0.0091 -0.7408  0.0199 -0.0058  0.0802
                                           -0.0166 -0.0056 -0.5549  0.0348 -0.0004
                                           -0.0222 -0.0369  0.1456 -0.0128 -0.0092
                                           -0.1426  0.0866  0.1803 -0.1571  0.0112
                                            0.0083 -0.0017  0.0308 -0.0054 -0.0032
                                           -0.0017
   361. (0.00433) RY*( 2) C  16           s(  0.51%)p99.99( 86.94%)d24.55( 12.51%)
                                                  f 0.08(  0.04%)
                                            0.0000  0.0105  0.0351  0.0612 -0.0035
                                           -0.0105  0.6110  0.0232  0.0045  0.1361
                                           -0.0033 -0.0052 -0.6906 -0.0048  0.0108
                                           -0.0139  0.1164 -0.1686 -0.0574  0.0434
                                           -0.0849  0.1125  0.1663 -0.1735  0.0098
                                            0.0043  0.0027  0.0097  0.0073 -0.0065
                                            0.0087
   362. (0.00162) RY*( 3) C  16           s(  1.25%)p75.57( 94.42%)d 3.35(  4.19%)
                                                  f 0.11(  0.14%)
                                            0.0000  0.0017  0.0652  0.0906  0.0057
                                           -0.0048  0.0283 -0.0025 -0.0029 -0.9298
                                           -0.2433 -0.0011 -0.1317 -0.0486 -0.0845
                                           -0.0809  0.0096 -0.0417  0.1269 -0.0134
                                           -0.0969 -0.0125 -0.0086 -0.0215  0.0001
                                           -0.0034 -0.0310 -0.0151  0.0142  0.0006
                                           -0.0016
   363. (0.00141) RY*( 4) C  16           s( 36.31%)p 0.35( 12.86%)d 1.36( 49.45%)
                                                  f 0.04(  1.38%)
                                           -0.0000  0.0023  0.6022 -0.0210 -0.0039
                                            0.0052 -0.0408 -0.1466 -0.0012  0.0293
                                            0.0519  0.0113  0.1696 -0.2701  0.0412
                                            0.0122  0.6727 -0.1259 -0.0426  0.0687
                                           -0.1274 -0.0148 -0.0047 -0.0353 -0.0489
                                           -0.0058  0.0104  0.0835  0.0006 -0.0644
                                            0.0140
   364. (0.00098) RY*( 5) C  16           s( 22.89%)p 0.49( 11.15%)d 2.83( 64.83%)
                                                  f 0.05(  1.12%)
                                           -0.0000 -0.0057  0.3732 -0.2992  0.0110
                                           -0.0023  0.0167 -0.1791  0.0012 -0.0238
                                            0.0084  0.0059 -0.2770 -0.0417  0.0314
                                            0.1505 -0.2093  0.0098  0.1793  0.1403
                                            0.6064 -0.1238 -0.3118  0.2208 -0.0625
                                            0.0099  0.0313 -0.0053 -0.0237  0.0664
                                           -0.0350
   365. (0.00081) RY*( 6) C  16           s( 12.82%)p 2.08( 26.68%)d 4.69( 60.17%)
                                                  f 0.03(  0.33%)
                                            0.0000  0.0041  0.1146  0.3392 -0.0033
                                           -0.0054  0.0668 -0.3503  0.0101 -0.0894
                                            0.3172 -0.0005  0.0849 -0.1539  0.4031
                                            0.4514 -0.2755  0.1155  0.2183 -0.0543
                                           -0.0834  0.1826  0.2035 -0.1180 -0.0042
                                           -0.0025  0.0232 -0.0394 -0.0034 -0.0336
                                            0.0014
   366. (0.00059) RY*( 7) C  16           s( 15.60%)p 1.78( 27.72%)d 3.57( 55.68%)
                                                  f 0.06(  0.99%)
                                           -0.0000 -0.0029  0.3851  0.0878 -0.0049
                                           -0.0022  0.1253  0.2305  0.0016  0.1449
                                           -0.2424  0.0058  0.1439 -0.3285 -0.0911
                                           -0.2828 -0.4798  0.1732  0.0598  0.3756
                                           -0.2202  0.0112  0.0395 -0.1165 -0.0423
                                           -0.0368  0.0700 -0.0220 -0.0181 -0.0003
                                           -0.0327
   367. (0.00037) RY*( 8) C  16           s(  5.40%)p 3.35( 18.11%)d13.91( 75.09%)
                                                  f 0.26(  1.40%)
                                           -0.0000  0.0005  0.1754  0.1523 -0.0069
                                           -0.0019  0.0351 -0.2914 -0.0036 -0.0039
                                            0.2064  0.0066 -0.0300 -0.2268 -0.2941
                                           -0.2924 -0.2477 -0.0183 -0.4003 -0.5826
                                            0.0511 -0.0547 -0.1054 -0.0282 -0.0216
                                            0.0141 -0.1002 -0.0296  0.0040  0.0227
                                            0.0433
   368. (0.00030) RY*( 9) C  16           s( 18.25%)p 1.77( 32.28%)d 2.61( 47.69%)
                                                  f 0.10(  1.78%)
                                            0.0000  0.0066  0.3492  0.2458  0.0114
                                            0.0002  0.0457  0.4395  0.0007  0.0352
                                            0.0293  0.0048 -0.0141  0.3538 -0.2437
                                            0.4582 -0.0821 -0.0599  0.0081 -0.2316
                                           -0.2261 -0.0514 -0.2339  0.1873 -0.0105
                                           -0.1054 -0.0267  0.0172 -0.0706  0.0172
                                           -0.0161
   369. (0.00024) RY*(10) C  16           s( 42.80%)p 0.71( 30.51%)d 0.58( 24.69%)
                                                  f 0.05(  2.01%)
                                           -0.0000  0.0007  0.0348  0.6532 -0.0113
                                            0.0002 -0.0262 -0.3612  0.0036  0.0821
                                           -0.1246  0.0049 -0.0239  0.3886 -0.0376
                                           -0.2402  0.0987  0.0473 -0.0496  0.3316
                                            0.1049 -0.0462 -0.1802  0.1333  0.1148
                                            0.0356  0.0231 -0.0683  0.0033  0.0186
                                           -0.0101
   370. (0.00021) RY*(11) C  16           s( 16.31%)p 2.33( 38.04%)d 2.65( 43.21%)
                                                  f 0.15(  2.43%)
                                            0.0000  0.0094 -0.2705  0.2996 -0.0105
                                           -0.0012 -0.1020  0.2362  0.0033  0.0299
                                            0.0656  0.0007 -0.2045 -0.5169  0.3302
                                           -0.0226  0.0644 -0.1075 -0.0236  0.0217
                                           -0.0905 -0.1690 -0.4498  0.2583 -0.0843
                                           -0.0978 -0.0305  0.0699  0.0346 -0.0118
                                           -0.0230
   371. (0.00019) RY*(12) C  16           s(  7.11%)p 4.17( 29.65%)d 8.11( 57.63%)
                                                  f 0.79(  5.61%)
                                           -0.0000 -0.0126  0.2087  0.1655 -0.0038
[truncated: 303,050 more chars]
