# Supplementary material for: Hyperpyramidalized alkenes with bond orders near 1.5 as synthetic building blocks
Source: Nat Chem. 2026 Jan 21;18(5):913–22. doi: 10.1038/s41557-025-02055-9 (PMC12859755; doi:10.1038/s41557-025-02055-9)
Supplement: Supplementary file 2 — Output files for reported computations. [file 41557_2025_2055_MOESM2_ESM.zip › Computation data/TS-2/cubene-anthracene-TS-2.out]

 Entering Gaussian System, Link 0=/u/local/apps/gaussian/16_sse4/g16
 Initial command:
 /u/local/apps/gaussian/16_sse4/l1.exe "/work/8919372.1.pod_smp.q/Gau-62104.inp" -scrdir="/work/8919372.1.pod_smp.q/"
 Entering Link 1 = /u/local/apps/gaussian/16_sse4/l1.exe PID=     62105.
  
 Copyright (c) 1988,1990,1992,1993,1995,1998,2003,2009,2016,
            Gaussian, Inc.  All Rights Reserved.
  
 This is part of the Gaussian(R) 16 program.  It is based on
 the Gaussian(R) 09 system (copyright 2009, Gaussian, Inc.),
 the Gaussian(R) 03 system (copyright 2003, Gaussian, Inc.),
 the Gaussian(R) 98 system (copyright 1998, Gaussian, Inc.),
 the Gaussian(R) 94 system (copyright 1995, Gaussian, Inc.),
 the Gaussian 92(TM) system (copyright 1992, Gaussian, Inc.),
 the Gaussian 90(TM) system (copyright 1990, Gaussian, Inc.),
 the Gaussian 88(TM) system (copyright 1988, Gaussian, Inc.),
 the Gaussian 86(TM) system (copyright 1986, Carnegie Mellon
 University), and the Gaussian 82(TM) system (copyright 1983,
 Carnegie Mellon University). Gaussian is a federally registered
 trademark of Gaussian, Inc.
  
 This software contains proprietary and confidential information,
 including trade secrets, belonging to Gaussian, Inc.
  
 This software is provided under written license and may be
 used, copied, transmitted, or stored only in accord with that
 written license.
  
 The following legend is applicable only to US Government
 contracts under FAR:
  
                    RESTRICTED RIGHTS LEGEND
  
 Use, reproduction and disclosure by the US Government is
 subject to restrictions as set forth in subparagraphs (a)
 and (c) of the Commercial Computer Software - Restricted
 Rights clause in FAR 52.227-19.
  
 Gaussian, Inc.
 340 Quinnipiac St., Bldg. 40, Wallingford CT 06492
  
  
 ---------------------------------------------------------------
 Warning -- This program may not be used in any manner that
 competes with the business of Gaussian, Inc. or will provide
 assistance to any competitor of Gaussian, Inc.  The licensee
 of this program is prohibited from giving any competitor of
 Gaussian, Inc. access to this program.  By using this program,
 the user acknowledges that Gaussian, Inc. is engaged in the
 business of creating and licensing software in the field of
 computational chemistry and represents and warrants to the
 licensee that it is not a competitor of Gaussian, Inc. and that
 it will not use this program in any manner prohibited above.
 ---------------------------------------------------------------
  

 Cite this work as:
 Gaussian 16, Revision A.03,
 M. J. Frisch, G. W. Trucks, H. B. Schlegel, G. E. Scuseria, 
 M. A. Robb, J. R. Cheeseman, G. Scalmani, V. Barone, 
 G. A. Petersson, H. Nakatsuji, X. Li, M. Caricato, A. V. Marenich, 
 J. Bloino, B. G. Janesko, R. Gomperts, B. Mennucci, H. P. Hratchian, 
 J. V. Ortiz, A. F. Izmaylov, J. L. Sonnenberg, D. Williams-Young, 
 F. Ding, F. Lipparini, F. Egidi, J. Goings, B. Peng, A. Petrone, 
 T. Henderson, D. Ranasinghe, V. G. Zakrzewski, J. Gao, N. Rega, 
 G. Zheng, W. Liang, M. Hada, M. Ehara, K. Toyota, R. Fukuda, 
 J. Hasegawa, M. Ishida, T. Nakajima, Y. Honda, O. Kitao, H. Nakai, 
 T. Vreven, K. Throssell, J. A. Montgomery, Jr., J. E. Peralta, 
 F. Ogliaro, M. J. Bearpark, J. J. Heyd, E. N. Brothers, K. N. Kudin, 
 V. N. Staroverov, T. A. Keith, R. Kobayashi, J. Normand, 
 K. Raghavachari, A. P. Rendell, J. C. Burant, S. S. Iyengar, 
 J. Tomasi, M. Cossi, J. M. Millam, M. Klene, C. Adamo, R. Cammi, 
 J. W. Ochterski, R. L. Martin, K. Morokuma, O. Farkas, 
 J. B. Foresman, and D. J. Fox, Gaussian, Inc., Wallingford CT, 2016.
 
 ******************************************
 Gaussian 16:  ES64L-G16RevA.03 25-Dec-2016
                19-May-2025 
 ******************************************
 %nproc=16
 Will use up to   16 processors via shared memory.
 %mem=32GB
 %chk=cubene-anthracene-TS-2.chk
 ----------------------------------------------------------------------
 # opt=(calcfc,ts) freq wb97xd scrf=(smd,solvent=thf) geom=connectivity
  def2tzvp
 ----------------------------------------------------------------------
 1/5=1,10=4,18=20,26=3,38=1,57=2/1,3;
 2/9=110,12=2,17=6,18=5,40=1/2;
 3/5=44,7=101,11=2,25=1,30=1,70=32201,71=2,72=20,74=-58,140=1/1,2,3;
 4//1;
 5/5=2,38=5,53=20/2;
 8/6=4,10=90,11=11/1;
 11/6=1,8=1,9=11,15=111,16=1/1,2,10;
 10/6=1,13=1/2;
 6/7=2,8=2,9=2,10=2,28=1/1;
 7/10=1,18=20,25=1/1,2,3,16;
 1/5=1,10=4,18=20,26=3/3(2);
 2/9=110/2;
 99//99;
 2/9=110/2;
 3/5=44,7=101,11=2,25=1,30=1,70=32205,71=1,72=20,74=-58/1,2,3;
 4/5=5,16=3,69=1/1;
 5/5=2,38=5,53=20/2;
 7//1,2,3,16;
 1/5=1,18=20,26=3/3(-5);
 2/9=110/2;
 6/7=2,8=2,9=2,10=2,19=2,28=1/1;
 99/9=1/99;
 -----------------
 cubene anthracene
 -----------------
 Symbolic Z-matrix:
 Charge =  0 Multiplicity = 1
 C                     0.00005  -1.12472   1.38765 
 H                     0.00006  -1.081     2.4743 
 C                    -0.00001   1.33345   0.71284 
 C                    -1.1677    2.36582   0.77974 
 C                    -0.00007   3.42997   0.77598 
 H                    -0.00009   4.32255   1.40071 
 C                     1.16762   2.3659    0.7797 
 H                     2.01848   2.36508   1.46473 
 C                     1.1676    2.36594  -0.77974 
 C                    -0.0001    3.43002  -0.77592 
 H                    -0.00013   4.32263  -1.4006 
 C                    -1.16773   2.36587  -0.7797 
 H                    -2.01858   2.36505  -1.46473 
 C                    -0.00003   1.3335   -0.7129 
 C                     1.23409  -1.30865   0.71656 
 C                     1.23406  -1.30872  -0.71661 
 C                     0.00001  -1.12488  -1.38768 
 H                    -0.00001  -1.08124  -2.47433 
 C                    -1.23403  -1.30876  -0.71657 
 C                    -1.23401  -1.3087    0.7166 
 C                    -2.4715   -1.43716   1.40396 
 C                    -3.65092  -1.58248   0.70931 
 C                    -3.65094  -1.58255  -0.70918 
 C                    -2.47154  -1.43729  -1.40388 
 C                     2.47156  -1.43721  -1.40396 
 C                     3.65099  -1.58242  -0.70929 
 C                     3.65101  -1.58235   0.7092 
 C                     2.47161  -1.43708   1.40388 
 H                    -2.01854   2.36496   1.46479 
 H                     2.01843   2.36517  -1.46479 
 H                    -2.46905  -1.43031   2.49157 
 H                    -4.58892  -1.6967    1.24617 
 H                    -4.58895  -1.69681  -1.246 
 H                    -2.46913  -1.43054  -2.4915 
 H                     2.46912  -1.43045  -2.49157 
 H                     4.58899  -1.69665  -1.24614 
 H                     4.58903  -1.69653   1.24603 
 H                     2.46919  -1.43022   2.4915 
 
 Add virtual bond connecting atoms C3         and C1         Dist= 4.82D+00.
 Add virtual bond connecting atoms C14        and C17        Dist= 4.82D+00.

 GradGradGradGradGradGradGradGradGradGradGradGradGradGradGradGradGradGrad
 Berny optimization.
 Initialization pass.
                           ----------------------------
                           !    Initial Parameters    !
                           ! (Angstroms and Degrees)  !
 --------------------------                            --------------------------
 ! Name  Definition              Value          Derivative Info.                !
 --------------------------------------------------------------------------------
 ! R1    R(1,2)                  1.0875         calculate D2E/DX2 analytically  !
 ! R2    R(1,3)                  2.5491         calculate D2E/DX2 analytically  !
 ! R3    R(1,15)                 1.4167         calculate D2E/DX2 analytically  !
 ! R4    R(1,20)                 1.4167         calculate D2E/DX2 analytically  !
 ! R5    R(3,4)                  1.5601         calculate D2E/DX2 analytically  !
 ! R6    R(3,7)                  1.5601         calculate D2E/DX2 analytically  !
 ! R7    R(3,14)                 1.4257         calculate D2E/DX2 analytically  !
 ! R8    R(4,5)                  1.5798         calculate D2E/DX2 analytically  !
 ! R9    R(4,12)                 1.5594         calculate D2E/DX2 analytically  !
 ! R10   R(4,29)                 1.0923         calculate D2E/DX2 analytically  !
 ! R11   R(5,6)                  1.0895         calculate D2E/DX2 analytically  !
 ! R12   R(5,7)                  1.5798         calculate D2E/DX2 analytically  !
 ! R13   R(5,10)                 1.5519         calculate D2E/DX2 analytically  !
 ! R14   R(7,8)                  1.0923         calculate D2E/DX2 analytically  !
 ! R15   R(7,9)                  1.5594         calculate D2E/DX2 analytically  !
 ! R16   R(9,10)                 1.5798         calculate D2E/DX2 analytically  !
 ! R17   R(9,14)                 1.5601         calculate D2E/DX2 analytically  !
 ! R18   R(9,30)                 1.0923         calculate D2E/DX2 analytically  !
 ! R19   R(10,11)                1.0895         calculate D2E/DX2 analytically  !
 ! R20   R(10,12)                1.5798         calculate D2E/DX2 analytically  !
 ! R21   R(12,13)                1.0923         calculate D2E/DX2 analytically  !
 ! R22   R(12,14)                1.5601         calculate D2E/DX2 analytically  !
 ! R23   R(14,17)                2.5493         calculate D2E/DX2 analytically  !
 ! R24   R(15,16)                1.4332         calculate D2E/DX2 analytically  !
 ! R25   R(15,28)                1.4214         calculate D2E/DX2 analytically  !
 ! R26   R(16,17)                1.4167         calculate D2E/DX2 analytically  !
 ! R27   R(16,25)                1.4214         calculate D2E/DX2 analytically  !
 ! R28   R(17,18)                1.0875         calculate D2E/DX2 analytically  !
 ! R29   R(17,19)                1.4167         calculate D2E/DX2 analytically  !
 ! R30   R(19,20)                1.4332         calculate D2E/DX2 analytically  !
 ! R31   R(19,24)                1.4214         calculate D2E/DX2 analytically  !
 ! R32   R(20,21)                1.4214         calculate D2E/DX2 analytically  !
 ! R33   R(21,22)                1.3765         calculate D2E/DX2 analytically  !
 ! R34   R(21,31)                1.0876         calculate D2E/DX2 analytically  !
 ! R35   R(22,23)                1.4185         calculate D2E/DX2 analytically  !
 ! R36   R(22,32)                1.0868         calculate D2E/DX2 analytically  !
 ! R37   R(23,24)                1.3765         calculate D2E/DX2 analytically  !
 ! R38   R(23,33)                1.0868         calculate D2E/DX2 analytically  !
 ! R39   R(24,34)                1.0876         calculate D2E/DX2 analytically  !
 ! R40   R(25,26)                1.3765         calculate D2E/DX2 analytically  !
 ! R41   R(25,35)                1.0876         calculate D2E/DX2 analytically  !
 ! R42   R(26,27)                1.4185         calculate D2E/DX2 analytically  !
 ! R43   R(26,36)                1.0868         calculate D2E/DX2 analytically  !
 ! R44   R(27,28)                1.3765         calculate D2E/DX2 analytically  !
 ! R45   R(27,37)                1.0868         calculate D2E/DX2 analytically  !
 ! R46   R(28,38)                1.0876         calculate D2E/DX2 analytically  !
 ! A1    A(2,1,3)              103.0464         calculate D2E/DX2 analytically  !
 ! A2    A(2,1,15)             118.5889         calculate D2E/DX2 analytically  !
 ! A3    A(2,1,20)             118.5889         calculate D2E/DX2 analytically  !
 ! A4    A(3,1,15)              89.9897         calculate D2E/DX2 analytically  !
 ! A5    A(3,1,20)              89.9896         calculate D2E/DX2 analytically  !
 ! A6    A(15,1,20)            121.1664         calculate D2E/DX2 analytically  !
 ! A7    A(1,3,4)              128.8151         calculate D2E/DX2 analytically  !
 ! A8    A(1,3,7)              128.8165         calculate D2E/DX2 analytically  !
 ! A9    A(1,3,14)             105.3522         calculate D2E/DX2 analytically  !
 ! A10   A(4,3,7)               96.9168         calculate D2E/DX2 analytically  !
 ! A11   A(4,3,14)              92.4559         calculate D2E/DX2 analytically  !
 ! A12   A(7,3,14)              92.4559         calculate D2E/DX2 analytically  !
 ! A13   A(3,4,5)               83.8255         calculate D2E/DX2 analytically  !
 ! A14   A(3,4,12)              87.5441         calculate D2E/DX2 analytically  !
 ! A15   A(3,4,29)             127.5444         calculate D2E/DX2 analytically  !
 ! A16   A(5,4,12)              89.8631         calculate D2E/DX2 analytically  !
 ! A17   A(5,4,29)             125.2899         calculate D2E/DX2 analytically  !
 ! A18   A(12,4,29)            128.8385         calculate D2E/DX2 analytically  !
 ! A19   A(4,5,6)              123.3996         calculate D2E/DX2 analytically  !
 ! A20   A(4,5,7)               95.3124         calculate D2E/DX2 analytically  !
 ! A21   A(4,5,10)              90.1369         calculate D2E/DX2 analytically  !
 ! A22   A(6,5,7)              123.3997         calculate D2E/DX2 analytically  !
 ! A23   A(6,5,10)             124.9872         calculate D2E/DX2 analytically  !
 ! A24   A(7,5,10)              90.1368         calculate D2E/DX2 analytically  !
 ! A25   A(3,7,5)               83.8256         calculate D2E/DX2 analytically  !
 ! A26   A(3,7,8)              127.5443         calculate D2E/DX2 analytically  !
 ! A27   A(3,7,9)               87.5441         calculate D2E/DX2 analytically  !
 ! A28   A(5,7,8)              125.2898         calculate D2E/DX2 analytically  !
 ! A29   A(5,7,9)               89.8632         calculate D2E/DX2 analytically  !
 ! A30   A(8,7,9)              128.8385         calculate D2E/DX2 analytically  !
 ! A31   A(7,9,10)              89.8632         calculate D2E/DX2 analytically  !
 ! A32   A(7,9,14)              87.5441         calculate D2E/DX2 analytically  !
 ! A33   A(7,9,30)             128.8385         calculate D2E/DX2 analytically  !
 ! A34   A(10,9,14)             83.8254         calculate D2E/DX2 analytically  !
 ! A35   A(10,9,30)            125.2896         calculate D2E/DX2 analytically  !
 ! A36   A(14,9,30)            127.5446         calculate D2E/DX2 analytically  !
 ! A37   A(5,10,9)              90.1368         calculate D2E/DX2 analytically  !
 ! A38   A(5,10,11)            124.9872         calculate D2E/DX2 analytically  !
 ! A39   A(5,10,12)             90.1368         calculate D2E/DX2 analytically  !
 ! A40   A(9,10,11)            123.3997         calculate D2E/DX2 analytically  !
 ! A41   A(9,10,12)             95.3125         calculate D2E/DX2 analytically  !
 ! A42   A(11,10,12)           123.3996         calculate D2E/DX2 analytically  !
 ! A43   A(4,12,10)             89.8632         calculate D2E/DX2 analytically  !
 ! A44   A(4,12,13)            128.8385         calculate D2E/DX2 analytically  !
 ! A45   A(4,12,14)             87.5441         calculate D2E/DX2 analytically  !
 ! A46   A(10,12,13)           125.2897         calculate D2E/DX2 analytically  !
 ! A47   A(10,12,14)            83.8254         calculate D2E/DX2 analytically  !
 ! A48   A(13,12,14)           127.5446         calculate D2E/DX2 analytically  !
 ! A49   A(3,14,9)              92.4559         calculate D2E/DX2 analytically  !
 ! A50   A(3,14,12)             92.456          calculate D2E/DX2 analytically  !
 ! A51   A(3,14,17)            105.3468         calculate D2E/DX2 analytically  !
 ! A52   A(9,14,12)             96.9169         calculate D2E/DX2 analytically  !
 ! A53   A(9,14,17)            128.8179         calculate D2E/DX2 analytically  !
 ! A54   A(12,14,17)           128.8166         calculate D2E/DX2 analytically  !
 ! A55   A(1,15,16)            118.2741         calculate D2E/DX2 analytically  !
 ! A56   A(1,15,28)            122.7553         calculate D2E/DX2 analytically  !
 ! A57   A(16,15,28)           118.9186         calculate D2E/DX2 analytically  !
 ! A58   A(15,16,17)           118.2744         calculate D2E/DX2 analytically  !
 ! A59   A(15,16,25)           118.9185         calculate D2E/DX2 analytically  !
 ! A60   A(17,16,25)           122.7552         calculate D2E/DX2 analytically  !
 ! A61   A(14,17,16)            89.9869         calculate D2E/DX2 analytically  !
 ! A62   A(14,17,18)           103.0487         calculate D2E/DX2 analytically  !
 ! A63   A(14,17,19)            89.9867         calculate D2E/DX2 analytically  !
 ! A64   A(16,17,18)           118.5892         calculate D2E/DX2 analytically  !
 ! A65   A(16,17,19)           121.1667         calculate D2E/DX2 analytically  !
 ! A66   A(18,17,19)           118.5892         calculate D2E/DX2 analytically  !
 ! A67   A(17,19,20)           118.2744         calculate D2E/DX2 analytically  !
 ! A68   A(17,19,24)           122.7552         calculate D2E/DX2 analytically  !
 ! A69   A(20,19,24)           118.9185         calculate D2E/DX2 analytically  !
 ! A70   A(1,20,19)            118.2741         calculate D2E/DX2 analytically  !
 ! A71   A(1,20,21)            122.7553         calculate D2E/DX2 analytically  !
 ! A72   A(19,20,21)           118.9186         calculate D2E/DX2 analytically  !
 ! A73   A(20,21,22)           120.7624         calculate D2E/DX2 analytically  !
 ! A74   A(20,21,31)           118.7536         calculate D2E/DX2 analytically  !
 ! A75   A(22,21,31)           120.4802         calculate D2E/DX2 analytically  !
 ! A76   A(21,22,23)           120.3098         calculate D2E/DX2 analytically  !
 ! A77   A(21,22,32)           120.0883         calculate D2E/DX2 analytically  !
 ! A78   A(23,22,32)           119.6019         calculate D2E/DX2 analytically  !
 ! A79   A(22,23,24)           120.3099         calculate D2E/DX2 analytically  !
 ! A80   A(22,23,33)           119.6018         calculate D2E/DX2 analytically  !
 ! A81   A(24,23,33)           120.0882         calculate D2E/DX2 analytically  !
 ! A82   A(19,24,23)           120.7624         calculate D2E/DX2 analytically  !
 ! A83   A(19,24,34)           118.7535         calculate D2E/DX2 analytically  !
 ! A84   A(23,24,34)           120.4802         calculate D2E/DX2 analytically  !
 ! A85   A(16,25,26)           120.7624         calculate D2E/DX2 analytically  !
 ! A86   A(16,25,35)           118.7536         calculate D2E/DX2 analytically  !
 ! A87   A(26,25,35)           120.4802         calculate D2E/DX2 analytically  !
 ! A88   A(25,26,27)           120.3099         calculate D2E/DX2 analytically  !
 ! A89   A(25,26,36)           120.0882         calculate D2E/DX2 analytically  !
 ! A90   A(27,26,36)           119.6019         calculate D2E/DX2 analytically  !
 ! A91   A(26,27,28)           120.3098         calculate D2E/DX2 analytically  !
 ! A92   A(26,27,37)           119.6019         calculate D2E/DX2 analytically  !
 ! A93   A(28,27,37)           120.0882         calculate D2E/DX2 analytically  !
 ! A94   A(15,28,27)           120.7624         calculate D2E/DX2 analytically  !
 ! A95   A(15,28,38)           118.7536         calculate D2E/DX2 analytically  !
 ! A96   A(27,28,38)           120.4802         calculate D2E/DX2 analytically  !
 ! D1    D(2,1,3,4)            -73.8655         calculate D2E/DX2 analytically  !
 ! D2    D(2,1,3,7)             73.8649         calculate D2E/DX2 analytically  !
 ! D3    D(2,1,3,14)          -180.0            calculate D2E/DX2 analytically  !
 ! D4    D(15,1,3,4)           166.7176         calculate D2E/DX2 analytically  !
 ! D5    D(15,1,3,7)           -45.5519         calculate D2E/DX2 analytically  !
 ! D6    D(15,1,3,14)           60.5832         calculate D2E/DX2 analytically  !
 ! D7    D(20,1,3,4)            45.5513         calculate D2E/DX2 analytically  !
 ! D8    D(20,1,3,7)          -166.7183         calculate D2E/DX2 analytically  !
 ! D9    D(20,1,3,14)          -60.5831         calculate D2E/DX2 analytically  !
 ! D10   D(2,1,15,16)         -177.4074         calculate D2E/DX2 analytically  !
 ! D11   D(2,1,15,28)           -0.0615         calculate D2E/DX2 analytically  !
 ! D12   D(3,1,15,16)          -72.5161         calculate D2E/DX2 analytically  !
 ! D13   D(3,1,15,28)          104.8298         calculate D2E/DX2 analytically  !
 ! D14   D(20,1,15,16)          17.4656         calculate D2E/DX2 analytically  !
 ! D15   D(20,1,15,28)        -165.1885         calculate D2E/DX2 analytically  !
 ! D16   D(2,1,20,19)          177.4074         calculate D2E/DX2 analytically  !
 ! D17   D(2,1,20,21)            0.0614         calculate D2E/DX2 analytically  !
 ! D18   D(3,1,20,19)           72.5161         calculate D2E/DX2 analytically  !
 ! D19   D(3,1,20,21)         -104.8299         calculate D2E/DX2 analytically  !
 ! D20   D(15,1,20,19)         -17.4656         calculate D2E/DX2 analytically  !
 ! D21   D(15,1,20,21)         165.1884         calculate D2E/DX2 analytically  !
 ! D22   D(1,3,4,5)            157.8723         calculate D2E/DX2 analytically  !
 ! D23   D(1,3,4,12)          -111.9997         calculate D2E/DX2 analytically  !
 ! D24   D(1,3,4,29)            27.351          calculate D2E/DX2 analytically  !
 ! D25   D(7,3,4,5)              2.6466         calculate D2E/DX2 analytically  !
 ! D26   D(7,3,4,12)            92.7746         calculate D2E/DX2 analytically  !
 ! D27   D(7,3,4,29)          -127.8747         calculate D2E/DX2 analytically  !
 ! D28   D(14,3,4,5)           -90.1281         calculate D2E/DX2 analytically  !
 ! D29   D(14,3,4,12)            0.0            calculate D2E/DX2 analytically  !
 ! D30   D(14,3,4,29)          139.3507         calculate D2E/DX2 analytically  !
 ! D31   D(1,3,7,5)           -157.8718         calculate D2E/DX2 analytically  !
 ! D32   D(1,3,7,8)            -27.3506         calculate D2E/DX2 analytically  !
 ! D33   D(1,3,7,9)            112.0001         calculate D2E/DX2 analytically  !
 ! D34   D(4,3,7,5)             -2.6466         calculate D2E/DX2 analytically  !
 ! D35   D(4,3,7,8)            127.8746         calculate D2E/DX2 analytically  !
 ! D36   D(4,3,7,9)            -92.7747         calculate D2E/DX2 analytically  !
 ! D37   D(14,3,7,5)            90.128          calculate D2E/DX2 analytically  !
 ! D38   D(14,3,7,8)          -139.3508         calculate D2E/DX2 analytically  !
 ! D39   D(14,3,7,9)            -0.0001         calculate D2E/DX2 analytically  !
 ! D40   D(1,3,14,9)          -131.4828         calculate D2E/DX2 analytically  !
 ! D41   D(1,3,14,12)          131.4813         calculate D2E/DX2 analytically  !
 ! D42   D(1,3,14,17)           -0.0001         calculate D2E/DX2 analytically  !
 ! D43   D(4,3,14,9)            97.0359         calculate D2E/DX2 analytically  !
 ! D44   D(4,3,14,12)            0.0            calculate D2E/DX2 analytically  !
 ! D45   D(4,3,14,17)         -131.4814         calculate D2E/DX2 analytically  !
 ! D46   D(7,3,14,9)             0.0001         calculate D2E/DX2 analytically  !
 ! D47   D(7,3,14,12)          -97.0358         calculate D2E/DX2 analytically  !
 ! D48   D(7,3,14,17)          131.4828         calculate D2E/DX2 analytically  !
 ! D49   D(3,4,5,6)           -138.9521         calculate D2E/DX2 analytically  !
 ! D50   D(3,4,5,7)             -2.6056         calculate D2E/DX2 analytically  !
 ! D51   D(3,4,5,10)            87.5445         calculate D2E/DX2 analytically  !
 ! D52   D(12,4,5,6)           133.5034         calculate D2E/DX2 analytically  !
 ! D53   D(12,4,5,7)           -90.1502         calculate D2E/DX2 analytically  !
 ! D54   D(12,4,5,10)            0.0            calculate D2E/DX2 analytically  !
 ! D55   D(29,4,5,6)            -6.5483         calculate D2E/DX2 analytically  !
 ! D56   D(29,4,5,7)           129.7981         calculate D2E/DX2 analytically  !
 ! D57   D(29,4,5,10)         -140.0517         calculate D2E/DX2 analytically  !
 ! D58   D(3,4,12,10)          -83.8256         calculate D2E/DX2 analytically  !
 ! D59   D(3,4,12,13)          138.463          calculate D2E/DX2 analytically  !
 ! D60   D(3,4,12,14)            0.0            calculate D2E/DX2 analytically  !
 ! D61   D(5,4,12,10)            0.0            calculate D2E/DX2 analytically  !
 ! D62   D(5,4,12,13)         -137.7113         calculate D2E/DX2 analytically  !
 ! D63   D(5,4,12,14)           83.8257         calculate D2E/DX2 analytically  !
 ! D64   D(29,4,12,10)         137.7116         calculate D2E/DX2 analytically  !
 ! D65   D(29,4,12,13)           0.0002         calculate D2E/DX2 analytically  !
 ! D66   D(29,4,12,14)        -138.4628         calculate D2E/DX2 analytically  !
 ! D67   D(4,5,7,3)              2.6056         calculate D2E/DX2 analytically  !
 ! D68   D(4,5,7,8)           -129.798          calculate D2E/DX2 analytically  !
 ! D69   D(4,5,7,9)             90.1502         calculate D2E/DX2 analytically  !
 ! D70   D(6,5,7,3)            138.952          calculate D2E/DX2 analytically  !
 ! D71   D(6,5,7,8)              6.5484         calculate D2E/DX2 analytically  !
 ! D72   D(6,5,7,9)           -133.5034         calculate D2E/DX2 analytically  !
 ! D73   D(10,5,7,3)           -87.5446         calculate D2E/DX2 analytically  !
 ! D74   D(10,5,7,8)           140.0518         calculate D2E/DX2 analytically  !
 ! D75   D(10,5,7,9)             0.0            calculate D2E/DX2 analytically  !
 ! D76   D(4,5,10,9)           -95.3128         calculate D2E/DX2 analytically  !
 ! D77   D(4,5,10,11)          132.3435         calculate D2E/DX2 analytically  !
 ! D78   D(4,5,10,12)            0.0            calculate D2E/DX2 analytically  !
 ! D79   D(6,5,10,9)           132.3436         calculate D2E/DX2 analytically  !
 ! D80   D(6,5,10,11)            0.0            calculate D2E/DX2 analytically  !
 ! D81   D(6,5,10,12)         -132.3435         calculate D2E/DX2 analytically  !
 ! D82   D(7,5,10,9)             0.0            calculate D2E/DX2 analytically  !
 ! D83   D(7,5,10,11)         -132.3437         calculate D2E/DX2 analytically  !
 ! D84   D(7,5,10,12)           95.3128         calculate D2E/DX2 analytically  !
 ! D85   D(3,7,9,10)            83.8257         calculate D2E/DX2 analytically  !
 ! D86   D(3,7,9,14)             0.0001         calculate D2E/DX2 analytically  !
 ! D87   D(3,7,9,30)          -138.463          calculate D2E/DX2 analytically  !
 ! D88   D(5,7,9,10)             0.0            calculate D2E/DX2 analytically  !
 ! D89   D(5,7,9,14)           -83.8257         calculate D2E/DX2 analytically  !
 ! D90   D(5,7,9,30)           137.7113         calculate D2E/DX2 analytically  !
 ! D91   D(8,7,9,10)          -137.7116         calculate D2E/DX2 analytically  !
 ! D92   D(8,7,9,14)           138.4628         calculate D2E/DX2 analytically  !
 ! D93   D(8,7,9,30)            -0.0002         calculate D2E/DX2 analytically  !
 ! D94   D(7,9,10,5)             0.0            calculate D2E/DX2 analytically  !
 ! D95   D(7,9,10,11)          133.5035         calculate D2E/DX2 analytically  !
 ! D96   D(7,9,10,12)          -90.15           calculate D2E/DX2 analytically  !
 ! D97   D(14,9,10,5)           87.5446         calculate D2E/DX2 analytically  !
 ! D98   D(14,9,10,11)        -138.952          calculate D2E/DX2 analytically  !
 ! D99   D(14,9,10,12)          -2.6055         calculate D2E/DX2 analytically  !
 ! D100  D(30,9,10,5)         -140.0516         calculate D2E/DX2 analytically  !
 ! D101  D(30,9,10,11)          -6.5482         calculate D2E/DX2 analytically  !
 ! D102  D(30,9,10,12)         129.7983         calculate D2E/DX2 analytically  !
 ! D103  D(7,9,14,3)            -0.0001         calculate D2E/DX2 analytically  !
 ! D104  D(7,9,14,12)           92.7746         calculate D2E/DX2 analytically  !
 ! D105  D(7,9,14,17)         -111.9935         calculate D2E/DX2 analytically  !
 ! D106  D(10,9,14,3)          -90.1282         calculate D2E/DX2 analytically  !
 ! D107  D(10,9,14,12)           2.6465         calculate D2E/DX2 analytically  !
 ! D108  D(10,9,14,17)         157.8783         calculate D2E/DX2 analytically  !
 ! D109  D(30,9,14,3)          139.3508         calculate D2E/DX2 analytically  !
 ! D110  D(30,9,14,12)        -127.8745         calculate D2E/DX2 analytically  !
 ! D111  D(30,9,14,17)          27.3573         calculate D2E/DX2 analytically  !
 ! D112  D(5,10,12,4)            0.0            calculate D2E/DX2 analytically  !
 ! D113  D(5,10,12,13)         140.0515         calculate D2E/DX2 analytically  !
 ! D114  D(5,10,12,14)         -87.5446         calculate D2E/DX2 analytically  !
 ! D115  D(9,10,12,4)           90.15           calculate D2E/DX2 analytically  !
 ! D116  D(9,10,12,13)        -129.7984         calculate D2E/DX2 analytically  !
 ! D117  D(9,10,12,14)           2.6055         calculate D2E/DX2 analytically  !
 ! D118  D(11,10,12,4)        -133.5034         calculate D2E/DX2 analytically  !
 ! D119  D(11,10,12,13)          6.5482         calculate D2E/DX2 analytically  !
 ! D120  D(11,10,12,14)        138.9521         calculate D2E/DX2 analytically  !
 ! D121  D(4,12,14,3)            0.0            calculate D2E/DX2 analytically  !
 ! D122  D(4,12,14,9)          -92.7746         calculate D2E/DX2 analytically  !
 ! D123  D(4,12,14,17)         111.9931         calculate D2E/DX2 analytically  !
 ! D124  D(10,12,14,3)          90.1282         calculate D2E/DX2 analytically  !
 ! D125  D(10,12,14,9)          -2.6465         calculate D2E/DX2 analytically  !
 ! D126  D(10,12,14,17)       -157.8788         calculate D2E/DX2 analytically  !
 ! D127  D(13,12,14,3)        -139.3507         calculate D2E/DX2 analytically  !
 ! D128  D(13,12,14,9)         127.8746         calculate D2E/DX2 analytically  !
 ! D129  D(13,12,14,17)        -27.3577         calculate D2E/DX2 analytically  !
 ! D130  D(3,14,17,16)         -60.5833         calculate D2E/DX2 analytically  !
 ! D131  D(3,14,17,18)        -180.0            calculate D2E/DX2 analytically  !
 ! D132  D(3,14,17,19)          60.5834         calculate D2E/DX2 analytically  !
 ! D133  D(9,14,17,16)          45.5476         calculate D2E/DX2 analytically  !
 ! D134  D(9,14,17,18)         -73.8691         calculate D2E/DX2 analytically  !
 ! D135  D(9,14,17,19)         166.7143         calculate D2E/DX2 analytically  !
 ! D136  D(12,14,17,16)       -166.7136         calculate D2E/DX2 analytically  !
 ! D137  D(12,14,17,18)         73.8697         calculate D2E/DX2 analytically  !
 ! D138  D(12,14,17,19)        -45.5469         calculate D2E/DX2 analytically  !
 ! D139  D(1,15,16,17)          -0.0014         calculate D2E/DX2 analytically  !
 ! D140  D(1,15,16,25)         177.4501         calculate D2E/DX2 analytically  !
 ! D141  D(28,15,16,17)       -177.4514         calculate D2E/DX2 analytically  !
 ! D142  D(28,15,16,25)          0.0            calculate D2E/DX2 analytically  !
 ! D143  D(1,15,28,27)        -178.4292         calculate D2E/DX2 analytically  !
 ! D144  D(1,15,28,38)           2.2786         calculate D2E/DX2 analytically  !
 ! D145  D(16,15,28,27)         -1.0997         calculate D2E/DX2 analytically  !
 ! D146  D(16,15,28,38)        179.6081         calculate D2E/DX2 analytically  !
 ! D147  D(15,16,17,14)         72.5138         calculate D2E/DX2 analytically  !
 ! D148  D(15,16,17,18)        177.4063         calculate D2E/DX2 analytically  !
 ! D149  D(15,16,17,19)        -17.4627         calculate D2E/DX2 analytically  !
 ! D150  D(25,16,17,14)       -104.8336         calculate D2E/DX2 analytically  !
 ! D151  D(25,16,17,18)          0.0589         calculate D2E/DX2 analytically  !
 ! D152  D(25,16,17,19)        165.1899         calculate D2E/DX2 analytically  !
 ! D153  D(15,16,25,26)          1.0996         calculate D2E/DX2 analytically  !
 ! D154  D(15,16,25,35)       -179.6083         calculate D2E/DX2 analytically  !
 ! D155  D(17,16,25,26)        178.4307         calculate D2E/DX2 analytically  !
 ! D156  D(17,16,25,35)         -2.2772         calculate D2E/DX2 analytically  !
 ! D157  D(14,17,19,20)        -72.5139         calculate D2E/DX2 analytically  !
 ! D158  D(14,17,19,24)        104.8336         calculate D2E/DX2 analytically  !
 ! D159  D(16,17,19,20)         17.4627         calculate D2E/DX2 analytically  !
 ! D160  D(16,17,19,24)       -165.1898         calculate D2E/DX2 analytically  !
 ! D161  D(18,17,19,20)       -177.4063         calculate D2E/DX2 analytically  !
 ! D162  D(18,17,19,24)         -0.0588         calculate D2E/DX2 analytically  !
 ! D163  D(17,19,20,1)           0.0014         calculate D2E/DX2 analytically  !
 ! D164  D(17,19,20,21)        177.4515         calculate D2E/DX2 analytically  !
 ! D165  D(24,19,20,1)        -177.4501         calculate D2E/DX2 analytically  !
 ! D166  D(24,19,20,21)          0.0            calculate D2E/DX2 analytically  !
 ! D167  D(17,19,24,23)       -178.4308         calculate D2E/DX2 analytically  !
 ! D168  D(17,19,24,34)          2.2772         calculate D2E/DX2 analytically  !
 ! D169  D(20,19,24,23)         -1.0997         calculate D2E/DX2 analytically  !
 ! D170  D(20,19,24,34)        179.6083         calculate D2E/DX2 analytically  !
 ! D171  D(1,20,21,22)         178.4294         calculate D2E/DX2 analytically  !
 ! D172  D(1,20,21,31)          -2.2786         calculate D2E/DX2 analytically  !
 ! D173  D(19,20,21,22)          1.0998         calculate D2E/DX2 analytically  !
 ! D174  D(19,20,21,31)       -179.6083         calculate D2E/DX2 analytically  !
 ! D175  D(20,21,22,23)         -1.1151         calculate D2E/DX2 analytically  !
 ! D176  D(20,21,22,32)        178.9644         calculate D2E/DX2 analytically  !
 ! D177  D(31,21,22,23)        179.6052         calculate D2E/DX2 analytically  !
 ! D178  D(31,21,22,32)         -0.3153         calculate D2E/DX2 analytically  !
 ! D179  D(21,22,23,24)          0.0001         calculate D2E/DX2 analytically  !
 ! D180  D(21,22,23,33)       -179.9209         calculate D2E/DX2 analytically  !
 ! D181  D(32,22,23,24)        179.921          calculate D2E/DX2 analytically  !
 ! D182  D(32,22,23,33)          0.0            calculate D2E/DX2 analytically  !
 ! D183  D(22,23,24,19)          1.1149         calculate D2E/DX2 analytically  !
 ! D184  D(22,23,24,34)       -179.6053         calculate D2E/DX2 analytically  !
 ! D185  D(33,23,24,19)       -178.9645         calculate D2E/DX2 analytically  !
 ! D186  D(33,23,24,34)          0.3153         calculate D2E/DX2 analytically  !
 ! D187  D(16,25,26,27)         -1.1149         calculate D2E/DX2 analytically  !
 ! D188  D(16,25,26,36)        178.9646         calculate D2E/DX2 analytically  !
 ! D189  D(35,25,26,27)        179.6053         calculate D2E/DX2 analytically  !
 ! D190  D(35,25,26,36)         -0.3153         calculate D2E/DX2 analytically  !
 ! D191  D(25,26,27,28)         -0.0001         calculate D2E/DX2 analytically  !
 ! D192  D(25,26,27,37)       -179.921          calculate D2E/DX2 analytically  !
 ! D193  D(36,26,27,28)        179.9209         calculate D2E/DX2 analytically  !
 ! D194  D(36,26,27,37)         -0.0001         calculate D2E/DX2 analytically  !
 ! D195  D(26,27,28,15)          1.115          calculate D2E/DX2 analytically  !
 ! D196  D(26,27,28,38)       -179.6051         calculate D2E/DX2 analytically  !
 ! D197  D(37,27,28,15)       -178.9645         calculate D2E/DX2 analytically  !
 ! D198  D(37,27,28,38)          0.3155         calculate D2E/DX2 analytically  !
 --------------------------------------------------------------------------------
 Trust Radius=3.00D-01 FncErr=1.00D-07 GrdErr=1.00D-06 EigMax=2.50D+02 EigMin=1.00D-04
 Number of steps in this run=    228 maximum allowed number of steps=    228.
 Search for a saddle point of order  1.
 GradGradGradGradGradGradGradGradGradGradGradGradGradGradGradGradGradGrad

                          Input orientation:                          
 ---------------------------------------------------------------------
 Center     Atomic      Atomic             Coordinates (Angstroms)
 Number     Number       Type             X           Y           Z
 ---------------------------------------------------------------------
      1          6           0        0.000047   -1.124720    1.387648
      2          1           0        0.000063   -1.080998    2.474298
      3          6           0       -0.000008    1.333452    0.712840
      4          6           0       -1.167700    2.365823    0.779739
      5          6           0       -0.000072    3.429974    0.775979
      6          1           0       -0.000090    4.322549    1.400709
      7          6           0        1.167621    2.365895    0.779702
      8          1           0        2.018478    2.365082    1.464731
      9          6           0        1.167598    2.365942   -0.779739
     10          6           0       -0.000096    3.430020   -0.775918
     11          1           0       -0.000134    4.322633   -1.400596
     12          6           0       -1.167725    2.365870   -0.779703
     13          1           0       -2.018583    2.365049   -1.464729
     14          6           0       -0.000031    1.333496   -0.712903
     15          6           0        1.234087   -1.308654    0.716559
     16          6           0        1.234064   -1.308720   -0.716607
     17          6           0        0.000005   -1.124879   -1.387678
     18          1           0       -0.000013   -1.081238   -2.474331
     19          6           0       -1.234027   -1.308762   -0.716569
     20          6           0       -1.234007   -1.308696    0.716596
     21          6           0       -2.471499   -1.437162    1.403958
     22          6           0       -3.650921   -1.582484    0.709308
     23          6           0       -3.650942   -1.582548   -0.709182
     24          6           0       -2.471543   -1.437292   -1.403882
     25          6           0        2.471563   -1.437206   -1.403958
     26          6           0        3.650989   -1.582419   -0.709293
     27          6           0        3.651011   -1.582354    0.709196
     28          6           0        2.471605   -1.437076    1.403883
     29          1           0       -2.018536    2.364957    1.464793
     30          1           0        2.018434    2.365174   -1.464792
     31          1           0       -2.469051   -1.430305    2.491574
     32          1           0       -4.588915   -1.696696    1.246165
     33          1           0       -4.588953   -1.696809   -1.246000
     34          1           0       -2.469128   -1.430536   -2.491498
     35          1           0        2.469115   -1.430450   -2.491574
     36          1           0        4.588987   -1.696645   -1.246140
     37          1           0        4.589026   -1.696532    1.246025
     38          1           0        2.469191   -1.430217    2.491499
 ---------------------------------------------------------------------
                    Distance matrix (angstroms):
                    1          2          3          4          5
     1  C    0.000000
     2  H    1.087529   0.000000
     3  C    2.549113   2.988696   0.000000
     4  C    3.730560   4.014446   1.560054   0.000000
     5  C    4.595582   4.820078   2.097473   1.579806   0.000000
     6  H    5.447285   5.509166   3.067224   2.361714   1.089485
     7  C    3.730579   4.014464   1.560053   2.335321   1.579805
     8  H    4.032211   4.119307   2.388281   3.258979   2.383887
     9  C    4.271471   4.881935   2.158039   2.808129   2.217177
    10  C    5.042487   5.559963   2.571381   2.217179   1.551897
    11  H    6.119474   6.649363   3.660849   3.153756   2.352513
    12  C    4.271454   4.881921   2.158040   1.559442   2.217178
    13  H    4.938563   5.609466   3.143349   2.400341   3.198316
    14  C    3.233441   3.998504   1.425743   2.158038   2.571379
    15  C    1.416703   2.159696   2.916115   4.390257   4.897068
    16  C    2.446333   3.428774   3.247665   4.637865   5.119192
    17  C    2.775326   3.862225   3.233507   4.271561   5.042628
    18  H    3.862224   4.948629   3.998598   4.882079   5.560175
    19  C    2.446332   3.428773   3.247662   3.968112   5.119176
    20  C    1.416703   2.159697   2.916113   3.675660   4.897052
    21  C    2.491270   2.716818   3.776535   4.068444   5.494663
    22  C    3.741559   4.086118   4.672458   4.664812   6.201442
    23  C    4.235094   4.869901   4.884109   4.896224   6.376514
    24  C    3.741537   4.612598   4.273876   4.575138   5.877945
    25  C    3.741538   4.612599   4.273879   5.698754   5.877971
    26  C    4.235095   4.869901   4.884111   6.405123   6.376548
    27  C    3.741559   4.086118   4.672459   6.230012   6.201476
    28  C    2.491271   2.716818   3.776538   5.300579   5.494691
    29  H    4.032180   4.119278   2.388282   1.092347   2.383888
    30  H    4.938589   5.609488   3.143348   3.897354   3.198315
    31  H    2.721852   2.493760   4.110769   4.362852   5.715018
    32  H    4.626634   4.790210   5.524880   5.331634   6.896470
    33  H    5.321871   5.939605   5.837632   5.684503   7.171480
    34  H    4.608484   5.556817   4.899384   5.177552   6.355879
    35  H    4.608485   5.556817   4.899387   6.191898   6.355903
    36  H    5.321871   5.939605   5.837634   7.331253   7.171517
    37  H    4.626635   4.790211   5.524882   7.061165   6.896508
    38  H    2.721854   2.493761   4.110771   5.528745   5.715044
                    6          7          8          9         10
     6  H    0.000000
     7  C    2.361714   0.000000
     8  H    2.812542   1.092347   0.000000
     9  C    3.153753   1.559441   2.400342   0.000000
    10  C    2.352512   2.217178   3.198319   1.579806   0.000000
    11  H    2.801305   3.153756   4.014586   2.361716   1.089486
    12  C    3.153753   2.808128   3.897355   2.335323   1.579806
    13  H    4.014580   3.897354   4.987945   3.258982   2.383886
    14  C    3.660846   2.158038   3.143348   1.560054   2.097471
    15  C    5.805317   3.675692   3.830322   3.968121   5.119153
    16  C    6.141446   3.968142   4.344003   3.675805   4.897175
    17  C    6.119606   4.271577   4.938653   3.730777   4.595798
    18  H    6.649575   4.882092   5.609602   4.014724   4.820379
    19  C    6.141427   4.637871   5.369729   4.390358   4.897159
    20  C    5.805298   4.390264   4.963367   4.637854   5.119137
    21  C    6.267547   5.300579   5.883931   5.698698   5.877853
    22  C    6.976820   6.230008   6.949534   6.405112   6.376489
    23  C    7.256069   6.405117   7.242376   6.230079   6.201530
    24  C    6.866555   5.698753   6.545783   5.300707   5.494826
    25  C    6.866586   4.575174   4.784564   4.068650   5.494854
    26  C    7.256110   4.896265   4.793145   4.664949   6.201565
    27  C    6.976862   4.664854   4.338000   4.896255   6.376522
    28  C    6.267581   4.068484   3.829547   4.575105   5.877879
    29  H    2.812543   3.258979   4.037014   3.897355   3.198319
    30  H    4.014580   2.400341   2.929523   1.092346   2.383885
    31  H    6.354611   5.528745   5.966346   6.191785   6.355706
    32  H    7.570503   7.061157   7.759088   7.331218   7.171422
    33  H    8.018441   7.331247   8.216153   7.061248   6.896591
    34  H    7.371798   6.191896   7.084989   5.528937   5.715272
    35  H    7.371827   5.177583   5.501044   4.363132   5.715299
    36  H    8.018487   5.684542   5.518511   5.331796   6.896629
    37  H    7.570551   5.331677   4.811679   5.684504   7.171459
    38  H    6.354643   4.362889   3.957485   5.177448   6.355729
                   11         12         13         14         15
    11  H    0.000000
    12  C    2.361715   0.000000
    13  H    2.812541   1.092346   0.000000
    14  C    3.067224   1.560054   2.388283   0.000000
    15  C    6.141420   4.637847   5.369727   3.247671   0.000000
    16  C    5.805448   4.390351   4.963464   2.916215   1.433166
    17  C    5.447527   3.730758   4.032398   2.549300   2.446333
    18  H    5.509513   4.014707   4.119565   2.988908   3.428775
    19  C    5.805428   3.675772   3.830425   2.916211   2.854022
    20  C    6.141401   3.968090   4.343978   3.247667   2.468094
    21  C    6.866470   4.575069   4.784486   4.273851   3.770994
    22  C    7.256056   4.896214   4.793118   4.884119   4.892682
    23  C    6.976934   4.664906   4.338084   4.672524   5.096201
    24  C    6.267744   4.068609   3.829709   3.776651   4.271359
    25  C    6.267778   5.300707   5.884067   3.776655   2.458549
    26  C    6.976979   6.230084   6.949621   4.672528   2.819471
    27  C    7.256098   6.405116   7.242392   4.884123   2.432383
    28  C    6.866502   5.698699   6.545753   4.273855   1.421393
    29  H    4.014585   2.400342   2.929522   3.143348   4.963348
    30  H    2.812540   3.258981   4.037017   2.388283   4.344019
    31  H    7.371624   5.177417   5.500906   4.899319   4.108371
    32  H    8.018390   5.684463   5.518453   5.837625   5.859899
    33  H    7.570657   5.331753   4.811791   5.524957   6.157118
    34  H    6.354916   4.363094   3.957741   4.110926   4.901050
    35  H    6.354950   5.528938   5.966545   4.110931   3.439803
    36  H    7.570706   7.061255   7.759196   5.524960   3.906159
    37  H    8.018437   7.331225   8.216150   5.837629   3.418538
    38  H    7.371652   6.191785   7.084906   4.899322   2.165796
                   16         17         18         19         20
    16  C    0.000000
    17  C    1.416699   0.000000
    18  H    2.159696   1.087529   0.000000
    19  C    2.468091   1.416699   2.159696   0.000000
    20  C    2.854023   2.446333   3.428774   1.433165   0.000000
    21  C    4.271357   3.741535   4.612597   2.458548   1.421392
    22  C    5.096200   4.235093   4.869901   2.819473   2.432383
    23  C    4.892680   3.741555   4.086116   2.432384   2.819470
    24  C    3.770995   2.491268   2.716817   1.421395   2.458548
    25  C    1.421395   2.491267   2.716818   3.770994   4.271360
    26  C    2.432384   3.741555   4.086118   4.892680   5.096201
    27  C    2.819472   4.235093   4.869901   5.096200   4.892683
    28  C    2.458549   3.741535   4.612598   4.271357   3.770995
    29  H    5.369713   4.938629   5.609580   4.343962   3.830276
    30  H    3.830472   4.032428   4.119594   4.963481   5.369744
    31  H    4.901048   4.608483   5.556816   3.439802   2.165795
    32  H    6.157117   5.321869   5.939604   3.906161   3.418537
    33  H    5.859897   4.626631   4.790208   3.418539   3.906159
    34  H    4.108371   2.721849   2.493759   2.165797   3.439802
    35  H    2.165797   2.721849   2.493760   4.108371   4.901050
    36  H    3.418538   4.626630   4.790209   5.859897   6.157118
    37  H    3.906161   5.321869   5.939606   6.157117   5.859900
    38  H    3.439803   4.608484   5.556818   4.901048   4.108372
                   21         22         23         24         25
    21  C    0.000000
    22  C    1.376479   0.000000
    23  C    2.424373   1.418490   0.000000
    24  C    2.807840   2.424373   1.376477   0.000000
    25  C    5.684915   6.478565   6.163514   4.943106   0.000000
    26  C    6.478564   7.438435   7.301931   6.163515   1.376478
    27  C    6.163514   7.301932   7.438435   6.478565   2.424373
    28  C    4.943104   6.163514   6.478564   5.684915   2.807841
    29  H    3.829489   4.337941   4.793090   4.784518   6.545775
    30  H    6.545761   7.242396   6.949624   5.884076   3.829768
    31  H    1.087640   2.143933   3.415389   3.895463   6.291652
    32  H    2.139090   1.086781   2.171683   3.401956   7.545915
    33  H    3.401956   2.171682   1.086781   2.139089   7.067052
    34  H    3.895462   3.415389   2.143932   1.087640   5.058974
    35  H    6.291652   6.908227   6.376139   5.058974   1.087640
    36  H    7.545914   8.469527   8.258194   7.067052   2.139088
    37  H    7.067052   8.258196   8.469528   7.545916   3.401957
    38  H    5.058973   6.376140   6.908226   6.291653   3.895464
                   26         27         28         29         30
    26  C    0.000000
    27  C    1.418489   0.000000
    28  C    2.424373   1.376479   0.000000
    29  H    7.242371   6.949529   5.883921   0.000000
    30  H    4.338145   4.793173   4.784534   4.987945   0.000000
    31  H    6.908225   6.376139   5.058972   3.957431   7.084915
    32  H    8.469527   8.258195   7.067052   4.811618   8.216151
    33  H    8.258195   8.469528   7.545914   5.518459   7.759197
    34  H    6.376140   6.908226   6.291651   5.501003   5.966553
    35  H    2.143932   3.415389   3.895463   7.084982   3.957797
    36  H    1.086781   2.171681   3.401956   8.216150   4.811853
    37  H    2.171682   1.086782   2.139091   7.759087   5.518508
    38  H    3.415389   2.143933   1.087640   5.966336   5.500947
                   31         32         33         34         35
    31  H    0.000000
    32  H    2.473021   0.000000
    33  H    4.305168   2.492165   0.000000
    34  H    4.983072   4.305167   2.473019   0.000000
    35  H    7.015501   7.991080   7.172080   4.938243   0.000000
    36  H    7.991079   9.510282   9.177940   7.172079   2.473019
    37  H    7.172079   9.177941   9.510283   7.991081   4.305168
    38  H    4.938242   7.172080   7.991080   7.015501   4.983073
                   36         37         38
    36  H    0.000000
    37  H    2.492165   0.000000
    38  H    4.305167   2.473020   0.000000
 Stoichiometry    C22H16
 Framework group  C1[X(C22H16)]
 Deg. of freedom   108
 Full point group                 C1      NOp   1
 Largest Abelian subgroup         C1      NOp   1
 Largest concise Abelian subgroup C1      NOp   1
                         Standard orientation:                         
 ---------------------------------------------------------------------
 Center     Atomic      Atomic             Coordinates (Angstroms)
 Number     Number       Type             X           Y           Z
 ---------------------------------------------------------------------
      1          6           0       -0.000047   -1.124720   -1.387648
      2          1           0       -0.000063   -1.080998   -2.474298
      3          6           0        0.000008    1.333452   -0.712840
      4          6           0        1.167700    2.365823   -0.779739
      5          6           0        0.000072    3.429974   -0.775979
      6          1           0        0.000090    4.322549   -1.400709
      7          6           0       -1.167621    2.365895   -0.779702
      8          1           0       -2.018478    2.365082   -1.464731
      9          6           0       -1.167598    2.365942    0.779739
     10          6           0        0.000096    3.430020    0.775918
     11          1           0        0.000134    4.322633    1.400596
     12          6           0        1.167725    2.365870    0.779703
     13          1           0        2.018583    2.365049    1.464729
     14          6           0        0.000031    1.333496    0.712903
     15          6           0       -1.234087   -1.308654   -0.716559
     16          6           0       -1.234064   -1.308720    0.716607
     17          6           0       -0.000005   -1.124879    1.387678
     18          1           0        0.000013   -1.081238    2.474331
     19          6           0        1.234027   -1.308762    0.716569
     20          6           0        1.234007   -1.308696   -0.716596
     21          6           0        2.471499   -1.437162   -1.403958
     22          6           0        3.650921   -1.582484   -0.709308
     23          6           0        3.650942   -1.582548    0.709182
     24          6           0        2.471543   -1.437292    1.403882
     25          6           0       -2.471563   -1.437206    1.403958
     26          6           0       -3.650989   -1.582419    0.709293
     27          6           0       -3.651011   -1.582354   -0.709196
     28          6           0       -2.471605   -1.437076   -1.403883
     29          1           0        2.018536    2.364957   -1.464793
     30          1           0       -2.018434    2.365174    1.464792
     31          1           0        2.469051   -1.430305   -2.491574
     32          1           0        4.588915   -1.696696   -1.246165
     33          1           0        4.588953   -1.696809    1.246000
     34          1           0        2.469128   -1.430536    2.491498
     35          1           0       -2.469115   -1.430450    2.491574
     36          1           0       -4.588987   -1.696645    1.246140
     37          1           0       -4.589026   -1.696532   -1.246025
     38          1           0       -2.469191   -1.430217   -2.491499
 ---------------------------------------------------------------------
 Rotational constants (GHZ):           0.3858806           0.3371124           0.2291477
 Standard basis: def2TZVP (5D, 7F)
 There are   888 symmetry adapted cartesian basis functions of A   symmetry.
 There are   778 symmetry adapted basis functions of A   symmetry.
   778 basis functions,  1250 primitive gaussians,   888 cartesian basis functions
    74 alpha electrons       74 beta electrons
       nuclear repulsion energy      1689.6018470760 Hartrees.
 NAtoms=   38 NActive=   38 NUniq=   38 SFac= 1.00D+00 NAtFMM=   60 NAOKFM=F Big=F
 Integral buffers will be    131072 words long.
 Raffenetti 2 integral format.
 Two-electron integral symmetry is turned on.
 Nuclear repulsion after empirical dispersion term =     1689.5691893151 Hartrees.
 Force inversion solution in PCM.
 ------------------------------------------------------------------------------
 Polarizable Continuum Model (PCM)
 =================================
 Model                : PCM.
 Atomic radii         : SMD-Coulomb.
 Polarization charges : Total charges.
 Charge compensation  : None.
 Solution method      : Matrix inversion.
 Cavity type          : VdW (van der Waals Surface) (Alpha=1.000).
 Cavity algorithm     : GePol (No added spheres)
                        Default sphere list used, NSphG=   38.
                        Lebedev-Laikov grids with approx.  5.0 points / Ang**2.
                        Smoothing algorithm: York/Karplus (Gamma=1.0000).
                        Polarization charges: spherical gaussians, with
                                              point-specific exponents (IZeta= 3).
                        Self-potential: point-specific (ISelfS= 7).
                        Self-field    : sphere-specific E.n sum rule (ISelfD= 2).
 1st derivatives      : Analytical E(r).r(x)/FMM algorithm (CHGder, D1EAlg=3).
                        Cavity 1st derivative terms included.
 2nd derivatives      : Analytical E(r).r(xy)/FMM algorithm (CHGder, D2EAlg=3).
                        Cavity 2nd derivative terms included.
 Solvent              : TetraHydroFuran, Eps=   7.425700 Eps(inf)=   1.974025
 ------------------------------------------------------------------------------
 ------------------------------------------------------------------------------
 Atomic radii for non-electrostatic terms: SMD-CDS.
 ------------------------------------------------------------------------------
 Nuclear repulsion after PCM non-electrostatic terms =     1689.5570478445 Hartrees.
 One-electron integrals computed using PRISM.
   1 Symmetry operations used in ECPInt.
 ECPInt:  NShTT=   46971 NPrTT=  144448 LenC2=   43160 LenP2D=   95640.
 LDataN:  DoStor=T MaxTD1= 6 Len=  172
 NBasis=   778 RedAO= T EigKep=  1.02D-06  NBF=   778
 NBsUse=   778 1.00D-06 EigRej= -1.00D+00 NBFU=   778
 ExpMin= 9.52D-02 ExpMax= 1.36D+04 ExpMxC= 4.63D+02 IAcc=3 IRadAn=         5 AccDes= 0.00D+00
 Harris functional with IExCor= 4639 and IRadAn=       5 diagonalized for initial guess.
 HarFok:  IExCor= 4639 AccDes= 0.00D+00 IRadAn=         5 IDoV= 1 UseB2=F ITyADJ=14
 ICtDFT=  3500011 ScaDFX=  1.000000  1.000000  1.000000  1.000000
 FoFCou: FMM=F IPFlag=           0 FMFlag=      100000 FMFlg1=           0
         NFxFlg=           0 DoJE=T BraDBF=F KetDBF=T FulRan=T
         wScrn=  0.000000 ICntrl=       500 IOpCl=  0 I1Cent=   200000004 NGrid=           0
         NMat0=    1 NMatS0=      1 NMatT0=    0 NMatD0=    1 NMtDS0=    0 NMtDT0=    0
 Petite list used in FoFCou.
 Requested convergence on RMS density matrix=1.00D-08 within 128 cycles.
 Requested convergence on MAX density matrix=1.00D-06.
 Requested convergence on             energy=1.00D-06.
 No special actions if energy rises.
 Inv3:  Mode=1 IEnd=    22654512.
 Iteration    1 A*A^-1 deviation from unit magnitude is 6.66D-15 for   2732.
 Iteration    1 A*A^-1 deviation from orthogonality  is 3.50D-15 for   2732    750.
 Iteration    1 A^-1*A deviation from unit magnitude is 6.88D-15 for   2732.
 Iteration    1 A^-1*A deviation from orthogonality  is 1.81D-15 for   2151    228.
 Error on total polarization charges =  0.05466
 SCF Done:  E(RwB97XD) =  -847.704813379     A.U. after   14 cycles
            NFock= 14  Conv=0.46D-08     -V/T= 2.0058
 SMD-CDS (non-electrostatic) energy       (kcal/mol) =      -7.62
 (included in total energy above)
 DoSCS=F DFT=T ScalE2(SS,OS)=  1.000000  1.000000
 Range of M.O.s used for correlation:     1   778
 NBasis=   778 NAE=    74 NBE=    74 NFC=     0 NFV=     0
 NROrb=    778 NOA=    74 NOB=    74 NVA=   704 NVB=   704

 **** Warning!!: The largest alpha MO coefficient is  0.17124207D+03

   1 Symmetry operations used in ECPInt.
 ECPInt:  NShTT=   46971 NPrTT=  144448 LenC2=   43160 LenP2D=   95640.
 LDataN:  DoStor=T MaxTD1= 7 Len=  274
 Number of processors reduced to   9 by ecpmxn.
 Symmetrizing basis deriv contribution to polar:
 IMax=3 JMax=2 DiffMx= 0.00D+00
 G2DrvN: will do    39 centers at a time, making    1 passes.
 Calling FoFCou, ICntrl=  3107 FMM=F I1Cent=   0 AccDes= 0.00D+00.
 NEqPCM:  Using equilibrium solvation (IEInf=0, Eps=   7.4257, EpsInf=   1.9740)
 G2PCM: DoFxE=T DoFxN=T DoGrad=T DoDP/DQ/DG/TGxP=FFFF NFrqRd=   0 IEInf=0 SqF1=F DoCFld=F IF1Alg=4.
 End of G2Drv F.D. properties file   721 does not exist.
 End of G2Drv F.D. properties file   722 does not exist.
 End of G2Drv F.D. properties file   788 does not exist.
          IDoAtm=11111111111111111111111111111111111111
 NEqPCM:  Using equilibrium solvation (IEInf=0, Eps=   7.4257, EpsInf=   1.9740)
          Differentiating once with respect to nuclear coordinates.
 CalDSu exits because no D1Ps are significant.
          There are   117 degrees of freedom in the 1st order CPHF.  IDoFFX=6 NUNeed=     0.
    111 vectors produced by pass  0 Test12= 5.21D-14 1.00D-09 XBig12= 8.91D-02 8.63D-02.
 AX will form   111 AO Fock derivatives at one time.
    111 vectors produced by pass  1 Test12= 5.21D-14 1.00D-09 XBig12= 1.28D-02 4.16D-02.
    111 vectors produced by pass  2 Test12= 5.21D-14 1.00D-09 XBig12= 7.10D-04 5.74D-03.
    111 vectors produced by pass  3 Test12= 5.21D-14 1.00D-09 XBig12= 1.57D-05 7.15D-04.
    111 vectors produced by pass  4 Test12= 5.21D-14 1.00D-09 XBig12= 1.98D-07 6.93D-05.
    111 vectors produced by pass  5 Test12= 5.21D-14 1.00D-09 XBig12= 1.63D-09 4.57D-06.
    111 vectors produced by pass  6 Test12= 5.21D-14 1.00D-09 XBig12= 1.19D-11 3.65D-07.
     80 vectors produced by pass  7 Test12= 5.21D-14 1.00D-09 XBig12= 9.29D-14 2.89D-08.
     34 vectors produced by pass  8 Test12= 5.21D-14 1.00D-09 XBig12= 8.82D-15 1.17D-08.
     25 vectors produced by pass  9 Test12= 5.21D-14 1.00D-09 XBig12= 6.11D-15 1.04D-08.
     25 vectors produced by pass 10 Test12= 5.21D-14 1.00D-09 XBig12= 2.68D-14 2.09D-08.
     10 vectors produced by pass 11 Test12= 5.21D-14 1.00D-09 XBig12= 4.38D-15 7.85D-09.
     10 vectors produced by pass 12 Test12= 5.21D-14 1.00D-09 XBig12= 2.52D-14 1.55D-08.
      8 vectors produced by pass 13 Test12= 5.21D-14 1.00D-09 XBig12= 4.69D-15 7.27D-09.
      8 vectors produced by pass 14 Test12= 5.21D-14 1.00D-09 XBig12= 7.02D-15 7.59D-09.
      8 vectors produced by pass 15 Test12= 5.21D-14 1.00D-09 XBig12= 1.92D-14 9.37D-09.
      8 vectors produced by pass 16 Test12= 5.21D-14 1.00D-09 XBig12= 6.94D-15 6.82D-09.
      8 vectors produced by pass 17 Test12= 5.21D-14 1.00D-09 XBig12= 1.83D-14 8.54D-09.
      8 vectors produced by pass 18 Test12= 5.21D-14 1.00D-09 XBig12= 1.55D-14 1.07D-08.
      8 vectors produced by pass 19 Test12= 5.21D-14 1.00D-09 XBig12= 1.72D-14 9.71D-09.
      7 vectors produced by pass 20 Test12= 5.21D-14 1.00D-09 XBig12= 7.49D-15 5.72D-09.
      7 vectors produced by pass 21 Test12= 5.21D-14 1.00D-09 XBig12= 1.23D-14 8.38D-09.
      7 vectors produced by pass 22 Test12= 5.21D-14 1.00D-09 XBig12= 9.17D-15 6.32D-09.
      7 vectors produced by pass 23 Test12= 5.21D-14 1.00D-09 XBig12= 1.08D-14 7.25D-09.
      5 vectors produced by pass 24 Test12= 5.21D-14 1.00D-09 XBig12= 5.67D-15 5.23D-09.
      5 vectors produced by pass 25 Test12= 5.21D-14 1.00D-09 XBig12= 1.22D-14 7.03D-09.
      4 vectors produced by pass 26 Test12= 5.21D-14 1.00D-09 XBig12= 6.33D-15 5.69D-09.
      4 vectors produced by pass 27 Test12= 5.21D-14 1.00D-09 XBig12= 3.85D-15 5.04D-09.
      4 vectors produced by pass 28 Test12= 5.21D-14 1.00D-09 XBig12= 1.12D-14 7.45D-09.
      4 vectors produced by pass 29 Test12= 5.21D-14 1.00D-09 XBig12= 3.56D-15 4.00D-09.
      4 vectors produced by pass 30 Test12= 5.21D-14 1.00D-09 XBig12= 8.51D-15 5.23D-09.
      4 vectors produced by pass 31 Test12= 5.21D-14 1.00D-09 XBig12= 8.66D-15 7.59D-09.
      4 vectors produced by pass 32 Test12= 5.21D-14 1.00D-09 XBig12= 6.84D-15 5.81D-09.
      4 vectors produced by pass 33 Test12= 5.21D-14 1.00D-09 XBig12= 7.40D-15 5.54D-09.
      4 vectors produced by pass 34 Test12= 5.21D-14 1.00D-09 XBig12= 3.66D-15 3.78D-09.
      4 vectors produced by pass 35 Test12= 5.21D-14 1.00D-09 XBig12= 1.46D-14 8.54D-09.
      4 vectors produced by pass 36 Test12= 5.21D-14 1.00D-09 XBig12= 4.27D-15 4.97D-09.
      4 vectors produced by pass 37 Test12= 5.21D-14 1.00D-09 XBig12= 9.18D-15 5.78D-09.
      4 vectors produced by pass 38 Test12= 5.21D-14 1.00D-09 XBig12= 4.81D-15 3.98D-09.
      4 vectors produced by pass 39 Test12= 5.21D-14 1.00D-09 XBig12= 8.33D-15 6.16D-09.
      4 vectors produced by pass 40 Test12= 5.21D-14 1.00D-09 XBig12= 4.96D-15 4.27D-09.
      4 vectors produced by pass 41 Test12= 5.21D-14 1.00D-09 XBig12= 8.92D-15 5.65D-09.
      4 vectors produced by pass 42 Test12= 5.21D-14 1.00D-09 XBig12= 5.10D-15 3.40D-09.
      4 vectors produced by pass 43 Test12= 5.21D-14 1.00D-09 XBig12= 8.67D-15 5.42D-09.
      4 vectors produced by pass 44 Test12= 5.21D-14 1.00D-09 XBig12= 4.14D-15 4.23D-09.
      4 vectors produced by pass 45 Test12= 5.21D-14 1.00D-09 XBig12= 8.32D-15 5.53D-09.
      4 vectors produced by pass 46 Test12= 5.21D-14 1.00D-09 XBig12= 1.03D-14 5.99D-09.
      4 vectors produced by pass 47 Test12= 5.21D-14 1.00D-09 XBig12= 2.89D-15 3.56D-09.
      4 vectors produced by pass 48 Test12= 5.21D-14 1.00D-09 XBig12= 6.38D-15 5.41D-09.
      4 vectors produced by pass 49 Test12= 5.21D-14 1.00D-09 XBig12= 8.16D-15 5.14D-09.
      4 vectors produced by pass 50 Test12= 5.21D-14 1.00D-09 XBig12= 3.16D-15 3.26D-09.
      4 vectors produced by pass 51 Test12= 5.21D-14 1.00D-09 XBig12= 8.91D-15 6.84D-09.
      4 vectors produced by pass 52 Test12= 5.21D-14 1.00D-09 XBig12= 5.37D-15 4.24D-09.
      4 vectors produced by pass 53 Test12= 5.21D-14 1.00D-09 XBig12= 5.44D-15 4.50D-09.
      4 vectors produced by pass 54 Test12= 5.21D-14 1.00D-09 XBig12= 5.44D-15 4.67D-09.
      4 vectors produced by pass 55 Test12= 5.21D-14 1.00D-09 XBig12= 4.15D-15 4.24D-09.
      4 vectors produced by pass 56 Test12= 5.21D-14 1.00D-09 XBig12= 5.75D-15 3.82D-09.
      4 vectors produced by pass 57 Test12= 5.21D-14 1.00D-09 XBig12= 8.53D-15 5.37D-09.
      4 vectors produced by pass 58 Test12= 5.21D-14 1.00D-09 XBig12= 2.96D-15 3.15D-09.
      4 vectors produced by pass 59 Test12= 5.21D-14 1.00D-09 XBig12= 7.92D-15 5.47D-09.
      4 vectors produced by pass 60 Test12= 5.21D-14 1.00D-09 XBig12= 4.86D-15 3.47D-09.
      4 vectors produced by pass 61 Test12= 5.21D-14 1.00D-09 XBig12= 6.34D-15 5.11D-09.
      4 vectors produced by pass 62 Test12= 5.21D-14 1.00D-09 XBig12= 4.10D-15 3.77D-09.
      4 vectors produced by pass 63 Test12= 5.21D-14 1.00D-09 XBig12= 5.95D-15 4.49D-09.
      4 vectors produced by pass 64 Test12= 5.21D-14 1.00D-09 XBig12= 9.58D-15 5.59D-09.
      4 vectors produced by pass 65 Test12= 5.21D-14 1.00D-09 XBig12= 6.62D-15 4.61D-09.
      4 vectors produced by pass 66 Test12= 5.21D-14 1.00D-09 XBig12= 2.63D-15 3.21D-09.
      4 vectors produced by pass 67 Test12= 5.21D-14 1.00D-09 XBig12= 6.57D-15 5.19D-09.
      4 vectors produced by pass 68 Test12= 5.21D-14 1.00D-09 XBig12= 5.78D-15 4.50D-09.
      4 vectors produced by pass 69 Test12= 5.21D-14 1.00D-09 XBig12= 6.63D-15 5.21D-09.
      4 vectors produced by pass 70 Test12= 5.21D-14 1.00D-09 XBig12= 3.40D-15 3.58D-09.
      4 vectors produced by pass 71 Test12= 5.21D-14 1.00D-09 XBig12= 4.90D-15 3.61D-09.
      4 vectors produced by pass 72 Test12= 5.21D-14 1.00D-09 XBig12= 2.83D-15 2.98D-09.
      4 vectors produced by pass 73 Test12= 5.21D-14 1.00D-09 XBig12= 4.51D-15 3.53D-09.
      4 vectors produced by pass 74 Test12= 5.21D-14 1.00D-09 XBig12= 1.02D-14 7.51D-09.
      2 vectors produced by pass 75 Test12= 5.21D-14 1.00D-09 XBig12= 3.44D-15 3.00D-09.
 InvSVY:  IOpt=1 It=  1 EMax= 4.72D-16
 Solved reduced A of dimension  1253 with   117 vectors.
 End of Minotr F.D. properties file   721 does not exist.
 End of Minotr F.D. properties file   722 does not exist.
 End of Minotr F.D. properties file   788 does not exist.

 **********************************************************************

            Population analysis using the SCF density.

 **********************************************************************

 Orbital symmetries:
       Occupied  (A) (A) (A) (A) (A) (A) (A) (A) (A) (A) (A) (A)
                 (A) (A) (A) (A) (A) (A) (A) (A) (A) (A) (A) (A)
                 (A) (A) (A) (A) (A) (A) (A) (A) (A) (A) (A) (A)
                 (A) (A) (A) (A) (A) (A) (A) (A) (A) (A) (A) (A)
                 (A) (A) (A) (A) (A) (A) (A) (A) (A) (A) (A) (A)
                 (A) (A) (A) (A) (A) (A) (A) (A) (A) (A) (A) (A)
                 (A) (A)
       Virtual   (A) (A) (A) (A) (A) (A) (A) (A) (A) (A) (A) (A)
                 (A) (A) (A) (A) (A) (A) (A) (A) (A) (A) (A) (A)
                 (A) (A) (A) (A) (A) (A) (A) (A) (A) (A) (A) (A)
                 (A) (A) (A) (A) (A) (A) (A) (A) (A) (A) (A) (A)
                 (A) (A) (A) (A) (A) (A) (A) (A) (A) (A) (A) (A)
                 (A) (A) (A) (A) (A) (A) (A) (A) (A) (A) (A) (A)
                 (A) (A) (A) (A) (A) (A) (A) (A) (A) (A) (A) (A)
                 (A) (A) (A) (A) (A) (A) (A) (A) (A) (A) (A) (A)
                 (A) (A) (A) (A) (A) (A) (A) (A) (A) (A) (A) (A)
                 (A) (A) (A) (A) (A) (A) (A) (A) (A) (A) (A) (A)
                 (A) (A) (A) (A) (A) (A) (A) (A) (A) (A) (A) (A)
                 (A) (A) (A) (A) (A) (A) (A) (A) (A) (A) (A) (A)
                 (A) (A) (A) (A) (A) (A) (A) (A) (A) (A) (A) (A)
                 (A) (A) (A) (A) (A) (A) (A) (A) (A) (A) (A) (A)
                 (A) (A) (A) (A) (A) (A) (A) (A) (A) (A) (A) (A)
                 (A) (A) (A) (A) (A) (A) (A) (A) (A) (A) (A) (A)
                 (A) (A) (A) (A) (A) (A) (A) (A) (A) (A) (A) (A)
                 (A) (A) (A) (A) (A) (A) (A) (A) (A) (A) (A) (A)
                 (A) (A) (A) (A) (A) (A) (A) (A) (A) (A) (A) (A)
                 (A) (A) (A) (A) (A) (A) (A) (A) (A) (A) (A) (A)
                 (A) (A) (A) (A) (A) (A) (A) (A) (A) (A) (A) (A)
                 (A) (A) (A) (A) (A) (A) (A) (A) (A) (A) (A) (A)
                 (A) (A) (A) (A) (A) (A) (A) (A) (A) (A) (A) (A)
                 (A) (A) (A) (A) (A) (A) (A) (A) (A) (A) (A) (A)
                 (A) (A) (A) (A) (A) (A) (A) (A) (A) (A) (A) (A)
                 (A) (A) (A) (A) (A) (A) (A) (A) (A) (A) (A) (A)
                 (A) (A) (A) (A) (A) (A) (A) (A) (A) (A) (A) (A)
                 (A) (A) (A) (A) (A) (A) (A) (A) (A) (A) (A) (A)
                 (A) (A) (A) (A) (A) (A) (A) (A) (A) (A) (A) (A)
                 (A) (A) (A) (A) (A) (A) (A) (A) (A) (A) (A) (A)
                 (A) (A) (A) (A) (A) (A) (A) (A) (A) (A) (A) (A)
                 (A) (A) (A) (A) (A) (A) (A) (A) (A) (A) (A) (A)
                 (A) (A) (A) (A) (A) (A) (A) (A) (A) (A) (A) (A)
                 (A) (A) (A) (A) (A) (A) (A) (A) (A) (A) (A) (A)
                 (A) (A) (A) (A) (A) (A) (A) (A) (A) (A) (A) (A)
                 (A) (A) (A) (A) (A) (A) (A) (A) (A) (A) (A) (A)
                 (A) (A) (A) (A) (A) (A) (A) (A) (A) (A) (A) (A)
                 (A) (A) (A) (A) (A) (A) (A) (A) (A) (A) (A) (A)
                 (A) (A) (A) (A) (A) (A) (A) (A) (A) (A) (A) (A)
                 (A) (A) (A) (A) (A) (A) (A) (A) (A) (A) (A) (A)
                 (A) (A) (A) (A) (A) (A) (A) (A) (A) (A) (A) (A)
                 (A) (A) (A) (A) (A) (A) (A) (A) (A) (A) (A) (A)
                 (A) (A) (A) (A) (A) (A) (A) (A) (A) (A) (A) (A)
                 (A) (A) (A) (A) (A) (A) (A) (A) (A) (A) (A) (A)
                 (A) (A) (A) (A) (A) (A) (A) (A) (A) (A) (A) (A)
                 (A) (A) (A) (A) (A) (A) (A) (A) (A) (A) (A) (A)
                 (A) (A) (A) (A) (A) (A) (A) (A) (A) (A) (A) (A)
                 (A) (A) (A) (A) (A) (A) (A) (A) (A) (A) (A) (A)
                 (A) (A) (A) (A) (A) (A) (A) (A) (A) (A) (A) (A)
                 (A) (A) (A) (A) (A) (A) (A) (A) (A) (A) (A) (A)
                 (A) (A) (A) (A) (A) (A) (A) (A) (A) (A) (A) (A)
                 (A) (A) (A) (A) (A) (A) (A) (A) (A) (A) (A) (A)
                 (A) (A) (A) (A) (A) (A) (A) (A) (A) (A) (A) (A)
                 (A) (A) (A) (A) (A) (A) (A) (A) (A) (A) (A) (A)
                 (A) (A) (A) (A) (A) (A) (A) (A) (A) (A) (A) (A)
                 (A) (A) (A) (A) (A) (A) (A) (A) (A) (A) (A) (A)
                 (A) (A) (A) (A) (A) (A) (A) (A) (A) (A) (A) (A)
                 (A) (A) (A) (A) (A) (A) (A) (A) (A) (A) (A) (A)
                 (A) (A) (A) (A) (A) (A) (A) (A)
 The electronic state is 1-A.
 Alpha  occ. eigenvalues --  -10.30094 -10.30077 -10.29917 -10.29915 -10.29661
 Alpha  occ. eigenvalues --  -10.29661 -10.29645 -10.29644 -10.29631 -10.29626
 Alpha  occ. eigenvalues --  -10.29588 -10.29585 -10.28703 -10.28702 -10.28702
 Alpha  occ. eigenvalues --  -10.28701 -10.28615 -10.28603 -10.28603 -10.28567
 Alpha  occ. eigenvalues --  -10.28560 -10.28560  -1.06914  -0.98253  -0.95049
 Alpha  occ. eigenvalues --   -0.89939  -0.88006  -0.84714  -0.84375  -0.83569
 Alpha  occ. eigenvalues --   -0.82206  -0.82009  -0.79594  -0.73958  -0.70491
 Alpha  occ. eigenvalues --   -0.69098  -0.68176  -0.65844  -0.65538  -0.62866
 Alpha  occ. eigenvalues --   -0.61625  -0.60858  -0.59973  -0.59028  -0.54676
 Alpha  occ. eigenvalues --   -0.54646  -0.53541  -0.53445  -0.53224  -0.52958
 Alpha  occ. eigenvalues --   -0.52947  -0.52458  -0.50396  -0.49678  -0.49316
 Alpha  occ. eigenvalues --   -0.48957  -0.46927  -0.45593  -0.45236  -0.42361
 Alpha  occ. eigenvalues --   -0.42360  -0.41561  -0.41318  -0.40220  -0.37917
 Alpha  occ. eigenvalues --   -0.37235  -0.36725  -0.36235  -0.35146  -0.34707
 Alpha  occ. eigenvalues --   -0.33186  -0.31441  -0.26776  -0.26389
 Alpha virt. eigenvalues --   -0.00319   0.03650   0.04528   0.06524   0.08960
 Alpha virt. eigenvalues --    0.11177   0.12105   0.12528   0.13352   0.13361
 Alpha virt. eigenvalues --    0.14388   0.14634   0.14673   0.16317   0.16771
 Alpha virt. eigenvalues --    0.17849   0.18225   0.18462   0.18627   0.18886
 Alpha virt. eigenvalues --    0.19140   0.19330   0.20226   0.20258   0.20969
 Alpha virt. eigenvalues --    0.21422   0.22435   0.23191   0.24306   0.24716
 Alpha virt. eigenvalues --    0.24836   0.25366   0.25469   0.26418   0.26688
 Alpha virt. eigenvalues --    0.27203   0.28531   0.28562   0.28737   0.29147
 Alpha virt. eigenvalues --    0.29992   0.30305   0.30357   0.30527   0.31372
 Alpha virt. eigenvalues --    0.31864   0.32033   0.32118   0.32572   0.33125
 Alpha virt. eigenvalues --    0.34176   0.35017   0.35520   0.35843   0.35845
 Alpha virt. eigenvalues --    0.36035   0.36968   0.37045   0.37550   0.37592
 Alpha virt. eigenvalues --    0.38523   0.38686   0.39792   0.40053   0.40376
 Alpha virt. eigenvalues --    0.40405   0.40453   0.41644   0.41963   0.42811
 Alpha virt. eigenvalues --    0.43465   0.44017   0.44227   0.44510   0.45026
 Alpha virt. eigenvalues --    0.45236   0.46169   0.46487   0.47409   0.47482
 Alpha virt. eigenvalues --    0.47835   0.48153   0.48260   0.49031   0.49316
 Alpha virt. eigenvalues --    0.49506   0.49634   0.49660   0.49989   0.50065
 Alpha virt. eigenvalues --    0.50830   0.51274   0.51590   0.52072   0.52282
 Alpha virt. eigenvalues --    0.52568   0.52967   0.54124   0.54421   0.55422
 Alpha virt. eigenvalues --    0.55608   0.56546   0.56756   0.57103   0.57517
 Alpha virt. eigenvalues --    0.58461   0.58510   0.58626   0.58794   0.59117
 Alpha virt. eigenvalues --    0.59587   0.60331   0.60369   0.60705   0.61659
 Alpha virt. eigenvalues --    0.61923   0.62369   0.63280   0.63623   0.65498
 Alpha virt. eigenvalues --    0.66855   0.67029   0.67207   0.69534   0.70985
 Alpha virt. eigenvalues --    0.71090   0.71661   0.71841   0.72500   0.72618
 Alpha virt. eigenvalues --    0.74168   0.74374   0.74496   0.75558   0.76677
 Alpha virt. eigenvalues --    0.77097   0.77891   0.78354   0.78629   0.79625
 Alpha virt. eigenvalues --    0.80259   0.80310   0.81155   0.81495   0.81678
 Alpha virt. eigenvalues --    0.81910   0.82645   0.83431   0.84366   0.85304
 Alpha virt. eigenvalues --    0.86505   0.87419   0.87733   0.89702   0.89740
 Alpha virt. eigenvalues --    0.90579   0.90766   0.91443   0.91516   0.92679
 Alpha virt. eigenvalues --    0.92975   0.93110   0.93753   0.94637   0.94701
 Alpha virt. eigenvalues --    0.94867   0.96194   0.96395   0.97119   0.97284
 Alpha virt. eigenvalues --    0.97932   0.98538   0.99636   0.99775   0.99824
 Alpha virt. eigenvalues --    1.01416   1.02408   1.03109   1.04137   1.04454
 Alpha virt. eigenvalues --    1.06857   1.08338   1.08918   1.09236   1.09579
 Alpha virt. eigenvalues --    1.09648   1.10459   1.10567   1.11250   1.12483
 Alpha virt. eigenvalues --    1.12891   1.13693   1.15562   1.17234   1.17624
 Alpha virt. eigenvalues --    1.17822   1.19618   1.19829   1.21484   1.21820
 Alpha virt. eigenvalues --    1.22410   1.22695   1.23722   1.24581   1.25158
 Alpha virt. eigenvalues --    1.25333   1.25429   1.25651   1.25723   1.27849
 Alpha virt. eigenvalues --    1.28301   1.28681   1.29540   1.29994   1.30467
 Alpha virt. eigenvalues --    1.30489   1.30619   1.30967   1.31118   1.31849
 Alpha virt. eigenvalues --    1.33307   1.33826   1.34667   1.35463   1.36254
 Alpha virt. eigenvalues --    1.36538   1.37906   1.37949   1.37981   1.38171
 Alpha virt. eigenvalues --    1.39038   1.39631   1.39985   1.40047   1.42208
 Alpha virt. eigenvalues --    1.43184   1.43744   1.44336   1.44871   1.46398
 Alpha virt. eigenvalues --    1.46964   1.48592   1.49994   1.50833   1.51058
 Alpha virt. eigenvalues --    1.52131   1.53864   1.54323   1.55510   1.57145
 Alpha virt. eigenvalues --    1.57471   1.57511   1.58110   1.58625   1.59509
 Alpha virt. eigenvalues --    1.60294   1.61970   1.62434   1.62436   1.62803
 Alpha virt. eigenvalues --    1.63755   1.64098   1.65417   1.66311   1.66312
 Alpha virt. eigenvalues --    1.67824   1.70222   1.71014   1.71422   1.72765
 Alpha virt. eigenvalues --    1.73264   1.73538   1.74693   1.75162   1.76599
 Alpha virt. eigenvalues --    1.76740   1.76928   1.77839   1.77839   1.77971
 Alpha virt. eigenvalues --    1.78174   1.79941   1.80618   1.82152   1.82911
 Alpha virt. eigenvalues --    1.83127   1.83194   1.83872   1.84248   1.84796
 Alpha virt. eigenvalues --    1.85186   1.89034   1.89163   1.89540   1.90078
 Alpha virt. eigenvalues --    1.90315   1.93814   1.94068   1.94467   1.95119
 Alpha virt. eigenvalues --    1.95154   1.96589   1.97912   1.99131   1.99394
 Alpha virt. eigenvalues --    1.99637   2.00949   2.02719   2.04281   2.05654
 Alpha virt. eigenvalues --    2.08262   2.09111   2.09461   2.09907   2.10272
 Alpha virt. eigenvalues --    2.11049   2.11787   2.12421   2.12614   2.15822
 Alpha virt. eigenvalues --    2.16078   2.16379   2.17477   2.19092   2.19190
 Alpha virt. eigenvalues --    2.20748   2.20955   2.23152   2.23851   2.24096
 Alpha virt. eigenvalues --    2.26041   2.27289   2.27994   2.28736   2.29501
 Alpha virt. eigenvalues --    2.30700   2.30765   2.30778   2.31485   2.33542
 Alpha virt. eigenvalues --    2.34326   2.35487   2.35567   2.36178   2.37127
 Alpha virt. eigenvalues --    2.37889   2.38475   2.39819   2.40683   2.41628
 Alpha virt. eigenvalues --    2.43633   2.43731   2.44372   2.45626   2.46716
 Alpha virt. eigenvalues --    2.47255   2.47888   2.50211   2.51547   2.51857
 Alpha virt. eigenvalues --    2.53632   2.54522   2.54777   2.54916   2.56588
 Alpha virt. eigenvalues --    2.56875   2.57732   2.57825   2.58663   2.59340
 Alpha virt. eigenvalues --    2.59946   2.60562   2.60788   2.61640   2.61657
 Alpha virt. eigenvalues --    2.63143   2.64734   2.66441   2.67018   2.67314
 Alpha virt. eigenvalues --    2.67723   2.69083   2.69927   2.70039   2.70149
 Alpha virt. eigenvalues --    2.70606   2.71245   2.72114   2.73624   2.73743
 Alpha virt. eigenvalues --    2.74006   2.74726   2.74981   2.76154   2.76301
 Alpha virt. eigenvalues --    2.77152   2.77346   2.79450   2.80042   2.81395
 Alpha virt. eigenvalues --    2.81456   2.82258   2.82415   2.82568   2.82918
 Alpha virt. eigenvalues --    2.83309   2.84936   2.85207   2.86559   2.86876
 Alpha virt. eigenvalues --    2.87449   2.87673   2.88224   2.89105   2.89578
 Alpha virt. eigenvalues --    2.89751   2.90558   2.92221   2.92253   2.93904
 Alpha virt. eigenvalues --    2.93928   2.95095   2.95264   2.95718   2.96317
 Alpha virt. eigenvalues --    2.96721   2.96925   2.98613   3.00201   3.01020
 Alpha virt. eigenvalues --    3.01594   3.01649   3.01959   3.02356   3.03062
 Alpha virt. eigenvalues --    3.03142   3.05315   3.06200   3.07964   3.08789
 Alpha virt. eigenvalues --    3.09324   3.09490   3.10211   3.10420   3.11982
 Alpha virt. eigenvalues --    3.12093   3.12680   3.13272   3.14558   3.14575
 Alpha virt. eigenvalues --    3.15270   3.15341   3.17589   3.17690   3.18734
 Alpha virt. eigenvalues --    3.19331   3.19358   3.19548   3.21089   3.21886
 Alpha virt. eigenvalues --    3.22412   3.23877   3.24031   3.24392   3.24894
 Alpha virt. eigenvalues --    3.25227   3.25475   3.25630   3.26591   3.28744
 Alpha virt. eigenvalues --    3.29134   3.29401   3.29937   3.30377   3.30983
 Alpha virt. eigenvalues --    3.31898   3.32270   3.32382   3.32638   3.33317
 Alpha virt. eigenvalues --    3.35188   3.35469   3.36724   3.37080   3.37116
 Alpha virt. eigenvalues --    3.37472   3.38079   3.38405   3.38644   3.39694
 Alpha virt. eigenvalues --    3.40796   3.41483   3.41960   3.43320   3.44431
 Alpha virt. eigenvalues --    3.45256   3.46725   3.47310   3.47423   3.47949
 Alpha virt. eigenvalues --    3.48080   3.48966   3.50419   3.50434   3.50649
 Alpha virt. eigenvalues --    3.51129   3.51378   3.51882   3.54250   3.54400
 Alpha virt. eigenvalues --    3.54796   3.55097   3.57738   3.57898   3.58702
 Alpha virt. eigenvalues --    3.58971   3.59706   3.59957   3.60594   3.60883
 Alpha virt. eigenvalues --    3.61459   3.63362   3.64000   3.64747   3.64841
 Alpha virt. eigenvalues --    3.65676   3.65814   3.66277   3.66590   3.68298
 Alpha virt. eigenvalues --    3.68523   3.68814   3.69152   3.70575   3.71194
 Alpha virt. eigenvalues --    3.72487   3.72790   3.75474   3.76412   3.76664
 Alpha virt. eigenvalues --    3.77498   3.79765   3.80668   3.81375   3.83295
 Alpha virt. eigenvalues --    3.85748   3.86953   3.87327   3.90592   3.90744
 Alpha virt. eigenvalues --    3.92199   3.92467   3.94206   3.94344   3.94805
 Alpha virt. eigenvalues --    3.95536   3.95669   3.96116   3.96140   3.97396
 Alpha virt. eigenvalues --    3.98012   3.98441   3.98533   3.99793   4.01442
 Alpha virt. eigenvalues --    4.02964   4.03074   4.03530   4.04325   4.05462
 Alpha virt. eigenvalues --    4.05649   4.06627   4.08712   4.09294   4.09866
 Alpha virt. eigenvalues --    4.11265   4.11990   4.12663   4.13109   4.13275
 Alpha virt. eigenvalues --    4.15123   4.15323   4.16679   4.18172   4.18631
 Alpha virt. eigenvalues --    4.19343   4.20607   4.20756   4.22462   4.22657
 Alpha virt. eigenvalues --    4.23053   4.24024   4.24749   4.25239   4.27574
 Alpha virt. eigenvalues --    4.27810   4.28140   4.29209   4.29230   4.29880
 Alpha virt. eigenvalues --    4.30338   4.30937   4.31770   4.32147   4.33801
 Alpha virt. eigenvalues --    4.36536   4.37117   4.37291   4.37868   4.39825
 Alpha virt. eigenvalues --    4.40064   4.40831   4.43181   4.43233   4.44646
 Alpha virt. eigenvalues --    4.45386   4.47456   4.48769   4.52788   4.52813
 Alpha virt. eigenvalues --    4.52910   4.54433   4.56873   4.57634   4.61238
 Alpha virt. eigenvalues --    4.62091   4.64510   4.65324   4.69917   4.70629
 Alpha virt. eigenvalues --    4.72109   4.72612   4.72742   4.75438   4.76868
 Alpha virt. eigenvalues --    4.77767   4.81336   4.82817   4.86279   4.86319
 Alpha virt. eigenvalues --    4.89985   4.90106   4.91788   4.92381   4.92758
 Alpha virt. eigenvalues --    4.93370   4.94385   4.94766   4.96877   4.96885
 Alpha virt. eigenvalues --    4.98763   5.05426   5.08597   5.08691   5.10479
 Alpha virt. eigenvalues --    5.10785   5.11272   5.14728   5.15674   5.18381
 Alpha virt. eigenvalues --    5.21644   5.23875   5.24499   5.24931   5.25239
 Alpha virt. eigenvalues --    5.33331   5.35504   5.36768   5.40496   5.44767
 Alpha virt. eigenvalues --    5.46663   5.47105   5.48065   5.54631   5.61390
 Alpha virt. eigenvalues --    5.65388   5.73154   5.74545   5.76341   5.83590
 Alpha virt. eigenvalues --    5.95437   6.12471  22.28727  22.43594  22.52979
 Alpha virt. eigenvalues --   22.63203  22.72544  22.73105  22.75860  22.78328
 Alpha virt. eigenvalues --   22.80886  22.82579  22.90906  22.93241  22.95456
 Alpha virt. eigenvalues --   22.98812  23.01223  23.04019  23.06569  23.23826
 Alpha virt. eigenvalues --   23.25751  23.28210  23.48347  23.81269
          Condensed to atoms (all electrons):
               1          2          3          4          5          6
     1  C    5.642211   0.463372  -0.002720   0.002920  -0.010138  -0.000122
     2  H    0.463372   0.507699  -0.000906   0.000840  -0.000110   0.000012
     3  C   -0.002720  -0.000906   5.705457  -0.115325   0.273341   0.006538
     4  C    0.002920   0.000840  -0.115325   5.601065  -0.119314  -0.056203
     5  C   -0.010138  -0.000110   0.273341  -0.119314   5.396920   0.453946
     6  H   -0.000122   0.000012   0.006538  -0.056203   0.453946   0.539481
     7  C    0.002920   0.000840  -0.115322   0.328334  -0.119311  -0.056203
     8  H    0.000014   0.000150  -0.051555   0.011287  -0.054193  -0.003380
     9  C   -0.008533  -0.000280   0.201280  -0.219509   0.282769   0.013216
    10  C    0.005243  -0.000037  -0.212491   0.282740  -0.054510  -0.058816
    11  H    0.000005  -0.000001   0.006210   0.013215  -0.058814  -0.004598
    12  C   -0.008533  -0.000280   0.201283  -0.088546   0.282769   0.013216
    13  H    0.000020  -0.000001   0.023857  -0.071974   0.016098  -0.000140
    14  C    0.011360   0.001528   0.164084   0.201318  -0.212542   0.006209
    15  C    0.199937  -0.076004  -0.018462  -0.003190  -0.000368  -0.000074
    16  C   -0.021848   0.016094  -0.019886   0.005589  -0.000404   0.000061
    17  C   -0.193102  -0.003816   0.011389  -0.008525   0.005241   0.000005
    18  H   -0.003816  -0.000000   0.001527  -0.000280  -0.000037  -0.000001
    19  C   -0.021847   0.016094  -0.019886   0.000430  -0.000403   0.000061
    20  C    0.199936  -0.076004  -0.018463   0.000507  -0.000368  -0.000074
    21  C   -0.130918  -0.001228  -0.001819   0.001676  -0.000973  -0.000008
    22  C    0.016141   0.000373   0.000002   0.000733  -0.000056   0.000002
    23  C   -0.008679   0.000067   0.000945  -0.000727   0.000080  -0.000001
    24  C    0.024980  -0.000276  -0.000261  -0.003354   0.000548   0.000002
    25  C    0.024980  -0.000276  -0.000261  -0.000273   0.000548   0.000002
    26  C   -0.008679   0.000067   0.000945  -0.000116   0.000080  -0.000001
    27  C    0.016141   0.000373   0.000002   0.000116  -0.000056   0.000002
    28  C   -0.130917  -0.001228  -0.001819   0.000277  -0.000973  -0.000008
    29  H    0.000014   0.000150  -0.051554   0.437244  -0.054192  -0.003380
    30  H    0.000020  -0.000001   0.023858  -0.004519   0.016098  -0.000140
    31  H   -0.009586   0.004030  -0.000142   0.000092  -0.000008  -0.000000
    32  H   -0.000262  -0.000026   0.000006  -0.000013   0.000000  -0.000000
    33  H    0.000023  -0.000002   0.000005  -0.000002   0.000000   0.000000
    34  H    0.000383   0.000009  -0.000056  -0.000007  -0.000004  -0.000000
    35  H    0.000383   0.000009  -0.000056   0.000004  -0.000004  -0.000000
    36  H    0.000023  -0.000002   0.000005  -0.000000   0.000000   0.000000
    37  H   -0.000262  -0.000026   0.000006   0.000000   0.000000  -0.000000
    38  H   -0.009586   0.004030  -0.000142  -0.000013  -0.000008  -0.000000
               7          8          9         10         11         12
     1  C    0.002920   0.000014  -0.008533   0.005243   0.000005  -0.008533
     2  H    0.000840   0.000150  -0.000280  -0.000037  -0.000001  -0.000280
     3  C   -0.115322  -0.051555   0.201280  -0.212491   0.006210   0.201283
     4  C    0.328334   0.011287  -0.219509   0.282740   0.013215  -0.088546
     5  C   -0.119311  -0.054193   0.282769  -0.054510  -0.058814   0.282769
     6  H   -0.056203  -0.003380   0.013216  -0.058816  -0.004598   0.013216
     7  C    5.601057   0.437245  -0.088542   0.282737   0.013215  -0.219508
     8  H    0.437245   0.572891  -0.071978   0.016102  -0.000140  -0.004520
     9  C   -0.088542  -0.071978   5.601083  -0.119338  -0.056207   0.328359
    10  C    0.282737   0.016102  -0.119338   5.396938   0.453946  -0.119340
    11  H    0.013215  -0.000140  -0.056207   0.453946   0.539483  -0.056207
    12  C   -0.219508  -0.004520   0.328359  -0.119340  -0.056207   5.601088
    13  H   -0.004519   0.000233   0.011283  -0.054184  -0.003379   0.437235
    14  C    0.201318   0.023859  -0.115336   0.273343   0.006542  -0.115339
    15  C    0.000506  -0.000320   0.000436  -0.000404   0.000061   0.005592
    16  C    0.000431   0.001139   0.000504  -0.000369  -0.000074  -0.003191
    17  C   -0.008525   0.000019   0.002930  -0.010131  -0.000122   0.002930
    18  H   -0.000280  -0.000001   0.000840  -0.000110   0.000012   0.000840
    19  C    0.005589  -0.000086  -0.003191  -0.000370  -0.000074   0.000505
    20  C   -0.003189   0.000418   0.005592  -0.000404   0.000061   0.000435
    21  C    0.000277   0.000027  -0.000273   0.000548   0.000002  -0.003355
    22  C    0.000116   0.000000  -0.000116   0.000080  -0.000001  -0.000727
    23  C   -0.000116  -0.000001   0.000116  -0.000056   0.000002   0.000734
    24  C   -0.000273  -0.000003   0.000276  -0.000972  -0.000008   0.001675
    25  C   -0.003354  -0.000286   0.001674  -0.000972  -0.000008   0.000276
    26  C   -0.000727  -0.000168   0.000734  -0.000056   0.000002   0.000116
    27  C    0.000733   0.000076  -0.000727   0.000080  -0.000001  -0.000116
    28  C    0.001676   0.003103  -0.003354   0.000548   0.000002  -0.000273
    29  H    0.011287   0.000227  -0.004520   0.016102  -0.000140  -0.071978
    30  H   -0.071975  -0.002242   0.437236  -0.054184  -0.003379   0.011283
    31  H   -0.000013   0.000001   0.000004  -0.000004  -0.000000  -0.000007
    32  H    0.000000   0.000000  -0.000000   0.000000   0.000000  -0.000002
    33  H   -0.000000  -0.000000   0.000000   0.000000  -0.000000  -0.000013
    34  H    0.000004   0.000000  -0.000013  -0.000008  -0.000000   0.000092
    35  H   -0.000007   0.000002   0.000092  -0.000008  -0.000000  -0.000013
    36  H   -0.000002  -0.000000  -0.000013   0.000000  -0.000000   0.000000
    37  H   -0.000013  -0.000017  -0.000002   0.000000   0.000000  -0.000000
    38  H    0.000092   0.000107  -0.000007  -0.000004  -0.000000   0.000004
              13         14         15         16         17         18
     1  C    0.000020   0.011360   0.199937  -0.021848  -0.193102  -0.003816
     2  H   -0.000001   0.001528  -0.076004   0.016094  -0.003816  -0.000000
     3  C    0.023857   0.164084  -0.018462  -0.019886   0.011389   0.001527
     4  C   -0.071974   0.201318  -0.003190   0.005589  -0.008525  -0.000280
     5  C    0.016098  -0.212542  -0.000368  -0.000404   0.005241  -0.000037
     6  H   -0.000140   0.006209  -0.000074   0.000061   0.000005  -0.000001
     7  C   -0.004519   0.201318   0.000506   0.000431  -0.008525  -0.000280
     8  H    0.000233   0.023859  -0.000320   0.001139   0.000019  -0.000001
     9  C    0.011283  -0.115336   0.000436   0.000504   0.002930   0.000840
    10  C   -0.054184   0.273343  -0.000404  -0.000369  -0.010131  -0.000110
    11  H   -0.003379   0.006542   0.000061  -0.000074  -0.000122   0.000012
    12  C    0.437235  -0.115339   0.005592  -0.003191   0.002930   0.000840
    13  H    0.572890  -0.051549  -0.000086   0.000419   0.000011   0.000150
    14  C   -0.051549   5.705500  -0.019877  -0.018531  -0.002559  -0.000899
    15  C   -0.000086  -0.019877   5.322089   0.194546  -0.021791   0.016094
    16  C    0.000419  -0.018531   0.194546   5.321955   0.200055  -0.076004
    17  C    0.000011  -0.002559  -0.021791   0.200055   5.642172   0.463374
    18  H    0.000150  -0.000899   0.016094  -0.076004   0.463374   0.507698
    19  C   -0.000318  -0.018531  -0.067129   0.144496   0.200055  -0.076004
    20  C    0.001138  -0.019877   0.144589  -0.067129  -0.021789   0.016094
    21  C   -0.000286  -0.000260   0.005825   0.002842   0.024978  -0.000276
    22  C   -0.000168   0.000945  -0.003385   0.001756  -0.008677   0.000067
    23  C    0.000076   0.000002   0.001756  -0.003385   0.016143   0.000373
    24  C    0.003102  -0.001819   0.002841   0.005825  -0.130926  -0.001228
    25  C    0.000027  -0.001819   0.022206   0.310267  -0.130924  -0.001228
    26  C    0.000000   0.000002  -0.097528   0.032133   0.016142   0.000373
    27  C   -0.000001   0.000945   0.032126  -0.097526  -0.008677   0.000067
    28  C   -0.000003  -0.000260   0.310264   0.022223   0.024978  -0.000276
    29  H   -0.002242   0.023859   0.000418  -0.000086   0.000019  -0.000001
    30  H    0.000227  -0.051550   0.001138  -0.000318   0.000011   0.000150
    31  H    0.000002  -0.000056   0.001959  -0.000031   0.000382   0.000009
    32  H   -0.000000   0.000005   0.000004  -0.000001   0.000023  -0.000002
    33  H   -0.000017   0.000006  -0.000001   0.000004  -0.000262  -0.000026
    34  H    0.000107  -0.000142  -0.000031   0.001959  -0.009586   0.004030
    35  H    0.000001  -0.000142   0.016848  -0.065527  -0.009586   0.004030
    36  H    0.000000   0.000006  -0.004274   0.014524  -0.000262  -0.000026
    37  H   -0.000000   0.000005   0.014525  -0.004274   0.000023  -0.000002
    38  H    0.000000  -0.000056  -0.065528   0.016848   0.000382   0.000009
              19         20         21         22         23         24
     1  C   -0.021847   0.199936  -0.130918   0.016141  -0.008679   0.024980
     2  H    0.016094  -0.076004  -0.001228   0.000373   0.000067  -0.000276
     3  C   -0.019886  -0.018463  -0.001819   0.000002   0.000945  -0.000261
     4  C    0.000430   0.000507   0.001676   0.000733  -0.000727  -0.003354
     5  C   -0.000403  -0.000368  -0.000973  -0.000056   0.000080   0.000548
     6  H    0.000061  -0.000074  -0.000008   0.000002  -0.000001   0.000002
     7  C    0.005589  -0.003189   0.000277   0.000116  -0.000116  -0.000273
     8  H   -0.000086   0.000418   0.000027   0.000000  -0.000001  -0.000003
     9  C   -0.003191   0.005592  -0.000273  -0.000116   0.000116   0.000276
    10  C   -0.000370  -0.000404   0.000548   0.000080  -0.000056  -0.000972
    11  H   -0.000074   0.000061   0.000002  -0.000001   0.000002  -0.000008
    12  C    0.000505   0.000435  -0.003355  -0.000727   0.000734   0.001675
    13  H   -0.000318   0.001138  -0.000286  -0.000168   0.000076   0.003102
    14  C   -0.018531  -0.019877  -0.000260   0.000945   0.000002  -0.001819
    15  C   -0.067129   0.144589   0.005825  -0.003385   0.001756   0.002841
    16  C    0.144496  -0.067129   0.002842   0.001756  -0.003385   0.005825
    17  C    0.200055  -0.021789   0.024978  -0.008677   0.016143  -0.130926
    18  H   -0.076004   0.016094  -0.000276   0.000067   0.000373  -0.001228
    19  C    5.321959   0.194541   0.022224  -0.097527   0.032134   0.310265
    20  C    0.194541   5.322094   0.310262   0.032127  -0.097529   0.022207
    21  C    0.022224   0.310262   5.289023   0.417340   0.048998  -0.105649
    22  C   -0.097527   0.032127   0.417340   5.054703   0.317276   0.048994
    23  C    0.032134  -0.097529   0.048998   0.317276   5.054704   0.417342
    24  C    0.310265   0.022207  -0.105649   0.048994   0.417342   5.289007
    25  C    0.005825   0.002841   0.000174   0.000028  -0.000030  -0.001940
    26  C   -0.003385   0.001756   0.000028  -0.000005   0.000006  -0.000030
    27  C    0.001756  -0.003385  -0.000030   0.000006  -0.000005   0.000028
    28  C    0.002842   0.005825  -0.001940  -0.000030   0.000028   0.000174
    29  H    0.001139  -0.000320   0.003103   0.000076  -0.000168  -0.000286
    30  H    0.000419  -0.000086  -0.000003  -0.000001   0.000000   0.000027
    31  H    0.016848  -0.065528   0.464351  -0.061060   0.011969  -0.004992
    32  H   -0.004274   0.014525  -0.065729   0.462670  -0.061313   0.012863
    33  H    0.014524  -0.004274   0.012863  -0.061313   0.462669  -0.065728
    34  H   -0.065528   0.016848  -0.004992   0.011969  -0.061060   0.464350
    35  H    0.001959  -0.000031  -0.000006   0.000001  -0.000002  -0.000012
    36  H    0.000004  -0.000001  -0.000000   0.000000  -0.000000  -0.000000
    37  H   -0.000001   0.000004  -0.000000  -0.000000   0.000000  -0.000000
    38  H   -0.000031   0.001959  -0.000012  -0.000002   0.000001  -0.000006
              25         26         27         28         29         30
     1  C    0.024980  -0.008679   0.016141  -0.130917   0.000014   0.000020
     2  H   -0.000276   0.000067   0.000373  -0.001228   0.000150  -0.000001
     3  C   -0.000261   0.000945   0.000002  -0.001819  -0.051554   0.023858
     4  C   -0.000273  -0.000116   0.000116   0.000277   0.437244  -0.004519
     5  C    0.000548   0.000080  -0.000056  -0.000973  -0.054192   0.016098
     6  H    0.000002  -0.000001   0.000002  -0.000008  -0.003380  -0.000140
     7  C   -0.003354  -0.000727   0.000733   0.001676   0.011287  -0.071975
     8  H   -0.000286  -0.000168   0.000076   0.003103   0.000227  -0.002242
     9  C    0.001674   0.000734  -0.000727  -0.003354  -0.004520   0.437236
    10  C   -0.000972  -0.000056   0.000080   0.000548   0.016102  -0.054184
    11  H   -0.000008   0.000002  -0.000001   0.000002  -0.000140  -0.003379
    12  C    0.000276   0.000116  -0.000116  -0.000273  -0.071978   0.011283
    13  H    0.000027   0.000000  -0.000001  -0.000003  -0.002242   0.000227
    14  C   -0.001819   0.000002   0.000945  -0.000260   0.023859  -0.051550
    15  C    0.022206  -0.097528   0.032126   0.310264   0.000418   0.001138
    16  C    0.310267   0.032133  -0.097526   0.022223  -0.000086  -0.000318
    17  C   -0.130924   0.016142  -0.008677   0.024978   0.000019   0.000011
    18  H   -0.001228   0.000373   0.000067  -0.000276  -0.000001   0.000150
    19  C    0.005825  -0.003385   0.001756   0.002842   0.001139   0.000419
    20  C    0.002841   0.001756  -0.003385   0.005825  -0.000320  -0.000086
    21  C    0.000174   0.000028  -0.000030  -0.001940   0.003103  -0.000003
    22  C    0.000028  -0.000005   0.000006  -0.000030   0.000076  -0.000001
    23  C   -0.000030   0.000006  -0.000005   0.000028  -0.000168   0.000000
    24  C   -0.001940  -0.000030   0.000028   0.000174  -0.000286   0.000027
    25  C    5.289002   0.417343   0.048993  -0.105648  -0.000003   0.003102
    26  C    0.417343   5.054703   0.317278   0.048997  -0.000001   0.000076
    27  C    0.048993   0.317278   5.054702   0.417342   0.000000  -0.000168
    28  C   -0.105648   0.048997   0.417342   5.289018   0.000027  -0.000286
    29  H   -0.000003  -0.000001   0.000000   0.000027   0.572890   0.000233
    30  H    0.003102   0.000076  -0.000168  -0.000286   0.000233   0.572890
    31  H   -0.000006   0.000001  -0.000002  -0.000012   0.000107   0.000000
    32  H   -0.000000   0.000000  -0.000000  -0.000000  -0.000017  -0.000000
    33  H   -0.000000  -0.000000   0.000000  -0.000000  -0.000000   0.000000
    34  H   -0.000012  -0.000002   0.000001  -0.000006   0.000002   0.000001
    35  H    0.464349  -0.061060   0.011969  -0.004992   0.000000   0.000107
    36  H   -0.065728   0.462669  -0.061313   0.012863  -0.000000  -0.000017
    37  H    0.012863  -0.061313   0.462669  -0.065728   0.000000  -0.000000
    38  H   -0.004992   0.011969  -0.061060   0.464351   0.000001   0.000002
              31         32         33         34         35         36
     1  C   -0.009586  -0.000262   0.000023   0.000383   0.000383   0.000023
     2  H    0.004030  -0.000026  -0.000002   0.000009   0.000009  -0.000002
     3  C   -0.000142   0.000006   0.000005  -0.000056  -0.000056   0.000005
     4  C    0.000092  -0.000013  -0.000002  -0.000007   0.000004  -0.000000
     5  C   -0.000008   0.000000   0.000000  -0.000004  -0.000004   0.000000
     6  H   -0.000000  -0.000000   0.000000  -0.000000  -0.000000   0.000000
     7  C   -0.000013   0.000000  -0.000000   0.000004  -0.000007  -0.000002
     8  H    0.000001   0.000000  -0.000000   0.000000   0.000002  -0.000000
     9  C    0.000004  -0.000000   0.000000  -0.000013   0.000092  -0.000013
    10  C   -0.000004   0.000000   0.000000  -0.000008  -0.000008   0.000000
    11  H   -0.000000   0.000000  -0.000000  -0.000000  -0.000000  -0.000000
    12  C   -0.000007  -0.000002  -0.000013   0.000092  -0.000013   0.000000
    13  H    0.000002  -0.000000  -0.000017   0.000107   0.000001   0.000000
    14  C   -0.000056   0.000005   0.000006  -0.000142  -0.000142   0.000006
    15  C    0.001959   0.000004  -0.000001  -0.000031   0.016848  -0.004274
    16  C   -0.000031  -0.000001   0.000004   0.001959  -0.065527   0.014524
    17  C    0.000382   0.000023  -0.000262  -0.009586  -0.009586  -0.000262
    18  H    0.000009  -0.000002  -0.000026   0.004030   0.004030  -0.000026
    19  C    0.016848  -0.004274   0.014524  -0.065528   0.001959   0.000004
    20  C   -0.065528   0.014525  -0.004274   0.016848  -0.000031  -0.000001
    21  C    0.464351  -0.065729   0.012863  -0.004992  -0.000006  -0.000000
    22  C   -0.061060   0.462670  -0.061313   0.011969   0.000001   0.000000
    23  C    0.011969  -0.061313   0.462669  -0.061060  -0.000002  -0.000000
    24  C   -0.004992   0.012863  -0.065728   0.464350  -0.000012  -0.000000
    25  C   -0.000006  -0.000000  -0.000000  -0.000012   0.464349  -0.065728
    26  C    0.000001   0.000000  -0.000000  -0.000002  -0.061060   0.462669
    27  C   -0.000002  -0.000000   0.000000   0.000001   0.011969  -0.061313
    28  C   -0.000012  -0.000000  -0.000000  -0.000006  -0.004992   0.012863
    29  H    0.000107  -0.000017  -0.000000   0.000002   0.000000  -0.000000
    30  H    0.000000  -0.000000   0.000000   0.000001   0.000107  -0.000017
    31  H    0.504985  -0.007180  -0.000049   0.000012   0.000000  -0.000000
    32  H   -0.007180   0.501351  -0.006414  -0.000049  -0.000000   0.000000
    33  H   -0.000049  -0.006414   0.501352  -0.007180  -0.000000  -0.000000
    34  H    0.000012  -0.000049  -0.007180   0.504985   0.000020  -0.000000
    35  H    0.000000  -0.000000  -0.000000   0.000020   0.504985  -0.007180
    36  H   -0.000000   0.000000  -0.000000  -0.000000  -0.007180   0.501352
    37  H   -0.000000  -0.000000   0.000000  -0.000000  -0.000049  -0.006414
    38  H    0.000020  -0.000000  -0.000000   0.000000   0.000012  -0.000049
              37         38
     1  C   -0.000262  -0.009586
     2  H   -0.000026   0.004030
     3  C    0.000006  -0.000142
     4  C    0.000000  -0.000013
     5  C    0.000000  -0.000008
     6  H   -0.000000  -0.000000
     7  C   -0.000013   0.000092
     8  H   -0.000017   0.000107
     9  C   -0.000002  -0.000007
    10  C    0.000000  -0.000004
    11  H    0.000000  -0.000000
    12  C   -0.000000   0.000004
    13  H   -0.000000   0.000000
    14  C    0.000005  -0.000056
    15  C    0.014525  -0.065528
    16  C   -0.004274   0.016848
    17  C    0.000023   0.000382
    18  H   -0.000002   0.000009
    19  C   -0.000001  -0.000031
    20  C    0.000004   0.001959
    21  C   -0.000000  -0.000012
    22  C   -0.000000  -0.000002
    23  C    0.000000   0.000001
    24  C   -0.000000  -0.000006
    25  C    0.012863  -0.004992
    26  C   -0.061313   0.011969
    27  C    0.462669  -0.061060
    28  C   -0.065728   0.464351
    29  H    0.000000   0.000001
    30  H   -0.000000   0.000002
    31  H   -0.000000   0.000020
    32  H   -0.000000  -0.000000
    33  H    0.000000  -0.000000
    34  H   -0.000000   0.000000
    35  H   -0.000049   0.000012
    36  H   -0.006414  -0.000049
    37  H    0.501352  -0.007180
    38  H   -0.007180   0.504985
 Mulliken charges:
               1
     1  C   -0.041478
     2  H    0.144770
     3  C    0.010383
     4  C   -0.196495
     5  C   -0.041653
     6  H    0.150397
     7  C   -0.196495
     8  H    0.121989
     9  C   -0.196481
    10  C   -0.041639
    11  H    0.150396
    12  C   -0.196481
    13  H    0.121992
    14  C    0.010307
    15  C    0.084690
    16  C    0.084915
    17  C   -0.042002
    18  H    0.144761
    19  C    0.084916
    20  C    0.084691
    21  C   -0.286785
    22  C   -0.132336
    23  C   -0.132348
    24  C   -0.286741
    25  C   -0.286739
    26  C   -0.132349
    27  C   -0.132336
    28  C   -0.286784
    29  H    0.121989
    30  H    0.121992
    31  H    0.143905
    32  H    0.153833
    33  H    0.153833
    34  H    0.143906
    35  H    0.143906
    36  H    0.153833
    37  H    0.153833
    38  H    0.143905
 Sum of Mulliken charges =  -0.00000
 Mulliken charges with hydrogens summed into heavy atoms:
               1
     1  C    0.103293
     3  C    0.010383
     4  C   -0.074506
     5  C    0.108745
     7  C   -0.074505
     9  C   -0.074489
    10  C    0.108757
    12  C   -0.074489
    14  C    0.010307
    15  C    0.084690
    16  C    0.084915
    17  C    0.102759
    19  C    0.084916
    20  C    0.084691
    21  C   -0.142880
    22  C    0.021497
    23  C    0.021485
    24  C   -0.142835
    25  C   -0.142833
    26  C    0.021484
    27  C    0.021497
    28  C   -0.142879
 APT charges:
               1
     1  C   -0.326870
     2  H    0.510632
     3  C   -0.067089
     4  C   -0.522004
     5  C   -0.735185
     6  H    0.823149
     7  C   -0.522003
     8  H    0.491958
     9  C   -0.522024
    10  C   -0.735240
    11  H    0.823158
    12  C   -0.522013
    13  H    0.491969
    14  C   -0.067082
    15  C   -0.170843
    16  C   -0.170679
    17  C   -0.327273
    18  H    0.510651
    19  C   -0.170680
    20  C   -0.170840
    21  C   -0.789067
    22  C   -0.592124
    23  C   -0.592130
    24  C   -0.789072
    25  C   -0.789071
    26  C   -0.592128
    27  C   -0.592130
    28  C   -0.789062
    29  H    0.491952
    30  H    0.491974
    31  H    0.548692
    32  H    0.931083
    33  H    0.931093
    34  H    0.548714
    35  H    0.548714
    36  H    0.931094
    37  H    0.931084
    38  H    0.548692
 Sum of APT charges =  -0.00000
 APT charges with hydrogens summed into heavy atoms:
               1
     1  C    0.183762
     3  C   -0.067089
     4  C   -0.030052
     5  C    0.087964
     7  C   -0.030044
     9  C   -0.030050
    10  C    0.087918
    12  C   -0.030044
    14  C   -0.067082
    15  C   -0.170843
    16  C   -0.170679
    17  C    0.183378
    19  C   -0.170680
    20  C   -0.170840
    21  C   -0.240375
    22  C    0.338959
    23  C    0.338963
    24  C   -0.240358
    25  C   -0.240357
    26  C    0.338966
    27  C    0.338954
    28  C   -0.240370
 Electronic spatial extent (au):  <R**2>=           5204.0330
 Charge=             -0.0000 electrons
 Dipole moment (field-independent basis, Debye):
    X=              0.0001    Y=              2.6701    Z=             -0.0003  Tot=              2.6701
 Quadrupole moment (field-independent basis, Debye-Ang):
   XX=           -114.4279   YY=           -124.4073   ZZ=           -114.0371
   XY=             -0.0002   XZ=              0.0000   YZ=             -0.0012
 Traceless Quadrupole moment (field-independent basis, Debye-Ang):
   XX=              3.1962   YY=             -6.7832   ZZ=              3.5870
   XY=             -0.0002   XZ=              0.0000   YZ=             -0.0012
 Octapole moment (field-independent basis, Debye-Ang**2):
  XXX=             -0.0008  YYY=             84.2540  ZZZ=             -0.0012  XYY=              0.0024
  XXY=            -16.8276  XXZ=             -0.0005  XZZ=             -0.0001  YZZ=             -7.4960
  YYZ=              0.0024  XYZ=              0.0002
 Hexadecapole moment (field-independent basis, Debye-Ang**3):
 XXXX=          -3039.2011 YYYY=          -2825.3555 ZZZZ=           -908.5961 XXXY=             -0.0085
 XXXZ=              0.0162 YYYX=              0.0020 YYYZ=              0.0126 ZZZX=              0.0163
 ZZZY=              0.0067 XXYY=          -1067.1531 XXZZ=           -659.9242 YYZZ=           -614.4375
 XXYZ=             -0.0000 YYXZ=              0.0069 ZZXY=             -0.0008
 N-N= 1.689557047844D+03 E-N=-5.346985671517D+03  KE= 8.428405562561D+02
  Exact polarizability:   0.000   0.000   0.000   0.000   0.000   0.000
 Approx polarizability: 364.434  -0.002 244.930  -0.001  -0.003 310.763
   1 Symmetry operations used in ECPInt.
 ECPInt:  NShTT=   46971 NPrTT=  144448 LenC2=   43160 LenP2D=   95640.
 LDataN:  DoStor=T MaxTD1= 8 Len=  415
 D2PCM: PCM CHGder 2nd derivatives, FixD1E=F FixD2E=F DoIter=F DoCFld=F I1PDM=0
 Calling FoFJK, ICntrl=    100147 FMM=F ISym2X=0 I1Cent= 0 IOpClX= 0 NMat=1 NMatS=1 NMatT=0.
 ***** Axes restored to original set *****
 -------------------------------------------------------------------
 Center     Atomic                   Forces (Hartrees/Bohr)
 Number     Number              X              Y              Z
 -------------------------------------------------------------------
      1        6           0.000000063   -0.004224643   -0.003614780
      2        1          -0.000000079    0.000064051   -0.002163476
      3        6          -0.000001196    0.008611862   -0.010453865
      4        6           0.001417125    0.000481178   -0.004004524
      5        6          -0.000000057   -0.006422597   -0.004608448
      6        1           0.000000146   -0.003473221   -0.002047576
      7        6          -0.001416367    0.000481346   -0.004003755
      8        1          -0.002876306    0.000012024   -0.002192937
      9        6          -0.001417221    0.000481499    0.004004841
     10        6          -0.000000004   -0.006422099    0.004607747
     11        1           0.000000237   -0.003473941    0.002047780
     12        6           0.001417378    0.000481518    0.004005139
     13        1           0.002875917    0.000011854    0.002192471
     14        6          -0.000000151    0.008607347    0.010452754
     15        6          -0.004213664    0.000973226   -0.005616822
     16        6          -0.004211881    0.000972071    0.005616417
     17        6           0.000000109   -0.004219125    0.003615682
     18        1           0.000000082    0.000063426    0.002163214
     19        6           0.004211748    0.000972149    0.005615837
     20        6           0.004214006    0.000973395   -0.005616411
     21        6          -0.004971248   -0.000260324   -0.004372013
     22        6           0.007793879    0.001143621    0.001684005
     23        6           0.007792528    0.001142926   -0.001684286
     24        6          -0.004969459   -0.000259691    0.004372980
     25        6           0.004970292   -0.000259605    0.004373318
     26        6          -0.007793559    0.001142828   -0.001684933
     27        6          -0.007793498    0.001143058    0.001685211
     28        6           0.004970948   -0.000259876   -0.004372537
     29        1           0.002875997    0.000012236   -0.002192683
     30        1          -0.002875672    0.000011617    0.002192558
     31        1          -0.000165526    0.000071507   -0.002468730
     32        1           0.002340241    0.000301352   -0.001208900
     33        1           0.002340525    0.000301530    0.001208945
     34        1          -0.000165490    0.000071690    0.002468286
     35        1           0.000165552    0.000071687    0.002468353
     36        1          -0.002340129    0.000301364    0.001208912
     37        1          -0.002340678    0.000301352   -0.001209069
     38        1           0.000165413    0.000071409   -0.002468704
 -------------------------------------------------------------------
 Cartesian Forces:  Max     0.010453865 RMS     0.003516286
 FormGI is forming the generalized inverse of G from B-inverse, IUseBI=4.

 GradGradGradGradGradGradGradGradGradGradGradGradGradGradGradGradGradGrad
 Berny optimization.
 Internal  Forces:  Max     0.011403283 RMS     0.002334664
 Search for a saddle point.
 Step number   1 out of a maximum of  228
 All quantities printed in internal units (Hartrees-Bohrs-Radians)
 Swapping is turned off.
 Second derivative matrix not updated -- analytic derivatives used.
 ITU=  0
     Eigenvalues ---   -0.01686   0.00151   0.00181   0.00384   0.00921
     Eigenvalues ---    0.01242   0.01251   0.01260   0.01263   0.01326
     Eigenvalues ---    0.01367   0.01470   0.01491   0.01661   0.01737
     Eigenvalues ---    0.01757   0.01778   0.01791   0.01852   0.01855
     Eigenvalues ---    0.01860   0.01954   0.02002   0.02085   0.02087
     Eigenvalues ---    0.02170   0.02185   0.02248   0.02405   0.02417
     Eigenvalues ---    0.02659   0.02717   0.02739   0.02755   0.02779
     Eigenvalues ---    0.02805   0.02815   0.03264   0.03948   0.04328
     Eigenvalues ---    0.04614   0.04675   0.05221   0.05338   0.05435
     Eigenvalues ---    0.07061   0.07233   0.08087   0.09112   0.09821
     Eigenvalues ---    0.09867   0.10735   0.10796   0.11284   0.11317
     Eigenvalues ---    0.12056   0.12177   0.12188   0.12216   0.12258
     Eigenvalues ---    0.12268   0.12270   0.13419   0.13425   0.14437
     Eigenvalues ---    0.14929   0.16432   0.18445   0.18612   0.18979
     Eigenvalues ---    0.19261   0.19586   0.19679   0.21268   0.21364
     Eigenvalues ---    0.24186   0.24883   0.25800   0.28053   0.32996
     Eigenvalues ---    0.33570   0.33571   0.33732   0.33767   0.33999
     Eigenvalues ---    0.34403   0.34587   0.34591   0.34619   0.35204
     Eigenvalues ---    0.35318   0.35388   0.35429   0.35463   0.35489
     Eigenvalues ---    0.35619   0.35632   0.35635   0.35686   0.39086
     Eigenvalues ---    0.39769   0.40062   0.40625   0.42157   0.47504
     Eigenvalues ---    0.47555   0.49471   0.49673
 Eigenvectors required to have negative eigenvalues:
                          R2        R23       D14       D20      D159
   1                   -0.63899  -0.63883   0.12964  -0.12964   0.12963
                         D149       D21       D15      D160      D152
   1                   -0.12963  -0.10602   0.10602   0.10601  -0.10601
 RFO step:  Lambda0=5.447796951D-04 Lambda=-5.26933271D-03.
 Linear search not attempted -- option 19 set.
 Iteration  1 RMS(Cart)=  0.03871625 RMS(Int)=  0.00010105
 Iteration  2 RMS(Cart)=  0.00016605 RMS(Int)=  0.00003927
 Iteration  3 RMS(Cart)=  0.00000001 RMS(Int)=  0.00003927
 Variable       Old X    -DE/DX   Delta X   Delta X   Delta X     New X
                                 (Linear)    (Quad)   (Total)
    R1        2.05513  -0.00216   0.00000  -0.00619  -0.00619   2.04894
    R2        4.81712  -0.00060   0.00000  -0.14213  -0.14206   4.67507
    R3        2.67718  -0.00940   0.00000  -0.01532  -0.01538   2.66180
    R4        2.67718  -0.00940   0.00000  -0.01532  -0.01538   2.66180
    R5        2.94808  -0.00442   0.00000  -0.01860  -0.01861   2.92946
    R6        2.94807  -0.00442   0.00000  -0.01860  -0.01861   2.92946
    R7        2.69426  -0.00979   0.00000  -0.01714  -0.01692   2.67734
    R8        2.98540  -0.00501   0.00000  -0.01967  -0.01966   2.96574
    R9        2.94692  -0.00728   0.00000  -0.02032  -0.02029   2.92662
   R10        2.06424  -0.00362   0.00000  -0.01033  -0.01033   2.05391
   R11        2.05883  -0.00402   0.00000  -0.01053  -0.01053   2.04830
   R12        2.98540  -0.00501   0.00000  -0.01967  -0.01966   2.96574
   R13        2.93266  -0.00632   0.00000  -0.02276  -0.02279   2.90987
   R14        2.06424  -0.00362   0.00000  -0.01033  -0.01033   2.05391
   R15        2.94692  -0.00728   0.00000  -0.02032  -0.02029   2.92662
   R16        2.98540  -0.00501   0.00000  -0.01967  -0.01966   2.96574
   R17        2.94808  -0.00442   0.00000  -0.01860  -0.01861   2.92947
   R18        2.06424  -0.00361   0.00000  -0.01033  -0.01033   2.05391
   R19        2.05883  -0.00402   0.00000  -0.01053  -0.01053   2.04830
   R20        2.98540  -0.00501   0.00000  -0.01967  -0.01966   2.96574
   R21        2.06424  -0.00362   0.00000  -0.01033  -0.01033   2.05391
   R22        2.94807  -0.00442   0.00000  -0.01860  -0.01861   2.92947
   R23        4.81748  -0.00060   0.00000  -0.14221  -0.14214   4.67534
   R24        2.70829  -0.00967   0.00000  -0.03028  -0.03037   2.67792
   R25        2.68604  -0.00531   0.00000  -0.00844  -0.00843   2.67762
   R26        2.67717  -0.00940   0.00000  -0.01531  -0.01537   2.66180
   R27        2.68605  -0.00531   0.00000  -0.00844  -0.00843   2.67762
   R28        2.05513  -0.00216   0.00000  -0.00619  -0.00619   2.04894
   R29        2.67717  -0.00940   0.00000  -0.01531  -0.01537   2.66180
   R30        2.70829  -0.00967   0.00000  -0.03027  -0.03037   2.67792
   R31        2.68605  -0.00531   0.00000  -0.00845  -0.00843   2.67762
   R32        2.68604  -0.00531   0.00000  -0.00844  -0.00843   2.67762
   R33        2.60117  -0.01140   0.00000  -0.02251  -0.02253   2.57864
   R34        2.05534  -0.00247   0.00000  -0.00660  -0.00660   2.04874
   R35        2.68056  -0.00461   0.00000  -0.00851  -0.00854   2.67202
   R36        2.05372  -0.00265   0.00000  -0.00684  -0.00684   2.04688
   R37        2.60116  -0.01140   0.00000  -0.02251  -0.02253   2.57864
   R38        2.05372  -0.00265   0.00000  -0.00684  -0.00684   2.04688
   R39        2.05534  -0.00247   0.00000  -0.00660  -0.00660   2.04874
   R40        2.60117  -0.01140   0.00000  -0.02251  -0.02253   2.57864
   R41        2.05534  -0.00247   0.00000  -0.00660  -0.00660   2.04874
   R42        2.68056  -0.00461   0.00000  -0.00851  -0.00854   2.67202
   R43        2.05372  -0.00265   0.00000  -0.00684  -0.00684   2.04688
   R44        2.60117  -0.01140   0.00000  -0.02251  -0.02253   2.57864
   R45        2.05372  -0.00265   0.00000  -0.00684  -0.00684   2.04688
   R46        2.05534  -0.00247   0.00000  -0.00660  -0.00660   2.04874
    A1        1.79850  -0.00047   0.00000   0.00212   0.00221   1.80071
    A2        2.06977   0.00072   0.00000   0.00278   0.00272   2.07249
    A3        2.06977   0.00072   0.00000   0.00278   0.00272   2.07249
    A4        1.57062  -0.00024   0.00000  -0.00170  -0.00176   1.56886
    A5        1.57062  -0.00024   0.00000  -0.00171  -0.00176   1.56886
    A6        2.11475  -0.00124   0.00000  -0.00540  -0.00528   2.10947
    A7        2.24825  -0.00042   0.00000  -0.00564  -0.00566   2.24259
    A8        2.24827  -0.00042   0.00000  -0.00565  -0.00567   2.24260
    A9        1.83874  -0.00054   0.00000   0.00621   0.00632   1.84507
   A10        1.69152   0.00077   0.00000   0.00867   0.00869   1.70021
   A11        1.61366   0.00049   0.00000  -0.00027  -0.00030   1.61336
   A12        1.61366   0.00049   0.00000  -0.00027  -0.00030   1.61336
   A13        1.46303  -0.00098   0.00000  -0.00887  -0.00888   1.45415
   A14        1.52793  -0.00049   0.00000   0.00027   0.00030   1.52823
   A15        2.22607   0.00069   0.00000   0.00118   0.00115   2.22722
   A16        1.56841   0.00016   0.00000  -0.00042  -0.00044   1.56797
   A17        2.18672   0.00035   0.00000   0.00149   0.00148   2.18820
   A18        2.24866  -0.00014   0.00000   0.00285   0.00285   2.25150
   A19        2.15373  -0.00054   0.00000  -0.00350  -0.00350   2.15023
   A20        1.66352   0.00115   0.00000   0.00905   0.00906   1.67257
   A21        1.57318  -0.00016   0.00000   0.00042   0.00044   1.57362
   A22        2.15373  -0.00054   0.00000  -0.00350  -0.00350   2.15023
   A23        2.18144   0.00051   0.00000  -0.00016  -0.00018   2.18126
   A24        1.57318  -0.00016   0.00000   0.00042   0.00044   1.57362
   A25        1.46303  -0.00098   0.00000  -0.00887  -0.00888   1.45415
   A26        2.22607   0.00069   0.00000   0.00118   0.00115   2.22722
   A27        1.52793  -0.00049   0.00000   0.00027   0.00030   1.52823
   A28        2.18672   0.00035   0.00000   0.00149   0.00148   2.18820
   A29        1.56841   0.00016   0.00000  -0.00042  -0.00044   1.56797
   A30        2.24866  -0.00014   0.00000   0.00285   0.00285   2.25150
   A31        1.56841   0.00016   0.00000  -0.00042  -0.00044   1.56797
   A32        1.52793  -0.00049   0.00000   0.00027   0.00031   1.52824
   A33        2.24866  -0.00014   0.00000   0.00285   0.00285   2.25150
   A34        1.46303  -0.00098   0.00000  -0.00887  -0.00888   1.45415
   A35        2.18672   0.00035   0.00000   0.00149   0.00148   2.18820
   A36        2.22607   0.00069   0.00000   0.00117   0.00114   2.22722
   A37        1.57318  -0.00016   0.00000   0.00042   0.00044   1.57362
   A38        2.18144   0.00051   0.00000  -0.00016  -0.00018   2.18126
   A39        1.57318  -0.00016   0.00000   0.00042   0.00044   1.57362
   A40        2.15373  -0.00054   0.00000  -0.00350  -0.00350   2.15023
   A41        1.66352   0.00115   0.00000   0.00905   0.00906   1.67257
   A42        2.15373  -0.00054   0.00000  -0.00350  -0.00350   2.15023
   A43        1.56841   0.00016   0.00000  -0.00042  -0.00044   1.56797
   A44        2.24866  -0.00014   0.00000   0.00285   0.00285   2.25150
   A45        1.52793  -0.00049   0.00000   0.00027   0.00031   1.52824
   A46        2.18672   0.00035   0.00000   0.00149   0.00148   2.18820
   A47        1.46303  -0.00098   0.00000  -0.00887  -0.00888   1.45415
   A48        2.22607   0.00069   0.00000   0.00117   0.00114   2.22722
   A49        1.61366   0.00049   0.00000  -0.00027  -0.00031   1.61335
   A50        1.61366   0.00049   0.00000  -0.00027  -0.00031   1.61335
   A51        1.83865  -0.00054   0.00000   0.00624   0.00635   1.84500
   A52        1.69152   0.00077   0.00000   0.00867   0.00868   1.70020
   A53        2.24830  -0.00042   0.00000  -0.00565  -0.00567   2.24263
   A54        2.24827  -0.00042   0.00000  -0.00564  -0.00566   2.24261
   A55        2.06427   0.00074   0.00000   0.00217   0.00211   2.06638
   A56        2.14248  -0.00099   0.00000  -0.00505  -0.00516   2.13732
   A57        2.07552   0.00025   0.00000   0.00207   0.00206   2.07758
   A58        2.06428   0.00074   0.00000   0.00217   0.00210   2.06638
   A59        2.07552   0.00025   0.00000   0.00207   0.00206   2.07758
   A60        2.14248  -0.00099   0.00000  -0.00504  -0.00516   2.13732
   A61        1.57057  -0.00024   0.00000  -0.00169  -0.00174   1.56882
   A62        1.79854  -0.00047   0.00000   0.00212   0.00221   1.80075
   A63        1.57056  -0.00024   0.00000  -0.00169  -0.00174   1.56882
   A64        2.06977   0.00072   0.00000   0.00278   0.00272   2.07249
   A65        2.11476  -0.00124   0.00000  -0.00540  -0.00528   2.10947
   A66        2.06977   0.00072   0.00000   0.00278   0.00272   2.07249
   A67        2.06428   0.00074   0.00000   0.00217   0.00210   2.06638
   A68        2.14248  -0.00099   0.00000  -0.00504  -0.00516   2.13732
   A69        2.07552   0.00025   0.00000   0.00207   0.00206   2.07758
   A70        2.06427   0.00074   0.00000   0.00217   0.00211   2.06638
   A71        2.14248  -0.00099   0.00000  -0.00505  -0.00516   2.13732
   A72        2.07552   0.00025   0.00000   0.00207   0.00206   2.07758
   A73        2.10770  -0.00080   0.00000  -0.00259  -0.00257   2.10513
   A74        2.07264   0.00056   0.00000   0.00102   0.00100   2.07364
   A75        2.10278   0.00025   0.00000   0.00165   0.00163   2.10440
   A76        2.09980   0.00055   0.00000   0.00056   0.00054   2.10034
   A77        2.09594  -0.00039   0.00000   0.00073   0.00074   2.09667
   A78        2.08745  -0.00016   0.00000  -0.00129  -0.00129   2.08616
   A79        2.09980   0.00055   0.00000   0.00056   0.00054   2.10034
   A80        2.08745  -0.00016   0.00000  -0.00129  -0.00128   2.08616
   A81        2.09593  -0.00039   0.00000   0.00073   0.00074   2.09667
   A82        2.10770  -0.00080   0.00000  -0.00259  -0.00257   2.10513
   A83        2.07264   0.00056   0.00000   0.00102   0.00100   2.07364
   A84        2.10278   0.00025   0.00000   0.00165   0.00162   2.10440
   A85        2.10770  -0.00080   0.00000  -0.00259  -0.00257   2.10513
   A86        2.07264   0.00056   0.00000   0.00102   0.00100   2.07364
   A87        2.10278   0.00025   0.00000   0.00165   0.00162   2.10440
   A88        2.09980   0.00055   0.00000   0.00056   0.00054   2.10034
   A89        2.09593  -0.00039   0.00000   0.00073   0.00074   2.09667
   A90        2.08745  -0.00016   0.00000  -0.00129  -0.00129   2.08616
   A91        2.09980   0.00055   0.00000   0.00056   0.00054   2.10034
   A92        2.08745  -0.00016   0.00000  -0.00129  -0.00129   2.08616
   A93        2.09593  -0.00039   0.00000   0.00073   0.00074   2.09667
   A94        2.10770  -0.00080   0.00000  -0.00259  -0.00257   2.10513
   A95        2.07264   0.00056   0.00000   0.00102   0.00100   2.07364
   A96        2.10278   0.00025   0.00000   0.00165   0.00163   2.10440
    D1       -1.28920  -0.00003   0.00000   0.00241   0.00241  -1.28679
    D2        1.28919   0.00003   0.00000  -0.00240  -0.00241   1.28678
    D3       -3.14159  -0.00000   0.00000  -0.00000  -0.00000   3.14159
    D4        2.90977  -0.00065   0.00000  -0.00029  -0.00023   2.90954
    D5       -0.79503  -0.00059   0.00000  -0.00510  -0.00504  -0.80008
    D6        1.05738  -0.00062   0.00000  -0.00270  -0.00264   1.05474
    D7        0.79502   0.00059   0.00000   0.00510   0.00505   0.80006
    D8       -2.90978   0.00065   0.00000   0.00030   0.00023  -2.90955
    D9       -1.05738   0.00062   0.00000   0.00270   0.00263  -1.05474
   D10       -3.09634  -0.00005   0.00000   0.00468   0.00471  -3.09164
   D11       -0.00107  -0.00010   0.00000  -0.01596  -0.01594  -0.01701
   D12       -1.26564  -0.00063   0.00000   0.00656   0.00665  -1.25900
   D13        1.82963  -0.00067   0.00000  -0.01408  -0.01400   1.81563
   D14        0.30483  -0.00105   0.00000   0.00354   0.00355   0.30838
   D15       -2.88308  -0.00110   0.00000  -0.01710  -0.01709  -2.90018
   D16        3.09634   0.00005   0.00000  -0.00468  -0.00471   3.09164
   D17        0.00107   0.00010   0.00000   0.01596   0.01594   0.01701
   D18        1.26565   0.00063   0.00000  -0.00656  -0.00665   1.25900
   D19       -1.82963   0.00067   0.00000   0.01408   0.01400  -1.81563
   D20       -0.30483   0.00105   0.00000  -0.00354  -0.00355  -0.30838
   D21        2.88308   0.00110   0.00000   0.01710   0.01709   2.90018
   D22        2.75539   0.00018   0.00000  -0.00590  -0.00597   2.74942
   D23       -1.95476   0.00044   0.00000  -0.00598  -0.00607  -1.96083
   D24        0.47737   0.00025   0.00000  -0.00040  -0.00045   0.47691
   D25        0.04619   0.00034   0.00000   0.00019   0.00017   0.04636
   D26        1.61922   0.00059   0.00000   0.00012   0.00008   1.61931
   D27       -2.23183   0.00040   0.00000   0.00570   0.00570  -2.22614
   D28       -1.57303  -0.00025   0.00000   0.00007   0.00009  -1.57294
   D29        0.00000  -0.00000   0.00000  -0.00000  -0.00000  -0.00000
   D30        2.43213  -0.00019   0.00000   0.00558   0.00561   2.43774
   D31       -2.75538  -0.00018   0.00000   0.00590   0.00597  -2.74941
   D32       -0.47736  -0.00025   0.00000   0.00039   0.00045  -0.47691
   D33        1.95477  -0.00044   0.00000   0.00597   0.00606   1.96083
   D34       -0.04619  -0.00034   0.00000  -0.00019  -0.00017  -0.04636
   D35        2.23183  -0.00040   0.00000  -0.00570  -0.00569   2.22614
   D36       -1.61922  -0.00059   0.00000  -0.00012  -0.00008  -1.61931
   D37        1.57303   0.00025   0.00000  -0.00007  -0.00009   1.57294
   D38       -2.43213   0.00019   0.00000  -0.00558  -0.00561  -2.43774
   D39       -0.00000   0.00000   0.00000   0.00000   0.00000   0.00000
   D40       -2.29481   0.00041   0.00000   0.00434   0.00434  -2.29047
   D41        2.29478  -0.00041   0.00000  -0.00432  -0.00433   2.29045
   D42       -0.00000   0.00000   0.00000   0.00000   0.00000   0.00000
   D43        1.69360   0.00082   0.00000   0.00866   0.00867   1.70227
   D44       -0.00000   0.00000   0.00000   0.00000   0.00000   0.00000
   D45       -2.29478   0.00041   0.00000   0.00433   0.00433  -2.29045
   D46        0.00000  -0.00000   0.00000  -0.00000  -0.00000  -0.00000
   D47       -1.69359  -0.00082   0.00000  -0.00866  -0.00867  -1.70227
   D48        2.29481  -0.00041   0.00000  -0.00434  -0.00434   2.29047
   D49       -2.42517  -0.00031   0.00000  -0.00174  -0.00171  -2.42688
   D50       -0.04548  -0.00034   0.00000  -0.00019  -0.00017  -0.04565
   D51        1.52794  -0.00051   0.00000   0.00030   0.00033   1.52827
   D52        2.33007   0.00020   0.00000  -0.00203  -0.00204   2.32803
   D53       -1.57342   0.00017   0.00000  -0.00049  -0.00051  -1.57392
   D54       -0.00000   0.00000   0.00000  -0.00000  -0.00000  -0.00000
   D55       -0.11429  -0.00006   0.00000  -0.00705  -0.00706  -0.12135
   D56        2.26540  -0.00009   0.00000  -0.00551  -0.00552   2.25988
   D57       -2.44436  -0.00026   0.00000  -0.00502  -0.00502  -2.44938
   D58       -1.46303   0.00098   0.00000   0.00886   0.00887  -1.45417
   D59        2.41664   0.00037   0.00000   0.00453   0.00455   2.42118
   D60       -0.00000   0.00000   0.00000   0.00000   0.00000   0.00000
   D61        0.00000  -0.00000   0.00000   0.00000   0.00000   0.00000
   D62       -2.40352  -0.00061   0.00000  -0.00433  -0.00432  -2.40784
   D63        1.46303  -0.00098   0.00000  -0.00886  -0.00886   1.45417
   D64        2.40352   0.00061   0.00000   0.00433   0.00432   2.40784
   D65        0.00000  -0.00000   0.00000  -0.00000  -0.00000   0.00000
   D66       -2.41663  -0.00037   0.00000  -0.00453  -0.00455  -2.42118
   D67        0.04548   0.00034   0.00000   0.00019   0.00017   0.04565
   D68       -2.26540   0.00009   0.00000   0.00551   0.00552  -2.25988
   D69        1.57342  -0.00017   0.00000   0.00049   0.00051   1.57392
   D70        2.42517   0.00031   0.00000   0.00174   0.00171   2.42688
   D71        0.11429   0.00006   0.00000   0.00705   0.00706   0.12135
   D72       -2.33007  -0.00020   0.00000   0.00203   0.00204  -2.32803
   D73       -1.52794   0.00051   0.00000  -0.00030  -0.00033  -1.52827
   D74        2.44436   0.00026   0.00000   0.00502   0.00502   2.44938
   D75        0.00000  -0.00000   0.00000  -0.00000  -0.00000   0.00000
   D76       -1.66352  -0.00115   0.00000  -0.00905  -0.00906  -1.67258
   D77        2.30983  -0.00057   0.00000  -0.00452  -0.00453   2.30530
   D78        0.00000  -0.00000   0.00000   0.00000   0.00000   0.00000
   D79        2.30983  -0.00057   0.00000  -0.00453  -0.00453   2.30530
   D80       -0.00000   0.00000   0.00000   0.00000   0.00000  -0.00000
   D81       -2.30983   0.00057   0.00000   0.00452   0.00453  -2.30530
   D82       -0.00000   0.00000   0.00000   0.00000   0.00000  -0.00000
   D83       -2.30983   0.00057   0.00000   0.00453   0.00453  -2.30530
   D84        1.66352   0.00115   0.00000   0.00905   0.00906   1.67258
   D85        1.46303  -0.00098   0.00000  -0.00886  -0.00887   1.45417
   D86        0.00000  -0.00000   0.00000  -0.00000  -0.00000  -0.00000
   D87       -2.41664  -0.00037   0.00000  -0.00453  -0.00455  -2.42118
   D88       -0.00000   0.00000   0.00000   0.00000   0.00000  -0.00000
   D89       -1.46303   0.00098   0.00000   0.00886   0.00887  -1.45417
   D90        2.40351   0.00061   0.00000   0.00433   0.00432   2.40784
   D91       -2.40352  -0.00061   0.00000  -0.00433  -0.00432  -2.40784
   D92        2.41663   0.00037   0.00000   0.00453   0.00455   2.42118
   D93       -0.00000   0.00000   0.00000   0.00000   0.00000  -0.00000
   D94        0.00000  -0.00000   0.00000  -0.00000  -0.00000   0.00000
   D95        2.33007   0.00020   0.00000  -0.00203  -0.00204   2.32803
   D96       -1.57342   0.00017   0.00000  -0.00049  -0.00051  -1.57392
   D97        1.52794  -0.00051   0.00000   0.00030   0.00034   1.52828
   D98       -2.42517  -0.00031   0.00000  -0.00173  -0.00171  -2.42688
   D99       -0.04547  -0.00034   0.00000  -0.00019  -0.00017  -0.04564
   D100      -2.44436  -0.00026   0.00000  -0.00502  -0.00502  -2.44938
   D101      -0.11429  -0.00006   0.00000  -0.00705  -0.00706  -0.12135
   D102       2.26541  -0.00009   0.00000  -0.00551  -0.00552   2.25989
   D103      -0.00000   0.00000   0.00000   0.00000   0.00000   0.00000
   D104       1.61922   0.00059   0.00000   0.00012   0.00008   1.61930
   D105      -1.95466   0.00044   0.00000  -0.00599  -0.00608  -1.96074
   D106      -1.57303  -0.00025   0.00000   0.00008   0.00009  -1.57294
   D107       0.04619   0.00034   0.00000   0.00019   0.00017   0.04636
   D108       2.75550   0.00018   0.00000  -0.00592  -0.00599   2.74951
   D109       2.43213  -0.00019   0.00000   0.00558   0.00561   2.43774
   D110      -2.23183   0.00040   0.00000   0.00569   0.00569  -2.22614
   D111       0.47748   0.00025   0.00000  -0.00041  -0.00047   0.47700
   D112      -0.00000   0.00000   0.00000  -0.00000  -0.00000  -0.00000
   D113       2.44436   0.00026   0.00000   0.00502   0.00502   2.44938
   D114      -1.52794   0.00051   0.00000  -0.00030  -0.00034  -1.52828
   D115       1.57342  -0.00017   0.00000   0.00049   0.00051   1.57392
   D116      -2.26541   0.00009   0.00000   0.00551   0.00552  -2.25989
   D117       0.04547   0.00034   0.00000   0.00019   0.00017   0.04564
   D118      -2.33007  -0.00020   0.00000   0.00203   0.00204  -2.32803
   D119       0.11429   0.00006   0.00000   0.00705   0.00706   0.12135
   D120       2.42517   0.00031   0.00000   0.00173   0.00171   2.42688
   D121       0.00000  -0.00000   0.00000  -0.00000  -0.00000  -0.00000
   D122      -1.61922  -0.00059   0.00000  -0.00012  -0.00008  -1.61930
   D123       1.95465  -0.00044   0.00000   0.00600   0.00608   1.96073
   D124       1.57303   0.00025   0.00000  -0.00008  -0.00009   1.57294
   D125      -0.04619  -0.00034   0.00000  -0.00019  -0.00017  -0.04636
   D126      -2.75550  -0.00018   0.00000   0.00592   0.00599  -2.74951
   D127      -2.43213   0.00019   0.00000  -0.00558  -0.00561  -2.43774
   D128       2.23183  -0.00040   0.00000  -0.00570  -0.00569   2.22614
   D129      -0.47748  -0.00025   0.00000   0.00042   0.00047  -0.47701
   D130      -1.05738   0.00062   0.00000   0.00270   0.00264  -1.05474
   D131      -3.14159   0.00000   0.00000  -0.00000  -0.00000   3.14159
   D132       1.05738  -0.00062   0.00000  -0.00270  -0.00264   1.05474
   D133       0.79496   0.00059   0.00000   0.00511   0.00505   0.80001
   D134      -1.28926  -0.00003   0.00000   0.00241   0.00242  -1.28684
   D135       2.90971  -0.00065   0.00000  -0.00029  -0.00022   2.90949
   D136      -2.90970   0.00065   0.00000   0.00028   0.00022  -2.90948
   D137       1.28927   0.00003   0.00000  -0.00242  -0.00242   1.28685
   D138      -0.79494  -0.00059   0.00000  -0.00512  -0.00506  -0.80000
   D139      -0.00002   0.00000   0.00000   0.00001   0.00001  -0.00001
   D140       3.09709  -0.00008   0.00000  -0.02002  -0.02012   3.07697
   D141      -3.09711   0.00008   0.00000   0.02003   0.02013  -3.07698
   D142       0.00000   0.00000   0.00000   0.00000   0.00000   0.00000
   D143      -3.11418   0.00015   0.00000   0.02290   0.02290  -3.09128
   D144       0.03977  -0.00002   0.00000   0.01577   0.01578   0.05555
   D145      -0.01919   0.00011   0.00000   0.00213   0.00213  -0.01706
   D146       3.13475  -0.00005   0.00000  -0.00499  -0.00499   3.12976
   D147       1.26560   0.00063   0.00000  -0.00656  -0.00665   1.25896
   D148       3.09632   0.00005   0.00000  -0.00467  -0.00470   3.09162
   D149      -0.30478   0.00105   0.00000  -0.00356  -0.00357  -0.30836
   D150      -1.82969   0.00067   0.00000   0.01409   0.01401  -1.81568
   D151       0.00103   0.00010   0.00000   0.01597   0.01595   0.01698
   D152       2.88311   0.00110   0.00000   0.01709   0.01708   2.90019
   D153       0.01919  -0.00011   0.00000  -0.00213  -0.00213   0.01706
   D154      -3.13476   0.00005   0.00000   0.00499   0.00499  -3.12976
   D155       3.11420  -0.00015   0.00000  -0.02291  -0.02291   3.09129
   D156      -0.03975   0.00002   0.00000  -0.01578  -0.01579  -0.05553
   D157      -1.26561  -0.00063   0.00000   0.00656   0.00665  -1.25896
   D158       1.82969  -0.00067   0.00000  -0.01409  -0.01401   1.81568
   D159       0.30478  -0.00105   0.00000   0.00356   0.00358   0.30836
   D160      -2.88311  -0.00110   0.00000  -0.01709  -0.01708  -2.90019
   D161      -3.09632  -0.00005   0.00000   0.00467   0.00470  -3.09162
   D162      -0.00103  -0.00010   0.00000  -0.01598  -0.01596  -0.01698
   D163       0.00002  -0.00000   0.00000  -0.00001  -0.00001   0.00001
   D164       3.09711  -0.00008   0.00000  -0.02004  -0.02013   3.07698
   D165      -3.09709   0.00008   0.00000   0.02002   0.02012  -3.07697
   D166      -0.00000  -0.00000   0.00000  -0.00000  -0.00000  -0.00000
   D167      -3.11421   0.00015   0.00000   0.02291   0.02292  -3.09129
   D168       0.03974  -0.00002   0.00000   0.01578   0.01579   0.05553
   D169      -0.01919   0.00011   0.00000   0.00213   0.00213  -0.01706
   D170       3.13476  -0.00005   0.00000  -0.00499  -0.00499   3.12976
   D171       3.11418  -0.00015   0.00000  -0.02290  -0.02290   3.09128
   D172      -0.03977   0.00002   0.00000  -0.01577  -0.01578  -0.05555
   D173       0.01919  -0.00011   0.00000  -0.00213  -0.00213   0.01706
   D174      -3.13476   0.00005   0.00000   0.00499   0.00500  -3.12976
   D175      -0.01946   0.00011   0.00000   0.00218   0.00218  -0.01729
   D176       3.12352   0.00010   0.00000   0.00421   0.00421   3.12773
   D177       3.13470  -0.00005   0.00000  -0.00506  -0.00507   3.12963
   D178      -0.00550  -0.00006   0.00000  -0.00303  -0.00303  -0.00854
   D179       0.00000  -0.00000   0.00000  -0.00000  -0.00000  -0.00000
   D180      -3.14021  -0.00001   0.00000   0.00202   0.00202  -3.13819
   D181       3.14021   0.00001   0.00000  -0.00202  -0.00203   3.13819
   D182      -0.00000   0.00000   0.00000   0.00000   0.00000   0.00000
   D183       0.01946  -0.00011   0.00000  -0.00218  -0.00217   0.01729
   D184      -3.13470   0.00005   0.00000   0.00507   0.00507  -3.12963
   D185      -3.12352  -0.00010   0.00000  -0.00421  -0.00421  -3.12773
   D186       0.00550   0.00006   0.00000   0.00303   0.00303   0.00854
   D187      -0.01946   0.00011   0.00000   0.00218   0.00217  -0.01729
   D188       3.12352   0.00010   0.00000   0.00421   0.00421   3.12773
   D189       3.13470  -0.00005   0.00000  -0.00507  -0.00507   3.12963
   D190      -0.00550  -0.00006   0.00000  -0.00303  -0.00303  -0.00854
   D191      -0.00000   0.00000   0.00000   0.00000   0.00000   0.00000
   D192      -3.14021  -0.00001   0.00000   0.00202   0.00203  -3.13819
   D193       3.14021   0.00001   0.00000  -0.00202  -0.00202   3.13819
   D194      -0.00000  -0.00000   0.00000   0.00000   0.00000  -0.00000
   D195       0.01946  -0.00011   0.00000  -0.00218  -0.00218   0.01728
   D196      -3.13470   0.00005   0.00000   0.00506   0.00507  -3.12963
   D197      -3.12352  -0.00010   0.00000  -0.00421  -0.00421  -3.12773
   D198       0.00551   0.00006   0.00000   0.00303   0.00303   0.00854
         Item               Value     Threshold  Converged?
 Maximum Force            0.011403     0.000450     NO 
 RMS     Force            0.002335     0.000300     NO 
 Maximum Displacement     0.166693     0.001800     NO 
 RMS     Displacement     0.038740     0.001200     NO 
 Predicted change in Energy=-2.437242D-03
 GradGradGradGradGradGradGradGradGradGradGradGradGradGradGradGradGradGrad

                          Input orientation:                          
 ---------------------------------------------------------------------
 Center     Atomic      Atomic             Coordinates (Angstroms)
 Number     Number       Type             X           Y           Z
 ---------------------------------------------------------------------
      1          6           0        0.000047   -1.107953    1.378372
      2          1           0        0.000062   -1.059896    2.461559
      3          6           0       -0.000013    1.273531    0.708367
      4          6           0       -1.164784    2.294359    0.774368
      5          6           0       -0.000069    3.346231    0.769943
      6          1           0       -0.000084    4.234360    1.391310
      7          6           0        1.164704    2.294423    0.774334
      8          1           0        2.009359    2.293795    1.458346
      9          6           0        1.164683    2.294459   -0.774368
     10          6           0       -0.000090    3.346266   -0.769897
     11          1           0       -0.000123    4.234423   -1.391223
     12          6           0       -1.164806    2.294395   -0.774335
     13          1           0       -2.009463    2.293755   -1.458344
     14          6           0       -0.000033    1.273560   -0.708421
     15          6           0        1.225168   -1.293543    0.708526
     16          6           0        1.225146   -1.293601   -0.708570
     17          6           0        0.000004   -1.108082   -1.378394
     18          1           0       -0.000014   -1.060102   -2.461585
     19          6           0       -1.225110   -1.293646   -0.708532
     20          6           0       -1.225089   -1.293587    0.708564
     21          6           0       -2.459367   -1.399639    1.396322
     22          6           0       -3.630827   -1.520458    0.707049
     23          6           0       -3.630850   -1.520518   -0.706922
     24          6           0       -2.459411   -1.399757   -1.396242
     25          6           0        2.459429   -1.399666   -1.396318
     26          6           0        3.630893   -1.520384   -0.707034
     27          6           0        3.630915   -1.520325    0.706936
     28          6           0        2.459471   -1.399549    1.396246
     29          1           0       -2.009419    2.293684    1.458402
     30          1           0        2.009321    2.293865   -1.458401
     31          1           0       -2.456087   -1.388032    2.480400
     32          1           0       -4.568646   -1.613911    1.240908
     33          1           0       -4.568685   -1.614016   -1.240743
     34          1           0       -2.456165   -1.388241   -2.480322
     35          1           0        2.456149   -1.388150   -2.480398
     36          1           0        4.568716   -1.613846   -1.240885
     37          1           0        4.568754   -1.613743    1.240766
     38          1           0        2.456224   -1.387943    2.480324
 ---------------------------------------------------------------------
                    Distance matrix (angstroms):
                    1          2          3          4          5
     1  C    0.000000
     2  H    1.084253   0.000000
     3  C    2.473938   2.918658   0.000000
     4  C    3.646556   3.931222   1.550205   0.000000
     5  C    4.495547   4.719695   2.073615   1.569400   0.000000
     6  H    5.342328   5.401349   3.038572   2.345367   1.083914
     7  C    3.646567   3.931231   1.550206   2.329488   1.569400
     8  H    3.951660   4.036205   2.375075   3.247000   2.370511
     9  C    4.191309   4.804088   2.144134   2.797320   2.201765
    10  C    4.945212   5.464117   2.545878   2.201766   1.539839
    11  H    6.017610   6.547805   3.629760   3.132103   2.336562
    12  C    4.191300   4.804081   2.144134   1.548703   2.201765
    13  H    4.863815   5.536317   3.126241   2.387150   3.179722
    14  C    3.166434   3.936215   1.416788   2.144140   2.545884
    15  C    1.408566   2.151418   2.844457   4.311524   4.799217
    16  C    2.427067   3.406635   3.177875   4.558982   5.021473
    17  C    2.756765   3.840255   3.166489   4.191386   4.945327
    18  H    3.840254   4.923144   3.936297   4.804215   5.464297
    19  C    2.427068   3.406635   3.177871   3.882835   5.021462
    20  C    1.408566   2.151418   2.844452   3.589056   4.799204
    21  C    2.476715   2.701656   3.696964   3.963381   5.381801
    22  C    3.715384   4.058791   4.581396   4.542987   6.072152
    23  C    4.207382   4.840967   4.795073   4.777969   6.248916
    24  C    3.719215   4.587717   4.198153   4.475946   5.767593
    25  C    3.719215   4.587717   4.198158   5.611828   5.767612
    26  C    4.207382   4.840967   4.795081   6.304390   6.248943
    27  C    3.715384   4.058791   4.581405   6.128220   6.072181
    28  C    2.476715   2.701657   3.696971   5.212189   5.381824
    29  H    3.951644   4.036191   2.375075   1.086882   2.370511
    30  H    4.863828   5.536327   3.126241   3.880746   3.179722
    31  H    2.706567   2.478043   4.031913   4.258875   5.600977
    32  H    4.598678   4.761304   5.430776   5.203701   6.759935
    33  H    5.290479   5.906568   5.745409   5.560810   7.036986
    34  H    4.582690   5.528386   4.825500   5.081556   6.245948
    35  H    4.582690   5.528386   4.825505   6.104549   6.245965
    36  H    5.290479   5.906568   5.745416   7.225533   7.037016
    37  H    4.598679   4.761305   5.430785   6.954440   6.759967
    38  H    2.706567   2.478043   4.031920   5.438873   5.600999
                    6          7          8          9         10
     6  H    0.000000
     7  C    2.345367   0.000000
     8  H    2.794306   1.086882   0.000000
     9  C    3.132101   1.548702   2.387150   0.000000
    10  C    2.336562   2.201765   3.179724   1.569400   0.000000
    11  H    2.782533   3.132102   3.990501   2.345367   1.083914
    12  C    3.132101   2.797320   3.880746   2.329490   1.569400
    13  H    3.990498   3.880746   4.965683   3.247003   2.370510
    14  C    3.629766   2.144140   3.126246   1.550209   2.073617
    15  C    5.703082   3.589079   3.747823   3.882833   5.021436
    16  C    6.038959   3.882856   4.263792   3.589172   4.799305
    17  C    6.017719   4.191397   4.863884   3.646726   4.495719
    18  H    6.547986   4.804225   5.536430   3.931450   4.719946
    19  C    6.038946   4.558985   5.294042   4.311606   4.799294
    20  C    5.703067   4.311526   4.888061   4.558966   5.021425
    21  C    6.147360   5.212183   5.797828   5.611773   5.767509
    22  C    6.838745   6.128211   6.850159   6.304372   6.248890
    23  C    7.120650   6.304382   7.144881   6.128273   6.072229
    24  C    6.749963   5.611825   6.462268   5.212295   5.381942
    25  C    6.749986   4.475973   4.689704   3.963552   5.381961
    26  C    7.120683   4.778001   4.676131   4.543099   6.072255
    27  C    6.838780   4.543021   4.212074   4.777984   6.248915
    28  C    6.147387   3.963411   3.721189   4.475906   5.767528
    29  H    2.794307   3.247000   4.018778   3.880746   3.179724
    30  H    3.990498   2.387149   2.916746   1.086882   2.370510
    31  H    6.231321   5.438866   5.877130   6.104444   6.245793
    32  H    7.422712   6.954428   7.654254   7.225494   7.036930
    33  H    7.874218   7.225523   8.113368   6.954509   6.760041
    34  H    7.255033   6.104547   7.000814   5.439035   5.601198
    35  H    7.255054   5.081580   5.410179   4.259111   5.601216
    36  H    7.874255   5.560843   5.394980   5.203837   6.760069
    37  H    7.422752   5.203736   4.676184   5.560800   7.036959
    38  H    6.231347   4.258902   3.846989   5.081455   6.245811
                   11         12         13         14         15
    11  H    0.000000
    12  C    2.345367   0.000000
    13  H    2.794305   1.086882   0.000000
    14  C    3.038573   1.550208   2.375077   0.000000
    15  C    6.038932   4.558964   5.294041   3.177873   0.000000
    16  C    5.703188   4.311602   4.888147   2.844535   1.417096
    17  C    5.342521   3.646714   3.951815   2.474083   2.427067
    18  H    5.401636   3.931438   4.036426   2.918829   3.406636
    19  C    5.703175   3.589151   3.747916   2.844532   2.830533
    20  C    6.038919   3.882813   4.263773   3.177870   2.450256
    21  C    6.749884   4.475882   4.689636   4.198126   3.749682
    22  C    7.120633   4.777956   4.676106   4.795077   4.861294
    23  C    6.838844   4.543069   4.212150   4.581452   5.063192
    24  C    6.147528   3.963524   3.721336   3.697062   4.244697
    25  C    6.147551   5.212296   5.797948   3.697065   2.442342
    26  C    6.838874   6.128279   6.850237   4.581457   2.800497
    27  C    7.120663   6.304379   7.144894   4.795082   2.416413
    28  C    6.749906   5.611776   6.462240   4.198130   1.416933
    29  H    3.990502   2.387151   2.916746   3.126245   4.888054
    30  H    2.794306   3.247003   4.018784   2.375077   4.263797
    31  H    7.254876   5.081435   5.410059   4.825439   4.086576
    32  H    7.874168   5.560772   5.394926   5.745398   5.827036
    33  H    7.422846   5.203806   4.676285   5.430842   6.121363
    34  H    6.231583   4.259085   3.847217   4.032048   4.871338
    35  H    6.231605   5.439035   5.877305   4.032051   3.419576
    36  H    7.422880   6.954516   7.654350   5.430847   3.883569
    37  H    7.874202   7.225503   8.113364   5.745404   3.400790
    38  H    7.254897   6.104448   7.000741   4.825443   2.159556
                   16         17         18         19         20
    16  C    0.000000
    17  C    1.408564   0.000000
    18  H    2.151418   1.084253   0.000000
    19  C    2.450256   1.408564   2.151418   0.000000
    20  C    2.830533   2.427067   3.406636   1.417096   0.000000
    21  C    4.244696   3.719214   4.587717   2.442341   1.416933
    22  C    5.063192   4.207382   4.840968   2.800497   2.416413
    23  C    4.861294   3.715383   4.058792   2.416413   2.800497
    24  C    3.749683   2.476715   2.701658   1.416934   2.442342
    25  C    1.416934   2.476714   2.701658   3.749683   4.244697
    26  C    2.416413   3.715383   4.058792   4.861294   5.063192
    27  C    2.800498   4.207382   4.840968   5.063192   4.861294
    28  C    2.442341   3.719214   4.587717   4.244696   3.749682
    29  H    5.294034   4.863868   5.536415   4.263764   3.747793
    30  H    3.747945   3.951835   4.036446   4.888158   5.294049
    31  H    4.871337   4.582690   5.528386   3.419576   2.159556
    32  H    6.121363   5.290479   5.906569   3.883570   3.400790
    33  H    5.827036   4.598678   4.761306   3.400791   3.883569
    34  H    4.086577   2.706566   2.478045   2.159556   3.419576
    35  H    2.159557   2.706566   2.478045   4.086577   4.871338
    36  H    3.400791   4.598678   4.761305   5.827036   6.121363
    37  H    3.883570   5.290479   5.906569   6.121363   5.827036
    38  H    3.419576   4.582690   5.528386   4.871337   4.086576
                   21         22         23         24         25
    21  C    0.000000
    22  C    1.364556   0.000000
    23  C    2.410522   1.413971   0.000000
    24  C    2.792564   2.410522   1.364556   0.000000
    25  C    5.656270   6.444375   6.130364   4.918840   0.000000
    26  C    6.444374   7.398122   7.261743   6.130364   1.364556
    27  C    6.130363   7.261742   7.398123   6.444375   2.410522
    28  C    4.918838   6.130363   6.444374   5.656270   2.792564
    29  H    3.721148   4.212028   4.676089   4.689669   6.462265
    30  H    6.462243   7.144893   6.850238   5.797954   3.721374
    31  H    1.084146   2.131274   3.399506   3.876662   6.260302
    32  H    2.125824   1.083163   2.163845   3.383680   7.509641
    33  H    3.383680   2.163845   1.083163   2.125823   7.033103
    34  H    3.876662   3.399506   2.131274   1.084146   5.033712
    35  H    6.260302   6.872307   6.341474   5.033712   1.084146
    36  H    7.509640   8.428266   8.217463   7.033103   2.125823
    37  H    7.033101   8.217462   8.428266   7.509641   3.383680
    38  H    5.033710   6.341472   6.872306   6.260302   3.876662
                   26         27         28         29         30
    26  C    0.000000
    27  C    1.413971   0.000000
    28  C    2.410522   1.364556   0.000000
    29  H    7.144883   6.850163   5.797829   0.000000
    30  H    4.212190   4.676141   4.689664   4.965683   0.000000
    31  H    6.872306   6.341472   5.033710   3.846951   7.000742
    32  H    8.428266   8.217462   7.033101   4.676136   8.113361
    33  H    8.217463   8.428267   7.509640   5.394937   7.654350
    34  H    6.341474   6.872307   6.260302   5.410149   5.877312
    35  H    2.131274   3.399506   3.876662   7.000811   3.847255
    36  H    1.083163   2.163845   3.383680   8.113372   4.676326
    37  H    2.163845   1.083163   2.125823   7.654261   5.394961
    38  H    3.399506   2.131274   1.084146   5.877132   5.410082
                   31         32         33         34         35
    31  H    0.000000
    32  H    2.459730   0.000000
    33  H    4.284980   2.481651   0.000000
    34  H    4.960722   4.284980   2.459730   0.000000
    35  H    6.981374   7.952788   7.136950   4.912314   0.000000
    36  H    7.952786   9.468404   9.137401   7.136950   2.459729
    37  H    7.136948   9.137400   9.468404   7.952788   4.284980
    38  H    4.912311   7.136948   7.952786   6.981374   4.960722
                   36         37         38
    36  H    0.000000
    37  H    2.481651   0.000000
    38  H    4.284980   2.459730   0.000000
 Stoichiometry    C22H16
 Framework group  C1[X(C22H16)]
 Deg. of freedom   108
 Full point group                 C1      NOp   1
 Largest Abelian subgroup         C1      NOp   1
 Largest concise Abelian subgroup C1      NOp   1
                         Standard orientation:                         
 ---------------------------------------------------------------------
 Center     Atomic      Atomic             Coordinates (Angstroms)
 Number     Number       Type             X           Y           Z
 ---------------------------------------------------------------------
      1          6           0       -0.000040   -1.105217   -1.378371
      2          1           0       -0.000056   -1.057160   -2.461559
      3          6           0        0.000004    1.276267   -0.708366
      4          6           0        1.164769    2.297102   -0.774367
      5          6           0        0.000047    3.348967   -0.769942
      6          1           0        0.000056    4.237095   -1.391309
      7          6           0       -1.164720    2.297151   -0.774334
      8          1           0       -2.009374    2.296518   -1.458345
      9          6           0       -1.164699    2.297187    0.774368
     10          6           0        0.000068    3.349002    0.769897
     11          1           0        0.000096    4.237159    1.391224
     12          6           0        1.164791    2.297138    0.774336
     13          1           0        2.009448    2.296504    1.458345
     14          6           0        0.000024    1.276296    0.708421
     15          6           0       -1.225160   -1.290815   -0.708526
     16          6           0       -1.225137   -1.290873    0.708570
     17          6           0        0.000003   -1.105346    1.378394
     18          1           0        0.000020   -1.057366    2.461585
     19          6           0        1.225119   -1.290902    0.708532
     20          6           0        1.225097   -1.290843   -0.708563
     21          6           0        2.459376   -1.396887   -1.396321
     22          6           0        3.630837   -1.517699   -0.707048
     23          6           0        3.630859   -1.517759    0.706922
     24          6           0        2.459420   -1.397005    1.396243
     25          6           0       -2.459420   -1.396946    1.396319
     26          6           0       -3.630883   -1.517672    0.707035
     27          6           0       -3.630905   -1.517613   -0.706936
     28          6           0       -2.459462   -1.396830   -1.396245
     29          1           0        2.009404    2.296433   -1.458402
     30          1           0       -2.009336    2.296588    1.458401
     31          1           0        2.456096   -1.385280   -2.480400
     32          1           0        4.568657   -1.611145   -1.240907
     33          1           0        4.568696   -1.611250    1.240744
     34          1           0        2.456174   -1.385490    2.480322
     35          1           0       -2.456140   -1.385430    2.480398
     36          1           0       -4.568706   -1.611140    1.240886
     37          1           0       -4.568743   -1.611037   -1.240766
     38          1           0       -2.456216   -1.385223   -2.480324
 ---------------------------------------------------------------------
 Rotational constants (GHZ):           0.4039906           0.3407681           0.2363806
 Standard basis: def2TZVP (5D, 7F)
 There are   888 symmetry adapted cartesian basis functions of A   symmetry.
 There are   778 symmetry adapted basis functions of A   symmetry.
   778 basis functions,  1250 primitive gaussians,   888 cartesian basis functions
    74 alpha electrons       74 beta electrons
       nuclear repulsion energy      1708.6146986700 Hartrees.
 NAtoms=   38 NActive=   38 NUniq=   38 SFac= 1.00D+00 NAtFMM=   60 NAOKFM=F Big=F
 Integral buffers will be    131072 words long.
 Raffenetti 2 integral format.
 Two-electron integral symmetry is turned on.
 Nuclear repulsion after empirical dispersion term =     1708.5810664774 Hartrees.
 ------------------------------------------------------------------------------
 Polarizable Continuum Model (PCM)
 =================================
 Model                : PCM.
 Atomic radii         : SMD-Coulomb.
 Polarization charges : Total charges.
 Charge compensation  : None.
 Solution method      : Matrix inversion.
 Cavity type          : VdW (van der Waals Surface) (Alpha=1.000).
 Cavity algorithm     : GePol (No added spheres)
                        Default sphere list used, NSphG=   38.
                        Lebedev-Laikov grids with approx.  5.0 points / Ang**2.
                        Smoothing algorithm: York/Karplus (Gamma=1.0000).
                        Polarization charges: spherical gaussians, with
                                              point-specific exponents (IZeta= 3).
                        Self-potential: point-specific (ISelfS= 7).
                        Self-field    : sphere-specific E.n sum rule (ISelfD= 2).
 1st derivatives      : Analytical E(r).r(x)/FMM algorithm (CHGder, D1EAlg=3).
                        Cavity 1st derivative terms included.
 Solvent              : TetraHydroFuran, Eps=   7.425700 Eps(inf)=   1.974025
 ------------------------------------------------------------------------------
 ------------------------------------------------------------------------------
 Atomic radii for non-electrostatic terms: SMD-CDS.
 ------------------------------------------------------------------------------
 Nuclear repulsion after PCM non-electrostatic terms =     1708.5689210222 Hartrees.
 One-electron integrals computed using PRISM.
   1 Symmetry operations used in ECPInt.
 ECPInt:  NShTT=   46971 NPrTT=  144448 LenC2=   43296 LenP2D=   96288.
 LDataN:  DoStor=T MaxTD1= 6 Len=  172
 NBasis=   778 RedAO= T EigKep=  2.64D-06  NBF=   778
 NBsUse=   777 1.00D-06 EigRej=  9.75D-07 NBFU=   777
 Initial guess from the checkpoint file:  "cubene-anthracene-TS-2.chk"
 B after Tr=     0.000000   -0.000000   -0.000000
         Rot=    1.000000   -0.000000   -0.000000   -0.000003 Ang=  -0.00 deg.
 ExpMin= 9.52D-02 ExpMax= 1.36D+04 ExpMxC= 4.63D+02 IAcc=2 IRadAn=         4 AccDes= 0.00D+00
 Harris functional with IExCor= 4639 and IRadAn=       4 diagonalized for initial guess.
 HarFok:  IExCor= 4639 AccDes= 0.00D+00 IRadAn=         4 IDoV= 1 UseB2=F ITyADJ=14
 ICtDFT=  3500011 ScaDFX=  1.000000  1.000000  1.000000  1.000000
 FoFCou: FMM=F IPFlag=           0 FMFlag=      100000 FMFlg1=           0
         NFxFlg=           0 DoJE=T BraDBF=F KetDBF=T FulRan=T
         wScrn=  0.000000 ICntrl=       500 IOpCl=  0 I1Cent=   200000004 NGrid=           0
         NMat0=    1 NMatS0=      1 NMatT0=    0 NMatD0=    1 NMtDS0=    0 NMtDT0=    0
 Petite list used in FoFCou.
 Requested convergence on RMS density matrix=1.00D-08 within 128 cycles.
 Requested convergence on MAX density matrix=1.00D-06.
 Requested convergence on             energy=1.00D-06.
 No special actions if energy rises.
 Inv3:  Mode=1 IEnd=    22260528.
 Iteration    1 A*A^-1 deviation from unit magnitude is 1.03D-14 for    843.
 Iteration    1 A*A^-1 deviation from orthogonality  is 2.40D-15 for   1541   1483.
 Iteration    1 A^-1*A deviation from unit magnitude is 1.02D-14 for    330.
 Iteration    1 A^-1*A deviation from orthogonality  is 2.24D-15 for    517    497.
 Error on total polarization charges =  0.05409
 SCF Done:  E(RwB97XD) =  -847.707172195     A.U. after   12 cycles
            NFock= 12  Conv=0.69D-08     -V/T= 2.0050
 SMD-CDS (non-electrostatic) energy       (kcal/mol) =      -7.62
 (included in total energy above)
   1 Symmetry operations used in ECPInt.
 ECPInt:  NShTT=   46971 NPrTT=  144448 LenC2=   43296 LenP2D=   96288.
 LDataN:  DoStor=T MaxTD1= 7 Len=  274
 D1PCM: PCM CHGder 1st derivatives, ID1Alg=3 FixD1E=F DoIter=F DoCFld=F I1PDM=0.
 Calling FoFJK, ICntrl=      2127 FMM=F ISym2X=0 I1Cent= 0 IOpClX= 0 NMat=1 NMatS=1 NMatT=0.
 ***** Axes restored to original set *****
 -------------------------------------------------------------------
 Center     Atomic                   Forces (Hartrees/Bohr)
 Number     Number              X              Y              Z
 -------------------------------------------------------------------
      1        6           0.000000082    0.000422456    0.000213508
      2        1          -0.000000003   -0.000075422   -0.000005766
      3        6          -0.000000042    0.000217280    0.000340566
      4        6          -0.000247036    0.000026273    0.000014324
      5        6           0.000000009   -0.000280867    0.000160447
      6        1          -0.000000002    0.000053235   -0.000051079
      7        6           0.000247018    0.000026229    0.000014332
      8        1          -0.000084225   -0.000008487    0.000081857
      9        6           0.000246960    0.000026253   -0.000014500
     10        6          -0.000000015   -0.000280835   -0.000160519
     11        1           0.000000014    0.000053220    0.000051059
     12        6          -0.000246955    0.000026306   -0.000014495
     13        1           0.000084213   -0.000008497   -0.000081823
     14        6           0.000000001    0.000216070   -0.000340793
     15        6           0.000212316   -0.000382205    0.000142244
     16        6           0.000211895   -0.000381753   -0.000142329
     17        6          -0.000000006    0.000424106   -0.000212845
     18        1          -0.000000014   -0.000075585    0.000005789
     19        6          -0.000211802   -0.000381681   -0.000142298
     20        6          -0.000212395   -0.000382411    0.000142234
     21        6           0.000225614    0.000166133    0.000135729
     22        6          -0.000268693    0.000025155   -0.000152950
     23        6          -0.000268657    0.000025156    0.000152934
     24        6           0.000225576    0.000166128   -0.000135712
     25        6          -0.000225634    0.000166102   -0.000135720
     26        6           0.000268696    0.000025181    0.000152941
     27        6           0.000268686    0.000025130   -0.000152959
     28        6          -0.000225625    0.000166153    0.000135747
     29        1           0.000084237   -0.000008491    0.000081857
     30        1          -0.000084213   -0.000008493   -0.000081813
     31        1           0.000008071   -0.000005913   -0.000008493
     32        1          -0.000000321    0.000010485   -0.000009521
     33        1          -0.000000319    0.000010474    0.000009524
     34        1           0.000008070   -0.000005953    0.000008504
     35        1          -0.000008074   -0.000005954    0.000008503
     36        1           0.000000321    0.000010466    0.000009534
     37        1           0.000000325    0.000010490   -0.000009525
     38        1          -0.000008075   -0.000005933   -0.000008493
 -------------------------------------------------------------------
 Cartesian Forces:  Max     0.000424106 RMS     0.000160280

 GradGradGradGradGradGradGradGradGradGradGradGradGradGradGradGradGradGrad
 Berny optimization.
 FormGI is forming the generalized inverse of G from B-inverse, IUseBI=4.
 Internal  Forces:  Max     0.000300350 RMS     0.000062284
 Search for a saddle point.
 Step number   2 out of a maximum of  228
 All quantities printed in internal units (Hartrees-Bohrs-Radians)
 Swapping is turned off.
 Update second derivatives using D2CorX and points    1    2
 ITU=  0  0
     Eigenvalues ---   -0.01840   0.00151   0.00181   0.00384   0.00921
     Eigenvalues ---    0.01217   0.01251   0.01258   0.01263   0.01326
     Eigenvalues ---    0.01367   0.01470   0.01491   0.01661   0.01737
     Eigenvalues ---    0.01757   0.01778   0.01791   0.01852   0.01855
     Eigenvalues ---    0.01857   0.01952   0.02002   0.02085   0.02087
     Eigenvalues ---    0.02170   0.02184   0.02248   0.02405   0.02417
     Eigenvalues ---    0.02659   0.02716   0.02744   0.02755   0.02779
     Eigenvalues ---    0.02805   0.02815   0.03311   0.03948   0.04328
     Eigenvalues ---    0.04614   0.04675   0.05224   0.05338   0.05435
     Eigenvalues ---    0.07061   0.07233   0.08087   0.09112   0.09833
     Eigenvalues ---    0.09867   0.10735   0.10800   0.11284   0.11316
     Eigenvalues ---    0.12055   0.12176   0.12188   0.12216   0.12258
     Eigenvalues ---    0.12267   0.12270   0.13419   0.13425   0.14435
     Eigenvalues ---    0.14929   0.16424   0.18442   0.18611   0.18979
     Eigenvalues ---    0.19262   0.19581   0.19673   0.21267   0.21364
     Eigenvalues ---    0.24202   0.24883   0.25797   0.28245   0.32993
     Eigenvalues ---    0.33570   0.33571   0.33732   0.33771   0.33998
     Eigenvalues ---    0.34402   0.34587   0.34590   0.34624   0.35203
     Eigenvalues ---    0.35318   0.35388   0.35429   0.35464   0.35489
     Eigenvalues ---    0.35619   0.35632   0.35635   0.35686   0.39083
     Eigenvalues ---    0.39769   0.40060   0.40661   0.42259   0.47503
     Eigenvalues ---    0.47554   0.49471   0.49901
 Eigenvectors required to have negative eigenvalues:
                          R2        R23       D14       D20      D159
   1                   -0.63768  -0.63761   0.13143  -0.13143   0.13142
                         D149       D21       D15      D160      D152
   1                   -0.13142  -0.10267   0.10267   0.10266  -0.10266
 RFO step:  Lambda0=2.780897988D-08 Lambda=-2.69206279D-05.
 Linear search not attempted -- option 19 set.
 Iteration  1 RMS(Cart)=  0.00669177 RMS(Int)=  0.00001515
 Iteration  2 RMS(Cart)=  0.00003249 RMS(Int)=  0.00000271
 Iteration  3 RMS(Cart)=  0.00000000 RMS(Int)=  0.00000271
 Variable       Old X    -DE/DX   Delta X   Delta X   Delta X     New X
                                 (Linear)    (Quad)   (Total)
    R1        2.04894  -0.00001   0.00000  -0.00002  -0.00002   2.04892
    R2        4.67507   0.00002   0.00000  -0.00041  -0.00041   4.67465
    R3        2.66180   0.00030   0.00000   0.00071   0.00071   2.66251
    R4        2.66180   0.00030   0.00000   0.00071   0.00071   2.66251
    R5        2.92946  -0.00000   0.00000  -0.00004  -0.00004   2.92942
    R6        2.92946  -0.00000   0.00000  -0.00004  -0.00004   2.92942
    R7        2.67734   0.00023   0.00000   0.00078   0.00078   2.67812
    R8        2.96574  -0.00002   0.00000  -0.00011  -0.00011   2.96563
    R9        2.92662   0.00014   0.00000   0.00063   0.00063   2.92726
   R10        2.05391  -0.00001   0.00000  -0.00009  -0.00009   2.05382
   R11        2.04830   0.00001   0.00000   0.00009   0.00009   2.04839
   R12        2.96574  -0.00002   0.00000  -0.00011  -0.00011   2.96563
   R13        2.90987   0.00010   0.00000   0.00012   0.00012   2.91000
   R14        2.05391  -0.00001   0.00000  -0.00009  -0.00009   2.05382
   R15        2.92662   0.00014   0.00000   0.00063   0.00063   2.92726
   R16        2.96574  -0.00002   0.00000  -0.00011  -0.00011   2.96563
   R17        2.92947  -0.00000   0.00000  -0.00005  -0.00005   2.92942
   R18        2.05391  -0.00001   0.00000  -0.00009  -0.00009   2.05382
   R19        2.04830   0.00001   0.00000   0.00009   0.00009   2.04839
   R20        2.96574  -0.00002   0.00000  -0.00011  -0.00011   2.96563
   R21        2.05391  -0.00001   0.00000  -0.00009  -0.00009   2.05382
   R22        2.92947  -0.00000   0.00000  -0.00005  -0.00005   2.92942
   R23        4.67534   0.00002   0.00000  -0.00076  -0.00076   4.67458
   R24        2.67792   0.00024   0.00000   0.00077   0.00078   2.67870
   R25        2.67762   0.00001   0.00000  -0.00014  -0.00014   2.67747
   R26        2.66180   0.00030   0.00000   0.00071   0.00071   2.66251
   R27        2.67762   0.00001   0.00000  -0.00015  -0.00014   2.67747
   R28        2.04894  -0.00001   0.00000  -0.00003  -0.00003   2.04892
   R29        2.66180   0.00030   0.00000   0.00071   0.00071   2.66251
   R30        2.67792   0.00024   0.00000   0.00077   0.00078   2.67870
   R31        2.67762   0.00001   0.00000  -0.00015  -0.00014   2.67747
   R32        2.67762   0.00001   0.00000  -0.00014  -0.00014   2.67747
   R33        2.57864   0.00030   0.00000   0.00072   0.00072   2.57936
   R34        2.04874  -0.00001   0.00000  -0.00003  -0.00003   2.04871
   R35        2.67202  -0.00002   0.00000  -0.00025  -0.00026   2.67176
   R36        2.04688  -0.00001   0.00000  -0.00003  -0.00003   2.04686
   R37        2.57864   0.00030   0.00000   0.00072   0.00072   2.57936
   R38        2.04688  -0.00001   0.00000  -0.00003  -0.00003   2.04686
   R39        2.04874  -0.00001   0.00000  -0.00003  -0.00003   2.04871
   R40        2.57864   0.00030   0.00000   0.00072   0.00072   2.57936
   R41        2.04874  -0.00001   0.00000  -0.00003  -0.00003   2.04871
   R42        2.67202  -0.00002   0.00000  -0.00025  -0.00026   2.67176
   R43        2.04688  -0.00001   0.00000  -0.00003  -0.00003   2.04686
   R44        2.57864   0.00030   0.00000   0.00072   0.00072   2.57936
   R45        2.04688  -0.00001   0.00000  -0.00003  -0.00003   2.04686
   R46        2.04874  -0.00001   0.00000  -0.00003  -0.00003   2.04871
    A1        1.80071   0.00000   0.00000  -0.00020  -0.00020   1.80051
    A2        2.07249  -0.00001   0.00000  -0.00019  -0.00020   2.07229
    A3        2.07249  -0.00001   0.00000  -0.00019  -0.00020   2.07229
    A4        1.56886  -0.00001   0.00000  -0.00014  -0.00014   1.56872
    A5        1.56886  -0.00001   0.00000  -0.00013  -0.00013   1.56872
    A6        2.10947   0.00003   0.00000   0.00052   0.00053   2.11000
    A7        2.24259  -0.00003   0.00000  -0.00048  -0.00048   2.24211
    A8        2.24260  -0.00003   0.00000  -0.00051  -0.00051   2.24209
    A9        1.84507   0.00002   0.00000  -0.00005  -0.00005   1.84502
   A10        1.70021   0.00005   0.00000   0.00113   0.00113   1.70133
   A11        1.61336  -0.00001   0.00000  -0.00003  -0.00003   1.61333
   A12        1.61336  -0.00001   0.00000  -0.00003  -0.00003   1.61333
   A13        1.45415  -0.00006   0.00000  -0.00114  -0.00114   1.45301
   A14        1.52823   0.00001   0.00000   0.00003   0.00003   1.52826
   A15        2.22722  -0.00000   0.00000  -0.00086  -0.00086   2.22636
   A16        1.56797  -0.00001   0.00000  -0.00009  -0.00009   1.56789
   A17        2.18820   0.00001   0.00000  -0.00048  -0.00049   2.18771
   A18        2.25150   0.00002   0.00000   0.00188   0.00188   2.25339
   A19        2.15023  -0.00002   0.00000   0.00027   0.00026   2.15049
   A20        1.67257   0.00006   0.00000   0.00115   0.00115   1.67372
   A21        1.57362   0.00001   0.00000   0.00009   0.00009   1.57371
   A22        2.15023  -0.00002   0.00000   0.00027   0.00026   2.15049
   A23        2.18126  -0.00001   0.00000  -0.00161  -0.00161   2.17965
   A24        1.57362   0.00001   0.00000   0.00009   0.00009   1.57371
   A25        1.45415  -0.00006   0.00000  -0.00114  -0.00114   1.45301
   A26        2.22722  -0.00000   0.00000  -0.00086  -0.00086   2.22636
   A27        1.52823   0.00001   0.00000   0.00003   0.00003   1.52826
   A28        2.18820   0.00001   0.00000  -0.00048  -0.00049   2.18771
   A29        1.56797  -0.00001   0.00000  -0.00009  -0.00009   1.56789
   A30        2.25150   0.00002   0.00000   0.00188   0.00188   2.25339
   A31        1.56797  -0.00001   0.00000  -0.00009  -0.00009   1.56789
   A32        1.52824   0.00001   0.00000   0.00002   0.00002   1.52826
   A33        2.25150   0.00002   0.00000   0.00189   0.00189   2.25339
   A34        1.45415  -0.00006   0.00000  -0.00114  -0.00114   1.45301
   A35        2.18820   0.00001   0.00000  -0.00048  -0.00049   2.18771
   A36        2.22722  -0.00000   0.00000  -0.00086  -0.00086   2.22636
   A37        1.57362   0.00001   0.00000   0.00009   0.00009   1.57371
   A38        2.18126  -0.00001   0.00000  -0.00161  -0.00161   2.17965
   A39        1.57362   0.00001   0.00000   0.00009   0.00009   1.57371
   A40        2.15023  -0.00002   0.00000   0.00027   0.00026   2.15049
   A41        1.67257   0.00006   0.00000   0.00115   0.00115   1.67372
   A42        2.15023  -0.00002   0.00000   0.00027   0.00026   2.15049
   A43        1.56797  -0.00001   0.00000  -0.00009  -0.00009   1.56789
   A44        2.25150   0.00002   0.00000   0.00189   0.00189   2.25339
   A45        1.52824   0.00001   0.00000   0.00002   0.00002   1.52826
   A46        2.18820   0.00001   0.00000  -0.00048  -0.00049   2.18771
   A47        1.45415  -0.00006   0.00000  -0.00114  -0.00114   1.45301
   A48        2.22722  -0.00000   0.00000  -0.00086  -0.00086   2.22636
   A49        1.61335  -0.00001   0.00000  -0.00002  -0.00002   1.61333
   A50        1.61335  -0.00001   0.00000  -0.00002  -0.00002   1.61333
   A51        1.84500   0.00002   0.00000   0.00005   0.00005   1.84504
   A52        1.70020   0.00005   0.00000   0.00113   0.00113   1.70134
   A53        2.24263  -0.00003   0.00000  -0.00054  -0.00054   2.24209
   A54        2.24261  -0.00003   0.00000  -0.00052  -0.00052   2.24209
   A55        2.06638  -0.00001   0.00000  -0.00021  -0.00021   2.06616
   A56        2.13732   0.00001   0.00000  -0.00018  -0.00021   2.13712
   A57        2.07758  -0.00000   0.00000  -0.00007  -0.00007   2.07751
   A58        2.06638  -0.00001   0.00000  -0.00021  -0.00022   2.06616
   A59        2.07758  -0.00000   0.00000  -0.00007  -0.00007   2.07751
   A60        2.13732   0.00001   0.00000  -0.00018  -0.00020   2.13712
   A61        1.56882  -0.00001   0.00000  -0.00010  -0.00010   1.56873
   A62        1.80075   0.00000   0.00000  -0.00025  -0.00025   1.80050
   A63        1.56882  -0.00001   0.00000  -0.00009  -0.00009   1.56873
   A64        2.07249  -0.00001   0.00000  -0.00019  -0.00020   2.07229
   A65        2.10947   0.00003   0.00000   0.00052   0.00052   2.11000
   A66        2.07249  -0.00001   0.00000  -0.00019  -0.00020   2.07229
   A67        2.06638  -0.00001   0.00000  -0.00021  -0.00022   2.06616
   A68        2.13732   0.00001   0.00000  -0.00018  -0.00021   2.13712
   A69        2.07758  -0.00000   0.00000  -0.00007  -0.00007   2.07751
   A70        2.06638  -0.00001   0.00000  -0.00021  -0.00021   2.06616
   A71        2.13732   0.00001   0.00000  -0.00018  -0.00021   2.13712
   A72        2.07758  -0.00000   0.00000  -0.00007  -0.00007   2.07751
   A73        2.10513   0.00001   0.00000   0.00011   0.00012   2.10525
   A74        2.07364  -0.00001   0.00000  -0.00002  -0.00002   2.07362
   A75        2.10440   0.00000   0.00000  -0.00009  -0.00009   2.10431
   A76        2.10034  -0.00001   0.00000  -0.00003  -0.00004   2.10031
   A77        2.09667   0.00001   0.00000  -0.00003  -0.00003   2.09664
   A78        2.08616  -0.00000   0.00000   0.00006   0.00006   2.08623
   A79        2.10034  -0.00001   0.00000  -0.00003  -0.00004   2.10031
   A80        2.08616  -0.00000   0.00000   0.00006   0.00006   2.08623
   A81        2.09667   0.00001   0.00000  -0.00003  -0.00003   2.09664
   A82        2.10513   0.00001   0.00000   0.00011   0.00012   2.10525
   A83        2.07364  -0.00001   0.00000  -0.00002  -0.00002   2.07362
   A84        2.10440   0.00000   0.00000  -0.00009  -0.00009   2.10431
   A85        2.10513   0.00001   0.00000   0.00011   0.00012   2.10525
   A86        2.07364  -0.00001   0.00000  -0.00002  -0.00002   2.07362
   A87        2.10440   0.00000   0.00000  -0.00009  -0.00009   2.10431
   A88        2.10034  -0.00001   0.00000  -0.00003  -0.00004   2.10031
   A89        2.09667   0.00001   0.00000  -0.00003  -0.00003   2.09664
   A90        2.08616  -0.00000   0.00000   0.00006   0.00006   2.08623
   A91        2.10034  -0.00001   0.00000  -0.00003  -0.00004   2.10031
   A92        2.08616  -0.00000   0.00000   0.00006   0.00006   2.08623
   A93        2.09667   0.00001   0.00000  -0.00003  -0.00003   2.09664
   A94        2.10513   0.00001   0.00000   0.00011   0.00012   2.10525
   A95        2.07364  -0.00001   0.00000  -0.00002  -0.00002   2.07362
   A96        2.10440   0.00000   0.00000  -0.00009  -0.00009   2.10431
    D1       -1.28679  -0.00001   0.00000  -0.00034  -0.00034  -1.28713
    D2        1.28678   0.00001   0.00000   0.00035   0.00035   1.28713
    D3        3.14159  -0.00000   0.00000  -0.00000  -0.00000   3.14159
    D4        2.90954   0.00000   0.00000  -0.00008  -0.00008   2.90946
    D5       -0.80008   0.00002   0.00000   0.00062   0.00062  -0.79946
    D6        1.05474   0.00001   0.00000   0.00026   0.00026   1.05500
    D7        0.80006  -0.00002   0.00000  -0.00060  -0.00061   0.79946
    D8       -2.90955  -0.00000   0.00000   0.00009   0.00009  -2.90946
    D9       -1.05474  -0.00001   0.00000  -0.00026  -0.00027  -1.05501
   D10       -3.09164   0.00002   0.00000   0.00026   0.00026  -3.09138
   D11       -0.01701  -0.00009   0.00000  -0.00787  -0.00787  -0.02488
   D12       -1.25900   0.00002   0.00000  -0.00008  -0.00008  -1.25908
   D13        1.81563  -0.00009   0.00000  -0.00820  -0.00820   1.80743
   D14        0.30838   0.00000   0.00000  -0.00032  -0.00032   0.30806
   D15       -2.90018  -0.00011   0.00000  -0.00845  -0.00844  -2.90862
   D16        3.09164  -0.00002   0.00000  -0.00026  -0.00026   3.09138
   D17        0.01701   0.00009   0.00000   0.00787   0.00787   0.02488
   D18        1.25900  -0.00002   0.00000   0.00008   0.00008   1.25907
   D19       -1.81563   0.00009   0.00000   0.00820   0.00820  -1.80743
   D20       -0.30838  -0.00000   0.00000   0.00032   0.00032  -0.30806
   D21        2.90018   0.00011   0.00000   0.00845   0.00844   2.90862
   D22        2.74942  -0.00001   0.00000   0.00032   0.00032   2.74973
   D23       -1.96083  -0.00001   0.00000   0.00028   0.00028  -1.96055
   D24        0.47691   0.00003   0.00000   0.00244   0.00244   0.47935
   D25        0.04636  -0.00001   0.00000   0.00006   0.00006   0.04643
   D26        1.61931  -0.00001   0.00000   0.00002   0.00002   1.61933
   D27       -2.22614   0.00003   0.00000   0.00219   0.00219  -2.22395
   D28       -1.57294   0.00001   0.00000   0.00004   0.00004  -1.57290
   D29       -0.00000   0.00000   0.00000   0.00000   0.00000   0.00000
   D30        2.43774   0.00004   0.00000   0.00217   0.00217   2.43991
   D31       -2.74941   0.00001   0.00000  -0.00033  -0.00033  -2.74974
   D32       -0.47691  -0.00003   0.00000  -0.00245  -0.00245  -0.47936
   D33        1.96083   0.00001   0.00000  -0.00028  -0.00029   1.96055
   D34       -0.04636   0.00001   0.00000  -0.00006  -0.00006  -0.04643
   D35        2.22614  -0.00003   0.00000  -0.00219  -0.00219   2.22395
   D36       -1.61931   0.00001   0.00000  -0.00002  -0.00002  -1.61933
   D37        1.57294  -0.00001   0.00000  -0.00004  -0.00004   1.57290
   D38       -2.43774  -0.00004   0.00000  -0.00217  -0.00217  -2.43991
   D39        0.00000  -0.00000   0.00000  -0.00000  -0.00000  -0.00000
   D40       -2.29047   0.00003   0.00000   0.00058   0.00058  -2.28988
   D41        2.29045  -0.00003   0.00000  -0.00055  -0.00055   2.28990
   D42        0.00000   0.00000   0.00000   0.00000   0.00000   0.00000
   D43        1.70227   0.00005   0.00000   0.00113   0.00113   1.70340
   D44        0.00000  -0.00000   0.00000  -0.00000  -0.00000  -0.00000
   D45       -2.29045   0.00003   0.00000   0.00055   0.00055  -2.28990
   D46       -0.00000  -0.00000   0.00000   0.00000   0.00000   0.00000
   D47       -1.70227  -0.00005   0.00000  -0.00113  -0.00113  -1.70340
   D48        2.29047  -0.00003   0.00000  -0.00058  -0.00058   2.28989
   D49       -2.42688  -0.00001   0.00000  -0.00189  -0.00189  -2.42877
   D50       -0.04565   0.00001   0.00000  -0.00006  -0.00006  -0.04571
   D51        1.52827   0.00001   0.00000   0.00004   0.00004   1.52831
   D52        2.32803  -0.00002   0.00000  -0.00192  -0.00192   2.32611
   D53       -1.57392  -0.00001   0.00000  -0.00010  -0.00010  -1.57402
   D54       -0.00000   0.00000   0.00000   0.00000   0.00000   0.00000
   D55       -0.12135  -0.00005   0.00000  -0.00423  -0.00423  -0.12558
   D56        2.25988  -0.00004   0.00000  -0.00240  -0.00240   2.25748
   D57       -2.44938  -0.00003   0.00000  -0.00230  -0.00230  -2.45168
   D58       -1.45417   0.00006   0.00000   0.00114   0.00114  -1.45303
   D59        2.42118   0.00003   0.00000   0.00031   0.00031   2.42150
   D60        0.00000  -0.00000   0.00000  -0.00000  -0.00000  -0.00000
   D61        0.00000  -0.00000   0.00000  -0.00000  -0.00000  -0.00000
   D62       -2.40784  -0.00003   0.00000  -0.00083  -0.00083  -2.40866
   D63        1.45417  -0.00006   0.00000  -0.00114  -0.00114   1.45303
   D64        2.40784   0.00003   0.00000   0.00082   0.00082   2.40866
   D65        0.00000   0.00000   0.00000  -0.00000  -0.00000  -0.00000
   D66       -2.42118  -0.00003   0.00000  -0.00032  -0.00032  -2.42150
   D67        0.04565  -0.00001   0.00000   0.00006   0.00006   0.04571
   D68       -2.25988   0.00004   0.00000   0.00240   0.00240  -2.25748
   D69        1.57392   0.00001   0.00000   0.00010   0.00010   1.57402
   D70        2.42688   0.00001   0.00000   0.00189   0.00189   2.42877
   D71        0.12135   0.00005   0.00000   0.00423   0.00423   0.12558
   D72       -2.32803   0.00002   0.00000   0.00192   0.00192  -2.32611
   D73       -1.52827  -0.00001   0.00000  -0.00004  -0.00004  -1.52831
   D74        2.44938   0.00003   0.00000   0.00230   0.00230   2.45168
   D75        0.00000  -0.00000   0.00000  -0.00000  -0.00000  -0.00000
   D76       -1.67258  -0.00006   0.00000  -0.00115  -0.00115  -1.67373
   D77        2.30530  -0.00003   0.00000  -0.00057  -0.00057   2.30473
   D78        0.00000  -0.00000   0.00000  -0.00000  -0.00000  -0.00000
   D79        2.30530  -0.00003   0.00000  -0.00057  -0.00057   2.30473
   D80       -0.00000   0.00000   0.00000   0.00000   0.00000   0.00000
   D81       -2.30530   0.00003   0.00000   0.00057   0.00057  -2.30473
   D82       -0.00000   0.00000   0.00000   0.00000   0.00000   0.00000
   D83       -2.30530   0.00003   0.00000   0.00057   0.00057  -2.30473
   D84        1.67258   0.00006   0.00000   0.00115   0.00115   1.67373
   D85        1.45417  -0.00006   0.00000  -0.00114  -0.00114   1.45303
   D86       -0.00000  -0.00000   0.00000   0.00000   0.00000   0.00000
   D87       -2.42118  -0.00003   0.00000  -0.00031  -0.00031  -2.42150
   D88       -0.00000   0.00000   0.00000   0.00000   0.00000   0.00000
   D89       -1.45417   0.00006   0.00000   0.00114   0.00114  -1.45303
   D90        2.40784   0.00003   0.00000   0.00082   0.00082   2.40866
   D91       -2.40784  -0.00003   0.00000  -0.00082  -0.00082  -2.40866
   D92        2.42118   0.00003   0.00000   0.00032   0.00032   2.42150
   D93       -0.00000  -0.00000   0.00000   0.00000   0.00000   0.00000
   D94        0.00000  -0.00000   0.00000  -0.00000  -0.00000  -0.00000
   D95        2.32803  -0.00002   0.00000  -0.00192  -0.00192   2.32611
   D96       -1.57392  -0.00001   0.00000  -0.00010  -0.00010  -1.57402
   D97        1.52828   0.00001   0.00000   0.00003   0.00003   1.52831
   D98       -2.42688  -0.00001   0.00000  -0.00189  -0.00189  -2.42877
   D99       -0.04564   0.00001   0.00000  -0.00007  -0.00007  -0.04571
   D100      -2.44938  -0.00003   0.00000  -0.00231  -0.00231  -2.45169
   D101      -0.12135  -0.00005   0.00000  -0.00423  -0.00423  -0.12558
   D102       2.25989  -0.00004   0.00000  -0.00241  -0.00241   2.25748
   D103       0.00000  -0.00000   0.00000  -0.00000  -0.00000  -0.00000
   D104       1.61930  -0.00001   0.00000   0.00003   0.00003   1.61933
   D105      -1.96074  -0.00001   0.00000   0.00015   0.00015  -1.96058
   D106      -1.57294   0.00001   0.00000   0.00004   0.00004  -1.57290
   D107       0.04636  -0.00001   0.00000   0.00007   0.00007   0.04643
   D108       2.74951  -0.00001   0.00000   0.00020   0.00020   2.74970
   D109       2.43774   0.00004   0.00000   0.00216   0.00216   2.43990
   D110      -2.22614   0.00003   0.00000   0.00220   0.00219  -2.22395
   D111       0.47700   0.00003   0.00000   0.00232   0.00232   0.47932
   D112      -0.00000   0.00000   0.00000   0.00000   0.00000   0.00000
   D113       2.44938   0.00003   0.00000   0.00231   0.00231   2.45169
   D114      -1.52828  -0.00001   0.00000  -0.00003  -0.00003  -1.52831
   D115       1.57392   0.00001   0.00000   0.00010   0.00010   1.57402
   D116      -2.25989   0.00004   0.00000   0.00241   0.00241  -2.25748
   D117       0.04564  -0.00001   0.00000   0.00007   0.00007   0.04571
   D118      -2.32803   0.00002   0.00000   0.00192   0.00192  -2.32611
   D119       0.12135   0.00005   0.00000   0.00423   0.00423   0.12558
   D120       2.42688   0.00001   0.00000   0.00189   0.00189   2.42877
   D121      -0.00000   0.00000   0.00000   0.00000   0.00000   0.00000
   D122      -1.61930   0.00001   0.00000  -0.00003  -0.00003  -1.61933
   D123       1.96073   0.00001   0.00000  -0.00015  -0.00015   1.96059
   D124       1.57294  -0.00001   0.00000  -0.00004  -0.00004   1.57290
   D125      -0.04636   0.00001   0.00000  -0.00007  -0.00007  -0.04643
   D126      -2.74951   0.00001   0.00000  -0.00019  -0.00019  -2.74970
   D127      -2.43774  -0.00004   0.00000  -0.00216  -0.00216  -2.43990
   D128       2.22614  -0.00003   0.00000  -0.00220  -0.00219   2.22395
   D129      -0.47701  -0.00003   0.00000  -0.00231  -0.00231  -0.47932
   D130      -1.05474  -0.00001   0.00000  -0.00026  -0.00027  -1.05501
   D131       3.14159  -0.00000   0.00000  -0.00000  -0.00000   3.14159
   D132       1.05474   0.00001   0.00000   0.00026   0.00026   1.05500
   D133       0.80001  -0.00002   0.00000  -0.00053  -0.00053   0.79947
   D134      -1.28684  -0.00001   0.00000  -0.00027  -0.00027  -1.28711
   D135       2.90949   0.00000   0.00000  -0.00001  -0.00001   2.90948
   D136      -2.90948  -0.00000   0.00000  -0.00001  -0.00001  -2.90949
   D137       1.28685   0.00001   0.00000   0.00025   0.00025   1.28710
   D138      -0.80000   0.00002   0.00000   0.00051   0.00052  -0.79949
   D139      -0.00001   0.00000   0.00000   0.00001   0.00001   0.00000
   D140       3.07697  -0.00011   0.00000  -0.00784  -0.00784   3.06913
   D141      -3.07698   0.00011   0.00000   0.00786   0.00786  -3.06912
   D142       0.00000   0.00000   0.00000  -0.00000  -0.00000   0.00000
   D143      -3.09128   0.00012   0.00000   0.00902   0.00902  -3.08225
   D144       0.05555   0.00008   0.00000   0.00730   0.00730   0.06285
   D145      -0.01706   0.00001   0.00000   0.00085   0.00085  -0.01622
   D146       3.12976  -0.00003   0.00000  -0.00088  -0.00088   3.12888
   D147       1.25896  -0.00002   0.00000   0.00013   0.00013   1.25909
   D148       3.09162  -0.00002   0.00000  -0.00024  -0.00024   3.09138
   D149      -0.30836  -0.00000   0.00000   0.00030   0.00029  -0.30806
   D150      -1.81568   0.00009   0.00000   0.00827   0.00827  -1.80741
   D151       0.01698   0.00009   0.00000   0.00789   0.00789   0.02488
   D152       2.90019   0.00011   0.00000   0.00843   0.00843   2.90862
   D153       0.01706  -0.00001   0.00000  -0.00085  -0.00085   0.01621
   D154      -3.12976   0.00003   0.00000   0.00088   0.00088  -3.12888
   D155       3.09129  -0.00012   0.00000  -0.00904  -0.00904   3.08225
   D156      -0.05553  -0.00008   0.00000  -0.00732  -0.00732  -0.06285
   D157      -1.25896   0.00002   0.00000  -0.00013  -0.00013  -1.25909
   D158       1.81568  -0.00009   0.00000  -0.00827  -0.00827   1.80742
   D159       0.30836   0.00000   0.00000  -0.00030  -0.00030   0.30806
   D160      -2.90019  -0.00011   0.00000  -0.00843  -0.00843  -2.90862
   D161      -3.09162   0.00002   0.00000   0.00024   0.00024  -3.09138
   D162      -0.01698  -0.00009   0.00000  -0.00789  -0.00789  -0.02488
   D163       0.00001   0.00000   0.00000  -0.00001  -0.00001   0.00000
   D164       3.07698  -0.00011   0.00000  -0.00786  -0.00786   3.06912
   D165      -3.07697   0.00011   0.00000   0.00785   0.00785  -3.06912
   D166      -0.00000  -0.00000   0.00000   0.00000   0.00000  -0.00000
   D167      -3.09129   0.00012   0.00000   0.00904   0.00904  -3.08225
   D168       0.05553   0.00008   0.00000   0.00732   0.00732   0.06285
   D169      -0.01706   0.00001   0.00000   0.00085   0.00085  -0.01622
   D170       3.12976  -0.00003   0.00000  -0.00088  -0.00088   3.12888
   D171       3.09128  -0.00012   0.00000  -0.00903  -0.00903   3.08225
   D172      -0.05555  -0.00008   0.00000  -0.00730  -0.00730  -0.06285
   D173       0.01706  -0.00001   0.00000  -0.00085  -0.00085   0.01622
   D174      -3.12976   0.00003   0.00000   0.00088   0.00088  -3.12888
   D175      -0.01729   0.00001   0.00000   0.00086   0.00086  -0.01643
   D176       3.12773   0.00002   0.00000   0.00156   0.00156   3.12929
   D177       3.12963  -0.00003   0.00000  -0.00090  -0.00090   3.12873
   D178      -0.00854  -0.00002   0.00000  -0.00020  -0.00020  -0.00874
   D179      -0.00000  -0.00000   0.00000   0.00000   0.00000  -0.00000
   D180      -3.13819   0.00001   0.00000   0.00069   0.00069  -3.13749
   D181       3.13819  -0.00001   0.00000  -0.00069  -0.00069   3.13749
   D182       0.00000  -0.00000   0.00000  -0.00000  -0.00000  -0.00000
   D183       0.01729  -0.00001   0.00000  -0.00086  -0.00086   0.01643
   D184      -3.12963   0.00003   0.00000   0.00090   0.00090  -3.12873
   D185      -3.12773  -0.00002   0.00000  -0.00155  -0.00155  -3.12929
   D186       0.00854   0.00002   0.00000   0.00020   0.00020   0.00874
   D187      -0.01729   0.00001   0.00000   0.00086   0.00086  -0.01643
   D188       3.12773   0.00002   0.00000   0.00155   0.00155   3.12929
   D189       3.12963  -0.00003   0.00000  -0.00090  -0.00090   3.12873
   D190      -0.00854  -0.00002   0.00000  -0.00020  -0.00020  -0.00874
   D191       0.00000   0.00000   0.00000  -0.00000  -0.00000   0.00000
   D192      -3.13819   0.00001   0.00000   0.00069   0.00069  -3.13749
   D193       3.13819  -0.00001   0.00000  -0.00069  -0.00069   3.13749
   D194      -0.00000   0.00000   0.00000   0.00000   0.00000   0.00000
   D195       0.01728  -0.00001   0.00000  -0.00086  -0.00086   0.01643
   D196      -3.12963   0.00003   0.00000   0.00090   0.00090  -3.12873
   D197      -3.12773  -0.00002   0.00000  -0.00156  -0.00156  -3.12929
   D198       0.00854   0.00002   0.00000   0.00020   0.00020   0.00874
         Item               Value     Threshold  Converged?
 Maximum Force            0.000300     0.000450     YES
 RMS     Force            0.000062     0.000300     YES
 Maximum Displacement     0.042501     0.001800     NO 
 RMS     Displacement     0.006691     0.001200     NO 
 Predicted change in Energy=-1.347198D-05
 GradGradGradGradGradGradGradGradGradGradGradGradGradGradGradGradGradGrad

                          Input orientation:                          
 ---------------------------------------------------------------------
 Center     Atomic      Atomic             Coordinates (Angstroms)
 Number     Number       Type             X           Y           Z
 ---------------------------------------------------------------------
      1          6           0        0.000041   -1.115193    1.378518
      2          1           0        0.000057   -1.066935    2.461683
      3          6           0       -0.000022    1.266088    0.708603
      4          6           0       -1.165341    2.286262    0.774517
      5          6           0       -0.000053    3.337411    0.769917
      6          1           0       -0.000059    4.226600    1.389846
      7          6           0        1.165268    2.286298    0.774487
      8          1           0        2.008596    2.285481    1.460061
      9          6           0        1.165249    2.286270   -0.774550
     10          6           0       -0.000072    3.337384   -0.769987
     11          1           0       -0.000093    4.226550   -1.389948
     12          6           0       -1.165361    2.286235   -0.774521
     13          1           0       -2.008688    2.285367   -1.460095
     14          6           0       -0.000040    1.266065   -0.708598
     15          6           0        1.225673   -1.300546    0.708752
     16          6           0        1.225651   -1.300541   -0.708755
     17          6           0       -0.000002   -1.115184   -1.378482
     18          1           0       -0.000020   -1.066919   -2.461647
     19          6           0       -1.225625   -1.300596   -0.708717
     20          6           0       -1.225603   -1.300601    0.708790
     21          6           0       -2.460679   -1.396727    1.396420
     22          6           0       -3.633520   -1.507106    0.706991
     23          6           0       -3.633542   -1.507102   -0.706843
     24          6           0       -2.460723   -1.396718   -1.396308
     25          6           0        2.460731   -1.396608   -1.396386
     26          6           0        3.633577   -1.506938   -0.706957
     27          6           0        3.633599   -1.506941    0.706877
     28          6           0        2.460776   -1.396614    1.396342
     29          1           0       -2.008652    2.285419    1.460111
     30          1           0        2.008558    2.285428   -1.460146
     31          1           0       -2.457430   -1.384369    2.480475
     32          1           0       -4.572147   -1.591568    1.240899
     33          1           0       -4.572186   -1.591562   -1.240722
     34          1           0       -2.457508   -1.384354   -2.480363
     35          1           0        2.457481   -1.384245   -2.480441
     36          1           0        4.572208   -1.591356   -1.240866
     37          1           0        4.572247   -1.591361    1.240755
     38          1           0        2.457560   -1.384256    2.480398
 ---------------------------------------------------------------------
                    Distance matrix (angstroms):
                    1          2          3          4          5
     1  C    0.000000
     2  H    1.084240   0.000000
     3  C    2.473719   2.918267   0.000000
     4  C    3.645934   3.930472   1.550184   0.000000
     5  C    4.494005   4.718086   2.072230   1.569342   0.000000
     6  H    5.341805   5.400957   3.037881   2.345512   1.083960
     7  C    3.645922   3.930460   1.550183   2.330610   1.569341
     8  H    3.950383   4.034373   2.374530   3.247129   2.370132
     9  C    4.190867   4.803630   2.144381   2.798438   2.201863
    10  C    4.943836   5.462757   2.544896   2.201863   1.539904
    11  H    6.016530   6.546453   3.628809   3.131682   2.335720
    12  C    4.190877   4.803640   2.144381   1.549037   2.201863
    13  H    4.863798   5.536545   3.126807   2.388456   3.180309
    14  C    3.166456   3.936187   1.417201   2.144378   2.544893
    15  C    1.408941   2.151622   2.844281   4.311202   4.797581
    16  C    2.427587   3.407100   3.177856   4.558739   5.019903
    17  C    2.756999   3.840468   3.166446   4.190854   4.943806
    18  H    3.840468   4.923330   3.936167   4.803598   5.462704
    19  C    2.427587   3.407100   3.177856   3.881903   5.019910
    20  C    1.408941   2.151622   2.844283   3.587972   4.797590
    21  C    2.476838   2.701624   3.690326   3.953362   5.372080
    22  C    3.715819   4.059012   4.570877   4.526158   6.056021
    23  C    4.207761   4.841110   4.785033   4.761938   6.233167
    24  C    3.719446   4.587842   4.192403   4.467084   5.758421
    25  C    3.719446   4.587842   4.192402   5.605778   5.758408
    26  C    4.207761   4.841110   4.785032   6.293866   6.233149
    27  C    3.715819   4.059012   4.570875   6.117418   6.056001
    28  C    2.476838   2.701624   3.690324   5.205667   5.372065
    29  H    3.950401   4.034394   2.374531   1.086836   2.370132
    30  H    4.863782   5.536529   3.126807   3.881669   3.180309
    31  H    2.706646   2.477975   4.025333   4.248920   5.591057
    32  H    4.598998   4.761366   5.417921   5.182799   6.739488
    33  H    5.290804   5.906644   5.733299   5.541236   7.017253
    34  H    4.582899   5.528490   4.820124   5.073200   6.236864
    35  H    4.582899   5.528490   4.820123   6.098542   6.236853
    36  H    5.290804   5.906644   5.733297   7.212292   7.017233
    37  H    4.598998   4.761366   5.417919   6.940696   6.739466
    38  H    2.706646   2.477975   4.025330   5.432140   5.591041
                    6          7          8          9         10
     6  H    0.000000
     7  C    2.345511   0.000000
     8  H    2.794202   1.086836   0.000000
     9  C    3.131682   1.549037   2.388456   0.000000
    10  C    2.335719   2.201863   3.180309   1.569342   0.000000
    11  H    2.779794   3.131681   3.990631   2.345511   1.083960
    12  C    3.131681   2.798438   3.881669   2.330609   1.569342
    13  H    3.990631   3.881669   4.966475   3.247129   2.370132
    14  C    3.628806   2.144378   3.126804   1.550182   2.072229
    15  C    5.702249   3.587954   3.746601   3.881892   5.019912
    16  C    6.037862   3.881890   4.263370   3.587924   4.797551
    17  C    6.016502   4.190848   4.863775   3.645879   4.493955
    18  H    6.546399   4.803595   5.536508   3.930398   4.718008
    19  C    6.037870   4.558736   5.293744   4.311174   4.797561
    20  C    5.702258   4.311198   4.887170   4.558741   5.019922
    21  C    6.138118   5.205666   5.791124   5.605794   5.758447
    22  C    6.822295   6.117420   6.839905   6.293874   6.233177
    23  C    7.104480   6.293870   7.135326   6.117405   6.056000
    24  C    6.740862   5.605780   6.456953   5.205637   5.372039
    25  C    6.740848   4.467069   4.682039   3.953295   5.372021
    26  C    7.104460   4.761919   4.660362   4.526107   6.055975
    27  C    6.822273   4.526135   4.194090   4.761915   6.233152
    28  C    6.138101   3.953339   3.710303   4.467080   5.758428
    29  H    2.794202   3.247129   4.017248   3.881669   3.180309
    30  H    3.990632   2.388456   2.920207   1.086836   2.370132
    31  H    6.221825   5.432138   5.869789   6.098572   6.236911
    32  H    7.401166   6.940700   7.641055   7.212307   7.017272
    33  H    7.853358   7.212298   8.101381   6.940681   6.739460
    34  H    7.245715   6.098544   6.995764   5.432094   5.590992
    35  H    7.245702   5.073190   5.403326   4.248836   5.590975
    36  H    7.853335   5.541217   5.375590   5.182741   6.739432
    37  H    7.401140   5.182774   4.652989   5.541220   7.017244
    38  H    6.221808   4.248896   3.835313   5.073216   6.236894
                   11         12         13         14         15
    11  H    0.000000
    12  C    2.345511   0.000000
    13  H    2.794202   1.086836   0.000000
    14  C    3.037880   1.550182   2.374530   0.000000
    15  C    6.037867   4.558742   5.293747   3.177852   0.000000
    16  C    5.702211   4.311174   4.887146   2.844255   1.417507
    17  C    5.341747   3.645886   3.950345   2.473680   2.427587
    18  H    5.400867   3.930402   4.034312   2.918218   3.407100
    19  C    5.702224   3.587941   3.746584   2.844259   2.831621
    20  C    6.037879   3.881911   4.263386   3.177856   2.451275
    21  C    6.740888   4.467106   4.682071   4.192410   3.751177
    22  C    7.104489   4.761945   4.660386   4.785034   4.863581
    23  C    6.822269   4.526136   4.194087   4.570864   5.065426
    24  C    6.138069   3.953318   3.710277   3.690301   4.246179
    25  C    6.138046   5.205630   5.791088   3.690294   2.442581
    26  C    6.822238   6.117396   6.839879   4.570855   2.800863
    27  C    7.104458   6.293865   7.135319   4.785025   2.416757
    28  C    6.740866   5.605791   6.456959   4.192403   1.416859
    29  H    3.990631   2.388456   2.920207   3.126804   4.887181
    30  H    2.794202   3.247129   4.017246   2.374530   4.263360
    31  H    7.245764   5.073241   5.403372   4.820140   4.087943
    32  H    7.853377   5.541251   5.375623   5.733303   5.829459
    33  H    7.401130   5.182770   4.652980   5.417906   6.123749
    34  H    6.221748   4.248855   3.835263   4.025298   4.872709
    35  H    6.221726   5.432087   5.869738   4.025292   3.419840
    36  H    7.401094   6.940669   7.641023   5.417897   3.883925
    37  H    7.853343   7.212297   8.101377   5.733294   3.401053
    38  H    7.245743   6.098569   6.995783   4.820134   2.159463
                   16         17         18         19         20
    16  C    0.000000
    17  C    1.408941   0.000000
    18  H    2.151622   1.084240   0.000000
    19  C    2.451275   1.408941   2.151622   0.000000
    20  C    2.831621   2.427587   3.407100   1.417507   0.000000
    21  C    4.246180   3.719446   4.587842   2.442581   1.416859
    22  C    5.065426   4.207761   4.841110   2.800863   2.416756
    23  C    4.863581   3.715819   4.059012   2.416757   2.800863
    24  C    3.751177   2.476838   2.701624   1.416859   2.442581
    25  C    1.416859   2.476838   2.701624   3.751177   4.246179
    26  C    2.416757   3.715819   4.059012   4.863581   5.065426
    27  C    2.800863   4.207761   4.841110   5.065426   4.863581
    28  C    2.442581   3.719446   4.587842   4.246180   3.751177
    29  H    5.293752   4.863783   5.536512   4.263386   3.746624
    30  H    3.746560   3.950335   4.034306   4.887142   5.293741
    31  H    4.872710   4.582899   5.528490   3.419840   2.159463
    32  H    6.123749   5.290804   5.906644   3.883925   3.401053
    33  H    5.829459   4.598998   4.761366   3.401053   3.883925
    34  H    4.087942   2.706646   2.477975   2.159463   3.419840
    35  H    2.159463   2.706646   2.477975   4.087942   4.872709
    36  H    3.401053   4.598998   4.761366   5.829459   6.123749
    37  H    3.883925   5.290804   5.906644   6.123749   5.829459
    38  H    3.419840   4.582899   5.528490   4.872710   4.087943
                   21         22         23         24         25
    21  C    0.000000
    22  C    1.364936   0.000000
    23  C    2.410706   1.413834   0.000000
    24  C    2.792728   2.410706   1.364936   0.000000
    25  C    5.658626   6.447968   6.134154   4.921454   0.000000
    26  C    6.447969   7.403374   7.267119   6.134154   1.364936
    27  C    6.134154   7.267119   7.403374   6.447969   2.410706
    28  C    4.921455   6.134154   6.447969   5.658626   2.792728
    29  H    3.710335   4.194119   4.660384   4.682055   6.456956
    30  H    6.456959   7.135324   6.839886   5.791093   3.710245
    31  H    1.084131   2.131548   3.399603   3.876804   6.262468
    32  H    2.126134   1.083150   2.163750   3.383924   7.513631
    33  H    3.383923   2.163750   1.083149   2.126134   7.037341
    34  H    3.876804   3.399603   2.131548   1.084131   5.036292
    35  H    6.262468   6.875690   6.345180   5.036291   1.084131
    36  H    7.513631   8.434169   8.223540   7.037341   2.126134
    37  H    7.037341   8.223540   8.434169   7.513632   3.383924
    38  H    5.036292   6.345180   6.875690   6.262468   3.876804
                   26         27         28         29         30
    26  C    0.000000
    27  C    1.413834   0.000000
    28  C    2.410706   1.364936   0.000000
    29  H    7.135328   6.839909   5.791133   0.000000
    30  H    4.194046   4.660345   4.682036   4.966476   0.000000
    31  H    6.875690   6.345180   5.036292   3.835347   6.995781
    32  H    8.434169   8.223540   7.037341   4.653020   8.101384
    33  H    8.223540   8.434169   7.513632   5.375610   7.641034
    34  H    6.345180   6.875690   6.262468   5.403337   5.869744
    35  H    2.131548   3.399603   3.876804   6.995765   3.835236
    36  H    1.083149   2.163750   3.383923   8.101381   4.652938
    37  H    2.163750   1.083150   2.126134   7.641059   5.375580
    38  H    3.399603   2.131548   1.084131   5.869800   5.403338
                   31         32         33         34         35
    31  H    0.000000
    32  H    2.459982   0.000000
    33  H    4.285140   2.481620   0.000000
    34  H    4.960838   4.285141   2.459982   0.000000
    35  H    6.983340   7.956571   7.141156   4.914989   0.000000
    36  H    7.956571   9.475146   9.144394   7.141156   2.459982
    37  H    7.141156   9.144395   9.475146   7.956571   4.285141
    38  H    4.914989   7.141156   7.956572   6.983340   4.960838
                   36         37         38
    36  H    0.000000
    37  H    2.481621   0.000000
    38  H    4.285140   2.459982   0.000000
 Stoichiometry    C22H16
 Framework group  C1[X(C22H16)]
 Deg. of freedom   108
 Full point group                 C1      NOp   1
 Largest Abelian subgroup         C1      NOp   1
 Largest concise Abelian subgroup C1      NOp   1
                         Standard orientation:                         
 ---------------------------------------------------------------------
 Center     Atomic      Atomic             Coordinates (Angstroms)
 Number     Number       Type             X           Y           Z
 ---------------------------------------------------------------------
      1          6           0       -0.000007   -1.111041   -1.378513
      2          1           0       -0.000025   -1.062783   -2.461679
      3          6           0       -0.000020    1.270240   -0.708599
      4          6           0        1.165267    2.290451   -0.774512
      5          6           0       -0.000055    3.341563   -0.769913
      6          1           0       -0.000078    4.230752   -1.389842
      7          6           0       -1.165342    2.290413   -0.774483
      8          1           0       -2.008670    2.289569   -1.460056
      9          6           0       -1.165323    2.290385    0.774554
     10          6           0       -0.000036    3.341536    0.769992
     11          1           0       -0.000043    4.230702    1.389953
     12          6           0        1.165286    2.290424    0.774525
     13          1           0        2.008613    2.289583    1.460100
     14          6           0       -0.000002    1.270217    0.708602
     15          6           0       -1.225633   -1.296433   -0.708747
     16          6           0       -1.225610   -1.296428    0.708760
     17          6           0        0.000036   -1.111032    1.378486
     18          1           0        0.000053   -1.062767    2.461651
     19          6           0        1.225665   -1.296405    0.708721
     20          6           0        1.225643   -1.296410   -0.708786
     21          6           0        2.460722   -1.392496   -1.396415
     22          6           0        3.633566   -1.502838   -0.706987
     23          6           0        3.633589   -1.502834    0.706848
     24          6           0        2.460766   -1.392488    1.396313
     25          6           0       -2.460688   -1.392534    1.396390
     26          6           0       -3.633530   -1.502902    0.706962
     27          6           0       -3.633552   -1.502905   -0.706872
     28          6           0       -2.460732   -1.392541   -1.396338
     29          1           0        2.008578    2.289635   -1.460107
     30          1           0       -2.008633    2.289516    1.460150
     31          1           0        2.457473   -1.380138   -2.480471
     32          1           0        4.572197   -1.587270   -1.240894
     33          1           0        4.572236   -1.587264    1.240726
     34          1           0        2.457551   -1.380124    2.480368
     35          1           0       -2.457438   -1.380171    2.480445
     36          1           0       -4.572159   -1.587349    1.240870
     37          1           0       -4.572198   -1.587355   -1.240750
     38          1           0       -2.457517   -1.380182   -2.480393
 ---------------------------------------------------------------------
 Rotational constants (GHZ):           0.4057105           0.3404066           0.2368075
 Standard basis: def2TZVP (5D, 7F)
 There are   888 symmetry adapted cartesian basis functions of A   symmetry.
 There are   778 symmetry adapted basis functions of A   symmetry.
   778 basis functions,  1250 primitive gaussians,   888 cartesian basis functions
    74 alpha electrons       74 beta electrons
       nuclear repulsion energy      1709.1739444472 Hartrees.
 NAtoms=   38 NActive=   38 NUniq=   38 SFac= 1.00D+00 NAtFMM=   60 NAOKFM=F Big=F
 Integral buffers will be    131072 words long.
 Raffenetti 2 integral format.
 Two-electron integral symmetry is turned on.
 Nuclear repulsion after empirical dispersion term =     1709.1402499930 Hartrees.
 ------------------------------------------------------------------------------
 Polarizable Continuum Model (PCM)
 =================================
 Model                : PCM.
 Atomic radii         : SMD-Coulomb.
 Polarization charges : Total charges.
 Charge compensation  : None.
 Solution method      : Matrix inversion.
 Cavity type          : VdW (van der Waals Surface) (Alpha=1.000).
 Cavity algorithm     : GePol (No added spheres)
                        Default sphere list used, NSphG=   38.
                        Lebedev-Laikov grids with approx.  5.0 points / Ang**2.
                        Smoothing algorithm: York/Karplus (Gamma=1.0000).
                        Polarization charges: spherical gaussians, with
                                              point-specific exponents (IZeta= 3).
                        Self-potential: point-specific (ISelfS= 7).
                        Self-field    : sphere-specific E.n sum rule (ISelfD= 2).
 1st derivatives      : Analytical E(r).r(x)/FMM algorithm (CHGder, D1EAlg=3).
                        Cavity 1st derivative terms included.
 Solvent              : TetraHydroFuran, Eps=   7.425700 Eps(inf)=   1.974025
 ------------------------------------------------------------------------------
 ------------------------------------------------------------------------------
 Atomic radii for non-electrostatic terms: SMD-CDS.
 ------------------------------------------------------------------------------
 Nuclear repulsion after PCM non-electrostatic terms =     1709.1281068945 Hartrees.
 One-electron integrals computed using PRISM.
   1 Symmetry operations used in ECPInt.
 ECPInt:  NShTT=   46971 NPrTT=  144448 LenC2=   43312 LenP2D=   96348.
 LDataN:  DoStor=T MaxTD1= 6 Len=  172
 NBasis=   778 RedAO= T EigKep=  2.67D-06  NBF=   778
 NBsUse=   777 1.00D-06 EigRej=  9.88D-07 NBFU=   777
 Initial guess from the checkpoint file:  "cubene-anthracene-TS-2.chk"
 B after Tr=     0.000000    0.000000    0.000000
         Rot=    1.000000   -0.000001   -0.000000   -0.000013 Ang=  -0.00 deg.
 ExpMin= 9.52D-02 ExpMax= 1.36D+04 ExpMxC= 4.63D+02 IAcc=2 IRadAn=         4 AccDes= 0.00D+00
 Harris functional with IExCor= 4639 and IRadAn=       4 diagonalized for initial guess.
 HarFok:  IExCor= 4639 AccDes= 0.00D+00 IRadAn=         4 IDoV= 1 UseB2=F ITyADJ=14
 ICtDFT=  3500011 ScaDFX=  1.000000  1.000000  1.000000  1.000000
 FoFCou: FMM=F IPFlag=           0 FMFlag=      100000 FMFlg1=           0
         NFxFlg=           0 DoJE=T BraDBF=F KetDBF=T FulRan=T
         wScrn=  0.000000 ICntrl=       500 IOpCl=  0 I1Cent=   200000004 NGrid=           0
         NMat0=    1 NMatS0=      1 NMatT0=    0 NMatD0=    1 NMtDS0=    0 NMtDT0=    0
 Petite list used in FoFCou.
 Requested convergence on RMS density matrix=1.00D-08 within 128 cycles.
 Requested convergence on MAX density matrix=1.00D-06.
 Requested convergence on             energy=1.00D-06.
 No special actions if energy rises.
 Inv3:  Mode=1 IEnd=    22325952.
 Iteration    1 A*A^-1 deviation from unit magnitude is 8.22D-15 for    166.
 Iteration    1 A*A^-1 deviation from orthogonality  is 2.34D-15 for   2711    749.
 Iteration    1 A^-1*A deviation from unit magnitude is 8.44D-15 for    157.
 Iteration    1 A^-1*A deviation from orthogonality  is 2.00D-15 for   2728   2697.
 Error on total polarization charges =  0.05412
 SCF Done:  E(RwB97XD) =  -847.707185245     A.U. after    9 cycles
            NFock=  9  Conv=0.75D-08     -V/T= 2.0050
 SMD-CDS (non-electrostatic) energy       (kcal/mol) =      -7.62
 (included in total energy above)
   1 Symmetry operations used in ECPInt.
 ECPInt:  NShTT=   46971 NPrTT=  144448 LenC2=   43312 LenP2D=   96348.
 LDataN:  DoStor=T MaxTD1= 7 Len=  274
 D1PCM: PCM CHGder 1st derivatives, ID1Alg=3 FixD1E=F DoIter=F DoCFld=F I1PDM=0.
 Calling FoFJK, ICntrl=      2127 FMM=F ISym2X=0 I1Cent= 0 IOpClX= 0 NMat=1 NMatS=1 NMatT=0.
 ***** Axes restored to original set *****
 -------------------------------------------------------------------
 Center     Atomic                   Forces (Hartrees/Bohr)
 Number     Number              X              Y              Z
 -------------------------------------------------------------------
      1        6           0.000000009   -0.000066894   -0.000025070
      2        1          -0.000000003    0.000002403    0.000000866
      3        6           0.000000044    0.000021927   -0.000036494
      4        6           0.000002961   -0.000003726   -0.000006641
      5        6           0.000000005    0.000004682   -0.000015280
      6        1          -0.000000016   -0.000003638    0.000001601
      7        6          -0.000002972   -0.000003748   -0.000006574
      8        1           0.000002706    0.000001064   -0.000004840
      9        6          -0.000003128   -0.000003742    0.000006624
     10        6           0.000000010    0.000004716    0.000015341
     11        1          -0.000000016   -0.000003638   -0.000001518
     12        6           0.000003123   -0.000003714    0.000006698
     13        1          -0.000002694    0.000001017    0.000004852
     14        6           0.000000031    0.000022317    0.000036290
     15        6          -0.000023527    0.000027790   -0.000031555
     16        6          -0.000023014    0.000026818    0.000031687
     17        6           0.000000006   -0.000066284    0.000024757
     18        1          -0.000000001    0.000002217   -0.000000889
     19        6           0.000023022    0.000026810    0.000031681
     20        6           0.000023543    0.000027804   -0.000031563
     21        6          -0.000035049   -0.000005798   -0.000019656
     22        6           0.000031681    0.000000718    0.000027480
     23        6           0.000031656    0.000000739   -0.000027469
     24        6          -0.000034961   -0.000005734    0.000019683
     25        6           0.000034946   -0.000005748    0.000019697
     26        6          -0.000031682    0.000000745   -0.000027492
     27        6          -0.000031703    0.000000724    0.000027503
     28        6           0.000035024   -0.000005812   -0.000019665
     29        1          -0.000002712    0.000001048   -0.000004844
     30        1           0.000002690    0.000001033    0.000004849
     31        1          -0.000000048    0.000000743    0.000000613
     32        1           0.000000259    0.000000215    0.000003049
     33        1           0.000000258    0.000000227   -0.000003077
     34        1          -0.000000051    0.000000764   -0.000000617
     35        1           0.000000052    0.000000767   -0.000000616
     36        1          -0.000000246    0.000000224   -0.000003057
     37        1          -0.000000249    0.000000215    0.000003035
     38        1           0.000000047    0.000000748    0.000000614
 -------------------------------------------------------------------
 Cartesian Forces:  Max     0.000066894 RMS     0.000018137

 GradGradGradGradGradGradGradGradGradGradGradGradGradGradGradGradGradGrad
 Berny optimization.
 FormGI is forming the generalized inverse of G from B-inverse, IUseBI=4.
 Internal  Forces:  Max     0.000041037 RMS     0.000006799
 Search for a saddle point.
 Step number   3 out of a maximum of  228
 All quantities printed in internal units (Hartrees-Bohrs-Radians)
 Swapping is turned off.
 Update second derivatives using D2CorX and points    1    2    3
 ITU=  0  0  0
     Eigenvalues ---   -0.01823   0.00151   0.00181   0.00384   0.00921
     Eigenvalues ---    0.01224   0.01251   0.01263   0.01263   0.01326
     Eigenvalues ---    0.01366   0.01470   0.01491   0.01661   0.01737
     Eigenvalues ---    0.01757   0.01778   0.01791   0.01852   0.01855
     Eigenvalues ---    0.01862   0.01954   0.02002   0.02085   0.02087
     Eigenvalues ---    0.02170   0.02184   0.02248   0.02405   0.02417
     Eigenvalues ---    0.02659   0.02717   0.02743   0.02755   0.02779
     Eigenvalues ---    0.02805   0.02815   0.03311   0.03948   0.04328
     Eigenvalues ---    0.04614   0.04675   0.05224   0.05338   0.05435
     Eigenvalues ---    0.07061   0.07233   0.08085   0.09112   0.09832
     Eigenvalues ---    0.09867   0.10735   0.10800   0.11284   0.11316
     Eigenvalues ---    0.12055   0.12176   0.12188   0.12216   0.12258
     Eigenvalues ---    0.12267   0.12270   0.13419   0.13425   0.14432
     Eigenvalues ---    0.14929   0.16416   0.18439   0.18610   0.18978
     Eigenvalues ---    0.19261   0.19576   0.19668   0.21267   0.21364
     Eigenvalues ---    0.24202   0.24883   0.25806   0.28261   0.32991
     Eigenvalues ---    0.33570   0.33571   0.33732   0.33771   0.33998
     Eigenvalues ---    0.34402   0.34587   0.34590   0.34624   0.35203
     Eigenvalues ---    0.35318   0.35388   0.35429   0.35464   0.35489
     Eigenvalues ---    0.35619   0.35632   0.35635   0.35687   0.39081
     Eigenvalues ---    0.39768   0.40059   0.40661   0.42261   0.47503
     Eigenvalues ---    0.47554   0.49471   0.49909
 Eigenvectors required to have negative eigenvalues:
                          R2        R23       D14       D20      D159
   1                   -0.63654  -0.63612   0.13159  -0.13159   0.13156
                         D149       D21       D15      D160      D152
   1                   -0.13156  -0.10853   0.10853   0.10851  -0.10851
 RFO step:  Lambda0=9.278341742D-08 Lambda=-6.22278582D-08.
 Linear search not attempted -- option 19 set.
 Iteration  1 RMS(Cart)=  0.00019146 RMS(Int)=  0.00000001
 Iteration  2 RMS(Cart)=  0.00000003 RMS(Int)=  0.00000000
 Variable       Old X    -DE/DX   Delta X   Delta X   Delta X     New X
                                 (Linear)    (Quad)   (Total)
    R1        2.04892   0.00000   0.00000   0.00000   0.00000   2.04892
    R2        4.67465   0.00002   0.00000  -0.00157  -0.00157   4.67309
    R3        2.66251  -0.00003   0.00000   0.00002   0.00002   2.66253
    R4        2.66251  -0.00003   0.00000   0.00002   0.00002   2.66253
    R5        2.92942  -0.00000   0.00000  -0.00001  -0.00001   2.92941
    R6        2.92942  -0.00000   0.00000  -0.00001  -0.00001   2.92941
    R7        2.67812  -0.00003   0.00000   0.00009   0.00009   2.67821
    R8        2.96563  -0.00000   0.00000  -0.00000  -0.00000   2.96563
    R9        2.92726  -0.00002   0.00000  -0.00003  -0.00003   2.92722
   R10        2.05382  -0.00000   0.00000  -0.00000  -0.00000   2.05382
   R11        2.04839  -0.00000   0.00000  -0.00000  -0.00000   2.04838
   R12        2.96563  -0.00000   0.00000  -0.00000  -0.00000   2.96563
   R13        2.91000  -0.00001   0.00000  -0.00001  -0.00001   2.90998
   R14        2.05382  -0.00000   0.00000  -0.00000  -0.00000   2.05382
   R15        2.92726  -0.00002   0.00000  -0.00003  -0.00003   2.92722
   R16        2.96563  -0.00000   0.00000  -0.00000  -0.00000   2.96563
   R17        2.92942  -0.00000   0.00000  -0.00001  -0.00001   2.92941
   R18        2.05382  -0.00000   0.00000  -0.00000  -0.00000   2.05382
   R19        2.04839  -0.00000   0.00000  -0.00000  -0.00000   2.04838
   R20        2.96563  -0.00000   0.00000  -0.00000  -0.00000   2.96563
   R21        2.05382  -0.00000   0.00000  -0.00000  -0.00000   2.05382
   R22        2.92942  -0.00000   0.00000  -0.00001  -0.00001   2.92941
   R23        4.67458   0.00002   0.00000  -0.00146  -0.00146   4.67312
   R24        2.67870  -0.00004   0.00000  -0.00017  -0.00017   2.67853
   R25        2.67747   0.00000   0.00000  -0.00000  -0.00000   2.67747
   R26        2.66251  -0.00003   0.00000   0.00002   0.00002   2.66253
   R27        2.67747   0.00000   0.00000  -0.00000  -0.00000   2.67747
   R28        2.04892   0.00000   0.00000   0.00000   0.00000   2.04892
   R29        2.66251  -0.00003   0.00000   0.00002   0.00002   2.66253
   R30        2.67870  -0.00004   0.00000  -0.00017  -0.00017   2.67853
   R31        2.67747   0.00000   0.00000  -0.00000  -0.00000   2.67747
   R32        2.67747   0.00000   0.00000  -0.00000  -0.00000   2.67747
   R33        2.57936  -0.00004   0.00000  -0.00006  -0.00006   2.57930
   R34        2.04871   0.00000   0.00000   0.00000   0.00000   2.04871
   R35        2.67176   0.00001   0.00000   0.00002   0.00002   2.67178
   R36        2.04686   0.00000   0.00000   0.00000   0.00000   2.04686
   R37        2.57936  -0.00004   0.00000  -0.00006  -0.00006   2.57930
   R38        2.04686   0.00000   0.00000   0.00000   0.00000   2.04686
   R39        2.04871   0.00000   0.00000   0.00000   0.00000   2.04871
   R40        2.57936  -0.00004   0.00000  -0.00006  -0.00006   2.57930
   R41        2.04871   0.00000   0.00000   0.00000   0.00000   2.04871
   R42        2.67176   0.00001   0.00000   0.00002   0.00002   2.67178
   R43        2.04686   0.00000   0.00000   0.00000   0.00000   2.04686
   R44        2.57936  -0.00004   0.00000  -0.00006  -0.00006   2.57930
   R45        2.04686   0.00000   0.00000   0.00000   0.00000   2.04686
   R46        2.04871   0.00000   0.00000   0.00000   0.00000   2.04871
    A1        1.80051  -0.00000   0.00000   0.00010   0.00010   1.80061
    A2        2.07229  -0.00000   0.00000  -0.00003  -0.00003   2.07227
    A3        2.07229  -0.00000   0.00000  -0.00003  -0.00003   2.07227
    A4        1.56872  -0.00000   0.00000   0.00005   0.00005   1.56877
    A5        1.56872  -0.00000   0.00000   0.00004   0.00004   1.56876
    A6        2.11000   0.00000   0.00000   0.00001   0.00001   2.11001
    A7        2.24211  -0.00000   0.00000   0.00001   0.00001   2.24211
    A8        2.24209  -0.00000   0.00000   0.00003   0.00003   2.24212
    A9        1.84502  -0.00000   0.00000   0.00007   0.00007   1.84509
   A10        1.70133   0.00000   0.00000  -0.00006  -0.00006   1.70127
   A11        1.61333   0.00000   0.00000  -0.00002  -0.00002   1.61331
   A12        1.61333   0.00000   0.00000  -0.00002  -0.00002   1.61331
   A13        1.45301  -0.00000   0.00000   0.00007   0.00007   1.45308
   A14        1.52826  -0.00000   0.00000   0.00002   0.00002   1.52828
   A15        2.22636   0.00000   0.00000   0.00002   0.00002   2.22638
   A16        1.56789   0.00000   0.00000   0.00000   0.00000   1.56789
   A17        2.18771   0.00000   0.00000   0.00003   0.00003   2.18774
   A18        2.25339  -0.00000   0.00000  -0.00010  -0.00010   2.25329
   A19        2.15049  -0.00000   0.00000  -0.00000  -0.00000   2.15049
   A20        1.67372  -0.00000   0.00000  -0.00007  -0.00007   1.67365
   A21        1.57371  -0.00000   0.00000  -0.00000  -0.00000   1.57370
   A22        2.15049  -0.00000   0.00000  -0.00000  -0.00000   2.15049
   A23        2.17965   0.00000   0.00000   0.00006   0.00006   2.17971
   A24        1.57371  -0.00000   0.00000  -0.00000  -0.00000   1.57370
   A25        1.45301  -0.00000   0.00000   0.00007   0.00007   1.45308
   A26        2.22636   0.00000   0.00000   0.00002   0.00002   2.22638
   A27        1.52826  -0.00000   0.00000   0.00002   0.00002   1.52828
   A28        2.18771   0.00000   0.00000   0.00003   0.00003   2.18774
   A29        1.56789   0.00000   0.00000   0.00000   0.00000   1.56789
   A30        2.25339  -0.00000   0.00000  -0.00010  -0.00010   2.25329
   A31        1.56789   0.00000   0.00000   0.00000   0.00000   1.56789
   A32        1.52826  -0.00000   0.00000   0.00002   0.00002   1.52828
   A33        2.25339  -0.00000   0.00000  -0.00010  -0.00010   2.25329
   A34        1.45301  -0.00000   0.00000   0.00007   0.00007   1.45308
   A35        2.18771   0.00000   0.00000   0.00003   0.00003   2.18774
   A36        2.22636   0.00000   0.00000   0.00002   0.00002   2.22638
   A37        1.57371  -0.00000   0.00000  -0.00000  -0.00000   1.57370
   A38        2.17965   0.00000   0.00000   0.00006   0.00006   2.17971
   A39        1.57371  -0.00000   0.00000  -0.00000  -0.00000   1.57370
   A40        2.15049  -0.00000   0.00000   0.00000   0.00000   2.15049
   A41        1.67372  -0.00000   0.00000  -0.00007  -0.00007   1.67365
   A42        2.15049  -0.00000   0.00000   0.00000   0.00000   2.15049
   A43        1.56789   0.00000   0.00000   0.00000   0.00000   1.56789
   A44        2.25339  -0.00000   0.00000  -0.00010  -0.00010   2.25329
   A45        1.52826  -0.00000   0.00000   0.00002   0.00002   1.52828
   A46        2.18771   0.00000   0.00000   0.00003   0.00003   2.18774
   A47        1.45301  -0.00000   0.00000   0.00007   0.00007   1.45308
   A48        2.22636   0.00000   0.00000   0.00002   0.00002   2.22638
   A49        1.61333   0.00000   0.00000  -0.00002  -0.00002   1.61331
   A50        1.61333   0.00000   0.00000  -0.00002  -0.00002   1.61331
   A51        1.84504  -0.00000   0.00000   0.00003   0.00003   1.84508
   A52        1.70134   0.00000   0.00000  -0.00006  -0.00006   1.70127
   A53        2.24209  -0.00000   0.00000   0.00004   0.00004   2.24212
   A54        2.24209  -0.00000   0.00000   0.00002   0.00002   2.24211
   A55        2.06616   0.00000   0.00000  -0.00002  -0.00002   2.06614
   A56        2.13712  -0.00000   0.00000   0.00002   0.00002   2.13714
   A57        2.07751   0.00000   0.00000   0.00001   0.00001   2.07752
   A58        2.06616   0.00000   0.00000  -0.00002  -0.00002   2.06614
   A59        2.07751   0.00000   0.00000   0.00001   0.00001   2.07752
   A60        2.13712  -0.00000   0.00000   0.00002   0.00002   2.13714
   A61        1.56873  -0.00000   0.00000   0.00003   0.00003   1.56876
   A62        1.80050  -0.00000   0.00000   0.00012   0.00012   1.80061
   A63        1.56873  -0.00000   0.00000   0.00003   0.00003   1.56876
   A64        2.07229  -0.00000   0.00000  -0.00003  -0.00003   2.07227
   A65        2.11000   0.00000   0.00000   0.00001   0.00001   2.11001
   A66        2.07229  -0.00000   0.00000  -0.00003  -0.00003   2.07227
   A67        2.06616   0.00000   0.00000  -0.00002  -0.00002   2.06614
   A68        2.13712  -0.00000   0.00000   0.00002   0.00002   2.13714
   A69        2.07751   0.00000   0.00000   0.00001   0.00001   2.07752
   A70        2.06616   0.00000   0.00000  -0.00002  -0.00002   2.06614
   A71        2.13712  -0.00000   0.00000   0.00002   0.00002   2.13714
   A72        2.07751   0.00000   0.00000   0.00001   0.00001   2.07752
   A73        2.10525   0.00000   0.00000   0.00000   0.00000   2.10525
   A74        2.07362  -0.00000   0.00000  -0.00001  -0.00001   2.07361
   A75        2.10431  -0.00000   0.00000   0.00000   0.00000   2.10431
   A76        2.10031  -0.00000   0.00000  -0.00002  -0.00002   2.10029
   A77        2.09664  -0.00000   0.00000  -0.00001  -0.00001   2.09664
   A78        2.08623   0.00000   0.00000   0.00002   0.00002   2.08625
   A79        2.10031  -0.00000   0.00000  -0.00002  -0.00002   2.10029
   A80        2.08623   0.00000   0.00000   0.00002   0.00002   2.08625
   A81        2.09664  -0.00000   0.00000  -0.00001  -0.00001   2.09664
   A82        2.10525   0.00000   0.00000   0.00000   0.00000   2.10525
   A83        2.07362  -0.00000   0.00000  -0.00001  -0.00001   2.07361
   A84        2.10431  -0.00000   0.00000   0.00000   0.00000   2.10431
   A85        2.10525   0.00000   0.00000   0.00000   0.00000   2.10525
   A86        2.07362  -0.00000   0.00000  -0.00001  -0.00001   2.07361
   A87        2.10431  -0.00000   0.00000   0.00000   0.00000   2.10431
   A88        2.10031  -0.00000   0.00000  -0.00002  -0.00002   2.10029
   A89        2.09664  -0.00000   0.00000  -0.00001  -0.00001   2.09664
   A90        2.08623   0.00000   0.00000   0.00002   0.00002   2.08625
   A91        2.10031  -0.00000   0.00000  -0.00002  -0.00002   2.10029
   A92        2.08623   0.00000   0.00000   0.00002   0.00002   2.08625
   A93        2.09664  -0.00000   0.00000  -0.00001  -0.00001   2.09664
   A94        2.10525   0.00000   0.00000   0.00000   0.00000   2.10525
   A95        2.07362  -0.00000   0.00000  -0.00001  -0.00001   2.07361
   A96        2.10431  -0.00000   0.00000   0.00000   0.00000   2.10431
    D1       -1.28713  -0.00000   0.00000   0.00004   0.00004  -1.28709
    D2        1.28713   0.00000   0.00000  -0.00005  -0.00005   1.28708
    D3        3.14159   0.00000   0.00000   0.00000   0.00000   3.14159
    D4        2.90946   0.00000   0.00000   0.00005   0.00005   2.90951
    D5       -0.79946   0.00000   0.00000  -0.00005  -0.00005  -0.79951
    D6        1.05500   0.00000   0.00000   0.00000   0.00000   1.05500
    D7        0.79946  -0.00000   0.00000   0.00004   0.00004   0.79950
    D8       -2.90946  -0.00000   0.00000  -0.00006  -0.00006  -2.90952
    D9       -1.05501  -0.00000   0.00000  -0.00000  -0.00000  -1.05501
   D10       -3.09138  -0.00000   0.00000  -0.00006  -0.00006  -3.09144
   D11       -0.02488   0.00000   0.00000   0.00010   0.00010  -0.02478
   D12       -1.25908  -0.00001   0.00000   0.00007   0.00007  -1.25901
   D13        1.80743  -0.00000   0.00000   0.00023   0.00023   1.80766
   D14        0.30806  -0.00001   0.00000   0.00014   0.00014   0.30821
   D15       -2.90862  -0.00000   0.00000   0.00031   0.00031  -2.90832
   D16        3.09138   0.00000   0.00000   0.00006   0.00006   3.09144
   D17        0.02488  -0.00000   0.00000  -0.00010  -0.00010   0.02478
   D18        1.25907   0.00001   0.00000  -0.00007  -0.00007   1.25901
   D19       -1.80743   0.00000   0.00000  -0.00023  -0.00023  -1.80766
   D20       -0.30806   0.00001   0.00000  -0.00014  -0.00014  -0.30821
   D21        2.90862   0.00000   0.00000  -0.00030  -0.00030   2.90832
   D22        2.74973   0.00000   0.00000  -0.00008  -0.00008   2.74965
   D23       -1.96055   0.00000   0.00000  -0.00008  -0.00008  -1.96063
   D24        0.47935   0.00000   0.00000  -0.00019  -0.00019   0.47916
   D25        0.04643   0.00000   0.00000  -0.00002  -0.00002   0.04640
   D26        1.61933   0.00000   0.00000  -0.00003  -0.00003   1.61930
   D27       -2.22395  -0.00000   0.00000  -0.00013  -0.00013  -2.22409
   D28       -1.57290  -0.00000   0.00000   0.00000   0.00000  -1.57290
   D29        0.00000  -0.00000   0.00000  -0.00000  -0.00000  -0.00000
   D30        2.43991  -0.00000   0.00000  -0.00011  -0.00011   2.43980
   D31       -2.74974  -0.00000   0.00000   0.00009   0.00009  -2.74965
   D32       -0.47936  -0.00000   0.00000   0.00020   0.00020  -0.47916
   D33        1.96055  -0.00000   0.00000   0.00009   0.00009   1.96064
   D34       -0.04643  -0.00000   0.00000   0.00002   0.00002  -0.04640
   D35        2.22395   0.00000   0.00000   0.00013   0.00013   2.22409
   D36       -1.61933  -0.00000   0.00000   0.00003   0.00003  -1.61930
   D37        1.57290   0.00000   0.00000  -0.00000  -0.00000   1.57290
   D38       -2.43991   0.00000   0.00000   0.00011   0.00011  -2.43980
   D39       -0.00000   0.00000   0.00000   0.00000   0.00000   0.00000
   D40       -2.28988   0.00000   0.00000  -0.00004  -0.00004  -2.28993
   D41        2.28990  -0.00000   0.00000   0.00002   0.00002   2.28992
   D42        0.00000  -0.00000   0.00000  -0.00000  -0.00000   0.00000
   D43        1.70340   0.00000   0.00000  -0.00006  -0.00006   1.70334
   D44       -0.00000   0.00000   0.00000   0.00000   0.00000   0.00000
   D45       -2.28990   0.00000   0.00000  -0.00002  -0.00002  -2.28992
   D46        0.00000  -0.00000   0.00000  -0.00000  -0.00000  -0.00000
   D47       -1.70340  -0.00000   0.00000   0.00006   0.00006  -1.70334
   D48        2.28989  -0.00000   0.00000   0.00004   0.00004   2.28993
   D49       -2.42877  -0.00000   0.00000   0.00010   0.00010  -2.42867
   D50       -0.04571  -0.00000   0.00000   0.00002   0.00002  -0.04569
   D51        1.52831  -0.00000   0.00000   0.00002   0.00002   1.52833
   D52        2.32611   0.00000   0.00000   0.00008   0.00008   2.32618
   D53       -1.57402   0.00000   0.00000   0.00000   0.00000  -1.57402
   D54        0.00000   0.00000   0.00000  -0.00000  -0.00000  -0.00000
   D55       -0.12558   0.00000   0.00000   0.00020   0.00020  -0.12538
   D56        2.25748   0.00000   0.00000   0.00012   0.00012   2.25760
   D57       -2.45168   0.00000   0.00000   0.00012   0.00012  -2.45156
   D58       -1.45303   0.00000   0.00000  -0.00007  -0.00007  -1.45309
   D59        2.42150  -0.00000   0.00000  -0.00002  -0.00002   2.42147
   D60       -0.00000   0.00000   0.00000   0.00000   0.00000   0.00000
   D61       -0.00000  -0.00000   0.00000   0.00000   0.00000   0.00000
   D62       -2.40866  -0.00000   0.00000   0.00004   0.00004  -2.40862
   D63        1.45303  -0.00000   0.00000   0.00007   0.00007   1.45309
   D64        2.40866   0.00000   0.00000  -0.00004  -0.00004   2.40862
   D65       -0.00000  -0.00000   0.00000   0.00000   0.00000   0.00000
   D66       -2.42150   0.00000   0.00000   0.00003   0.00003  -2.42147
   D67        0.04571   0.00000   0.00000  -0.00002  -0.00002   0.04569
   D68       -2.25748  -0.00000   0.00000  -0.00012  -0.00012  -2.25760
   D69        1.57402  -0.00000   0.00000  -0.00000  -0.00000   1.57402
   D70        2.42877   0.00000   0.00000  -0.00010  -0.00010   2.42867
   D71        0.12558  -0.00000   0.00000  -0.00020  -0.00020   0.12538
   D72       -2.32611  -0.00000   0.00000  -0.00008  -0.00008  -2.32618
   D73       -1.52831   0.00000   0.00000  -0.00002  -0.00002  -1.52833
   D74        2.45168  -0.00000   0.00000  -0.00012  -0.00012   2.45156
   D75       -0.00000  -0.00000   0.00000   0.00000   0.00000  -0.00000
   D76       -1.67373   0.00000   0.00000   0.00007   0.00007  -1.67366
   D77        2.30473   0.00000   0.00000   0.00003   0.00003   2.30476
   D78       -0.00000  -0.00000   0.00000   0.00000   0.00000   0.00000
   D79        2.30473   0.00000   0.00000   0.00003   0.00003   2.30476
   D80        0.00000  -0.00000   0.00000  -0.00000  -0.00000   0.00000
   D81       -2.30473  -0.00000   0.00000  -0.00003  -0.00003  -2.30476
   D82        0.00000   0.00000   0.00000  -0.00000  -0.00000   0.00000
   D83       -2.30473  -0.00000   0.00000  -0.00003  -0.00003  -2.30476
   D84        1.67373  -0.00000   0.00000  -0.00007  -0.00007   1.67366
   D85        1.45303  -0.00000   0.00000   0.00007   0.00007   1.45309
   D86        0.00000  -0.00000   0.00000  -0.00000  -0.00000  -0.00000
   D87       -2.42150   0.00000   0.00000   0.00002   0.00002  -2.42147
   D88        0.00000   0.00000   0.00000  -0.00000  -0.00000   0.00000
   D89       -1.45303   0.00000   0.00000  -0.00007  -0.00007  -1.45309
   D90        2.40866   0.00000   0.00000  -0.00004  -0.00004   2.40862
   D91       -2.40866  -0.00000   0.00000   0.00004   0.00004  -2.40862
   D92        2.42150  -0.00000   0.00000  -0.00003  -0.00003   2.42147
   D93        0.00000   0.00000   0.00000  -0.00000  -0.00000  -0.00000
   D94       -0.00000  -0.00000   0.00000   0.00000   0.00000  -0.00000
   D95        2.32611   0.00000   0.00000   0.00007   0.00007   2.32618
   D96       -1.57402   0.00000   0.00000   0.00000   0.00000  -1.57402
   D97        1.52831  -0.00000   0.00000   0.00002   0.00002   1.52833
   D98       -2.42877  -0.00000   0.00000   0.00010   0.00010  -2.42867
   D99       -0.04571  -0.00000   0.00000   0.00003   0.00003  -0.04569
   D100      -2.45169   0.00000   0.00000   0.00012   0.00012  -2.45156
   D101      -0.12558   0.00000   0.00000   0.00020   0.00020  -0.12538
   D102       2.25748   0.00000   0.00000   0.00013   0.00013   2.25760
   D103      -0.00000   0.00000   0.00000   0.00000   0.00000   0.00000
   D104       1.61933   0.00000   0.00000  -0.00003  -0.00003   1.61930
   D105      -1.96058   0.00000   0.00000  -0.00004  -0.00004  -1.96062
   D106      -1.57290  -0.00000   0.00000   0.00000   0.00000  -1.57290
   D107       0.04643   0.00000   0.00000  -0.00003  -0.00003   0.04640
   D108       2.74970   0.00000   0.00000  -0.00004  -0.00004   2.74967
   D109       2.43990  -0.00000   0.00000  -0.00011  -0.00011   2.43980
   D110      -2.22395  -0.00000   0.00000  -0.00014  -0.00014  -2.22409
   D111       0.47932   0.00000   0.00000  -0.00015  -0.00015   0.47918
   D112       0.00000   0.00000   0.00000  -0.00000  -0.00000  -0.00000
   D113       2.45169  -0.00000   0.00000  -0.00012  -0.00012   2.45156
   D114      -1.52831   0.00000   0.00000  -0.00002  -0.00002  -1.52833
   D115       1.57402  -0.00000   0.00000  -0.00000  -0.00000   1.57402
   D116      -2.25748  -0.00000   0.00000  -0.00013  -0.00013  -2.25760
   D117       0.04571   0.00000   0.00000  -0.00003  -0.00003   0.04569
   D118      -2.32611  -0.00000   0.00000  -0.00007  -0.00007  -2.32618
   D119       0.12558  -0.00000   0.00000  -0.00020  -0.00020   0.12538
   D120       2.42877   0.00000   0.00000  -0.00010  -0.00010   2.42867
   D121       0.00000  -0.00000   0.00000  -0.00000  -0.00000  -0.00000
   D122      -1.61933  -0.00000   0.00000   0.00003   0.00003  -1.61930
   D123       1.96059  -0.00000   0.00000   0.00003   0.00003   1.96062
   D124       1.57290   0.00000   0.00000  -0.00000  -0.00000   1.57290
   D125      -0.04643  -0.00000   0.00000   0.00003   0.00003  -0.04640
   D126      -2.74970  -0.00000   0.00000   0.00003   0.00003  -2.74967
   D127      -2.43990   0.00000   0.00000   0.00011   0.00011  -2.43980
   D128       2.22395   0.00000   0.00000   0.00014   0.00014   2.22409
   D129      -0.47932  -0.00000   0.00000   0.00014   0.00014  -0.47918
   D130      -1.05501  -0.00000   0.00000  -0.00000  -0.00000  -1.05501
   D131       3.14159  -0.00000   0.00000   0.00000   0.00000   3.14159
   D132       1.05500   0.00000   0.00000   0.00000   0.00000   1.05500
   D133       0.79947  -0.00000   0.00000   0.00002   0.00002   0.79949
   D134      -1.28711  -0.00000   0.00000   0.00002   0.00002  -1.28710
   D135       2.90948   0.00000   0.00000   0.00002   0.00002   2.90950
   D136      -2.90949  -0.00000   0.00000  -0.00001  -0.00001  -2.90950
   D137       1.28710   0.00000   0.00000  -0.00001  -0.00001   1.28710
   D138      -0.79949   0.00000   0.00000  -0.00000  -0.00000  -0.79949
   D139       0.00000   0.00000   0.00000  -0.00000  -0.00000   0.00000
   D140       3.06913   0.00001   0.00000   0.00015   0.00015   3.06928
   D141      -3.06912  -0.00001   0.00000  -0.00016  -0.00016  -3.06928
   D142       0.00000  -0.00000   0.00000  -0.00000  -0.00000   0.00000
   D143      -3.08225  -0.00001   0.00000  -0.00018  -0.00018  -3.08243
   D144       0.06285  -0.00000   0.00000  -0.00016  -0.00016   0.06269
   D145      -0.01622   0.00000   0.00000  -0.00002  -0.00002  -0.01623
   D146       3.12888   0.00000   0.00000   0.00000   0.00000   3.12889
   D147       1.25909   0.00001   0.00000  -0.00009  -0.00009   1.25900
   D148       3.09138   0.00000   0.00000   0.00006   0.00006   3.09144
   D149      -0.30806   0.00001   0.00000  -0.00014  -0.00014  -0.30821
   D150      -1.80741   0.00000   0.00000  -0.00025  -0.00025  -1.80766
   D151       0.02488  -0.00000   0.00000  -0.00010  -0.00010   0.02478
   D152       2.90862   0.00000   0.00000  -0.00030  -0.00030   2.90832
   D153       0.01621  -0.00000   0.00000   0.00002   0.00002   0.01623
   D154      -3.12888  -0.00000   0.00000  -0.00000  -0.00000  -3.12889
   D155       3.08225   0.00001   0.00000   0.00018   0.00018   3.08243
   D156      -0.06285   0.00000   0.00000   0.00016   0.00016  -0.06269
   D157      -1.25909  -0.00001   0.00000   0.00009   0.00009  -1.25900
   D158       1.80742  -0.00000   0.00000   0.00024   0.00024   1.80766
   D159       0.30806  -0.00001   0.00000   0.00014   0.00014   0.30821
   D160      -2.90862  -0.00000   0.00000   0.00030   0.00030  -2.90832
   D161      -3.09138  -0.00000   0.00000  -0.00006  -0.00006  -3.09144
   D162      -0.02488   0.00000   0.00000   0.00010   0.00010  -0.02478
   D163       0.00000  -0.00000   0.00000   0.00000   0.00000   0.00000
   D164       3.06912   0.00001   0.00000   0.00016   0.00016   3.06928
   D165      -3.06912  -0.00001   0.00000  -0.00015  -0.00015  -3.06928
   D166      -0.00000   0.00000   0.00000   0.00000   0.00000   0.00000
   D167      -3.08225  -0.00001   0.00000  -0.00018  -0.00018  -3.08243
   D168       0.06285  -0.00000   0.00000  -0.00016  -0.00016   0.06269
   D169      -0.01622   0.00000   0.00000  -0.00002  -0.00002  -0.01623
   D170       3.12888   0.00000   0.00000   0.00000   0.00000   3.12889
   D171       3.08225   0.00001   0.00000   0.00018   0.00018   3.08243
   D172      -0.06285   0.00000   0.00000   0.00016   0.00016  -0.06269
   D173       0.01622  -0.00000   0.00000   0.00002   0.00002   0.01623
   D174      -3.12888  -0.00000   0.00000  -0.00000  -0.00000  -3.12889
   D175      -0.01643   0.00000   0.00000  -0.00002  -0.00002  -0.01645
   D176       3.12929   0.00000   0.00000  -0.00002  -0.00002   3.12927
   D177       3.12873   0.00000   0.00000   0.00000   0.00000   3.12874
   D178      -0.00874   0.00000   0.00000   0.00000   0.00000  -0.00873
   D179      -0.00000   0.00000   0.00000   0.00000   0.00000  -0.00000
   D180      -3.13749  -0.00000   0.00000  -0.00000  -0.00000  -3.13749
   D181       3.13749   0.00000   0.00000   0.00000   0.00000   3.13749
   D182      -0.00000   0.00000   0.00000   0.00000   0.00000  -0.00000
   D183       0.01643  -0.00000   0.00000   0.00002   0.00002   0.01645
   D184      -3.12873  -0.00000   0.00000  -0.00000  -0.00000  -3.12874
   D185      -3.12929  -0.00000   0.00000   0.00002   0.00002  -3.12927
   D186       0.00874  -0.00000   0.00000  -0.00000  -0.00000   0.00873
   D187      -0.01643   0.00000   0.00000  -0.00002  -0.00002  -0.01645
   D188       3.12929   0.00000   0.00000  -0.00002  -0.00002   3.12927
   D189       3.12873   0.00000   0.00000   0.00000   0.00000   3.12874
   D190      -0.00874   0.00000   0.00000   0.00000   0.00000  -0.00873
   D191       0.00000  -0.00000   0.00000  -0.00000  -0.00000   0.00000
   D192      -3.13749  -0.00000   0.00000  -0.00000  -0.00000  -3.13749
   D193       3.13749   0.00000   0.00000   0.00000   0.00000   3.13749
   D194       0.00000  -0.00000   0.00000  -0.00000  -0.00000  -0.00000
   D195       0.01643  -0.00000   0.00000   0.00002   0.00002   0.01645
   D196      -3.12873  -0.00000   0.00000  -0.00000  -0.00000  -3.12874
   D197      -3.12929  -0.00000   0.00000   0.00002   0.00002  -3.12927
   D198       0.00874  -0.00000   0.00000  -0.00000  -0.00000   0.00873
         Item               Value     Threshold  Converged?
 Maximum Force            0.000041     0.000450     YES
 RMS     Force            0.000007     0.000300     YES
 Maximum Displacement     0.001041     0.001800     YES
 RMS     Displacement     0.000191     0.001200     YES
 Predicted change in Energy= 1.527805D-08
 Optimization completed.
    -- Stationary point found.
                           ----------------------------
                           !   Optimized Parameters   !
                           ! (Angstroms and Degrees)  !
 --------------------------                            --------------------------
 ! Name  Definition              Value          Derivative Info.                !
 --------------------------------------------------------------------------------
 ! R1    R(1,2)                  1.0842         -DE/DX =    0.0                 !
 ! R2    R(1,3)                  2.4737         -DE/DX =    0.0                 !
 ! R3    R(1,15)                 1.4089         -DE/DX =    0.0                 !
 ! R4    R(1,20)                 1.4089         -DE/DX =    0.0                 !
 ! R5    R(3,4)                  1.5502         -DE/DX =    0.0                 !
 ! R6    R(3,7)                  1.5502         -DE/DX =    0.0                 !
 ! R7    R(3,14)                 1.4172         -DE/DX =    0.0                 !
 ! R8    R(4,5)                  1.5693         -DE/DX =    0.0                 !
 ! R9    R(4,12)                 1.549          -DE/DX =    0.0                 !
 ! R10   R(4,29)                 1.0868         -DE/DX =    0.0                 !
 ! R11   R(5,6)                  1.084          -DE/DX =    0.0                 !
 ! R12   R(5,7)                  1.5693         -DE/DX =    0.0                 !
 ! R13   R(5,10)                 1.5399         -DE/DX =    0.0                 !
 ! R14   R(7,8)                  1.0868         -DE/DX =    0.0                 !
 ! R15   R(7,9)                  1.549          -DE/DX =    0.0                 !
 ! R16   R(9,10)                 1.5693         -DE/DX =    0.0                 !
 ! R17   R(9,14)                 1.5502         -DE/DX =    0.0                 !
 ! R18   R(9,30)                 1.0868         -DE/DX =    0.0                 !
 ! R19   R(10,11)                1.084          -DE/DX =    0.0                 !
 ! R20   R(10,12)                1.5693         -DE/DX =    0.0                 !
 ! R21   R(12,13)                1.0868         -DE/DX =    0.0                 !
 ! R22   R(12,14)                1.5502         -DE/DX =    0.0                 !
 ! R23   R(14,17)                2.4737         -DE/DX =    0.0                 !
 ! R24   R(15,16)                1.4175         -DE/DX =    0.0                 !
 ! R25   R(15,28)                1.4169         -DE/DX =    0.0                 !
 ! R26   R(16,17)                1.4089         -DE/DX =    0.0                 !
 ! R27   R(16,25)                1.4169         -DE/DX =    0.0                 !
 ! R28   R(17,18)                1.0842         -DE/DX =    0.0                 !
 ! R29   R(17,19)                1.4089         -DE/DX =    0.0                 !
 ! R30   R(19,20)                1.4175         -DE/DX =    0.0                 !
 ! R31   R(19,24)                1.4169         -DE/DX =    0.0                 !
 ! R32   R(20,21)                1.4169         -DE/DX =    0.0                 !
 ! R33   R(21,22)                1.3649         -DE/DX =    0.0                 !
 ! R34   R(21,31)                1.0841         -DE/DX =    0.0                 !
 ! R35   R(22,23)                1.4138         -DE/DX =    0.0                 !
 ! R36   R(22,32)                1.0831         -DE/DX =    0.0                 !
 ! R37   R(23,24)                1.3649         -DE/DX =    0.0                 !
 ! R38   R(23,33)                1.0831         -DE/DX =    0.0                 !
 ! R39   R(24,34)                1.0841         -DE/DX =    0.0                 !
 ! R40   R(25,26)                1.3649         -DE/DX =    0.0                 !
 ! R41   R(25,35)                1.0841         -DE/DX =    0.0                 !
 ! R42   R(26,27)                1.4138         -DE/DX =    0.0                 !
 ! R43   R(26,36)                1.0831         -DE/DX =    0.0                 !
 ! R44   R(27,28)                1.3649         -DE/DX =    0.0                 !
 ! R45   R(27,37)                1.0831         -DE/DX =    0.0                 !
 ! R46   R(28,38)                1.0841         -DE/DX =    0.0                 !
 ! A1    A(2,1,3)              103.1616         -DE/DX =    0.0                 !
 ! A2    A(2,1,15)             118.7337         -DE/DX =    0.0                 !
 ! A3    A(2,1,20)             118.7337         -DE/DX =    0.0                 !
 ! A4    A(3,1,15)              89.8811         -DE/DX =    0.0                 !
 ! A5    A(3,1,20)              89.8812         -DE/DX =    0.0                 !
 ! A6    A(15,1,20)            120.894          -DE/DX =    0.0                 !
 ! A7    A(1,3,4)              128.4632         -DE/DX =    0.0                 !
 ! A8    A(1,3,7)              128.4624         -DE/DX =    0.0                 !
 ! A9    A(1,3,14)             105.7117         -DE/DX =    0.0                 !
 ! A10   A(4,3,7)               97.4793         -DE/DX =    0.0                 !
 ! A11   A(4,3,14)              92.437          -DE/DX =    0.0                 !
 ! A12   A(7,3,14)              92.437          -DE/DX =    0.0                 !
 ! A13   A(3,4,5)               83.2514         -DE/DX =    0.0                 !
 ! A14   A(3,4,12)              87.5629         -DE/DX =    0.0                 !
 ! A15   A(3,4,29)             127.5608         -DE/DX =    0.0                 !
 ! A16   A(5,4,12)              89.8333         -DE/DX =    0.0                 !
 ! A17   A(5,4,29)             125.3467         -DE/DX =    0.0                 !
 ! A18   A(12,4,29)            129.1097         -DE/DX =    0.0                 !
 ! A19   A(4,5,6)              123.2141         -DE/DX =    0.0                 !
 ! A20   A(4,5,7)               95.8971         -DE/DX =    0.0                 !
 ! A21   A(4,5,10)              90.1667         -DE/DX =    0.0                 !
 ! A22   A(6,5,7)              123.2141         -DE/DX =    0.0                 !
 ! A23   A(6,5,10)             124.8846         -DE/DX =    0.0                 !
 ! A24   A(7,5,10)              90.1667         -DE/DX =    0.0                 !
 ! A25   A(3,7,5)               83.2514         -DE/DX =    0.0                 !
 ! A26   A(3,7,8)              127.5608         -DE/DX =    0.0                 !
 ! A27   A(3,7,9)               87.5629         -DE/DX =    0.0                 !
 ! A28   A(5,7,8)              125.3467         -DE/DX =    0.0                 !
 ! A29   A(5,7,9)               89.8333         -DE/DX =    0.0                 !
 ! A30   A(8,7,9)              129.1097         -DE/DX =    0.0                 !
 ! A31   A(7,9,10)              89.8333         -DE/DX =    0.0                 !
 ! A32   A(7,9,14)              87.5628         -DE/DX =    0.0                 !
 ! A33   A(7,9,30)             129.1098         -DE/DX =    0.0                 !
 ! A34   A(10,9,14)             83.2514         -DE/DX =    0.0                 !
 ! A35   A(10,9,30)            125.3467         -DE/DX =    0.0                 !
 ! A36   A(14,9,30)            127.5608         -DE/DX =    0.0                 !
 ! A37   A(5,10,9)              90.1667         -DE/DX =    0.0                 !
 ! A38   A(5,10,11)            124.8847         -DE/DX =    0.0                 !
 ! A39   A(5,10,12)             90.1667         -DE/DX =    0.0                 !
 ! A40   A(9,10,11)            123.2141         -DE/DX =    0.0                 !
 ! A41   A(9,10,12)             95.8971         -DE/DX =    0.0                 !
 ! A42   A(11,10,12)           123.2141         -DE/DX =    0.0                 !
 ! A43   A(4,12,10)             89.8333         -DE/DX =    0.0                 !
 ! A44   A(4,12,13)            129.1098         -DE/DX =    0.0                 !
 ! A45   A(4,12,14)             87.5628         -DE/DX =    0.0                 !
 ! A46   A(10,12,13)           125.3467         -DE/DX =    0.0                 !
 ! A47   A(10,12,14)            83.2514         -DE/DX =    0.0                 !
 ! A48   A(13,12,14)           127.5608         -DE/DX =    0.0                 !
 ! A49   A(3,14,9)              92.4372         -DE/DX =    0.0                 !
 ! A50   A(3,14,12)             92.4372         -DE/DX =    0.0                 !
 ! A51   A(3,14,17)            105.7131         -DE/DX =    0.0                 !
 ! A52   A(9,14,12)             97.4794         -DE/DX =    0.0                 !
 ! A53   A(9,14,17)            128.462          -DE/DX =    0.0                 !
 ! A54   A(12,14,17)           128.4625         -DE/DX =    0.0                 !
 ! A55   A(1,15,16)            118.3824         -DE/DX =    0.0                 !
 ! A56   A(1,15,28)            122.4478         -DE/DX =    0.0                 !
 ! A57   A(16,15,28)           119.0325         -DE/DX =    0.0                 !
 ! A58   A(15,16,17)           118.3824         -DE/DX =    0.0                 !
 ! A59   A(15,16,25)           119.0325         -DE/DX =    0.0                 !
 ! A60   A(17,16,25)           122.4479         -DE/DX =    0.0                 !
 ! A61   A(14,17,16)            89.8815         -DE/DX =    0.0                 !
 ! A62   A(14,17,18)           103.1608         -DE/DX =    0.0                 !
 ! A63   A(14,17,19)            89.8817         -DE/DX =    0.0                 !
 ! A64   A(16,17,18)           118.7337         -DE/DX =    0.0                 !
 ! A65   A(16,17,19)           120.894          -DE/DX =    0.0                 !
 ! A66   A(18,17,19)           118.7337         -DE/DX =    0.0                 !
 ! A67   A(17,19,20)           118.3824         -DE/DX =    0.0                 !
 ! A68   A(17,19,24)           122.4479         -DE/DX =    0.0                 !
 ! A69   A(20,19,24)           119.0325         -DE/DX =    0.0                 !
 ! A70   A(1,20,19)            118.3824         -DE/DX =    0.0                 !
 ! A71   A(1,20,21)            122.4478         -DE/DX =    0.0                 !
 ! A72   A(19,20,21)           119.0325         -DE/DX =    0.0                 !
 ! A73   A(20,21,22)           120.622          -DE/DX =    0.0                 !
 ! A74   A(20,21,31)           118.8096         -DE/DX =    0.0                 !
 ! A75   A(22,21,31)           120.5681         -DE/DX =    0.0                 !
 ! A76   A(21,22,23)           120.3388         -DE/DX =    0.0                 !
 ! A77   A(21,22,32)           120.1288         -DE/DX =    0.0                 !
 ! A78   A(23,22,32)           119.5319         -DE/DX =    0.0                 !
 ! A79   A(22,23,24)           120.3388         -DE/DX =    0.0                 !
 ! A80   A(22,23,33)           119.5319         -DE/DX =    0.0                 !
 ! A81   A(24,23,33)           120.1288         -DE/DX =    0.0                 !
 ! A82   A(19,24,23)           120.622          -DE/DX =    0.0                 !
 ! A83   A(19,24,34)           118.8096         -DE/DX =    0.0                 !
 ! A84   A(23,24,34)           120.5681         -DE/DX =    0.0                 !
 ! A85   A(16,25,26)           120.622          -DE/DX =    0.0                 !
 ! A86   A(16,25,35)           118.8096         -DE/DX =    0.0                 !
 ! A87   A(26,25,35)           120.5681         -DE/DX =    0.0                 !
 ! A88   A(25,26,27)           120.3389         -DE/DX =    0.0                 !
 ! A89   A(25,26,36)           120.1288         -DE/DX =    0.0                 !
 ! A90   A(27,26,36)           119.5319         -DE/DX =    0.0                 !
 ! A91   A(26,27,28)           120.3388         -DE/DX =    0.0                 !
 ! A92   A(26,27,37)           119.5319         -DE/DX =    0.0                 !
 ! A93   A(28,27,37)           120.1288         -DE/DX =    0.0                 !
 ! A94   A(15,28,27)           120.622          -DE/DX =    0.0                 !
 ! A95   A(15,28,38)           118.8096         -DE/DX =    0.0                 !
 ! A96   A(27,28,38)           120.5681         -DE/DX =    0.0                 !
 ! D1    D(2,1,3,4)            -73.7472         -DE/DX =    0.0                 !
 ! D2    D(2,1,3,7)             73.7472         -DE/DX =    0.0                 !
 ! D3    D(2,1,3,14)           179.9998         -DE/DX =    0.0                 !
 ! D4    D(15,1,3,4)           166.7001         -DE/DX =    0.0                 !
 ! D5    D(15,1,3,7)           -45.8055         -DE/DX =    0.0                 !
 ! D6    D(15,1,3,14)           60.4471         -DE/DX =    0.0                 !
 ! D7    D(20,1,3,4)            45.8056         -DE/DX =    0.0                 !
 ! D8    D(20,1,3,7)          -166.7            -DE/DX =    0.0                 !
 ! D9    D(20,1,3,14)          -60.4474         -DE/DX =    0.0                 !
 ! D10   D(2,1,15,16)         -177.123          -DE/DX =    0.0                 !
 ! D11   D(2,1,15,28)           -1.4253         -DE/DX =    0.0                 !
 ! D12   D(3,1,15,16)          -72.1398         -DE/DX =    0.0                 !
 ! D13   D(3,1,15,28)          103.5579         -DE/DX =    0.0                 !
 ! D14   D(20,1,15,16)          17.6506         -DE/DX =    0.0                 !
 ! D15   D(20,1,15,28)        -166.6517         -DE/DX =    0.0                 !
 ! D16   D(2,1,20,19)          177.123          -DE/DX =    0.0                 !
 ! D17   D(2,1,20,21)            1.4253         -DE/DX =    0.0                 !
 ! D18   D(3,1,20,19)           72.1397         -DE/DX =    0.0                 !
 ! D19   D(3,1,20,21)         -103.558          -DE/DX =    0.0                 !
 ! D20   D(15,1,20,19)         -17.6507         -DE/DX =    0.0                 !
 ! D21   D(15,1,20,21)         166.6517         -DE/DX =    0.0                 !
 ! D22   D(1,3,4,5)            157.5481         -DE/DX =    0.0                 !
 ! D23   D(1,3,4,12)          -112.3314         -DE/DX =    0.0                 !
 ! D24   D(1,3,4,29)            27.4649         -DE/DX =    0.0                 !
 ! D25   D(7,3,4,5)              2.6601         -DE/DX =    0.0                 !
 ! D26   D(7,3,4,12)            92.7807         -DE/DX =    0.0                 !
 ! D27   D(7,3,4,29)          -127.423          -DE/DX =    0.0                 !
 ! D28   D(14,3,4,5)           -90.1205         -DE/DX =    0.0                 !
 ! D29   D(14,3,4,12)            0.0            -DE/DX =    0.0                 !
 ! D30   D(14,3,4,29)          139.7963         -DE/DX =    0.0                 !
 ! D31   D(1,3,7,5)           -157.5484         -DE/DX =    0.0                 !
 ! D32   D(1,3,7,8)            -27.4652         -DE/DX =    0.0                 !
 ! D33   D(1,3,7,9)            112.331          -DE/DX =    0.0                 !
 ! D34   D(4,3,7,5)             -2.6601         -DE/DX =    0.0                 !
 ! D35   D(4,3,7,8)            127.423          -DE/DX =    0.0                 !
 ! D36   D(4,3,7,9)            -92.7807         -DE/DX =    0.0                 !
 ! D37   D(14,3,7,5)            90.1205         -DE/DX =    0.0                 !
 ! D38   D(14,3,7,8)          -139.7963         -DE/DX =    0.0                 !
 ! D39   D(14,3,7,9)            -0.0001         -DE/DX =    0.0                 !
 ! D40   D(1,3,14,9)          -131.2007         -DE/DX =    0.0                 !
 ! D41   D(1,3,14,12)          131.2016         -DE/DX =    0.0                 !
 ! D42   D(1,3,14,17)            0.0002         -DE/DX =    0.0                 !
 ! D43   D(4,3,14,9)            97.5976         -DE/DX =    0.0                 !
 ! D44   D(4,3,14,12)            0.0            -DE/DX =    0.0                 !
 ! D45   D(4,3,14,17)         -131.2014         -DE/DX =    0.0                 !
 ! D46   D(7,3,14,9)             0.0001         -DE/DX =    0.0                 !
 ! D47   D(7,3,14,12)          -97.5976         -DE/DX =    0.0                 !
 ! D48   D(7,3,14,17)          131.201          -DE/DX =    0.0                 !
 ! D49   D(3,4,5,6)           -139.1582         -DE/DX =    0.0                 !
 ! D50   D(3,4,5,7)             -2.6191         -DE/DX =    0.0                 !
 ! D51   D(3,4,5,10)            87.5657         -DE/DX =    0.0                 !
 ! D52   D(12,4,5,6)           133.2761         -DE/DX =    0.0                 !
 ! D53   D(12,4,5,7)           -90.1848         -DE/DX =    0.0                 !
 ! D54   D(12,4,5,10)            0.0            -DE/DX =    0.0                 !
 ! D55   D(29,4,5,6)            -7.195          -DE/DX =    0.0                 !
 ! D56   D(29,4,5,7)           129.344          -DE/DX =    0.0                 !
 ! D57   D(29,4,5,10)         -140.4711         -DE/DX =    0.0                 !
 ! D58   D(3,4,12,10)          -83.2524         -DE/DX =    0.0                 !
 ! D59   D(3,4,12,13)          138.7415         -DE/DX =    0.0                 !
 ! D60   D(3,4,12,14)            0.0            -DE/DX =    0.0                 !
 ! D61   D(5,4,12,10)            0.0            -DE/DX =    0.0                 !
 ! D62   D(5,4,12,13)         -138.0061         -DE/DX =    0.0                 !
 ! D63   D(5,4,12,14)           83.2523         -DE/DX =    0.0                 !
 ! D64   D(29,4,12,10)         138.006          -DE/DX =    0.0                 !
 ! D65   D(29,4,12,13)          -0.0001         -DE/DX =    0.0                 !
 ! D66   D(29,4,12,14)        -138.7416         -DE/DX =    0.0                 !
 ! D67   D(4,5,7,3)              2.6191         -DE/DX =    0.0                 !
 ! D68   D(4,5,7,8)           -129.344          -DE/DX =    0.0                 !
 ! D69   D(4,5,7,9)             90.1848         -DE/DX =    0.0                 !
 ! D70   D(6,5,7,3)            139.1582         -DE/DX =    0.0                 !
 ! D71   D(6,5,7,8)              7.195          -DE/DX =    0.0                 !
 ! D72   D(6,5,7,9)           -133.2761         -DE/DX =    0.0                 !
 ! D73   D(10,5,7,3)           -87.5657         -DE/DX =    0.0                 !
 ! D74   D(10,5,7,8)           140.4711         -DE/DX =    0.0                 !
 ! D75   D(10,5,7,9)             0.0            -DE/DX =    0.0                 !
 ! D76   D(4,5,10,9)           -95.8976         -DE/DX =    0.0                 !
 ! D77   D(4,5,10,11)          132.0512         -DE/DX =    0.0                 !
 ! D78   D(4,5,10,12)            0.0            -DE/DX =    0.0                 !
 ! D79   D(6,5,10,9)           132.0512         -DE/DX =    0.0                 !
 ! D80   D(6,5,10,11)            0.0            -DE/DX =    0.0                 !
 ! D81   D(6,5,10,12)         -132.0512         -DE/DX =    0.0                 !
 ! D82   D(7,5,10,9)             0.0            -DE/DX =    0.0                 !
 ! D83   D(7,5,10,11)         -132.0512         -DE/DX =    0.0                 !
 ! D84   D(7,5,10,12)           95.8977         -DE/DX =    0.0                 !
 ! D85   D(3,7,9,10)            83.2524         -DE/DX =    0.0                 !
 ! D86   D(3,7,9,14)             0.0001         -DE/DX =    0.0                 !
 ! D87   D(3,7,9,30)          -138.7415         -DE/DX =    0.0                 !
 ! D88   D(5,7,9,10)             0.0            -DE/DX =    0.0                 !
 ! D89   D(5,7,9,14)           -83.2523         -DE/DX =    0.0                 !
 ! D90   D(5,7,9,30)           138.0061         -DE/DX =    0.0                 !
 ! D91   D(8,7,9,10)          -138.006          -DE/DX =    0.0                 !
 ! D92   D(8,7,9,14)           138.7416         -DE/DX =    0.0                 !
 ! D93   D(8,7,9,30)             0.0            -DE/DX =    0.0                 !
 ! D94   D(7,9,10,5)             0.0            -DE/DX =    0.0                 !
 ! D95   D(7,9,10,11)          133.2762         -DE/DX =    0.0                 !
 ! D96   D(7,9,10,12)          -90.1848         -DE/DX =    0.0                 !
 ! D97   D(14,9,10,5)           87.5655         -DE/DX =    0.0                 !
 ! D98   D(14,9,10,11)        -139.1583         -DE/DX =    0.0                 !
 ! D99   D(14,9,10,12)          -2.6193         -DE/DX =    0.0                 !
 ! D100  D(30,9,10,5)         -140.4712         -DE/DX =    0.0                 !
 ! D101  D(30,9,10,11)          -7.195          -DE/DX =    0.0                 !
 ! D102  D(30,9,10,12)         129.344          -DE/DX =    0.0                 !
 ! D103  D(7,9,14,3)            -0.0001         -DE/DX =    0.0                 !
 ! D104  D(7,9,14,12)           92.7808         -DE/DX =    0.0                 !
 ! D105  D(7,9,14,17)         -112.3331         -DE/DX =    0.0                 !
 ! D106  D(10,9,14,3)          -90.1206         -DE/DX =    0.0                 !
 ! D107  D(10,9,14,12)           2.6603         -DE/DX =    0.0                 !
 ! D108  D(10,9,14,17)         157.5464         -DE/DX =    0.0                 !
 ! D109  D(30,9,14,3)          139.7962         -DE/DX =    0.0                 !
 ! D110  D(30,9,14,12)        -127.4229         -DE/DX =    0.0                 !
 ! D111  D(30,9,14,17)          27.4632         -DE/DX =    0.0                 !
 ! D112  D(5,10,12,4)            0.0            -DE/DX =    0.0                 !
 ! D113  D(5,10,12,13)         140.4712         -DE/DX =    0.0                 !
 ! D114  D(5,10,12,14)         -87.5655         -DE/DX =    0.0                 !
 ! D115  D(9,10,12,4)           90.1848         -DE/DX =    0.0                 !
 ! D116  D(9,10,12,13)        -129.3439         -DE/DX =    0.0                 !
 ! D117  D(9,10,12,14)           2.6193         -DE/DX =    0.0                 !
 ! D118  D(11,10,12,4)        -133.2762         -DE/DX =    0.0                 !
 ! D119  D(11,10,12,13)          7.195          -DE/DX =    0.0                 !
 ! D120  D(11,10,12,14)        139.1583         -DE/DX =    0.0                 !
 ! D121  D(4,12,14,3)            0.0            -DE/DX =    0.0                 !
 ! D122  D(4,12,14,9)          -92.7808         -DE/DX =    0.0                 !
 ! D123  D(4,12,14,17)         112.3332         -DE/DX =    0.0                 !
 ! D124  D(10,12,14,3)          90.1206         -DE/DX =    0.0                 !
 ! D125  D(10,12,14,9)          -2.6603         -DE/DX =    0.0                 !
 ! D126  D(10,12,14,17)       -157.5462         -DE/DX =    0.0                 !
 ! D127  D(13,12,14,3)        -139.7962         -DE/DX =    0.0                 !
 ! D128  D(13,12,14,9)         127.4229         -DE/DX =    0.0                 !
 ! D129  D(13,12,14,17)        -27.463          -DE/DX =    0.0                 !
 ! D130  D(3,14,17,16)         -60.4475         -DE/DX =    0.0                 !
 ! D131  D(3,14,17,18)         179.9998         -DE/DX =    0.0                 !
 ! D132  D(3,14,17,19)          60.447          -DE/DX =    0.0                 !
 ! D133  D(9,14,17,16)          45.8065         -DE/DX =    0.0                 !
 ! D134  D(9,14,17,18)         -73.7462         -DE/DX =    0.0                 !
 ! D135  D(9,14,17,19)         166.701          -DE/DX =    0.0                 !
 ! D136  D(12,14,17,16)       -166.7017         -DE/DX =    0.0                 !
 ! D137  D(12,14,17,18)         73.7456         -DE/DX =    0.0                 !
 ! D138  D(12,14,17,19)        -45.8072         -DE/DX =    0.0                 !
 ! D139  D(1,15,16,17)           0.0            -DE/DX =    0.0                 !
 ! D140  D(1,15,16,25)         175.8479         -DE/DX =    0.0                 !
 ! D141  D(28,15,16,17)       -175.8478         -DE/DX =    0.0                 !
 ! D142  D(28,15,16,25)          0.0001         -DE/DX =    0.0                 !
 ! D143  D(1,15,28,27)        -176.6            -DE/DX =    0.0                 !
 ! D144  D(1,15,28,38)           3.6009         -DE/DX =    0.0                 !
 ! D145  D(16,15,28,27)         -0.9292         -DE/DX =    0.0                 !
 ! D146  D(16,15,28,38)        179.2718         -DE/DX =    0.0                 !
 ! D147  D(15,16,17,14)         72.1405         -DE/DX =    0.0                 !
 ! D148  D(15,16,17,18)        177.123          -DE/DX =    0.0                 !
 ! D149  D(15,16,17,19)        -17.6507         -DE/DX =    0.0                 !
 ! D150  D(25,16,17,14)       -103.5572         -DE/DX =    0.0                 !
 ! D151  D(25,16,17,18)          1.4253         -DE/DX =    0.0                 !
 ! D152  D(25,16,17,19)        166.6516         -DE/DX =    0.0                 !
 ! D153  D(15,16,25,26)          0.929          -DE/DX =    0.0                 !
 ! D154  D(15,16,25,35)       -179.2719         -DE/DX =    0.0                 !
 ! D155  D(17,16,25,26)        176.5999         -DE/DX =    0.0                 !
 ! D156  D(17,16,25,35)         -3.601          -DE/DX =    0.0                 !
 ! D157  D(14,17,19,20)        -72.1404         -DE/DX =    0.0                 !
 ! D158  D(14,17,19,24)        103.5574         -DE/DX =    0.0                 !
 ! D159  D(16,17,19,20)         17.6506         -DE/DX =    0.0                 !
 ! D160  D(16,17,19,24)       -166.6516         -DE/DX =    0.0                 !
 ! D161  D(18,17,19,20)       -177.1231         -DE/DX =    0.0                 !
 ! D162  D(18,17,19,24)         -1.4253         -DE/DX =    0.0                 !
 ! D163  D(17,19,20,1)           0.0            -DE/DX =    0.0                 !
 ! D164  D(17,19,20,21)        175.8479         -DE/DX =    0.0                 !
 ! D165  D(24,19,20,1)        -175.8479         -DE/DX =    0.0                 !
 ! D166  D(24,19,20,21)         -0.0001         -DE/DX =    0.0                 !
 ! D167  D(17,19,24,23)       -176.6            -DE/DX =    0.0                 !
 ! D168  D(17,19,24,34)          3.601          -DE/DX =    0.0                 !
 ! D169  D(20,19,24,23)         -0.9291         -DE/DX =    0.0                 !
 ! D170  D(20,19,24,34)        179.2719         -DE/DX =    0.0                 !
 ! D171  D(1,20,21,22)         176.5999         -DE/DX =    0.0                 !
 ! D172  D(1,20,21,31)          -3.601          -DE/DX =    0.0                 !
 ! D173  D(19,20,21,22)          0.9291         -DE/DX =    0.0                 !
 ! D174  D(19,20,21,31)       -179.2718         -DE/DX =    0.0                 !
 ! D175  D(20,21,22,23)         -0.9413         -DE/DX =    0.0                 !
 ! D176  D(20,21,22,32)        179.295          -DE/DX =    0.0                 !
 ! D177  D(31,21,22,23)        179.2632         -DE/DX =    0.0                 !
 ! D178  D(31,21,22,32)         -0.5005         -DE/DX =    0.0                 !
 ! D179  D(21,22,23,24)          0.0            -DE/DX =    0.0                 !
 ! D180  D(21,22,23,33)       -179.7652         -DE/DX =    0.0                 !
 ! D181  D(32,22,23,24)        179.7651         -DE/DX =    0.0                 !
 ! D182  D(32,22,23,33)         -0.0001         -DE/DX =    0.0                 !
 ! D183  D(22,23,24,19)          0.9413         -DE/DX =    0.0                 !
 ! D184  D(22,23,24,34)       -179.2632         -DE/DX =    0.0                 !
 ! D185  D(33,23,24,19)       -179.295          -DE/DX =    0.0                 !
 ! D186  D(33,23,24,34)          0.5005         -DE/DX =    0.0                 !
 ! D187  D(16,25,26,27)         -0.9413         -DE/DX =    0.0                 !
 ! D188  D(16,25,26,36)        179.295          -DE/DX =    0.0                 !
 ! D189  D(35,25,26,27)        179.2632         -DE/DX =    0.0                 !
 ! D190  D(35,25,26,36)         -0.5005         -DE/DX =    0.0                 !
 ! D191  D(25,26,27,28)          0.0            -DE/DX =    0.0                 !
 ! D192  D(25,26,27,37)       -179.7651         -DE/DX =    0.0                 !
 ! D193  D(36,26,27,28)        179.7652         -DE/DX =    0.0                 !
 ! D194  D(36,26,27,37)          0.0            -DE/DX =    0.0                 !
 ! D195  D(26,27,28,15)          0.9413         -DE/DX =    0.0                 !
 ! D196  D(26,27,28,38)       -179.2632         -DE/DX =    0.0                 !
 ! D197  D(37,27,28,15)       -179.295          -DE/DX =    0.0                 !
 ! D198  D(37,27,28,38)          0.5005         -DE/DX =    0.0                 !
 --------------------------------------------------------------------------------
 GradGradGradGradGradGradGradGradGradGradGradGradGradGradGradGradGradGrad

                          Input orientation:                          
 ---------------------------------------------------------------------
 Center     Atomic      Atomic             Coordinates (Angstroms)
 Number     Number       Type             X           Y           Z
 ---------------------------------------------------------------------
      1          6           0        0.000041   -1.115193    1.378518
      2          1           0        0.000057   -1.066935    2.461683
      3          6           0       -0.000022    1.266088    0.708603
      4          6           0       -1.165341    2.286262    0.774517
      5          6           0       -0.000053    3.337411    0.769917
      6          1           0       -0.000059    4.226600    1.389846
      7          6           0        1.165268    2.286298    0.774487
      8          1           0        2.008596    2.285481    1.460061
      9          6           0        1.165249    2.286270   -0.774550
     10          6           0       -0.000072    3.337384   -0.769987
     11          1           0       -0.000093    4.226550   -1.389948
     12          6           0       -1.165361    2.286235   -0.774521
     13          1           0       -2.008688    2.285367   -1.460095
     14          6           0       -0.000040    1.266065   -0.708598
     15          6           0        1.225673   -1.300546    0.708752
     16          6           0        1.225651   -1.300541   -0.708755
     17          6           0       -0.000002   -1.115184   -1.378482
     18          1           0       -0.000020   -1.066919   -2.461647
     19          6           0       -1.225625   -1.300596   -0.708717
     20          6           0       -1.225603   -1.300601    0.708790
     21          6           0       -2.460679   -1.396727    1.396420
     22          6           0       -3.633520   -1.507106    0.706991
     23          6           0       -3.633542   -1.507102   -0.706843
     24          6           0       -2.460723   -1.396718   -1.396308
     25          6           0        2.460731   -1.396608   -1.396386
     26          6           0        3.633577   -1.506938   -0.706957
     27          6           0        3.633599   -1.506941    0.706877
     28          6           0        2.460776   -1.396614    1.396342
     29          1           0       -2.008652    2.285419    1.460111
     30          1           0        2.008558    2.285428   -1.460146
     31          1           0       -2.457430   -1.384369    2.480475
     32          1           0       -4.572147   -1.591568    1.240899
     33          1           0       -4.572186   -1.591562   -1.240722
     34          1           0       -2.457508   -1.384354   -2.480363
     35          1           0        2.457481   -1.384245   -2.480441
     36          1           0        4.572208   -1.591356   -1.240866
     37          1           0        4.572247   -1.591361    1.240755
     38          1           0        2.457560   -1.384256    2.480398
 ---------------------------------------------------------------------
                    Distance matrix (angstroms):
                    1          2          3          4          5
     1  C    0.000000
     2  H    1.084240   0.000000
     3  C    2.473719   2.918267   0.000000
     4  C    3.645934   3.930472   1.550184   0.000000
     5  C    4.494005   4.718086   2.072230   1.569342   0.000000
     6  H    5.341805   5.400957   3.037881   2.345512   1.083960
     7  C    3.645922   3.930460   1.550183   2.330610   1.569341
     8  H    3.950383   4.034373   2.374530   3.247129   2.370132
     9  C    4.190867   4.803630   2.144381   2.798438   2.201863
    10  C    4.943836   5.462757   2.544896   2.201863   1.539904
    11  H    6.016530   6.546453   3.628809   3.131682   2.335720
    12  C    4.190877   4.803640   2.144381   1.549037   2.201863
    13  H    4.863798   5.536545   3.126807   2.388456   3.180309
    14  C    3.166456   3.936187   1.417201   2.144378   2.544893
    15  C    1.408941   2.151622   2.844281   4.311202   4.797581
    16  C    2.427587   3.407100   3.177856   4.558739   5.019903
    17  C    2.756999   3.840468   3.166446   4.190854   4.943806
    18  H    3.840468   4.923330   3.936167   4.803598   5.462704
    19  C    2.427587   3.407100   3.177856   3.881903   5.019910
    20  C    1.408941   2.151622   2.844283   3.587972   4.797590
    21  C    2.476838   2.701624   3.690326   3.953362   5.372080
    22  C    3.715819   4.059012   4.570877   4.526158   6.056021
    23  C    4.207761   4.841110   4.785033   4.761938   6.233167
    24  C    3.719446   4.587842   4.192403   4.467084   5.758421
    25  C    3.719446   4.587842   4.192402   5.605778   5.758408
    26  C    4.207761   4.841110   4.785032   6.293866   6.233149
    27  C    3.715819   4.059012   4.570875   6.117418   6.056001
    28  C    2.476838   2.701624   3.690324   5.205667   5.372065
    29  H    3.950401   4.034394   2.374531   1.086836   2.370132
    30  H    4.863782   5.536529   3.126807   3.881669   3.180309
    31  H    2.706646   2.477975   4.025333   4.248920   5.591057
    32  H    4.598998   4.761366   5.417921   5.182799   6.739488
    33  H    5.290804   5.906644   5.733299   5.541236   7.017253
    34  H    4.582899   5.528490   4.820124   5.073200   6.236864
    35  H    4.582899   5.528490   4.820123   6.098542   6.236853
    36  H    5.290804   5.906644   5.733297   7.212292   7.017233
    37  H    4.598998   4.761366   5.417919   6.940696   6.739466
    38  H    2.706646   2.477975   4.025330   5.432140   5.591041
                    6          7          8          9         10
     6  H    0.000000
     7  C    2.345511   0.000000
     8  H    2.794202   1.086836   0.000000
     9  C    3.131682   1.549037   2.388456   0.000000
    10  C    2.335719   2.201863   3.180309   1.569342   0.000000
    11  H    2.779794   3.131681   3.990631   2.345511   1.083960
    12  C    3.131681   2.798438   3.881669   2.330609   1.569342
    13  H    3.990631   3.881669   4.966475   3.247129   2.370132
    14  C    3.628806   2.144378   3.126804   1.550182   2.072229
    15  C    5.702249   3.587954   3.746601   3.881892   5.019912
    16  C    6.037862   3.881890   4.263370   3.587924   4.797551
    17  C    6.016502   4.190848   4.863775   3.645879   4.493955
    18  H    6.546399   4.803595   5.536508   3.930398   4.718008
    19  C    6.037870   4.558736   5.293744   4.311174   4.797561
    20  C    5.702258   4.311198   4.887170   4.558741   5.019922
    21  C    6.138118   5.205666   5.791124   5.605794   5.758447
    22  C    6.822295   6.117420   6.839905   6.293874   6.233177
    23  C    7.104480   6.293870   7.135326   6.117405   6.056000
    24  C    6.740862   5.605780   6.456953   5.205637   5.372039
    25  C    6.740848   4.467069   4.682039   3.953295   5.372021
    26  C    7.104460   4.761919   4.660362   4.526107   6.055975
    27  C    6.822273   4.526135   4.194090   4.761915   6.233152
    28  C    6.138101   3.953339   3.710303   4.467080   5.758428
    29  H    2.794202   3.247129   4.017248   3.881669   3.180309
    30  H    3.990632   2.388456   2.920207   1.086836   2.370132
    31  H    6.221825   5.432138   5.869789   6.098572   6.236911
    32  H    7.401166   6.940700   7.641055   7.212307   7.017272
    33  H    7.853358   7.212298   8.101381   6.940681   6.739460
    34  H    7.245715   6.098544   6.995764   5.432094   5.590992
    35  H    7.245702   5.073190   5.403326   4.248836   5.590975
    36  H    7.853335   5.541217   5.375590   5.182741   6.739432
    37  H    7.401140   5.182774   4.652989   5.541220   7.017244
    38  H    6.221808   4.248896   3.835313   5.073216   6.236894
                   11         12         13         14         15
    11  H    0.000000
    12  C    2.345511   0.000000
    13  H    2.794202   1.086836   0.000000
    14  C    3.037880   1.550182   2.374530   0.000000
    15  C    6.037867   4.558742   5.293747   3.177852   0.000000
    16  C    5.702211   4.311174   4.887146   2.844255   1.417507
    17  C    5.341747   3.645886   3.950345   2.473680   2.427587
    18  H    5.400867   3.930402   4.034312   2.918218   3.407100
    19  C    5.702224   3.587941   3.746584   2.844259   2.831621
    20  C    6.037879   3.881911   4.263386   3.177856   2.451275
    21  C    6.740888   4.467106   4.682071   4.192410   3.751177
    22  C    7.104489   4.761945   4.660386   4.785034   4.863581
    23  C    6.822269   4.526136   4.194087   4.570864   5.065426
    24  C    6.138069   3.953318   3.710277   3.690301   4.246179
    25  C    6.138046   5.205630   5.791088   3.690294   2.442581
    26  C    6.822238   6.117396   6.839879   4.570855   2.800863
    27  C    7.104458   6.293865   7.135319   4.785025   2.416757
    28  C    6.740866   5.605791   6.456959   4.192403   1.416859
    29  H    3.990631   2.388456   2.920207   3.126804   4.887181
    30  H    2.794202   3.247129   4.017246   2.374530   4.263360
    31  H    7.245764   5.073241   5.403372   4.820140   4.087943
    32  H    7.853377   5.541251   5.375623   5.733303   5.829459
    33  H    7.401130   5.182770   4.652980   5.417906   6.123749
    34  H    6.221748   4.248855   3.835263   4.025298   4.872709
    35  H    6.221726   5.432087   5.869738   4.025292   3.419840
    36  H    7.401094   6.940669   7.641023   5.417897   3.883925
    37  H    7.853343   7.212297   8.101377   5.733294   3.401053
    38  H    7.245743   6.098569   6.995783   4.820134   2.159463
                   16         17         18         19         20
    16  C    0.000000
    17  C    1.408941   0.000000
    18  H    2.151622   1.084240   0.000000
    19  C    2.451275   1.408941   2.151622   0.000000
    20  C    2.831621   2.427587   3.407100   1.417507   0.000000
    21  C    4.246180   3.719446   4.587842   2.442581   1.416859
    22  C    5.065426   4.207761   4.841110   2.800863   2.416756
    23  C    4.863581   3.715819   4.059012   2.416757   2.800863
    24  C    3.751177   2.476838   2.701624   1.416859   2.442581
    25  C    1.416859   2.476838   2.701624   3.751177   4.246179
    26  C    2.416757   3.715819   4.059012   4.863581   5.065426
    27  C    2.800863   4.207761   4.841110   5.065426   4.863581
    28  C    2.442581   3.719446   4.587842   4.246180   3.751177
    29  H    5.293752   4.863783   5.536512   4.263386   3.746624
    30  H    3.746560   3.950335   4.034306   4.887142   5.293741
    31  H    4.872710   4.582899   5.528490   3.419840   2.159463
    32  H    6.123749   5.290804   5.906644   3.883925   3.401053
    33  H    5.829459   4.598998   4.761366   3.401053   3.883925
    34  H    4.087942   2.706646   2.477975   2.159463   3.419840
    35  H    2.159463   2.706646   2.477975   4.087942   4.872709
    36  H    3.401053   4.598998   4.761366   5.829459   6.123749
    37  H    3.883925   5.290804   5.906644   6.123749   5.829459
    38  H    3.419840   4.582899   5.528490   4.872710   4.087943
                   21         22         23         24         25
    21  C    0.000000
    22  C    1.364936   0.000000
    23  C    2.410706   1.413834   0.000000
    24  C    2.792728   2.410706   1.364936   0.000000
    25  C    5.658626   6.447968   6.134154   4.921454   0.000000
    26  C    6.447969   7.403374   7.267119   6.134154   1.364936
    27  C    6.134154   7.267119   7.403374   6.447969   2.410706
    28  C    4.921455   6.134154   6.447969   5.658626   2.792728
    29  H    3.710335   4.194119   4.660384   4.682055   6.456956
    30  H    6.456959   7.135324   6.839886   5.791093   3.710245
    31  H    1.084131   2.131548   3.399603   3.876804   6.262468
    32  H    2.126134   1.083150   2.163750   3.383924   7.513631
    33  H    3.383923   2.163750   1.083149   2.126134   7.037341
    34  H    3.876804   3.399603   2.131548   1.084131   5.036292
    35  H    6.262468   6.875690   6.345180   5.036291   1.084131
    36  H    7.513631   8.434169   8.223540   7.037341   2.126134
    37  H    7.037341   8.223540   8.434169   7.513632   3.383924
    38  H    5.036292   6.345180   6.875690   6.262468   3.876804
                   26         27         28         29         30
    26  C    0.000000
    27  C    1.413834   0.000000
    28  C    2.410706   1.364936   0.000000
    29  H    7.135328   6.839909   5.791133   0.000000
    30  H    4.194046   4.660345   4.682036   4.966476   0.000000
    31  H    6.875690   6.345180   5.036292   3.835347   6.995781
    32  H    8.434169   8.223540   7.037341   4.653020   8.101384
    33  H    8.223540   8.434169   7.513632   5.375610   7.641034
    34  H    6.345180   6.875690   6.262468   5.403337   5.869744
    35  H    2.131548   3.399603   3.876804   6.995765   3.835236
    36  H    1.083149   2.163750   3.383923   8.101381   4.652938
    37  H    2.163750   1.083150   2.126134   7.641059   5.375580
    38  H    3.399603   2.131548   1.084131   5.869800   5.403338
                   31         32         33         34         35
    31  H    0.000000
    32  H    2.459982   0.000000
    33  H    4.285140   2.481620   0.000000
    34  H    4.960838   4.285141   2.459982   0.000000
    35  H    6.983340   7.956571   7.141156   4.914989   0.000000
    36  H    7.956571   9.475146   9.144394   7.141156   2.459982
    37  H    7.141156   9.144395   9.475146   7.956571   4.285141
    38  H    4.914989   7.141156   7.956572   6.983340   4.960838
                   36         37         38
    36  H    0.000000
    37  H    2.481621   0.000000
    38  H    4.285140   2.459982   0.000000
 Stoichiometry    C22H16
 Framework group  C1[X(C22H16)]
 Deg. of freedom   108
 Full point group                 C1      NOp   1
 Largest Abelian subgroup         C1      NOp   1
 Largest concise Abelian subgroup C1      NOp   1
                         Standard orientation:                         
 ---------------------------------------------------------------------
 Center     Atomic      Atomic             Coordinates (Angstroms)
 Number     Number       Type             X           Y           Z
 ---------------------------------------------------------------------
      1          6           0       -0.000007   -1.111041   -1.378513
      2          1           0       -0.000025   -1.062783   -2.461679
      3          6           0       -0.000020    1.270240   -0.708599
      4          6           0        1.165267    2.290451   -0.774512
      5          6           0       -0.000055    3.341563   -0.769913
      6          1           0       -0.000078    4.230752   -1.389842
      7          6           0       -1.165342    2.290413   -0.774483
      8          1           0       -2.008670    2.289569   -1.460056
      9          6           0       -1.165323    2.290385    0.774554
     10          6           0       -0.000036    3.341536    0.769992
     11          1           0       -0.000043    4.230702    1.389953
     12          6           0        1.165286    2.290424    0.774525
     13          1           0        2.008613    2.289583    1.460100
     14          6           0       -0.000002    1.270217    0.708602
     15          6           0       -1.225633   -1.296433   -0.708747
     16          6           0       -1.225610   -1.296428    0.708760
     17          6           0        0.000036   -1.111032    1.378486
     18          1           0        0.000053   -1.062767    2.461651
     19          6           0        1.225665   -1.296405    0.708721
     20          6           0        1.225643   -1.296410   -0.708786
     21          6           0        2.460722   -1.392496   -1.396415
     22          6           0        3.633566   -1.502838   -0.706987
     23          6           0        3.633589   -1.502834    0.706848
     24          6           0        2.460766   -1.392488    1.396313
     25          6           0       -2.460688   -1.392534    1.396390
     26          6           0       -3.633530   -1.502902    0.706962
     27          6           0       -3.633552   -1.502905   -0.706872
     28          6           0       -2.460732   -1.392541   -1.396338
     29          1           0        2.008578    2.289635   -1.460107
     30          1           0       -2.008633    2.289516    1.460150
     31          1           0        2.457473   -1.380138   -2.480471
     32          1           0        4.572197   -1.587270   -1.240894
     33          1           0        4.572236   -1.587264    1.240726
     34          1           0        2.457551   -1.380124    2.480368
     35          1           0       -2.457438   -1.380171    2.480445
     36          1           0       -4.572159   -1.587349    1.240870
     37          1           0       -4.572198   -1.587355   -1.240750
     38          1           0       -2.457517   -1.380182   -2.480393
 ---------------------------------------------------------------------
 Rotational constants (GHZ):           0.4057105           0.3404066           0.2368075

 **********************************************************************

            Population analysis using the SCF density.

 **********************************************************************

 Orbital symmetries:
       Occupied  (A) (A) (A) (A) (A) (A) (A) (A) (A) (A) (A) (A)
                 (A) (A) (A) (A) (A) (A) (A) (A) (A) (A) (A) (A)
                 (A) (A) (A) (A) (A) (A) (A) (A) (A) (A) (A) (A)
                 (A) (A) (A) (A) (A) (A) (A) (A) (A) (A) (A) (A)
                 (A) (A) (A) (A) (A) (A) (A) (A) (A) (A) (A) (A)
                 (A) (A) (A) (A) (A) (A) (A) (A) (A) (A) (A) (A)
                 (A) (A)
       Virtual   (A) (A) (A) (A) (A) (A) (A) (A) (A) (A) (A) (A)
                 (A) (A) (A) (A) (A) (A) (A) (A) (A) (A) (A) (A)
                 (A) (A) (A) (A) (A) (A) (A) (A) (A) (A) (A) (A)
                 (A) (A) (A) (A) (A) (A) (A) (A) (A) (A) (A) (A)
                 (A) (A) (A) (A) (A) (A) (A) (A) (A) (A) (A) (A)
                 (A) (A) (A) (A) (A) (A) (A) (A) (A) (A) (A) (A)
                 (A) (A) (A) (A) (A) (A) (A) (A) (A) (A) (A) (A)
                 (A) (A) (A) (A) (A) (A) (A) (A) (A) (A) (A) (A)
                 (A) (A) (A) (A) (A) (A) (A) (A) (A) (A) (A) (A)
                 (A) (A) (A) (A) (A) (A) (A) (A) (A) (A) (A) (A)
                 (A) (A) (A) (A) (A) (A) (A) (A) (A) (A) (A) (A)
                 (A) (A) (A) (A) (A) (A) (A) (A) (A) (A) (A) (A)
                 (A) (A) (A) (A) (A) (A) (A) (A) (A) (A) (A) (A)
                 (A) (A) (A) (A) (A) (A) (A) (A) (A) (A) (A) (A)
                 (A) (A) (A) (A) (A) (A) (A) (A) (A) (A) (A) (A)
                 (A) (A) (A) (A) (A) (A) (A) (A) (A) (A) (A) (A)
                 (A) (A) (A) (A) (A) (A) (A) (A) (A) (A) (A) (A)
                 (A) (A) (A) (A) (A) (A) (A) (A) (A) (A) (A) (A)
                 (A) (A) (A) (A) (A) (A) (A) (A) (A) (A) (A) (A)
                 (A) (A) (A) (A) (A) (A) (A) (A) (A) (A) (A) (A)
                 (A) (A) (A) (A) (A) (A) (A) (A) (A) (A) (A) (A)
                 (A) (A) (A) (A) (A) (A) (A) (A) (A) (A) (A) (A)
                 (A) (A) (A) (A) (A) (A) (A) (A) (A) (A) (A) (A)
                 (A) (A) (A) (A) (A) (A) (A) (A) (A) (A) (A) (A)
                 (A) (A) (A) (A) (A) (A) (A) (A) (A) (A) (A) (A)
                 (A) (A) (A) (A) (A) (A) (A) (A) (A) (A) (A) (A)
                 (A) (A) (A) (A) (A) (A) (A) (A) (A) (A) (A) (A)
                 (A) (A) (A) (A) (A) (A) (A) (A) (A) (A) (A) (A)
                 (A) (A) (A) (A) (A) (A) (A) (A) (A) (A) (A) (A)
                 (A) (A) (A) (A) (A) (A) (A) (A) (A) (A) (A) (A)
                 (A) (A) (A) (A) (A) (A) (A) (A) (A) (A) (A) (A)
                 (A) (A) (A) (A) (A) (A) (A) (A) (A) (A) (A) (A)
                 (A) (A) (A) (A) (A) (A) (A) (A) (A) (A) (A) (A)
                 (A) (A) (A) (A) (A) (A) (A) (A) (A) (A) (A) (A)
                 (A) (A) (A) (A) (A) (A) (A) (A) (A) (A) (A) (A)
                 (A) (A) (A) (A) (A) (A) (A) (A) (A) (A) (A) (A)
                 (A) (A) (A) (A) (A) (A) (A) (A) (A) (A) (A) (A)
                 (A) (A) (A) (A) (A) (A) (A) (A) (A) (A) (A) (A)
                 (A) (A) (A) (A) (A) (A) (A) (A) (A) (A) (A) (A)
                 (A) (A) (A) (A) (A) (A) (A) (A) (A) (A) (A) (A)
                 (A) (A) (A) (A) (A) (A) (A) (A) (A) (A) (A) (A)
                 (A) (A) (A) (A) (A) (A) (A) (A) (A) (A) (A) (A)
                 (A) (A) (A) (A) (A) (A) (A) (A) (A) (A) (A) (A)
                 (A) (A) (A) (A) (A) (A) (A) (A) (A) (A) (A) (A)
                 (A) (A) (A) (A) (A) (A) (A) (A) (A) (A) (A) (A)
                 (A) (A) (A) (A) (A) (A) (A) (A) (A) (A) (A) (A)
                 (A) (A) (A) (A) (A) (A) (A) (A) (A) (A) (A) (A)
                 (A) (A) (A) (A) (A) (A) (A) (A) (A) (A) (A) (A)
                 (A) (A) (A) (A) (A) (A) (A) (A) (A) (A) (A) (A)
                 (A) (A) (A) (A) (A) (A) (A) (A) (A) (A) (A) (A)
                 (A) (A) (A) (A) (A) (A) (A) (A) (A) (A) (A) (A)
                 (A) (A) (A) (A) (A) (A) (A) (A) (A) (A) (A) (A)
                 (A) (A) (A) (A) (A) (A) (A) (A) (A) (A) (A) (A)
                 (A) (A) (A) (A) (A) (A) (A) (A) (A) (A) (A) (A)
                 (A) (A) (A) (A) (A) (A) (A) (A) (A) (A) (A) (A)
                 (A) (A) (A) (A) (A) (A) (A) (A) (A) (A) (A) (A)
                 (A) (A) (A) (A) (A) (A) (A) (A) (A) (A) (A) (A)
                 (A) (A) (A) (A) (A) (A) (A) (A) (A) (A) (A) (A)
                 (A) (A) (A) (A) (A) (A) (A)
 The electronic state is 1-A.
 Alpha  occ. eigenvalues --  -10.29755 -10.29736 -10.29676 -10.29674 -10.29287
 Alpha  occ. eigenvalues --  -10.29287 -10.29270 -10.29268 -10.29156 -10.29152
 Alpha  occ. eigenvalues --  -10.29108 -10.29106 -10.28370 -10.28336 -10.28335
 Alpha  occ. eigenvalues --  -10.28334 -10.28334 -10.28319 -10.28228 -10.28228
 Alpha  occ. eigenvalues --  -10.28183 -10.28183  -1.07774  -0.98708  -0.95389
 Alpha  occ. eigenvalues --   -0.90266  -0.88204  -0.84867  -0.84864  -0.83732
 Alpha  occ. eigenvalues --   -0.82484  -0.82395  -0.79770  -0.74008  -0.70603
 Alpha  occ. eigenvalues --   -0.69369  -0.68262  -0.65970  -0.65693  -0.62784
 Alpha  occ. eigenvalues --   -0.61592  -0.61084  -0.60263  -0.59252  -0.54769
 Alpha  occ. eigenvalues --   -0.54522  -0.53901  -0.53554  -0.53376  -0.53253
 Alpha  occ. eigenvalues --   -0.53174  -0.52811  -0.50457  -0.49960  -0.49358
 Alpha  occ. eigenvalues --   -0.49000  -0.46945  -0.45548  -0.45401  -0.42550
 Alpha  occ. eigenvalues --   -0.42324  -0.41673  -0.41170  -0.40262  -0.37924
 Alpha  occ. eigenvalues --   -0.37485  -0.36483  -0.36394  -0.35090  -0.34842
 Alpha  occ. eigenvalues --   -0.33145  -0.31546  -0.26603  -0.26516
 Alpha virt. eigenvalues --    0.00148   0.04342   0.04837   0.06713   0.09077
 Alpha virt. eigenvalues --    0.11392   0.12374   0.12814   0.13326   0.13869
 Alpha virt. eigenvalues --    0.14444   0.14807   0.14837   0.16271   0.16808
 Alpha virt. eigenvalues --    0.17967   0.18427   0.18548   0.18871   0.19154
 Alpha virt. eigenvalues --    0.19451   0.19689   0.20309   0.20375   0.20975
 Alpha virt. eigenvalues --    0.21543   0.22849   0.23405   0.24301   0.24892
 Alpha virt. eigenvalues --    0.24977   0.25873   0.25909   0.26744   0.26988
 Alpha virt. eigenvalues --    0.27387   0.28904   0.28931   0.29013   0.29327
 Alpha virt. eigenvalues --    0.30364   0.30467   0.30622   0.30939   0.31613
 Alpha virt. eigenvalues --    0.32073   0.32319   0.32432   0.32922   0.33566
 Alpha virt. eigenvalues --    0.34541   0.35419   0.35769   0.36075   0.36234
 Alpha virt. eigenvalues --    0.36447   0.37267   0.37686   0.37901   0.38163
 Alpha virt. eigenvalues --    0.38865   0.39263   0.39891   0.40942   0.40978
 Alpha virt. eigenvalues --    0.41041   0.41105   0.41729   0.42015   0.43127
 Alpha virt. eigenvalues --    0.44003   0.44304   0.44779   0.44814   0.45535
 Alpha virt. eigenvalues --    0.46550   0.46855   0.47686   0.47768   0.47955
 Alpha virt. eigenvalues --    0.47964   0.48664   0.49081   0.49651   0.49824
 Alpha virt. eigenvalues --    0.49946   0.50324   0.50352   0.50352   0.51084
 Alpha virt. eigenvalues --    0.51171   0.51605   0.51966   0.52599   0.52817
 Alpha virt. eigenvalues --    0.53003   0.53440   0.54485   0.54992   0.56348
 Alpha virt. eigenvalues --    0.56501   0.56957   0.57594   0.57627   0.58147
 Alpha virt. eigenvalues --    0.58994   0.59103   0.59349   0.59850   0.60252
 Alpha virt. eigenvalues --    0.60437   0.61140   0.61162   0.61261   0.62348
 Alpha virt. eigenvalues --    0.63415   0.63730   0.63752   0.63825   0.66109
 Alpha virt. eigenvalues --    0.67304   0.67658   0.67773   0.70181   0.71294
 Alpha virt. eigenvalues --    0.71540   0.71818   0.72810   0.73152   0.73905
 Alpha virt. eigenvalues --    0.74505   0.74654   0.75058   0.76713   0.77179
 Alpha virt. eigenvalues --    0.77585   0.78707   0.79804   0.80476   0.80984
 Alpha virt. eigenvalues --    0.81386   0.81464   0.81747   0.82266   0.82299
 Alpha virt. eigenvalues --    0.83054   0.83287   0.84057   0.85239   0.85639
 Alpha virt. eigenvalues --    0.87317   0.88025   0.88096   0.90215   0.91108
 Alpha virt. eigenvalues --    0.91171   0.91287   0.92297   0.92956   0.93067
 Alpha virt. eigenvalues --    0.93269   0.93289   0.94608   0.95387   0.95939
 Alpha virt. eigenvalues --    0.96871   0.96956   0.97684   0.97746   0.98342
 Alpha virt. eigenvalues --    0.98963   0.99173   0.99983   1.00154   1.00948
 Alpha virt. eigenvalues --    1.02295   1.02562   1.03558   1.04543   1.07410
 Alpha virt. eigenvalues --    1.09293   1.09530   1.10132   1.10291   1.10519
 Alpha virt. eigenvalues --    1.10762   1.11274   1.11811   1.12428   1.13396
 Alpha virt. eigenvalues --    1.14464   1.16460   1.17146   1.18113   1.18404
 Alpha virt. eigenvalues --    1.19908   1.20520   1.22382   1.22492   1.22679
 Alpha virt. eigenvalues --    1.23013   1.24840   1.25586   1.25587   1.25742
 Alpha virt. eigenvalues --    1.25864   1.26087   1.26122   1.28397   1.28792
 Alpha virt. eigenvalues --    1.29787   1.30489   1.30654   1.30665   1.30764
 Alpha virt. eigenvalues --    1.31372   1.31515   1.31837   1.32893   1.34216
 Alpha virt. eigenvalues --    1.34462   1.35681   1.35977   1.36171   1.36857
 Alpha virt. eigenvalues --    1.38636   1.39028   1.39111   1.39315   1.39387
 Alpha virt. eigenvalues --    1.39718   1.40423   1.40749   1.42878   1.44153
 Alpha virt. eigenvalues --    1.44182   1.44708   1.45460   1.47224   1.48196
 Alpha virt. eigenvalues --    1.48260   1.48859   1.49850   1.51314   1.52507
 Alpha virt. eigenvalues --    1.53157   1.55128   1.55536   1.57612   1.57833
 Alpha virt. eigenvalues --    1.57877   1.58510   1.58569   1.59573   1.60539
 Alpha virt. eigenvalues --    1.61555   1.63131   1.63228   1.63285   1.63917
 Alpha virt. eigenvalues --    1.63917   1.64269   1.66747   1.67202   1.67213
 Alpha virt. eigenvalues --    1.70992   1.71753   1.72833   1.73229   1.74073
 Alpha virt. eigenvalues --    1.74708   1.75660   1.76471   1.77030   1.77198
 Alpha virt. eigenvalues --    1.77418   1.77801   1.78258   1.78850   1.78974
 Alpha virt. eigenvalues --    1.79260   1.81382   1.82269   1.82856   1.83585
 Alpha virt. eigenvalues --    1.83690   1.84932   1.85390   1.86052   1.86820
 Alpha virt. eigenvalues --    1.88577   1.90247   1.90526   1.90529   1.91079
 Alpha virt. eigenvalues --    1.94723   1.95221   1.95357   1.95615   1.95800
 Alpha virt. eigenvalues --    1.97252   1.99506   1.99721   2.00969   2.01369
 Alpha virt. eigenvalues --    2.02413   2.04568   2.05401   2.06418   2.07867
 Alpha virt. eigenvalues --    2.09470   2.10148   2.10646   2.10738   2.11305
 Alpha virt. eigenvalues --    2.12744   2.13112   2.13201   2.14353   2.16467
 Alpha virt. eigenvalues --    2.17644   2.17657   2.18946   2.20466   2.21967
 Alpha virt. eigenvalues --    2.22451   2.23067   2.23840   2.25565   2.26335
 Alpha virt. eigenvalues --    2.28187   2.29598   2.29891   2.30534   2.30958
 Alpha virt. eigenvalues --    2.31657   2.31749   2.32039   2.33070   2.35552
 Alpha virt. eigenvalues --    2.35742   2.36340   2.37001   2.37452   2.39336
 Alpha virt. eigenvalues --    2.40090   2.42180   2.42612   2.43971   2.44497
 Alpha virt. eigenvalues --    2.44917   2.45422   2.46790   2.48291   2.48639
 Alpha virt. eigenvalues --    2.48788   2.49272   2.51999   2.53008   2.53917
 Alpha virt. eigenvalues --    2.54679   2.55584   2.55595   2.57505   2.58234
 Alpha virt. eigenvalues --    2.58978   2.59101   2.59321   2.60261   2.60915
 Alpha virt. eigenvalues --    2.61522   2.61556   2.63034   2.63081   2.64940
 Alpha virt. eigenvalues --    2.65908   2.68093   2.68145   2.68384   2.68802
 Alpha virt. eigenvalues --    2.70073   2.71296   2.71354   2.71475   2.71624
 Alpha virt. eigenvalues --    2.72660   2.73455   2.74416   2.74902   2.75423
 Alpha virt. eigenvalues --    2.75551   2.75664   2.77511   2.77699   2.77967
 Alpha virt. eigenvalues --    2.78202   2.80892   2.81243   2.82295   2.82526
 Alpha virt. eigenvalues --    2.83685   2.83701   2.83776   2.83947   2.84028
 Alpha virt. eigenvalues --    2.85548   2.86000   2.87226   2.87780   2.88329
 Alpha virt. eigenvalues --    2.88627   2.88813   2.90616   2.90911   2.91213
 Alpha virt. eigenvalues --    2.91546   2.93028   2.93484   2.94879   2.94926
 Alpha virt. eigenvalues --    2.96053   2.96393   2.96476   2.96707   2.98035
 Alpha virt. eigenvalues --    2.98791   2.99719   3.01486   3.01973   3.03063
 Alpha virt. eigenvalues --    3.03180   3.03236   3.03796   3.03851   3.04076
 Alpha virt. eigenvalues --    3.06951   3.07054   3.09761   3.09851   3.09926
 Alpha virt. eigenvalues --    3.10823   3.10910   3.11771   3.12847   3.13876
 Alpha virt. eigenvalues --    3.14139   3.14534   3.14763   3.15954   3.16518
 Alpha virt. eigenvalues --    3.16785   3.19247   3.19464   3.20063   3.20216
 Alpha virt. eigenvalues --    3.20299   3.20434   3.22109   3.22665   3.24159
 Alpha virt. eigenvalues --    3.25080   3.25259   3.26181   3.26283   3.26338
 Alpha virt. eigenvalues --    3.26774   3.26973   3.27900   3.29480   3.29843
 Alpha virt. eigenvalues --    3.30252   3.30834   3.31019   3.32406   3.33445
 Alpha virt. eigenvalues --    3.33625   3.33807   3.34466   3.34519   3.36640
 Alpha virt. eigenvalues --    3.36657   3.37485   3.37906   3.38739   3.39209
 Alpha virt. eigenvalues --    3.39367   3.39927   3.41083   3.41189   3.42721
 Alpha virt. eigenvalues --    3.42866   3.43109   3.44526   3.45941   3.46575
 Alpha virt. eigenvalues --    3.48175   3.48292   3.48539   3.49470   3.49842
 Alpha virt. eigenvalues --    3.50058   3.51269   3.51858   3.52200   3.52274
 Alpha virt. eigenvalues --    3.52557   3.53833   3.54445   3.55486   3.56261
 Alpha virt. eigenvalues --    3.56285   3.58795   3.59143   3.60463   3.60934
 Alpha virt. eigenvalues --    3.61520   3.61635   3.62027   3.62139   3.62853
 Alpha virt. eigenvalues --    3.64947   3.65420   3.65543   3.65578   3.66206
 Alpha virt. eigenvalues --    3.67496   3.68318   3.68951   3.69295   3.69574
 Alpha virt. eigenvalues --    3.70262   3.70272   3.72335   3.72569   3.74059
 Alpha virt. eigenvalues --    3.74421   3.76039   3.78857   3.78944   3.78947
 Alpha virt. eigenvalues --    3.81928   3.82327   3.83723   3.83932   3.87188
 Alpha virt. eigenvalues --    3.88935   3.89036   3.92863   3.93461   3.93887
 Alpha virt. eigenvalues --    3.94031   3.95997   3.96203   3.96792   3.97092
 Alpha virt. eigenvalues --    3.97191   3.97842   3.98698   3.98864   3.99594
 Alpha virt. eigenvalues --    4.00545   4.00879   4.02037   4.03548   4.04029
 Alpha virt. eigenvalues --    4.04619   4.04921   4.05995   4.07186   4.08262
 Alpha virt. eigenvalues --    4.09184   4.10820   4.11877   4.12220   4.12526
 Alpha virt. eigenvalues --    4.14281   4.14519   4.15108   4.15210   4.16917
 Alpha virt. eigenvalues --    4.17543   4.17842   4.19304   4.20990   4.21499
 Alpha virt. eigenvalues --    4.22367   4.22490   4.23213   4.23580   4.25028
 Alpha virt. eigenvalues --    4.25792   4.26793   4.27654   4.29757   4.29877
 Alpha virt. eigenvalues --    4.30730   4.31636   4.31743   4.32054   4.32435
 Alpha virt. eigenvalues --    4.33931   4.34503   4.34956   4.35301   4.39025
 Alpha virt. eigenvalues --    4.39909   4.40246   4.40890   4.42394   4.42566
 Alpha virt. eigenvalues --    4.43302   4.45804   4.46470   4.46658   4.48907
 Alpha virt. eigenvalues --    4.49759   4.52297   4.54483   4.55348   4.55840
 Alpha virt. eigenvalues --    4.57905   4.58304   4.61203   4.63079   4.64229
 Alpha virt. eigenvalues --    4.67827   4.68943   4.72262   4.73475   4.74467
 Alpha virt. eigenvalues --    4.75220   4.76300   4.77090   4.78358   4.79195
 Alpha virt. eigenvalues --    4.82614   4.85995   4.88746   4.90060   4.91967
 Alpha virt. eigenvalues --    4.92573   4.93499   4.93832   4.94555   4.95932
 Alpha virt. eigenvalues --    4.96619   4.97047   4.97866   4.99368   5.01820
 Alpha virt. eigenvalues --    5.08773   5.10258   5.10840   5.11951   5.12577
 Alpha virt. eigenvalues --    5.13693   5.16782   5.17324   5.22753   5.24435
 Alpha virt. eigenvalues --    5.25610   5.26870   5.27203   5.27608   5.36006
 Alpha virt. eigenvalues --    5.36295   5.39221   5.39644   5.44045   5.47894
 Alpha virt. eigenvalues --    5.51152   5.51454   5.56958   5.62015   5.66500
 Alpha virt. eigenvalues --    5.75053   5.78275   5.78396   5.81149   5.87133
 Alpha virt. eigenvalues --    6.15899  22.31355  22.48327  22.56134  22.66665
 Alpha virt. eigenvalues --   22.76220  22.77509  22.79195  22.82914  22.82950
 Alpha virt. eigenvalues --   22.86761  22.95745  22.96421  22.96902  22.98516
 Alpha virt. eigenvalues --   23.04293  23.06321  23.08056  23.11899  23.28248
 Alpha virt. eigenvalues --   23.34409  23.54975  23.87062
          Condensed to atoms (all electrons):
               1          2          3          4          5          6
     1  C    5.636694   0.453261   0.044406  -0.025902  -0.002304  -0.000144
     2  H    0.453261   0.506727  -0.000353  -0.000094   0.000235   0.000017
     3  C    0.044406  -0.000353   5.340974   0.256175  -0.005864  -0.002067
     4  C   -0.025902  -0.000094   0.256175   5.072801   0.254080  -0.046511
     5  C   -0.002304   0.000235  -0.005864   0.254080   4.993867   0.441799
     6  H   -0.000144   0.000017  -0.002067  -0.046511   0.441799   0.544921
     7  C   -0.025902  -0.000094   0.256175   0.015062   0.254080  -0.046511
     8  H   -0.001077   0.000153  -0.038255   0.003449  -0.039305  -0.002897
     9  C    0.007244  -0.000022  -0.112150   0.030276  -0.024915   0.007513
    10  C    0.000671  -0.000158   0.034417  -0.024912   0.287648  -0.051719
    11  H    0.000008  -0.000002   0.011413   0.007513  -0.051720  -0.005013
    12  C    0.007244  -0.000022  -0.112150   0.346127  -0.024915   0.007513
    13  H    0.000368   0.000003   0.016330  -0.056856   0.007869  -0.000220
    14  C   -0.031362   0.000826   0.499269  -0.112158   0.034424   0.011413
    15  C    0.210638  -0.071157  -0.020899   0.000950  -0.001605  -0.000090
    16  C   -0.044289   0.015121  -0.019250   0.003438   0.000133   0.000076
    17  C   -0.200607  -0.002196  -0.031376   0.007243   0.000671   0.000008
    18  H   -0.002195   0.000010   0.000826  -0.000022  -0.000158  -0.000002
    19  C   -0.044289   0.015121  -0.019250  -0.000382   0.000133   0.000076
    20  C    0.210639  -0.071157  -0.020899   0.004195  -0.001604  -0.000090
    21  C   -0.127203  -0.000529   0.000637   0.001172  -0.000862  -0.000006
    22  C    0.016317   0.000308   0.001197  -0.001096   0.000144   0.000002
    23  C   -0.009037   0.000102   0.000278   0.000539  -0.000041  -0.000002
    24  C    0.025055  -0.000381  -0.002054  -0.003384   0.000505   0.000002
    25  C    0.025055  -0.000381  -0.002054  -0.000164   0.000505   0.000002
    26  C   -0.009037   0.000102   0.000278  -0.000027  -0.000041  -0.000002
    27  C    0.016317   0.000308   0.001197  -0.000020   0.000144   0.000002
    28  C   -0.127204  -0.000529   0.000637  -0.000002  -0.000862  -0.000006
    29  H   -0.001077   0.000153  -0.038256   0.412418  -0.039305  -0.002897
    30  H    0.000368   0.000003   0.016329  -0.000557   0.007869  -0.000220
    31  H   -0.010077   0.004233  -0.000220   0.000262  -0.000030  -0.000000
    32  H   -0.000332  -0.000033   0.000018  -0.000039   0.000001  -0.000000
    33  H    0.000038  -0.000002   0.000001   0.000008  -0.000000   0.000000
    34  H    0.000495   0.000009  -0.000013  -0.000052  -0.000001  -0.000000
    35  H    0.000495   0.000009  -0.000013  -0.000002  -0.000001  -0.000000
    36  H    0.000038  -0.000002   0.000001   0.000000  -0.000000   0.000000
    37  H   -0.000332  -0.000033   0.000018  -0.000000   0.000001  -0.000000
    38  H   -0.010077   0.004233  -0.000220   0.000009  -0.000030  -0.000000
               7          8          9         10         11         12
     1  C   -0.025902  -0.001077   0.007244   0.000671   0.000008   0.007244
     2  H   -0.000094   0.000153  -0.000022  -0.000158  -0.000002  -0.000022
     3  C    0.256175  -0.038255  -0.112150   0.034417   0.011413  -0.112150
     4  C    0.015062   0.003449   0.030276  -0.024912   0.007513   0.346127
     5  C    0.254080  -0.039305  -0.024915   0.287648  -0.051720  -0.024915
     6  H   -0.046511  -0.002897   0.007513  -0.051719  -0.005013   0.007513
     7  C    5.072800   0.412418   0.346128  -0.024911   0.007513   0.030276
     8  H    0.412418   0.568250  -0.056857   0.007869  -0.000220  -0.000557
     9  C    0.346128  -0.056857   5.072808   0.254085  -0.046511   0.015064
    10  C   -0.024911   0.007869   0.254085   4.993857   0.441800   0.254085
    11  H    0.007513  -0.000220  -0.046511   0.441800   0.544921  -0.046510
    12  C    0.030276  -0.000557   0.015064   0.254085  -0.046510   5.072807
    13  H   -0.000557   0.000262   0.003449  -0.039305  -0.002897   0.412417
    14  C   -0.112158   0.016331   0.256165  -0.005862  -0.002068   0.256166
    15  C    0.004195  -0.000444  -0.000383   0.000133   0.000076   0.003438
    16  C   -0.000381   0.001284   0.004196  -0.001604  -0.000090   0.000950
    17  C    0.007243   0.000368  -0.025907  -0.002305  -0.000144  -0.025906
    18  H   -0.000022   0.000003  -0.000095   0.000235   0.000017  -0.000094
    19  C    0.003438  -0.000158   0.000951  -0.001604  -0.000090   0.004195
    20  C    0.000950   0.000601   0.003438   0.000133   0.000076  -0.000382
    21  C   -0.000002   0.000028  -0.000164   0.000505   0.000002  -0.003384
    22  C   -0.000020  -0.000001  -0.000027  -0.000041  -0.000002   0.000539
    23  C   -0.000027  -0.000001  -0.000020   0.000144   0.000002  -0.001096
    24  C   -0.000164  -0.000002  -0.000002  -0.000862  -0.000006   0.001173
    25  C   -0.003384  -0.000365   0.001173  -0.000862  -0.000006  -0.000002
    26  C    0.000539  -0.000084  -0.001097   0.000144   0.000002  -0.000020
    27  C   -0.001096  -0.000273   0.000539  -0.000041  -0.000002  -0.000027
    28  C    0.001173   0.003833  -0.003384   0.000505   0.000002  -0.000164
    29  H    0.003449   0.000145  -0.000557   0.007869  -0.000220  -0.056857
    30  H   -0.056855  -0.001728   0.412417  -0.039305  -0.002897   0.003449
    31  H    0.000009   0.000002  -0.000002  -0.000001  -0.000000  -0.000052
    32  H   -0.000000  -0.000000   0.000000  -0.000000   0.000000   0.000008
    33  H    0.000000  -0.000000  -0.000000   0.000001  -0.000000  -0.000039
    34  H   -0.000002  -0.000000   0.000009  -0.000030  -0.000000   0.000262
    35  H   -0.000052   0.000001   0.000262  -0.000030  -0.000000   0.000009
    36  H    0.000008   0.000000  -0.000039   0.000001  -0.000000  -0.000000
    37  H   -0.000039  -0.000028   0.000008  -0.000000   0.000000   0.000000
    38  H    0.000262   0.000175  -0.000052  -0.000001  -0.000000  -0.000002
              13         14         15         16         17         18
     1  C    0.000368  -0.031362   0.210638  -0.044289  -0.200607  -0.002195
     2  H    0.000003   0.000826  -0.071157   0.015121  -0.002196   0.000010
     3  C    0.016330   0.499269  -0.020899  -0.019250  -0.031376   0.000826
     4  C   -0.056856  -0.112158   0.000950   0.003438   0.007243  -0.000022
     5  C    0.007869   0.034424  -0.001605   0.000133   0.000671  -0.000158
     6  H   -0.000220   0.011413  -0.000090   0.000076   0.000008  -0.000002
     7  C   -0.000557  -0.112158   0.004195  -0.000381   0.007243  -0.000022
     8  H    0.000262   0.016331  -0.000444   0.001284   0.000368   0.000003
     9  C    0.003449   0.256165  -0.000383   0.004196  -0.025907  -0.000095
    10  C   -0.039305  -0.005862   0.000133  -0.001604  -0.002305   0.000235
    11  H   -0.002897  -0.002068   0.000076  -0.000090  -0.000144   0.000017
    12  C    0.412417   0.256166   0.003438   0.000950  -0.025906  -0.000094
    13  H    0.568249  -0.038254  -0.000158   0.000601  -0.001077   0.000153
    14  C   -0.038254   5.340979  -0.019256  -0.020881   0.044362  -0.000354
    15  C   -0.000158  -0.019256   5.317551   0.225577  -0.044293   0.015121
    16  C    0.000601  -0.020881   0.225577   5.317565   0.210619  -0.071155
    17  C   -0.001077   0.044362  -0.044293   0.210619   5.636724   0.453258
    18  H    0.000153  -0.000354   0.015121  -0.071155   0.453258   0.506726
    19  C   -0.000444  -0.020881  -0.053012   0.139273   0.210619  -0.071155
    20  C    0.001284  -0.019256   0.139263  -0.053012  -0.044294   0.015121
    21  C   -0.000365  -0.002054   0.004686   0.003810   0.025055  -0.000381
    22  C   -0.000084   0.000278  -0.003568   0.001706  -0.009037   0.000102
    23  C   -0.000273   0.001197   0.001706  -0.003568   0.016316   0.000308
    24  C    0.003833   0.000637   0.003810   0.004686  -0.127204  -0.000529
    25  C    0.000028   0.000637   0.035903   0.287724  -0.127204  -0.000529
    26  C   -0.000001   0.001197  -0.104889   0.036451   0.016316   0.000308
    27  C   -0.000001   0.000278   0.036451  -0.104890  -0.009037   0.000102
    28  C   -0.000002  -0.002054   0.287729   0.035899   0.025055  -0.000381
    29  H   -0.001728   0.016331   0.000601  -0.000158   0.000368   0.000003
    30  H    0.000145  -0.038254   0.001284  -0.000444  -0.001077   0.000153
    31  H    0.000001  -0.000013   0.002129  -0.000002   0.000495   0.000009
    32  H    0.000000   0.000001   0.000016  -0.000007   0.000038  -0.000002
    33  H   -0.000028   0.000018  -0.000007   0.000016  -0.000332  -0.000033
    34  H    0.000175  -0.000220  -0.000002   0.002129  -0.010077   0.004233
    35  H    0.000002  -0.000220   0.017730  -0.068414  -0.010077   0.004233
    36  H   -0.000000   0.000018  -0.004694   0.015584  -0.000332  -0.000033
    37  H   -0.000000   0.000001   0.015584  -0.004694   0.000038  -0.000002
    38  H   -0.000000  -0.000013  -0.068413   0.017730   0.000495   0.000009
              19         20         21         22         23         24
     1  C   -0.044289   0.210639  -0.127203   0.016317  -0.009037   0.025055
     2  H    0.015121  -0.071157  -0.000529   0.000308   0.000102  -0.000381
     3  C   -0.019250  -0.020899   0.000637   0.001197   0.000278  -0.002054
     4  C   -0.000382   0.004195   0.001172  -0.001096   0.000539  -0.003384
     5  C    0.000133  -0.001604  -0.000862   0.000144  -0.000041   0.000505
     6  H    0.000076  -0.000090  -0.000006   0.000002  -0.000002   0.000002
     7  C    0.003438   0.000950  -0.000002  -0.000020  -0.000027  -0.000164
     8  H   -0.000158   0.000601   0.000028  -0.000001  -0.000001  -0.000002
     9  C    0.000951   0.003438  -0.000164  -0.000027  -0.000020  -0.000002
    10  C   -0.001604   0.000133   0.000505  -0.000041   0.000144  -0.000862
    11  H   -0.000090   0.000076   0.000002  -0.000002   0.000002  -0.000006
    12  C    0.004195  -0.000382  -0.003384   0.000539  -0.001096   0.001173
    13  H   -0.000444   0.001284  -0.000365  -0.000084  -0.000273   0.003833
    14  C   -0.020881  -0.019256  -0.002054   0.000278   0.001197   0.000637
    15  C   -0.053012   0.139263   0.004686  -0.003568   0.001706   0.003810
    16  C    0.139273  -0.053012   0.003810   0.001706  -0.003568   0.004686
    17  C    0.210619  -0.044294   0.025055  -0.009037   0.016316  -0.127204
    18  H   -0.071155   0.015121  -0.000381   0.000102   0.000308  -0.000529
    19  C    5.317564   0.225579   0.035898  -0.104889   0.036450   0.287725
    20  C    0.225579   5.317548   0.287730   0.036451  -0.104888   0.035903
    21  C    0.035898   0.287730   5.303346   0.413199   0.055803  -0.110842
    22  C   -0.104889   0.036451   0.413199   5.060345   0.307075   0.055805
    23  C    0.036450  -0.104888   0.055803   0.307075   5.060345   0.413198
    24  C    0.287725   0.035903  -0.110842   0.055805   0.413198   5.303354
    25  C    0.004686   0.003810   0.000211   0.000022  -0.000017  -0.002178
    26  C   -0.003568   0.001706   0.000022  -0.000005   0.000006  -0.000017
    27  C    0.001706  -0.003568  -0.000017   0.000006  -0.000005   0.000022
    28  C    0.003810   0.004686  -0.002178  -0.000017   0.000022   0.000211
    29  H    0.001284  -0.000444   0.003832  -0.000273  -0.000084  -0.000365
    30  H    0.000601  -0.000158  -0.000002  -0.000001  -0.000001   0.000028
    31  H    0.017730  -0.068413   0.469632  -0.063287   0.012829  -0.005498
    32  H   -0.004694   0.015584  -0.068019   0.466088  -0.063119   0.013620
    33  H    0.015584  -0.004694   0.013620  -0.063119   0.466089  -0.068019
    34  H   -0.068413   0.017730  -0.005498   0.012829  -0.063288   0.469633
    35  H    0.002129  -0.000002  -0.000006   0.000001  -0.000002  -0.000027
    36  H    0.000016  -0.000007  -0.000000   0.000000  -0.000000  -0.000000
    37  H   -0.000007   0.000016  -0.000000  -0.000000   0.000000  -0.000000
    38  H   -0.000002   0.002129  -0.000027  -0.000002   0.000001  -0.000006
              25         26         27         28         29         30
     1  C    0.025055  -0.009037   0.016317  -0.127204  -0.001077   0.000368
     2  H   -0.000381   0.000102   0.000308  -0.000529   0.000153   0.000003
     3  C   -0.002054   0.000278   0.001197   0.000637  -0.038256   0.016329
     4  C   -0.000164  -0.000027  -0.000020  -0.000002   0.412418  -0.000557
     5  C    0.000505  -0.000041   0.000144  -0.000862  -0.039305   0.007869
     6  H    0.000002  -0.000002   0.000002  -0.000006  -0.002897  -0.000220
     7  C   -0.003384   0.000539  -0.001096   0.001173   0.003449  -0.056855
     8  H   -0.000365  -0.000084  -0.000273   0.003833   0.000145  -0.001728
     9  C    0.001173  -0.001097   0.000539  -0.003384  -0.000557   0.412417
    10  C   -0.000862   0.000144  -0.000041   0.000505   0.007869  -0.039305
    11  H   -0.000006   0.000002  -0.000002   0.000002  -0.000220  -0.002897
    12  C   -0.000002  -0.000020  -0.000027  -0.000164  -0.056857   0.003449
    13  H    0.000028  -0.000001  -0.000001  -0.000002  -0.001728   0.000145
    14  C    0.000637   0.001197   0.000278  -0.002054   0.016331  -0.038254
    15  C    0.035903  -0.104889   0.036451   0.287729   0.000601   0.001284
    16  C    0.287724   0.036451  -0.104890   0.035899  -0.000158  -0.000444
    17  C   -0.127204   0.016316  -0.009037   0.025055   0.000368  -0.001077
    18  H   -0.000529   0.000308   0.000102  -0.000381   0.000003   0.000153
    19  C    0.004686  -0.003568   0.001706   0.003810   0.001284   0.000601
    20  C    0.003810   0.001706  -0.003568   0.004686  -0.000444  -0.000158
    21  C    0.000211   0.000022  -0.000017  -0.002178   0.003832  -0.000002
    22  C    0.000022  -0.000005   0.000006  -0.000017  -0.000273  -0.000001
    23  C   -0.000017   0.000006  -0.000005   0.000022  -0.000084  -0.000001
    24  C   -0.002178  -0.000017   0.000022   0.000211  -0.000365   0.000028
    25  C    5.303357   0.413196   0.055805  -0.110843  -0.000002   0.003833
    26  C    0.413196   5.060347   0.307074   0.055804  -0.000001  -0.000273
    27  C    0.055805   0.307074   5.060347   0.413198  -0.000001  -0.000084
    28  C   -0.110843   0.055804   0.413198   5.303349   0.000028  -0.000365
    29  H   -0.000002  -0.000001  -0.000001   0.000028   0.568250   0.000262
    30  H    0.003833  -0.000273  -0.000084  -0.000365   0.000262   0.568249
    31  H   -0.000006   0.000001  -0.000002  -0.000027   0.000175  -0.000000
    32  H   -0.000000   0.000000  -0.000000  -0.000000  -0.000028  -0.000000
    33  H   -0.000000  -0.000000   0.000000  -0.000000   0.000000  -0.000000
    34  H   -0.000027  -0.000002   0.000001  -0.000006   0.000001   0.000002
    35  H    0.469633  -0.063288   0.012829  -0.005498  -0.000000   0.000175
    36  H   -0.068019   0.466089  -0.063119   0.013620  -0.000000  -0.000028
    37  H    0.013620  -0.063119   0.466088  -0.068019  -0.000000   0.000000
    38  H   -0.005498   0.012829  -0.063288   0.469632   0.000002   0.000001
              31         32         33         34         35         36
     1  C   -0.010077  -0.000332   0.000038   0.000495   0.000495   0.000038
     2  H    0.004233  -0.000033  -0.000002   0.000009   0.000009  -0.000002
     3  C   -0.000220   0.000018   0.000001  -0.000013  -0.000013   0.000001
     4  C    0.000262  -0.000039   0.000008  -0.000052  -0.000002   0.000000
     5  C   -0.000030   0.000001  -0.000000  -0.000001  -0.000001  -0.000000
     6  H   -0.000000  -0.000000   0.000000  -0.000000  -0.000000   0.000000
     7  C    0.000009  -0.000000   0.000000  -0.000002  -0.000052   0.000008
     8  H    0.000002  -0.000000  -0.000000  -0.000000   0.000001   0.000000
     9  C   -0.000002   0.000000  -0.000000   0.000009   0.000262  -0.000039
    10  C   -0.000001  -0.000000   0.000001  -0.000030  -0.000030   0.000001
    11  H   -0.000000   0.000000  -0.000000  -0.000000  -0.000000  -0.000000
    12  C   -0.000052   0.000008  -0.000039   0.000262   0.000009  -0.000000
    13  H    0.000001   0.000000  -0.000028   0.000175   0.000002  -0.000000
    14  C   -0.000013   0.000001   0.000018  -0.000220  -0.000220   0.000018
    15  C    0.002129   0.000016  -0.000007  -0.000002   0.017730  -0.004694
    16  C   -0.000002  -0.000007   0.000016   0.002129  -0.068414   0.015584
    17  C    0.000495   0.000038  -0.000332  -0.010077  -0.010077  -0.000332
    18  H    0.000009  -0.000002  -0.000033   0.004233   0.004233  -0.000033
    19  C    0.017730  -0.004694   0.015584  -0.068413   0.002129   0.000016
    20  C   -0.068413   0.015584  -0.004694   0.017730  -0.000002  -0.000007
    21  C    0.469632  -0.068019   0.013620  -0.005498  -0.000006  -0.000000
    22  C   -0.063287   0.466088  -0.063119   0.012829   0.000001   0.000000
    23  C    0.012829  -0.063119   0.466089  -0.063288  -0.000002  -0.000000
    24  C   -0.005498   0.013620  -0.068019   0.469633  -0.000027  -0.000000
    25  C   -0.000006  -0.000000  -0.000000  -0.000027   0.469633  -0.068019
    26  C    0.000001   0.000000  -0.000000  -0.000002  -0.063288   0.466089
    27  C   -0.000002  -0.000000   0.000000   0.000001   0.012829  -0.063119
    28  C   -0.000027  -0.000000  -0.000000  -0.000006  -0.005498   0.013620
    29  H    0.000175  -0.000028   0.000000   0.000001  -0.000000  -0.000000
    30  H   -0.000000  -0.000000  -0.000000   0.000002   0.000175  -0.000028
    31  H    0.507486  -0.007655  -0.000046   0.000012   0.000000  -0.000000
    32  H   -0.007655   0.504148  -0.006688  -0.000046  -0.000000   0.000000
    33  H   -0.000046  -0.006688   0.504148  -0.007655   0.000000  -0.000000
    34  H    0.000012  -0.000046  -0.007655   0.507485   0.000021   0.000000
    35  H    0.000000  -0.000000   0.000000   0.000021   0.507485  -0.007655
    36  H   -0.000000   0.000000  -0.000000   0.000000  -0.007655   0.504148
    37  H    0.000000  -0.000000   0.000000  -0.000000  -0.000046  -0.006688
    38  H    0.000021   0.000000  -0.000000   0.000000   0.000012  -0.000046
              37         38
     1  C   -0.000332  -0.010077
     2  H   -0.000033   0.004233
     3  C    0.000018  -0.000220
     4  C   -0.000000   0.000009
     5  C    0.000001  -0.000030
     6  H   -0.000000  -0.000000
     7  C   -0.000039   0.000262
     8  H   -0.000028   0.000175
     9  C    0.000008  -0.000052
    10  C   -0.000000  -0.000001
    11  H    0.000000  -0.000000
    12  C    0.000000  -0.000002
    13  H   -0.000000  -0.000000
    14  C    0.000001  -0.000013
    15  C    0.015584  -0.068413
    16  C   -0.004694   0.017730
    17  C    0.000038   0.000495
    18  H   -0.000002   0.000009
    19  C   -0.000007  -0.000002
    20  C    0.000016   0.002129
    21  C   -0.000000  -0.000027
    22  C   -0.000000  -0.000002
    23  C    0.000000   0.000001
    24  C   -0.000000  -0.000006
    25  C    0.013620  -0.005498
    26  C   -0.063119   0.012829
    27  C    0.466088  -0.063288
    28  C   -0.068019   0.469632
    29  H   -0.000000   0.000002
    30  H    0.000000   0.000001
    31  H    0.000000   0.000021
    32  H   -0.000000   0.000000
    33  H    0.000000  -0.000000
    34  H   -0.000000   0.000000
    35  H   -0.000046   0.000012
    36  H   -0.006688  -0.000046
    37  H    0.504148  -0.007655
    38  H   -0.007655   0.507486
 Mulliken charges:
               1
     1  C    0.017098
     2  H    0.146212
     3  C   -0.055227
     4  C   -0.143539
     5  C   -0.090545
     6  H    0.145050
     7  C   -0.143538
     8  H    0.127083
     9  C   -0.143541
    10  C   -0.090547
    11  H    0.145051
    12  C   -0.143541
    13  H    0.127084
    14  C   -0.055206
    15  C    0.068299
    16  C    0.068270
    17  C    0.017190
    18  H    0.146214
    19  C    0.068270
    20  C    0.068298
    21  C   -0.297650
    22  C   -0.126943
    23  C   -0.126939
    24  C   -0.297660
    25  C   -0.297661
    26  C   -0.126939
    27  C   -0.126942
    28  C   -0.297651
    29  H    0.127083
    30  H    0.127084
    31  H    0.140308
    32  H    0.151138
    33  H    0.151138
    34  H    0.140308
    35  H    0.140308
    36  H    0.151138
    37  H    0.151138
    38  H    0.140308
 Sum of Mulliken charges =  -0.00000
 Mulliken charges with hydrogens summed into heavy atoms:
               1
     1  C    0.163310
     3  C   -0.055227
     4  C   -0.016455
     5  C    0.054505
     7  C   -0.016455
     9  C   -0.016457
    10  C    0.054503
    12  C   -0.016457
    14  C   -0.055206
    15  C    0.068299
    16  C    0.068270
    17  C    0.163404
    19  C    0.068270
    20  C    0.068298
    21  C   -0.157342
    22  C    0.024195
    23  C    0.024198
    24  C   -0.157352
    25  C   -0.157353
    26  C    0.024199
    27  C    0.024196
    28  C   -0.157343
 Electronic spatial extent (au):  <R**2>=           5059.6914
 Charge=             -0.0000 electrons
 Dipole moment (field-independent basis, Debye):
    X=             -0.0000    Y=              2.7763    Z=              0.0001  Tot=              2.7763
 Quadrupole moment (field-independent basis, Debye-Ang):
   XX=           -115.1143   YY=           -125.2115   ZZ=           -114.0034
   XY=              0.0001   XZ=              0.0000   YZ=              0.0002
 Traceless Quadrupole moment (field-independent basis, Debye-Ang):
   XX=              2.9954   YY=             -7.1018   ZZ=              4.1064
   XY=              0.0001   XZ=              0.0000   YZ=              0.0002
 Octapole moment (field-independent basis, Debye-Ang**2):
  XXX=              0.0004  YYY=             79.3409  ZZZ=              0.0002  XYY=             -0.0011
  XXY=            -12.2411  XXZ=             -0.0000  XZZ=              0.0000  YZZ=             -6.4712
  YYZ=              0.0003  XYZ=              0.0001
 Hexadecapole moment (field-independent basis, Debye-Ang**3):
 XXXX=          -3025.6400 YYYY=          -2670.4908 ZZZZ=           -899.4517 XXXY=              0.0043
 XXXZ=              0.0165 YYYX=             -0.0014 YYYZ=             -0.0115 ZZZX=              0.0169
 ZZZY=             -0.0095 XXYY=          -1046.6494 XXZZ=           -655.8732 YYZZ=           -588.9776
 XXYZ=             -0.0035 YYXZ=              0.0071 ZZXY=              0.0004
 N-N= 1.709128106894D+03 E-N=-5.386608035211D+03  KE= 8.434842366860D+02
 1\1\GINC-N6378\FTS\RwB97XD\def2TZVP\C22H16\JIAMINGD\20-May-2025\0\\# o
 pt=(calcfc,ts) freq wb97xd scrf=(smd,solvent=thf) geom=connectivity de
 f2tzvp\\cubene anthracene\\0,1\C,0.0000414689,-1.1151931771,1.37851773
 06\H,0.0000574546,-1.0669346229,2.4616831195\C,-0.0000216099,1.2660881
 517,0.7086034758\C,-1.1653414252,2.2862620834,0.7745165128\C,-0.000052
 7712,3.3374110057,0.7699170865\H,-0.000058638,4.2265996416,1.389846047
 4\C,1.1652680862,2.2862978854,0.7744871909\H,2.0085957665,2.2854808225
 ,1.4600608843\C,1.1652486121,2.2862703,-0.7745500329\C,-0.0000721373,3
 .3373840333,-0.7699873659\H,-0.0000934596,4.2265503934,-1.3899483075\C
 ,-1.1653607255,2.2862347868,-0.7745206474\H,-2.008687667,2.2853670925,
 -1.4600951902\C,-0.000039627,1.2660649068,-0.7085977206\C,1.2256729045
 ,-1.300545675,0.708751673\C,1.2256505855,-1.3005413457,-0.7087554473\C
 ,-0.0000018313,-1.1151841814,-1.3784817314\H,-0.0000199364,-1.06691945
 89,-2.4616467906\C,-1.2256248407,-1.300596423,-0.7087168788\C,-1.22560
 25673,-1.3006014501,0.7087902287\C,-2.4606791208,-1.3967266403,1.39641
 98075\C,-3.6335195657,-1.5071061999,0.7069910881\C,-3.6335417589,-1.50
 71021188,-0.7068431164\C,-2.4607229143,-1.3967181271,-1.3963081069\C,2
 .4607313165,-1.3966076909,-1.3963855702\C,3.6335768874,-1.5069383585,-
 0.7069574778\C,3.6335993073,-1.506941421,0.7068766835\C,2.460775553,-1
 .3966143281,1.3963422979\H,-2.0086518748,2.2854192998,1.4601113476\H,2
 .0085584511,2.2854282763,-1.4601456736\H,-2.4574297095,-1.3843686916,2
 .4804750772\H,-4.5721471499,-1.5915679041,1.2408986931\H,-4.5721860622
 ,-1.5915615916,-1.2407216351\H,-2.4575076132,-1.3843544139,-2.48036341
 67\H,2.4574812846,-1.3842447236,-2.4804407849\H,4.5722081403,-1.591355
 5659,-1.2408656254\H,4.5722474185,-1.5913606063,1.2407549137\H,2.45755
 97686,-1.3842559635,2.4803976616\\Version=ES64L-G16RevA.03\State=1-A\H
 F=-847.7071852\RMSD=7.501e-09\RMSF=1.814e-05\Dipole=-0.0000165,1.09227
 28,-0.0000431\Quadrupole=2.227024,-5.2800203,3.0529963,0.0001843,0.000
 0171,-0.0001651\PG=C01 [X(C22H16)]\\@


 DEMOCRATS BUY MOST OF THE BOOKS THAT HAVE BEEN
 BANNED; REPUBLICANS FORM CENSORSHIP COMMITTEES AND
 READ THEM AS A GROUP.
 Job cpu time:       3 days  1 hours 45 minutes 31.9 seconds.
 Elapsed time:       0 days  7 hours 26 minutes 38.1 seconds.
 File lengths (MBytes):  RWF=   3112 Int=      0 D2E=      0 Chk=     55 Scr=      1
 Normal termination of Gaussian 16 at Tue May 20 06:38:13 2025.
 Link1:  Proceeding to internal job step number  2.
 ---------------------------------------------------------------------
 #N Geom=AllCheck Guess=TCheck SCRF=Check GenChk RwB97XD/def2TZVP Freq
 ---------------------------------------------------------------------
 1/5=1,10=4,29=7,30=1,38=1,40=1/1,3;
 2/12=2,40=1/2;
 3/5=44,7=101,11=2,14=-4,25=1,30=1,70=2,71=2,74=-58,116=1,140=1/1,2,3;
 4/5=101/1;
 5/5=2,38=6,98=1/2;
 8/6=4,10=90,11=11/1;
 11/6=1,8=1,9=11,15=111,16=1/1,2,10;
 10/6=1/2;
 6/7=2,8=2,9=2,10=2,28=1/1;
 7/8=1,10=1,25=1/1,2,3,16;
 1/5=1,10=4,30=1/3;
 99//99;
 Structure from the checkpoint file:  "cubene-anthracene-TS-2.chk"
 -----------------
 cubene anthracene
 -----------------
 Charge =  0 Multiplicity = 1
 Redundant internal coordinates found in file.  (old form).
 C,0,0.0000414689,-1.1151931771,1.3785177306
 H,0,0.0000574546,-1.0669346229,2.4616831195
 C,0,-0.0000216099,1.2660881517,0.7086034758
 C,0,-1.1653414252,2.2862620834,0.7745165128
 C,0,-0.0000527712,3.3374110057,0.7699170865
 H,0,-0.000058638,4.2265996416,1.3898460474
 C,0,1.1652680862,2.2862978854,0.7744871909
 H,0,2.0085957665,2.2854808225,1.4600608843
 C,0,1.1652486121,2.2862703,-0.7745500329
 C,0,-0.0000721373,3.3373840333,-0.7699873659
 H,0,-0.0000934596,4.2265503934,-1.3899483075
 C,0,-1.1653607255,2.2862347868,-0.7745206474
 H,0,-2.008687667,2.2853670925,-1.4600951902
 C,0,-0.000039627,1.2660649068,-0.7085977206
 C,0,1.2256729045,-1.300545675,0.708751673
 C,0,1.2256505855,-1.3005413457,-0.7087554473
 C,0,-0.0000018313,-1.1151841814,-1.3784817314
 H,0,-0.0000199364,-1.0669194589,-2.4616467906
 C,0,-1.2256248407,-1.300596423,-0.7087168788
 C,0,-1.2256025673,-1.3006014501,0.7087902287
 C,0,-2.4606791208,-1.3967266403,1.3964198075
 C,0,-3.6335195657,-1.5071061999,0.7069910881
 C,0,-3.6335417589,-1.5071021188,-0.7068431164
 C,0,-2.4607229143,-1.3967181271,-1.3963081069
 C,0,2.4607313165,-1.3966076909,-1.3963855702
 C,0,3.6335768874,-1.5069383585,-0.7069574778
 C,0,3.6335993073,-1.506941421,0.7068766835
 C,0,2.460775553,-1.3966143281,1.3963422979
 H,0,-2.0086518748,2.2854192998,1.4601113476
 H,0,2.0085584511,2.2854282763,-1.4601456736
 H,0,-2.4574297095,-1.3843686916,2.4804750772
 H,0,-4.5721471499,-1.5915679041,1.2408986931
 H,0,-4.5721860622,-1.5915615916,-1.2407216351
 H,0,-2.4575076132,-1.3843544139,-2.4803634167
 H,0,2.4574812846,-1.3842447236,-2.4804407849
 H,0,4.5722081403,-1.5913555659,-1.2408656254
 H,0,4.5722474185,-1.5913606063,1.2407549137
 H,0,2.4575597686,-1.3842559635,2.4803976616
 Recover connectivity data from disk.

 GradGradGradGradGradGradGradGradGradGradGradGradGradGradGradGradGradGrad
 Berny optimization.
 Initialization pass.
                           ----------------------------
                           !    Initial Parameters    !
                           ! (Angstroms and Degrees)  !
 --------------------------                            --------------------------
 ! Name  Definition              Value          Derivative Info.                !
 --------------------------------------------------------------------------------
 ! R1    R(1,2)                  1.0842         calculate D2E/DX2 analytically  !
 ! R2    R(1,3)                  2.4737         calculate D2E/DX2 analytically  !
 ! R3    R(1,15)                 1.4089         calculate D2E/DX2 analytically  !
 ! R4    R(1,20)                 1.4089         calculate D2E/DX2 analytically  !
 ! R5    R(3,4)                  1.5502         calculate D2E/DX2 analytically  !
 ! R6    R(3,7)                  1.5502         calculate D2E/DX2 analytically  !
 ! R7    R(3,14)                 1.4172         calculate D2E/DX2 analytically  !
 ! R8    R(4,5)                  1.5693         calculate D2E/DX2 analytically  !
 ! R9    R(4,12)                 1.549          calculate D2E/DX2 analytically  !
 ! R10   R(4,29)                 1.0868         calculate D2E/DX2 analytically  !
 ! R11   R(5,6)                  1.084          calculate D2E/DX2 analytically  !
 ! R12   R(5,7)                  1.5693         calculate D2E/DX2 analytically  !
 ! R13   R(5,10)                 1.5399         calculate D2E/DX2 analytically  !
 ! R14   R(7,8)                  1.0868         calculate D2E/DX2 analytically  !
 ! R15   R(7,9)                  1.549          calculate D2E/DX2 analytically  !
 ! R16   R(9,10)                 1.5693         calculate D2E/DX2 analytically  !
 ! R17   R(9,14)                 1.5502         calculate D2E/DX2 analytically  !
 ! R18   R(9,30)                 1.0868         calculate D2E/DX2 analytically  !
 ! R19   R(10,11)                1.084          calculate D2E/DX2 analytically  !
 ! R20   R(10,12)                1.5693         calculate D2E/DX2 analytically  !
 ! R21   R(12,13)                1.0868         calculate D2E/DX2 analytically  !
 ! R22   R(12,14)                1.5502         calculate D2E/DX2 analytically  !
 ! R23   R(14,17)                2.4737         calculate D2E/DX2 analytically  !
 ! R24   R(15,16)                1.4175         calculate D2E/DX2 analytically  !
 ! R25   R(15,28)                1.4169         calculate D2E/DX2 analytically  !
 ! R26   R(16,17)                1.4089         calculate D2E/DX2 analytically  !
 ! R27   R(16,25)                1.4169         calculate D2E/DX2 analytically  !
 ! R28   R(17,18)                1.0842         calculate D2E/DX2 analytically  !
 ! R29   R(17,19)                1.4089         calculate D2E/DX2 analytically  !
 ! R30   R(19,20)                1.4175         calculate D2E/DX2 analytically  !
 ! R31   R(19,24)                1.4169         calculate D2E/DX2 analytically  !
 ! R32   R(20,21)                1.4169         calculate D2E/DX2 analytically  !
 ! R33   R(21,22)                1.3649         calculate D2E/DX2 analytically  !
 ! R34   R(21,31)                1.0841         calculate D2E/DX2 analytically  !
 ! R35   R(22,23)                1.4138         calculate D2E/DX2 analytically  !
 ! R36   R(22,32)                1.0831         calculate D2E/DX2 analytically  !
 ! R37   R(23,24)                1.3649         calculate D2E/DX2 analytically  !
 ! R38   R(23,33)                1.0831         calculate D2E/DX2 analytically  !
 ! R39   R(24,34)                1.0841         calculate D2E/DX2 analytically  !
 ! R40   R(25,26)                1.3649         calculate D2E/DX2 analytically  !
 ! R41   R(25,35)                1.0841         calculate D2E/DX2 analytically  !
 ! R42   R(26,27)                1.4138         calculate D2E/DX2 analytically  !
 ! R43   R(26,36)                1.0831         calculate D2E/DX2 analytically  !
 ! R44   R(27,28)                1.3649         calculate D2E/DX2 analytically  !
 ! R45   R(27,37)                1.0831         calculate D2E/DX2 analytically  !
 ! R46   R(28,38)                1.0841         calculate D2E/DX2 analytically  !
 ! A1    A(2,1,3)              103.1616         calculate D2E/DX2 analytically  !
 ! A2    A(2,1,15)             118.7337         calculate D2E/DX2 analytically  !
 ! A3    A(2,1,20)             118.7337         calculate D2E/DX2 analytically  !
 ! A4    A(3,1,15)              89.8811         calculate D2E/DX2 analytically  !
 ! A5    A(3,1,20)              89.8812         calculate D2E/DX2 analytically  !
 ! A6    A(15,1,20)            120.894          calculate D2E/DX2 analytically  !
 ! A7    A(1,3,4)              128.4632         calculate D2E/DX2 analytically  !
 ! A8    A(1,3,7)              128.4624         calculate D2E/DX2 analytically  !
 ! A9    A(1,3,14)             105.7117         calculate D2E/DX2 analytically  !
 ! A10   A(4,3,7)               97.4793         calculate D2E/DX2 analytically  !
 ! A11   A(4,3,14)              92.437          calculate D2E/DX2 analytically  !
 ! A12   A(7,3,14)              92.437          calculate D2E/DX2 analytically  !
 ! A13   A(3,4,5)               83.2514         calculate D2E/DX2 analytically  !
 ! A14   A(3,4,12)              87.5629         calculate D2E/DX2 analytically  !
 ! A15   A(3,4,29)             127.5608         calculate D2E/DX2 analytically  !
 ! A16   A(5,4,12)              89.8333         calculate D2E/DX2 analytically  !
 ! A17   A(5,4,29)             125.3467         calculate D2E/DX2 analytically  !
 ! A18   A(12,4,29)            129.1097         calculate D2E/DX2 analytically  !
 ! A19   A(4,5,6)              123.2141         calculate D2E/DX2 analytically  !
 ! A20   A(4,5,7)               95.8971         calculate D2E/DX2 analytically  !
 ! A21   A(4,5,10)              90.1667         calculate D2E/DX2 analytically  !
 ! A22   A(6,5,7)              123.2141         calculate D2E/DX2 analytically  !
 ! A23   A(6,5,10)             124.8846         calculate D2E/DX2 analytically  !
 ! A24   A(7,5,10)              90.1667         calculate D2E/DX2 analytically  !
 ! A25   A(3,7,5)               83.2514         calculate D2E/DX2 analytically  !
 ! A26   A(3,7,8)              127.5608         calculate D2E/DX2 analytically  !
 ! A27   A(3,7,9)               87.5629         calculate D2E/DX2 analytically  !
 ! A28   A(5,7,8)              125.3467         calculate D2E/DX2 analytically  !
 ! A29   A(5,7,9)               89.8333         calculate D2E/DX2 analytically  !
 ! A30   A(8,7,9)              129.1097         calculate D2E/DX2 analytically  !
 ! A31   A(7,9,10)              89.8333         calculate D2E/DX2 analytically  !
 ! A32   A(7,9,14)              87.5628         calculate D2E/DX2 analytically  !
 ! A33   A(7,9,30)             129.1098         calculate D2E/DX2 analytically  !
 ! A34   A(10,9,14)             83.2514         calculate D2E/DX2 analytically  !
 ! A35   A(10,9,30)            125.3467         calculate D2E/DX2 analytically  !
 ! A36   A(14,9,30)            127.5608         calculate D2E/DX2 analytically  !
 ! A37   A(5,10,9)              90.1667         calculate D2E/DX2 analytically  !
 ! A38   A(5,10,11)            124.8847         calculate D2E/DX2 analytically  !
 ! A39   A(5,10,12)             90.1667         calculate D2E/DX2 analytically  !
 ! A40   A(9,10,11)            123.2141         calculate D2E/DX2 analytically  !
 ! A41   A(9,10,12)             95.8971         calculate D2E/DX2 analytically  !
 ! A42   A(11,10,12)           123.2141         calculate D2E/DX2 analytically  !
 ! A43   A(4,12,10)             89.8333         calculate D2E/DX2 analytically  !
 ! A44   A(4,12,13)            129.1098         calculate D2E/DX2 analytically  !
 ! A45   A(4,12,14)             87.5628         calculate D2E/DX2 analytically  !
 ! A46   A(10,12,13)           125.3467         calculate D2E/DX2 analytically  !
 ! A47   A(10,12,14)            83.2514         calculate D2E/DX2 analytically  !
 ! A48   A(13,12,14)           127.5608         calculate D2E/DX2 analytically  !
 ! A49   A(3,14,9)              92.4372         calculate D2E/DX2 analytically  !
 ! A50   A(3,14,12)             92.4372         calculate D2E/DX2 analytically  !
 ! A51   A(3,14,17)            105.7131         calculate D2E/DX2 analytically  !
 ! A52   A(9,14,12)             97.4794         calculate D2E/DX2 analytically  !
 ! A53   A(9,14,17)            128.462          calculate D2E/DX2 analytically  !
 ! A54   A(12,14,17)           128.4625         calculate D2E/DX2 analytically  !
 ! A55   A(1,15,16)            118.3824         calculate D2E/DX2 analytically  !
 ! A56   A(1,15,28)            122.4478         calculate D2E/DX2 analytically  !
 ! A57   A(16,15,28)           119.0325         calculate D2E/DX2 analytically  !
 ! A58   A(15,16,17)           118.3824         calculate D2E/DX2 analytically  !
 ! A59   A(15,16,25)           119.0325         calculate D2E/DX2 analytically  !
 ! A60   A(17,16,25)           122.4479         calculate D2E/DX2 analytically  !
 ! A61   A(14,17,16)            89.8815         calculate D2E/DX2 analytically  !
 ! A62   A(14,17,18)           103.1608         calculate D2E/DX2 analytically  !
 ! A63   A(14,17,19)            89.8817         calculate D2E/DX2 analytically  !
 ! A64   A(16,17,18)           118.7337         calculate D2E/DX2 analytically  !
 ! A65   A(16,17,19)           120.894          calculate D2E/DX2 analytically  !
 ! A66   A(18,17,19)           118.7337         calculate D2E/DX2 analytically  !
 ! A67   A(17,19,20)           118.3824         calculate D2E/DX2 analytically  !
 ! A68   A(17,19,24)           122.4479         calculate D2E/DX2 analytically  !
 ! A69   A(20,19,24)           119.0325         calculate D2E/DX2 analytically  !
 ! A70   A(1,20,19)            118.3824         calculate D2E/DX2 analytically  !
 ! A71   A(1,20,21)            122.4478         calculate D2E/DX2 analytically  !
 ! A72   A(19,20,21)           119.0325         calculate D2E/DX2 analytically  !
 ! A73   A(20,21,22)           120.622          calculate D2E/DX2 analytically  !
 ! A74   A(20,21,31)           118.8096         calculate D2E/DX2 analytically  !
 ! A75   A(22,21,31)           120.5681         calculate D2E/DX2 analytically  !
 ! A76   A(21,22,23)           120.3388         calculate D2E/DX2 analytically  !
 ! A77   A(21,22,32)           120.1288         calculate D2E/DX2 analytically  !
 ! A78   A(23,22,32)           119.5319         calculate D2E/DX2 analytically  !
 ! A79   A(22,23,24)           120.3388         calculate D2E/DX2 analytically  !
 ! A80   A(22,23,33)           119.5319         calculate D2E/DX2 analytically  !
 ! A81   A(24,23,33)           120.1288         calculate D2E/DX2 analytically  !
 ! A82   A(19,24,23)           120.622          calculate D2E/DX2 analytically  !
 ! A83   A(19,24,34)           118.8096         calculate D2E/DX2 analytically  !
 ! A84   A(23,24,34)           120.5681         calculate D2E/DX2 analytically  !
 ! A85   A(16,25,26)           120.622          calculate D2E/DX2 analytically  !
 ! A86   A(16,25,35)           118.8096         calculate D2E/DX2 analytically  !
 ! A87   A(26,25,35)           120.5681         calculate D2E/DX2 analytically  !
 ! A88   A(25,26,27)           120.3389         calculate D2E/DX2 analytically  !
 ! A89   A(25,26,36)           120.1288         calculate D2E/DX2 analytically  !
 ! A90   A(27,26,36)           119.5319         calculate D2E/DX2 analytically  !
 ! A91   A(26,27,28)           120.3388         calculate D2E/DX2 analytically  !
 ! A92   A(26,27,37)           119.5319         calculate D2E/DX2 analytically  !
 ! A93   A(28,27,37)           120.1288         calculate D2E/DX2 analytically  !
 ! A94   A(15,28,27)           120.622          calculate D2E/DX2 analytically  !
 ! A95   A(15,28,38)           118.8096         calculate D2E/DX2 analytically  !
 ! A96   A(27,28,38)           120.5681         calculate D2E/DX2 analytically  !
 ! D1    D(2,1,3,4)            -73.7472         calculate D2E/DX2 analytically  !
 ! D2    D(2,1,3,7)             73.7472         calculate D2E/DX2 analytically  !
 ! D3    D(2,1,3,14)           179.9998         calculate D2E/DX2 analytically  !
 ! D4    D(15,1,3,4)           166.7001         calculate D2E/DX2 analytically  !
 ! D5    D(15,1,3,7)           -45.8055         calculate D2E/DX2 analytically  !
 ! D6    D(15,1,3,14)           60.4471         calculate D2E/DX2 analytically  !
 ! D7    D(20,1,3,4)            45.8056         calculate D2E/DX2 analytically  !
 ! D8    D(20,1,3,7)          -166.7            calculate D2E/DX2 analytically  !
 ! D9    D(20,1,3,14)          -60.4474         calculate D2E/DX2 analytically  !
 ! D10   D(2,1,15,16)         -177.123          calculate D2E/DX2 analytically  !
 ! D11   D(2,1,15,28)           -1.4253         calculate D2E/DX2 analytically  !
 ! D12   D(3,1,15,16)          -72.1398         calculate D2E/DX2 analytically  !
 ! D13   D(3,1,15,28)          103.5579         calculate D2E/DX2 analytically  !
 ! D14   D(20,1,15,16)          17.6506         calculate D2E/DX2 analytically  !
 ! D15   D(20,1,15,28)        -166.6517         calculate D2E/DX2 analytically  !
 ! D16   D(2,1,20,19)          177.123          calculate D2E/DX2 analytically  !
 ! D17   D(2,1,20,21)            1.4253         calculate D2E/DX2 analytically  !
 ! D18   D(3,1,20,19)           72.1397         calculate D2E/DX2 analytically  !
 ! D19   D(3,1,20,21)         -103.558          calculate D2E/DX2 analytically  !
 ! D20   D(15,1,20,19)         -17.6507         calculate D2E/DX2 analytically  !
 ! D21   D(15,1,20,21)         166.6517         calculate D2E/DX2 analytically  !
 ! D22   D(1,3,4,5)            157.5481         calculate D2E/DX2 analytically  !
 ! D23   D(1,3,4,12)          -112.3314         calculate D2E/DX2 analytically  !
 ! D24   D(1,3,4,29)            27.4649         calculate D2E/DX2 analytically  !
 ! D25   D(7,3,4,5)              2.6601         calculate D2E/DX2 analytically  !
 ! D26   D(7,3,4,12)            92.7807         calculate D2E/DX2 analytically  !
 ! D27   D(7,3,4,29)          -127.423          calculate D2E/DX2 analytically  !
 ! D28   D(14,3,4,5)           -90.1205         calculate D2E/DX2 analytically  !
 ! D29   D(14,3,4,12)            0.0            calculate D2E/DX2 analytically  !
 ! D30   D(14,3,4,29)          139.7963         calculate D2E/DX2 analytically  !
 ! D31   D(1,3,7,5)           -157.5484         calculate D2E/DX2 analytically  !
 ! D32   D(1,3,7,8)            -27.4652         calculate D2E/DX2 analytically  !
 ! D33   D(1,3,7,9)            112.331          calculate D2E/DX2 analytically  !
 ! D34   D(4,3,7,5)             -2.6601         calculate D2E/DX2 analytically  !
 ! D35   D(4,3,7,8)            127.423          calculate D2E/DX2 analytically  !
 ! D36   D(4,3,7,9)            -92.7807         calculate D2E/DX2 analytically  !
 ! D37   D(14,3,7,5)            90.1205         calculate D2E/DX2 analytically  !
 ! D38   D(14,3,7,8)          -139.7963         calculate D2E/DX2 analytically  !
 ! D39   D(14,3,7,9)            -0.0001         calculate D2E/DX2 analytically  !
 ! D40   D(1,3,14,9)          -131.2007         calculate D2E/DX2 analytically  !
 ! D41   D(1,3,14,12)          131.2016         calculate D2E/DX2 analytically  !
 ! D42   D(1,3,14,17)            0.0002         calculate D2E/DX2 analytically  !
 ! D43   D(4,3,14,9)            97.5976         calculate D2E/DX2 analytically  !
 ! D44   D(4,3,14,12)            0.0            calculate D2E/DX2 analytically  !
 ! D45   D(4,3,14,17)         -131.2014         calculate D2E/DX2 analytically  !
 ! D46   D(7,3,14,9)             0.0001         calculate D2E/DX2 analytically  !
 ! D47   D(7,3,14,12)          -97.5976         calculate D2E/DX2 analytically  !
 ! D48   D(7,3,14,17)          131.201          calculate D2E/DX2 analytically  !
 ! D49   D(3,4,5,6)           -139.1582         calculate D2E/DX2 analytically  !
 ! D50   D(3,4,5,7)             -2.6191         calculate D2E/DX2 analytically  !
 ! D51   D(3,4,5,10)            87.5657         calculate D2E/DX2 analytically  !
 ! D52   D(12,4,5,6)           133.2761         calculate D2E/DX2 analytically  !
 ! D53   D(12,4,5,7)           -90.1848         calculate D2E/DX2 analytically  !
 ! D54   D(12,4,5,10)            0.0            calculate D2E/DX2 analytically  !
 ! D55   D(29,4,5,6)            -7.195          calculate D2E/DX2 analytically  !
 ! D56   D(29,4,5,7)           129.344          calculate D2E/DX2 analytically  !
 ! D57   D(29,4,5,10)         -140.4711         calculate D2E/DX2 analytically  !
 ! D58   D(3,4,12,10)          -83.2524         calculate D2E/DX2 analytically  !
 ! D59   D(3,4,12,13)          138.7415         calculate D2E/DX2 analytically  !
 ! D60   D(3,4,12,14)            0.0            calculate D2E/DX2 analytically  !
 ! D61   D(5,4,12,10)            0.0            calculate D2E/DX2 analytically  !
 ! D62   D(5,4,12,13)         -138.0061         calculate D2E/DX2 analytically  !
 ! D63   D(5,4,12,14)           83.2523         calculate D2E/DX2 analytically  !
 ! D64   D(29,4,12,10)         138.006          calculate D2E/DX2 analytically  !
 ! D65   D(29,4,12,13)          -0.0001         calculate D2E/DX2 analytically  !
 ! D66   D(29,4,12,14)        -138.7416         calculate D2E/DX2 analytically  !
 ! D67   D(4,5,7,3)              2.6191         calculate D2E/DX2 analytically  !
 ! D68   D(4,5,7,8)           -129.344          calculate D2E/DX2 analytically  !
 ! D69   D(4,5,7,9)             90.1848         calculate D2E/DX2 analytically  !
 ! D70   D(6,5,7,3)            139.1582         calculate D2E/DX2 analytically  !
 ! D71   D(6,5,7,8)              7.195          calculate D2E/DX2 analytically  !
 ! D72   D(6,5,7,9)           -133.2761         calculate D2E/DX2 analytically  !
 ! D73   D(10,5,7,3)           -87.5657         calculate D2E/DX2 analytically  !
 ! D74   D(10,5,7,8)           140.4711         calculate D2E/DX2 analytically  !
 ! D75   D(10,5,7,9)             0.0            calculate D2E/DX2 analytically  !
 ! D76   D(4,5,10,9)           -95.8976         calculate D2E/DX2 analytically  !
 ! D77   D(4,5,10,11)          132.0512         calculate D2E/DX2 analytically  !
 ! D78   D(4,5,10,12)            0.0            calculate D2E/DX2 analytically  !
 ! D79   D(6,5,10,9)           132.0512         calculate D2E/DX2 analytically  !
 ! D80   D(6,5,10,11)            0.0            calculate D2E/DX2 analytically  !
 ! D81   D(6,5,10,12)         -132.0512         calculate D2E/DX2 analytically  !
 ! D82   D(7,5,10,9)             0.0            calculate D2E/DX2 analytically  !
 ! D83   D(7,5,10,11)         -132.0512         calculate D2E/DX2 analytically  !
 ! D84   D(7,5,10,12)           95.8977         calculate D2E/DX2 analytically  !
 ! D85   D(3,7,9,10)            83.2524         calculate D2E/DX2 analytically  !
 ! D86   D(3,7,9,14)             0.0001         calculate D2E/DX2 analytically  !
 ! D87   D(3,7,9,30)          -138.7415         calculate D2E/DX2 analytically  !
 ! D88   D(5,7,9,10)             0.0            calculate D2E/DX2 analytically  !
 ! D89   D(5,7,9,14)           -83.2523         calculate D2E/DX2 analytically  !
 ! D90   D(5,7,9,30)           138.0061         calculate D2E/DX2 analytically  !
 ! D91   D(8,7,9,10)          -138.006          calculate D2E/DX2 analytically  !
 ! D92   D(8,7,9,14)           138.7416         calculate D2E/DX2 analytically  !
 ! D93   D(8,7,9,30)             0.0            calculate D2E/DX2 analytically  !
 ! D94   D(7,9,10,5)             0.0            calculate D2E/DX2 analytically  !
 ! D95   D(7,9,10,11)          133.2762         calculate D2E/DX2 analytically  !
 ! D96   D(7,9,10,12)          -90.1848         calculate D2E/DX2 analytically  !
 ! D97   D(14,9,10,5)           87.5655         calculate D2E/DX2 analytically  !
 ! D98   D(14,9,10,11)        -139.1583         calculate D2E/DX2 analytically  !
 ! D99   D(14,9,10,12)          -2.6193         calculate D2E/DX2 analytically  !
 ! D100  D(30,9,10,5)         -140.4712         calculate D2E/DX2 analytically  !
 ! D101  D(30,9,10,11)          -7.195          calculate D2E/DX2 analytically  !
 ! D102  D(30,9,10,12)         129.344          calculate D2E/DX2 analytically  !
 ! D103  D(7,9,14,3)            -0.0001         calculate D2E/DX2 analytically  !
 ! D104  D(7,9,14,12)           92.7808         calculate D2E/DX2 analytically  !
 ! D105  D(7,9,14,17)         -112.3331         calculate D2E/DX2 analytically  !
 ! D106  D(10,9,14,3)          -90.1206         calculate D2E/DX2 analytically  !
 ! D107  D(10,9,14,12)           2.6603         calculate D2E/DX2 analytically  !
 ! D108  D(10,9,14,17)         157.5464         calculate D2E/DX2 analytically  !
 ! D109  D(30,9,14,3)          139.7962         calculate D2E/DX2 analytically  !
 ! D110  D(30,9,14,12)        -127.4229         calculate D2E/DX2 analytically  !
 ! D111  D(30,9,14,17)          27.4632         calculate D2E/DX2 analytically  !
 ! D112  D(5,10,12,4)            0.0            calculate D2E/DX2 analytically  !
 ! D113  D(5,10,12,13)         140.4712         calculate D2E/DX2 analytically  !
 ! D114  D(5,10,12,14)         -87.5655         calculate D2E/DX2 analytically  !
 ! D115  D(9,10,12,4)           90.1848         calculate D2E/DX2 analytically  !
 ! D116  D(9,10,12,13)        -129.3439         calculate D2E/DX2 analytically  !
 ! D117  D(9,10,12,14)           2.6193         calculate D2E/DX2 analytically  !
 ! D118  D(11,10,12,4)        -133.2762         calculate D2E/DX2 analytically  !
 ! D119  D(11,10,12,13)          7.195          calculate D2E/DX2 analytically  !
 ! D120  D(11,10,12,14)        139.1583         calculate D2E/DX2 analytically  !
 ! D121  D(4,12,14,3)            0.0            calculate D2E/DX2 analytically  !
 ! D122  D(4,12,14,9)          -92.7808         calculate D2E/DX2 analytically  !
 ! D123  D(4,12,14,17)         112.3332         calculate D2E/DX2 analytically  !
 ! D124  D(10,12,14,3)          90.1206         calculate D2E/DX2 analytically  !
 ! D125  D(10,12,14,9)          -2.6603         calculate D2E/DX2 analytically  !
 ! D126  D(10,12,14,17)       -157.5462         calculate D2E/DX2 analytically  !
 ! D127  D(13,12,14,3)        -139.7962         calculate D2E/DX2 analytically  !
 ! D128  D(13,12,14,9)         127.4229         calculate D2E/DX2 analytically  !
 ! D129  D(13,12,14,17)        -27.463          calculate D2E/DX2 analytically  !
 ! D130  D(3,14,17,16)         -60.4475         calculate D2E/DX2 analytically  !
 ! D131  D(3,14,17,18)         179.9998         calculate D2E/DX2 analytically  !
 ! D132  D(3,14,17,19)          60.447          calculate D2E/DX2 analytically  !
 ! D133  D(9,14,17,16)          45.8065         calculate D2E/DX2 analytically  !
 ! D134  D(9,14,17,18)         -73.7462         calculate D2E/DX2 analytically  !
 ! D135  D(9,14,17,19)         166.701          calculate D2E/DX2 analytically  !
 ! D136  D(12,14,17,16)       -166.7017         calculate D2E/DX2 analytically  !
 ! D137  D(12,14,17,18)         73.7456         calculate D2E/DX2 analytically  !
 ! D138  D(12,14,17,19)        -45.8072         calculate D2E/DX2 analytically  !
 ! D139  D(1,15,16,17)           0.0            calculate D2E/DX2 analytically  !
 ! D140  D(1,15,16,25)         175.8479         calculate D2E/DX2 analytically  !
 ! D141  D(28,15,16,17)       -175.8478         calculate D2E/DX2 analytically  !
 ! D142  D(28,15,16,25)          0.0001         calculate D2E/DX2 analytically  !
 ! D143  D(1,15,28,27)        -176.6            calculate D2E/DX2 analytically  !
 ! D144  D(1,15,28,38)           3.6009         calculate D2E/DX2 analytically  !
 ! D145  D(16,15,28,27)         -0.9292         calculate D2E/DX2 analytically  !
 ! D146  D(16,15,28,38)        179.2718         calculate D2E/DX2 analytically  !
 ! D147  D(15,16,17,14)         72.1405         calculate D2E/DX2 analytically  !
 ! D148  D(15,16,17,18)        177.123          calculate D2E/DX2 analytically  !
 ! D149  D(15,16,17,19)        -17.6507         calculate D2E/DX2 analytically  !
 ! D150  D(25,16,17,14)       -103.5572         calculate D2E/DX2 analytically  !
 ! D151  D(25,16,17,18)          1.4253         calculate D2E/DX2 analytically  !
 ! D152  D(25,16,17,19)        166.6516         calculate D2E/DX2 analytically  !
 ! D153  D(15,16,25,26)          0.929          calculate D2E/DX2 analytically  !
 ! D154  D(15,16,25,35)       -179.2719         calculate D2E/DX2 analytically  !
 ! D155  D(17,16,25,26)        176.5999         calculate D2E/DX2 analytically  !
 ! D156  D(17,16,25,35)         -3.601          calculate D2E/DX2 analytically  !
 ! D157  D(14,17,19,20)        -72.1404         calculate D2E/DX2 analytically  !
 ! D158  D(14,17,19,24)        103.5574         calculate D2E/DX2 analytically  !
 ! D159  D(16,17,19,20)         17.6506         calculate D2E/DX2 analytically  !
 ! D160  D(16,17,19,24)       -166.6516         calculate D2E/DX2 analytically  !
 ! D161  D(18,17,19,20)       -177.1231         calculate D2E/DX2 analytically  !
 ! D162  D(18,17,19,24)         -1.4253         calculate D2E/DX2 analytically  !
 ! D163  D(17,19,20,1)           0.0            calculate D2E/DX2 analytically  !
 ! D164  D(17,19,20,21)        175.8479         calculate D2E/DX2 analytically  !
 ! D165  D(24,19,20,1)        -175.8479         calculate D2E/DX2 analytically  !
 ! D166  D(24,19,20,21)         -0.0001         calculate D2E/DX2 analytically  !
 ! D167  D(17,19,24,23)       -176.6            calculate D2E/DX2 analytically  !
 ! D168  D(17,19,24,34)          3.601          calculate D2E/DX2 analytically  !
 ! D169  D(20,19,24,23)         -0.9291         calculate D2E/DX2 analytically  !
 ! D170  D(20,19,24,34)        179.2719         calculate D2E/DX2 analytically  !
 ! D171  D(1,20,21,22)         176.5999         calculate D2E/DX2 analytically  !
 ! D172  D(1,20,21,31)          -3.601          calculate D2E/DX2 analytically  !
 ! D173  D(19,20,21,22)          0.9291         calculate D2E/DX2 analytically  !
 ! D174  D(19,20,21,31)       -179.2718         calculate D2E/DX2 analytically  !
 ! D175  D(20,21,22,23)         -0.9413         calculate D2E/DX2 analytically  !
 ! D176  D(20,21,22,32)        179.295          calculate D2E/DX2 analytically  !
 ! D177  D(31,21,22,23)        179.2632         calculate D2E/DX2 analytically  !
 ! D178  D(31,21,22,32)         -0.5005         calculate D2E/DX2 analytically  !
 ! D179  D(21,22,23,24)          0.0            calculate D2E/DX2 analytically  !
 ! D180  D(21,22,23,33)       -179.7652         calculate D2E/DX2 analytically  !
 ! D181  D(32,22,23,24)        179.7651         calculate D2E/DX2 analytically  !
 ! D182  D(32,22,23,33)         -0.0001         calculate D2E/DX2 analytically  !
 ! D183  D(22,23,24,19)          0.9413         calculate D2E/DX2 analytically  !
 ! D184  D(22,23,24,34)       -179.2632         calculate D2E/DX2 analytically  !
 ! D185  D(33,23,24,19)       -179.295          calculate D2E/DX2 analytically  !
 ! D186  D(33,23,24,34)          0.5005         calculate D2E/DX2 analytically  !
 ! D187  D(16,25,26,27)         -0.9413         calculate D2E/DX2 analytically  !
 ! D188  D(16,25,26,36)        179.295          calculate D2E/DX2 analytically  !
 ! D189  D(35,25,26,27)        179.2632         calculate D2E/DX2 analytically  !
 ! D190  D(35,25,26,36)         -0.5005         calculate D2E/DX2 analytically  !
 ! D191  D(25,26,27,28)          0.0            calculate D2E/DX2 analytically  !
 ! D192  D(25,26,27,37)       -179.7651         calculate D2E/DX2 analytically  !
 ! D193  D(36,26,27,28)        179.7652         calculate D2E/DX2 analytically  !
 ! D194  D(36,26,27,37)          0.0            calculate D2E/DX2 analytically  !
 ! D195  D(26,27,28,15)          0.9413         calculate D2E/DX2 analytically  !
 ! D196  D(26,27,28,38)       -179.2632         calculate D2E/DX2 analytically  !
 ! D197  D(37,27,28,15)       -179.295          calculate D2E/DX2 analytically  !
 ! D198  D(37,27,28,38)          0.5005         calculate D2E/DX2 analytically  !
 --------------------------------------------------------------------------------
 Trust Radius=3.00D-01 FncErr=1.00D-07 GrdErr=1.00D-07 EigMax=2.50D+02 EigMin=1.00D-04
 Number of steps in this run=      2 maximum allowed number of steps=      2.
 Search for a saddle point of order  1.
 GradGradGradGradGradGradGradGradGradGradGradGradGradGradGradGradGradGrad

                          Input orientation:                          
 ---------------------------------------------------------------------
 Center     Atomic      Atomic             Coordinates (Angstroms)
 Number     Number       Type             X           Y           Z
 ---------------------------------------------------------------------
      1          6           0        0.000041   -1.115193    1.378518
      2          1           0        0.000057   -1.066935    2.461683
      3          6           0       -0.000022    1.266088    0.708603
      4          6           0       -1.165341    2.286262    0.774517
      5          6           0       -0.000053    3.337411    0.769917
      6          1           0       -0.000059    4.226600    1.389846
      7          6           0        1.165268    2.286298    0.774487
      8          1           0        2.008596    2.285481    1.460061
      9          6           0        1.165249    2.286270   -0.774550
     10          6           0       -0.000072    3.337384   -0.769987
     11          1           0       -0.000093    4.226550   -1.389948
     12          6           0       -1.165361    2.286235   -0.774521
     13          1           0       -2.008688    2.285367   -1.460095
     14          6           0       -0.000040    1.266065   -0.708598
     15          6           0        1.225673   -1.300546    0.708752
     16          6           0        1.225651   -1.300541   -0.708755
     17          6           0       -0.000002   -1.115184   -1.378482
     18          1           0       -0.000020   -1.066919   -2.461647
     19          6           0       -1.225625   -1.300596   -0.708717
     20          6           0       -1.225603   -1.300601    0.708790
     21          6           0       -2.460679   -1.396727    1.396420
     22          6           0       -3.633520   -1.507106    0.706991
     23          6           0       -3.633542   -1.507102   -0.706843
     24          6           0       -2.460723   -1.396718   -1.396308
     25          6           0        2.460731   -1.396608   -1.396386
     26          6           0        3.633577   -1.506938   -0.706957
     27          6           0        3.633599   -1.506941    0.706877
     28          6           0        2.460776   -1.396614    1.396342
     29          1           0       -2.008652    2.285419    1.460111
     30          1           0        2.008558    2.285428   -1.460146
     31          1           0       -2.457430   -1.384369    2.480475
     32          1           0       -4.572147   -1.591568    1.240899
     33          1           0       -4.572186   -1.591562   -1.240722
     34          1           0       -2.457508   -1.384354   -2.480363
     35          1           0        2.457481   -1.384245   -2.480441
     36          1           0        4.572208   -1.591356   -1.240866
     37          1           0        4.572247   -1.591361    1.240755
     38          1           0        2.457560   -1.384256    2.480398
 ---------------------------------------------------------------------
                    Distance matrix (angstroms):
                    1          2          3          4          5
     1  C    0.000000
     2  H    1.084240   0.000000
     3  C    2.473719   2.918267   0.000000
     4  C    3.645934   3.930472   1.550184   0.000000
     5  C    4.494005   4.718086   2.072230   1.569342   0.000000
     6  H    5.341805   5.400957   3.037881   2.345512   1.083960
     7  C    3.645922   3.930460   1.550183   2.330610   1.569341
     8  H    3.950383   4.034373   2.374530   3.247129   2.370132
     9  C    4.190867   4.803630   2.144381   2.798438   2.201863
    10  C    4.943836   5.462757   2.544896   2.201863   1.539904
    11  H    6.016530   6.546453   3.628809   3.131682   2.335720
    12  C    4.190877   4.803640   2.144381   1.549037   2.201863
    13  H    4.863798   5.536545   3.126807   2.388456   3.180309
    14  C    3.166456   3.936187   1.417201   2.144378   2.544893
    15  C    1.408941   2.151622   2.844281   4.311202   4.797581
    16  C    2.427587   3.407100   3.177856   4.558739   5.019903
    17  C    2.756999   3.840468   3.166446   4.190854   4.943806
    18  H    3.840468   4.923330   3.936167   4.803598   5.462704
    19  C    2.427587   3.407100   3.177856   3.881903   5.019910
    20  C    1.408941   2.151622   2.844283   3.587972   4.797590
    21  C    2.476838   2.701624   3.690326   3.953362   5.372080
    22  C    3.715819   4.059012   4.570877   4.526158   6.056021
    23  C    4.207761   4.841110   4.785033   4.761938   6.233167
    24  C    3.719446   4.587842   4.192403   4.467084   5.758421
    25  C    3.719446   4.587842   4.192402   5.605778   5.758408
    26  C    4.207761   4.841110   4.785032   6.293866   6.233149
    27  C    3.715819   4.059012   4.570875   6.117418   6.056001
    28  C    2.476838   2.701624   3.690324   5.205667   5.372065
    29  H    3.950401   4.034394   2.374531   1.086836   2.370132
    30  H    4.863782   5.536529   3.126807   3.881669   3.180309
    31  H    2.706646   2.477975   4.025333   4.248920   5.591057
    32  H    4.598998   4.761366   5.417921   5.182799   6.739488
    33  H    5.290804   5.906644   5.733299   5.541236   7.017253
    34  H    4.582899   5.528490   4.820124   5.073200   6.236864
    35  H    4.582899   5.528490   4.820123   6.098542   6.236853
    36  H    5.290804   5.906644   5.733297   7.212292   7.017233
    37  H    4.598998   4.761366   5.417919   6.940696   6.739466
    38  H    2.706646   2.477975   4.025330   5.432140   5.591041
                    6          7          8          9         10
     6  H    0.000000
     7  C    2.345511   0.000000
     8  H    2.794202   1.086836   0.000000
     9  C    3.131682   1.549037   2.388456   0.000000
    10  C    2.335719   2.201863   3.180309   1.569342   0.000000
    11  H    2.779794   3.131681   3.990631   2.345511   1.083960
    12  C    3.131681   2.798438   3.881669   2.330609   1.569342
    13  H    3.990631   3.881669   4.966475   3.247129   2.370132
    14  C    3.628806   2.144378   3.126804   1.550182   2.072229
    15  C    5.702249   3.587954   3.746601   3.881892   5.019912
    16  C    6.037862   3.881890   4.263370   3.587924   4.797551
    17  C    6.016502   4.190848   4.863775   3.645879   4.493955
    18  H    6.546399   4.803595   5.536508   3.930398   4.718008
    19  C    6.037870   4.558736   5.293744   4.311174   4.797561
    20  C    5.702258   4.311198   4.887170   4.558741   5.019922
    21  C    6.138118   5.205666   5.791124   5.605794   5.758447
    22  C    6.822295   6.117420   6.839905   6.293874   6.233177
    23  C    7.104480   6.293870   7.135326   6.117405   6.056000
    24  C    6.740862   5.605780   6.456953   5.205637   5.372039
    25  C    6.740848   4.467069   4.682039   3.953295   5.372021
    26  C    7.104460   4.761919   4.660362   4.526107   6.055975
    27  C    6.822273   4.526135   4.194090   4.761915   6.233152
    28  C    6.138101   3.953339   3.710303   4.467080   5.758428
    29  H    2.794202   3.247129   4.017248   3.881669   3.180309
    30  H    3.990632   2.388456   2.920207   1.086836   2.370132
    31  H    6.221825   5.432138   5.869789   6.098572   6.236911
    32  H    7.401166   6.940700   7.641055   7.212307   7.017272
    33  H    7.853358   7.212298   8.101381   6.940681   6.739460
    34  H    7.245715   6.098544   6.995764   5.432094   5.590992
    35  H    7.245702   5.073190   5.403326   4.248836   5.590975
    36  H    7.853335   5.541217   5.375590   5.182741   6.739432
    37  H    7.401140   5.182774   4.652989   5.541220   7.017244
    38  H    6.221808   4.248896   3.835313   5.073216   6.236894
                   11         12         13         14         15
    11  H    0.000000
    12  C    2.345511   0.000000
    13  H    2.794202   1.086836   0.000000
    14  C    3.037880   1.550182   2.374530   0.000000
    15  C    6.037867   4.558742   5.293747   3.177852   0.000000
    16  C    5.702211   4.311174   4.887146   2.844255   1.417507
    17  C    5.341747   3.645886   3.950345   2.473680   2.427587
    18  H    5.400867   3.930402   4.034312   2.918218   3.407100
    19  C    5.702224   3.587941   3.746584   2.844259   2.831621
    20  C    6.037879   3.881911   4.263386   3.177856   2.451275
    21  C    6.740888   4.467106   4.682071   4.192410   3.751177
    22  C    7.104489   4.761945   4.660386   4.785034   4.863581
    23  C    6.822269   4.526136   4.194087   4.570864   5.065426
    24  C    6.138069   3.953318   3.710277   3.690301   4.246179
    25  C    6.138046   5.205630   5.791088   3.690294   2.442581
    26  C    6.822238   6.117396   6.839879   4.570855   2.800863
    27  C    7.104458   6.293865   7.135319   4.785025   2.416757
    28  C    6.740866   5.605791   6.456959   4.192403   1.416859
    29  H    3.990631   2.388456   2.920207   3.126804   4.887181
    30  H    2.794202   3.247129   4.017246   2.374530   4.263360
    31  H    7.245764   5.073241   5.403372   4.820140   4.087943
    32  H    7.853377   5.541251   5.375623   5.733303   5.829459
    33  H    7.401130   5.182770   4.652980   5.417906   6.123749
    34  H    6.221748   4.248855   3.835263   4.025298   4.872709
    35  H    6.221726   5.432087   5.869738   4.025292   3.419840
    36  H    7.401094   6.940669   7.641023   5.417897   3.883925
    37  H    7.853343   7.212297   8.101377   5.733294   3.401053
    38  H    7.245743   6.098569   6.995783   4.820134   2.159463
                   16         17         18         19         20
    16  C    0.000000
    17  C    1.408941   0.000000
    18  H    2.151622   1.084240   0.000000
    19  C    2.451275   1.408941   2.151622   0.000000
    20  C    2.831621   2.427587   3.407100   1.417507   0.000000
    21  C    4.246180   3.719446   4.587842   2.442581   1.416859
    22  C    5.065426   4.207761   4.841110   2.800863   2.416756
    23  C    4.863581   3.715819   4.059012   2.416757   2.800863
    24  C    3.751177   2.476838   2.701624   1.416859   2.442581
    25  C    1.416859   2.476838   2.701624   3.751177   4.246179
    26  C    2.416757   3.715819   4.059012   4.863581   5.065426
    27  C    2.800863   4.207761   4.841110   5.065426   4.863581
    28  C    2.442581   3.719446   4.587842   4.246180   3.751177
    29  H    5.293752   4.863783   5.536512   4.263386   3.746624
    30  H    3.746560   3.950335   4.034306   4.887142   5.293741
    31  H    4.872710   4.582899   5.528490   3.419840   2.159463
    32  H    6.123749   5.290804   5.906644   3.883925   3.401053
    33  H    5.829459   4.598998   4.761366   3.401053   3.883925
    34  H    4.087942   2.706646   2.477975   2.159463   3.419840
    35  H    2.159463   2.706646   2.477975   4.087942   4.872709
    36  H    3.401053   4.598998   4.761366   5.829459   6.123749
    37  H    3.883925   5.290804   5.906644   6.123749   5.829459
    38  H    3.419840   4.582899   5.528490   4.872710   4.087943
                   21         22         23         24         25
    21  C    0.000000
    22  C    1.364936   0.000000
    23  C    2.410706   1.413834   0.000000
    24  C    2.792728   2.410706   1.364936   0.000000
    25  C    5.658626   6.447968   6.134154   4.921454   0.000000
    26  C    6.447969   7.403374   7.267119   6.134154   1.364936
    27  C    6.134154   7.267119   7.403374   6.447969   2.410706
    28  C    4.921455   6.134154   6.447969   5.658626   2.792728
    29  H    3.710335   4.194119   4.660384   4.682055   6.456956
    30  H    6.456959   7.135324   6.839886   5.791093   3.710245
    31  H    1.084131   2.131548   3.399603   3.876804   6.262468
    32  H    2.126134   1.083150   2.163750   3.383924   7.513631
    33  H    3.383923   2.163750   1.083149   2.126134   7.037341
    34  H    3.876804   3.399603   2.131548   1.084131   5.036292
    35  H    6.262468   6.875690   6.345180   5.036291   1.084131
    36  H    7.513631   8.434169   8.223540   7.037341   2.126134
    37  H    7.037341   8.223540   8.434169   7.513632   3.383924
    38  H    5.036292   6.345180   6.875690   6.262468   3.876804
                   26         27         28         29         30
    26  C    0.000000
    27  C    1.413834   0.000000
    28  C    2.410706   1.364936   0.000000
    29  H    7.135328   6.839909   5.791133   0.000000
    30  H    4.194046   4.660345   4.682036   4.966476   0.000000
    31  H    6.875690   6.345180   5.036292   3.835347   6.995781
    32  H    8.434169   8.223540   7.037341   4.653020   8.101384
    33  H    8.223540   8.434169   7.513632   5.375610   7.641034
    34  H    6.345180   6.875690   6.262468   5.403337   5.869744
    35  H    2.131548   3.399603   3.876804   6.995765   3.835236
    36  H    1.083149   2.163750   3.383923   8.101381   4.652938
    37  H    2.163750   1.083150   2.126134   7.641059   5.375580
    38  H    3.399603   2.131548   1.084131   5.869800   5.403338
                   31         32         33         34         35
    31  H    0.000000
    32  H    2.459982   0.000000
    33  H    4.285140   2.481620   0.000000
    34  H    4.960838   4.285141   2.459982   0.000000
    35  H    6.983340   7.956571   7.141156   4.914989   0.000000
    36  H    7.956571   9.475146   9.144394   7.141156   2.459982
    37  H    7.141156   9.144395   9.475146   7.956571   4.285141
    38  H    4.914989   7.141156   7.956572   6.983340   4.960838
                   36         37         38
    36  H    0.000000
    37  H    2.481621   0.000000
    38  H    4.285140   2.459982   0.000000
 Stoichiometry    C22H16
 Framework group  C1[X(C22H16)]
 Deg. of freedom   108
 Full point group                 C1      NOp   1
 Largest Abelian subgroup         C1      NOp   1
 Largest concise Abelian subgroup C1      NOp   1
                         Standard orientation:                         
 ---------------------------------------------------------------------
 Center     Atomic      Atomic             Coordinates (Angstroms)
 Number     Number       Type             X           Y           Z
 ---------------------------------------------------------------------
      1          6           0       -0.000007   -1.111041   -1.378513
      2          1           0       -0.000025   -1.062783   -2.461679
      3          6           0       -0.000020    1.270240   -0.708599
      4          6           0        1.165267    2.290451   -0.774512
      5          6           0       -0.000055    3.341563   -0.769913
      6          1           0       -0.000078    4.230752   -1.389842
      7          6           0       -1.165342    2.290413   -0.774483
      8          1           0       -2.008670    2.289569   -1.460056
      9          6           0       -1.165323    2.290385    0.774554
     10          6           0       -0.000036    3.341536    0.769992
     11          1           0       -0.000043    4.230702    1.389953
     12          6           0        1.165286    2.290424    0.774525
     13          1           0        2.008613    2.289583    1.460100
     14          6           0       -0.000002    1.270217    0.708602
     15          6           0       -1.225633   -1.296433   -0.708747
     16          6           0       -1.225610   -1.296428    0.708760
     17          6           0        0.000036   -1.111032    1.378486
     18          1           0        0.000053   -1.062767    2.461651
     19          6           0        1.225665   -1.296405    0.708721
     20          6           0        1.225643   -1.296410   -0.708786
     21          6           0        2.460722   -1.392496   -1.396415
     22          6           0        3.633566   -1.502838   -0.706987
     23          6           0        3.633589   -1.502834    0.706848
     24          6           0        2.460766   -1.392488    1.396313
     25          6           0       -2.460688   -1.392534    1.396390
     26          6           0       -3.633530   -1.502902    0.706962
     27          6           0       -3.633552   -1.502905   -0.706872
     28          6           0       -2.460732   -1.392541   -1.396338
     29          1           0        2.008578    2.289635   -1.460107
     30          1           0       -2.008633    2.289516    1.460150
     31          1           0        2.457473   -1.380138   -2.480471
     32          1           0        4.572197   -1.587270   -1.240894
     33          1           0        4.572236   -1.587264    1.240726
     34          1           0        2.457551   -1.380124    2.480368
     35          1           0       -2.457438   -1.380171    2.480445
     36          1           0       -4.572159   -1.587349    1.240870
     37          1           0       -4.572198   -1.587355   -1.240750
     38          1           0       -2.457517   -1.380182   -2.480393
 ---------------------------------------------------------------------
 Rotational constants (GHZ):           0.4057105           0.3404066           0.2368075
 Standard basis: def2TZVP (5D, 7F)
 There are   888 symmetry adapted cartesian basis functions of A   symmetry.
 There are   778 symmetry adapted basis functions of A   symmetry.
   778 basis functions,  1250 primitive gaussians,   888 cartesian basis functions
    74 alpha electrons       74 beta electrons
       nuclear repulsion energy      1709.1739444472 Hartrees.
 NAtoms=   38 NActive=   38 NUniq=   38 SFac= 1.00D+00 NAtFMM=   60 NAOKFM=F Big=F
 Integral buffers will be    131072 words long.
 Raffenetti 2 integral format.
 Two-electron integral symmetry is turned on.
 Nuclear repulsion after empirical dispersion term =     1709.1402499930 Hartrees.
 Force inversion solution in PCM.
 ------------------------------------------------------------------------------
 Polarizable Continuum Model (PCM)
 =================================
 Model                : PCM.
 Atomic radii         : SMD-Coulomb.
 Polarization charges : Total charges.
 Charge compensation  : None.
 Solution method      : Matrix inversion.
 Cavity type          : VdW (van der Waals Surface) (Alpha=1.000).
 Cavity algorithm     : GePol (No added spheres)
                        Default sphere list used, NSphG=   38.
                        Lebedev-Laikov grids with approx.  5.0 points / Ang**2.
                        Smoothing algorithm: York/Karplus (Gamma=1.0000).
                        Polarization charges: spherical gaussians, with
                                              point-specific exponents (IZeta= 3).
                        Self-potential: point-specific (ISelfS= 7).
                        Self-field    : sphere-specific E.n sum rule (ISelfD= 2).
 1st derivatives      : Analytical E(r).r(x)/FMM algorithm (CHGder, D1EAlg=3).
                        Cavity 1st derivative terms included.
 2nd derivatives      : Analytical E(r).r(xy)/FMM algorithm (CHGder, D2EAlg=3).
                        Cavity 2nd derivative terms included.
 Solvent              : TetraHydroFuran, Eps=   7.425700 Eps(inf)=   1.974025
 ------------------------------------------------------------------------------
 ------------------------------------------------------------------------------
 Atomic radii for non-electrostatic terms: SMD-CDS.
 ------------------------------------------------------------------------------
 Nuclear repulsion after PCM non-electrostatic terms =     1709.1281068945 Hartrees.
 One-electron integrals computed using PRISM.
   1 Symmetry operations used in ECPInt.
 ECPInt:  NShTT=   46971 NPrTT=  144448 LenC2=   43312 LenP2D=   96348.
 LDataN:  DoStor=T MaxTD1= 6 Len=  172
 NBasis=   778 RedAO= T EigKep=  2.67D-06  NBF=   778
 NBsUse=   777 1.00D-06 EigRej=  9.88D-07 NBFU=   777
 Initial guess from the checkpoint file:  "cubene-anthracene-TS-2.chk"
 B after Tr=    -0.000000   -0.000000    0.000000
         Rot=    1.000000    0.000000    0.000000   -0.000000 Ang=   0.00 deg.
 Requested convergence on RMS density matrix=1.00D-08 within 128 cycles.
 Requested convergence on MAX density matrix=1.00D-06.
 Requested convergence on             energy=1.00D-06.
 No special actions if energy rises.
 Inv3:  Mode=1 IEnd=    22325952.
 Iteration    1 A*A^-1 deviation from unit magnitude is 8.22D-15 for    166.
 Iteration    1 A*A^-1 deviation from orthogonality  is 2.69D-15 for   1053    376.
 Iteration    1 A^-1*A deviation from unit magnitude is 8.10D-15 for    157.
 Iteration    1 A^-1*A deviation from orthogonality  is 1.79D-15 for   2152    846.
 Error on total polarization charges =  0.05412
 SCF Done:  E(RwB97XD) =  -847.707185246     A.U. after    1 cycles
            NFock=  1  Conv=0.34D-08     -V/T= 2.0050
 SMD-CDS (non-electrostatic) energy       (kcal/mol) =      -7.62
 (included in total energy above)
 DoSCS=F DFT=T ScalE2(SS,OS)=  1.000000  1.000000
 Range of M.O.s used for correlation:     1   777
 NBasis=   778 NAE=    74 NBE=    74 NFC=     0 NFV=     0
 NROrb=    777 NOA=    74 NOB=    74 NVA=   703 NVB=   703

 **** Warning!!: The largest alpha MO coefficient is  0.10602540D+03

   1 Symmetry operations used in ECPInt.
 ECPInt:  NShTT=   46971 NPrTT=  144448 LenC2=   43312 LenP2D=   96348.
 LDataN:  DoStor=T MaxTD1= 7 Len=  274
 Number of processors reduced to   9 by ecpmxn.
 Symmetrizing basis deriv contribution to polar:
 IMax=3 JMax=2 DiffMx= 0.00D+00
 G2DrvN: will do    39 centers at a time, making    1 passes.
 Calling FoFCou, ICntrl=  3107 FMM=F I1Cent=   0 AccDes= 0.00D+00.
 NEqPCM:  Using equilibrium solvation (IEInf=0, Eps=   7.4257, EpsInf=   1.9740)
 G2PCM: DoFxE=T DoFxN=T DoGrad=T DoDP/DQ/DG/TGxP=FFFF NFrqRd=   0 IEInf=0 SqF1=F DoCFld=F IF1Alg=4.
 End of G2Drv F.D. properties file   721 does not exist.
 End of G2Drv F.D. properties file   722 does not exist.
 End of G2Drv F.D. properties file   788 does not exist.
          IDoAtm=11111111111111111111111111111111111111
 NEqPCM:  Using equilibrium solvation (IEInf=0, Eps=   7.4257, EpsInf=   1.9740)
          Differentiating once with respect to electric field.
                with respect to dipole field.
          Differentiating once with respect to nuclear coordinates.
 CalDSu exits because no D1Ps are significant.
          There are   117 degrees of freedom in the 1st order CPHF.  IDoFFX=6 NUNeed=     3.
    114 vectors produced by pass  0 Test12= 5.20D-14 1.00D-09 XBig12= 1.96D+02 7.78D+00.
 AX will form   114 AO Fock derivatives at one time.
    114 vectors produced by pass  1 Test12= 5.20D-14 1.00D-09 XBig12= 2.40D+01 9.08D-01.
    114 vectors produced by pass  2 Test12= 5.20D-14 1.00D-09 XBig12= 7.46D-01 1.79D-01.
    114 vectors produced by pass  3 Test12= 5.20D-14 1.00D-09 XBig12= 9.31D-03 1.90D-02.
    114 vectors produced by pass  4 Test12= 5.20D-14 1.00D-09 XBig12= 8.76D-05 1.32D-03.
    114 vectors produced by pass  5 Test12= 5.20D-14 1.00D-09 XBig12= 6.19D-07 9.02D-05.
    114 vectors produced by pass  6 Test12= 5.20D-14 1.00D-09 XBig12= 3.95D-09 8.07D-06.
     77 vectors produced by pass  7 Test12= 5.20D-14 1.00D-09 XBig12= 2.75D-11 5.54D-07.
      5 vectors produced by pass  8 Test12= 5.20D-14 1.00D-09 XBig12= 1.95D-13 4.34D-08.
      4 vectors produced by pass  9 Test12= 5.20D-14 1.00D-09 XBig12= 2.24D-14 2.02D-08.
      3 vectors produced by pass 10 Test12= 5.20D-14 1.00D-09 XBig12= 8.32D-15 1.59D-08.
      3 vectors produced by pass 11 Test12= 5.20D-14 1.00D-09 XBig12= 9.89D-16 4.50D-09.
      3 vectors produced by pass 12 Test12= 5.20D-14 1.00D-09 XBig12= 1.15D-15 5.26D-09.
      3 vectors produced by pass 13 Test12= 5.20D-14 1.00D-09 XBig12= 1.20D-15 4.60D-09.
      2 vectors produced by pass 14 Test12= 5.20D-14 1.00D-09 XBig12= 3.85D-16 2.24D-09.
 InvSVY:  IOpt=1 It=  1 EMax= 1.07D-14
 Solved reduced A of dimension   898 with   117 vectors.
 Isotropic polarizability for W=    0.000000      363.73 Bohr**3.
 End of Minotr F.D. properties file   721 does not exist.
 End of Minotr F.D. properties file   722 does not exist.
 End of Minotr F.D. properties file   788 does not exist.

 **********************************************************************

            Population analysis using the SCF density.

 **********************************************************************

 Orbital symmetries:
       Occupied  (A) (A) (A) (A) (A) (A) (A) (A) (A) (A) (A) (A)
                 (A) (A) (A) (A) (A) (A) (A) (A) (A) (A) (A) (A)
                 (A) (A) (A) (A) (A) (A) (A) (A) (A) (A) (A) (A)
                 (A) (A) (A) (A) (A) (A) (A) (A) (A) (A) (A) (A)
                 (A) (A) (A) (A) (A) (A) (A) (A) (A) (A) (A) (A)
                 (A) (A) (A) (A) (A) (A) (A) (A) (A) (A) (A) (A)
                 (A) (A)
       Virtual   (A) (A) (A) (A) (A) (A) (A) (A) (A) (A) (A) (A)
                 (A) (A) (A) (A) (A) (A) (A) (A) (A) (A) (A) (A)
                 (A) (A) (A) (A) (A) (A) (A) (A) (A) (A) (A) (A)
                 (A) (A) (A) (A) (A) (A) (A) (A) (A) (A) (A) (A)
                 (A) (A) (A) (A) (A) (A) (A) (A) (A) (A) (A) (A)
                 (A) (A) (A) (A) (A) (A) (A) (A) (A) (A) (A) (A)
                 (A) (A) (A) (A) (A) (A) (A) (A) (A) (A) (A) (A)
                 (A) (A) (A) (A) (A) (A) (A) (A) (A) (A) (A) (A)
                 (A) (A) (A) (A) (A) (A) (A) (A) (A) (A) (A) (A)
                 (A) (A) (A) (A) (A) (A) (A) (A) (A) (A) (A) (A)
                 (A) (A) (A) (A) (A) (A) (A) (A) (A) (A) (A) (A)
                 (A) (A) (A) (A) (A) (A) (A) (A) (A) (A) (A) (A)
                 (A) (A) (A) (A) (A) (A) (A) (A) (A) (A) (A) (A)
                 (A) (A) (A) (A) (A) (A) (A) (A) (A) (A) (A) (A)
                 (A) (A) (A) (A) (A) (A) (A) (A) (A) (A) (A) (A)
                 (A) (A) (A) (A) (A) (A) (A) (A) (A) (A) (A) (A)
                 (A) (A) (A) (A) (A) (A) (A) (A) (A) (A) (A) (A)
                 (A) (A) (A) (A) (A) (A) (A) (A) (A) (A) (A) (A)
                 (A) (A) (A) (A) (A) (A) (A) (A) (A) (A) (A) (A)
                 (A) (A) (A) (A) (A) (A) (A) (A) (A) (A) (A) (A)
                 (A) (A) (A) (A) (A) (A) (A) (A) (A) (A) (A) (A)
                 (A) (A) (A) (A) (A) (A) (A) (A) (A) (A) (A) (A)
                 (A) (A) (A) (A) (A) (A) (A) (A) (A) (A) (A) (A)
                 (A) (A) (A) (A) (A) (A) (A) (A) (A) (A) (A) (A)
                 (A) (A) (A) (A) (A) (A) (A) (A) (A) (A) (A) (A)
                 (A) (A) (A) (A) (A) (A) (A) (A) (A) (A) (A) (A)
                 (A) (A) (A) (A) (A) (A) (A) (A) (A) (A) (A) (A)
                 (A) (A) (A) (A) (A) (A) (A) (A) (A) (A) (A) (A)
                 (A) (A) (A) (A) (A) (A) (A) (A) (A) (A) (A) (A)
                 (A) (A) (A) (A) (A) (A) (A) (A) (A) (A) (A) (A)
                 (A) (A) (A) (A) (A) (A) (A) (A) (A) (A) (A) (A)
                 (A) (A) (A) (A) (A) (A) (A) (A) (A) (A) (A) (A)
                 (A) (A) (A) (A) (A) (A) (A) (A) (A) (A) (A) (A)
                 (A) (A) (A) (A) (A) (A) (A) (A) (A) (A) (A) (A)
                 (A) (A) (A) (A) (A) (A) (A) (A) (A) (A) (A) (A)
                 (A) (A) (A) (A) (A) (A) (A) (A) (A) (A) (A) (A)
                 (A) (A) (A) (A) (A) (A) (A) (A) (A) (A) (A) (A)
                 (A) (A) (A) (A) (A) (A) (A) (A) (A) (A) (A) (A)
                 (A) (A) (A) (A) (A) (A) (A) (A) (A) (A) (A) (A)
                 (A) (A) (A) (A) (A) (A) (A) (A) (A) (A) (A) (A)
                 (A) (A) (A) (A) (A) (A) (A) (A) (A) (A) (A) (A)
                 (A) (A) (A) (A) (A) (A) (A) (A) (A) (A) (A) (A)
                 (A) (A) (A) (A) (A) (A) (A) (A) (A) (A) (A) (A)
                 (A) (A) (A) (A) (A) (A) (A) (A) (A) (A) (A) (A)
                 (A) (A) (A) (A) (A) (A) (A) (A) (A) (A) (A) (A)
                 (A) (A) (A) (A) (A) (A) (A) (A) (A) (A) (A) (A)
                 (A) (A) (A) (A) (A) (A) (A) (A) (A) (A) (A) (A)
                 (A) (A) (A) (A) (A) (A) (A) (A) (A) (A) (A) (A)
                 (A) (A) (A) (A) (A) (A) (A) (A) (A) (A) (A) (A)
                 (A) (A) (A) (A) (A) (A) (A) (A) (A) (A) (A) (A)
                 (A) (A) (A) (A) (A) (A) (A) (A) (A) (A) (A) (A)
                 (A) (A) (A) (A) (A) (A) (A) (A) (A) (A) (A) (A)
                 (A) (A) (A) (A) (A) (A) (A) (A) (A) (A) (A) (A)
                 (A) (A) (A) (A) (A) (A) (A) (A) (A) (A) (A) (A)
                 (A) (A) (A) (A) (A) (A) (A) (A) (A) (A) (A) (A)
                 (A) (A) (A) (A) (A) (A) (A) (A) (A) (A) (A) (A)
                 (A) (A) (A) (A) (A) (A) (A) (A) (A) (A) (A) (A)
                 (A) (A) (A) (A) (A) (A) (A) (A) (A) (A) (A) (A)
                 (A) (A) (A) (A) (A) (A) (A)
 The electronic state is 1-A.
 Alpha  occ. eigenvalues --  -10.29755 -10.29736 -10.29676 -10.29674 -10.29287
 Alpha  occ. eigenvalues --  -10.29287 -10.29269 -10.29268 -10.29156 -10.29152
 Alpha  occ. eigenvalues --  -10.29108 -10.29106 -10.28370 -10.28336 -10.28335
 Alpha  occ. eigenvalues --  -10.28334 -10.28334 -10.28319 -10.28228 -10.28228
 Alpha  occ. eigenvalues --  -10.28183 -10.28183  -1.07774  -0.98708  -0.95389
 Alpha  occ. eigenvalues --   -0.90266  -0.88204  -0.84867  -0.84864  -0.83732
 Alpha  occ. eigenvalues --   -0.82484  -0.82395  -0.79770  -0.74008  -0.70603
 Alpha  occ. eigenvalues --   -0.69369  -0.68262  -0.65970  -0.65693  -0.62784
 Alpha  occ. eigenvalues --   -0.61592  -0.61084  -0.60263  -0.59252  -0.54769
 Alpha  occ. eigenvalues --   -0.54522  -0.53901  -0.53554  -0.53376  -0.53253
 Alpha  occ. eigenvalues --   -0.53174  -0.52811  -0.50457  -0.49960  -0.49358
 Alpha  occ. eigenvalues --   -0.49000  -0.46945  -0.45548  -0.45401  -0.42550
 Alpha  occ. eigenvalues --   -0.42324  -0.41673  -0.41170  -0.40262  -0.37924
 Alpha  occ. eigenvalues --   -0.37485  -0.36483  -0.36394  -0.35090  -0.34842
 Alpha  occ. eigenvalues --   -0.33145  -0.31546  -0.26603  -0.26516
 Alpha virt. eigenvalues --    0.00148   0.04342   0.04837   0.06713   0.09077
 Alpha virt. eigenvalues --    0.11392   0.12374   0.12814   0.13326   0.13869
 Alpha virt. eigenvalues --    0.14444   0.14807   0.14837   0.16271   0.16808
 Alpha virt. eigenvalues --    0.17967   0.18427   0.18548   0.18871   0.19154
 Alpha virt. eigenvalues --    0.19451   0.19689   0.20309   0.20375   0.20975
 Alpha virt. eigenvalues --    0.21543   0.22849   0.23405   0.24301   0.24892
 Alpha virt. eigenvalues --    0.24977   0.25873   0.25909   0.26744   0.26988
 Alpha virt. eigenvalues --    0.27387   0.28904   0.28931   0.29013   0.29327
 Alpha virt. eigenvalues --    0.30364   0.30467   0.30622   0.30939   0.31613
 Alpha virt. eigenvalues --    0.32073   0.32319   0.32432   0.32922   0.33566
 Alpha virt. eigenvalues --    0.34541   0.35419   0.35769   0.36075   0.36234
 Alpha virt. eigenvalues --    0.36447   0.37267   0.37686   0.37901   0.38163
 Alpha virt. eigenvalues --    0.38865   0.39263   0.39891   0.40942   0.40978
 Alpha virt. eigenvalues --    0.41041   0.41105   0.41729   0.42015   0.43127
 Alpha virt. eigenvalues --    0.44003   0.44304   0.44779   0.44814   0.45535
 Alpha virt. eigenvalues --    0.46550   0.46855   0.47686   0.47768   0.47955
 Alpha virt. eigenvalues --    0.47964   0.48664   0.49081   0.49651   0.49824
 Alpha virt. eigenvalues --    0.49946   0.50324   0.50352   0.50352   0.51084
 Alpha virt. eigenvalues --    0.51171   0.51605   0.51966   0.52599   0.52817
 Alpha virt. eigenvalues --    0.53003   0.53440   0.54485   0.54992   0.56348
 Alpha virt. eigenvalues --    0.56501   0.56957   0.57594   0.57627   0.58147
 Alpha virt. eigenvalues --    0.58994   0.59103   0.59349   0.59850   0.60252
 Alpha virt. eigenvalues --    0.60437   0.61140   0.61162   0.61261   0.62348
 Alpha virt. eigenvalues --    0.63415   0.63730   0.63752   0.63825   0.66109
 Alpha virt. eigenvalues --    0.67304   0.67658   0.67773   0.70181   0.71294
 Alpha virt. eigenvalues --    0.71540   0.71818   0.72810   0.73152   0.73905
 Alpha virt. eigenvalues --    0.74505   0.74654   0.75058   0.76713   0.77179
 Alpha virt. eigenvalues --    0.77585   0.78707   0.79804   0.80477   0.80984
 Alpha virt. eigenvalues --    0.81386   0.81464   0.81747   0.82266   0.82299
 Alpha virt. eigenvalues --    0.83054   0.83287   0.84057   0.85239   0.85639
 Alpha virt. eigenvalues --    0.87317   0.88025   0.88096   0.90215   0.91108
 Alpha virt. eigenvalues --    0.91171   0.91287   0.92297   0.92956   0.93067
 Alpha virt. eigenvalues --    0.93269   0.93289   0.94608   0.95387   0.95939
 Alpha virt. eigenvalues --    0.96871   0.96956   0.97684   0.97746   0.98342
 Alpha virt. eigenvalues --    0.98963   0.99173   0.99983   1.00154   1.00948
 Alpha virt. eigenvalues --    1.02295   1.02562   1.03558   1.04543   1.07410
 Alpha virt. eigenvalues --    1.09293   1.09530   1.10132   1.10291   1.10519
 Alpha virt. eigenvalues --    1.10762   1.11274   1.11811   1.12428   1.13396
 Alpha virt. eigenvalues --    1.14464   1.16460   1.17146   1.18113   1.18404
 Alpha virt. eigenvalues --    1.19908   1.20520   1.22382   1.22492   1.22679
 Alpha virt. eigenvalues --    1.23013   1.24840   1.25586   1.25587   1.25742
 Alpha virt. eigenvalues --    1.25864   1.26087   1.26122   1.28397   1.28792
 Alpha virt. eigenvalues --    1.29787   1.30489   1.30654   1.30665   1.30764
 Alpha virt. eigenvalues --    1.31372   1.31515   1.31837   1.32893   1.34216
 Alpha virt. eigenvalues --    1.34462   1.35681   1.35977   1.36171   1.36857
 Alpha virt. eigenvalues --    1.38636   1.39028   1.39111   1.39315   1.39387
 Alpha virt. eigenvalues --    1.39718   1.40423   1.40749   1.42878   1.44153
 Alpha virt. eigenvalues --    1.44182   1.44708   1.45460   1.47224   1.48196
 Alpha virt. eigenvalues --    1.48260   1.48859   1.49850   1.51314   1.52507
 Alpha virt. eigenvalues --    1.53157   1.55128   1.55536   1.57612   1.57833
 Alpha virt. eigenvalues --    1.57877   1.58510   1.58569   1.59573   1.60539
 Alpha virt. eigenvalues --    1.61555   1.63131   1.63228   1.63285   1.63917
 Alpha virt. eigenvalues --    1.63917   1.64269   1.66747   1.67202   1.67213
 Alpha virt. eigenvalues --    1.70992   1.71753   1.72833   1.73229   1.74073
 Alpha virt. eigenvalues --    1.74708   1.75660   1.76471   1.77030   1.77198
 Alpha virt. eigenvalues --    1.77418   1.77801   1.78258   1.78850   1.78974
 Alpha virt. eigenvalues --    1.79260   1.81382   1.82269   1.82856   1.83585
 Alpha virt. eigenvalues --    1.83690   1.84932   1.85390   1.86052   1.86820
 Alpha virt. eigenvalues --    1.88577   1.90247   1.90526   1.90529   1.91079
 Alpha virt. eigenvalues --    1.94723   1.95221   1.95357   1.95615   1.95800
 Alpha virt. eigenvalues --    1.97252   1.99506   1.99721   2.00969   2.01369
 Alpha virt. eigenvalues --    2.02413   2.04568   2.05401   2.06418   2.07867
 Alpha virt. eigenvalues --    2.09470   2.10148   2.10646   2.10738   2.11305
 Alpha virt. eigenvalues --    2.12744   2.13112   2.13201   2.14353   2.16467
 Alpha virt. eigenvalues --    2.17644   2.17657   2.18946   2.20466   2.21967
 Alpha virt. eigenvalues --    2.22451   2.23067   2.23840   2.25565   2.26335
 Alpha virt. eigenvalues --    2.28187   2.29598   2.29891   2.30534   2.30958
 Alpha virt. eigenvalues --    2.31657   2.31749   2.32039   2.33070   2.35552
 Alpha virt. eigenvalues --    2.35742   2.36340   2.37001   2.37452   2.39336
 Alpha virt. eigenvalues --    2.40090   2.42180   2.42612   2.43971   2.44497
 Alpha virt. eigenvalues --    2.44917   2.45422   2.46790   2.48291   2.48639
 Alpha virt. eigenvalues --    2.48788   2.49272   2.51999   2.53008   2.53917
 Alpha virt. eigenvalues --    2.54679   2.55584   2.55595   2.57505   2.58234
 Alpha virt. eigenvalues --    2.58979   2.59101   2.59321   2.60261   2.60915
 Alpha virt. eigenvalues --    2.61522   2.61556   2.63034   2.63081   2.64940
 Alpha virt. eigenvalues --    2.65908   2.68093   2.68145   2.68384   2.68802
 Alpha virt. eigenvalues --    2.70073   2.71296   2.71354   2.71475   2.71624
 Alpha virt. eigenvalues --    2.72660   2.73455   2.74416   2.74902   2.75423
 Alpha virt. eigenvalues --    2.75551   2.75664   2.77511   2.77699   2.77967
 Alpha virt. eigenvalues --    2.78202   2.80892   2.81243   2.82295   2.82526
 Alpha virt. eigenvalues --    2.83685   2.83701   2.83776   2.83947   2.84028
 Alpha virt. eigenvalues --    2.85548   2.86000   2.87226   2.87780   2.88329
 Alpha virt. eigenvalues --    2.88627   2.88813   2.90616   2.90911   2.91213
 Alpha virt. eigenvalues --    2.91546   2.93028   2.93484   2.94879   2.94926
 Alpha virt. eigenvalues --    2.96053   2.96393   2.96476   2.96707   2.98035
 Alpha virt. eigenvalues --    2.98791   2.99719   3.01486   3.01973   3.03063
 Alpha virt. eigenvalues --    3.03180   3.03236   3.03796   3.03851   3.04076
 Alpha virt. eigenvalues --    3.06951   3.07054   3.09761   3.09851   3.09926
 Alpha virt. eigenvalues --    3.10823   3.10910   3.11771   3.12847   3.13876
 Alpha virt. eigenvalues --    3.14139   3.14534   3.14763   3.15954   3.16518
 Alpha virt. eigenvalues --    3.16785   3.19247   3.19464   3.20063   3.20216
 Alpha virt. eigenvalues --    3.20299   3.20434   3.22109   3.22665   3.24159
 Alpha virt. eigenvalues --    3.25080   3.25259   3.26181   3.26283   3.26338
 Alpha virt. eigenvalues --    3.26774   3.26973   3.27900   3.29480   3.29843
 Alpha virt. eigenvalues --    3.30252   3.30834   3.31019   3.32406   3.33445
 Alpha virt. eigenvalues --    3.33625   3.33807   3.34466   3.34519   3.36640
 Alpha virt. eigenvalues --    3.36657   3.37485   3.37906   3.38739   3.39209
 Alpha virt. eigenvalues --    3.39368   3.39927   3.41083   3.41189   3.42721
 Alpha virt. eigenvalues --    3.42866   3.43109   3.44526   3.45941   3.46575
 Alpha virt. eigenvalues --    3.48175   3.48292   3.48539   3.49470   3.49842
 Alpha virt. eigenvalues --    3.50058   3.51269   3.51858   3.52200   3.52274
 Alpha virt. eigenvalues --    3.52557   3.53833   3.54445   3.55486   3.56261
 Alpha virt. eigenvalues --    3.56285   3.58795   3.59143   3.60463   3.60934
 Alpha virt. eigenvalues --    3.61520   3.61635   3.62027   3.62139   3.62853
 Alpha virt. eigenvalues --    3.64947   3.65420   3.65543   3.65578   3.66206
 Alpha virt. eigenvalues --    3.67496   3.68318   3.68951   3.69295   3.69574
 Alpha virt. eigenvalues --    3.70262   3.70272   3.72335   3.72569   3.74059
 Alpha virt. eigenvalues --    3.74421   3.76039   3.78857   3.78944   3.78947
 Alpha virt. eigenvalues --    3.81928   3.82327   3.83723   3.83932   3.87188
 Alpha virt. eigenvalues --    3.88935   3.89036   3.92863   3.93461   3.93887
 Alpha virt. eigenvalues --    3.94031   3.95997   3.96203   3.96792   3.97092
 Alpha virt. eigenvalues --    3.97191   3.97842   3.98698   3.98864   3.99594
 Alpha virt. eigenvalues --    4.00545   4.00879   4.02037   4.03548   4.04029
 Alpha virt. eigenvalues --    4.04619   4.04921   4.05995   4.07186   4.08262
 Alpha virt. eigenvalues --    4.09184   4.10820   4.11877   4.12220   4.12526
 Alpha virt. eigenvalues --    4.14281   4.14519   4.15108   4.15210   4.16917
 Alpha virt. eigenvalues --    4.17543   4.17842   4.19304   4.20990   4.21499
 Alpha virt. eigenvalues --    4.22367   4.22490   4.23213   4.23580   4.25028
 Alpha virt. eigenvalues --    4.25792   4.26793   4.27654   4.29757   4.29877
 Alpha virt. eigenvalues --    4.30730   4.31636   4.31743   4.32054   4.32435
 Alpha virt. eigenvalues --    4.33931   4.34503   4.34956   4.35301   4.39025
 Alpha virt. eigenvalues --    4.39909   4.40246   4.40890   4.42394   4.42566
 Alpha virt. eigenvalues --    4.43302   4.45804   4.46470   4.46658   4.48907
 Alpha virt. eigenvalues --    4.49759   4.52297   4.54483   4.55348   4.55840
 Alpha virt. eigenvalues --    4.57905   4.58304   4.61203   4.63079   4.64229
 Alpha virt. eigenvalues --    4.67827   4.68943   4.72262   4.73475   4.74467
[truncated: 312,819 more chars]
