# Supplementary material for: Hyperpyramidalized alkenes with bond orders near 1.5 as synthetic building blocks
Source: Nat Chem. 2026 Jan 21;18(5):913–22. doi: 10.1038/s41557-025-02055-9 (PMC12859755; doi:10.1038/s41557-025-02055-9)
Supplement: Supplementary file 2 — Output files for reported computations. [file 41557_2025_2055_MOESM2_ESM.zip › Computation data/Compound 2/X-wing.out]

 Entering Gaussian System, Link 0=/u/local/apps/gaussian/16_sse4/g16
 Initial command:
 /u/local/apps/gaussian/16_sse4/l1.exe "/work/9239511.1.pod_smp.q/Gau-1895.inp" -scrdir="/work/9239511.1.pod_smp.q/"
 Entering Link 1 = /u/local/apps/gaussian/16_sse4/l1.exe PID=      1897.
  
 Copyright (c) 1988,1990,1992,1993,1995,1998,2003,2009,2016,
            Gaussian, Inc.  All Rights Reserved.
  
 This is part of the Gaussian(R) 16 program.  It is based on
 the Gaussian(R) 09 system (copyright 2009, Gaussian, Inc.),
 the Gaussian(R) 03 system (copyright 2003, Gaussian, Inc.),
 the Gaussian(R) 98 system (copyright 1998, Gaussian, Inc.),
 the Gaussian(R) 94 system (copyright 1995, Gaussian, Inc.),
 the Gaussian 92(TM) system (copyright 1992, Gaussian, Inc.),
 the Gaussian 90(TM) system (copyright 1990, Gaussian, Inc.),
 the Gaussian 88(TM) system (copyright 1988, Gaussian, Inc.),
 the Gaussian 86(TM) system (copyright 1986, Carnegie Mellon
 University), and the Gaussian 82(TM) system (copyright 1983,
 Carnegie Mellon University). Gaussian is a federally registered
 trademark of Gaussian, Inc.
  
 This software contains proprietary and confidential information,
 including trade secrets, belonging to Gaussian, Inc.
  
 This software is provided under written license and may be
 used, copied, transmitted, or stored only in accord with that
 written license.
  
 The following legend is applicable only to US Government
 contracts under FAR:
  
                    RESTRICTED RIGHTS LEGEND
  
 Use, reproduction and disclosure by the US Government is
 subject to restrictions as set forth in subparagraphs (a)
 and (c) of the Commercial Computer Software - Restricted
 Rights clause in FAR 52.227-19.
  
 Gaussian, Inc.
 340 Quinnipiac St., Bldg. 40, Wallingford CT 06492
  
  
 ---------------------------------------------------------------
 Warning -- This program may not be used in any manner that
 competes with the business of Gaussian, Inc. or will provide
 assistance to any competitor of Gaussian, Inc.  The licensee
 of this program is prohibited from giving any competitor of
 Gaussian, Inc. access to this program.  By using this program,
 the user acknowledges that Gaussian, Inc. is engaged in the
 business of creating and licensing software in the field of
 computational chemistry and represents and warrants to the
 licensee that it is not a competitor of Gaussian, Inc. and that
 it will not use this program in any manner prohibited above.
 ---------------------------------------------------------------
  

 Cite this work as:
 Gaussian 16, Revision A.03,
 M. J. Frisch, G. W. Trucks, H. B. Schlegel, G. E. Scuseria, 
 M. A. Robb, J. R. Cheeseman, G. Scalmani, V. Barone, 
 G. A. Petersson, H. Nakatsuji, X. Li, M. Caricato, A. V. Marenich, 
 J. Bloino, B. G. Janesko, R. Gomperts, B. Mennucci, H. P. Hratchian, 
 J. V. Ortiz, A. F. Izmaylov, J. L. Sonnenberg, D. Williams-Young, 
 F. Ding, F. Lipparini, F. Egidi, J. Goings, B. Peng, A. Petrone, 
 T. Henderson, D. Ranasinghe, V. G. Zakrzewski, J. Gao, N. Rega, 
 G. Zheng, W. Liang, M. Hada, M. Ehara, K. Toyota, R. Fukuda, 
 J. Hasegawa, M. Ishida, T. Nakajima, Y. Honda, O. Kitao, H. Nakai, 
 T. Vreven, K. Throssell, J. A. Montgomery, Jr., J. E. Peralta, 
 F. Ogliaro, M. J. Bearpark, J. J. Heyd, E. N. Brothers, K. N. Kudin, 
 V. N. Staroverov, T. A. Keith, R. Kobayashi, J. Normand, 
 K. Raghavachari, A. P. Rendell, J. C. Burant, S. S. Iyengar, 
 J. Tomasi, M. Cossi, J. M. Millam, M. Klene, C. Adamo, R. Cammi, 
 J. W. Ochterski, R. L. Martin, K. Morokuma, O. Farkas, 
 J. B. Foresman, and D. J. Fox, Gaussian, Inc., Wallingford CT, 2016.
 
 ******************************************
 Gaussian 16:  ES64L-G16RevA.03 25-Dec-2016
                29-May-2025 
 ******************************************
 %nproc=8
 Will use up to    8 processors via shared memory.
 %mem=16GB
 %chk=X-wing.chk
 --------------------------------------------------------
 # opt freq wb97xd geom=connectivity def2tzvp pop=nboread
 --------------------------------------------------------
 1/18=20,19=15,26=3,38=1,57=2/1,3;
 2/9=110,12=2,17=6,18=5,40=1/2;
 3/5=44,7=101,11=2,25=1,30=1,71=1,74=-58/1,2,3;
 4//1;
 5/5=2,38=5/2;
 6/7=2,8=2,9=2,10=2,28=1,40=2/1,7;
 7//1,2,3,16;
 1/18=20,19=15,26=3/3(2);
 2/9=110/2;
 99//99;
 2/9=110/2;
 3/5=44,7=101,11=2,25=1,30=1,71=1,74=-58/1,2,3;
 4/5=5,16=3,69=1/1;
 5/5=2,38=5/2;
 7//1,2,3,16;
 1/18=20,19=15,26=3/3(-5);
 2/9=110/2;
 6/7=2,8=2,9=2,10=2,19=2,28=1,40=2/1,7;
 99/9=1/99;
 -----
 M0001
 -----
 Symbolic Z-matrix:
 Charge =  0 Multiplicity = 1
 H                     2.01454  -2.30881   2.37217 
 C                     1.9797   -2.29963   1.28548 
 C                     1.87945  -2.29249  -1.51062 
 C                     2.50066  -3.37263   0.55897 
 C                     1.41135  -1.22512   0.61948 
 C                     1.36818  -1.2289   -0.78846 
 C                     2.45056  -3.3696   -0.82948 
 H                     1.82773  -2.28767  -2.59517 
 H                     2.94633  -4.21241   1.08373 
 H                     2.85542  -4.20744  -1.38917 
 C                     0.67363   0.       -1.27323 
 C                     1.36818   1.2289   -0.78846 
 C                     1.41135   1.22512   0.61948 
 C                     0.81455   0.        1.30396 
 H                     1.11669   0.        2.35541 
 C                     1.9797    2.29963   1.28548 
 C                     2.50066   3.37263   0.55897 
 C                     2.45056   3.3696   -0.82948 
 C                     1.87945   2.29249  -1.51062 
 H                     2.01454   2.30881   2.37217 
 H                     2.94633   4.21241   1.08373 
 H                     2.85542   4.20744  -1.38917 
 H                     1.82773   2.28767  -2.59517 
 H                    -2.01454  -2.30881   2.37217 
 C                    -1.9797   -2.29963   1.28548 
 C                    -1.87945  -2.29249  -1.51062 
 C                    -2.50066  -3.37263   0.55897 
 C                    -1.41135  -1.22512   0.61948 
 C                    -1.36818  -1.2289   -0.78846 
 C                    -2.45056  -3.3696   -0.82948 
 H                    -1.82773  -2.28767  -2.59517 
 H                    -2.94633  -4.21241   1.08373 
 H                    -2.85542  -4.20744  -1.38917 
 C                    -0.67363   0.       -1.27323 
 C                    -1.36818   1.2289   -0.78846 
 C                    -1.41135   1.22512   0.61948 
 C                    -0.81455   0.        1.30396 
 H                    -1.11669   0.        2.35541 
 C                    -1.9797    2.29963   1.28548 
 C                    -2.50066   3.37263   0.55897 
 C                    -2.45056   3.3696   -0.82948 
 C                    -1.87945   2.29249  -1.51062 
 H                    -2.01454   2.30881   2.37217 
 H                    -2.94633   4.21241   1.08373 
 H                    -2.85542   4.20744  -1.38917 
 H                    -1.82773   2.28767  -2.59517 
 

 GradGradGradGradGradGradGradGradGradGradGradGradGradGradGradGradGradGrad
 Berny optimization.
 Initialization pass.
                           ----------------------------
                           !    Initial Parameters    !
                           ! (Angstroms and Degrees)  !
 --------------------------                            --------------------------
 ! Name  Definition              Value          Derivative Info.                !
 --------------------------------------------------------------------------------
 ! R1    R(1,2)                  1.0873         estimate D2E/DX2                !
 ! R2    R(2,4)                  1.3966         estimate D2E/DX2                !
 ! R3    R(2,5)                  1.3861         estimate D2E/DX2                !
 ! R4    R(3,6)                  1.3835         estimate D2E/DX2                !
 ! R5    R(3,7)                  1.3965         estimate D2E/DX2                !
 ! R6    R(3,8)                  1.0858         estimate D2E/DX2                !
 ! R7    R(4,7)                  1.3894         estimate D2E/DX2                !
 ! R8    R(4,9)                  1.0859         estimate D2E/DX2                !
 ! R9    R(5,6)                  1.4086         estimate D2E/DX2                !
 ! R10   R(5,14)                 1.525          estimate D2E/DX2                !
 ! R11   R(6,11)                 1.4925         estimate D2E/DX2                !
 ! R12   R(7,10)                 1.0859         estimate D2E/DX2                !
 ! R13   R(11,12)                1.4925         estimate D2E/DX2                !
 ! R14   R(11,34)                1.3473         estimate D2E/DX2                !
 ! R15   R(12,13)                1.4086         estimate D2E/DX2                !
 ! R16   R(12,19)                1.3835         estimate D2E/DX2                !
 ! R17   R(13,14)                1.525          estimate D2E/DX2                !
 ! R18   R(13,16)                1.3861         estimate D2E/DX2                !
 ! R19   R(14,15)                1.094          estimate D2E/DX2                !
 ! R20   R(14,37)                1.6291         estimate D2E/DX2                !
 ! R21   R(16,17)                1.3966         estimate D2E/DX2                !
 ! R22   R(16,20)                1.0873         estimate D2E/DX2                !
 ! R23   R(17,18)                1.3894         estimate D2E/DX2                !
 ! R24   R(17,21)                1.0859         estimate D2E/DX2                !
 ! R25   R(18,19)                1.3965         estimate D2E/DX2                !
 ! R26   R(18,22)                1.0859         estimate D2E/DX2                !
 ! R27   R(19,23)                1.0858         estimate D2E/DX2                !
 ! R28   R(24,25)                1.0873         estimate D2E/DX2                !
 ! R29   R(25,27)                1.3966         estimate D2E/DX2                !
 ! R30   R(25,28)                1.3861         estimate D2E/DX2                !
 ! R31   R(26,29)                1.3835         estimate D2E/DX2                !
 ! R32   R(26,30)                1.3965         estimate D2E/DX2                !
 ! R33   R(26,31)                1.0858         estimate D2E/DX2                !
 ! R34   R(27,30)                1.3894         estimate D2E/DX2                !
 ! R35   R(27,32)                1.0859         estimate D2E/DX2                !
 ! R36   R(28,29)                1.4086         estimate D2E/DX2                !
 ! R37   R(28,37)                1.525          estimate D2E/DX2                !
 ! R38   R(29,34)                1.4925         estimate D2E/DX2                !
 ! R39   R(30,33)                1.0859         estimate D2E/DX2                !
 ! R40   R(34,35)                1.4925         estimate D2E/DX2                !
 ! R41   R(35,36)                1.4086         estimate D2E/DX2                !
 ! R42   R(35,42)                1.3835         estimate D2E/DX2                !
 ! R43   R(36,37)                1.525          estimate D2E/DX2                !
 ! R44   R(36,39)                1.3861         estimate D2E/DX2                !
 ! R45   R(37,38)                1.094          estimate D2E/DX2                !
 ! R46   R(39,40)                1.3966         estimate D2E/DX2                !
 ! R47   R(39,43)                1.0873         estimate D2E/DX2                !
 ! R48   R(40,41)                1.3894         estimate D2E/DX2                !
 ! R49   R(40,44)                1.0859         estimate D2E/DX2                !
 ! R50   R(41,42)                1.3965         estimate D2E/DX2                !
 ! R51   R(41,45)                1.0859         estimate D2E/DX2                !
 ! R52   R(42,46)                1.0858         estimate D2E/DX2                !
 ! A1    A(1,2,4)              120.0972         estimate D2E/DX2                !
 ! A2    A(1,2,5)              119.9948         estimate D2E/DX2                !
 ! A3    A(4,2,5)              119.9071         estimate D2E/DX2                !
 ! A4    A(6,3,7)              119.3056         estimate D2E/DX2                !
 ! A5    A(6,3,8)              120.0239         estimate D2E/DX2                !
 ! A6    A(7,3,8)              120.6689         estimate D2E/DX2                !
 ! A7    A(2,4,7)              120.3135         estimate D2E/DX2                !
 ! A8    A(2,4,9)              119.7255         estimate D2E/DX2                !
 ! A9    A(7,4,9)              119.961          estimate D2E/DX2                !
 ! A10   A(2,5,6)              119.3905         estimate D2E/DX2                !
 ! A11   A(2,5,14)             124.5826         estimate D2E/DX2                !
 ! A12   A(6,5,14)             116.0267         estimate D2E/DX2                !
 ! A13   A(3,6,5)              120.8279         estimate D2E/DX2                !
 ! A14   A(3,6,11)             129.4503         estimate D2E/DX2                !
 ! A15   A(5,6,11)             109.6759         estimate D2E/DX2                !
 ! A16   A(3,7,4)              120.2546         estimate D2E/DX2                !
 ! A17   A(3,7,10)             119.7475         estimate D2E/DX2                !
 ! A18   A(4,7,10)             119.9979         estimate D2E/DX2                !
 ! A19   A(6,11,12)            110.8483         estimate D2E/DX2                !
 ! A20   A(6,11,34)            117.7334         estimate D2E/DX2                !
 ! A21   A(12,11,34)           117.7334         estimate D2E/DX2                !
 ! A22   A(11,12,13)           109.6759         estimate D2E/DX2                !
 ! A23   A(11,12,19)           129.4503         estimate D2E/DX2                !
 ! A24   A(13,12,19)           120.8279         estimate D2E/DX2                !
 ! A25   A(12,13,14)           116.0267         estimate D2E/DX2                !
 ! A26   A(12,13,16)           119.3905         estimate D2E/DX2                !
 ! A27   A(14,13,16)           124.5826         estimate D2E/DX2                !
 ! A28   A(5,14,13)            106.9046         estimate D2E/DX2                !
 ! A29   A(5,14,15)            108.8625         estimate D2E/DX2                !
 ! A30   A(5,14,37)            113.0384         estimate D2E/DX2                !
 ! A31   A(13,14,15)           108.8625         estimate D2E/DX2                !
 ! A32   A(13,14,37)           113.0384         estimate D2E/DX2                !
 ! A33   A(15,14,37)           106.0326         estimate D2E/DX2                !
 ! A34   A(13,16,17)           119.9071         estimate D2E/DX2                !
 ! A35   A(13,16,20)           119.9948         estimate D2E/DX2                !
 ! A36   A(17,16,20)           120.0972         estimate D2E/DX2                !
 ! A37   A(16,17,18)           120.3135         estimate D2E/DX2                !
 ! A38   A(16,17,21)           119.7255         estimate D2E/DX2                !
 ! A39   A(18,17,21)           119.961          estimate D2E/DX2                !
 ! A40   A(17,18,19)           120.2546         estimate D2E/DX2                !
 ! A41   A(17,18,22)           119.9979         estimate D2E/DX2                !
 ! A42   A(19,18,22)           119.7475         estimate D2E/DX2                !
 ! A43   A(12,19,18)           119.3056         estimate D2E/DX2                !
 ! A44   A(12,19,23)           120.0239         estimate D2E/DX2                !
 ! A45   A(18,19,23)           120.6689         estimate D2E/DX2                !
 ! A46   A(24,25,27)           120.0972         estimate D2E/DX2                !
 ! A47   A(24,25,28)           119.9948         estimate D2E/DX2                !
 ! A48   A(27,25,28)           119.9071         estimate D2E/DX2                !
 ! A49   A(29,26,30)           119.3056         estimate D2E/DX2                !
 ! A50   A(29,26,31)           120.0239         estimate D2E/DX2                !
 ! A51   A(30,26,31)           120.6689         estimate D2E/DX2                !
 ! A52   A(25,27,30)           120.3135         estimate D2E/DX2                !
 ! A53   A(25,27,32)           119.7255         estimate D2E/DX2                !
 ! A54   A(30,27,32)           119.961          estimate D2E/DX2                !
 ! A55   A(25,28,29)           119.3905         estimate D2E/DX2                !
 ! A56   A(25,28,37)           124.5826         estimate D2E/DX2                !
 ! A57   A(29,28,37)           116.0267         estimate D2E/DX2                !
 ! A58   A(26,29,28)           120.8279         estimate D2E/DX2                !
 ! A59   A(26,29,34)           129.4503         estimate D2E/DX2                !
 ! A60   A(28,29,34)           109.6759         estimate D2E/DX2                !
 ! A61   A(26,30,27)           120.2546         estimate D2E/DX2                !
 ! A62   A(26,30,33)           119.7475         estimate D2E/DX2                !
 ! A63   A(27,30,33)           119.9979         estimate D2E/DX2                !
 ! A64   A(11,34,29)           117.7334         estimate D2E/DX2                !
 ! A65   A(11,34,35)           117.7334         estimate D2E/DX2                !
 ! A66   A(29,34,35)           110.8483         estimate D2E/DX2                !
 ! A67   A(34,35,36)           109.6759         estimate D2E/DX2                !
 ! A68   A(34,35,42)           129.4503         estimate D2E/DX2                !
 ! A69   A(36,35,42)           120.8279         estimate D2E/DX2                !
 ! A70   A(35,36,37)           116.0267         estimate D2E/DX2                !
 ! A71   A(35,36,39)           119.3905         estimate D2E/DX2                !
 ! A72   A(37,36,39)           124.5826         estimate D2E/DX2                !
 ! A73   A(14,37,28)           113.0384         estimate D2E/DX2                !
 ! A74   A(14,37,36)           113.0384         estimate D2E/DX2                !
 ! A75   A(14,37,38)           106.0326         estimate D2E/DX2                !
 ! A76   A(28,37,36)           106.9046         estimate D2E/DX2                !
 ! A77   A(28,37,38)           108.8625         estimate D2E/DX2                !
 ! A78   A(36,37,38)           108.8625         estimate D2E/DX2                !
 ! A79   A(36,39,40)           119.9071         estimate D2E/DX2                !
 ! A80   A(36,39,43)           119.9948         estimate D2E/DX2                !
 ! A81   A(40,39,43)           120.0972         estimate D2E/DX2                !
 ! A82   A(39,40,41)           120.3135         estimate D2E/DX2                !
 ! A83   A(39,40,44)           119.7255         estimate D2E/DX2                !
 ! A84   A(41,40,44)           119.961          estimate D2E/DX2                !
 ! A85   A(40,41,42)           120.2546         estimate D2E/DX2                !
 ! A86   A(40,41,45)           119.9979         estimate D2E/DX2                !
 ! A87   A(42,41,45)           119.7475         estimate D2E/DX2                !
 ! A88   A(35,42,41)           119.3056         estimate D2E/DX2                !
 ! A89   A(35,42,46)           120.0239         estimate D2E/DX2                !
 ! A90   A(41,42,46)           120.6689         estimate D2E/DX2                !
 ! D1    D(1,2,4,7)            179.5748         estimate D2E/DX2                !
 ! D2    D(1,2,4,9)             -0.4102         estimate D2E/DX2                !
 ! D3    D(5,2,4,7)             -0.0876         estimate D2E/DX2                !
 ! D4    D(5,2,4,9)            179.9274         estimate D2E/DX2                !
 ! D5    D(1,2,5,6)           -179.7482         estimate D2E/DX2                !
 ! D6    D(1,2,5,14)             0.4537         estimate D2E/DX2                !
 ! D7    D(4,2,5,6)             -0.0855         estimate D2E/DX2                !
 ! D8    D(4,2,5,14)          -179.8836         estimate D2E/DX2                !
 ! D9    D(7,3,6,5)             -0.3416         estimate D2E/DX2                !
 ! D10   D(7,3,6,11)          -177.6057         estimate D2E/DX2                !
 ! D11   D(8,3,6,5)            179.2067         estimate D2E/DX2                !
 ! D12   D(8,3,6,11)             1.9426         estimate D2E/DX2                !
 ! D13   D(6,3,7,4)              0.1652         estimate D2E/DX2                !
 ! D14   D(6,3,7,10)          -179.9048         estimate D2E/DX2                !
 ! D15   D(8,3,7,4)           -179.3802         estimate D2E/DX2                !
 ! D16   D(8,3,7,10)             0.5498         estimate D2E/DX2                !
 ! D17   D(2,4,7,3)              0.0487         estimate D2E/DX2                !
 ! D18   D(2,4,7,10)          -179.8811         estimate D2E/DX2                !
 ! D19   D(9,4,7,3)           -179.9663         estimate D2E/DX2                !
 ! D20   D(9,4,7,10)             0.1038         estimate D2E/DX2                !
 ! D21   D(2,5,6,3)              0.3033         estimate D2E/DX2                !
 ! D22   D(2,5,6,11)           178.06           estimate D2E/DX2                !
 ! D23   D(14,5,6,3)          -179.8817         estimate D2E/DX2                !
 ! D24   D(14,5,6,11)           -2.125          estimate D2E/DX2                !
 ! D25   D(2,5,14,13)          130.6291         estimate D2E/DX2                !
 ! D26   D(2,5,14,15)           13.1836         estimate D2E/DX2                !
 ! D27   D(2,5,14,37)         -104.3613         estimate D2E/DX2                !
 ! D28   D(6,5,14,13)          -49.1752         estimate D2E/DX2                !
 ! D29   D(6,5,14,15)         -166.6207         estimate D2E/DX2                !
 ! D30   D(6,5,14,37)           75.8344         estimate D2E/DX2                !
 ! D31   D(3,6,11,12)         -124.0842         estimate D2E/DX2                !
 ! D32   D(3,6,11,34)           96.203          estimate D2E/DX2                !
 ! D33   D(5,6,11,12)           58.4106         estimate D2E/DX2                !
 ! D34   D(5,6,11,34)          -81.3021         estimate D2E/DX2                !
 ! D35   D(6,11,12,13)         -58.4106         estimate D2E/DX2                !
 ! D36   D(6,11,12,19)         124.0842         estimate D2E/DX2                !
 ! D37   D(34,11,12,13)         81.3021         estimate D2E/DX2                !
 ! D38   D(34,11,12,19)        -96.203          estimate D2E/DX2                !
 ! D39   D(6,11,34,29)           0.0            estimate D2E/DX2                !
 ! D40   D(6,11,34,35)         136.9442         estimate D2E/DX2                !
 ! D41   D(12,11,34,29)       -136.9442         estimate D2E/DX2                !
 ! D42   D(12,11,34,35)          0.0            estimate D2E/DX2                !
 ! D43   D(11,12,13,14)          2.125          estimate D2E/DX2                !
 ! D44   D(11,12,13,16)       -178.06           estimate D2E/DX2                !
 ! D45   D(19,12,13,14)        179.8817         estimate D2E/DX2                !
 ! D46   D(19,12,13,16)         -0.3033         estimate D2E/DX2                !
 ! D47   D(11,12,19,18)        177.6057         estimate D2E/DX2                !
 ! D48   D(11,12,19,23)         -1.9426         estimate D2E/DX2                !
 ! D49   D(13,12,19,18)          0.3416         estimate D2E/DX2                !
 ! D50   D(13,12,19,23)       -179.2067         estimate D2E/DX2                !
 ! D51   D(12,13,14,5)          49.1752         estimate D2E/DX2                !
 ! D52   D(12,13,14,15)        166.6207         estimate D2E/DX2                !
 ! D53   D(12,13,14,37)        -75.8344         estimate D2E/DX2                !
 ! D54   D(16,13,14,5)        -130.6291         estimate D2E/DX2                !
 ! D55   D(16,13,14,15)        -13.1836         estimate D2E/DX2                !
 ! D56   D(16,13,14,37)        104.3613         estimate D2E/DX2                !
 ! D57   D(12,13,16,17)          0.0855         estimate D2E/DX2                !
 ! D58   D(12,13,16,20)        179.7482         estimate D2E/DX2                !
 ! D59   D(14,13,16,17)        179.8836         estimate D2E/DX2                !
 ! D60   D(14,13,16,20)         -0.4537         estimate D2E/DX2                !
 ! D61   D(5,14,37,28)           0.0            estimate D2E/DX2                !
 ! D62   D(5,14,37,36)        -121.6156         estimate D2E/DX2                !
 ! D63   D(5,14,37,38)         119.1922         estimate D2E/DX2                !
 ! D64   D(13,14,37,28)        121.6156         estimate D2E/DX2                !
 ! D65   D(13,14,37,36)          0.0            estimate D2E/DX2                !
 ! D66   D(13,14,37,38)       -119.1922         estimate D2E/DX2                !
 ! D67   D(15,14,37,28)       -119.1922         estimate D2E/DX2                !
 ! D68   D(15,14,37,36)        119.1922         estimate D2E/DX2                !
 ! D69   D(15,14,37,38)          0.0            estimate D2E/DX2                !
 ! D70   D(13,16,17,18)          0.0876         estimate D2E/DX2                !
 ! D71   D(13,16,17,21)       -179.9274         estimate D2E/DX2                !
 ! D72   D(20,16,17,18)       -179.5748         estimate D2E/DX2                !
 ! D73   D(20,16,17,21)          0.4102         estimate D2E/DX2                !
 ! D74   D(16,17,18,19)         -0.0487         estimate D2E/DX2                !
 ! D75   D(16,17,18,22)        179.8811         estimate D2E/DX2                !
 ! D76   D(21,17,18,19)        179.9663         estimate D2E/DX2                !
 ! D77   D(21,17,18,22)         -0.1038         estimate D2E/DX2                !
 ! D78   D(17,18,19,12)         -0.1652         estimate D2E/DX2                !
 ! D79   D(17,18,19,23)        179.3802         estimate D2E/DX2                !
 ! D80   D(22,18,19,12)        179.9048         estimate D2E/DX2                !
 ! D81   D(22,18,19,23)         -0.5498         estimate D2E/DX2                !
 ! D82   D(24,25,27,30)       -179.5748         estimate D2E/DX2                !
 ! D83   D(24,25,27,32)          0.4102         estimate D2E/DX2                !
 ! D84   D(28,25,27,30)          0.0876         estimate D2E/DX2                !
 ! D85   D(28,25,27,32)       -179.9274         estimate D2E/DX2                !
 ! D86   D(24,25,28,29)        179.7482         estimate D2E/DX2                !
 ! D87   D(24,25,28,37)         -0.4537         estimate D2E/DX2                !
 ! D88   D(27,25,28,29)          0.0855         estimate D2E/DX2                !
 ! D89   D(27,25,28,37)        179.8836         estimate D2E/DX2                !
 ! D90   D(30,26,29,28)          0.3416         estimate D2E/DX2                !
 ! D91   D(30,26,29,34)        177.6057         estimate D2E/DX2                !
 ! D92   D(31,26,29,28)       -179.2067         estimate D2E/DX2                !
 ! D93   D(31,26,29,34)         -1.9426         estimate D2E/DX2                !
 ! D94   D(29,26,30,27)         -0.1652         estimate D2E/DX2                !
 ! D95   D(29,26,30,33)        179.9048         estimate D2E/DX2                !
 ! D96   D(31,26,30,27)        179.3802         estimate D2E/DX2                !
 ! D97   D(31,26,30,33)         -0.5498         estimate D2E/DX2                !
 ! D98   D(25,27,30,26)         -0.0487         estimate D2E/DX2                !
 ! D99   D(25,27,30,33)        179.8811         estimate D2E/DX2                !
 ! D100  D(32,27,30,26)        179.9663         estimate D2E/DX2                !
 ! D101  D(32,27,30,33)         -0.1038         estimate D2E/DX2                !
 ! D102  D(25,28,29,26)         -0.3033         estimate D2E/DX2                !
 ! D103  D(25,28,29,34)       -178.06           estimate D2E/DX2                !
 ! D104  D(37,28,29,26)        179.8817         estimate D2E/DX2                !
 ! D105  D(37,28,29,34)          2.125          estimate D2E/DX2                !
 ! D106  D(25,28,37,14)        104.3613         estimate D2E/DX2                !
 ! D107  D(25,28,37,36)       -130.6291         estimate D2E/DX2                !
 ! D108  D(25,28,37,38)        -13.1836         estimate D2E/DX2                !
 ! D109  D(29,28,37,14)        -75.8344         estimate D2E/DX2                !
 ! D110  D(29,28,37,36)         49.1752         estimate D2E/DX2                !
 ! D111  D(29,28,37,38)        166.6207         estimate D2E/DX2                !
 ! D112  D(26,29,34,11)        -96.203          estimate D2E/DX2                !
 ! D113  D(26,29,34,35)        124.0842         estimate D2E/DX2                !
 ! D114  D(28,29,34,11)         81.3021         estimate D2E/DX2                !
 ! D115  D(28,29,34,35)        -58.4106         estimate D2E/DX2                !
 ! D116  D(11,34,35,36)        -81.3021         estimate D2E/DX2                !
 ! D117  D(11,34,35,42)         96.203          estimate D2E/DX2                !
 ! D118  D(29,34,35,36)         58.4106         estimate D2E/DX2                !
 ! D119  D(29,34,35,42)       -124.0842         estimate D2E/DX2                !
 ! D120  D(34,35,36,37)         -2.125          estimate D2E/DX2                !
 ! D121  D(34,35,36,39)        178.06           estimate D2E/DX2                !
 ! D122  D(42,35,36,37)       -179.8817         estimate D2E/DX2                !
 ! D123  D(42,35,36,39)          0.3033         estimate D2E/DX2                !
 ! D124  D(34,35,42,41)       -177.6057         estimate D2E/DX2                !
 ! D125  D(34,35,42,46)          1.9426         estimate D2E/DX2                !
 ! D126  D(36,35,42,41)         -0.3416         estimate D2E/DX2                !
 ! D127  D(36,35,42,46)        179.2067         estimate D2E/DX2                !
 ! D128  D(35,36,37,14)         75.8344         estimate D2E/DX2                !
 ! D129  D(35,36,37,28)        -49.1752         estimate D2E/DX2                !
 ! D130  D(35,36,37,38)       -166.6207         estimate D2E/DX2                !
 ! D131  D(39,36,37,14)       -104.3613         estimate D2E/DX2                !
 ! D132  D(39,36,37,28)        130.6291         estimate D2E/DX2                !
 ! D133  D(39,36,37,38)         13.1836         estimate D2E/DX2                !
 ! D134  D(35,36,39,40)         -0.0855         estimate D2E/DX2                !
 ! D135  D(35,36,39,43)       -179.7482         estimate D2E/DX2                !
 ! D136  D(37,36,39,40)       -179.8836         estimate D2E/DX2                !
 ! D137  D(37,36,39,43)          0.4537         estimate D2E/DX2                !
 ! D138  D(36,39,40,41)         -0.0876         estimate D2E/DX2                !
 ! D139  D(36,39,40,44)        179.9274         estimate D2E/DX2                !
 ! D140  D(43,39,40,41)        179.5748         estimate D2E/DX2                !
 ! D141  D(43,39,40,44)         -0.4102         estimate D2E/DX2                !
 ! D142  D(39,40,41,42)          0.0487         estimate D2E/DX2                !
 ! D143  D(39,40,41,45)       -179.8811         estimate D2E/DX2                !
 ! D144  D(44,40,41,42)       -179.9663         estimate D2E/DX2                !
 ! D145  D(44,40,41,45)          0.1038         estimate D2E/DX2                !
 ! D146  D(40,41,42,35)          0.1652         estimate D2E/DX2                !
 ! D147  D(40,41,42,46)       -179.3802         estimate D2E/DX2                !
 ! D148  D(45,41,42,35)       -179.9048         estimate D2E/DX2                !
 ! D149  D(45,41,42,46)          0.5498         estimate D2E/DX2                !
 --------------------------------------------------------------------------------
 Trust Radius=3.00D-01 FncErr=1.00D-07 GrdErr=1.00D-06 EigMax=2.50D+02 EigMin=1.00D-04
 Number of steps in this run=    276 maximum allowed number of steps=    276.
 GradGradGradGradGradGradGradGradGradGradGradGradGradGradGradGradGradGrad

                          Input orientation:                          
 ---------------------------------------------------------------------
 Center     Atomic      Atomic             Coordinates (Angstroms)
 Number     Number       Type             X           Y           Z
 ---------------------------------------------------------------------
      1          1           0        2.014537   -2.308812    2.372172
      2          6           0        1.979702   -2.299629    1.285481
      3          6           0        1.879447   -2.292487   -1.510617
      4          6           0        2.500655   -3.372632    0.558966
      5          6           0        1.411353   -1.225122    0.619484
      6          6           0        1.368181   -1.228904   -0.788465
      7          6           0        2.450564   -3.369603   -0.829478
      8          1           0        1.827735   -2.287669   -2.595172
      9          1           0        2.946332   -4.212414    1.083734
     10          1           0        2.855418   -4.207443   -1.389174
     11          6           0        0.673626    0.000000   -1.273235
     12          6           0        1.368181    1.228904   -0.788465
     13          6           0        1.411353    1.225122    0.619484
     14          6           0        0.814549    0.000000    1.303963
     15          1           0        1.116695    0.000000    2.355408
     16          6           0        1.979702    2.299629    1.285481
     17          6           0        2.500655    3.372632    0.558966
     18          6           0        2.450564    3.369603   -0.829478
     19          6           0        1.879447    2.292487   -1.510617
     20          1           0        2.014537    2.308812    2.372172
     21          1           0        2.946332    4.212414    1.083734
     22          1           0        2.855418    4.207443   -1.389174
     23          1           0        1.827735    2.287669   -2.595172
     24          1           0       -2.014537   -2.308812    2.372172
     25          6           0       -1.979702   -2.299629    1.285481
     26          6           0       -1.879447   -2.292487   -1.510617
     27          6           0       -2.500655   -3.372632    0.558966
     28          6           0       -1.411353   -1.225122    0.619484
     29          6           0       -1.368181   -1.228904   -0.788465
     30          6           0       -2.450564   -3.369603   -0.829478
     31          1           0       -1.827735   -2.287669   -2.595172
     32          1           0       -2.946332   -4.212414    1.083734
     33          1           0       -2.855418   -4.207443   -1.389174
     34          6           0       -0.673626    0.000000   -1.273235
     35          6           0       -1.368181    1.228904   -0.788465
     36          6           0       -1.411353    1.225122    0.619484
     37          6           0       -0.814549    0.000000    1.303963
     38          1           0       -1.116695    0.000000    2.355408
     39          6           0       -1.979702    2.299629    1.285481
     40          6           0       -2.500655    3.372632    0.558966
     41          6           0       -2.450564    3.369603   -0.829478
     42          6           0       -1.879447    2.292487   -1.510617
     43          1           0       -2.014537    2.308812    2.372172
     44          1           0       -2.946332    4.212414    1.083734
     45          1           0       -2.855418    4.207443   -1.389174
     46          1           0       -1.827735    2.287669   -2.595172
 ---------------------------------------------------------------------
                    Distance matrix (angstroms):
                    1          2          3          4          5
     1  H    0.000000
     2  C    1.087288   0.000000
     3  C    3.885172   2.797903   0.000000
     4  C    2.157716   1.396622   2.415737   0.000000
     5  C    2.147121   1.386050   2.428108   2.408742   0.000000
     6  C    3.402000   2.412812   1.383512   2.773741   1.408616
     7  C    3.400876   2.416528   1.396532   1.389351   2.788951
     8  H    4.970900   3.883646   1.085798   3.402727   3.411216
     9  H    2.480325   2.152632   3.399267   1.085930   3.390516
    10  H    4.296464   3.400061   2.152749   2.148957   3.874825
    11  C    4.518589   3.679830   2.601125   4.250840   2.372246
    12  C    4.787780   4.138327   3.630852   4.926682   2.829563
    13  C    3.990544   3.631865   4.138842   4.725419   2.450245
    14  C    2.812766   2.578025   3.783036   3.843516   1.524995
    15  H    2.477300   2.679145   4.558885   4.064135   2.145036
    16  C    4.734959   4.599257   5.377336   5.742278   3.631865
    17  C    5.983547   5.742278   6.063220   6.745263   4.725419
    18  C    6.533382   6.069180   5.731438   6.883895   4.928585
    19  C    6.022147   5.377336   4.584974   6.063220   4.138842
    20  H    4.617625   4.734959   6.022147   5.983547   3.990544
    21  H    6.712280   6.586484   7.083970   7.616228   5.669082
    22  H    7.570759   7.089615   6.573915   7.834452   5.969322
    23  H    6.770306   6.010479   4.707097   6.514631   4.779863
    24  H    4.029075   4.139435   5.499038   4.980601   3.997877
    25  C    4.139435   3.959403   4.765631   4.663985   3.619028
    26  C    5.499038   4.765631   3.758894   4.963384   4.062753
    27  C    4.980601   4.663985   4.963384   5.001310   4.463100
    28  C    3.997877   3.619028   4.062753   4.463100   2.822706
    29  C    4.753800   4.081179   3.492821   4.623747   3.115789
    30  C    5.595799   5.024455   4.513659   5.142213   4.648944
    31  H    6.279968   5.436560   3.862574   5.464493   4.685585
    32  H    5.467540   5.288219   5.805594   5.536270   5.303665
    33  H    6.439642   5.845675   5.108890   5.760181   5.579810
    34  C    5.083879   4.344590   3.439481   4.980729   3.070903
    35  C    5.826478   5.287732   4.844459   6.160973   3.966153
    36  C    5.224685   4.936261   5.266903   6.037119   3.737829
    37  C    3.804657   3.618905   4.520506   4.787509   2.631364
    38  H    3.890438   4.002587   5.401713   5.261850   3.302330
    39  C    6.194560   6.068776   6.618060   7.264706   4.936261
    40  C    7.480206   7.264706   7.453995   8.397123   6.037119
    41  C    7.901397   7.499365   7.160461   8.479391   6.174576
    42  C    7.170154   6.618060   5.928850   7.453995   5.266903
    43  H    6.128287   6.194560   7.170154   7.480206   5.224685
    44  H    8.294377   8.167816   8.504854   9.352966   6.983677
    45  H    8.962465   8.536636   8.042561   9.483686   7.193943
    46  H    7.782365   7.113321   5.991434   7.792467   5.758941
                    6          7          8          9         10
     6  C    0.000000
     7  C    2.399130   0.000000
     8  H    2.143913   2.162446   0.000000
     9  H    3.859666   2.148604   4.300029   0.000000
    10  H    3.382961   1.085884   2.489196   2.474583   0.000000
    11  C    1.492519   3.835186   2.883213   5.335253   4.740911
    12  C    2.457807   4.724351   3.980159   5.966878   5.668033
    13  C    2.829563   4.928585   4.779863   5.669082   5.969322
    14  C    2.488969   4.310723   4.632842   4.726249   5.396361
    15  H    3.384876   4.824617   5.499750   4.765413   5.894712
    16  C    4.138327   6.069180   6.010479   6.586484   7.089615
    17  C    4.926682   6.883895   6.514631   7.616228   7.834452
    18  C    4.724351   6.739205   5.959053   7.835378   7.608468
    19  C    3.630852   5.731438   4.707097   7.083970   6.573915
    20  H    4.787780   6.533382   6.770306   6.712280   7.570759
    21  H    5.966878   7.835378   7.552264   8.424828   8.775964
    22  H    5.668033   7.608468   6.685585   8.775964   8.414887
    23  H    3.980159   5.959053   4.575338   7.552264   6.685585
    24  H    4.753800   5.595799   6.279968   5.467540   6.439642
    25  C    4.081179   5.024455   5.436560   5.288219   5.845675
    26  C    3.492821   4.513659   3.862574   5.805594   5.108890
    27  C    4.623747   5.142213   5.464493   5.536270   5.760181
    28  C    3.115789   4.648944   4.685585   5.303665   5.579810
    29  C    2.736362   4.378023   3.820871   5.569694   5.203013
    30  C    4.378023   4.901127   4.753114   5.787676   5.400804
    31  H    3.820870   4.753114   3.655469   6.326982   5.203065
    32  H    5.569694   5.787676   6.326982   5.892664   6.306790
    33  H    5.203013   5.400804   5.203065   6.306790   5.710836
    34  C    2.431909   4.616460   3.638372   6.033559   5.492738
    35  C    3.678110   5.977520   5.083734   7.192224   6.910391
    36  C    3.966153   6.174576   5.758941   6.983677   7.193943
    37  C    3.263858   5.154295   5.236253   5.651297   6.198728
    38  H    4.191509   5.850047   6.197688   5.989138   6.892181
    39  C    5.287732   7.499365   7.113321   8.167816   8.536636
    40  C    6.160973   8.479391   7.792467   9.352966   9.483686
    41  C    5.977520   8.332943   7.309325   9.501255   9.267056
    42  C    4.844459   7.160461   5.991434   8.504854   8.042561
    43  H    5.826478   7.901397   7.782365   8.294377   8.962465
    44  H    7.192224   9.501255   8.864375  10.281110  10.519961
    45  H    6.910391   9.267056   8.097706  10.519961  10.169758
    46  H    5.083734   7.309325   5.856294   8.864375   8.097706
                   11         12         13         14         15
    11  C    0.000000
    12  C    1.492519   0.000000
    13  C    2.372246   1.408616   0.000000
    14  C    2.581048   2.488969   1.524995   0.000000
    15  H    3.655593   3.384876   2.145036   1.093997   0.000000
    16  C    3.679830   2.412812   1.386050   2.578025   2.679145
    17  C    4.250840   2.773741   2.408742   3.843516   4.064135
    18  C    3.835186   2.399130   2.788951   4.310723   4.824617
    19  C    2.601125   1.383512   2.428108   3.783036   4.558885
    20  H    4.518589   3.402000   2.147121   2.812766   2.477300
    21  H    5.335253   3.859666   3.390516   4.726249   4.765413
    22  H    4.740911   3.382961   3.874825   5.396361   5.894712
    23  H    2.883213   2.143913   3.411216   4.632842   5.499750
    24  H    5.083879   5.826478   5.224685   3.804657   3.890438
    25  C    4.344590   5.287732   4.936261   3.618905   4.002587
    26  C    3.439481   4.844459   5.266903   4.520506   5.401713
    27  C    4.980729   6.160973   6.037119   4.787509   5.261850
    28  C    3.070903   3.966153   3.737829   2.631364   3.302330
    29  C    2.431909   3.678110   3.966153   3.263858   4.191509
    30  C    4.616460   5.977520   6.174576   5.154295   5.850047
    31  H    3.638372   5.083734   5.758941   5.236253   6.197688
    32  H    6.033559   7.192224   6.983677   5.651297   5.989138
    33  H    5.492738   6.910391   7.193943   6.198728   6.892181
    34  C    1.347252   2.431909   3.070903   2.976007   4.046270
    35  C    2.431909   2.736362   3.115789   3.263858   4.191509
    36  C    3.070903   3.115789   2.822706   2.631364   3.302330
    37  C    2.976007   3.263858   2.631364   1.629099   2.198918
    38  H    4.046270   4.191509   3.302330   2.198918   2.233389
    39  C    4.344590   4.081179   3.619028   3.618905   4.002587
    40  C    4.980729   4.623747   4.463100   4.787509   5.261850
    41  C    4.616460   4.378023   4.648944   5.154295   5.850047
    42  C    3.439481   3.492821   4.062753   4.520506   5.401713
    43  H    5.083879   4.753800   3.997877   3.804657   3.890438
    44  H    6.033559   5.569694   5.303665   5.651297   5.989138
    45  H    5.492738   5.203013   5.579810   6.198728   6.892181
    46  H    3.638372   3.820871   4.685585   5.236253   6.197688
                   16         17         18         19         20
    16  C    0.000000
    17  C    1.396622   0.000000
    18  C    2.416528   1.389351   0.000000
    19  C    2.797903   2.415737   1.396532   0.000000
    20  H    1.087288   2.157716   3.400876   3.885172   0.000000
    21  H    2.152632   1.085930   2.148604   3.399267   2.480325
    22  H    3.400061   2.148957   1.085884   2.152749   4.296464
    23  H    3.883646   3.402727   2.162446   1.085798   4.970900
    24  H    6.194560   7.480206   7.901397   7.170154   6.128287
    25  C    6.068776   7.264706   7.499365   6.618060   6.194560
    26  C    6.618060   7.453995   7.160461   5.928850   7.170154
    27  C    7.264706   8.397123   8.479391   7.453995   7.480206
    28  C    4.936261   6.037119   6.174576   5.266903   5.224685
    29  C    5.287732   6.160973   5.977520   4.844459   5.826478
    30  C    7.499365   8.479391   8.332943   7.160461   7.901397
    31  H    7.113321   7.792467   7.309325   5.991434   7.782365
    32  H    8.167816   9.352966   9.501255   8.504854   8.294377
    33  H    8.536636   9.483686   9.267056   8.042561   8.962465
    34  C    4.344590   4.980729   4.616460   3.439481   5.083879
    35  C    4.081179   4.623747   4.378023   3.492821   4.753800
    36  C    3.619028   4.463100   4.648944   4.062753   3.997877
    37  C    3.618905   4.787509   5.154295   4.520506   3.804657
    38  H    4.002587   5.261850   5.850047   5.401713   3.890438
    39  C    3.959403   4.663985   5.024455   4.765631   4.139435
    40  C    4.663985   5.001310   5.142213   4.963384   4.980601
    41  C    5.024455   5.142213   4.901127   4.513659   5.595799
    42  C    4.765631   4.963384   4.513659   3.758894   5.499038
    43  H    4.139435   4.980601   5.595799   5.499038   4.029075
    44  H    5.288219   5.536270   5.787676   5.805594   5.467540
    45  H    5.845675   5.760181   5.400804   5.108890   6.439642
    46  H    5.436560   5.464493   4.753114   3.862574   6.279968
                   21         22         23         24         25
    21  H    0.000000
    22  H    2.474583   0.000000
    23  H    4.300029   2.489196   0.000000
    24  H    8.294377   8.962465   7.782365   0.000000
    25  C    8.167816   8.536636   7.113321   1.087288   0.000000
    26  C    8.504854   8.042561   5.991434   3.885172   2.797903
    27  C    9.352966   9.483686   7.792467   2.157716   1.396622
    28  C    6.983677   7.193943   5.758941   2.147121   1.386050
    29  C    7.192224   6.910391   5.083734   3.402000   2.412812
    30  C    9.501255   9.267056   7.309325   3.400876   2.416528
    31  H    8.864375   8.097706   5.856294   4.970900   3.883646
    32  H   10.281110  10.519961   8.864375   2.480325   2.152632
    33  H   10.519961  10.169758   8.097706   4.296464   3.400061
    34  C    6.033559   5.492738   3.638372   4.518589   3.679830
    35  C    5.569694   5.203013   3.820871   4.787780   4.138327
    36  C    5.303665   5.579810   4.685585   3.990544   3.631865
    37  C    5.651297   6.198728   5.236253   2.812766   2.578025
    38  H    5.989138   6.892181   6.197688   2.477300   2.679145
    39  C    5.288219   5.845675   5.436560   4.734959   4.599257
    40  C    5.536270   5.760181   5.464493   5.983547   5.742278
    41  C    5.787676   5.400804   4.753114   6.533382   6.069180
    42  C    5.805594   5.108890   3.862574   6.022147   5.377336
    43  H    5.467540   6.439642   6.279968   4.617625   4.734959
    44  H    5.892664   6.306790   6.326982   6.712280   6.586484
    45  H    6.306790   5.710836   5.203065   7.570759   7.089615
    46  H    6.326982   5.203065   3.655469   6.770306   6.010479
                   26         27         28         29         30
    26  C    0.000000
    27  C    2.415737   0.000000
    28  C    2.428108   2.408742   0.000000
    29  C    1.383512   2.773741   1.408616   0.000000
    30  C    1.396532   1.389351   2.788951   2.399130   0.000000
    31  H    1.085798   3.402727   3.411216   2.143913   2.162446
    32  H    3.399267   1.085930   3.390516   3.859667   2.148604
    33  H    2.152749   2.148957   3.874825   3.382961   1.085884
    34  C    2.601125   4.250840   2.372246   1.492519   3.835186
    35  C    3.630852   4.926682   2.829563   2.457807   4.724351
    36  C    4.138842   4.725419   2.450245   2.829563   4.928585
    37  C    3.783036   3.843516   1.524995   2.488969   4.310723
    38  H    4.558885   4.064135   2.145036   3.384876   4.824617
    39  C    5.377336   5.742278   3.631865   4.138327   6.069180
    40  C    6.063220   6.745263   4.725419   4.926682   6.883895
    41  C    5.731438   6.883895   4.928585   4.724351   6.739205
    42  C    4.584974   6.063220   4.138842   3.630852   5.731438
    43  H    6.022147   5.983547   3.990544   4.787780   6.533382
    44  H    7.083970   7.616228   5.669082   5.966878   7.835378
    45  H    6.573915   7.834452   5.969322   5.668033   7.608468
    46  H    4.707097   6.514631   4.779863   3.980159   5.959053
                   31         32         33         34         35
    31  H    0.000000
    32  H    4.300029   0.000000
    33  H    2.489196   2.474583   0.000000
    34  C    2.883212   5.335253   4.740911   0.000000
    35  C    3.980159   5.966878   5.668033   1.492519   0.000000
    36  C    4.779863   5.669082   5.969322   2.372246   1.408616
    37  C    4.632842   4.726249   5.396361   2.581048   2.488969
    38  H    5.499750   4.765413   5.894712   3.655593   3.384876
    39  C    6.010479   6.586484   7.089615   3.679830   2.412812
    40  C    6.514631   7.616228   7.834452   4.250840   2.773741
    41  C    5.959053   7.835378   7.608468   3.835186   2.399130
    42  C    4.707097   7.083970   6.573915   2.601125   1.383512
    43  H    6.770306   6.712280   7.570759   4.518589   3.402000
    44  H    7.552264   8.424828   8.775964   5.335253   3.859666
    45  H    6.685585   8.775964   8.414887   4.740911   3.382961
    46  H    4.575338   7.552264   6.685585   2.883213   2.143913
                   36         37         38         39         40
    36  C    0.000000
    37  C    1.524995   0.000000
    38  H    2.145036   1.093997   0.000000
    39  C    1.386050   2.578025   2.679145   0.000000
    40  C    2.408742   3.843516   4.064135   1.396622   0.000000
    41  C    2.788951   4.310723   4.824617   2.416528   1.389351
    42  C    2.428108   3.783036   4.558885   2.797903   2.415737
    43  H    2.147121   2.812766   2.477300   1.087288   2.157716
    44  H    3.390516   4.726249   4.765413   2.152632   1.085930
    45  H    3.874825   5.396361   5.894712   3.400061   2.148957
    46  H    3.411216   4.632842   5.499750   3.883646   3.402727
                   41         42         43         44         45
    41  C    0.000000
    42  C    1.396532   0.000000
    43  H    3.400876   3.885172   0.000000
    44  H    2.148604   3.399267   2.480325   0.000000
    45  H    1.085884   2.152749   4.296464   2.474583   0.000000
    46  H    2.162446   1.085798   4.970900   4.300029   2.489196
                   46
    46  H    0.000000
 Stoichiometry    C28H18
 Framework group  C2V[SGV(C4H2),X(C24H16)]
 Deg. of freedom    35
 Full point group                 C2V     NOp   4
 Largest Abelian subgroup         C2V     NOp   4
 Largest concise Abelian subgroup C2V     NOp   4
                         Standard orientation:                         
 ---------------------------------------------------------------------
 Center     Atomic      Atomic             Coordinates (Angstroms)
 Number     Number       Type             X           Y           Z
 ---------------------------------------------------------------------
      1          1           0       -2.308812   -2.014537    2.441985
      2          6           0       -2.299629   -1.979702    1.355294
      3          6           0       -2.292487   -1.879447   -1.440803
      4          6           0       -3.372632   -2.500655    0.628779
      5          6           0       -1.225122   -1.411353    0.689297
      6          6           0       -1.228904   -1.368181   -0.718652
      7          6           0       -3.369603   -2.450564   -0.759665
      8          1           0       -2.287669   -1.827735   -2.525359
      9          1           0       -4.212414   -2.946332    1.153547
     10          1           0       -4.207443   -2.855418   -1.319360
     11          6           0        0.000000   -0.673626   -1.203422
     12          6           0        1.228904   -1.368181   -0.718652
     13          6           0        1.225122   -1.411353    0.689297
     14          6           0        0.000000   -0.814549    1.373776
     15          1           0        0.000000   -1.116695    2.425222
     16          6           0        2.299629   -1.979702    1.355294
     17          6           0        3.372632   -2.500655    0.628779
     18          6           0        3.369603   -2.450564   -0.759665
     19          6           0        2.292487   -1.879447   -1.440803
     20          1           0        2.308812   -2.014537    2.441985
     21          1           0        4.212414   -2.946332    1.153547
     22          1           0        4.207443   -2.855418   -1.319360
     23          1           0        2.287669   -1.827735   -2.525359
     24          1           0       -2.308812    2.014537    2.441985
     25          6           0       -2.299629    1.979702    1.355294
     26          6           0       -2.292487    1.879447   -1.440803
     27          6           0       -3.372632    2.500655    0.628779
     28          6           0       -1.225122    1.411353    0.689297
     29          6           0       -1.228904    1.368181   -0.718652
     30          6           0       -3.369603    2.450564   -0.759665
     31          1           0       -2.287669    1.827735   -2.525359
     32          1           0       -4.212414    2.946332    1.153547
     33          1           0       -4.207443    2.855418   -1.319360
     34          6           0        0.000000    0.673626   -1.203422
     35          6           0        1.228904    1.368181   -0.718652
     36          6           0        1.225122    1.411353    0.689297
     37          6           0        0.000000    0.814549    1.373776
     38          1           0        0.000000    1.116695    2.425222
     39          6           0        2.299629    1.979702    1.355294
     40          6           0        3.372632    2.500655    0.628779
     41          6           0        3.369603    2.450564   -0.759665
     42          6           0        2.292487    1.879447   -1.440803
     43          1           0        2.308812    2.014537    2.441985
     44          1           0        4.212414    2.946332    1.153547
     45          1           0        4.207443    2.855418   -1.319360
     46          1           0        2.287669    1.827735   -2.525359
 ---------------------------------------------------------------------
 Rotational constants (GHZ):           0.2982204           0.2138548           0.1586412
 Standard basis: def2TZVP (5D, 7F)
 There are   295 symmetry adapted cartesian basis functions of A1  symmetry.
 There are   263 symmetry adapted cartesian basis functions of A2  symmetry.
 There are   263 symmetry adapted cartesian basis functions of B1  symmetry.
 There are   295 symmetry adapted cartesian basis functions of B2  symmetry.
 There are   257 symmetry adapted basis functions of A1  symmetry.
 There are   231 symmetry adapted basis functions of A2  symmetry.
 There are   231 symmetry adapted basis functions of B1  symmetry.
 There are   257 symmetry adapted basis functions of B2  symmetry.
   976 basis functions,  1572 primitive gaussians,  1116 cartesian basis functions
    93 alpha electrons       93 beta electrons
       nuclear repulsion energy      2512.3501587259 Hartrees.
 NAtoms=   46 NActive=   46 NUniq=   13 SFac= 4.00D+00 NAtFMM=   60 NAOKFM=F Big=F
 Integral buffers will be    131072 words long.
 Raffenetti 2 integral format.
 Two-electron integral symmetry is turned on.
 Nuclear repulsion after empirical dispersion term =     2512.3038464591 Hartrees.
 One-electron integrals computed using PRISM.
   4 Symmetry operations used in ECPInt.
 ECPInt:  NShTT=   72390 NPrTT=  224116 LenC2=   65084 LenP2D=  142000.
 LDataN:  DoStor=T MaxTD1= 6 Len=  172
 NBasis=   976 RedAO= T EigKep=  1.46D-06  NBF=   257   231   231   257
 NBsUse=   976 1.00D-06 EigRej= -1.00D+00 NBFU=   257   231   231   257
 ExpMin= 9.52D-02 ExpMax= 1.36D+04 ExpMxC= 4.63D+02 IAcc=3 IRadAn=         5 AccDes= 0.00D+00
 Harris functional with IExCor= 4639 and IRadAn=       5 diagonalized for initial guess.
 HarFok:  IExCor= 4639 AccDes= 0.00D+00 IRadAn=         5 IDoV= 1 UseB2=F ITyADJ=14
 ICtDFT=  3500011 ScaDFX=  1.000000  1.000000  1.000000  1.000000
 FoFCou: FMM=F IPFlag=           0 FMFlag=      100000 FMFlg1=           0
         NFxFlg=           0 DoJE=T BraDBF=F KetDBF=T FulRan=T
         wScrn=  0.000000 ICntrl=       500 IOpCl=  0 I1Cent=   200000004 NGrid=           0
         NMat0=    1 NMatS0=      1 NMatT0=    0 NMatD0=    1 NMtDS0=    0 NMtDT0=    0
 Petite list used in FoFCou.
 Initial guess orbital symmetries:
       Occupied  (B2) (A2) (A1) (B1) (B2) (A2) (A1) (B1) (B2) (A2)
                 (A1) (B1) (B2) (A2) (A1) (B1) (B2) (A2) (B1) (A1)
                 (A2) (B2) (B1) (A1) (A1) (B2) (A1) (B2) (A1) (B2)
                 (B1) (A2) (A1) (A1) (B2) (B2) (B1) (B1) (A2) (A2)
                 (A1) (A1) (B2) (B2) (A1) (B1) (B1) (A2) (A2) (A1)
                 (B2) (B1) (B2) (A1) (A2) (A1) (B2) (B1) (A2) (B2)
                 (B1) (A1) (A1) (B1) (A2) (B2) (B1) (A1) (A2) (A1)
                 (A2) (B2) (B1) (A1) (B2) (B2) (A2) (B1) (A1) (B1)
                 (A1) (A2) (B2) (A2) (A1) (B1) (B2) (B2) (A1) (B1)
                 (A2) (A1) (A2)
       Virtual   (A1) (B2) (A1) (B1) (B2) (B1) (B2) (A2) (A2) (A1)
                 (B1) (A1) (B2) (A2) (B1) (A1) (B2) (A1) (B1) (A2)
                 (B2) (A1) (B2) (B1) (B1) (A1) (A2) (B1) (B2) (B2)
                 (A1) (A2) (B1) (A1) (A2) (A1) (B2) (A1) (B1) (B2)
                 (A2) (A1) (B1) (A2) (B1) (B2) (A1) (B1) (B2) (A2)
                 (A1) (B2) (B1) (A1) (A1) (B2) (A2) (A2) (A1) (B2)
                 (B1) (B1) (B2) (B1) (A1) (A2) (A2) (B2) (B2) (B1)
                 (B1) (A1) (A1) (A2) (A1) (B1) (B2) (A1) (A1) (A2)
                 (A1) (B2) (B1) (B1) (A2) (A2) (B2) (A1) (B2) (A2)
                 (B1) (B2) (A1) (B1) (A2) (A1) (B1) (B2) (B2) (A2)
                 (A1) (A2) (B1) (A1) (B2) (B2) (B2) (A2) (A1) (B1)
                 (B1) (A2) (B2) (B2) (A1) (A2) (B2) (B1) (A1) (A2)
                 (A1) (B1) (A2) (B1) (B2) (B1) (A1) (A2) (A1) (B2)
                 (A1) (A2) (B1) (A1) (B2) (B1) (B2) (A2) (A2) (B2)
                 (B1) (A1) (B2) (B2) (A1) (A2) (A1) (B1) (B2) (B1)
                 (B2) (A2) (A1) (A2) (A1) (B1) (B2) (A1) (A2) (A1)
                 (A2) (B1) (A1) (B2) (B1) (B1) (B2) (B1) (A1) (A2)
                 (B2) (A2) (B1) (B1) (A2) (B2) (A1) (B2) (B2) (A1)
                 (A2) (A1) (B1) (A2) (A1) (A1) (B2) (B2) (A2) (B1)
                 (A1) (B2) (B1) (B1) (A1) (A2) (A1) (B2) (B1) (B2)
                 (A2) (B2) (A1) (A2) (B1) (B2) (A2) (A1) (A1) (B1)
                 (B1) (A2) (B2) (A1) (A2) (B2) (A1) (B1) (B2) (A2)
                 (A1) (B2) (B1) (A2) (B2) (B2) (A2) (B2) (A1) (A1)
                 (B1) (A2) (B2) (A2) (B1) (A1) (A1) (B1) (A1) (B2)
                 (B2) (B1) (B2) (B1) (A1) (A2) (A2) (B1) (A1) (A1)
                 (B2) (A2) (A2) (B1) (A2) (B2) (B1) (A1) (B2) (A1)
                 (B2) (A2) (B1) (A1) (B2) (B2) (A1) (A2) (B1) (A2)
                 (A1) (B1) (A2) (B1) (B2) (A1) (B1) (B2) (A2) (A1)
                 (B2) (B1) (B1) (A2) (A1) (A2) (A2) (B1) (A1) (B2)
                 (A1) (A2) (B2) (A1) (B2) (A2) (B1) (B1) (B2) (A1)
                 (A1) (A2) (B1) (B2) (A1) (B1) (B2) (A1) (A2) (B1)
                 (A2) (B2) (B2) (B1) (A1) (B1) (B1) (A2) (B2) (A2)
                 (B2) (A1) (A1) (A1) (B1) (A2) (A2) (B2) (B1) (B1)
                 (A1) (B2) (A2) (B1) (A1) (A2) (B2) (B2) (A1) (A2)
                 (A2) (A1) (B2) (B1) (B1) (A1) (B1) (B2) (A1) (A2)
                 (B2) (A1) (B2) (A2) (A1) (B1) (A2) (B2) (A2) (B1)
                 (B1) (A1) (B2) (A1) (B2) (B1) (A2) (A1) (B2) (B2)
                 (A1) (A2) (B2) (B2) (A2) (A1) (A2) (B1) (B1) (A1)
                 (B2) (A2) (A1) (B1) (A2) (A1) (B2) (A2) (A1) (B2)
                 (B1) (B1) (A1) (A2) (A1) (B1) (A2) (A2) (B2) (A2)
                 (B2) (B1) (B1) (B2) (B2) (A1) (A2) (B1) (A1) (A2)
                 (B2) (B2) (B2) (A2) (B1) (A1) (A1) (B1) (A1) (B1)
                 (B2) (A2) (A1) (B2) (B1) (A1) (A2) (B1) (B2) (A2)
                 (A1) (A2) (B2) (A1) (B1) (A2) (A1) (B2) (B1) (B1)
                 (A2) (A1) (B2) (A2) (B2) (A1) (B1) (B2) (A2) (A2)
                 (B1) (B2) (A1) (B1) (A1) (B1) (B2) (A2) (A1) (B2)
                 (A2) (A1) (A2) (A1) (B1) (B2) (A1) (B1) (B1) (A1)
                 (B2) (A2) (A2) (B2) (B1) (A1) (B2) (A2) (B2) (B1)
                 (A2) (B1) (A1) (B2) (A1) (A1) (A2) (B1) (B2) (B1)
                 (A1) (A2) (B2) (A2) (B2) (B1) (A1) (A2) (B2) (A1)
                 (B1) (B2) (A1) (A2) (A1) (B2) (B1) (B1) (A2) (B2)
                 (B1) (B1) (A1) (A1) (A2) (B2) (B1) (A1) (A2) (A1)
                 (B2) (B1) (A2) (B2) (B2) (A1) (A1) (B1) (A2) (A2)
                 (A1) (B1) (B1) (A2) (B1) (B2) (A2) (A1) (B1) (B2)
                 (B2) (A1) (B2) (A2) (A1) (A2) (A2) (A1) (B2) (A2)
                 (B1) (B2) (B1) (A1) (A1) (B1) (A1) (A2) (B2) (B1)
                 (A1) (B1) (B2) (A2) (B2) (A1) (B1) (B2) (A1) (B1)
                 (B2) (A1) (A1) (A2) (B2) (A2) (B1) (A2) (A1) (B1)
                 (B2) (B2) (B1) (A1) (A1) (B2) (B1) (A2) (B1) (A1)
                 (A2) (B1) (B2) (B2) (A1) (A2) (B1) (A2) (A1) (B2)
                 (A2) (B2) (B1) (A1) (B1) (B2) (A1) (A2) (B1) (A2)
                 (A1) (B2) (A2) (A1) (B1) (B2) (B2) (A2) (B1) (A1)
                 (A1) (A2) (A1) (B2) (A1) (B1) (B2) (A2) (B1) (A2)
                 (A1) (B2) (B1) (A2) (B2) (B1) (A1) (B2) (A1) (A2)
                 (B1) (B2) (A1) (B2) (B1) (A1) (B1) (A2) (B2) (A2)
                 (B2) (A1) (B1) (A2) (A1) (B2) (A1) (B1) (A2) (B1)
                 (B2) (A1) (A2) (B2) (A1) (A2) (A2) (B1) (B2) (A2)
                 (B1) (B2) (A2) (A1) (A1) (B1) (B1) (A2) (B2) (A1)
                 (A2) (B2) (B1) (A2) (B2) (A1) (B2) (B2) (B1) (A2)
                 (A1) (B1) (A2) (B2) (A1) (B2) (A1) (A2) (B2) (B2)
                 (B1) (A2) (A1) (B1) (B2) (A1) (B1) (A2) (A2) (B1)
                 (B2) (A1) (A2) (B1) (A1) (B2) (A2) (A2) (B1) (B2)
                 (A2) (A1) (B2) (A1) (A1) (B1) (A2) (A1) (B2) (B1)
                 (B2) (A1) (B2) (B1) (A1) (A2) (B1) (B2) (A1) (B1)
                 (A1) (B1) (A2) (B2) (A1) (A2) (B1) (B2) (A2) (A1)
                 (B2) (B1) (B1) (A2) (B2) (B2) (A1) (A2) (B2) (B1)
                 (A1) (A2) (A2) (B1) (A2) (A1) (B2) (B1) (A1) (B1)
                 (A2) (B2) (A1) (B1) (A2) (B2) (B2) (A2) (A1) (B1)
                 (B2) (A1) (B2) (A2) (A1) (B1) (A2) (A1) (B2) (B2)
                 (A2) (B1) (A1) (A2) (B2) (B1) (B1) (A1) (A2) (A1)
                 (B2) (B1) (A2) (B1) (B2) (A1) (A2) (B2) (B1) (A1)
                 (A2) (B1) (B2) (B2) (A2) (A1) (B2) (A2) (A1) (B2)
                 (B2) (A2) (B1) (B1) (A2) (B2) (A2) (B1) (A1) (A1)
                 (B1) (A1) (B2) (A2) (B2) (B2) (A2) (B1) (A2) (A1)
                 (A1) (A2) (B1) (B2) (A1) (B1) (B2) (B2) (A2) (B1)
                 (A1) (B2) (A2) (A2) (B2) (A1) (B1) (A2) (B2) (A1)
                 (B1) (B2) (A2) (A1) (B1) (B2) (A2) (A1) (A1) (B1)
                 (B2) (B1) (A1) (A2) (A2) (B2) (A1) (B2) (B2) (A1)
                 (B2) (B1) (A2)
 The electronic state of the initial guess is 1-A1.
 Requested convergence on RMS density matrix=1.00D-08 within 128 cycles.
 Requested convergence on MAX density matrix=1.00D-06.
 Requested convergence on             energy=1.00D-06.
 No special actions if energy rises.
 Integral accuracy reduced to 1.0D-05 until final iterations.
 Problem detected with inexpensive integrals.
 Switching to full accuracy and repeating last cycle.
 SCF Done:  E(RwB97XD) =  -1077.78033036     A.U. after   15 cycles
            NFock= 15  Conv=0.25D-08     -V/T= 2.0054

 **********************************************************************

            Population analysis using the SCF density.

 **********************************************************************

 Orbital symmetries:
       Occupied  (A1) (B2) (A1) (B2) (A2) (B2) (B1) (A1) (A2) (B1)
                 (B2) (A1) (B2) (A2) (A1) (B1) (B2) (A2) (A1) (B1)
                 (B2) (A2) (B1) (A1) (A2) (B2) (B1) (A1) (A1) (B2)
                 (B1) (A2) (A1) (A1) (B2) (B2) (B1) (B1) (A2) (A2)
                 (A1) (A1) (B2) (B2) (A1) (B1) (B1) (A2) (A2) (A1)
                 (B2) (B1) (B2) (A1) (A2) (A1) (B2) (B1) (B2) (A1)
                 (B1) (A2) (A1) (A2) (B2) (B1) (B1) (A1) (A2) (A1)
                 (A2) (B2) (B1) (B2) (A1) (B2) (A2) (A1) (B1) (B1)
                 (A1) (A2) (B2) (A2) (A1) (B1) (B2) (A1) (B2) (B1)
                 (A2) (A1) (A2)
       Virtual   (B2) (A1) (A1) (B2) (B1) (B1) (B2) (A2) (A2) (A1)
                 (B1) (A1) (B2) (A2) (B1) (B2) (A1) (A2) (A1) (B1)
                 (B2) (A1) (B1) (B1) (A2) (B2) (A1) (B2) (A2) (A1)
                 (B2) (B1) (B1) (A1) (B2) (A1) (A1) (B2) (B1) (A1)
                 (A2) (A2) (B1) (A2) (B2) (A1) (B1) (B2) (B1) (A2)
                 (A1) (A1) (B1) (B2) (B2) (A1) (A2) (B1) (B2) (A2)
                 (A1) (B1) (B2) (B1) (A2) (A1) (B2) (B2) (A2) (A1)
                 (B1) (B1) (A1) (A1) (A2) (A1) (B1) (B2) (A2) (A1)
                 (B2) (A1) (B1) (B1) (A2) (A2) (B2) (A1) (B2) (B1)
                 (A2) (B2) (A1) (A2) (B1) (A1) (B1) (B2) (B2) (A2)
                 (A1) (A2) (B1) (A1) (B2) (B2) (B1) (B2) (A1) (B1)
                 (B2) (A2) (A1) (B2) (A2) (B2) (B1) (A2) (A1) (A2)
                 (B1) (A2) (A1) (A1) (B1) (B2) (B1) (A2) (A1) (B2)
                 (A1) (A2) (B1) (A1) (B2) (B1) (A2) (B2) (B2) (A2)
                 (A1) (B1) (B2) (A1) (B2) (A2) (A1) (B1) (B2) (B2)
                 (B1) (A2) (A2) (A1) (A1) (B1) (B2) (A1) (A2) (B1)
                 (A1) (A2) (B2) (B1) (B2) (A1) (B1) (A2) (A1) (B1)
                 (A2) (B2) (B1) (B1) (A2) (A1) (B2) (A1) (B2) (A2)
                 (B2) (B1) (A2) (A1) (B2) (A1) (A1) (B2) (A2) (A1)
                 (B2) (B1) (B1) (A2) (B1) (B2) (A1) (A1) (B1) (A2)
                 (B2) (B2) (A1) (A2) (A1) (B1) (A2) (B2) (B1) (B2)
                 (A2) (A1) (A1) (B1) (A2) (B2) (A1) (B1) (A2) (B2)
                 (B2) (A2) (A1) (B1) (B2) (B2) (A2) (A1) (B2) (B1)
                 (A1) (A2) (B2) (A2) (B1) (A1) (B1) (A1) (A1) (B2)
                 (B2) (B1) (A2) (B2) (B1) (A1) (B1) (A2) (A1) (A1)
                 (B2) (A2) (A2) (B1) (A2) (B2) (A1) (B1) (B2) (A1)
                 (B2) (A2) (B1) (A1) (B2) (B2) (A2) (A1) (B1) (A2)
                 (A1) (A2) (B1) (B1) (B2) (A1) (B2) (A2) (B1) (A1)
                 (B2) (B1) (B1) (A1) (A2) (A2) (A1) (B1) (B2) (A2)
                 (A1) (B2) (A2) (A2) (B2) (B1) (A1) (B2) (A1) (B1)
                 (A1) (A2) (B1) (B2) (A1) (B1) (B2) (A1) (B1) (A2)
                 (A2) (B2) (B2) (B1) (A1) (B1) (B2) (B1) (A2) (A2)
                 (B2) (A1) (A1) (B1) (A2) (A1) (A2) (B2) (A1) (B1)
                 (B1) (B2) (A2) (B1) (A1) (A2) (B2) (B2) (A2) (A1)
                 (A1) (B2) (A2) (B1) (A1) (B2) (B1) (B1) (B2) (A1)
                 (A2) (A1) (B2) (A2) (B1) (A1) (A2) (B2) (A2) (B1)
                 (B1) (A1) (B2) (A1) (B2) (B1) (A2) (A1) (B2) (B2)
                 (A2) (A1) (B2) (B2) (A2) (A1) (A2) (B1) (B1) (A1)
                 (B2) (A2) (B1) (A1) (A2) (A1) (B2) (A2) (A1) (B2)
                 (B1) (A1) (B1) (A2) (A1) (B1) (A2) (B2) (A2) (A2)
                 (B2) (B1) (B1) (B2) (A1) (A2) (B2) (B1) (A1) (A2)
                 (B2) (B2) (A2) (B2) (B1) (A1) (A1) (B1) (A1) (B1)
                 (B2) (A2) (B2) (B1) (A1) (A1) (A2) (B1) (B2) (A2)
                 (A1) (A2) (B2) (A1) (B1) (A2) (B1) (A1) (B2) (A2)
                 (B1) (B2) (A1) (A2) (B2) (A1) (B2) (B1) (A2) (A2)
                 (B1) (B2) (A1) (B1) (A1) (B2) (B1) (A2) (A1) (B2)
                 (A2) (A1) (A2) (B2) (A1) (B1) (A1) (B1) (A1) (B2)
                 (B1) (A2) (B2) (A2) (B1) (A1) (A2) (B2) (B2) (B1)
                 (A2) (B1) (A1) (B2) (A1) (B1) (A1) (A2) (B2) (B1)
                 (A1) (B2) (A2) (A2) (B2) (B1) (A2) (A1) (B2) (A1)
                 (B1) (B2) (A1) (A2) (B2) (A1) (B1) (B1) (A2) (B2)
                 (B1) (B1) (A1) (A1) (A2) (B2) (B1) (A1) (A1) (A2)
                 (B2) (B1) (A2) (B2) (A1) (B2) (B1) (A1) (A2) (A1)
                 (A2) (B1) (B1) (A2) (A2) (B2) (B1) (A1) (B2) (B1)
                 (B2) (A1) (B2) (A2) (A1) (A2) (A2) (A1) (B2) (A2)
                 (B1) (B2) (B1) (A1) (A1) (B1) (A1) (B2) (A2) (A1)
                 (B1) (B2) (B1) (A2) (B2) (A1) (B1) (B2) (A1) (B2)
                 (B1) (A1) (A1) (A2) (B2) (B1) (A2) (A1) (A2) (B1)
                 (B2) (B2) (B1) (A1) (A1) (B2) (B1) (B1) (A2) (A1)
                 (B1) (B2) (A2) (B2) (A1) (A2) (B1) (A1) (A2) (B2)
                 (A1) (A2) (B2) (B1) (B1) (B2) (A1) (A2) (A2) (B1)
                 (A1) (B2) (A2) (B1) (A1) (B2) (B2) (B1) (A2) (A1)
                 (A1) (A2) (A1) (B2) (A1) (B1) (B2) (A2) (B1) (A1)
                 (B2) (A2) (B1) (A2) (B2) (B1) (B2) (A1) (A2) (A1)
                 (B2) (B1) (A1) (B2) (B1) (A1) (B1) (A2) (B2) (B2)
                 (A1) (A2) (B1) (A2) (A1) (B2) (A1) (A2) (B1) (B2)
                 (B1) (A1) (A2) (B2) (B1) (A2) (A1) (B2) (A2) (A2)
                 (B2) (B1) (A1) (A2) (A1) (A2) (B1) (B1) (B2) (A1)
                 (B2) (A2) (B1) (A2) (A1) (B2) (B2) (B2) (B1) (A2)
                 (A1) (B1) (B2) (A2) (A1) (B2) (A1) (B2) (A2) (B2)
                 (B1) (A2) (A1) (B1) (A1) (B2) (B1) (A2) (A2) (B1)
                 (B2) (A1) (A2) (B1) (A1) (B2) (A2) (B1) (B2) (A2)
                 (A2) (A1) (B2) (A1) (B1) (A1) (A2) (A1) (B2) (B1)
                 (B2) (A1) (B2) (B1) (A1) (A2) (B1) (B2) (A1) (B1)
                 (A2) (A1) (B2) (B1) (A1) (B2) (A2) (A2) (B1) (A1)
                 (B2) (B1) (B1) (A2) (B2) (B2) (A1) (A2) (B2) (A2)
                 (B1) (A1) (A2) (B1) (A2) (A1) (B2) (B1) (A1) (B1)
                 (A2) (B2) (A1) (B1) (A2) (B2) (B2) (A2) (A1) (B1)
                 (B2) (B2) (A2) (A1) (A1) (B1) (A2) (A1) (B2) (B2)
                 (A2) (B1) (A1) (A2) (B2) (B1) (A2) (B1) (A1) (A1)
                 (B2) (B1) (A2) (B2) (B1) (A1) (B2) (A2) (B1) (A2)
                 (A1) (B1) (B2) (B2) (A2) (A1) (B2) (A2) (A1) (B2)
                 (B2) (A2) (B1) (B1) (A2) (B2) (A2) (A1) (B1) (A1)
                 (B1) (A1) (B2) (A2) (B2) (A2) (B2) (B1) (A2) (A1)
                 (A1) (A2) (B2) (B1) (A1) (B1) (B2) (B2) (A2) (B1)
                 (A1) (B2) (A2) (A2) (B2) (A1) (B1) (A2) (B2) (A1)
                 (B1) (B2) (A2) (A1) (B1) (B2) (A2) (A1) (A1) (B1)
                 (B2) (A1) (B1) (A2) (A2) (B2) (A1) (B2) (B2) (A1)
                 (B2) (B1) (A2)
 The electronic state is 1-A1.
 Alpha  occ. eigenvalues --  -10.31365 -10.31353 -10.30661 -10.30578 -10.29719
 Alpha  occ. eigenvalues --  -10.29719 -10.29718 -10.29717 -10.29636 -10.29635
 Alpha  occ. eigenvalues --  -10.29635 -10.29634 -10.28737 -10.28737 -10.28736
 Alpha  occ. eigenvalues --  -10.28736 -10.28715 -10.28715 -10.28714 -10.28714
 Alpha  occ. eigenvalues --  -10.28603 -10.28603 -10.28603 -10.28603 -10.28544
 Alpha  occ. eigenvalues --  -10.28544 -10.28544 -10.28544  -1.01499  -0.97250
 Alpha  occ. eigenvalues --   -0.95821  -0.95160  -0.92135  -0.90658  -0.88531
 Alpha  occ. eigenvalues --   -0.85755  -0.84892  -0.84603  -0.84328  -0.83071
 Alpha  occ. eigenvalues --   -0.82039  -0.78314  -0.75915  -0.73563  -0.70911
 Alpha  occ. eigenvalues --   -0.70391  -0.69466  -0.68555  -0.68381  -0.66248
 Alpha  occ. eigenvalues --   -0.66209  -0.61982  -0.61839  -0.60528  -0.59517
 Alpha  occ. eigenvalues --   -0.57982  -0.56088  -0.55684  -0.54496  -0.54481
 Alpha  occ. eigenvalues --   -0.53434  -0.53210  -0.53005  -0.52823  -0.51779
 Alpha  occ. eigenvalues --   -0.51704  -0.50966  -0.50552  -0.49395  -0.49342
 Alpha  occ. eigenvalues --   -0.46875  -0.46344  -0.45690  -0.45423  -0.45418
 Alpha  occ. eigenvalues --   -0.44901  -0.44020  -0.43743  -0.43195  -0.42828
 Alpha  occ. eigenvalues --   -0.42689  -0.41167  -0.40845  -0.38458  -0.35713
 Alpha  occ. eigenvalues --   -0.33557  -0.33323  -0.32736  -0.32699  -0.32522
 Alpha  occ. eigenvalues --   -0.31770  -0.31252  -0.29108
 Alpha virt. eigenvalues --    0.03827   0.04164   0.04684   0.05014   0.05598
 Alpha virt. eigenvalues --    0.05735   0.05914   0.08897   0.09024   0.10395
 Alpha virt. eigenvalues --    0.12487   0.12794   0.13523   0.13912   0.15041
 Alpha virt. eigenvalues --    0.15431   0.15440   0.16866   0.16890   0.16911
 Alpha virt. eigenvalues --    0.17658   0.18023   0.18556   0.19296   0.19379
 Alpha virt. eigenvalues --    0.19543   0.20186   0.20908   0.20925   0.21110
 Alpha virt. eigenvalues --    0.21219   0.22048   0.23055   0.23745   0.23797
 Alpha virt. eigenvalues --    0.24422   0.24817   0.25413   0.25605   0.25997
 Alpha virt. eigenvalues --    0.26052   0.26095   0.27216   0.28287   0.28542
 Alpha virt. eigenvalues --    0.28560   0.28584   0.28897   0.28928   0.29850
 Alpha virt. eigenvalues --    0.30221   0.31161   0.31214   0.31321   0.32402
 Alpha virt. eigenvalues --    0.32452   0.32787   0.33612   0.33941   0.34225
 Alpha virt. eigenvalues --    0.34453   0.34789   0.35194   0.35250   0.35473
 Alpha virt. eigenvalues --    0.35614   0.36403   0.37110   0.37208   0.37780
 Alpha virt. eigenvalues --    0.37836   0.38127   0.38229   0.38588   0.39290
 Alpha virt. eigenvalues --    0.40123   0.40971   0.41060   0.41175   0.41298
 Alpha virt. eigenvalues --    0.41645   0.42171   0.42696   0.42833   0.43125
 Alpha virt. eigenvalues --    0.43412   0.43623   0.43878   0.44114   0.44931
 Alpha virt. eigenvalues --    0.44999   0.45367   0.45448   0.46112   0.46516
 Alpha virt. eigenvalues --    0.46851   0.47069   0.47121   0.47755   0.47890
 Alpha virt. eigenvalues --    0.47919   0.48691   0.48697   0.48984   0.49616
 Alpha virt. eigenvalues --    0.49775   0.50789   0.50839   0.50917   0.51213
 Alpha virt. eigenvalues --    0.51586   0.51923   0.52018   0.52653   0.52677
 Alpha virt. eigenvalues --    0.53678   0.53852   0.54238   0.54992   0.55928
 Alpha virt. eigenvalues --    0.56170   0.56201   0.56211   0.56426   0.56938
 Alpha virt. eigenvalues --    0.56981   0.57323   0.57746   0.57767   0.58497
 Alpha virt. eigenvalues --    0.58740   0.59059   0.59426   0.59952   0.59985
 Alpha virt. eigenvalues --    0.60667   0.61396   0.61427   0.62722   0.62857
 Alpha virt. eigenvalues --    0.62969   0.63346   0.63947   0.65406   0.65617
 Alpha virt. eigenvalues --    0.66309   0.67146   0.67648   0.67814   0.67934
 Alpha virt. eigenvalues --    0.68636   0.68709   0.69552   0.69757   0.70290
 Alpha virt. eigenvalues --    0.71541   0.71782   0.72600   0.73803   0.74099
 Alpha virt. eigenvalues --    0.74520   0.74655   0.76230   0.76424   0.76720
 Alpha virt. eigenvalues --    0.76792   0.76868   0.77565   0.77638   0.77726
 Alpha virt. eigenvalues --    0.78160   0.78650   0.79637   0.80919   0.81096
 Alpha virt. eigenvalues --    0.81752   0.81938   0.82197   0.82524   0.83699
 Alpha virt. eigenvalues --    0.83850   0.84702   0.85137   0.85244   0.86238
 Alpha virt. eigenvalues --    0.86483   0.87413   0.87573   0.88643   0.89331
 Alpha virt. eigenvalues --    0.89814   0.90114   0.90862   0.90976   0.91574
 Alpha virt. eigenvalues --    0.92015   0.92075   0.92706   0.93357   0.93669
 Alpha virt. eigenvalues --    0.93871   0.94215   0.96149   0.96247   0.96699
 Alpha virt. eigenvalues --    0.97535   0.97833   0.97945   0.98149   0.98460
 Alpha virt. eigenvalues --    0.98578   0.98818   0.99339   0.99573   1.00299
 Alpha virt. eigenvalues --    1.00873   1.02117   1.03033   1.04265   1.04400
 Alpha virt. eigenvalues --    1.04849   1.05123   1.05347   1.05352   1.05521
 Alpha virt. eigenvalues --    1.07092   1.07874   1.08257   1.08399   1.10334
 Alpha virt. eigenvalues --    1.10486   1.12344   1.12627   1.14327   1.14913
 Alpha virt. eigenvalues --    1.15412   1.16415   1.16455   1.16749   1.17030
 Alpha virt. eigenvalues --    1.18281   1.18922   1.18945   1.19004   1.19236
 Alpha virt. eigenvalues --    1.19414   1.20880   1.20915   1.21733   1.22087
 Alpha virt. eigenvalues --    1.23133   1.23477   1.23856   1.25354   1.25920
 Alpha virt. eigenvalues --    1.27475   1.27594   1.27623   1.29288   1.30163
 Alpha virt. eigenvalues --    1.30761   1.30866   1.31167   1.31283   1.32105
 Alpha virt. eigenvalues --    1.32494   1.33193   1.33526   1.33605   1.33883
 Alpha virt. eigenvalues --    1.35711   1.35910   1.36076   1.37702   1.37898
 Alpha virt. eigenvalues --    1.38455   1.38696   1.39543   1.39548   1.39703
 Alpha virt. eigenvalues --    1.40432   1.41707   1.41876   1.42121   1.42520
 Alpha virt. eigenvalues --    1.43111   1.44480   1.45567   1.45623   1.45651
 Alpha virt. eigenvalues --    1.45691   1.46538   1.46857   1.48726   1.49014
 Alpha virt. eigenvalues --    1.49018   1.49726   1.49992   1.51042   1.51141
 Alpha virt. eigenvalues --    1.51797   1.52010   1.53523   1.53815   1.54033
 Alpha virt. eigenvalues --    1.54892   1.55855   1.56873   1.57039   1.57401
 Alpha virt. eigenvalues --    1.57527   1.57930   1.58383   1.59409   1.60000
 Alpha virt. eigenvalues --    1.60632   1.62027   1.62192   1.62920   1.63511
 Alpha virt. eigenvalues --    1.64015   1.64106   1.64385   1.65728   1.65960
 Alpha virt. eigenvalues --    1.66690   1.66880   1.67706   1.69858   1.70156
 Alpha virt. eigenvalues --    1.70387   1.70737   1.70783   1.72006   1.72071
 Alpha virt. eigenvalues --    1.72775   1.73474   1.73741   1.74473   1.75509
 Alpha virt. eigenvalues --    1.75816   1.77070   1.77096   1.78207   1.78474
 Alpha virt. eigenvalues --    1.78643   1.79061   1.79454   1.81123   1.81129
 Alpha virt. eigenvalues --    1.81161   1.81554   1.82003   1.82398   1.82599
 Alpha virt. eigenvalues --    1.83294   1.84233   1.84565   1.85162   1.85348
 Alpha virt. eigenvalues --    1.85661   1.86657   1.87302   1.88054   1.89038
 Alpha virt. eigenvalues --    1.89106   1.89787   1.90586   1.92367   1.92794
 Alpha virt. eigenvalues --    1.92857   1.92881   1.96068   1.97138   1.97537
 Alpha virt. eigenvalues --    1.97868   1.98103   1.98458   2.00091   2.00996
 Alpha virt. eigenvalues --    2.01113   2.01860   2.03027   2.03591   2.04646
 Alpha virt. eigenvalues --    2.06803   2.07094   2.08151   2.09862   2.09975
 Alpha virt. eigenvalues --    2.10610   2.11267   2.11686   2.12090   2.12452
 Alpha virt. eigenvalues --    2.13720   2.15061   2.15537   2.16194   2.16681
 Alpha virt. eigenvalues --    2.17250   2.17542   2.18351   2.18845   2.20227
 Alpha virt. eigenvalues --    2.20502   2.20755   2.21436   2.23818   2.23893
 Alpha virt. eigenvalues --    2.24655   2.26030   2.26263   2.26738   2.26930
 Alpha virt. eigenvalues --    2.27027   2.27508   2.28358   2.28986   2.30167
 Alpha virt. eigenvalues --    2.31487   2.32035   2.33176   2.33537   2.33845
 Alpha virt. eigenvalues --    2.35122   2.36468   2.36957   2.37454   2.38327
 Alpha virt. eigenvalues --    2.38799   2.39750   2.40067   2.42541   2.43381
 Alpha virt. eigenvalues --    2.44199   2.44402   2.44454   2.44970   2.45961
 Alpha virt. eigenvalues --    2.46016   2.47750   2.47861   2.48853   2.50534
 Alpha virt. eigenvalues --    2.51288   2.52651   2.52783   2.53103   2.53463
 Alpha virt. eigenvalues --    2.55427   2.55648   2.56074   2.58137   2.59607
 Alpha virt. eigenvalues --    2.59921   2.60527   2.61358   2.62388   2.62475
 Alpha virt. eigenvalues --    2.63391   2.64687   2.64946   2.65570   2.65705
 Alpha virt. eigenvalues --    2.65742   2.66719   2.67755   2.69059   2.69120
 Alpha virt. eigenvalues --    2.69251   2.69598   2.70346   2.71193   2.71668
 Alpha virt. eigenvalues --    2.72171   2.72590   2.72765   2.73110   2.73439
 Alpha virt. eigenvalues --    2.73997   2.74418   2.74482   2.75322   2.76226
 Alpha virt. eigenvalues --    2.77255   2.77622   2.77656   2.78493   2.79135
 Alpha virt. eigenvalues --    2.80011   2.80225   2.80322   2.81644   2.82013
 Alpha virt. eigenvalues --    2.82387   2.82878   2.82914   2.83194   2.84318
 Alpha virt. eigenvalues --    2.84652   2.84846   2.84906   2.85350   2.86433
 Alpha virt. eigenvalues --    2.86462   2.86609   2.88045   2.88168   2.88956
 Alpha virt. eigenvalues --    2.89601   2.89790   2.89912   2.90506   2.90697
 Alpha virt. eigenvalues --    2.91099   2.91753   2.92654   2.92699   2.92714
 Alpha virt. eigenvalues --    2.93736   2.94597   2.94892   2.95366   2.96633
 Alpha virt. eigenvalues --    2.96958   2.97692   2.97885   2.98376   2.98647
 Alpha virt. eigenvalues --    2.98928   2.99151   2.99880   3.00079   3.00508
 Alpha virt. eigenvalues --    3.00523   3.00994   3.01573   3.02211   3.02650
 Alpha virt. eigenvalues --    3.03999   3.04040   3.05773   3.06163   3.07659
 Alpha virt. eigenvalues --    3.08761   3.09706   3.10216   3.10318   3.10408
 Alpha virt. eigenvalues --    3.11286   3.11780   3.12979   3.13482   3.14407
 Alpha virt. eigenvalues --    3.14548   3.15059   3.15772   3.16091   3.16398
 Alpha virt. eigenvalues --    3.16814   3.17131   3.17809   3.17940   3.19597
 Alpha virt. eigenvalues --    3.20068   3.21144   3.22110   3.22610   3.23111
 Alpha virt. eigenvalues --    3.23160   3.24975   3.25282   3.25302   3.26411
 Alpha virt. eigenvalues --    3.26762   3.26792   3.27498   3.27570   3.27863
 Alpha virt. eigenvalues --    3.28609   3.29020   3.29114   3.29170   3.29612
 Alpha virt. eigenvalues --    3.30818   3.31169   3.32358   3.32363   3.32566
 Alpha virt. eigenvalues --    3.33689   3.33766   3.33793   3.34207   3.34788
 Alpha virt. eigenvalues --    3.35507   3.35967   3.36240   3.36250   3.36657
 Alpha virt. eigenvalues --    3.37820   3.37854   3.37937   3.38276   3.38617
 Alpha virt. eigenvalues --    3.38998   3.39731   3.40513   3.41424   3.41479
 Alpha virt. eigenvalues --    3.41643   3.41758   3.43336   3.43610   3.43922
 Alpha virt. eigenvalues --    3.44048   3.44377   3.44962   3.45080   3.46261
 Alpha virt. eigenvalues --    3.46711   3.47755   3.48061   3.48477   3.49107
 Alpha virt. eigenvalues --    3.49648   3.50010   3.50779   3.51797   3.51834
 Alpha virt. eigenvalues --    3.51949   3.52132   3.52583   3.53958   3.54163
 Alpha virt. eigenvalues --    3.55206   3.55797   3.56152   3.57489   3.57514
 Alpha virt. eigenvalues --    3.57818   3.58005   3.58487   3.58898   3.59035
 Alpha virt. eigenvalues --    3.59594   3.59954   3.60986   3.61622   3.62384
 Alpha virt. eigenvalues --    3.62439   3.62539   3.63417   3.64612   3.65104
 Alpha virt. eigenvalues --    3.65390   3.66538   3.66541   3.66685   3.67478
 Alpha virt. eigenvalues --    3.68045   3.68448   3.68544   3.68680   3.69383
 Alpha virt. eigenvalues --    3.69614   3.69890   3.69960   3.70257   3.72505
 Alpha virt. eigenvalues --    3.73594   3.73769   3.74016   3.74293   3.76843
 Alpha virt. eigenvalues --    3.77965   3.78221   3.78406   3.78811   3.79109
 Alpha virt. eigenvalues --    3.80702   3.80858   3.81918   3.82704   3.83052
 Alpha virt. eigenvalues --    3.83330   3.83928   3.85752   3.86668   3.88494
 Alpha virt. eigenvalues --    3.89561   3.90263   3.91173   3.91177   3.92221
 Alpha virt. eigenvalues --    3.93665   3.94296   3.94808   3.94958   3.96672
 Alpha virt. eigenvalues --    3.97685   3.99716   4.00144   4.00462   4.01239
 Alpha virt. eigenvalues --    4.01956   4.02227   4.03608   4.03908   4.04289
 Alpha virt. eigenvalues --    4.05085   4.06052   4.07702   4.08568   4.10158
 Alpha virt. eigenvalues --    4.11120   4.11745   4.11998   4.12156   4.12254
 Alpha virt. eigenvalues --    4.14154   4.15826   4.16813   4.18175   4.18983
 Alpha virt. eigenvalues --    4.19002   4.19364   4.19790   4.20519   4.21710
 Alpha virt. eigenvalues --    4.22599   4.23731   4.25343   4.25889   4.26888
 Alpha virt. eigenvalues --    4.27512   4.27898   4.28439   4.28779   4.29955
 Alpha virt. eigenvalues --    4.31842   4.32119   4.32133   4.32478   4.33544
 Alpha virt. eigenvalues --    4.33701   4.33847   4.34199   4.34230   4.35595
 Alpha virt. eigenvalues --    4.35960   4.36327   4.37561   4.37823   4.38284
 Alpha virt. eigenvalues --    4.39292   4.39332   4.40121   4.40838   4.41003
 Alpha virt. eigenvalues --    4.41172   4.41255   4.44083   4.44885   4.45911
 Alpha virt. eigenvalues --    4.46827   4.47484   4.48652   4.49180   4.51044
 Alpha virt. eigenvalues --    4.51427   4.51777   4.53424   4.54173   4.54857
 Alpha virt. eigenvalues --    4.55530   4.56544   4.56646   4.58741   4.62041
 Alpha virt. eigenvalues --    4.64558   4.66761   4.66849   4.66997   4.69655
 Alpha virt. eigenvalues --    4.73080   4.75260   4.76730   4.77444   4.78301
 Alpha virt. eigenvalues --    4.79147   4.80039   4.81281   4.82792   4.83756
 Alpha virt. eigenvalues --    4.84117   4.87647   4.87888   4.87908   4.89202
 Alpha virt. eigenvalues --    4.89639   4.91150   4.91384   4.93799   4.94351
 Alpha virt. eigenvalues --    4.95637   4.96010   4.97289   4.98066   5.00178
 Alpha virt. eigenvalues --    5.00496   5.03174   5.03574   5.04246   5.08775
 Alpha virt. eigenvalues --    5.09634   5.13365   5.15450   5.15826   5.16081
 Alpha virt. eigenvalues --    5.17619   5.18082   5.20204   5.25439   5.27338
 Alpha virt. eigenvalues --    5.29161   5.29662   5.32703   5.33104   5.34066
 Alpha virt. eigenvalues --    5.35714   5.36355   5.36643   5.38490   5.39984
 Alpha virt. eigenvalues --    5.41592   5.41621   5.42430   5.48816   5.52931
 Alpha virt. eigenvalues --    5.56520   5.57577   5.63336   5.63401   5.66050
 Alpha virt. eigenvalues --    5.72479   5.74737   5.76420   5.77639   5.84535
 Alpha virt. eigenvalues --    5.87018   5.88369   5.94652   6.01586   6.05460
 Alpha virt. eigenvalues --   22.15368  22.21869  22.46666  22.50134  22.63040
 Alpha virt. eigenvalues --   22.71283  22.72076  22.77308  22.79324  22.82031
 Alpha virt. eigenvalues --   22.82091  22.87057  22.91261  22.94485  23.00764
 Alpha virt. eigenvalues --   23.01390  23.04678  23.04836  23.08587  23.15396
 Alpha virt. eigenvalues --   23.16895  23.22790  23.32623  23.52745  23.58708
 Alpha virt. eigenvalues --   23.81060  23.84701  23.94609
          Condensed to atoms (all electrons):
               1          2          3          4          5          6
     1  H    0.563947   0.449099  -0.004847  -0.063186  -0.074425   0.025177
     2  C    0.449099   5.300869  -0.116806   0.375526   0.292563  -0.011055
     3  C   -0.004847  -0.116806   5.295112   0.071272   0.023458   0.272439
     4  C   -0.063186   0.375526   0.071272   4.983505   0.067204  -0.134277
     5  C   -0.074425   0.292563   0.023458   0.067204   5.544200   0.172961
     6  C    0.025177  -0.011055   0.272439  -0.134277   0.172961   5.487565
     7  C    0.012125   0.064597   0.377005   0.398839  -0.134776   0.056187
     8  H    0.000027  -0.005301   0.461304   0.012966   0.021320  -0.066709
     9  H   -0.007467  -0.067032   0.012127   0.454042   0.016030  -0.003265
    10  H   -0.000141   0.012741  -0.068134  -0.061925  -0.003017   0.016655
    11  C   -0.000251   0.013212  -0.090553  -0.003377  -0.060818   0.075247
    12  C   -0.000277   0.008679  -0.005135   0.000414   0.034197  -0.007614
    13  C    0.000750  -0.006663   0.011023  -0.000870   0.077379   0.034197
    14  C   -0.006612  -0.090013   0.007791   0.005104   0.114377   0.000878
    15  H    0.004211  -0.003373  -0.000907   0.000994  -0.044614   0.013970
    16  C    0.000047   0.003089  -0.000510  -0.000158  -0.006663   0.008679
    17  C    0.000011  -0.000158   0.000048  -0.000014  -0.000870   0.000414
    18  C   -0.000002   0.000051  -0.000064   0.000009  -0.000028  -0.002351
    19  C    0.000008  -0.000510   0.001330   0.000048   0.011023  -0.005135
    20  H   -0.000020   0.000047   0.000008   0.000011   0.000750  -0.000277
    21  H   -0.000000  -0.000000   0.000000  -0.000000   0.000040  -0.000011
    22  H   -0.000000   0.000000  -0.000001  -0.000000  -0.000016   0.000032
    23  H    0.000000  -0.000004   0.000138   0.000003  -0.000200   0.001924
    24  H    0.000058  -0.000277   0.000069   0.000093   0.001102  -0.000335
    25  C   -0.000277  -0.011682   0.001167   0.001393   0.008995  -0.011133
    26  C    0.000069   0.001167  -0.013982  -0.000521  -0.007071   0.019319
    27  C    0.000093   0.001393  -0.000521  -0.000113  -0.000956   0.002520
    28  C    0.001102   0.008995  -0.007071  -0.000956  -0.088521   0.064975
    29  C   -0.000335  -0.011133   0.019319   0.002520   0.064975  -0.045791
    30  C   -0.000030  -0.000577   0.001316   0.000036   0.000316  -0.001487
    31  H    0.000001  -0.000027   0.000484   0.000010   0.000284  -0.000189
    32  H    0.000001   0.000059  -0.000025  -0.000033   0.000000  -0.000021
    33  H   -0.000000  -0.000015   0.000025   0.000012  -0.000044  -0.000004
    34  C    0.000032   0.012351  -0.024708  -0.002583  -0.078798   0.044330
    35  C   -0.000001  -0.001085   0.000912   0.000026  -0.008316   0.038400
    36  C    0.000041   0.001028   0.000219   0.000138   0.000240  -0.008316
    37  C   -0.001526  -0.009828   0.003563   0.002169   0.163126  -0.051787
    38  H   -0.000126   0.000468   0.000041  -0.000023   0.003154   0.000084
    39  C   -0.000005   0.000077  -0.000006  -0.000003   0.001028  -0.001085
    40  C   -0.000000  -0.000003   0.000004   0.000000   0.000138   0.000026
    41  C   -0.000000   0.000004  -0.000007  -0.000000  -0.000038   0.000054
    42  C    0.000000  -0.000006   0.000073   0.000004   0.000219   0.000912
    43  H    0.000001  -0.000005   0.000000  -0.000000   0.000041  -0.000001
    44  H   -0.000000  -0.000000   0.000000   0.000000  -0.000004   0.000002
    45  H   -0.000000   0.000000  -0.000000  -0.000000   0.000001  -0.000007
    46  H    0.000000  -0.000001   0.000009   0.000000   0.000038   0.000161
               7          8          9         10         11         12
     1  H    0.012125   0.000027  -0.007467  -0.000141  -0.000251  -0.000277
     2  C    0.064597  -0.005301  -0.067032   0.012741   0.013212   0.008679
     3  C    0.377005   0.461304   0.012127  -0.068134  -0.090553  -0.005135
     4  C    0.398839   0.012966   0.454042  -0.061925  -0.003377   0.000414
     5  C   -0.134776   0.021320   0.016030  -0.003017  -0.060818   0.034197
     6  C    0.056187  -0.066709  -0.003265   0.016655   0.075247  -0.007614
     7  C    4.982392  -0.069172  -0.060597   0.454279   0.007490  -0.002351
     8  H   -0.069172   0.550979  -0.000111  -0.007455  -0.012583   0.001924
     9  H   -0.060597  -0.000111   0.550608  -0.008072   0.000105  -0.000011
    10  H    0.454279  -0.007455  -0.008072   0.550519  -0.000161   0.000032
    11  C    0.007490  -0.012583   0.000105  -0.000161   5.942967   0.075247
    12  C   -0.002351   0.001924  -0.000011   0.000032   0.075247   5.487565
    13  C   -0.000028  -0.000200   0.000040  -0.000016  -0.060818   0.172961
    14  C   -0.001716   0.000264  -0.000300   0.000048  -0.165240   0.000878
    15  H    0.000102   0.000006  -0.000034  -0.000002   0.012316   0.013970
    16  C    0.000051  -0.000004  -0.000000   0.000000   0.013212  -0.011055
    17  C    0.000009   0.000003  -0.000000  -0.000000  -0.003377  -0.134277
    18  C   -0.000018  -0.000002   0.000000  -0.000000   0.007490   0.056187
    19  C   -0.000064   0.000138   0.000000  -0.000001  -0.090553   0.272439
    20  H   -0.000002   0.000000  -0.000000  -0.000000  -0.000251   0.025177
    21  H    0.000000  -0.000000  -0.000000   0.000000   0.000105  -0.003265
    22  H   -0.000000  -0.000000   0.000000   0.000000  -0.000161   0.016655
    23  H   -0.000002   0.000049  -0.000000  -0.000000  -0.012583  -0.066709
    24  H   -0.000030   0.000001   0.000001  -0.000000   0.000032  -0.000001
    25  C   -0.000577  -0.000027   0.000059  -0.000015   0.012351  -0.001085
    26  C    0.001316   0.000484  -0.000025   0.000025  -0.024708   0.000912
    27  C    0.000036   0.000010  -0.000033   0.000012  -0.002583   0.000026
    28  C    0.000316   0.000284   0.000000  -0.000044  -0.078798  -0.008316
    29  C   -0.001487  -0.000189  -0.000021  -0.000004   0.044330   0.038400
    30  C    0.000156   0.000002   0.000016  -0.000031   0.004019   0.000054
    31  H    0.000002   0.000324  -0.000000  -0.000007   0.000364   0.000161
    32  H    0.000016  -0.000000  -0.000001   0.000001  -0.000004   0.000002
    33  H   -0.000031  -0.000007   0.000001  -0.000000   0.000029  -0.000007
    34  C    0.004019   0.000364  -0.000004   0.000029   0.174032   0.044330
    35  C    0.000054   0.000161   0.000002  -0.000007   0.044330  -0.045791
    36  C   -0.000038   0.000038  -0.000004   0.000001  -0.078798   0.064975
    37  C   -0.000783   0.000020   0.000025  -0.000003   0.110547  -0.051787
    38  H    0.000003  -0.000001  -0.000002   0.000000  -0.007222   0.000084
    39  C    0.000004  -0.000001  -0.000000   0.000000   0.012351  -0.011133
    40  C   -0.000000   0.000000   0.000000  -0.000000  -0.002583   0.002520
    41  C    0.000000  -0.000000  -0.000000   0.000000   0.004019  -0.001487
    42  C   -0.000007   0.000009   0.000000  -0.000000  -0.024708   0.019319
    43  H   -0.000000   0.000000  -0.000000  -0.000000   0.000032  -0.000335
    44  H   -0.000000   0.000000   0.000000  -0.000000  -0.000004  -0.000021
    45  H    0.000000  -0.000000  -0.000000   0.000000   0.000029  -0.000004
    46  H   -0.000000   0.000006   0.000000  -0.000000   0.000364  -0.000189
              13         14         15         16         17         18
     1  H    0.000750  -0.006612   0.004211   0.000047   0.000011  -0.000002
     2  C   -0.006663  -0.090013  -0.003373   0.003089  -0.000158   0.000051
     3  C    0.011023   0.007791  -0.000907  -0.000510   0.000048  -0.000064
     4  C   -0.000870   0.005104   0.000994  -0.000158  -0.000014   0.000009
     5  C    0.077379   0.114377  -0.044614  -0.006663  -0.000870  -0.000028
     6  C    0.034197   0.000878   0.013970   0.008679   0.000414  -0.002351
     7  C   -0.000028  -0.001716   0.000102   0.000051   0.000009  -0.000018
     8  H   -0.000200   0.000264   0.000006  -0.000004   0.000003  -0.000002
     9  H    0.000040  -0.000300  -0.000034  -0.000000  -0.000000   0.000000
    10  H   -0.000016   0.000048  -0.000002   0.000000  -0.000000  -0.000000
    11  C   -0.060818  -0.165240   0.012316   0.013212  -0.003377   0.007490
    12  C    0.172961   0.000878   0.013970  -0.011055  -0.134277   0.056187
    13  C    5.544200   0.114377  -0.044614   0.292563   0.067204  -0.134776
    14  C    0.114377   5.352920   0.374665  -0.090013   0.005104  -0.001716
    15  H   -0.044614   0.374665   0.645666  -0.003373   0.000994   0.000102
    16  C    0.292563  -0.090013  -0.003373   5.300869   0.375526   0.064597
    17  C    0.067204   0.005104   0.000994   0.375526   4.983505   0.398839
    18  C   -0.134776  -0.001716   0.000102   0.064597   0.398839   4.982392
    19  C    0.023458   0.007791  -0.000907  -0.116806   0.071272   0.377005
    20  H   -0.074425  -0.006612   0.004211   0.449099  -0.063186   0.012125
    21  H    0.016030  -0.000300  -0.000034  -0.067032   0.454042  -0.060597
    22  H   -0.003017   0.000048  -0.000002   0.012741  -0.061925   0.454279
    23  H    0.021320   0.000264   0.000006  -0.005301   0.012966  -0.069172
    24  H    0.000041  -0.001526  -0.000126  -0.000005  -0.000000  -0.000000
    25  C    0.001028  -0.009828   0.000468   0.000077  -0.000003   0.000004
    26  C    0.000219   0.003563   0.000041  -0.000006   0.000004  -0.000007
    27  C    0.000138   0.002169  -0.000023  -0.000003   0.000000  -0.000000
    28  C    0.000240   0.163126   0.003154   0.001028   0.000138  -0.000038
    29  C   -0.008316  -0.051787   0.000084  -0.001085   0.000026   0.000054
    30  C   -0.000038  -0.000783   0.000003   0.000004  -0.000000   0.000000
    31  H    0.000038   0.000020  -0.000001  -0.000001   0.000000  -0.000000
    32  H   -0.000004   0.000025  -0.000002  -0.000000   0.000000  -0.000000
    33  H    0.000001  -0.000003   0.000000   0.000000  -0.000000   0.000000
    34  C   -0.078798   0.110547  -0.007222   0.012351  -0.002583   0.004019
    35  C    0.064975  -0.051787   0.000084  -0.011133   0.002520  -0.001487
    36  C   -0.088521   0.163126   0.003154   0.008995  -0.000956   0.000316
    37  C    0.163126  -0.227938  -0.037649  -0.009828   0.002169  -0.000783
    38  H    0.003154  -0.037649  -0.020418   0.000468  -0.000023   0.000003
    39  C    0.008995  -0.009828   0.000468  -0.011682   0.001393  -0.000577
    40  C   -0.000956   0.002169  -0.000023   0.001393  -0.000113   0.000036
    41  C    0.000316  -0.000783   0.000003  -0.000577   0.000036   0.000156
    42  C   -0.007071   0.003563   0.000041   0.001167  -0.000521   0.001316
    43  H    0.001102  -0.001526  -0.000126  -0.000277   0.000093  -0.000030
    44  H    0.000000   0.000025  -0.000002   0.000059  -0.000033   0.000016
    45  H   -0.000044  -0.000003   0.000000  -0.000015   0.000012  -0.000031
    46  H    0.000284   0.000020  -0.000001  -0.000027   0.000010   0.000002
              19         20         21         22         23         24
     1  H    0.000008  -0.000020  -0.000000  -0.000000   0.000000   0.000058
     2  C   -0.000510   0.000047  -0.000000   0.000000  -0.000004  -0.000277
     3  C    0.001330   0.000008   0.000000  -0.000001   0.000138   0.000069
     4  C    0.000048   0.000011  -0.000000  -0.000000   0.000003   0.000093
     5  C    0.011023   0.000750   0.000040  -0.000016  -0.000200   0.001102
     6  C   -0.005135  -0.000277  -0.000011   0.000032   0.001924  -0.000335
     7  C   -0.000064  -0.000002   0.000000  -0.000000  -0.000002  -0.000030
     8  H    0.000138   0.000000  -0.000000  -0.000000   0.000049   0.000001
     9  H    0.000000  -0.000000  -0.000000   0.000000  -0.000000   0.000001
    10  H   -0.000001  -0.000000   0.000000   0.000000  -0.000000  -0.000000
    11  C   -0.090553  -0.000251   0.000105  -0.000161  -0.012583   0.000032
    12  C    0.272439   0.025177  -0.003265   0.016655  -0.066709  -0.000001
    13  C    0.023458  -0.074425   0.016030  -0.003017   0.021320   0.000041
    14  C    0.007791  -0.006612  -0.000300   0.000048   0.000264  -0.001526
    15  H   -0.000907   0.004211  -0.000034  -0.000002   0.000006  -0.000126
    16  C   -0.116806   0.449099  -0.067032   0.012741  -0.005301  -0.000005
    17  C    0.071272  -0.063186   0.454042  -0.061925   0.012966  -0.000000
    18  C    0.377005   0.012125  -0.060597   0.454279  -0.069172  -0.000000
    19  C    5.295112  -0.004847   0.012127  -0.068134   0.461304   0.000000
    20  H   -0.004847   0.563947  -0.007467  -0.000141   0.000027   0.000001
    21  H    0.012127  -0.007467   0.550608  -0.008072  -0.000111  -0.000000
    22  H   -0.068134  -0.000141  -0.008072   0.550519  -0.007455  -0.000000
    23  H    0.461304   0.000027  -0.000111  -0.007455   0.550979   0.000000
    24  H    0.000000   0.000001  -0.000000  -0.000000   0.000000   0.563947
    25  C   -0.000006  -0.000005  -0.000000   0.000000  -0.000001   0.449099
    26  C    0.000073   0.000000   0.000000  -0.000000   0.000009  -0.004847
    27  C    0.000004  -0.000000   0.000000  -0.000000   0.000000  -0.063186
    28  C    0.000219   0.000041  -0.000004   0.000001   0.000038  -0.074425
    29  C    0.000912  -0.000001   0.000002  -0.000007   0.000161   0.025177
    30  C   -0.000007  -0.000000  -0.000000   0.000000  -0.000000   0.012125
    31  H    0.000009   0.000000   0.000000  -0.000000   0.000006   0.000027
    32  H    0.000000  -0.000000   0.000000  -0.000000   0.000000  -0.007467
    33  H   -0.000000  -0.000000  -0.000000   0.000000  -0.000000  -0.000141
    34  C   -0.024708   0.000032  -0.000004   0.000029   0.000364  -0.000251
    35  C    0.019319  -0.000335  -0.000021  -0.000004  -0.000189  -0.000277
    36  C   -0.007071   0.001102   0.000000  -0.000044   0.000284   0.000750
    37  C    0.003563  -0.001526   0.000025  -0.000003   0.000020  -0.006612
    38  H    0.000041  -0.000126  -0.000002   0.000000  -0.000001   0.004211
    39  C    0.001167  -0.000277   0.000059  -0.000015  -0.000027   0.000047
    40  C   -0.000521   0.000093  -0.000033   0.000012   0.000010   0.000011
    41  C    0.001316  -0.000030   0.000016  -0.000031   0.000002  -0.000002
    42  C   -0.013982   0.000069  -0.000025   0.000025   0.000484   0.000008
    43  H    0.000069   0.000058   0.000001  -0.000000   0.000001  -0.000020
    44  H   -0.000025   0.000001  -0.000001   0.000001  -0.000000  -0.000000
    45  H    0.000025  -0.000000   0.000001  -0.000000  -0.000007  -0.000000
    46  H    0.000484   0.000001  -0.000000  -0.000007   0.000324   0.000000
              25         26         27         28         29         30
     1  H   -0.000277   0.000069   0.000093   0.001102  -0.000335  -0.000030
     2  C   -0.011682   0.001167   0.001393   0.008995  -0.011133  -0.000577
     3  C    0.001167  -0.013982  -0.000521  -0.007071   0.019319   0.001316
     4  C    0.001393  -0.000521  -0.000113  -0.000956   0.002520   0.000036
     5  C    0.008995  -0.007071  -0.000956  -0.088521   0.064975   0.000316
     6  C   -0.011133   0.019319   0.002520   0.064975  -0.045791  -0.001487
     7  C   -0.000577   0.001316   0.000036   0.000316  -0.001487   0.000156
     8  H   -0.000027   0.000484   0.000010   0.000284  -0.000189   0.000002
     9  H    0.000059  -0.000025  -0.000033   0.000000  -0.000021   0.000016
    10  H   -0.000015   0.000025   0.000012  -0.000044  -0.000004  -0.000031
    11  C    0.012351  -0.024708  -0.002583  -0.078798   0.044330   0.004019
    12  C   -0.001085   0.000912   0.000026  -0.008316   0.038400   0.000054
    13  C    0.001028   0.000219   0.000138   0.000240  -0.008316  -0.000038
    14  C   -0.009828   0.003563   0.002169   0.163126  -0.051787  -0.000783
    15  H    0.000468   0.000041  -0.000023   0.003154   0.000084   0.000003
    16  C    0.000077  -0.000006  -0.000003   0.001028  -0.001085   0.000004
    17  C   -0.000003   0.000004   0.000000   0.000138   0.000026  -0.000000
    18  C    0.000004  -0.000007  -0.000000  -0.000038   0.000054   0.000000
    19  C   -0.000006   0.000073   0.000004   0.000219   0.000912  -0.000007
    20  H   -0.000005   0.000000  -0.000000   0.000041  -0.000001  -0.000000
    21  H   -0.000000   0.000000   0.000000  -0.000004   0.000002  -0.000000
    22  H    0.000000  -0.000000  -0.000000   0.000001  -0.000007   0.000000
    23  H   -0.000001   0.000009   0.000000   0.000038   0.000161  -0.000000
    24  H    0.449099  -0.004847  -0.063186  -0.074425   0.025177   0.012125
    25  C    5.300869  -0.116806   0.375526   0.292563  -0.011055   0.064597
    26  C   -0.116806   5.295112   0.071272   0.023458   0.272439   0.377005
    27  C    0.375526   0.071272   4.983505   0.067204  -0.134277   0.398839
    28  C    0.292563   0.023458   0.067204   5.544200   0.172961  -0.134776
    29  C   -0.011055   0.272439  -0.134277   0.172961   5.487565   0.056187
    30  C    0.064597   0.377005   0.398839  -0.134776   0.056187   4.982392
    31  H   -0.005301   0.461304   0.012966   0.021320  -0.066709  -0.069172
    32  H   -0.067032   0.012127   0.454042   0.016030  -0.003265  -0.060597
    33  H    0.012741  -0.068134  -0.061925  -0.003017   0.016655   0.454279
    34  C    0.013212  -0.090553  -0.003377  -0.060818   0.075247   0.007490
    35  C    0.008679  -0.005135   0.000414   0.034197  -0.007614  -0.002351
    36  C   -0.006663   0.011023  -0.000870   0.077379   0.034197  -0.000028
    37  C   -0.090013   0.007791   0.005104   0.114377   0.000878  -0.001716
    38  H   -0.003373  -0.000907   0.000994  -0.044614   0.013970   0.000102
    39  C    0.003089  -0.000510  -0.000158  -0.006663   0.008679   0.000051
    40  C   -0.000158   0.000048  -0.000014  -0.000870   0.000414   0.000009
    41  C    0.000051  -0.000064   0.000009  -0.000028  -0.002351  -0.000018
    42  C   -0.000510   0.001330   0.000048   0.011023  -0.005135  -0.000064
    43  H    0.000047   0.000008   0.000011   0.000750  -0.000277  -0.000002
    44  H   -0.000000   0.000000  -0.000000   0.000040  -0.000011   0.000000
    45  H    0.000000  -0.000001  -0.000000  -0.000016   0.000032  -0.000000
    46  H   -0.000004   0.000138   0.000003  -0.000200   0.001924  -0.000002
              31         32         33         34         35         36
     1  H    0.000001   0.000001  -0.000000   0.000032  -0.000001   0.000041
     2  C   -0.000027   0.000059  -0.000015   0.012351  -0.001085   0.001028
     3  C    0.000484  -0.000025   0.000025  -0.024708   0.000912   0.000219
     4  C    0.000010  -0.000033   0.000012  -0.002583   0.000026   0.000138
     5  C    0.000284   0.000000  -0.000044  -0.078798  -0.008316   0.000240
     6  C   -0.000189  -0.000021  -0.000004   0.044330   0.038400  -0.008316
     7  C    0.000002   0.000016  -0.000031   0.004019   0.000054  -0.000038
     8  H    0.000324  -0.000000  -0.000007   0.000364   0.000161   0.000038
     9  H   -0.000000  -0.000001   0.000001  -0.000004   0.000002  -0.000004
    10  H   -0.000007   0.000001  -0.000000   0.000029  -0.000007   0.000001
    11  C    0.000364  -0.000004   0.000029   0.174032   0.044330  -0.078798
    12  C    0.000161   0.000002  -0.000007   0.044330  -0.045791   0.064975
    13  C    0.000038  -0.000004   0.000001  -0.078798   0.064975  -0.088521
    14  C    0.000020   0.000025  -0.000003   0.110547  -0.051787   0.163126
    15  H   -0.000001  -0.000002   0.000000  -0.007222   0.000084   0.003154
    16  C   -0.000001  -0.000000   0.000000   0.012351  -0.011133   0.008995
    17  C    0.000000   0.000000  -0.000000  -0.002583   0.002520  -0.000956
    18  C   -0.000000  -0.000000   0.000000   0.004019  -0.001487   0.000316
    19  C    0.000009   0.000000  -0.000000  -0.024708   0.019319  -0.007071
    20  H    0.000000  -0.000000  -0.000000   0.000032  -0.000335   0.001102
    21  H    0.000000   0.000000  -0.000000  -0.000004  -0.000021   0.000000
    22  H   -0.000000  -0.000000   0.000000   0.000029  -0.000004  -0.000044
    23  H    0.000006   0.000000  -0.000000   0.000364  -0.000189   0.000284
    24  H    0.000027  -0.007467  -0.000141  -0.000251  -0.000277   0.000750
    25  C   -0.005301  -0.067032   0.012741   0.013212   0.008679  -0.006663
    26  C    0.461304   0.012127  -0.068134  -0.090553  -0.005135   0.011023
    27  C    0.012966   0.454042  -0.061925  -0.003377   0.000414  -0.000870
    28  C    0.021320   0.016030  -0.003017  -0.060818   0.034197   0.077379
    29  C   -0.066709  -0.003265   0.016655   0.075247  -0.007614   0.034197
    30  C   -0.069172  -0.060597   0.454279   0.007490  -0.002351  -0.000028
    31  H    0.550979  -0.000111  -0.007455  -0.012583   0.001924  -0.000200
    32  H   -0.000111   0.550608  -0.008072   0.000105  -0.000011   0.000040
    33  H   -0.007455  -0.008072   0.550519  -0.000161   0.000032  -0.000016
    34  C   -0.012583   0.000105  -0.000161   5.942967   0.075247  -0.060818
    35  C    0.001924  -0.000011   0.000032   0.075247   5.487565   0.172961
    36  C   -0.000200   0.000040  -0.000016  -0.060818   0.172961   5.544200
    37  C    0.000264  -0.000300   0.000048  -0.165240   0.000878   0.114377
    38  H    0.000006  -0.000034  -0.000002   0.012316   0.013970  -0.044614
    39  C   -0.000004  -0.000000   0.000000   0.013212  -0.011055   0.292563
    40  C    0.000003  -0.000000  -0.000000  -0.003377  -0.134277   0.067204
    41  C   -0.000002   0.000000  -0.000000   0.007490   0.056187  -0.134776
    42  C    0.000138   0.000000  -0.000001  -0.090553   0.272439   0.023458
    43  H    0.000000  -0.000000  -0.000000  -0.000251   0.025177  -0.074425
    44  H   -0.000000  -0.000000   0.000000   0.000105  -0.003265   0.016030
    45  H   -0.000000   0.000000   0.000000  -0.000161   0.016655  -0.003017
    46  H    0.000049  -0.000000  -0.000000  -0.012583  -0.066709   0.021320
              37         38         39         40         41         42
     1  H   -0.001526  -0.000126  -0.000005  -0.000000  -0.000000   0.000000
     2  C   -0.009828   0.000468   0.000077  -0.000003   0.000004  -0.000006
     3  C    0.003563   0.000041  -0.000006   0.000004  -0.000007   0.000073
     4  C    0.002169  -0.000023  -0.000003   0.000000  -0.000000   0.000004
     5  C    0.163126   0.003154   0.001028   0.000138  -0.000038   0.000219
     6  C   -0.051787   0.000084  -0.001085   0.000026   0.000054   0.000912
     7  C   -0.000783   0.000003   0.000004  -0.000000   0.000000  -0.000007
     8  H    0.000020  -0.000001  -0.000001   0.000000  -0.000000   0.000009
     9  H    0.000025  -0.000002  -0.000000   0.000000  -0.000000   0.000000
    10  H   -0.000003   0.000000   0.000000  -0.000000   0.000000  -0.000000
    11  C    0.110547  -0.007222   0.012351  -0.002583   0.004019  -0.024708
    12  C   -0.051787   0.000084  -0.011133   0.002520  -0.001487   0.019319
    13  C    0.163126   0.003154   0.008995  -0.000956   0.000316  -0.007071
    14  C   -0.227938  -0.037649  -0.009828   0.002169  -0.000783   0.003563
    15  H   -0.037649  -0.020418   0.000468  -0.000023   0.000003   0.000041
    16  C   -0.009828   0.000468  -0.011682   0.001393  -0.000577   0.001167
    17  C    0.002169  -0.000023   0.001393  -0.000113   0.000036  -0.000521
    18  C   -0.000783   0.000003  -0.000577   0.000036   0.000156   0.001316
    19  C    0.003563   0.000041   0.001167  -0.000521   0.001316  -0.013982
    20  H   -0.001526  -0.000126  -0.000277   0.000093  -0.000030   0.000069
    21  H    0.000025  -0.000002   0.000059  -0.000033   0.000016  -0.000025
    22  H   -0.000003   0.000000  -0.000015   0.000012  -0.000031   0.000025
    23  H    0.000020  -0.000001  -0.000027   0.000010   0.000002   0.000484
    24  H   -0.006612   0.004211   0.000047   0.000011  -0.000002   0.000008
    25  C   -0.090013  -0.003373   0.003089  -0.000158   0.000051  -0.000510
    26  C    0.007791  -0.000907  -0.000510   0.000048  -0.000064   0.001330
    27  C    0.005104   0.000994  -0.000158  -0.000014   0.000009   0.000048
    28  C    0.114377  -0.044614  -0.006663  -0.000870  -0.000028   0.011023
    29  C    0.000878   0.013970   0.008679   0.000414  -0.002351  -0.005135
    30  C   -0.001716   0.000102   0.000051   0.000009  -0.000018  -0.000064
    31  H    0.000264   0.000006  -0.000004   0.000003  -0.000002   0.000138
    32  H   -0.000300  -0.000034  -0.000000  -0.000000   0.000000   0.000000
    33  H    0.000048  -0.000002   0.000000  -0.000000  -0.000000  -0.000001
    34  C   -0.165240   0.012316   0.013212  -0.003377   0.007490  -0.090553
    35  C    0.000878   0.013970  -0.011055  -0.134277   0.056187   0.272439
    36  C    0.114377  -0.044614   0.292563   0.067204  -0.134776   0.023458
    37  C    5.352920   0.374665  -0.090013   0.005104  -0.001716   0.007791
    38  H    0.374665   0.645666  -0.003373   0.000994   0.000102  -0.000907
    39  C   -0.090013  -0.003373   5.300869   0.375526   0.064597  -0.116806
    40  C    0.005104   0.000994   0.375526   4.983505   0.398839   0.071272
    41  C   -0.001716   0.000102   0.064597   0.398839   4.982392   0.377005
    42  C    0.007791  -0.000907  -0.116806   0.071272   0.377005   5.295112
    43  H   -0.006612   0.004211   0.449099  -0.063186   0.012125  -0.004847
    44  H   -0.000300  -0.000034  -0.067032   0.454042  -0.060597   0.012127
    45  H    0.000048  -0.000002   0.012741  -0.061925   0.454279  -0.068134
    46  H    0.000264   0.000006  -0.005301   0.012966  -0.069172   0.461304
              43         44         45         46
     1  H    0.000001  -0.000000  -0.000000   0.000000
     2  C   -0.000005  -0.000000   0.000000  -0.000001
     3  C    0.000000   0.000000  -0.000000   0.000009
     4  C   -0.000000   0.000000  -0.000000   0.000000
     5  C    0.000041  -0.000004   0.000001   0.000038
     6  C   -0.000001   0.000002  -0.000007   0.000161
     7  C   -0.000000  -0.000000   0.000000  -0.000000
     8  H    0.000000   0.000000  -0.000000   0.000006
     9  H   -0.000000   0.000000  -0.000000   0.000000
    10  H   -0.000000  -0.000000   0.000000  -0.000000
    11  C    0.000032  -0.000004   0.000029   0.000364
    12  C   -0.000335  -0.000021  -0.000004  -0.000189
    13  C    0.001102   0.000000  -0.000044   0.000284
    14  C   -0.001526   0.000025  -0.000003   0.000020
    15  H   -0.000126  -0.000002   0.000000  -0.000001
    16  C   -0.000277   0.000059  -0.000015  -0.000027
    17  C    0.000093  -0.000033   0.000012   0.000010
    18  C   -0.000030   0.000016  -0.000031   0.000002
    19  C    0.000069  -0.000025   0.000025   0.000484
    20  H    0.000058   0.000001  -0.000000   0.000001
    21  H    0.000001  -0.000001   0.000001  -0.000000
    22  H   -0.000000   0.000001  -0.000000  -0.000007
    23  H    0.000001  -0.000000  -0.000007   0.000324
    24  H   -0.000020  -0.000000  -0.000000   0.000000
    25  C    0.000047  -0.000000   0.000000  -0.000004
    26  C    0.000008   0.000000  -0.000001   0.000138
    27  C    0.000011  -0.000000  -0.000000   0.000003
    28  C    0.000750   0.000040  -0.000016  -0.000200
    29  C   -0.000277  -0.000011   0.000032   0.001924
    30  C   -0.000002   0.000000  -0.000000  -0.000002
    31  H    0.000000  -0.000000  -0.000000   0.000049
    32  H   -0.000000  -0.000000   0.000000  -0.000000
    33  H   -0.000000   0.000000   0.000000  -0.000000
    34  C   -0.000251   0.000105  -0.000161  -0.012583
    35  C    0.025177  -0.003265   0.016655  -0.066709
    36  C   -0.074425   0.016030  -0.003017   0.021320
    37  C   -0.006612  -0.000300   0.000048   0.000264
    38  H    0.004211  -0.000034  -0.000002   0.000006
    39  C    0.449099  -0.067032   0.012741  -0.005301
    40  C   -0.063186   0.454042  -0.061925   0.012966
    41  C    0.012125  -0.060597   0.454279  -0.069172
    42  C   -0.004847   0.012127  -0.068134   0.461304
    43  H    0.563947  -0.007467  -0.000141   0.000027
    44  H   -0.007467   0.550608  -0.008072  -0.000111
    45  H   -0.000141  -0.008072   0.550519  -0.007455
    46  H    0.000027  -0.000111  -0.007455   0.550979
 Mulliken charges:
               1
     1  H    0.102728
     2  C   -0.210462
     3  C   -0.226979
     4  C   -0.108300
     5  C   -0.109985
     6  C    0.013742
     7  C   -0.087319
     8  H    0.111080
     9  H    0.113921
    10  H    0.114694
    11  C    0.165915
    12  C    0.013742
    13  C   -0.109985
    14  C    0.323105
    15  H    0.084739
    16  C   -0.210462
    17  C   -0.108300
    18  C   -0.087319
    19  C   -0.226979
    20  H    0.102728
    21  H    0.113921
    22  H    0.114694
    23  H    0.111080
    24  H    0.102728
    25  C   -0.210462
    26  C   -0.226979
    27  C   -0.108300
    28  C   -0.109985
    29  C    0.013742
    30  C   -0.087319
    31  H    0.111080
    32  H    0.113921
    33  H    0.114694
    34  C    0.165915
    35  C    0.013742
    36  C   -0.109985
    37  C    0.323105
    38  H    0.084739
    39  C   -0.210462
    40  C   -0.108300
    41  C   -0.087319
    42  C   -0.226979
    43  H    0.102728
    44  H    0.113921
    45  H    0.114694
    46  H    0.111080
 Sum of Mulliken charges =  -0.00000
 Mulliken charges with hydrogens summed into heavy atoms:
               1
     2  C   -0.107734
     3  C   -0.115899
     4  C    0.005621
     5  C   -0.109985
     6  C    0.013742
     7  C    0.027376
    11  C    0.165915
    12  C    0.013742
    13  C   -0.109985
    14  C    0.407845
    16  C   -0.107734
    17  C    0.005621
    18  C    0.027376
    19  C   -0.115899
    25  C   -0.107734
    26  C   -0.115899
    27  C    0.005621
    28  C   -0.109985
    29  C    0.013742
    30  C    0.027376
    34  C    0.165915
    35  C    0.013742
    36  C   -0.109985
    37  C    0.407845
    39  C   -0.107734
    40  C    0.005621
    41  C    0.027376
    42  C   -0.115899
 Electronic spatial extent (au):  <R**2>=           7439.3226
 Charge=             -0.0000 electrons
 Dipole moment (field-independent basis, Debye):
    X=              0.0000    Y=             -0.0000    Z=              0.9836  Tot=              0.9836
 Quadrupole moment (field-independent basis, Debye-Ang):
   XX=           -147.7165   YY=           -165.8032   ZZ=           -144.1247
   XY=             -0.0000   XZ=             -0.0000   YZ=              0.0000
 Traceless Quadrupole moment (field-independent basis, Debye-Ang):
   XX=              4.8317   YY=            -13.2551   ZZ=              8.4234
   XY=             -0.0000   XZ=             -0.0000   YZ=              0.0000
 Octapole moment (field-independent basis, Debye-Ang**2):
  XXX=              0.0000  YYY=             -0.0000  ZZZ=              9.5629  XYY=             -0.0000
  XXY=              0.0000  XXZ=             -4.9559  XZZ=              0.0000  YZZ=             -0.0000
  YYZ=              3.1776  XYZ=             -0.0000
 Hexadecapole moment (field-independent basis, Debye-Ang**3):
 XXXX=          -5168.7848 YYYY=          -3876.3288 ZZZZ=          -1313.0985 XXXY=             -0.0000
 XXXZ=             -0.0000 YYYX=             -0.0000 YYYZ=             -0.0000 ZZZX=              0.0000
 ZZZY=              0.0000 XXYY=          -1304.5081 XXZZ=          -1041.2017 YYZZ=           -792.1197
 XXYZ=             -0.0000 YYXZ=              0.0000 ZZXY=              0.0000
 N-N= 2.512303846459D+03 E-N=-7.525350170490D+03  KE= 1.072035314195D+03
 Symmetry A1   KE= 3.063391871255D+02
 Symmetry A2   KE= 2.341982082665D+02
 Symmetry B1   KE= 2.320911330109D+02
 Symmetry B2   KE= 2.994067857917D+02
 ******************************Gaussian NBO Version 3.1******************************
             N A T U R A L   A T O M I C   O R B I T A L   A N D
          N A T U R A L   B O N D   O R B I T A L   A N A L Y S I S
 ******************************Gaussian NBO Version 3.1******************************

       /RESON  / : Allow strongly delocalized NBO set
       /BNDIDX / : Print bond indices based on the NAO density matrix
       /MULORB / : Print Mulliken populations by orbital and atom

 Analyzing the SCF density

 Job title: M0001                                                           

 Storage needed:   2865098 in NPA,   3815379 in NBO (2147472608 available)


 Input atomic orbitals, gross Mulliken populations:

  AO  Atom No lang  Mulliken Population    Atom No      Total
 -------------------------------------------------------------------------------
   1    H  1  S        0.2731524
   2    H  1  S        0.4988011
   3    H  1  S        0.1032229
   4    H  1  px       0.0037280
   5    H  1  py       0.0044362
   6    H  1  pz       0.0139318
                                             H  1      0.8972724
   7    C  2  S        0.8549478
   8    C  2  S        1.1163896
   9    C  2  S        0.5292958
  10    C  2  S        0.5639344
  11    C  2  S        0.1851428
  12    C  2  px       0.4652105
  13    C  2  py       0.3815692
  14    C  2  pz       0.4734010
  15    C  2  px       0.3900507
  16    C  2  py       0.4195707
  17    C  2  pz       0.3885171
  18    C  2  px       0.0783096
  19    C  2  py       0.1773557
  20    C  2  pz       0.0924997
  21    C  2  dz2      0.0054169
  22    C  2  dxz      0.0052443
  23    C  2  dyz      0.0020230
  24    C  2  dx2y2    0.0029848
  25    C  2  dxy      0.0031866
  26    C  2  dz2      0.0178464
  27    C  2  dxz      0.0138670
  28    C  2  dyz      0.0059305
  29    C  2  dx2y2    0.0171176
  30    C  2  dxy      0.0134750
  31    C  2  f(0)     0.0008009
  32    C  2  f(C1)    0.0016040
  33    C  2  f(S1)    0.0005263
  34    C  2  f(C2)    0.0010096
  35    C  2  f(S2)    0.0008913
  36    C  2  f(C3)    0.0015665
  37    C  2  f(S3)    0.0007768
                                             C  2      6.2104619
  38    C  3  S        0.8549204
  39    C  3  S        1.1164105
  40    C  3  S        0.5287594
  41    C  3  S        0.5592449
  42    C  3  S        0.2239230
  43    C  3  px       0.4636768
  44    C  3  py       0.3811018
  45    C  3  pz       0.4764045
  46    C  3  px       0.3842666
  47    C  3  py       0.4183330
  48    C  3  pz       0.3929947
  49    C  3  px       0.0674831
  50    C  3  py       0.1737374
  51    C  3  pz       0.0915720
  52    C  3  dz2      0.0053050
  53    C  3  dxz      0.0053441
  54    C  3  dyz      0.0020920
  55    C  3  dx2y2    0.0029377
  56    C  3  dxy      0.0031570
  57    C  3  dz2      0.0192243
  58    C  3  dxz      0.0127140
  59    C  3  dyz      0.0059364
  60    C  3  dx2y2    0.0166683
  61    C  3  dxy      0.0135894
  62    C  3  f(0)     0.0008095
  63    C  3  f(C1)    0.0016153
  64    C  3  f(S1)    0.0005443
  65    C  3  f(C2)    0.0010008
  66    C  3  f(S2)    0.0008942
  67    C  3  f(C3)    0.0015421
  68    C  3  f(S3)    0.0007762
                                             C  3      6.2269789
  69    C  4  S        0.8548977
  70    C  4  S        1.1166989
  71    C  4  S        0.5279874
  72    C  4  S        0.5714196
  73    C  4  S        0.1138210
  74    C  4  px       0.4517499
  75    C  4  py       0.3759636
  76    C  4  pz       0.4910774
  77    C  4  px       0.3960110
  78    C  4  py       0.4211819
  79    C  4  pz       0.3855464
  80    C  4  px       0.0990610
  81    C  4  py       0.1602701
  82    C  4  pz       0.0524252
  83    C  4  dz2      0.0055568
  84    C  4  dxz      0.0060046
  85    C  4  dyz      0.0032444
  86    C  4  dx2y2    0.0017907
  87    C  4  dxy      0.0022844
  88    C  4  dz2      0.0141088
  89    C  4  dxz      0.0191915
  90    C  4  dyz      0.0169350
  91    C  4  dx2y2    0.0071400
  92    C  4  dxy      0.0068274
  93    C  4  f(0)     0.0007795
  94    C  4  f(C1)    0.0019654
  95    C  4  f(S1)    0.0015528
  96    C  4  f(C2)    0.0005218
  97    C  4  f(S2)    0.0006258
  98    C  4  f(C3)    0.0009837
  99    C  4  f(S3)    0.0006765
                                             C  4      6.1083002
 100    C  5  S        0.8550606
 101    C  5  S        1.1156669
 102    C  5  S        0.5167628
 103    C  5  S        0.6261032
 104    C  5  S        0.1499756
 105    C  5  px       0.4484617
 106    C  5  py       0.3803179
 107    C  5  pz       0.4804159
 108    C  5  px       0.3987262
 109    C  5  py       0.4244832
 110    C  5  pz       0.3895649
 111    C  5  px       0.0306212
 112    C  5  py       0.0875089
 113    C  5  pz       0.0636055
 114    C  5  dz2      0.0064804
 115    C  5  dxz      0.0059712
 116    C  5  dyz      0.0032797
 117    C  5  dx2y2    0.0026572
 118    C  5  dxy      0.0029192
 119    C  5  dz2      0.0301468
 120    C  5  dxz      0.0247772
 121    C  5  dyz      0.0204745
 122    C  5  dx2y2    0.0201485
 123    C  5  dxy      0.0161152
 124    C  5  f(0)     0.0009040
 125    C  5  f(C1)    0.0028995
 126    C  5  f(S1)    0.0017112
 127    C  5  f(C2)    0.0008720
 128    C  5  f(S2)    0.0008599
 129    C  5  f(C3)    0.0015351
 130    C  5  f(S3)    0.0009587
                                             C  5      6.1099848
 131    C  6  S        0.8550235
 132    C  6  S        1.1156121
 133    C  6  S        0.5153942
 134    C  6  S        0.6302510
 135    C  6  S        0.1226707
 136    C  6  px       0.4507124
 137    C  6  py       0.3842934
 138    C  6  pz       0.4828728
 139    C  6  px       0.3911235
 140    C  6  py       0.4233677
 141    C  6  pz       0.4058356
 142    C  6  px      -0.0410501
 143    C  6  py       0.0734203
 144    C  6  pz       0.0335959
 145    C  6  dz2      0.0066570
 146    C  6  dxz      0.0059284
 147    C  6  dyz      0.0032443
 148    C  6  dx2y2    0.0027006
 149    C  6  dxy      0.0033131
 150    C  6  dz2      0.0264111
 151    C  6  dxz      0.0275900
 152    C  6  dyz      0.0213241
 153    C  6  dx2y2    0.0200382
 154    C  6  dxy      0.0159256
 155    C  6  f(0)     0.0009829
 156    C  6  f(C1)    0.0026692
 157    C  6  f(S1)    0.0017676
 158    C  6  f(C2)    0.0008172
 159    C  6  f(S2)    0.0009983
 160    C  6  f(C3)    0.0016520
 161    C  6  f(S3)    0.0011161
                                             C  6      5.9862585
 162    C  7  S        0.8549059
 163    C  7  S        1.1166874
 164    C  7  S        0.5283011
 165    C  7  S        0.5703296
 166    C  7  S        0.1019966
 167    C  7  px       0.4522333
 168    C  7  py       0.3754553
 169    C  7  pz       0.4907084
 170    C  7  px       0.3944868
 171    C  7  py       0.4190275
 172    C  7  pz       0.3872659
 173    C  7  px       0.0938190
 174    C  7  py       0.1590601
 175    C  7  pz       0.0529418
 176    C  7  dz2      0.0055078
 177    C  7  dxz      0.0060168
 178    C  7  dyz      0.0032130
 179    C  7  dx2y2    0.0018756
 180    C  7  dxy      0.0022729
 181    C  7  dz2      0.0134180
 182    C  7  dxz      0.0196986
 183    C  7  dyz      0.0165931
 184    C  7  dx2y2    0.0078958
 185    C  7  dxy      0.0064944
 186    C  7  f(0)     0.0007562
 187    C  7  f(C1)    0.0019618
 188    C  7  f(S1)    0.0015870
 189    C  7  f(C2)    0.0005223
 190    C  7  f(S2)    0.0005779
 191    C  7  f(C3)    0.0010577
 192    C  7  f(S3)    0.0006511
                                             C  7      6.0873185
 193    H  8  S        0.2728728
 194    H  8  S        0.4943337
 195    H  8  S        0.0997242
 196    H  8  px       0.0036612
 197    H  8  py       0.0044124
 198    H  8  pz       0.0139160
                                             H  8      0.8889204
 199    H  9  S        0.2734869
 200    H  9  S        0.4972064
 201    H  9  S        0.0933013
 202    H  9  px       0.0099669
 203    H  9  py       0.0062127
 204    H  9  pz       0.0059043
                                             H  9      0.8860786
 205    H 10  S        0.2734488
 206    H 10  S        0.4968596
 207    H 10  S        0.0929327
 208    H 10  px       0.0099295
 209    H 10  py       0.0058949
 210    H 10  pz       0.0062402
                                             H 10      0.8853057
 211    C 11  S        0.8549712
 212    C 11  S        1.1158969
 213    C 11  S        0.5162783
 214    C 11  S        0.6311127
 215    C 11  S       -0.2030851
 216    C 11  px       0.4507281
 217    C 11  py       0.4954377
 218    C 11  pz       0.3608005
 219    C 11  px       0.3801214
 220    C 11  py       0.3877384
 221    C 11  pz       0.4169492
 222    C 11  px       0.0375098
 223    C 11  py       0.0764007
 224    C 11  pz       0.1790781
 225    C 11  dz2      0.0018602
 226    C 11  dxz      0.0027687
 227    C 11  dyz      0.0033590
 228    C 11  dx2y2    0.0072687
 229    C 11  dxy      0.0066397
 230    C 11  dz2      0.0082719
 231    C 11  dxz      0.0135286
 232    C 11  dyz      0.0222198
 233    C 11  dx2y2    0.0261297
 234    C 11  dxy      0.0333377
 235    C 11  f(0)     0.0012768
 236    C 11  f(C1)    0.0012121
 237    C 11  f(S1)    0.0005927
 238    C 11  f(C2)    0.0012864
 239    C 11  f(S2)    0.0008670
 240    C 11  f(C3)    0.0025780
 241    C 11  f(S3)    0.0009499
                                             C 11      5.8340851
 242    C 12  S        0.8550235
 243    C 12  S        1.1156121
 244    C 12  S        0.5153942
 245    C 12  S        0.6302510
 246    C 12  S        0.1226707
 247    C 12  px       0.4507124
 248    C 12  py       0.3842934
 249    C 12  pz       0.4828728
 250    C 12  px       0.3911235
 251    C 12  py       0.4233677
 252    C 12  pz       0.4058356
 253    C 12  px      -0.0410501
 254    C 12  py       0.0734203
 255    C 12  pz       0.0335959
 256    C 12  dz2      0.0066570
 257    C 12  dxz      0.0059284
 258    C 12  dyz      0.0032443
 259    C 12  dx2y2    0.0027006
 260    C 12  dxy      0.0033131
 261    C 12  dz2      0.0264111
 262    C 12  dxz      0.0275900
 263    C 12  dyz      0.0213241
 264    C 12  dx2y2    0.0200382
 265    C 12  dxy      0.0159256
 266    C 12  f(0)     0.0009829
 267    C 12  f(C1)    0.0026692
 268    C 12  f(S1)    0.0017676
 269    C 12  f(C2)    0.0008172
 270    C 12  f(S2)    0.0009983
 271    C 12  f(C3)    0.0016520
 272    C 12  f(S3)    0.0011161
                                             C 12      5.9862585
 273    C 13  S        0.8550606
 274    C 13  S        1.1156669
 275    C 13  S        0.5167628
 276    C 13  S        0.6261032
 277    C 13  S        0.1499756
 278    C 13  px       0.4484617
 279    C 13  py       0.3803179
 280    C 13  pz       0.4804159
 281    C 13  px       0.3987262
 282    C 13  py       0.4244832
 283    C 13  pz       0.3895649
 284    C 13  px       0.0306212
 285    C 13  py       0.0875089
 286    C 13  pz       0.0636055
 287    C 13  dz2      0.0064804
 288    C 13  dxz      0.0059712
 289    C 13  dyz      0.0032797
 290    C 13  dx2y2    0.0026572
 291    C 13  dxy      0.0029192
 292    C 13  dz2      0.0301468
 293    C 13  dxz      0.0247772
 294    C 13  dyz      0.0204745
 295    C 13  dx2y2    0.0201485
 296    C 13  dxy      0.0161152
 297    C 13  f(0)     0.0009040
 298    C 13  f(C1)    0.0028995
 299    C 13  f(S1)    0.0017112
 300    C 13  f(C2)    0.0008720
 301    C 13  f(S2)    0.0008599
 302    C 13  f(C3)    0.0015351
 303    C 13  f(S3)    0.0009587
                                             C 13      6.1099848
 304    C 14  S        0.8542347
 305    C 14  S        1.1172111
 306    C 14  S        0.4870105
 307    C 14  S        0.7695215
 308    C 14  S       -0.4784530
 309    C 14  px       0.4343915
 310    C 14  py       0.4026341
 311    C 14  pz       0.4547295
 312    C 14  px       0.3917589
 313    C 14  py       0.4213593
 314    C 14  pz       0.3971321
 315    C 14  px       0.0995745
 316    C 14  py       0.1350169
 317    C 14  pz       0.0711367
 318    C 14  dz2      0.0046857
 319    C 14  dxz      0.0033528
 320    C 14  dyz      0.0025246
 321    C 14  dx2y2    0.0046508
 322    C 14  dxy      0.0036651
 323    C 14  dz2      0.0163800
 324    C 14  dxz      0.0110441
 325    C 14  dyz      0.0156198
 326    C 14  dx2y2    0.0269285
 327    C 14  dxy      0.0240479
 328    C 14  f(0)     0.0008754
 329    C 14  f(C1)    0.0010808
 330    C 14  f(S1)    0.0006470
 331    C 14  f(C2)    0.0010473
 332    C 14  f(S2)    0.0005817
 333    C 14  f(C3)    0.0014606
 334    C 14  f(S3)    0.0010444
                                             C 14      5.6768949
 335    H 15  S        0.2765845
 336    H 15  S        0.5226840
 337    H 15  S        0.0931788
 338    H 15  px       0.0040982
 339    H 15  py       0.0049837
 340    H 15  pz       0.0137315
                                             H 15      0.9152606
 341    C 16  S        0.8549478
 342    C 16  S        1.1163896
 343    C 16  S        0.5292958
 344    C 16  S        0.5639344
 345    C 16  S        0.1851428
 346    C 16  px       0.4652105
 347    C 16  py       0.3815692
 348    C 16  pz       0.4734010
 349    C 16  px       0.3900507
 350    C 16  py       0.4195707
 351    C 16  pz       0.3885171
 352    C 16  px       0.0783096
 353    C 16  py       0.1773557
 354    C 16  pz       0.0924997
 355    C 16  dz2      0.0054169
 356    C 16  dxz      0.0052443
 357    C 16  dyz      0.0020230
 358    C 16  dx2y2    0.0029848
 359    C 16  dxy      0.0031866
 360    C 16  dz2      0.0178464
 361    C 16  dxz      0.0138670
 362    C 16  dyz      0.0059305
 363    C 16  dx2y2    0.0171176
 364    C 16  dxy      0.0134750
 365    C 16  f(0)     0.0008009
 366    C 16  f(C1)    0.0016040
 367    C 16  f(S1)    0.0005263
 368    C 16  f(C2)    0.0010096
 369    C 16  f(S2)    0.0008913
 370    C 16  f(C3)    0.0015665
 371    C 16  f(S3)    0.0007768
                                             C 16      6.2104619
 372    C 17  S        0.8548977
 373    C 17  S        1.1166989
 374    C 17  S        0.5279874
 375    C 17  S        0.5714196
 376    C 17  S        0.1138210
 377    C 17  px       0.4517499
 378    C 17  py       0.3759636
 379    C 17  pz       0.4910774
 380    C 17  px       0.3960110
 381    C 17  py       0.4211819
 382    C 17  pz       0.3855464
 383    C 17  px       0.0990610
 384    C 17  py       0.1602701
 385    C 17  pz       0.0524252
 386    C 17  dz2      0.0055568
 387    C 17  dxz      0.0060046
 388    C 17  dyz      0.0032444
 389    C 17  dx2y2    0.0017907
 390    C 17  dxy      0.0022844
 391    C 17  dz2      0.0141088
 392    C 17  dxz      0.0191915
 393    C 17  dyz      0.0169350
 394    C 17  dx2y2    0.0071400
 395    C 17  dxy      0.0068274
 396    C 17  f(0)     0.0007795
 397    C 17  f(C1)    0.0019654
 398    C 17  f(S1)    0.0015528
 399    C 17  f(C2)    0.0005218
 400    C 17  f(S2)    0.0006258
 401    C 17  f(C3)    0.0009837
 402    C 17  f(S3)    0.0006765
                                             C 17      6.1083002
 403    C 18  S        0.8549059
 404    C 18  S        1.1166874
 405    C 18  S        0.5283011
 406    C 18  S        0.5703296
 407    C 18  S        0.1019966
 408    C 18  px       0.4522333
 409    C 18  py       0.3754553
 410    C 18  pz       0.4907084
 411    C 18  px       0.3944868
 412    C 18  py       0.4190275
 413    C 18  pz       0.3872659
 414    C 18  px       0.0938190
 415    C 18  py       0.1590601
 416    C 18  pz       0.0529418
 417    C 18  dz2      0.0055078
 418    C 18  dxz      0.0060168
 419    C 18  dyz      0.0032130
 420    C 18  dx2y2    0.0018756
 421    C 18  dxy      0.0022729
 422    C 18  dz2      0.0134180
 423    C 18  dxz      0.0196986
 424    C 18  dyz      0.0165931
 425    C 18  dx2y2    0.0078958
 426    C 18  dxy      0.0064944
 427    C 18  f(0)     0.0007562
 428    C 18  f(C1)    0.0019618
 429    C 18  f(S1)    0.0015870
 430    C 18  f(C2)    0.0005223
 431    C 18  f(S2)    0.0005779
 432    C 18  f(C3)    0.0010577
 433    C 18  f(S3)    0.0006511
                                             C 18      6.0873185
 434    C 19  S        0.8549204
 435    C 19  S        1.1164105
 436    C 19  S        0.5287594
 437    C 19  S        0.5592449
 438    C 19  S        0.2239230
 439    C 19  px       0.4636768
 440    C 19  py       0.3811018
 441    C 19  pz       0.4764045
 442    C 19  px       0.3842666
 443    C 19  py       0.4183330
 444    C 19  pz       0.3929947
 445    C 19  px       0.0674831
 446    C 19  py       0.1737374
 447    C 19  pz       0.0915720
 448    C 19  dz2      0.0053050
 449    C 19  dxz      0.0053441
 450    C 19  dyz      0.0020920
 451    C 19  dx2y2    0.0029377
 452    C 19  dxy      0.0031570
 453    C 19  dz2      0.0192243
 454    C 19  dxz      0.0127140
 455    C 19  dyz      0.0059364
 456    C 19  dx2y2    0.0166683
 457    C 19  dxy      0.0135894
 458    C 19  f(0)     0.0008095
 459    C 19  f(C1)    0.0016153
 460    C 19  f(S1)    0.0005443
 461    C 19  f(C2)    0.0010008
 462    C 19  f(S2)    0.0008942
 463    C 19  f(C3)    0.0015421
 464    C 19  f(S3)    0.0007762
                                             C 19      6.2269789
 465    H 20  S        0.2731524
 466    H 20  S        0.4988011
 467    H 20  S        0.1032229
 468    H 20  px       0.0037280
 469    H 20  py       0.0044362
 470    H 20  pz       0.0139318
                                             H 20      0.8972724
 471    H 21  S        0.2734869
 472    H 21  S        0.4972064
 473    H 21  S        0.0933013
 474    H 21  px       0.0099669
 475    H 21  py       0.0062127
 476    H 21  pz       0.0059043
                                             H 21      0.8860786
 477    H 22  S        0.2734488
 478    H 22  S        0.4968596
 479    H 22  S        0.0929327
 480    H 22  px       0.0099295
 481    H 22  py       0.0058949
 482    H 22  pz       0.0062402
                                             H 22      0.8853057
 483    H 23  S        0.2728728
 484    H 23  S        0.4943337
 485    H 23  S        0.0997242
 486    H 23  px       0.0036612
 487    H 23  py       0.0044124
 488    H 23  pz       0.0139160
                                             H 23      0.8889204
 489    H 24  S        0.2731524
 490    H 24  S        0.4988011
 491    H 24  S        0.1032229
 492    H 24  px       0.0037280
 493    H 24  py       0.0044362
 494    H 24  pz       0.0139318
                                             H 24      0.8972724
 495    C 25  S        0.8549478
 496    C 25  S        1.1163896
 497    C 25  S        0.5292958
 498    C 25  S        0.5639344
 499    C 25  S        0.1851428
 500    C 25  px       0.4652105
 501    C 25  py       0.3815692
 502    C 25  pz       0.4734010
 503    C 25  px       0.3900507
 504    C 25  py       0.4195707
 505    C 25  pz       0.3885171
 506    C 25  px       0.0783096
 507    C 25  py       0.1773557
 508    C 25  pz       0.0924997
 509    C 25  dz2      0.0054169
 510    C 25  dxz      0.0052443
 511    C 25  dyz      0.0020230
 512    C 25  dx2y2    0.0029848
 513    C 25  dxy      0.0031866
 514    C 25  dz2      0.0178464
 515    C 25  dxz      0.0138670
 516    C 25  dyz      0.0059305
 517    C 25  dx2y2    0.0171176
 518    C 25  dxy      0.0134750
 519    C 25  f(0)     0.0008009
 520    C 25  f(C1)    0.0016040
 521    C 25  f(S1)    0.0005263
 522    C 25  f(C2)    0.0010096
 523    C 25  f(S2)    0.0008913
 524    C 25  f(C3)    0.0015665
 525    C 25  f(S3)    0.0007768
                                             C 25      6.2104619
 526    C 26  S        0.8549204
 527    C 26  S        1.1164105
 528    C 26  S        0.5287594
 529    C 26  S        0.5592449
 530    C 26  S        0.2239230
 531    C 26  px       0.4636768
 532    C 26  py       0.3811018
 533    C 26  pz       0.4764045
 534    C 26  px       0.3842666
 535    C 26  py       0.4183330
 536    C 26  pz       0.3929947
 537    C 26  px       0.0674831
 538    C 26  py       0.1737374
 539    C 26  pz       0.0915720
 540    C 26  dz2      0.0053050
 541    C 26  dxz      0.0053441
 542    C 26  dyz      0.0020920
 543    C 26  dx2y2    0.0029377
 544    C 26  dxy      0.0031570
 545    C 26  dz2      0.0192243
 546    C 26  dxz      0.0127140
 547    C 26  dyz      0.0059364
 548    C 26  dx2y2    0.0166683
 549    C 26  dxy      0.0135894
 550    C 26  f(0)     0.0008095
 551    C 26  f(C1)    0.0016153
 552    C 26  f(S1)    0.0005443
 553    C 26  f(C2)    0.0010008
 554    C 26  f(S2)    0.0008942
 555    C 26  f(C3)    0.0015421
 556    C 26  f(S3)    0.0007762
                                             C 26      6.2269789
 557    C 27  S        0.8548977
 558    C 27  S        1.1166989
 559    C 27  S        0.5279874
 560    C 27  S        0.5714196
 561    C 27  S        0.1138210
 562    C 27  px       0.4517499
 563    C 27  py       0.3759636
 564    C 27  pz       0.4910774
 565    C 27  px       0.3960110
 566    C 27  py       0.4211819
 567    C 27  pz       0.3855464
 568    C 27  px       0.0990610
 569    C 27  py       0.1602701
 570    C 27  pz       0.0524252
 571    C 27  dz2      0.0055568
 572    C 27  dxz      0.0060046
 573    C 27  dyz      0.0032444
 574    C 27  dx2y2    0.0017907
 575    C 27  dxy      0.0022844
 576    C 27  dz2      0.0141088
 577    C 27  dxz      0.0191915
 578    C 27  dyz      0.0169350
 579    C 27  dx2y2    0.0071400
 580    C 27  dxy      0.0068274
 581    C 27  f(0)     0.0007795
 582    C 27  f(C1)    0.0019654
 583    C 27  f(S1)    0.0015528
 584    C 27  f(C2)    0.0005218
 585    C 27  f(S2)    0.0006258
 586    C 27  f(C3)    0.0009837
 587    C 27  f(S3)    0.0006765
                                             C 27      6.1083002
 588    C 28  S        0.8550606
 589    C 28  S        1.1156669
 590    C 28  S        0.5167628
 591    C 28  S        0.6261032
 592    C 28  S        0.1499756
 593    C 28  px       0.4484617
 594    C 28  py       0.3803179
 595    C 28  pz       0.4804159
 596    C 28  px       0.3987262
 597    C 28  py       0.4244832
 598    C 28  pz       0.3895649
 599    C 28  px       0.0306212
 600    C 28  py       0.0875089
 601    C 28  pz       0.0636055
 602    C 28  dz2      0.0064804
 603    C 28  dxz      0.0059712
 604    C 28  dyz      0.0032797
 605    C 28  dx2y2    0.0026572
 606    C 28  dxy      0.0029192
 607    C 28  dz2      0.0301468
 608    C 28  dxz      0.0247772
 609    C 28  dyz      0.0204745
 610    C 28  dx2y2    0.0201485
 611    C 28  dxy      0.0161152
 612    C 28  f(0)     0.0009040
 613    C 28  f(C1)    0.0028995
 614    C 28  f(S1)    0.0017112
 615    C 28  f(C2)    0.0008720
 616    C 28  f(S2)    0.0008599
 617    C 28  f(C3)    0.0015351
 618    C 28  f(S3)    0.0009587
                                             C 28      6.1099848
 619    C 29  S        0.8550235
 620    C 29  S        1.1156121
 621    C 29  S        0.5153942
 622    C 29  S        0.6302510
 623    C 29  S        0.1226707
 624    C 29  px       0.4507124
 625    C 29  py       0.3842934
 626    C 29  pz       0.4828728
 627    C 29  px       0.3911235
 628    C 29  py       0.4233677
 629    C 29  pz       0.4058356
 630    C 29  px      -0.0410501
 631    C 29  py       0.0734203
 632    C 29  pz       0.0335959
 633    C 29  dz2      0.0066570
 634    C 29  dxz      0.0059284
 635    C 29  dyz      0.0032443
 636    C 29  dx2y2    0.0027006
 637    C 29  dxy      0.0033131
 638    C 29  dz2      0.0264111
 639    C 29  dxz      0.0275900
 640    C 29  dyz      0.0213241
 641    C 29  dx2y2    0.0200382
 642    C 29  dxy      0.0159256
 643    C 29  f(0)     0.0009829
 644    C 29  f(C1)    0.0026692
 645    C 29  f(S1)    0.0017676
 646    C 29  f(C2)    0.0008172
 647    C 29  f(S2)    0.0009983
 648    C 29  f(C3)    0.0016520
 649    C 29  f(S3)    0.0011161
                                             C 29      5.9862585
 650    C 30  S        0.8549059
 651    C 30  S        1.1166874
 652    C 30  S        0.5283011
 653    C 30  S        0.5703296
 654    C 30  S        0.1019966
 655    C 30  px       0.4522333
 656    C 30  py       0.3754553
 657    C 30  pz       0.4907084
 658    C 30  px       0.3944868
 659    C 30  py       0.4190275
 660    C 30  pz       0.3872659
 661    C 30  px       0.0938190
 662    C 30  py       0.1590601
 663    C 30  pz       0.0529418
 664    C 30  dz2      0.0055078
 665    C 30  dxz      0.0060168
 666    C 30  dyz      0.0032130
 667    C 30  dx2y2    0.0018756
 668    C 30  dxy      0.0022729
 669    C 30  dz2      0.0134180
 670    C 30  dxz      0.0196986
 671    C 30  dyz      0.0165931
 672    C 30  dx2y2    0.0078958
 673    C 30  dxy      0.0064944
 674    C 30  f(0)     0.0007562
 675    C 30  f(C1)    0.0019618
 676    C 30  f(S1)    0.0015870
 677    C 30  f(C2)    0.0005223
 678    C 30  f(S2)    0.0005779
 679    C 30  f(C3)    0.0010577
 680    C 30  f(S3)    0.0006511
                                             C 30      6.0873185
 681    H 31  S        0.2728728
 682    H 31  S        0.4943337
 683    H 31  S        0.0997242
 684    H 31  px       0.0036612
 685    H 31  py       0.0044124
 686    H 31  pz       0.0139160
                                             H 31      0.8889204
 687    H 32  S        0.2734869
 688    H 32  S        0.4972064
 689    H 32  S        0.0933013
 690    H 32  px       0.0099669
 691    H 32  py       0.0062127
 692    H 32  pz       0.0059043
                                             H 32      0.8860786
 693    H 33  S        0.2734488
 694    H 33  S        0.4968596
 695    H 33  S        0.0929327
 696    H 33  px       0.0099295
 697    H 33  py       0.0058949
 698    H 33  pz       0.0062402
                                             H 33      0.8853057
 699    C 34  S        0.8549712
 700    C 34  S        1.1158969
 701    C 34  S        0.5162783
 702    C 34  S        0.6311127
 703    C 34  S       -0.2030851
 704    C 34  px       0.4507281
 705    C 34  py       0.4954377
 706    C 34  pz       0.3608005
 707    C 34  px       0.3801214
 708    C 34  py       0.3877384
 709    C 34  pz       0.4169492
 710    C 34  px       0.0375098
 711    C 34  py       0.0764007
 712    C 34  pz       0.1790781
 713    C 34  dz2      0.0018602
 714    C 34  dxz      0.0027687
 715    C 34  dyz      0.0033590
 716    C 34  dx2y2    0.0072687
 717    C 34  dxy      0.0066397
 718    C 34  dz2      0.0082719
 719    C 34  dxz      0.0135286
 720    C 34  dyz      0.0222198
 721    C 34  dx2y2    0.0261297
 722    C 34  dxy      0.0333377
 723    C 34  f(0)     0.0012768
 724    C 34  f(C1)    0.0012121
 725    C 34  f(S1)    0.0005927
 726    C 34  f(C2)    0.0012864
 727    C 34  f(S2)    0.0008670
 728    C 34  f(C3)    0.0025780
 729    C 34  f(S3)    0.0009499
                                             C 34      5.8340851
 730    C 35  S        0.8550235
 731    C 35  S        1.1156121
 732    C 35  S        0.5153942
 733    C 35  S        0.6302510
 734    C 35  S        0.1226707
 735    C 35  px       0.4507124
 736    C 35  py       0.3842934
 737    C 35  pz       0.4828728
 738    C 35  px       0.3911235
 739    C 35  py       0.4233677
 740    C 35  pz       0.4058356
 741    C 35  px      -0.0410501
 742    C 35  py       0.0734203
 743    C 35  pz       0.0335959
 744    C 35  dz2      0.0066570
 745    C 35  dxz      0.0059284
 746    C 35  dyz      0.0032443
 747    C 35  dx2y2    0.0027006
 748    C 35  dxy      0.0033131
 749    C 35  dz2      0.0264111
 750    C 35  dxz      0.0275900
 751    C 35  dyz      0.0213241
 752    C 35  dx2y2    0.0200382
 753    C 35  dxy      0.0159256
 754    C 35  f(0)     0.0009829
 755    C 35  f(C1)    0.0026692
 756    C 35  f(S1)    0.0017676
 757    C 35  f(C2)    0.0008172
 758    C 35  f(S2)    0.0009983
 759    C 35  f(C3)    0.0016520
 760    C 35  f(S3)    0.0011161
                                             C 35      5.9862585
 761    C 36  S        0.8550606
 762    C 36  S        1.1156669
 763    C 36  S        0.5167628
 764    C 36  S        0.6261032
 765    C 36  S        0.1499756
 766    C 36  px       0.4484617
 767    C 36  py       0.3803179
 768    C 36  pz       0.4804159
 769    C 36  px       0.3987262
 770    C 36  py       0.4244832
 771    C 36  pz       0.3895649
 772    C 36  px       0.0306212
 773    C 36  py       0.0875089
 774    C 36  pz       0.0636055
 775    C 36  dz2      0.0064804
 776    C 36  dxz      0.0059712
 777    C 36  dyz      0.0032797
 778    C 36  dx2y2    0.0026572
 779    C 36  dxy      0.0029192
 780    C 36  dz2      0.0301468
 781    C 36  dxz      0.0247772
 782    C 36  dyz      0.0204745
 783    C 36  dx2y2    0.0201485
 784    C 36  dxy      0.0161152
 785    C 36  f(0)     0.0009040
 786    C 36  f(C1)    0.0028995
 787    C 36  f(S1)    0.0017112
 788    C 36  f(C2)    0.0008720
 789    C 36  f(S2)    0.0008599
 790    C 36  f(C3)    0.0015351
 791    C 36  f(S3)    0.0009587
                                             C 36      6.1099848
 792    C 37  S        0.8542347
 793    C 37  S        1.1172111
 794    C 37  S        0.4870105
 795    C 37  S        0.7695215
 796    C 37  S       -0.4784530
 797    C 37  px       0.4343915
 798    C 37  py       0.4026341
 799    C 37  pz       0.4547295
 800    C 37  px       0.3917589
 801    C 37  py       0.4213593
 802    C 37  pz       0.3971321
 803    C 37  px       0.0995745
 804    C 37  py       0.1350169
 805    C 37  pz       0.0711367
 806    C 37  dz2      0.0046857
 807    C 37  dxz      0.0033528
 808    C 37  dyz      0.0025246
 809    C 37  dx2y2    0.0046508
 810    C 37  dxy      0.0036651
 811    C 37  dz2      0.0163800
 812    C 37  dxz      0.0110441
 813    C 37  dyz      0.0156198
 814    C 37  dx2y2    0.0269285
 815    C 37  dxy      0.0240479
 816    C 37  f(0)     0.0008754
 817    C 37  f(C1)    0.0010808
 818    C 37  f(S1)    0.0006470
 819    C 37  f(C2)    0.0010473
 820    C 37  f(S2)    0.0005817
 821    C 37  f(C3)    0.0014606
 822    C 37  f(S3)    0.0010444
                                             C 37      5.6768949
 823    H 38  S        0.2765845
 824    H 38  S        0.5226840
 825    H 38  S        0.0931788
 826    H 38  px       0.0040982
 827    H 38  py       0.0049837
 828    H 38  pz       0.0137315
                                             H 38      0.9152606
 829    C 39  S        0.8549478
 830    C 39  S        1.1163896
 831    C 39  S        0.5292958
 832    C 39  S        0.5639344
 833    C 39  S        0.1851428
 834    C 39  px       0.4652105
 835    C 39  py       0.3815692
 836    C 39  pz       0.4734010
 837    C 39  px       0.3900507
 838    C 39  py       0.4195707
 839    C 39  pz       0.3885171
 840    C 39  px       0.0783096
 841    C 39  py       0.1773557
 842    C 39  pz       0.0924997
 843    C 39  dz2      0.0054169
 844    C 39  dxz      0.0052443
 845    C 39  dyz      0.0020230
 846    C 39  dx2y2    0.0029848
 847    C 39  dxy      0.0031866
 848    C 39  dz2      0.0178464
 849    C 39  dxz      0.0138670
 850    C 39  dyz      0.0059305
 851    C 39  dx2y2    0.0171176
 852    C 39  dxy      0.0134750
 853    C 39  f(0)     0.0008009
 854    C 39  f(C1)    0.0016040
 855    C 39  f(S1)    0.0005263
 856    C 39  f(C2)    0.0010096
 857    C 39  f(S2)    0.0008913
 858    C 39  f(C3)    0.0015665
 859    C 39  f(S3)    0.0007768
                                             C 39      6.2104619
 860    C 40  S        0.8548977
 861    C 40  S        1.1166989
 862    C 40  S        0.5279874
 863    C 40  S        0.5714196
 864    C 40  S        0.1138210
 865    C 40  px       0.4517499
 866    C 40  py       0.3759636
 867    C 40  pz       0.4910774
 868    C 40  px       0.3960110
 869    C 40  py       0.4211819
 870    C 40  pz       0.3855464
 871    C 40  px       0.0990610
 872    C 40  py       0.1602701
 873    C 40  pz       0.0524252
 874    C 40  dz2      0.0055568
 875    C 40  dxz      0.0060046
 876    C 40  dyz      0.0032444
 877    C 40  dx2y2    0.0017907
 878    C 40  dxy      0.0022844
 879    C 40  dz2      0.0141088
 880    C 40  dxz      0.0191915
 881    C 40  dyz      0.0169350
 882    C 40  dx2y2    0.0071400
 883    C 40  dxy      0.0068274
 884    C 40  f(0)     0.0007795
 885    C 40  f(C1)    0.0019654
 886    C 40  f(S1)    0.0015528
 887    C 40  f(C2)    0.0005218
 888    C 40  f(S2)    0.0006258
 889    C 40  f(C3)    0.0009837
 890    C 40  f(S3)    0.0006765
                                             C 40      6.1083002
 891    C 41  S        0.8549059
 892    C 41  S        1.1166874
 893    C 41  S        0.5283011
 894    C 41  S        0.5703296
 895    C 41  S        0.1019966
 896    C 41  px       0.4522333
 897    C 41  py       0.3754553
 898    C 41  pz       0.4907084
 899    C 41  px       0.3944868
 900    C 41  py       0.4190275
 901    C 41  pz       0.3872659
 902    C 41  px       0.0938190
 903    C 41  py       0.1590601
 904    C 41  pz       0.0529418
 905    C 41  dz2      0.0055078
 906    C 41  dxz      0.0060168
 907    C 41  dyz      0.0032130
 908    C 41  dx2y2    0.0018756
 909    C 41  dxy      0.0022729
 910    C 41  dz2      0.0134180
 911    C 41  dxz      0.0196986
 912    C 41  dyz      0.0165931
 913    C 41  dx2y2    0.0078958
 914    C 41  dxy      0.0064944
 915    C 41  f(0)     0.0007562
 916    C 41  f(C1)    0.0019618
 917    C 41  f(S1)    0.0015870
 918    C 41  f(C2)    0.0005223
 919    C 41  f(S2)    0.0005779
 920    C 41  f(C3)    0.0010577
 921    C 41  f(S3)    0.0006511
                                             C 41      6.0873185
 922    C 42  S        0.8549204
 923    C 42  S        1.1164105
 924    C 42  S        0.5287594
 925    C 42  S        0.5592449
 926    C 42  S        0.2239230
 927    C 42  px       0.4636768
 928    C 42  py       0.3811018
 929    C 42  pz       0.4764045
 930    C 42  px       0.3842666
 931    C 42  py       0.4183330
 932    C 42  pz       0.3929947
 933    C 42  px       0.0674831
 934    C 42  py       0.1737374
 935    C 42  pz       0.0915720
 936    C 42  dz2      0.0053050
 937    C 42  dxz      0.0053441
 938    C 42  dyz      0.0020920
 939    C 42  dx2y2    0.0029377
 940    C 42  dxy      0.0031570
 941    C 42  dz2      0.0192243
 942    C 42  dxz      0.0127140
 943    C 42  dyz      0.0059364
 944    C 42  dx2y2    0.0166683
 945    C 42  dxy      0.0135894
 946    C 42  f(0)     0.0008095
 947    C 42  f(C1)    0.0016153
 948    C 42  f(S1)    0.0005443
 949    C 42  f(C2)    0.0010008
 950    C 42  f(S2)    0.0008942
 951    C 42  f(C3)    0.0015421
 952    C 42  f(S3)    0.0007762
                                             C 42      6.2269789
 953    H 43  S        0.2731524
 954    H 43  S        0.4988011
 955    H 43  S        0.1032229
 956    H 43  px       0.0037280
 957    H 43  py       0.0044362
 958    H 43  pz       0.0139318
                                             H 43      0.8972724
 959    H 44  S        0.2734869
 960    H 44  S        0.4972064
 961    H 44  S        0.0933013
 962    H 44  px       0.0099669
 963    H 44  py       0.0062127
 964    H 44  pz       0.0059043
                                             H 44      0.8860786
 965    H 45  S        0.2734488
 966    H 45  S        0.4968596
 967    H 45  S        0.0929327
 968    H 45  px       0.0099295
 969    H 45  py       0.0058949
 970    H 45  pz       0.0062402
                                             H 45      0.8853057
 971    H 46  S        0.2728728
 972    H 46  S        0.4943337
 973    H 46  S        0.0997242
 974    H 46  px       0.0036612
 975    H 46  py       0.0044124
 976    H 46  pz       0.0139160
                                             H 46      0.8889204

 Total number of electrons:  186.000000


 Mayer-Mulliken atom-atom bond order matrix:                                   

     Atom    1       2       3       4       5       6       7       8       9
     ---- ------  ------  ------  ------  ------  ------  ------  ------  ------
   1.  H  0.0000  0.9893  0.0008 -0.0175 -0.0235  0.0126  0.0078  0.0001 -0.0009
   2.  C  0.9893  0.0000  0.0830  1.3838  1.3416  0.0190  0.0568  0.0008 -0.0192
   3.  C  0.0008  0.0830  0.0000  0.0629  0.0228  1.3181  1.3757  1.0037  0.0072
   4.  C -0.0175  1.3838  0.0629  0.0000  0.0141  0.0377  1.4004  0.0083  0.9917
   5.  C -0.0235  1.3416  0.0228  0.0141  0.0000  1.4412  0.0445  0.0108  0.0070
   6.  C  0.0126  0.0190  1.3181  0.0377  1.4412  0.0000 -0.0035 -0.0257  0.0013
   7.  C  0.0078  0.0568  1.3757  1.4004  0.0445 -0.0035  0.0000 -0.0255 -0.0176
   8.  H  0.0001  0.0008  1.0037  0.0083  0.0108 -0.0257 -0.0255  0.0000  0.0006
   9.  H -0.0009 -0.0192  0.0072  0.9917  0.0070  0.0013 -0.0176  0.0006  0.0000
  10.  H  0.0006  0.0072 -0.0192 -0.0180  0.0013  0.0068  0.9912 -0.0009 -0.0010
  11.  C  0.0009  0.0044  0.0058  0.0003 -0.0201  0.9185  0.0064 -0.0009  0.0001
  12.  C -0.0001 -0.0042  0.0091  0.0037 -0.0180  0.0871 -0.0013  0.0005  0.0002
  13.  C  0.0007  0.0152 -0.0060 -0.0016  0.1958 -0.0180  0.0030 -0.0000  0.0001
  14.  C  0.0000 -0.0124  0.0123  0.0057  0.9206 -0.0415  0.0027  0.0012  0.0011
  15.  H  0.0041  0.0016  0.0001 -0.0002  0.0155  0.0101  0.0003  0.0001  0.0000
  16.  C  0.0002  0.0047  0.0014  0.0003  0.0152 -0.0042  0.0008 -0.0000  0.0000
  17.  C  0.0000  0.0003  0.0009  0.0008 -0.0016  0.0037  0.0001 -0.0000  0.0000
  18.  C  0.0000  0.0008  0.0003  0.0001  0.0030 -0.0013  0.0007  0.0000  0.0000
  19.  C -0.0000  0.0014  0.0040  0.0009 -0.0060  0.0091  0.0003  0.0001 -0.0000
  20.  H  0.0000  0.0002 -0.0000  0.0000  0.0007 -0.0001  0.0000  0.0000  0.0000
  21.  H  0.0000  0.0000 -0.0000  0.0000  0.0001  0.0002  0.0000 -0.0000  0.0000
  22.  H  0.0000  0.0000  0.0000  0.0000  0.0001  0.0001  0.0000  0.0000  0.0000
  23.  H  0.0000 -0.0000  0.0001 -0.0000 -0.0000  0.0005  0.0000  0.0000 -0.0000
  24.  H  0.0001 -0.0001  0.0000  0.0000  0.0006  0.0001  0.0000  0.0000  0.0000
  25.  C -0.0001 -0.0067  0.0006  0.0006  0.0139 -0.0056  0.0001  0.0001 -0.0000
  26.  C  0.0000  0.0006 -0.0071 -0.0001 -0.0044  0.0206  0.0006  0.0003  0.0000
  27.  C  0.0000  0.0006 -0.0001  0.0007  0.0005  0.0028  0.0001  0.0001  0.0000
  28.  C  0.0006  0.0139 -0.0044  0.0005  0.0494 -0.0137  0.0012  0.0001  0.0000
  29.  C  0.0001 -0.0056  0.0206  0.0028 -0.0137  0.0663 -0.0000  0.0003  0.0000
  30.  C  0.0000  0.0001  0.0006  0.0001  0.0012 -0.0000  0.0009  0.0001 -0.0000
  31.  H  0.0000  0.0001  0.0003  0.0001  0.0001  0.0003  0.0001  0.0002  0.0000
  32.  H  0.0000 -0.0000  0.0000  0.0000  0.0000  0.0000 -0.0000  0.0000  0.0000
  33.  H  0.0000  0.0001 -0.0001 -0.0001 -0.0000  0.0001  0.0001 -0.0000  0.0000
  34.  C  0.0009  0.0043 -0.0153 -0.0002  0.0126  0.0187  0.0004  0.0032 -0.0000
  35.  C -0.0000  0.0008  0.0015  0.0011  0.0008  0.0112  0.0004  0.0003  0.0000
  36.  C  0.0001 -0.0006  0.0014  0.0005  0.0070  0.0008  0.0001  0.0002  0.0000
  37.  C -0.0009 -0.0055 -0.0018  0.0005  0.0458  0.0077  0.0034 -0.0001  0.0000
  38.  H  0.0000  0.0013 -0.0001 -0.0000  0.0005  0.0003  0.0003  0.0000  0.0000
  39.  C  0.0000 -0.0001  0.0001  0.0002 -0.0006  0.0008  0.0003 -0.0000  0.0000
  40.  C -0.0000  0.0002  0.0002  0.0000  0.0005  0.0011  0.0001  0.0000  0.0000
  41.  C  0.0000  0.0003  0.0001  0.0001  0.0001  0.0004  0.0001 -0.0000  0.0000
  42.  C  0.0000  0.0001  0.0011  0.0002  0.0014  0.0015  0.0001  0.0001  0.0000
  43.  H  0.0000  0.0000  0.0000 -0.0000  0.0001 -0.0000  0.0000  0.0000  0.0000
  44.  H  0.0000  0.0000  0.0000  0.0000  0.0000  0.0000  0.0000  0.0000 -0.0000
  45.  H -0.0000  0.0000  0.0000  0.0000  0.0000  0.0000  0.0000  0.0000  0.0000
  46.  H  0.0000 -0.0000  0.0001  0.0000  0.0002  0.0003 -0.0000  0.0001  0.0000

     Atom   10      11      12      13      14      15      16      17      18
     ---- ------  ------  ------  ------  ------  ------  ------  ------  ------
   1.  H  0.0006  0.0009 -0.0001  0.0007  0.0000  0.0041  0.0002  0.0000  0.0000
   2.  C  0.0072  0.0044 -0.0042  0.0152 -0.0124  0.0016  0.0047  0.0003  0.0008
   3.  C -0.0192  0.0058  0.0091 -0.0060  0.0123  0.0001  0.0014  0.0009  0.0003
   4.  C -0.0180  0.0003  0.0037 -0.0016  0.0057 -0.0002  0.0003  0.0008  0.0001
   5.  C  0.0013 -0.0201 -0.0180  0.1958  0.9206  0.0155  0.0152 -0.0016  0.0030
   6.  C  0.0068  0.9185  0.0871 -0.0180 -0.0415  0.0101 -0.0042  0.0037 -0.0013
   7.  C  0.9912  0.0064 -0.0013  0.0030  0.0027  0.0003  0.0008  0.0001  0.0007
   8.  H -0.0009 -0.0009  0.0005 -0.0000  0.0012  0.0001 -0.0000 -0.0000  0.0000
   9.  H -0.0010  0.0001  0.0002  0.0001  0.0011  0.0000  0.0000  0.0000  0.0000
  10.  H  0.0000  0.0013  0.0001  0.0001  0.0001  0.0000  0.0000  0.0000  0.0000
  11.  C  0.0013  0.0000  0.9185 -0.0201 -0.0250 -0.0128  0.0044  0.0003  0.0064
  12.  C  0.0001  0.9185  0.0000  1.4412 -0.0415  0.0101  0.0190  0.0377 -0.0035
  13.  C  0.0001 -0.0201  1.4412  0.0000  0.9206  0.0155  1.3416  0.0141  0.0445
  14.  C  0.0001 -0.0250 -0.0415  0.9206  0.0000  0.8965 -0.0124  0.0057  0.0027
  15.  H  0.0000 -0.0128  0.0101  0.0155  0.8965  0.0000  0.0016 -0.0002  0.0003
  16.  C  0.0000  0.0044  0.0190  1.3416 -0.0124  0.0016  0.0000  1.3838  0.0568
  17.  C  0.0000  0.0003  0.0377  0.0141  0.0057 -0.0002  1.3838  0.0000  1.4004
  18.  C  0.0000  0.0064 -0.0035  0.0445  0.0027  0.0003  0.0568  1.4004  0.0000
  19.  C  0.0000  0.0058  1.3181  0.0228  0.0123  0.0001  0.0830  0.0629  1.3757
  20.  H  0.0000  0.0009  0.0126 -0.0235  0.0000  0.0041  0.9893 -0.0175  0.0078
  21.  H  0.0000  0.0001  0.0013  0.0070  0.0011  0.0000 -0.0192  0.9917 -0.0176
  22.  H  0.0000  0.0013  0.0068  0.0013  0.0001  0.0000  0.0072 -0.0180  0.9912
  23.  H  0.0000 -0.0009 -0.0257  0.0108  0.0012  0.0001  0.0008  0.0083 -0.0255
  24.  H  0.0000  0.0009 -0.0000  0.0001 -0.0009  0.0000  0.0000 -0.0000  0.0000
  25.  C  0.0001  0.0043  0.0008 -0.0006 -0.0055  0.0013 -0.0001  0.0002  0.0003
  26.  C -0.0001 -0.0153  0.0015  0.0014 -0.0018 -0.0001  0.0001  0.0002  0.0001
  27.  C -0.0001 -0.0002  0.0011  0.0005  0.0005 -0.0000  0.0002  0.0000  0.0001
  28.  C -0.0000  0.0126  0.0008  0.0070  0.0458  0.0005 -0.0006  0.0005  0.0001
  29.  C  0.0001  0.0187  0.0112  0.0008  0.0077  0.0003  0.0008  0.0011  0.0004
  30.  C  0.0001  0.0004  0.0004  0.0001  0.0034  0.0003  0.0003  0.0001  0.0001
  31.  H -0.0000  0.0032  0.0003  0.0002 -0.0001  0.0000 -0.0000  0.0000 -0.0000
  32.  H  0.0000 -0.0000  0.0000  0.0000  0.0000  0.0000  0.0000  0.0000  0.0000
  33.  H  0.0000  0.0001  0.0000  0.0000 -0.0000  0.0000  0.0000  0.0000  0.0000
  34.  C  0.0001  1.8153  0.0187  0.0126  0.0805  0.0039  0.0043 -0.0002  0.0004
  35.  C  0.0000  0.0187  0.0663 -0.0137  0.0077  0.0003 -0.0056  0.0028 -0.0000
  36.  C  0.0000  0.0126 -0.0137  0.0494  0.0458  0.0005  0.0139  0.0005  0.0012
  37.  C -0.0000  0.0805  0.0077  0.0458  0.8938  0.0033 -0.0055  0.0005  0.0034
  38.  H  0.0000  0.0039  0.0003  0.0005  0.0033 -0.0063  0.0013 -0.0000  0.0003
  39.  C  0.0000  0.0043 -0.0056  0.0139 -0.0055  0.0013 -0.0067  0.0006  0.0001
  40.  C  0.0000 -0.0002  0.0028  0.0005  0.0005 -0.0000  0.0006  0.0007  0.0001
  41.  C  0.0000  0.0004 -0.0000  0.0012  0.0034  0.0003  0.0001  0.0001  0.0009
  42.  C  0.0000 -0.0153  0.0206 -0.0044 -0.0018 -0.0001  0.0006 -0.0001  0.0006
  43.  H -0.0000  0.0009  0.0001  0.0006 -0.0009  0.0000 -0.0001  0.0000  0.0000
  44.  H  0.0000 -0.0000  0.0000  0.0000  0.0000  0.0000 -0.0000  0.0000 -0.0000
  45.  H  0.0000  0.0001  0.0001 -0.0000 -0.0000  0.0000  0.0001 -0.0001  0.0001
  46.  H  0.0000  0.0032  0.0003  0.0001 -0.0001  0.0000  0.0001  0.0001  0.0001

     Atom   19      20      21      22      23      24      25      26      27
     ---- ------  ------  ------  ------  ------  ------  ------  ------  ------
   1.  H -0.0000  0.0000  0.0000  0.0000  0.0000  0.0001 -0.0001  0.0000  0.0000
   2.  C  0.0014  0.0002  0.0000  0.0000 -0.0000 -0.0001 -0.0067  0.0006  0.0006
   3.  C  0.0040 -0.0000 -0.0000  0.0000  0.0001  0.0000  0.0006 -0.0071 -0.0001
   4.  C  0.0009  0.0000  0.0000  0.0000 -0.0000  0.0000  0.0006 -0.0001  0.0007
   5.  C -0.0060  0.0007  0.0001  0.0001 -0.0000  0.0006  0.0139 -0.0044  0.0005
   6.  C  0.0091 -0.0001  0.0002  0.0001  0.0005  0.0001 -0.0056  0.0206  0.0028
   7.  C  0.0003  0.0000  0.0000  0.0000  0.0000  0.0000  0.0001  0.0006  0.0001
   8.  H  0.0001  0.0000 -0.0000  0.0000  0.0000  0.0000  0.0001  0.0003  0.0001
   9.  H -0.0000  0.0000  0.0000  0.0000 -0.0000  0.0000 -0.0000  0.0000  0.0000
  10.  H  0.0000  0.0000  0.0000  0.0000  0.0000  0.0000  0.0001 -0.0001 -0.0001
  11.  C  0.0058  0.0009  0.0001  0.0013 -0.0009  0.0009  0.0043 -0.0153 -0.0002
  12.  C  1.3181  0.0126  0.0013  0.0068 -0.0257 -0.0000  0.0008  0.0015  0.0011
  13.  C  0.0228 -0.0235  0.0070  0.0013  0.0108  0.0001 -0.0006  0.0014  0.0005
  14.  C  0.0123  0.0000  0.0011  0.0001  0.0012 -0.0009 -0.0055 -0.0018  0.0005
  15.  H  0.0001  0.0041  0.0000  0.0000  0.0001  0.0000  0.0013 -0.0001 -0.0000
  16.  C  0.0830  0.9893 -0.0192  0.0072  0.0008  0.0000 -0.0001  0.0001  0.0002
  17.  C  0.0629 -0.0175  0.9917 -0.0180  0.0083 -0.0000  0.0002  0.0002  0.0000
  18.  C  1.3757  0.0078 -0.0176  0.9912 -0.0255  0.0000  0.0003  0.0001  0.0001
  19.  C  0.0000  0.0008  0.0072 -0.0192  1.0037  0.0000  0.0001  0.0011  0.0002
  20.  H  0.0008  0.0000 -0.0009  0.0006  0.0001  0.0000  0.0000  0.0000 -0.0000
  21.  H  0.0072 -0.0009  0.0000 -0.0010  0.0006  0.0000  0.0000  0.0000  0.0000
  22.  H -0.0192  0.0006 -0.0010  0.0000 -0.0009 -0.0000  0.0000  0.0000  0.0000
  23.  H  1.0037  0.0001  0.0006 -0.0009  0.0000  0.0000 -0.0000  0.0001  0.0000
  24.  H  0.0000  0.0000  0.0000 -0.0000  0.0000  0.0000  0.9893  0.0008 -0.0175
  25.  C  0.0001  0.0000  0.0000  0.0000 -0.0000  0.9893  0.0000  0.0830  1.3838
  26.  C  0.0011  0.0000  0.0000  0.0000  0.0001  0.0008  0.0830  0.0000  0.0629
  27.  C  0.0002 -0.0000  0.0000  0.0000  0.0000 -0.0175  1.3838  0.0629  0.0000
  28.  C  0.0014  0.0001  0.0000  0.0000  0.0002 -0.0235  1.3416  0.0228  0.0141
  29.  C  0.0015 -0.0000  0.0000  0.0000  0.0003  0.0126  0.0190  1.3181  0.0377
  30.  C  0.0001  0.0000  0.0000  0.0000 -0.0000  0.0078  0.0568  1.3757  1.4004
  31.  H  0.0001  0.0000  0.0000  0.0000  0.0001  0.0001  0.0008  1.0037  0.0083
  32.  H  0.0000  0.0000 -0.0000  0.0000  0.0000 -0.0009 -0.0192  0.0072  0.9917
  33.  H  0.0000 -0.0000  0.0000  0.0000  0.0000  0.0006  0.0072 -0.0192 -0.0180
  34.  C -0.0153  0.0009 -0.0000  0.0001  0.0032  0.0009  0.0044  0.0058  0.0003
  35.  C  0.0206  0.0001  0.0000  0.0001  0.0003 -0.0001 -0.0042  0.0091  0.0037
  36.  C -0.0044  0.0006  0.0000 -0.0000  0.0001  0.0007  0.0152 -0.0060 -0.0016
  37.  C -0.0018 -0.0009  0.0000 -0.0000 -0.0001  0.0000 -0.0124  0.0123  0.0057
  38.  H -0.0001  0.0000  0.0000  0.0000  0.0000  0.0041  0.0016  0.0001 -0.0002
  39.  C  0.0006 -0.0001 -0.0000  0.0001  0.0001  0.0002  0.0047  0.0014  0.0003
  40.  C -0.0001  0.0000  0.0000 -0.0001  0.0001  0.0000  0.0003  0.0009  0.0008
  41.  C  0.0006  0.0000 -0.0000  0.0001  0.0001  0.0000  0.0008  0.0003  0.0001
  42.  C -0.0071  0.0000  0.0000 -0.0001  0.0003 -0.0000  0.0014  0.0040  0.0009
  43.  H  0.0000  0.0001  0.0000  0.0000  0.0000  0.0000  0.0002 -0.0000  0.0000
  44.  H  0.0000  0.0000  0.0000  0.0000  0.0000  0.0000  0.0000 -0.0000  0.0000
  45.  H -0.0001  0.0000  0.0000  0.0000 -0.0000  0.0000  0.0000  0.0000  0.0000
  46.  H  0.0003  0.0000  0.0000 -0.0000  0.0002  0.0000 -0.0000  0.0001 -0.0000

     Atom   28      29      30      31      32      33      34      35      36
     ---- ------  ------  ------  ------  ------  ------  ------  ------  ------
   1.  H  0.0006  0.0001  0.0000  0.0000  0.0000  0.0000  0.0009 -0.0000  0.0001
   2.  C  0.0139 -0.0056  0.0001  0.0001 -0.0000  0.0001  0.0043  0.0008 -0.0006
   3.  C -0.0044  0.0206  0.0006  0.0003  0.0000 -0.0001 -0.0153  0.0015  0.0014
   4.  C  0.0005  0.0028  0.0001  0.0001  0.0000 -0.0001 -0.0002  0.0011  0.0005
   5.  C  0.0494 -0.0137  0.0012  0.0001  0.0000 -0.0000  0.0126  0.0008  0.0070
   6.  C -0.0137  0.0663 -0.0000  0.0003  0.0000  0.0001  0.0187  0.0112  0.0008
   7.  C  0.0012 -0.0000  0.0009  0.0001 -0.0000  0.0001  0.0004  0.0004  0.0001
   8.  H  0.0001  0.0003  0.0001  0.0002  0.0000 -0.0000  0.0032  0.0003  0.0002
   9.  H  0.0000  0.0000 -0.0000  0.0000  0.0000  0.0000 -0.0000  0.0000  0.0000
  10.  H -0.0000  0.0001  0.0001 -0.0000  0.0000  0.0000  0.0001  0.0000  0.0000
  11.  C  0.0126  0.0187  0.0004  0.0032 -0.0000  0.0001  1.8153  0.0187  0.0126
  12.  C  0.0008  0.0112  0.0004  0.0003  0.0000  0.0000  0.0187  0.0663 -0.0137
  13.  C  0.0070  0.0008  0.0001  0.0002  0.0000  0.0000  0.0126 -0.0137  0.0494
  14.  C  0.0458  0.0077  0.0034 -0.0001  0.0000 -0.0000  0.0805  0.0077  0.0458
  15.  H  0.0005  0.0003  0.0003  0.0000  0.0000  0.0000  0.0039  0.0003  0.0005
  16.  C -0.0006  0.0008  0.0003 -0.0000  0.0000  0.0000  0.0043 -0.0056  0.0139
  17.  C  0.0005  0.0011  0.0001  0.0000  0.0000  0.0000 -0.0002  0.0028  0.0005
  18.  C  0.0001  0.0004  0.0001 -0.0000  0.0000  0.0000  0.0004 -0.0000  0.0012
  19.  C  0.0014  0.0015  0.0001  0.0001  0.0000  0.0000 -0.0153  0.0206 -0.0044
  20.  H  0.0001 -0.0000  0.0000  0.0000  0.0000 -0.0000  0.0009  0.0001  0.0006
  21.  H  0.0000  0.0000  0.0000  0.0000 -0.0000  0.0000 -0.0000  0.0000  0.0000
  22.  H  0.0000  0.0000  0.0000  0.0000  0.0000  0.0000  0.0001  0.0001 -0.0000
  23.  H  0.0002  0.0003 -0.0000  0.0001  0.0000  0.0000  0.0032  0.0003  0.0001
  24.  H -0.0235  0.0126  0.0078  0.0001 -0.0009  0.0006  0.0009 -0.0001  0.0007
  25.  C  1.3416  0.0190  0.0568  0.0008 -0.0192  0.0072  0.0044 -0.0042  0.0152
  26.  C  0.0228  1.3181  1.3757  1.0037  0.0072 -0.0192  0.0058  0.0091 -0.0060
  27.  C  0.0141  0.0377  1.4004  0.0083  0.9917 -0.0180  0.0003  0.0037 -0.0016
  28.  C  0.0000  1.4412  0.0445  0.0108  0.0070  0.0013 -0.0201 -0.0180  0.1958
  29.  C  1.4412  0.0000 -0.0035 -0.0257  0.0013  0.0068  0.9185  0.0871 -0.0180
  30.  C  0.0445 -0.0035  0.0000 -0.0255 -0.0176  0.9912  0.0064 -0.0013  0.0030
  31.  H  0.0108 -0.0257 -0.0255  0.0000  0.0006 -0.0009 -0.0009  0.0005 -0.0000
  32.  H  0.0070  0.0013 -0.0176  0.0006  0.0000 -0.0010  0.0001  0.0002  0.0001
  33.  H  0.0013  0.0068  0.9912 -0.0009 -0.0010  0.0000  0.0013  0.0001  0.0001
  34.  C -0.0201  0.9185  0.0064 -0.0009  0.0001  0.0013  0.0000  0.9185 -0.0201
  35.  C -0.0180  0.0871 -0.0013  0.0005  0.0002  0.0001  0.9185  0.0000  1.4412
  36.  C  0.1958 -0.0180  0.0030 -0.0000  0.0001  0.0001 -0.0201  1.4412  0.0000
  37.  C  0.9206 -0.0415  0.0027  0.0012  0.0011  0.0001 -0.0250 -0.0415  0.9206
  38.  H  0.0155  0.0101  0.0003  0.0001  0.0000  0.0000 -0.0128  0.0101  0.0155
  39.  C  0.0152 -0.0042  0.0008 -0.0000  0.0000  0.0000  0.0044  0.0190  1.3416
  40.  C -0.0016  0.0037  0.0001 -0.0000  0.0000  0.0000  0.0003  0.0377  0.0141
  41.  C  0.0030 -0.0013  0.0007  0.0000  0.0000  0.0000  0.0064 -0.0035  0.0445
  42.  C -0.0060  0.0091  0.0003  0.0001 -0.0000  0.0000  0.0058  1.3181  0.0228
  43.  H  0.0007 -0.0001  0.0000  0.0000  0.0000  0.0000  0.0009  0.0126 -0.0235
  44.  H  0.0001  0.0002  0.0000 -0.0000  0.0000  0.0000  0.0001  0.0013  0.0070
  45.  H  0.0001  0.0001  0.0000  0.0000  0.0000  0.0000  0.0013  0.0068  0.0013
  46.  H -0.0000  0.0005  0.0000  0.0000 -0.0000  0.0000 -0.0009 -0.0257  0.0108

     Atom   37      38      39      40      41      42      43      44      45
     ---- ------  ------  ------  ------  ------  ------  ------  ------  ------
   1.  H -0.0009  0.0000  0.0000 -0.0000  0.0000  0.0000  0.0000  0.0000 -0.0000
   2.  C -0.0055  0.0013 -0.0001  0.0002  0.0003  0.0001  0.0000  0.0000  0.0000
   3.  C -0.0018 -0.0001  0.0001  0.0002  0.0001  0.0011  0.0000  0.0000  0.0000
   4.  C  0.0005 -0.0000  0.0002  0.0000  0.0001  0.0002 -0.0000  0.0000  0.0000
   5.  C  0.0458  0.0005 -0.0006  0.0005  0.0001  0.0014  0.0001  0.0000  0.0000
   6.  C  0.0077  0.0003  0.0008  0.0011  0.0004  0.0015 -0.0000  0.0000  0.0000
   7.  C  0.0034  0.0003  0.0003  0.0001  0.0001  0.0001  0.0000  0.0000  0.0000
   8.  H -0.0001  0.0000 -0.0000  0.0000 -0.0000  0.0001  0.0000  0.0000  0.0000
   9.  H  0.0000  0.0000  0.0000  0.0000  0.0000  0.0000  0.0000 -0.0000  0.0000
  10.  H -0.0000  0.0000  0.0000  0.0000  0.0000  0.0000 -0.0000  0.0000  0.0000
  11.  C  0.0805  0.0039  0.0043 -0.0002  0.0004 -0.0153  0.0009 -0.0000  0.0001
  12.  C  0.0077  0.0003 -0.0056  0.0028 -0.0000  0.0206  0.0001  0.0000  0.0001
  13.  C  0.0458  0.0005  0.0139  0.0005  0.0012 -0.0044  0.0006  0.0000 -0.0000
  14.  C  0.8938  0.0033 -0.0055  0.0005  0.0034 -0.0018 -0.0009  0.0000 -0.0000
  15.  H  0.0033 -0.0063  0.0013 -0.0000  0.0003 -0.0001  0.0000  0.0000  0.0000
  16.  C -0.0055  0.0013 -0.0067  0.0006  0.0001  0.0006 -0.0001 -0.0000  0.0001
  17.  C  0.0005 -0.0000  0.0006  0.0007  0.0001 -0.0001  0.0000  0.0000 -0.0001
  18.  C  0.0034  0.0003  0.0001  0.0001  0.0009  0.0006  0.0000 -0.0000  0.0001
  19.  C -0.0018 -0.0001  0.0006 -0.0001  0.0006 -0.0071  0.0000  0.0000 -0.0001
  20.  H -0.0009  0.0000 -0.0001  0.0000  0.0000  0.0000  0.0001  0.0000  0.0000
  21.  H  0.0000  0.0000 -0.0000  0.0000 -0.0000  0.0000  0.0000  0.0000  0.0000
  22.  H -0.0000  0.0000  0.0001 -0.0001  0.0001 -0.0001  0.0000  0.0000  0.0000
  23.  H -0.0001  0.0000  0.0001  0.0001  0.0001  0.0003  0.0000  0.0000 -0.0000
  24.  H  0.0000  0.0041  0.0002  0.0000  0.0000 -0.0000  0.0000  0.0000  0.0000
  25.  C -0.0124  0.0016  0.0047  0.0003  0.0008  0.0014  0.0002  0.0000  0.0000
  26.  C  0.0123  0.0001  0.0014  0.0009  0.0003  0.0040 -0.0000 -0.0000  0.0000
  27.  C  0.0057 -0.0002  0.0003  0.0008  0.0001  0.0009  0.0000  0.0000  0.0000
  28.  C  0.9206  0.0155  0.0152 -0.0016  0.0030 -0.0060  0.0007  0.0001  0.0001
  29.  C -0.0415  0.0101 -0.0042  0.0037 -0.0013  0.0091 -0.0001  0.0002  0.0001
  30.  C  0.0027  0.0003  0.0008  0.0001  0.0007  0.0003  0.0000  0.0000  0.0000
  31.  H  0.0012  0.0001 -0.0000 -0.0000  0.0000  0.0001  0.0000 -0.0000  0.0000
  32.  H  0.0011  0.0000  0.0000  0.0000  0.0000 -0.0000  0.0000  0.0000  0.0000
  33.  H  0.0001  0.0000  0.0000  0.0000  0.0000  0.0000  0.0000  0.0000  0.0000
  34.  C -0.0250 -0.0128  0.0044  0.0003  0.0064  0.0058  0.0009  0.0001  0.0013
  35.  C -0.0415  0.0101  0.0190  0.0377 -0.0035  1.3181  0.0126  0.0013  0.0068
  36.  C  0.9206  0.0155  1.3416  0.0141  0.0445  0.0228 -0.0235  0.0070  0.0013
  37.  C  0.0000  0.8965 -0.0124  0.0057  0.0027  0.0123  0.0000  0.0011  0.0001
  38.  H  0.8965  0.0000  0.0016 -0.0002  0.0003  0.0001  0.0041  0.0000  0.0000
  39.  C -0.0124  0.0016  0.0000  1.3838  0.0568  0.0830  0.9893 -0.0192  0.0072
  40.  C  0.0057 -0.0002  1.3838  0.0000  1.4004  0.0629 -0.0175  0.9917 -0.0180
  41.  C  0.0027  0.0003  0.0568  1.4004  0.0000  1.3757  0.0078 -0.0176  0.9912
  42.  C  0.0123  0.0001  0.0830  0.0629  1.3757  0.0000  0.0008  0.0072 -0.0192
  43.  H  0.0000  0.0041  0.9893 -0.0175  0.0078  0.0008  0.0000 -0.0009  0.0006
  44.  H  0.0011  0.0000 -0.0192  0.9917 -0.0176  0.0072 -0.0009  0.0000 -0.0010
  45.  H  0.0001  0.0000  0.0072 -0.0180  0.9912 -0.0192  0.0006 -0.0010  0.0000
  46.  H  0.0012  0.0001  0.0008  0.0083 -0.0255  1.0037  0.0001  0.0006 -0.0009

     Atom   46
     ---- ------
   1.  H  0.0000
   2.  C -0.0000
   3.  C  0.0001
   4.  C  0.0000
   5.  C  0.0002
   6.  C  0.0003
   7.  C -0.0000
   8.  H  0.0001
   9.  H  0.0000
  10.  H  0.0000
  11.  C  0.0032
  12.  C  0.0003
  13.  C  0.0001
  14.  C -0.0001
  15.  H  0.0000
  16.  C  0.0001
  17.  C  0.0001
  18.  C  0.0001
  19.  C  0.0003
  20.  H  0.0000
  21.  H  0.0000
  22.  H -0.0000
  23.  H  0.0002
  24.  H  0.0000
  25.  C -0.0000
  26.  C  0.0001
  27.  C -0.0000
  28.  C -0.0000
  29.  C  0.0005
  30.  C  0.0000
  31.  H  0.0000
  32.  H -0.0000
  33.  H  0.0000
  34.  C -0.0009
  35.  C -0.0257
  36.  C  0.0108
  37.  C  0.0012
  38.  H  0.0001
  39.  C  0.0008
  40.  C  0.0083
  41.  C -0.0255
  42.  C  1.0037
  43.  H  0.0001
  44.  H  0.0006
  45.  H -0.0009
  46.  H  0.0000


 Mayer-Mulliken valencies by atom:                                             

     Atom    1
     ---- ------
   1.  H  0.9759
   2.  C  3.8779
   3.  C  3.8807
   4.  C  3.8806
   5.  C  4.0811
   6.  C  3.8855
   7.  C  3.8510
   8.  H  0.9783
   9.  H  0.9707
  10.  H  0.9702
  11.  C  3.7447
  12.  C  3.8855
  13.  C  4.0811
  14.  C  3.7268
  15.  H  0.9527
  16.  C  3.8779
  17.  C  3.8806
  18.  C  3.8510
  19.  C  3.8807
  20.  H  0.9759
  21.  H  0.9707
  22.  H  0.9702
  23.  H  0.9783
  24.  H  0.9759
  25.  C  3.8779
  26.  C  3.8807
  27.  C  3.8806
  28.  C  4.0811
  29.  C  3.8855
  30.  C  3.8510
  31.  H  0.9783
  32.  H  0.9707
  33.  H  0.9702
  34.  C  3.7447
  35.  C  3.8855
  36.  C  4.0811
  37.  C  3.7268
  38.  H  0.9527
  39.  C  3.8779
  40.  C  3.8806
  41.  C  3.8510
  42.  C  3.8807
  43.  H  0.9759
  44.  H  0.9707
  45.  H  0.9702
  46.  H  0.9783
 GSVD:  LWork=      468456 too small for GESVD, short by      495374 words or      495374 for optimal perf.


 NATURAL POPULATIONS:  Natural atomic orbital occupancies 
                                                          
   NAO  Atom  No  lang   Type(AO)    Occupancy      Energy
 ----------------------------------------------------------
     1    H    1  S      Val( 1S)     0.79069       0.04721
     2    H    1  S      Ryd( 2S)     0.00053       0.77883
     3    H    1  S      Ryd( 3S)     0.00023       2.36641
     4    H    1  px     Ryd( 2p)     0.00011       2.79985
     5    H    1  py     Ryd( 2p)     0.00014       2.42760
     6    H    1  pz     Ryd( 2p)     0.00030       3.16723

     7    C    2  S      Cor( 1S)     1.99907     -10.12674
     8    C    2  S      Val( 2S)     0.96211      -0.20119
     9    C    2  S      Ryd( 3S)     0.00095       1.65255
    10    C    2  S      Ryd( 4S)     0.00003       1.95842
    11    C    2  S      Ryd( 5S)     0.00000      21.24612
    12    C    2  px     Val( 2p)     1.04293      -0.06690
    13    C    2  px     Ryd( 3p)     0.00279       1.12036
    14    C    2  px     Ryd( 4p)     0.00024       2.23692
    15    C    2  py     Val( 2p)     1.01012      -0.09560
    16    C    2  py     Ryd( 3p)     0.00161       0.92441
    17    C    2  py     Ryd( 4p)     0.00054       1.56824
    18    C    2  pz     Val( 2p)     1.17103      -0.07291
    19    C    2  pz     Ryd( 3p)     0.00469       1.36737
    20    C    2  pz     Ryd( 4p)     0.00028       1.69906
    21    C    2  dxy    Ryd( 3d)     0.00083       1.69187
    22    C    2  dxy    Ryd( 4d)     0.00017       3.54809
    23    C    2  dxz    Ryd( 3d)     0.00201       1.69079
    24    C    2  dxz    Ryd( 4d)     0.00030       3.49474
    25    C    2  dyz    Ryd( 3d)     0.00068       1.47417
    26    C    2  dyz    Ryd( 4d)     0.00015       3.13909
    27    C    2  dx2y2  Ryd( 3d)     0.00053       1.62113
    28    C    2  dx2y2  Ryd( 4d)     0.00018       3.41384
    29    C    2  dz2    Ryd( 3d)     0.00116       1.98522
    30    C    2  dz2    Ryd( 4d)     0.00066       3.66256
    31    C    2  f(0)   Ryd( 4f)     0.00013       4.10494
    32    C    2  f(C1)  Ryd( 4f)     0.00004       3.94310
    33    C    2  f(S1)  Ryd( 4f)     0.00007       3.49309
    34    C    2  f(C2)  Ryd( 4f)     0.00006       3.75107
    35    C    2  f(S2)  Ryd( 4f)     0.00008       3.88616
    36    C    2  f(C3)  Ryd( 4f)     0.00028       3.61598
    37    C    2  f(S3)  Ryd( 4f)     0.00011       3.88156

    38    C    3  S      Cor( 1S)     1.99906     -10.12655
    39    C    3  S      Val( 2S)     0.96112      -0.19742
    40    C    3  S      Ryd( 3S)     0.00095       1.66334
    41    C    3  S      Ryd( 4S)     0.00003       2.22427
    42    C    3  S      Ryd( 5S)     0.00000      20.94488
    43    C    3  px     Val( 2p)     1.03887      -0.06443
    44    C    3  px     Ryd( 3p)     0.00265       1.13228
    45    C    3  px     Ryd( 4p)     0.00023       2.25253
    46    C    3  py     Val( 2p)     1.00551      -0.09359
    47    C    3  py     Ryd( 3p)     0.00173       0.95541
    48    C    3  py     Ryd( 4p)     0.00052       1.56040
    49    C    3  pz     Val( 2p)     1.17437      -0.07125
    50    C    3  pz     Ryd( 3p)     0.00445       1.36828
    51    C    3  pz     Ryd( 4p)     0.00028       1.70686
    52    C    3  dxy    Ryd( 3d)     0.00078       1.72156
    53    C    3  dxy    Ryd( 4d)     0.00017       3.55342
    54    C    3  dxz    Ryd( 3d)     0.00200       1.71037
    55    C    3  dxz    Ryd( 4d)     0.00031       3.50368
    56    C    3  dyz    Ryd( 3d)     0.00075       1.49334
    57    C    3  dyz    Ryd( 4d)     0.00016       3.13872
    58    C    3  dx2y2  Ryd( 3d)     0.00052       1.63184
    59    C    3  dx2y2  Ryd( 4d)     0.00018       3.39745
    60    C    3  dz2    Ryd( 3d)     0.00107       2.04099
    61    C    3  dz2    Ryd( 4d)     0.00065       3.67804
    62    C    3  f(0)   Ryd( 4f)     0.00013       4.11514
    63    C    3  f(C1)  Ryd( 4f)     0.00003       3.95736
    64    C    3  f(S1)  Ryd( 4f)     0.00008       3.51393
    65    C    3  f(C2)  Ryd( 4f)     0.00005       3.77087
    66    C    3  f(S2)  Ryd( 4f)     0.00009       3.91054
    67    C    3  f(C3)  Ryd( 4f)     0.00026       3.61876
    68    C    3  f(S3)  Ryd( 4f)     0.00010       3.87972

    69    C    4  S      Cor( 1S)     1.99922     -10.12904
    70    C    4  S      Val( 2S)     0.97226      -0.21311
    71    C    4  S      Ryd( 3S)     0.00072       1.35262
    72    C    4  S      Ryd( 4S)     0.00004       1.49933
    73    C    4  S      Ryd( 5S)     0.00000      21.62863
    74    C    4  px     Val( 2p)     1.10643      -0.07119
    75    C    4  px     Ryd( 3p)     0.00354       1.12189
    76    C    4  px     Ryd( 4p)     0.00028       2.18734
    77    C    4  py     Val( 2p)     1.03369      -0.09850
    78    C    4  py     Ryd( 3p)     0.00203       0.83236
    79    C    4  py     Ryd( 4p)     0.00042       1.63110
    80    C    4  pz     Val( 2p)     1.07666      -0.05699
    81    C    4  pz     Ryd( 3p)     0.00378       1.12417
    82    C    4  pz     Ryd( 4p)     0.00022       2.35129
    83    C    4  dxy    Ryd( 3d)     0.00064       1.74785
    84    C    4  dxy    Ryd( 4d)     0.00016       3.13502
    85    C    4  dxz    Ryd( 3d)     0.00120       1.98596
    86    C    4  dxz    Ryd( 4d)     0.00060       3.42823
    87    C    4  dyz    Ryd( 3d)     0.00043       1.70944
    88    C    4  dyz    Ryd( 4d)     0.00027       3.03748
    89    C    4  dx2y2  Ryd( 3d)     0.00048       1.65084
    90    C    4  dx2y2  Ryd( 4d)     0.00013       2.99410
    91    C    4  dz2    Ryd( 3d)     0.00159       1.96726
    92    C    4  dz2    Ryd( 4d)     0.00027       3.47857
    93    C    4  f(0)   Ryd( 4f)     0.00011       4.22324
    94    C    4  f(C1)  Ryd( 4f)     0.00006       3.98269
    95    C    4  f(S1)  Ryd( 4f)     0.00010       3.67583
    96    C    4  f(C2)  Ryd( 4f)     0.00004       3.63152
    97    C    4  f(S2)  Ryd( 4f)     0.00008       3.77955
    98    C    4  f(C3)  Ryd( 4f)     0.00016       3.38527
    99    C    4  f(S3)  Ryd( 4f)     0.00020       3.65062

   100    C    5  S      Cor( 1S)     1.99897     -10.13451
   101    C    5  S      Val( 2S)     0.90708      -0.17783
   102    C    5  S      Ryd( 3S)     0.00155       1.38955
   103    C    5  S      Ryd( 4S)     0.00035       2.75721
   104    C    5  S      Ryd( 5S)     0.00000      20.71739
   105    C    5  px     Val( 2p)     1.02256      -0.05663
   106    C    5  px     Ryd( 3p)     0.00438       1.30047
   107    C    5  px     Ryd( 4p)     0.00034       2.01483
   108    C    5  py     Val( 2p)     1.00611      -0.08978
   109    C    5  py     Ryd( 3p)     0.00254       1.01728
   110    C    5  py     Ryd( 4p)     0.00038       1.77118
   111    C    5  pz     Val( 2p)     1.03786      -0.04588
   112    C    5  pz     Ryd( 3p)     0.00346       1.27228
   113    C    5  pz     Ryd( 4p)     0.00038       2.05697
   114    C    5  dxy    Ryd( 3d)     0.00076       2.10552
   115    C    5  dxy    Ryd( 4d)     0.00030       3.71342
   116    C    5  dxz    Ryd( 3d)     0.00075       2.35603
   117    C    5  dxz    Ryd( 4d)     0.00055       3.63791
   118    C    5  dyz    Ryd( 3d)     0.00045       1.72583
   119    C    5  dyz    Ryd( 4d)     0.00038       3.49740
   120    C    5  dx2y2  Ryd( 3d)     0.00057       1.82309
   121    C    5  dx2y2  Ryd( 4d)     0.00036       3.65655
   122    C    5  dz2    Ryd( 3d)     0.00104       2.45573
   123    C    5  dz2    Ryd( 4d)     0.00052       3.88419
   124    C    5  f(0)   Ryd( 4f)     0.00011       4.34425
   125    C    5  f(C1)  Ryd( 4f)     0.00005       4.21936
   126    C    5  f(S1)  Ryd( 4f)     0.00009       3.82277
   127    C    5  f(C2)  Ryd( 4f)     0.00005       3.79621
   128    C    5  f(S2)  Ryd( 4f)     0.00007       3.94965
   129    C    5  f(C3)  Ryd( 4f)     0.00010       3.82210
   130    C    5  f(S3)  Ryd( 4f)     0.00010       3.95304

   131    C    6  S      Cor( 1S)     1.99892     -10.13262
   132    C    6  S      Val( 2S)     0.90191      -0.17000
   133    C    6  S      Ryd( 3S)     0.00153       1.46143
   134    C    6  S      Ryd( 4S)     0.00039       3.16514
   135    C    6  S      Ryd( 5S)     0.00000      20.24164
   136    C    6  px     Val( 2p)     1.04284      -0.06069
   137    C    6  px     Ryd( 3p)     0.00457       1.32704
   138    C    6  px     Ryd( 4p)     0.00038       2.09294
   139    C    6  py     Val( 2p)     1.01175      -0.09008
   140    C    6  py     Ryd( 3p)     0.00347       1.03779
   141    C    6  py     Ryd( 4p)     0.00040       1.78304
   142    C    6  pz     Val( 2p)     1.06533      -0.05869
   143    C    6  pz     Ryd( 3p)     0.00364       1.23055
   144    C    6  pz     Ryd( 4p)     0.00055       2.04702
   145    C    6  dxy    Ryd( 3d)     0.00082       2.15563
   146    C    6  dxy    Ryd( 4d)     0.00031       3.77539
   147    C    6  dxz    Ryd( 3d)     0.00080       2.36518
   148    C    6  dxz    Ryd( 4d)     0.00048       3.55573
   149    C    6  dyz    Ryd( 3d)     0.00039       1.70312
   150    C    6  dyz    Ryd( 4d)     0.00037       3.48889
   151    C    6  dx2y2  Ryd( 3d)     0.00062       1.83588
   152    C    6  dx2y2  Ryd( 4d)     0.00041       3.64158
   153    C    6  dz2    Ryd( 3d)     0.00118       2.39535
   154    C    6  dz2    Ryd( 4d)     0.00048       3.96421
   155    C    6  f(0)   Ryd( 4f)     0.00009       4.34024
   156    C    6  f(C1)  Ryd( 4f)     0.00005       4.25034
   157    C    6  f(S1)  Ryd( 4f)     0.00009       3.82486
   158    C    6  f(C2)  Ryd( 4f)     0.00004       3.80044
   159    C    6  f(S2)  Ryd( 4f)     0.00007       3.94764
   160    C    6  f(C3)  Ryd( 4f)     0.00011       3.95949
   161    C    6  f(S3)  Ryd( 4f)     0.00012       4.00533

   162    C    7  S      Cor( 1S)     1.99922     -10.12925
   163    C    7  S      Val( 2S)     0.97297      -0.21328
   164    C    7  S      Ryd( 3S)     0.00072       1.34990
   165    C    7  S      Ryd( 4S)     0.00004       1.48854
   166    C    7  S      Ryd( 5S)     0.00000      21.65076
   167    C    7  px     Val( 2p)     1.10547      -0.07046
   168    C    7  px     Ryd( 3p)     0.00349       1.12979
   169    C    7  px     Ryd( 4p)     0.00028       2.20781
   170    C    7  py     Val( 2p)     1.02726      -0.09753
   171    C    7  py     Ryd( 3p)     0.00199       0.83050
   172    C    7  py     Ryd( 4p)     0.00042       1.63483
   173    C    7  pz     Val( 2p)     1.08033      -0.05731
   174    C    7  pz     Ryd( 3p)     0.00376       1.13118
   175    C    7  pz     Ryd( 4p)     0.00021       2.35135
   176    C    7  dxy    Ryd( 3d)     0.00069       1.73130
   177    C    7  dxy    Ryd( 4d)     0.00014       3.15123
   178    C    7  dxz    Ryd( 3d)     0.00115       1.98668
   179    C    7  dxz    Ryd( 4d)     0.00062       3.44048
   180    C    7  dyz    Ryd( 3d)     0.00039       1.70484
   181    C    7  dyz    Ryd( 4d)     0.00027       3.05759
   182    C    7  dx2y2  Ryd( 3d)     0.00048       1.65254
   183    C    7  dx2y2  Ryd( 4d)     0.00014       3.01795
   184    C    7  dz2    Ryd( 3d)     0.00163       1.95309
   185    C    7  dz2    Ryd( 4d)     0.00027       3.46861
   186    C    7  f(0)   Ryd( 4f)     0.00011       4.22287
   187    C    7  f(C1)  Ryd( 4f)     0.00006       3.97731
   188    C    7  f(S1)  Ryd( 4f)     0.00010       3.67685
   189    C    7  f(C2)  Ryd( 4f)     0.00005       3.62366
   190    C    7  f(S2)  Ryd( 4f)     0.00008       3.76891
   191    C    7  f(C3)  Ryd( 4f)     0.00017       3.40121
   192    C    7  f(S3)  Ryd( 4f)     0.00019       3.65731

   193    H    8  S      Val( 1S)     0.78406       0.05454
   194    H    8  S      Ryd( 2S)     0.00051       0.77220
   195    H    8  S      Ryd( 3S)     0.00022       2.36512
   196    H    8  px     Ryd( 2p)     0.00010       2.80902
   197    H    8  py     Ryd( 2p)     0.00014       2.43592
   198    H    8  pz     Ryd( 2p)     0.00030       3.17671

   199    H    9  S      Val( 1S)     0.78698       0.05667
   200    H    9  S      Ryd( 2S)     0.00024       1.05846
   201    H    9  S      Ryd( 3S)     0.00019       1.95082
   202    H    9  px     Ryd( 2p)     0.00029       2.92880
   203    H    9  py     Ryd( 2p)     0.00015       2.43326
   204    H    9  pz     Ryd( 2p)     0.00017       2.94808

   205    H   10  S      Val( 1S)     0.78672       0.05716
   206    H   10  S      Ryd( 2S)     0.00024       1.04627
   207    H   10  S      Ryd( 3S)     0.00019       1.95836
   208    H   10  px     Ryd( 2p)     0.00029       2.93134
   209    H   10  py     Ryd( 2p)     0.00014       2.42573
   210    H   10  pz     Ryd( 2p)     0.00018       2.95954

   211    C   11  S      Cor( 1S)     1.99857     -10.14351
   212    C   11  S      Val( 2S)     0.91300      -0.17517
   213    C   11  S      Ryd( 3S)     0.00081       1.84356
   214    C   11  S      Ryd( 4S)     0.00034       5.28783
   215    C   11  S      Ryd( 5S)     0.00001      17.69098
   216    C   11  px     Val( 2p)     1.01482      -0.04822
   217    C   11  px     Ryd( 3p)     0.00277       1.39089
   218    C   11  px     Ryd( 4p)     0.00040       1.70020
   219    C   11  py     Val( 2p)     1.05893      -0.06765
   220    C   11  py     Ryd( 3p)     0.00178       1.22326
   221    C   11  py     Ryd( 4p)     0.00041       1.71947
   222    C   11  pz     Val( 2p)     0.98090      -0.10129
   223    C   11  pz     Ryd( 3p)     0.00496       1.06526
   224    C   11  pz     Ryd( 4p)     0.00043       1.82489
   225    C   11  dxy    Ryd( 3d)     0.00050       2.16072
   226    C   11  dxy    Ryd( 4d)     0.00072       4.05398
   227    C   11  dxz    Ryd( 3d)     0.00154       1.89743
   228    C   11  dxz    Ryd( 4d)     0.00030       3.97215
   229    C   11  dyz    Ryd( 3d)     0.00165       1.65886
   230    C   11  dyz    Ryd( 4d)     0.00036       3.62991
   231    C   11  dx2y2  Ryd( 3d)     0.00144       2.28586
   232    C   11  dx2y2  Ryd( 4d)     0.00041       3.85558
   233    C   11  dz2    Ryd( 3d)     0.00109       1.92524
   234    C   11  dz2    Ryd( 4d)     0.00026       3.83965
   235    C   11  f(0)   Ryd( 4f)     0.00018       3.92741
   236    C   11  f(C1)  Ryd( 4f)     0.00011       3.98390
   237    C   11  f(S1)  Ryd( 4f)     0.00004       3.94875
   238    C   11  f(C2)  Ryd( 4f)     0.00005       3.87950
   239    C   11  f(S2)  Ryd( 4f)     0.00002       4.00398
   240    C   11  f(C3)  Ryd( 4f)     0.00003       4.16321
   241    C   11  f(S3)  Ryd( 4f)     0.00010       4.61578

   242    C   12  S      Cor( 1S)     1.99892     -10.13262
   243    C   12  S      Val( 2S)     0.90191      -0.17000
   244    C   12  S      Ryd( 3S)     0.00153       1.46143
   245    C   12  S      Ryd( 4S)     0.00039       3.16514
   246    C   12  S      Ryd( 5S)     0.00000      20.24164
   247    C   12  px     Val( 2p)     1.04284      -0.06069
   248    C   12  px     Ryd( 3p)     0.00457       1.32704
   249    C   12  px     Ryd( 4p)     0.00038       2.09294
   250    C   12  py     Val( 2p)     1.01175      -0.09008
   251    C   12  py     Ryd( 3p)     0.00347       1.03779
   252    C   12  py     Ryd( 4p)     0.00040       1.78304
   253    C   12  pz     Val( 2p)     1.06533      -0.05869
   254    C   12  pz     Ryd( 3p)     0.00364       1.23055
   255    C   12  pz     Ryd( 4p)     0.00055       2.04702
   256    C   12  dxy    Ryd( 3d)     0.00082       2.15563
   257    C   12  dxy    Ryd( 4d)     0.00031       3.77539
   258    C   12  dxz    Ryd( 3d)     0.00080       2.36518
   259    C   12  dxz    Ryd( 4d)     0.00048       3.55573
   260    C   12  dyz    Ryd( 3d)     0.00039       1.70312
   261    C   12  dyz    Ryd( 4d)     0.00037       3.48889
   262    C   12  dx2y2  Ryd( 3d)     0.00062       1.83588
   263    C   12  dx2y2  Ryd( 4d)     0.00041       3.64158
   264    C   12  dz2    Ryd( 3d)     0.00118       2.39535
   265    C   12  dz2    Ryd( 4d)     0.00048       3.96421
   266    C   12  f(0)   Ryd( 4f)     0.00009       4.34024
   267    C   12  f(C1)  Ryd( 4f)     0.00005       4.25034
   268    C   12  f(S1)  Ryd( 4f)     0.00009       3.82486
   269    C   12  f(C2)  Ryd( 4f)     0.00004       3.80044
   270    C   12  f(S2)  Ryd( 4f)     0.00007       3.94764
   271    C   12  f(C3)  Ryd( 4f)     0.00011       3.95949
   272    C   12  f(S3)  Ryd( 4f)     0.00012       4.00533

   273    C   13  S      Cor( 1S)     1.99897     -10.13451
   274    C   13  S      Val( 2S)     0.90708      -0.17783
   275    C   13  S      Ryd( 3S)     0.00155       1.38955
   276    C   13  S      Ryd( 4S)     0.00035       2.75721
   277    C   13  S      Ryd( 5S)     0.00000      20.71739
   278    C   13  px     Val( 2p)     1.02256      -0.05663
   279    C   13  px     Ryd( 3p)     0.00438       1.30047
   280    C   13  px     Ryd( 4p)     0.00034       2.01483
   281    C   13  py     Val( 2p)     1.00611      -0.08978
   282    C   13  py     Ryd( 3p)     0.00254       1.01728
   283    C   13  py     Ryd( 4p)     0.00038       1.77118
   284    C   13  pz     Val( 2p)     1.03786      -0.04588
   285    C   13  pz     Ryd( 3p)     0.00346       1.27228
   286    C   13  pz     Ryd( 4p)     0.00038       2.05697
   287    C   13  dxy    Ryd( 3d)     0.00076       2.10552
   288    C   13  dxy    Ryd( 4d)     0.00030       3.71342
   289    C   13  dxz    Ryd( 3d)     0.00075       2.35603
   290    C   13  dxz    Ryd( 4d)     0.00055       3.63791
   291    C   13  dyz    Ryd( 3d)     0.00045       1.72583
   292    C   13  dyz    Ryd( 4d)     0.00038       3.49740
   293    C   13  dx2y2  Ryd( 3d)     0.00057       1.82309
   294    C   13  dx2y2  Ryd( 4d)     0.00036       3.65655
   295    C   13  dz2    Ryd( 3d)     0.00104       2.45573
   296    C   13  dz2    Ryd( 4d)     0.00052       3.88419
   297    C   13  f(0)   Ryd( 4f)     0.00011       4.34425
   298    C   13  f(C1)  Ryd( 4f)     0.00005       4.21936
   299    C   13  f(S1)  Ryd( 4f)     0.00009       3.82277
   300    C   13  f(C2)  Ryd( 4f)     0.00005       3.79621
   301    C   13  f(S2)  Ryd( 4f)     0.00007       3.94965
   302    C   13  f(C3)  Ryd( 4f)     0.00010       3.82210
   303    C   13  f(S3)  Ryd( 4f)     0.00010       3.95304

   304    C   14  S      Cor( 1S)     1.99921     -10.16935
   305    C   14  S      Val( 2S)     0.99656      -0.26506
   306    C   14  S      Ryd( 3S)     0.00125       1.60323
   307    C   14  S      Ryd( 4S)     0.00018       3.71273
   308    C   14  S      Ryd( 5S)     0.00000      20.64168
   309    C   14  px     Val( 2p)     1.04277      -0.09798
   310    C   14  px     Ryd( 3p)     0.00253       1.14565
   311    C   14  px     Ryd( 4p)     0.00043       1.53673
   312    C   14  py     Val( 2p)     1.01240      -0.09463
   313    C   14  py     Ryd( 3p)     0.00123       1.07340
   314    C   14  py     Ryd( 4p)     0.00025       1.57330
   315    C   14  pz     Val( 2p)     1.17633      -0.11731
   316    C   14  pz     Ryd( 3p)     0.00481       1.35829
   317    C   14  pz     Ryd( 4p)     0.00039       2.09994
   318    C   14  dxy    Ryd( 3d)     0.00070       2.05069
   319    C   14  dxy    Ryd( 4d)     0.00039       3.66276
   320    C   14  dxz    Ryd( 3d)     0.00067       2.38477
   321    C   14  dxz    Ryd( 4d)     0.00030       3.61919
   322    C   14  dyz    Ryd( 3d)     0.00089       1.97839
   323    C   14  dyz    Ryd( 4d)     0.00038       3.29133
   324    C   14  dx2y2  Ryd( 3d)     0.00099       2.27392
   325    C   14  dx2y2  Ryd( 4d)     0.00022       3.71478
   326    C   14  dz2    Ryd( 3d)     0.00066       2.35195
   327    C   14  dz2    Ryd( 4d)     0.00035       3.62701
   328    C   14  f(0)   Ryd( 4f)     0.00011       3.99391
   329    C   14  f(C1)  Ryd( 4f)     0.00002       4.01832
   330    C   14  f(S1)  Ryd( 4f)     0.00005       3.95227
   331    C   14  f(C2)  Ryd( 4f)     0.00004       3.87125
   332    C   14  f(S2)  Ryd( 4f)     0.00001       3.87787
   333    C   14  f(C3)  Ryd( 4f)     0.00003       3.84326
   334    C   14  f(S3)  Ryd( 4f)     0.00011       4.34823

   335    H   15  S      Val( 1S)     0.77341       0.04359
   336    H   15  S      Ryd( 2S)     0.00082       0.86853
   337    H   15  S      Ryd( 3S)     0.00014       2.05452
   338    H   15  px     Ryd( 2p)     0.00010       2.95427
   339    H   15  py     Ryd( 2p)     0.00016       2.95303
   340    H   15  pz     Ryd( 2p)     0.00040       3.33048

   341    C   16  S      Cor( 1S)     1.99907     -10.12674
   342    C   16  S      Val( 2S)     0.96211      -0.20119
   343    C   16  S      Ryd( 3S)     0.00095       1.65255
   344    C   16  S      Ryd( 4S)     0.00003       1.95842
   345    C   16  S      Ryd( 5S)     0.00000      21.24612
   346    C   16  px     Val( 2p)     1.04293      -0.06690
   347    C   16  px     Ryd( 3p)     0.00279       1.12036
   348    C   16  px     Ryd( 4p)     0.00024       2.23692
   349    C   16  py     Val( 2p)     1.01012      -0.09560
   350    C   16  py     Ryd( 3p)     0.00161       0.92441
   351    C   16  py     Ryd( 4p)     0.00054       1.56824
   352    C   16  pz     Val( 2p)     1.17103      -0.07291
   353    C   16  pz     Ryd( 3p)     0.00469       1.36737
   354    C   16  pz     Ryd( 4p)     0.00028       1.69906
   355    C   16  dxy    Ryd( 3d)     0.00083       1.69187
   356    C   16  dxy    Ryd( 4d)     0.00017       3.54809
   357    C   16  dxz    Ryd( 3d)     0.00201       1.69079
   358    C   16  dxz    Ryd( 4d)     0.00030       3.49474
   359    C   16  dyz    Ryd( 3d)     0.00068       1.47417
   360    C   16  dyz    Ryd( 4d)     0.00015       3.13909
   361    C   16  dx2y2  Ryd( 3d)     0.00053       1.62113
   362    C   16  dx2y2  Ryd( 4d)     0.00018       3.41384
   363    C   16  dz2    Ryd( 3d)     0.00116       1.98522
   364    C   16  dz2    Ryd( 4d)     0.00066       3.66256
   365    C   16  f(0)   Ryd( 4f)     0.00013       4.10494
   366    C   16  f(C1)  Ryd( 4f)     0.00004       3.94310
   367    C   16  f(S1)  Ryd( 4f)     0.00007       3.49309
   368    C   16  f(C2)  Ryd( 4f)     0.00006       3.75107
   369    C   16  f(S2)  Ryd( 4f)     0.00008       3.88616
   370    C   16  f(C3)  Ryd( 4f)     0.00028       3.61598
   371    C   16  f(S3)  Ryd( 4f)     0.00011       3.88156

   372    C   17  S      Cor( 1S)     1.99922     -10.12904
   373    C   17  S      Val( 2S)     0.97226      -0.21311
   374    C   17  S      Ryd( 3S)     0.00072       1.35262
   375    C   17  S      Ryd( 4S)     0.00004       1.49933
   376    C   17  S      Ryd( 5S)     0.00000      21.62863
   377    C   17  px     Val( 2p)     1.10643      -0.07119
   378    C   17  px     Ryd( 3p)     0.00354       1.12189
   379    C   17  px     Ryd( 4p)     0.00028       2.18734
   380    C   17  py     Val( 2p)     1.03369      -0.09850
   381    C   17  py     Ryd( 3p)     0.00203       0.83236
   382    C   17  py     Ryd( 4p)     0.00042       1.63110
   383    C   17  pz     Val( 2p)     1.07666      -0.05699
   384    C   17  pz     Ryd( 3p)     0.00378       1.12417
   385    C   17  pz     Ryd( 4p)     0.00022       2.35129
   386    C   17  dxy    Ryd( 3d)     0.00064       1.74785
   387    C   17  dxy    Ryd( 4d)     0.00016       3.13502
   388    C   17  dxz    Ryd( 3d)     0.00120       1.98596
   389    C   17  dxz    Ryd( 4d)     0.00060       3.42823
   390    C   17  dyz    Ryd( 3d)     0.00043       1.70944
   391    C   17  dyz    Ryd( 4d)     0.00027       3.03748
   392    C   17  dx2y2  Ryd( 3d)     0.00048       1.65084
   393    C   17  dx2y2  Ryd( 4d)     0.00013       2.99410
   394    C   17  dz2    Ryd( 3d)     0.00159       1.96726
   395    C   17  dz2    Ryd( 4d)     0.00027       3.47857
   396    C   17  f(0)   Ryd( 4f)     0.00011       4.22324
   397    C   17  f(C1)  Ryd( 4f)     0.00006       3.98269
   398    C   17  f(S1)  Ryd( 4f)     0.00010       3.67583
   399    C   17  f(C2)  Ryd( 4f)     0.00004       3.63152
   400    C   17  f(S2)  Ryd( 4f)     0.00008       3.77955
   401    C   17  f(C3)  Ryd( 4f)     0.00016       3.38527
   402    C   17  f(S3)  Ryd( 4f)     0.00020       3.65062

   403    C   18  S      Cor( 1S)     1.99922     -10.12925
   404    C   18  S      Val( 2S)     0.97297      -0.21328
   405    C   18  S      Ryd( 3S)     0.00072       1.34990
   406    C   18  S      Ryd( 4S)     0.00004       1.48854
   407    C   18  S      Ryd( 5S)     0.00000      21.65076
   408    C   18  px     Val( 2p)     1.10547      -0.07046
   409    C   18  px     Ryd( 3p)     0.00349       1.12979
   410    C   18  px     Ryd( 4p)     0.00028       2.20781
   411    C   18  py     Val( 2p)     1.02726      -0.09753
   412    C   18  py     Ryd( 3p)     0.00199       0.83050
   413    C   18  py     Ryd( 4p)     0.00042       1.63483
   414    C   18  pz     Val( 2p)     1.08033      -0.05731
   415    C   18  pz     Ryd( 3p)     0.00376       1.13118
   416    C   18  pz     Ryd( 4p)     0.00021       2.35135
   417    C   18  dxy    Ryd( 3d)     0.00069       1.73130
   418    C   18  dxy    Ryd( 4d)     0.00014       3.15123
   419    C   18  dxz    Ryd( 3d)     0.00115       1.98668
   420    C   18  dxz    Ryd( 4d)     0.00062       3.44048
   421    C   18  dyz    Ryd( 3d)     0.00039       1.70484
   422    C   18  dyz    Ryd( 4d)     0.00027       3.05759
   423    C   18  dx2y2  Ryd( 3d)     0.00048       1.65254
   424    C   18  dx2y2  Ryd( 4d)     0.00014       3.01795
   425    C   18  dz2    Ryd( 3d)     0.00163       1.95309
   426    C   18  dz2    Ryd( 4d)     0.00027       3.46861
   427    C   18  f(0)   Ryd( 4f)     0.00011       4.22287
   428    C   18  f(C1)  Ryd( 4f)     0.00006       3.97731
   429    C   18  f(S1)  Ryd( 4f)     0.00010       3.67685
   430    C   18  f(C2)  Ryd( 4f)     0.00005       3.62366
   431    C   18  f(S2)  Ryd( 4f)     0.00008       3.76891
   432    C   18  f(C3)  Ryd( 4f)     0.00017       3.40121
   433    C   18  f(S3)  Ryd( 4f)     0.00019       3.65731

   434    C   19  S      Cor( 1S)     1.99906     -10.12655
   435    C   19  S      Val( 2S)     0.96112      -0.19742
   436    C   19  S      Ryd( 3S)     0.00095       1.66334
   437    C   19  S      Ryd( 4S)     0.00003       2.22427
   438    C   19  S      Ryd( 5S)     0.00000      20.94488
   439    C   19  px     Val( 2p)     1.03887      -0.06443
   440    C   19  px     Ryd( 3p)     0.00265       1.13228
   441    C   19  px     Ryd( 4p)     0.00023       2.25253
   442    C   19  py     Val( 2p)     1.00551      -0.09359
   443    C   19  py     Ryd( 3p)     0.00173       0.95541
   444    C   19  py     Ryd( 4p)     0.00052       1.56040
   445    C   19  pz     Val( 2p)     1.17437      -0.07125
   446    C   19  pz     Ryd( 3p)     0.00445       1.36828
   447    C   19  pz     Ryd( 4p)     0.00028       1.70686
   448    C   19  dxy    Ryd( 3d)     0.00078       1.72156
   449    C   19  dxy    Ryd( 4d)     0.00017       3.55342
   450    C   19  dxz    Ryd( 3d)     0.00200       1.71037
   451    C   19  dxz    Ryd( 4d)     0.00031       3.50368
   452    C   19  dyz    Ryd( 3d)     0.00075       1.49334
   453    C   19  dyz    Ryd( 4d)     0.00016       3.13872
   454    C   19  dx2y2  Ryd( 3d)     0.00052       1.63184
   455    C   19  dx2y2  Ryd( 4d)     0.00018       3.39745
   456    C   19  dz2    Ryd( 3d)     0.00107       2.04099
   457    C   19  dz2    Ryd( 4d)     0.00065       3.67804
   458    C   19  f(0)   Ryd( 4f)     0.00013       4.11514
   459    C   19  f(C1)  Ryd( 4f)     0.00003       3.95736
   460    C   19  f(S1)  Ryd( 4f)     0.00008       3.51393
   461    C   19  f(C2)  Ryd( 4f)     0.00005       3.77087
   462    C   19  f(S2)  Ryd( 4f)     0.00009       3.91054
   463    C   19  f(C3)  Ryd( 4f)     0.00026       3.61876
   464    C   19  f(S3)  Ryd( 4f)     0.00010       3.87972

   465    H   20  S      Val( 1S)     0.79069       0.04721
   466    H   20  S      Ryd( 2S)     0.00053       0.77883
   467    H   20  S      Ryd( 3S)     0.00023       2.36641
   468    H   20  px     Ryd( 2p)     0.00011       2.79985
   469    H   20  py     Ryd( 2p)     0.00014       2.42760
   470    H   20  pz     Ryd( 2p)     0.00030       3.16723

   471    H   21  S      Val( 1S)     0.78698       0.05667
   472    H   21  S      Ryd( 2S)     0.00024       1.05846
   473    H   21  S      Ryd( 3S)     0.00019       1.95082
   474    H   21  px     Ryd( 2p)     0.00029       2.92880
   475    H   21  py     Ryd( 2p)     0.00015       2.43326
   476    H   21  pz     Ryd( 2p)     0.00017       2.94808

   477    H   22  S      Val( 1S)     0.78672       0.05716
   478    H   22  S      Ryd( 2S)     0.00024       1.04627
   479    H   22  S      Ryd( 3S)     0.00019       1.95836
   480    H   22  px     Ryd( 2p)     0.00029       2.93134
   481    H   22  py     Ryd( 2p)     0.00014       2.42573
   482    H   22  pz     Ryd( 2p)     0.00018       2.95954

   483    H   23  S      Val( 1S)     0.78406       0.05454
   484    H   23  S      Ryd( 2S)     0.00051       0.77220
   485    H   23  S      Ryd( 3S)     0.00022       2.36512
   486    H   23  px     Ryd( 2p)     0.00010       2.80902
   487    H   23  py     Ryd( 2p)     0.00014       2.43592
   488    H   23  pz     Ryd( 2p)     0.00030       3.17671

   489    H   24  S      Val( 1S)     0.79069       0.04721
   490    H   24  S      Ryd( 2S)     0.00053       0.77883
   491    H   24  S      Ryd( 3S)     0.00023       2.36641
   492    H   24  px     Ryd( 2p)     0.00011       2.79985
   493    H   24  py     Ryd( 2p)     0.00014       2.42760
   494    H   24  pz     Ryd( 2p)     0.00030       3.16723

   495    C   25  S      Cor( 1S)     1.99907     -10.12674
   496    C   25  S      Val( 2S)     0.96211      -0.20119
   497    C   25  S      Ryd( 3S)     0.00095       1.65255
   498    C   25  S      Ryd( 4S)     0.00003       1.95842
   499    C   25  S      Ryd( 5S)     0.00000      21.24612
   500    C   25  px     Val( 2p)     1.04293      -0.06690
   501    C   25  px     Ryd( 3p)     0.00279       1.12036
   502    C   25  px     Ryd( 4p)     0.00024       2.23692
   503    C   25  py     Val( 2p)     1.01012      -0.09560
   504    C   25  py     Ryd( 3p)     0.00161       0.92441
   505    C   25  py     Ryd( 4p)     0.00054       1.56824
   506    C   25  pz     Val( 2p)     1.17103      -0.07291
   507    C   25  pz     Ryd( 3p)     0.00469       1.36737
   508    C   25  pz     Ryd( 4p)     0.00028       1.69906
   509    C   25  dxy    Ryd( 3d)     0.00083       1.69187
   510    C   25  dxy    Ryd( 4d)     0.00017       3.54809
   511    C   25  dxz    Ryd( 3d)     0.00201       1.69079
   512    C   25  dxz    Ryd( 4d)     0.00030       3.49474
   513    C   25  dyz    Ryd( 3d)     0.00068       1.47417
   514    C   25  dyz    Ryd( 4d)     0.00015       3.13909
   515    C   25  dx2y2  Ryd( 3d)     0.00053       1.62113
   516    C   25  dx2y2  Ryd( 4d)     0.00018       3.41384
   517    C   25  dz2    Ryd( 3d)     0.00116       1.98522
   518    C   25  dz2    Ryd( 4d)     0.00066       3.66256
   519    C   25  f(0)   Ryd( 4f)     0.00013       4.10494
   520    C   25  f(C1)  Ryd( 4f)     0.00004       3.94310
   521    C   25  f(S1)  Ryd( 4f)     0.00007       3.49309
   522    C   25  f(C2)  Ryd( 4f)     0.00006       3.75107
   523    C   25  f(S2)  Ryd( 4f)     0.00008       3.88616
   524    C   25  f(C3)  Ryd( 4f)     0.00028       3.61598
   525    C   25  f(S3)  Ryd( 4f)     0.00011       3.88156

   526    C   26  S      Cor( 1S)     1.99906     -10.12655
   527    C   26  S      Val( 2S)     0.96112      -0.19742
   528    C   26  S      Ryd( 3S)     0.00095       1.66334
   529    C   26  S      Ryd( 4S)     0.00003       2.22427
   530    C   26  S      Ryd( 5S)     0.00000      20.94488
   531    C   26  px     Val( 2p)     1.03887      -0.06443
   532    C   26  px     Ryd( 3p)     0.00265       1.13228
   533    C   26  px     Ryd( 4p)     0.00023       2.25253
   534    C   26  py     Val( 2p)     1.00551      -0.09359
   535    C   26  py     Ryd( 3p)     0.00173       0.95541
   536    C   26  py     Ryd( 4p)     0.00052       1.56040
   537    C   26  pz     Val( 2p)     1.17437      -0.07125
   538    C   26  pz     Ryd( 3p)     0.00445       1.36828
   539    C   26  pz     Ryd( 4p)     0.00028       1.70686
   540    C   26  dxy    Ryd( 3d)     0.00078       1.72156
   541    C   26  dxy    Ryd( 4d)     0.00017       3.55342
   542    C   26  dxz    Ryd( 3d)     0.00200       1.71037
   543    C   26  dxz    Ryd( 4d)     0.00031       3.50368
   544    C   26  dyz    Ryd( 3d)     0.00075       1.49334
   545    C   26  dyz    Ryd( 4d)     0.00016       3.13872
   546    C   26  dx2y2  Ryd( 3d)     0.00052       1.63184
   547    C   26  dx2y2  Ryd( 4d)     0.00018       3.39745
   548    C   26  dz2    Ryd( 3d)     0.00107       2.04099
   549    C   26  dz2    Ryd( 4d)     0.00065       3.67804
   550    C   26  f(0)   Ryd( 4f)     0.00013       4.11514
   551    C   26  f(C1)  Ryd( 4f)     0.00003       3.95736
   552    C   26  f(S1)  Ryd( 4f)     0.00008       3.51393
   553    C   26  f(C2)  Ryd( 4f)     0.00005       3.77087
   554    C   26  f(S2)  Ryd( 4f)     0.00009       3.91054
   555    C   26  f(C3)  Ryd( 4f)     0.00026       3.61876
   556    C   26  f(S3)  Ryd( 4f)     0.00010       3.87972

   557    C   27  S      Cor( 1S)     1.99922     -10.12904
   558    C   27  S      Val( 2S)     0.97226      -0.21311
   559    C   27  S      Ryd( 3S)     0.00072       1.35262
   560    C   27  S      Ryd( 4S)     0.00004       1.49933
   561    C   27  S      Ryd( 5S)     0.00000      21.62863
   562    C   27  px     Val( 2p)     1.10643      -0.07119
   563    C   27  px     Ryd( 3p)     0.00354       1.12189
   564    C   27  px     Ryd( 4p)     0.00028       2.18734
   565    C   27  py     Val( 2p)     1.03369      -0.09850
   566    C   27  py     Ryd( 3p)     0.00203       0.83236
   567    C   27  py     Ryd( 4p)     0.00042       1.63110
   568    C   27  pz     Val( 2p)     1.07666      -0.05699
   569    C   27  pz     Ryd( 3p)     0.00378       1.12417
   570    C   27  pz     Ryd( 4p)     0.00022       2.35129
   571    C   27  dxy    Ryd( 3d)     0.00064       1.74785
   572    C   27  dxy    Ryd( 4d)     0.00016       3.13502
   573    C   27  dxz    Ryd( 3d)     0.00120       1.98596
   574    C   27  dxz    Ryd( 4d)     0.00060       3.42823
   575    C   27  dyz    Ryd( 3d)     0.00043       1.70944
   576    C   27  dyz    Ryd( 4d)     0.00027       3.03748
   577    C   27  dx2y2  Ryd( 3d)     0.00048       1.65084
   578    C   27  dx2y2  Ryd( 4d)     0.00013       2.99410
   579    C   27  dz2    Ryd( 3d)     0.00159       1.96726
   580    C   27  dz2    Ryd( 4d)     0.00027       3.47857
   581    C   27  f(0)   Ryd( 4f)     0.00011       4.22324
   582    C   27  f(C1)  Ryd( 4f)     0.00006       3.98269
   583    C   27  f(S1)  Ryd( 4f)     0.00010       3.67583
   584    C   27  f(C2)  Ryd( 4f)     0.00004       3.63152
   585    C   27  f(S2)  Ryd( 4f)     0.00008       3.77955
   586    C   27  f(C3)  Ryd( 4f)     0.00016       3.38527
   587    C   27  f(S3)  Ryd( 4f)     0.00020       3.65062

   588    C   28  S      Cor( 1S)     1.99897     -10.13451
   589    C   28  S      Val( 2S)     0.90708      -0.17783
   590    C   28  S      Ryd( 3S)     0.00155       1.38955
   591    C   28  S      Ryd( 4S)     0.00035       2.75721
   592    C   28  S      Ryd( 5S)     0.00000      20.71739
   593    C   28  px     Val( 2p)     1.02256      -0.05663
   594    C   28  px     Ryd( 3p)     0.00438       1.30047
   595    C   28  px     Ryd( 4p)     0.00034       2.01483
   596    C   28  py     Val( 2p)     1.00611      -0.08978
   597    C   28  py     Ryd( 3p)     0.00254       1.01728
   598    C   28  py     Ryd( 4p)     0.00038       1.77118
   599    C   28  pz     Val( 2p)     1.03786      -0.04588
   600    C   28  pz     Ryd( 3p)     0.00346       1.27228
   601    C   28  pz     Ryd( 4p)     0.00038       2.05697
   602    C   28  dxy    Ryd( 3d)     0.00076       2.10552
   603    C   28  dxy    Ryd( 4d)     0.00030       3.71342
   604    C   28  dxz    Ryd( 3d)     0.00075       2.35603
   605    C   28  dxz    Ryd( 4d)     0.00055       3.63791
   606    C   28  dyz    Ryd( 3d)     0.00045       1.72583
   607    C   28  dyz    Ryd( 4d)     0.00038       3.49740
   608    C   28  dx2y2  Ryd( 3d)     0.00057       1.82309
   609    C   28  dx2y2  Ryd( 4d)     0.00036       3.65655
   610    C   28  dz2    Ryd( 3d)     0.00104       2.45573
   611    C   28  dz2    Ryd( 4d)     0.00052       3.88419
   612    C   28  f(0)   Ryd( 4f)     0.00011       4.34425
   613    C   28  f(C1)  Ryd( 4f)     0.00005       4.21936
   614    C   28  f(S1)  Ryd( 4f)     0.00009       3.82277
   615    C   28  f(C2)  Ryd( 4f)     0.00005       3.79621
   616    C   28  f(S2)  Ryd( 4f)     0.00007       3.94965
   617    C   28  f(C3)  Ryd( 4f)     0.00010       3.82210
   618    C   28  f(S3)  Ryd( 4f)     0.00010       3.95304

   619    C   29  S      Cor( 1S)     1.99892     -10.13262
   620    C   29  S      Val( 2S)     0.90191      -0.17000
   621    C   29  S      Ryd( 3S)     0.00153       1.46143
   622    C   29  S      Ryd( 4S)     0.00039       3.16514
   623    C   29  S      Ryd( 5S)     0.00000      20.24164
   624    C   29  px     Val( 2p)     1.04284      -0.06069
   625    C   29  px     Ryd( 3p)     0.00457       1.32704
   626    C   29  px     Ryd( 4p)     0.00038       2.09294
   627    C   29  py     Val( 2p)     1.01175      -0.09008
   628    C   29  py     Ryd( 3p)     0.00347       1.03779
   629    C   29  py     Ryd( 4p)     0.00040       1.78304
   630    C   29  pz     Val( 2p)     1.06533      -0.05869
   631    C   29  pz     Ryd( 3p)     0.00364       1.23055
   632    C   29  pz     Ryd( 4p)     0.00055       2.04702
   633    C   29  dxy    Ryd( 3d)     0.00082       2.15563
   634    C   29  dxy    Ryd( 4d)     0.00031       3.77539
   635    C   29  dxz    Ryd( 3d)     0.00080       2.36518
   636    C   29  dxz    Ryd( 4d)     0.00048       3.55573
   637    C   29  dyz    Ryd( 3d)     0.00039       1.70312
   638    C   29  dyz    Ryd( 4d)     0.00037       3.48889
   639    C   29  dx2y2  Ryd( 3d)     0.00062       1.83588
   640    C   29  dx2y2  Ryd( 4d)     0.00041       3.64158
   641    C   29  dz2    Ryd( 3d)     0.00118       2.39535
   642    C   29  dz2    Ryd( 4d)     0.00048       3.96421
   643    C   29  f(0)   Ryd( 4f)     0.00009       4.34024
   644    C   29  f(C1)  Ryd( 4f)     0.00005       4.25034
   645    C   29  f(S1)  Ryd( 4f)     0.00009       3.82486
   646    C   29  f(C2)  Ryd( 4f)     0.00004       3.80044
   647    C   29  f(S2)  Ryd( 4f)     0.00007       3.94764
   648    C   29  f(C3)  Ryd( 4f)     0.00011       3.95949
   649    C   29  f(S3)  Ryd( 4f)     0.00012       4.00533

   650    C   30  S      Cor( 1S)     1.99922     -10.12925
   651    C   30  S      Val( 2S)     0.97297      -0.21328
   652    C   30  S      Ryd( 3S)     0.00072       1.34990
   653    C   30  S      Ryd( 4S)     0.00004       1.48854
   654    C   30  S      Ryd( 5S)     0.00000      21.65076
   655    C   30  px     Val( 2p)     1.10547      -0.07046
   656    C   30  px     Ryd( 3p)     0.00349       1.12979
   657    C   30  px     Ryd( 4p)     0.00028       2.20781
   658    C   30  py     Val( 2p)     1.02726      -0.09753
   659    C   30  py     Ryd( 3p)     0.00199       0.83050
   660    C   30  py     Ryd( 4p)     0.00042       1.63483
   661    C   30  pz     Val( 2p)     1.08033      -0.05731
   662    C   30  pz     Ryd( 3p)     0.00376       1.13118
   663    C   30  pz     Ryd( 4p)     0.00021       2.35135
   664    C   30  dxy    Ryd( 3d)     0.00069       1.73130
   665    C   30  dxy    Ryd( 4d)     0.00014       3.15123
   666    C   30  dxz    Ryd( 3d)     0.00115       1.98668
   667    C   30  dxz    Ryd( 4d)     0.00062       3.44048
   668    C   30  dyz    Ryd( 3d)     0.00039       1.70484
   669    C   30  dyz    Ryd( 4d)     0.00027       3.05759
   670    C   30  dx2y2  Ryd( 3d)     0.00048       1.65254
   671    C   30  dx2y2  Ryd( 4d)     0.00014       3.01795
   672    C   30  dz2    Ryd( 3d)     0.00163       1.95309
   673    C   30  dz2    Ryd( 4d)     0.00027       3.46861
   674    C   30  f(0)   Ryd( 4f)     0.00011       4.22287
   675    C   30  f(C1)  Ryd( 4f)     0.00006       3.97731
   676    C   30  f(S1)  Ryd( 4f)     0.00010       3.67685
   677    C   30  f(C2)  Ryd( 4f)     0.00005       3.62366
   678    C   30  f(S2)  Ryd( 4f)     0.00008       3.76891
   679    C   30  f(C3)  Ryd( 4f)     0.00017       3.40121
   680    C   30  f(S3)  Ryd( 4f)     0.00019       3.65731

   681    H   31  S      Val( 1S)     0.78406       0.05454
   682    H   31  S      Ryd( 2S)     0.00051       0.77220
   683    H   31  S      Ryd( 3S)     0.00022       2.36512
   684    H   31  px     Ryd( 2p)     0.00010       2.80902
   685    H   31  py     Ryd( 2p)     0.00014       2.43592
   686    H   31  pz     Ryd( 2p)     0.00030       3.17671

   687    H   32  S      Val( 1S)     0.78698       0.05667
   688    H   32  S      Ryd( 2S)     0.00024       1.05846
   689    H   32  S      Ryd( 3S)     0.00019       1.95082
   690    H   32  px     Ryd( 2p)     0.00029       2.92880
   691    H   32  py     Ryd( 2p)     0.00015       2.43326
   692    H   32  pz     Ryd( 2p)     0.00017       2.94808

   693    H   33  S      Val( 1S)     0.78672       0.05716
   694    H   33  S      Ryd( 2S)     0.00024       1.04627
   695    H   33  S      Ryd( 3S)     0.00019       1.95836
   696    H   33  px     Ryd( 2p)     0.00029       2.93134
   697    H   33  py     Ryd( 2p)     0.00014       2.42573
   698    H   33  pz     Ryd( 2p)     0.00018       2.95954

   699    C   34  S      Cor( 1S)     1.99857     -10.14351
   700    C   34  S      Val( 2S)     0.91300      -0.17517
   701    C   34  S      Ryd( 3S)     0.00081       1.84356
   702    C   34  S      Ryd( 4S)     0.00034       5.28783
   703    C   34  S      Ryd( 5S)     0.00001      17.69098
   704    C   34  px     Val( 2p)     1.01482      -0.04822
   705    C   34  px     Ryd( 3p)     0.00277       1.39089
   706    C   34  px     Ryd( 4p)     0.00040       1.70020
   707    C   34  py     Val( 2p)     1.05893      -0.06765
   708    C   34  py     Ryd( 3p)     0.00178       1.22326
   709    C   34  py     Ryd( 4p)     0.00041       1.71947
   710    C   34  pz     Val( 2p)     0.98090      -0.10129
   711    C   34  pz     Ryd( 3p)     0.00496       1.06526
   712    C   34  pz     Ryd( 4p)     0.00043       1.82489
   713    C   34  dxy    Ryd( 3d)     0.00050       2.16072
   714    C   34  dxy    Ryd( 4d)     0.00072       4.05398
   715    C   34  dxz    Ryd( 3d)     0.00154       1.89743
   716    C   34  dxz    Ryd( 4d)     0.00030       3.97215
   717    C   34  dyz    Ryd( 3d)     0.00165       1.65886
   718    C   34  dyz    Ryd( 4d)     0.00036       3.62991
   719    C   34  dx2y2  Ryd( 3d)     0.00144       2.28586
   720    C   34  dx2y2  Ryd( 4d)     0.00041       3.85558
   721    C   34  dz2    Ryd( 3d)     0.00109       1.92524
   722    C   34  dz2    Ryd( 4d)     0.00026       3.83965
   723    C   34  f(0)   Ryd( 4f)     0.00018       3.92741
   724    C   34  f(C1)  Ryd( 4f)     0.00011       3.98390
   725    C   34  f(S1)  Ryd( 4f)     0.00004       3.94875
   726    C   34  f(C2)  Ryd( 4f)     0.00005       3.87950
   727    C   34  f(S2)  Ryd( 4f)     0.00002       4.00398
   728    C   34  f(C3)  Ryd( 4f)     0.00003       4.16321
   729    C   34  f(S3)  Ryd( 4f)     0.00010       4.61578

   730    C   35  S      Cor( 1S)     1.99892     -10.13262
   731    C   35  S      Val( 2S)     0.90191      -0.17000
   732    C   35  S      Ryd( 3S)     0.00153       1.46143
   733    C   35  S      Ryd( 4S)     0.00039       3.16514
   734    C   35  S      Ryd( 5S)     0.00000      20.24164
   735    C   35  px     Val( 2p)     1.04284      -0.06069
   736    C   35  px     Ryd( 3p)     0.00457       1.32704
   737    C   35  px     Ryd( 4p)     0.00038       2.09294
   738    C   35  py     Val( 2p)     1.01175      -0.09008
   739    C   35  py     Ryd( 3p)     0.00347       1.03779
   740    C   35  py     Ryd( 4p)     0.00040       1.78304
   741    C   35  pz     Val( 2p)     1.06533      -0.05869
   742    C   35  pz     Ryd( 3p)     0.00364       1.23055
   743    C   35  pz     Ryd( 4p)     0.00055       2.04702
   744    C   35  dxy    Ryd( 3d)     0.00082       2.15563
   745    C   35  dxy    Ryd( 4d)     0.00031       3.77539
   746    C   35  dxz    Ryd( 3d)     0.00080       2.36518
   747    C   35  dxz    Ryd( 4d)     0.00048       3.55573
   748    C   35  dyz    Ryd( 3d)     0.00039       1.70312
   749    C   35  dyz    Ryd( 4d)     0.00037       3.48889
   750    C   35  dx2y2  Ryd( 3d)     0.00062       1.83588
   751    C   35  dx2y2  Ryd( 4d)     0.00041       3.64158
   752    C   35  dz2    Ryd( 3d)     0.00118       2.39535
   753    C   35  dz2    Ryd( 4d)     0.00048       3.96421
   754    C   35  f(0)   Ryd( 4f)     0.00009       4.34024
   755    C   35  f(C1)  Ryd( 4f)     0.00005       4.25034
   756    C   35  f(S1)  Ryd( 4f)     0.00009       3.82486
   757    C   35  f(C2)  Ryd( 4f)     0.00004       3.80044
   758    C   35  f(S2)  Ryd( 4f)     0.00007       3.94764
   759    C   35  f(C3)  Ryd( 4f)     0.00011       3.95949
   760    C   35  f(S3)  Ryd( 4f)     0.00012       4.00533

   761    C   36  S      Cor( 1S)     1.99897     -10.13451
   762    C   36  S      Val( 2S)     0.90708      -0.17783
   763    C   36  S      Ryd( 3S)     0.00155       1.38955
   764    C   36  S      Ryd( 4S)     0.00035       2.75721
   765    C   36  S      Ryd( 5S)     0.00000      20.71739
   766    C   36  px     Val( 2p)     1.02256      -0.05663
   767    C   36  px     Ryd( 3p)     0.00438       1.30047
   768    C   36  px     Ryd( 4p)     0.00034       2.01483
   769    C   36  py     Val( 2p)     1.00611      -0.08978
   770    C   36  py     Ryd( 3p)     0.00254       1.01728
   771    C   36  py     Ryd( 4p)     0.00038       1.77118
   772    C   36  pz     Val( 2p)     1.03786      -0.04588
   773    C   36  pz     Ryd( 3p)     0.00346       1.27228
   774    C   36  pz     Ryd( 4p)     0.00038       2.05697
   775    C   36  dxy    Ryd( 3d)     0.00076       2.10552
   776    C   36  dxy    Ryd( 4d)     0.00030       3.71342
   777    C   36  dxz    Ryd( 3d)     0.00075       2.35603
   778    C   36  dxz    Ryd( 4d)     0.00055       3.63791
   779    C   36  dyz    Ryd( 3d)     0.00045       1.72583
   780    C   36  dyz    Ryd( 4d)     0.00038       3.49740
   781    C   36  dx2y2  Ryd( 3d)     0.00057       1.82309
   782    C   36  dx2y2  Ryd( 4d)     0.00036       3.65655
   783    C   36  dz2    Ryd( 3d)     0.00104       2.45573
   784    C   36  dz2    Ryd( 4d)     0.00052       3.88419
   785    C   36  f(0)   Ryd( 4f)     0.00011       4.34425
   786    C   36  f(C1)  Ryd( 4f)     0.00005       4.21936
   787    C   36  f(S1)  Ryd( 4f)     0.00009       3.82277
   788    C   36  f(C2)  Ryd( 4f)     0.00005       3.79621
   789    C   36  f(S2)  Ryd( 4f)     0.00007       3.94965
   790    C   36  f(C3)  Ryd( 4f)     0.00010       3.82210
   791    C   36  f(S3)  Ryd( 4f)     0.00010       3.95304

   792    C   37  S      Cor( 1S)     1.99921     -10.16935
   793    C   37  S      Val( 2S)     0.99656      -0.26506
   794    C   37  S      Ryd( 3S)     0.00125       1.60323
   795    C   37  S      Ryd( 4S)     0.00018       3.71273
   796    C   37  S      Ryd( 5S)     0.00000      20.64168
   797    C   37  px     Val( 2p)     1.04277      -0.09798
   798    C   37  px     Ryd( 3p)     0.00253       1.14565
   799    C   37  px     Ryd( 4p)     0.00043       1.53673
   800    C   37  py     Val( 2p)     1.01240      -0.09463
   801    C   37  py     Ryd( 3p)     0.00123       1.07340
   802    C   37  py     Ryd( 4p)     0.00025       1.57330
   803    C   37  pz     Val( 2p)     1.17633      -0.11731
   804    C   37  pz     Ryd( 3p)     0.00481       1.35829
   805    C   37  pz     Ryd( 4p)     0.00039       2.09994
   806    C   37  dxy    Ryd( 3d)     0.00070       2.05069
   807    C   37  dxy    Ryd( 4d)     0.00039       3.66276
   808    C   37  dxz    Ryd( 3d)     0.00067       2.38477
   809    C   37  dxz    Ryd( 4d)     0.00030       3.61919
   810    C   37  dyz    Ryd( 3d)     0.00089       1.97839
   811    C   37  dyz    Ryd( 4d)     0.00038       3.29133
   812    C   37  dx2y2  Ryd( 3d)     0.00099       2.27392
   813    C   37  dx2y2  Ryd( 4d)     0.00022       3.71478
   814    C   37  dz2    Ryd( 3d)     0.00066       2.35195
   815    C   37  dz2    Ryd( 4d)     0.00035       3.62701
   816    C   37  f(0)   Ryd( 4f)     0.00011       3.99391
   817    C   37  f(C1)  Ryd( 4f)     0.00002       4.01832
   818    C   37  f(S1)  Ryd( 4f)     0.00005       3.95227
   819    C   37  f(C2)  Ryd( 4f)     0.00004       3.87125
   820    C   37  f(S2)  Ryd( 4f)     0.00001       3.87787
   821    C   37  f(C3)  Ryd( 4f)     0.00003       3.84326
   822    C   37  f(S3)  Ryd( 4f)     0.00011       4.34823

   823    H   38  S      Val( 1S)     0.77341       0.04359
   824    H   38  S      Ryd( 2S)     0.00082       0.86853
   825    H   38  S      Ryd( 3S)     0.00014       2.05452
   826    H   38  px     Ryd( 2p)     0.00010       2.95427
   827    H   38  py     Ryd( 2p)     0.00016       2.95303
   828    H   38  pz     Ryd( 2p)     0.00040       3.33048

   829    C   39  S      Cor( 1S)     1.99907     -10.12674
   830    C   39  S      Val( 2S)     0.96211      -0.20119
   831    C   39  S      Ryd( 3S)     0.00095       1.65255
   832    C   39  S      Ryd( 4S)     0.00003       1.95842
   833    C   39  S      Ryd( 5S)     0.00000      21.24612
   834    C   39  px     Val( 2p)     1.04293      -0.06690
   835    C   39  px     Ryd( 3p)     0.00279       1.12036
   836    C   39  px     Ryd( 4p)     0.00024       2.23692
   837    C   39  py     Val( 2p)     1.01012      -0.09560
   838    C   39  py     Ryd( 3p)     0.00161       0.92441
   839    C   39  py     Ryd( 4p)     0.00054       1.56824
   840    C   39  pz     Val( 2p)     1.17103      -0.07291
   841    C   39  pz     Ryd( 3p)     0.00469       1.36737
   842    C   39  pz     Ryd( 4p)     0.00028       1.69906
   843    C   39  dxy    Ryd( 3d)     0.00083       1.69187
   844    C   39  dxy    Ryd( 4d)     0.00017       3.54809
   845    C   39  dxz    Ryd( 3d)     0.00201       1.69079
   846    C   39  dxz    Ryd( 4d)     0.00030       3.49474
   847    C   39  dyz    Ryd( 3d)     0.00068       1.47417
   848    C   39  dyz    Ryd( 4d)     0.00015       3.13909
   849    C   39  dx2y2  Ryd( 3d)     0.00053       1.62113
   850    C   39  dx2y2  Ryd( 4d)     0.00018       3.41384
   851    C   39  dz2    Ryd( 3d)     0.00116       1.98522
   852    C   39  dz2    Ryd( 4d)     0.00066       3.66256
   853    C   39  f(0)   Ryd( 4f)     0.00013       4.10494
   854    C   39  f(C1)  Ryd( 4f)     0.00004       3.94310
   855    C   39  f(S1)  Ryd( 4f)     0.00007       3.49309
   856    C   39  f(C2)  Ryd( 4f)     0.00006       3.75107
   857    C   39  f(S2)  Ryd( 4f)     0.00008       3.88616
   858    C   39  f(C3)  Ryd( 4f)     0.00028       3.61598
   859    C   39  f(S3)  Ryd( 4f)     0.00011       3.88156

   860    C   40  S      Cor( 1S)     1.99922     -10.12904
   861    C   40  S      Val( 2S)     0.97226      -0.21311
   862    C   40  S      Ryd( 3S)     0.00072       1.35262
   863    C   40  S      Ryd( 4S)     0.00004       1.49933
   864    C   40  S      Ryd( 5S)     0.00000      21.62863
   865    C   40  px     Val( 2p)     1.10643      -0.07119
   866    C   40  px     Ryd( 3p)     0.00354       1.12189
   867    C   40  px     Ryd( 4p)     0.00028       2.18734
   868    C   40  py     Val( 2p)     1.03369      -0.09850
   869    C   40  py     Ryd( 3p)     0.00203       0.83236
   870    C   40  py     Ryd( 4p)     0.00042       1.63110
   871    C   40  pz     Val( 2p)     1.07666      -0.05699
   872    C   40  pz     Ryd( 3p)     0.00378       1.12417
   873    C   40  pz     Ryd( 4p)     0.00022       2.35129
   874    C   40  dxy    Ryd( 3d)     0.00064       1.74785
   875    C   40  dxy    Ryd( 4d)     0.00016       3.13502
   876    C   40  dxz    Ryd( 3d)     0.00120       1.98596
   877    C   40  dxz    Ryd( 4d)     0.00060       3.42823
   878    C   40  dyz    Ryd( 3d)     0.00043       1.70944
   879    C   40  dyz    Ryd( 4d)     0.00027       3.03748
   880    C   40  dx2y2  Ryd( 3d)     0.00048       1.65084
   881    C   40  dx2y2  Ryd( 4d)     0.00013       2.99410
   882    C   40  dz2    Ryd( 3d)     0.00159       1.96726
   883    C   40  dz2    Ryd( 4d)     0.00027       3.47857
   884    C   40  f(0)   Ryd( 4f)     0.00011       4.22324
   885    C   40  f(C1)  Ryd( 4f)     0.00006       3.98269
   886    C   40  f(S1)  Ryd( 4f)     0.00010       3.67583
   887    C   40  f(C2)  Ryd( 4f)     0.00004       3.63152
   888    C   40  f(S2)  Ryd( 4f)     0.00008       3.77955
   889    C   40  f(C3)  Ryd( 4f)     0.00016       3.38527
   890    C   40  f(S3)  Ryd( 4f)     0.00020       3.65062

   891    C   41  S      Cor( 1S)     1.99922     -10.12925
   892    C   41  S      Val( 2S)     0.97297      -0.21328
   893    C   41  S      Ryd( 3S)     0.00072       1.34990
   894    C   41  S      Ryd( 4S)     0.00004       1.48854
   895    C   41  S      Ryd( 5S)     0.00000      21.65076
   896    C   41  px     Val( 2p)     1.10547      -0.07046
   897    C   41  px     Ryd( 3p)     0.00349       1.12979
   898    C   41  px     Ryd( 4p)     0.00028       2.20781
   899    C   41  py     Val( 2p)     1.02726      -0.09753
   900    C   41  py     Ryd( 3p)     0.00199       0.83050
   901    C   41  py     Ryd( 4p)     0.00042       1.63483
   902    C   41  pz     Val( 2p)     1.08033      -0.05731
   903    C   41  pz     Ryd( 3p)     0.00376       1.13118
   904    C   41  pz     Ryd( 4p)     0.00021       2.35135
   905    C   41  dxy    Ryd( 3d)     0.00069       1.73130
   906    C   41  dxy    Ryd( 4d)     0.00014       3.15123
   907    C   41  dxz    Ryd( 3d)     0.00115       1.98668
   908    C   41  dxz    Ryd( 4d)     0.00062       3.44048
   909    C   41  dyz    Ryd( 3d)     0.00039       1.70484
   910    C   41  dyz    Ryd( 4d)     0.00027       3.05759
   911    C   41  dx2y2  Ryd( 3d)     0.00048       1.65254
   912    C   41  dx2y2  Ryd( 4d)     0.00014       3.01795
   913    C   41  dz2    Ryd( 3d)     0.00163       1.95309
   914    C   41  dz2    Ryd( 4d)     0.00027       3.46861
   915    C   41  f(0)   Ryd( 4f)     0.00011       4.22287
   916    C   41  f(C1)  Ryd( 4f)     0.00006       3.97731
   917    C   41  f(S1)  Ryd( 4f)     0.00010       3.67685
   918    C   41  f(C2)  Ryd( 4f)     0.00005       3.62366
   919    C   41  f(S2)  Ryd( 4f)     0.00008       3.76891
   920    C   41  f(C3)  Ryd( 4f)     0.00017       3.40121
   921    C   41  f(S3)  Ryd( 4f)     0.00019       3.65731

   922    C   42  S      Cor( 1S)     1.99906     -10.12655
   923    C   42  S      Val( 2S)     0.96112      -0.19742
   924    C   42  S      Ryd( 3S)     0.00095       1.66334
   925    C   42  S      Ryd( 4S)     0.00003       2.22427
   926    C   42  S      Ryd( 5S)     0.00000      20.94488
   927    C   42  px     Val( 2p)     1.03887      -0.06443
   928    C   42  px     Ryd( 3p)     0.00265       1.13228
   929    C   42  px     Ryd( 4p)     0.00023       2.25253
   930    C   42  py     Val( 2p)     1.00551      -0.09359
   931    C   42  py     Ryd( 3p)     0.00173       0.95541
   932    C   42  py     Ryd( 4p)     0.00052       1.56040
   933    C   42  pz     Val( 2p)     1.17437      -0.07125
   934    C   42  pz     Ryd( 3p)     0.00445       1.36828
   935    C   42  pz     Ryd( 4p)     0.00028       1.70686
   936    C   42  dxy    Ryd( 3d)     0.00078       1.72156
   937    C   42  dxy    Ryd( 4d)     0.00017       3.55342
   938    C   42  dxz    Ryd( 3d)     0.00200       1.71037
   939    C   42  dxz    Ryd( 4d)     0.00031       3.50368
   940    C   42  dyz    Ryd( 3d)     0.00075       1.49334
   941    C   42  dyz    Ryd( 4d)     0.00016       3.13872
   942    C   42  dx2y2  Ryd( 3d)     0.00052       1.63184
   943    C   42  dx2y2  Ryd( 4d)     0.00018       3.39745
   944    C   42  dz2    Ryd( 3d)     0.00107       2.04099
   945    C   42  dz2    Ryd( 4d)     0.00065       3.67804
   946    C   42  f(0)   Ryd( 4f)     0.00013       4.11514
   947    C   42  f(C1)  Ryd( 4f)     0.00003       3.95736
   948    C   42  f(S1)  Ryd( 4f)     0.00008       3.51393
   949    C   42  f(C2)  Ryd( 4f)     0.00005       3.77087
   950    C   42  f(S2)  Ryd( 4f)     0.00009       3.91054
   951    C   42  f(C3)  Ryd( 4f)     0.00026       3.61876
   952    C   42  f(S3)  Ryd( 4f)     0.00010       3.87972

   953    H   43  S      Val( 1S)     0.79069       0.04721
   954    H   43  S      Ryd( 2S)     0.00053       0.77883
   955    H   43  S      Ryd( 3S)     0.00023       2.36641
   956    H   43  px     Ryd( 2p)     0.00011       2.79985
   957    H   43  py     Ryd( 2p)     0.00014       2.42760
   958    H   43  pz     Ryd( 2p)     0.00030       3.16723

   959    H   44  S      Val( 1S)     0.78698       0.05667
   960    H   44  S      Ryd( 2S)     0.00024       1.05846
   961    H   44  S      Ryd( 3S)     0.00019       1.95082
   962    H   44  px     Ryd( 2p)     0.00029       2.92880
   963    H   44  py     Ryd( 2p)     0.00015       2.43326
   964    H   44  pz     Ryd( 2p)     0.00017       2.94808

   965    H   45  S      Val( 1S)     0.78672       0.05716
   966    H   45  S      Ryd( 2S)     0.00024       1.04627
   967    H   45  S      Ryd( 3S)     0.00019       1.95836
   968    H   45  px     Ryd( 2p)     0.00029       2.93134
   969    H   45  py     Ryd( 2p)     0.00014       2.42573
   970    H   45  pz     Ryd( 2p)     0.00018       2.95954

   971    H   46  S      Val( 1S)     0.78406       0.05454
   972    H   46  S      Ryd( 2S)     0.00051       0.77220
   973    H   46  S      Ryd( 3S)     0.00022       2.36512
   974    H   46  px     Ryd( 2p)     0.00010       2.80902
   975    H   46  py     Ryd( 2p)     0.00014       2.43592
   976    H   46  pz     Ryd( 2p)     0.00030       3.17671

 WARNING:  1 low occupancy (<1.9990e) core orbital  found on  C    5
           1 low occupancy (<1.9990e) core orbital  found on  C    6
           1 low occupancy (<1.9990e) core orbital  found on  C   11
           1 low occupancy (<1.9990e) core orbital  found on  C   12
           1 low occupancy (<1.9990e) core orbital  found on  C   13
           1 low occupancy (<1.9990e) core orbital  found on  C   28
           1 low occupancy (<1.9990e) core orbital  found on  C   29
           1 low occupancy (<1.9990e) core orbital  found on  C   34
           1 low occupancy (<1.9990e) core orbital  found on  C   35
           1 low occupancy (<1.9990e) core orbital  found on  C   36

 WARNING:  Population inversion found on atom  C   11
           Population inversion found on atom  C   34


 Summary of Natural Population Analysis:                  
                                                          
                                       Natural Population 
                Natural  -----------------------------------------------
    Atom  No    Charge         Core      Valence    Rydberg      Total
 -----------------------------------------------------------------------
      H    1    0.20800      0.00000     0.79069    0.00131     0.79200
      C    2   -0.20382      1.99907     4.18619    0.01857     6.20382
      C    3   -0.19710      1.99906     4.17986    0.01818     6.19710
      C    4   -0.20581      1.99922     4.18904    0.01755     6.20581
      C    5    0.00779      1.99897     3.97360    0.01964     5.99221
      C    6   -0.04212      1.99892     4.02182    0.02137     6.04212
      C    7   -0.20270      1.99922     4.18602    0.01746     6.20270
      H    8    0.21467      0.00000     0.78406    0.00127     0.78533
      H    9    0.21198      0.00000     0.78698    0.00104     0.78802
      H   10    0.21224      0.00000     0.78672    0.00104     0.78776
      C   11    0.01306      1.99857     3.96765    0.02072     5.98694
      C   12   -0.04212      1.99892     4.02182    0.02137     6.04212
      C   13    0.00779      1.99897     3.97360    0.01964     5.99221
      C   14   -0.24426      1.99921     4.22805    0.01699     6.24426
      H   15    0.22497      0.00000     0.77341    0.00163     0.77503
      C   16   -0.20382      1.99907     4.18619    0.01857     6.20382
      C   17   -0.20581      1.99922     4.18904    0.01755     6.20581
      C   18   -0.20270      1.99922     4.18602    0.01746     6.20270
      C   19   -0.19710      1.99906     4.17986    0.01818     6.19710
      H   20    0.20800      0.00000     0.79069    0.00131     0.79200
      H   21    0.21198      0.00000     0.78698    0.00104     0.78802
      H   22    0.21224      0.00000     0.78672    0.00104     0.78776
      H   23    0.21467      0.00000     0.78406    0.00127     0.78533
      H   24    0.20800      0.00000     0.79069    0.00131     0.79200
      C   25   -0.20382      1.99907     4.18619    0.01857     6.20382
      C   26   -0.19710      1.99906     4.17986    0.01818     6.19710
      C   27   -0.20581      1.99922     4.18904    0.01755     6.20581
      C   28    0.00779      1.99897     3.97360    0.01964     5.99221
      C   29   -0.04212      1.99892     4.02182    0.02137     6.04212
      C   30   -0.20270      1.99922     4.18602    0.01746     6.20270
      H   31    0.21467      0.00000     0.78406    0.00127     0.78533
      H   32    0.21198      0.00000     0.78698    0.00104     0.78802
      H   33    0.21224      0.00000     0.78672    0.00104     0.78776
      C   34    0.01306      1.99857     3.96765    0.02072     5.98694
      C   35   -0.04212      1.99892     4.02182    0.02137     6.04212
      C   36    0.00779      1.99897     3.97360    0.01964     5.99221
      C   37   -0.24426      1.99921     4.22805    0.01699     6.24426
      H   38    0.22497      0.00000     0.77341    0.00163     0.77503
      C   39   -0.20382      1.99907     4.18619    0.01857     6.20382
      C   40   -0.20581      1.99922     4.18904    0.01755     6.20581
      C   41   -0.20270      1.99922     4.18602    0.01746     6.20270
      C   42   -0.19710      1.99906     4.17986    0.01818     6.19710
      H   43    0.20800      0.00000     0.79069    0.00131     0.79200
      H   44    0.21198      0.00000     0.78698    0.00104     0.78802
      H   45    0.21224      0.00000     0.78672    0.00104     0.78776
      H   46    0.21467      0.00000     0.78406    0.00127     0.78533
 =======================================================================
   * Total *   -0.00000     55.97341   129.47819    0.54840   186.00000

                                 Natural Population      
 --------------------------------------------------------
   Core                      55.97341 ( 99.9525% of  56)
   Valence                  129.47819 ( 99.5986% of 130)
   Natural Minimal Basis    185.45160 ( 99.7052% of 186)
   Natural Rydberg Basis      0.54840 (  0.2948% of 186)
 --------------------------------------------------------

    Atom  No          Natural Electron Configuration
 ----------------------------------------------------------------------------
      H    1            1S( 0.79)
      C    2      [core]2S( 0.96)2p( 3.22)3p( 0.01)3d( 0.01)
      C    3      [core]2S( 0.96)2p( 3.22)3p( 0.01)3d( 0.01)
      C    4      [core]2S( 0.97)2p( 3.22)3p( 0.01)
      C    5      [core]2S( 0.91)2p( 3.07)3p( 0.01)
      C    6      [core]2S( 0.90)2p( 3.12)3p( 0.01)
      C    7      [core]2S( 0.97)2p( 3.21)3p( 0.01)
      H    8            1S( 0.78)
      H    9            1S( 0.79)
      H   10            1S( 0.79)
      C   11      [core]2S( 0.91)2p( 3.05)3p( 0.01)3d( 0.01)
      C   12      [core]2S( 0.90)2p( 3.12)3p( 0.01)
      C   13      [core]2S( 0.91)2p( 3.07)3p( 0.01)
      C   14      [core]2S( 1.00)2p( 3.23)3p( 0.01)
      H   15            1S( 0.77)
      C   16      [core]2S( 0.96)2p( 3.22)3p( 0.01)3d( 0.01)
      C   17      [core]2S( 0.97)2p( 3.22)3p( 0.01)
      C   18      [core]2S( 0.97)2p( 3.21)3p( 0.01)
      C   19      [core]2S( 0.96)2p( 3.22)3p( 0.01)3d( 0.01)
      H   20            1S( 0.79)
      H   21            1S( 0.79)
      H   22            1S( 0.79)
      H   23            1S( 0.78)
      H   24            1S( 0.79)
      C   25      [core]2S( 0.96)2p( 3.22)3p( 0.01)3d( 0.01)
      C   26      [core]2S( 0.96)2p( 3.22)3p( 0.01)3d( 0.01)
      C   27      [core]2S( 0.97)2p( 3.22)3p( 0.01)
      C   28      [core]2S( 0.91)2p( 3.07)3p( 0.01)
      C   29      [core]2S( 0.90)2p( 3.12)3p( 0.01)
      C   30      [core]2S( 0.97)2p( 3.21)3p( 0.01)
      H   31            1S( 0.78)
      H   32            1S( 0.79)
      H   33            1S( 0.79)
      C   34      [core]2S( 0.91)2p( 3.05)3p( 0.01)3d( 0.01)
      C   35      [core]2S( 0.90)2p( 3.12)3p( 0.01)
      C   36      [core]2S( 0.91)2p( 3.07)3p( 0.01)
      C   37      [core]2S( 1.00)2p( 3.23)3p( 0.01)
      H   38            1S( 0.77)
      C   39      [core]2S( 0.96)2p( 3.22)3p( 0.01)3d( 0.01)
      C   40      [core]2S( 0.97)2p( 3.22)3p( 0.01)
      C   41      [core]2S( 0.97)2p( 3.21)3p( 0.01)
      C   42      [core]2S( 0.96)2p( 3.22)3p( 0.01)3d( 0.01)
      H   43            1S( 0.79)
      H   44            1S( 0.79)
      H   45            1S( 0.79)
      H   46            1S( 0.78)


 Wiberg bond index matrix in the NAO basis:                                    

     Atom    1       2       3       4       5       6       7       8       9
     ---- ------  ------  ------  ------  ------  ------  ------  ------  ------
   1.  H  0.0000  0.9220  0.0006  0.0029  0.0035  0.0122  0.0088  0.0007  0.0029
   2.  C  0.9220  0.0000  0.1087  1.4123  1.4407  0.0103  0.0090  0.0005  0.0031
   3.  C  0.0006  0.1087  0.0000  0.0091  0.0111  1.4390  1.4116  0.9209  0.0091
   4.  C  0.0029  1.4123  0.0091  0.0000  0.0108  0.1087  1.4669  0.0087  0.9236
   5.  C  0.0035  1.4407  0.0111  0.0108  0.0000  1.3359  0.1085  0.0117  0.0086
   6.  C  0.0122  0.0103  1.4390  0.1087  1.3359  0.0000  0.0105  0.0034  0.0009
   7.  C  0.0088  0.0090  1.4116  1.4669  0.1085  0.0105  0.0000  0.0029  0.0034
   8.  H  0.0007  0.0005  0.9209  0.0087  0.0117  0.0034  0.0029  0.0000  0.0003
   9.  H  0.0029  0.0031  0.0091  0.9236  0.0086  0.0009  0.0034  0.0003  0.0000
  10.  H  0.0003  0.0092  0.0031  0.0033  0.0009  0.0085  0.9235  0.0029  0.0030
  11.  C  0.0002  0.0100  0.0081  0.0015  0.0092  0.9926  0.0090  0.0017  0.0005
  12.  C  0.0001  0.0022  0.0088  0.0029  0.0101  0.0083  0.0003  0.0003  0.0001
  13.  C  0.0003  0.0094  0.0023  0.0004  0.0082  0.0101  0.0024  0.0001  0.0001
  14.  C  0.0019  0.0073  0.0099  0.0093  1.0021  0.0063  0.0015  0.0003  0.0003
  15.  H  0.0002  0.0019  0.0001  0.0005  0.0017  0.0087  0.0003  0.0004  0.0000
  16.  C  0.0000  0.0011  0.0003  0.0004  0.0094  0.0022  0.0008  0.0000  0.0000
  17.  C  0.0000  0.0004  0.0008  0.0004  0.0004  0.0029  0.0003  0.0000  0.0000
  18.  C  0.0000  0.0008  0.0004  0.0003  0.0024  0.0003  0.0004  0.0000  0.0000
  19.  C  0.0000  0.0003  0.0011  0.0008  0.0023  0.0088  0.0004  0.0001  0.0000
  20.  H  0.0000  0.0000  0.0000  0.0000  0.0003  0.0001  0.0000  0.0000  0.0000
  21.  H  0.0000  0.0000  0.0000  0.0000  0.0001  0.0001  0.0000  0.0000  0.0000
  22.  H  0.0000  0.0000  0.0000  0.0000  0.0001  0.0001  0.0000  0.0000  0.0000
  23.  H  0.0000  0.0000  0.0001  0.0000  0.0001  0.0003  0.0000  0.0000  0.0000
  24.  H  0.0000  0.0000  0.0000  0.0000  0.0001  0.0000  0.0000  0.0000  0.0000
  25.  C  0.0000  0.0004  0.0001  0.0001  0.0007  0.0006  0.0004  0.0000  0.0000
  26.  C  0.0000  0.0001  0.0006  0.0005  0.0011  0.0011  0.0001  0.0000  0.0000
  27.  C  0.0000  0.0001  0.0005  0.0003  0.0002  0.0001  0.0000  0.0000  0.0000
  28.  C  0.0001  0.0007  0.0011  0.0002  0.0041  0.0012  0.0001  0.0000  0.0000
  29.  C  0.0000  0.0006  0.0011  0.0001  0.0012  0.0053  0.0002  0.0001  0.0000
  30.  C  0.0000  0.0004  0.0001  0.0000  0.0001  0.0002  0.0002  0.0000  0.0000
  31.  H  0.0000  0.0000  0.0000  0.0000  0.0000  0.0001  0.0000  0.0000  0.0000
  32.  H  0.0000  0.0000  0.0000  0.0000  0.0000  0.0000  0.0000  0.0000  0.0000
  33.  H  0.0000  0.0000  0.0000  0.0000  0.0000  0.0000  0.0000  0.0000  0.0000
  34.  C  0.0010  0.0030  0.0142  0.0033  0.0227  0.0119  0.0005  0.0003  0.0000
  35.  C  0.0000  0.0008  0.0007  0.0004  0.0010  0.0129  0.0005  0.0001  0.0000
  36.  C  0.0000  0.0005  0.0005  0.0002  0.0033  0.0010  0.0003  0.0000  0.0000
  37.  C  0.0002  0.0119  0.0003  0.0001  0.0045  0.0096  0.0050  0.0000  0.0001
  38.  H  0.0000  0.0002  0.0001  0.0000  0.0017  0.0002  0.0001  0.0000  0.0000
  39.  C  0.0000  0.0006  0.0001  0.0000  0.0005  0.0008  0.0003  0.0000  0.0000
  40.  C  0.0000  0.0000  0.0002  0.0001  0.0002  0.0004  0.0000  0.0000  0.0000
  41.  C  0.0000  0.0003  0.0001  0.0000  0.0003  0.0005  0.0002  0.0000  0.0000
  42.  C  0.0000  0.0001  0.0006  0.0002  0.0005  0.0007  0.0001  0.0000  0.0000
  43.  H  0.0000  0.0000  0.0000  0.0000  0.0000  0.0000  0.0000  0.0000  0.0000
  44.  H  0.0000  0.0000  0.0000  0.0000  0.0000  0.0000  0.0000  0.0000  0.0000
  45.  H  0.0000  0.0000  0.0000  0.0000  0.0000  0.0000  0.0000  0.0000  0.0000
  46.  H  0.0000  0.0000  0.0000  0.0000  0.0000  0.0001  0.0000  0.0000  0.0000

     Atom   10      11      12      13      14      15      16      17      18
     ---- ------  ------  ------  ------  ------  ------  ------  ------  ------
   1.  H  0.0003  0.0002  0.0001  0.0003  0.0019  0.0002  0.0000  0.0000  0.0000
   2.  C  0.0092  0.0100  0.0022  0.0094  0.0073  0.0019  0.0011  0.0004  0.0008
   3.  C  0.0031  0.0081  0.0088  0.0023  0.0099  0.0001  0.0003  0.0008  0.0004
   4.  C  0.0033  0.0015  0.0029  0.0004  0.0093  0.0005  0.0004  0.0004  0.0003
   5.  C  0.0009  0.0092  0.0101  0.0082  1.0021  0.0017  0.0094  0.0004  0.0024
   6.  C  0.0085  0.9926  0.0083  0.0101  0.0063  0.0087  0.0022  0.0029  0.0003
   7.  C  0.9235  0.0090  0.0003  0.0024  0.0015  0.0003  0.0008  0.0003  0.0004
   8.  H  0.0029  0.0017  0.0003  0.0001  0.0003  0.0004  0.0000  0.0000  0.0000
   9.  H  0.0030  0.0005  0.0001  0.0001  0.0003  0.0000  0.0000  0.0000  0.0000
  10.  H  0.0000  0.0003  0.0001  0.0001  0.0005  0.0000  0.0000  0.0000  0.0000
  11.  C  0.0003  0.0000  0.9926  0.0092  0.0046  0.0015  0.0100  0.0015  0.0090
  12.  C  0.0001  0.9926  0.0000  1.3359  0.0063  0.0087  0.0103  0.1087  0.0105
  13.  C  0.0001  0.0092  1.3359  0.0000  1.0021  0.0017  1.4407  0.0108  0.1085
  14.  C  0.0005  0.0046  0.0063  1.0021  0.0000  0.9117  0.0073  0.0093  0.0015
  15.  H  0.0000  0.0015  0.0087  0.0017  0.9117  0.0000  0.0019  0.0005  0.0003
  16.  C  0.0000  0.0100  0.0103  1.4407  0.0073  0.0019  0.0000  1.4123  0.0090
  17.  C  0.0000  0.0015  0.1087  0.0108  0.0093  0.0005  1.4123  0.0000  1.4669
  18.  C  0.0000  0.0090  0.0105  0.1085  0.0015  0.0003  0.0090  1.4669  0.0000
  19.  C  0.0000  0.0081  1.4390  0.0111  0.0099  0.0001  0.1087  0.0091  1.4116
  20.  H  0.0000  0.0002  0.0122  0.0035  0.0019  0.0002  0.9220  0.0029  0.0088
  21.  H  0.0000  0.0005  0.0009  0.0086  0.0003  0.0000  0.0031  0.9236  0.0034
  22.  H  0.0000  0.0003  0.0085  0.0009  0.0005  0.0000  0.0092  0.0033  0.9235
  23.  H  0.0000  0.0017  0.0034  0.0117  0.0003  0.0004  0.0005  0.0087  0.0029
  24.  H  0.0000  0.0010  0.0000  0.0000  0.0002  0.0000  0.0000  0.0000  0.0000
  25.  C  0.0000  0.0030  0.0008  0.0005  0.0119  0.0002  0.0006  0.0000  0.0003
  26.  C  0.0000  0.0142  0.0007  0.0005  0.0003  0.0001  0.0001  0.0002  0.0001
  27.  C  0.0000  0.0033  0.0004  0.0002  0.0001  0.0000  0.0000  0.0001  0.0000
  28.  C  0.0000  0.0227  0.0010  0.0033  0.0045  0.0017  0.0005  0.0002  0.0003
  29.  C  0.0000  0.0119  0.0129  0.0010  0.0096  0.0002  0.0008  0.0004  0.0005
  30.  C  0.0000  0.0005  0.0005  0.0003  0.0050  0.0001  0.0003  0.0000  0.0002
  31.  H  0.0000  0.0003  0.0001  0.0000  0.0000  0.0000  0.0000  0.0000  0.0000
  32.  H  0.0000  0.0000  0.0000  0.0000  0.0001  0.0000  0.0000  0.0000  0.0000
  33.  H  0.0000  0.0002  0.0000  0.0000  0.0000  0.0000  0.0000  0.0000  0.0000
  34.  C  0.0002  1.8233  0.0119  0.0227  0.0022  0.0003  0.0030  0.0033  0.0005
  35.  C  0.0000  0.0119  0.0053  0.0012  0.0096  0.0002  0.0006  0.0001  0.0002
  36.  C  0.0000  0.0227  0.0012  0.0041  0.0045  0.0017  0.0007  0.0002  0.0001
  37.  C  0.0000  0.0022  0.0096  0.0045  0.9134  0.0017  0.0119  0.0001  0.0050
  38.  H  0.0000  0.0003  0.0002  0.0017  0.0017  0.0037  0.0002  0.0000  0.0001
  39.  C  0.0000  0.0030  0.0006  0.0007  0.0119  0.0002  0.0004  0.0001  0.0004
  40.  C  0.0000  0.0033  0.0001  0.0002  0.0001  0.0000  0.0001  0.0003  0.0000
  41.  C  0.0000  0.0005  0.0002  0.0001  0.0050  0.0001  0.0004  0.0000  0.0002
  42.  C  0.0000  0.0142  0.0011  0.0011  0.0003  0.0001  0.0001  0.0005  0.0001
  43.  H  0.0000  0.0010  0.0000  0.0001  0.0002  0.0000  0.0000  0.0000  0.0000
  44.  H  0.0000  0.0000  0.0000  0.0000  0.0001  0.0000  0.0000  0.0000  0.0000
  45.  H  0.0000  0.0002  0.0000  0.0000  0.0000  0.0000  0.0000  0.0000  0.0000
  46.  H  0.0000  0.0003  0.0001  0.0000  0.0000  0.0000  0.0000  0.0000  0.0000

     Atom   19      20      21      22      23      24      25      26      27
     ---- ------  ------  ------  ------  ------  ------  ------  ------  ------
   1.  H  0.0000  0.0000  0.0000  0.0000  0.0000  0.0000  0.0000  0.0000  0.0000
   2.  C  0.0003  0.0000  0.0000  0.0000  0.0000  0.0000  0.0004  0.0001  0.0001
   3.  C  0.0011  0.0000  0.0000  0.0000  0.0001  0.0000  0.0001  0.0006  0.0005
   4.  C  0.0008  0.0000  0.0000  0.0000  0.0000  0.0000  0.0001  0.0005  0.0003
   5.  C  0.0023  0.0003  0.0001  0.0001  0.0001  0.0001  0.0007  0.0011  0.0002
   6.  C  0.0088  0.0001  0.0001  0.0001  0.0003  0.0000  0.0006  0.0011  0.0001
   7.  C  0.0004  0.0000  0.0000  0.0000  0.0000  0.0000  0.0004  0.0001  0.0000
   8.  H  0.0001  0.0000  0.0000  0.0000  0.0000  0.0000  0.0000  0.0000  0.0000
   9.  H  0.0000  0.0000  0.0000  0.0000  0.0000  0.0000  0.0000  0.0000  0.0000
  10.  H  0.0000  0.0000  0.0000  0.0000  0.0000  0.0000  0.0000  0.0000  0.0000
  11.  C  0.0081  0.0002  0.0005  0.0003  0.0017  0.0010  0.0030  0.0142  0.0033
  12.  C  1.4390  0.0122  0.0009  0.0085  0.0034  0.0000  0.0008  0.0007  0.0004
  13.  C  0.0111  0.0035  0.0086  0.0009  0.0117  0.0000  0.0005  0.0005  0.0002
  14.  C  0.0099  0.0019  0.0003  0.0005  0.0003  0.0002  0.0119  0.0003  0.0001
  15.  H  0.0001  0.0002  0.0000  0.0000  0.0004  0.0000  0.0002  0.0001  0.0000
  16.  C  0.1087  0.9220  0.0031  0.0092  0.0005  0.0000  0.0006  0.0001  0.0000
  17.  C  0.0091  0.0029  0.9236  0.0033  0.0087  0.0000  0.0000  0.0002  0.0001
  18.  C  1.4116  0.0088  0.0034  0.9235  0.0029  0.0000  0.0003  0.0001  0.0000
  19.  C  0.0000  0.0006  0.0091  0.0031  0.9209  0.0000  0.0001  0.0006  0.0002
  20.  H  0.0006  0.0000  0.0029  0.0003  0.0007  0.0000  0.0000  0.0000  0.0000
  21.  H  0.0091  0.0029  0.0000  0.0030  0.0003  0.0000  0.0000  0.0000  0.0000
  22.  H  0.0031  0.0003  0.0030  0.0000  0.0029  0.0000  0.0000  0.0000  0.0000
  23.  H  0.9209  0.0007  0.0003  0.0029  0.0000  0.0000  0.0000  0.0000  0.0000
  24.  H  0.0000  0.0000  0.0000  0.0000  0.0000  0.0000  0.9220  0.0006  0.0029
  25.  C  0.0001  0.0000  0.0000  0.0000  0.0000  0.9220  0.0000  0.1087  1.4123
  26.  C  0.0006  0.0000  0.0000  0.0000  0.0000  0.0006  0.1087  0.0000  0.0091
  27.  C  0.0002  0.0000  0.0000  0.0000  0.0000  0.0029  1.4123  0.0091  0.0000
  28.  C  0.0005  0.0000  0.0000  0.0000  0.0000  0.0035  1.4407  0.0111  0.0108
  29.  C  0.0007  0.0000  0.0000  0.0000  0.0001  0.0122  0.0103  1.4390  0.1087
  30.  C  0.0001  0.0000  0.0000  0.0000  0.0000  0.0088  0.0090  1.4116  1.4669
  31.  H  0.0000  0.0000  0.0000  0.0000  0.0000  0.0007  0.0005  0.9209  0.0087
  32.  H  0.0000  0.0000  0.0000  0.0000  0.0000  0.0029  0.0031  0.0091  0.9236
  33.  H  0.0000  0.0000  0.0000  0.0000  0.0000  0.0003  0.0092  0.0031  0.0033
  34.  C  0.0142  0.0010  0.0000  0.0002  0.0003  0.0002  0.0100  0.0081  0.0015
  35.  C  0.0011  0.0000  0.0000  0.0000  0.0001  0.0001  0.0022  0.0088  0.0029
  36.  C  0.0011  0.0001  0.0000  0.0000  0.0000  0.0003  0.0094  0.0023  0.0004
  37.  C  0.0003  0.0002  0.0001  0.0000  0.0000  0.0019  0.0073  0.0099  0.0093
  38.  H  0.0001  0.0000  0.0000  0.0000  0.0000  0.0002  0.0019  0.0001  0.0005
  39.  C  0.0001  0.0000  0.0000  0.0000  0.0000  0.0000  0.0011  0.0003  0.0004
  40.  C  0.0005  0.0000  0.0000  0.0000  0.0000  0.0000  0.0004  0.0008  0.0004
  41.  C  0.0001  0.0000  0.0000  0.0000  0.0000  0.0000  0.0008  0.0004  0.0003
  42.  C  0.0006  0.0000  0.0000  0.0000  0.0000  0.0000  0.0003  0.0011  0.0008
  43.  H  0.0000  0.0000  0.0000  0.0000  0.0000  0.0000  0.0000  0.0000  0.0000
  44.  H  0.0000  0.0000  0.0000  0.0000  0.0000  0.0000  0.0000  0.0000  0.0000
  45.  H  0.0000  0.0000  0.0000  0.0000  0.0000  0.0000  0.0000  0.0000  0.0000
  46.  H  0.0000  0.0000  0.0000  0.0000  0.0000  0.0000  0.0000  0.0001  0.0000

     Atom   28      29      30      31      32      33      34      35      36
     ---- ------  ------  ------  ------  ------  ------  ------  ------  ------
   1.  H  0.0001  0.0000  0.0000  0.0000  0.0000  0.0000  0.0010  0.0000  0.0000
   2.  C  0.0007  0.0006  0.0004  0.0000  0.0000  0.0000  0.0030  0.0008  0.0005
   3.  C  0.0011  0.0011  0.0001  0.0000  0.0000  0.0000  0.0142  0.0007  0.0005
   4.  C  0.0002  0.0001  0.0000  0.0000  0.0000  0.0000  0.0033  0.0004  0.0002
   5.  C  0.0041  0.0012  0.0001  0.0000  0.0000  0.0000  0.0227  0.0010  0.0033
   6.  C  0.0012  0.0053  0.0002  0.0001  0.0000  0.0000  0.0119  0.0129  0.0010
   7.  C  0.0001  0.0002  0.0002  0.0000  0.0000  0.0000  0.0005  0.0005  0.0003
   8.  H  0.0000  0.0001  0.0000  0.0000  0.0000  0.0000  0.0003  0.0001  0.0000
   9.  H  0.0000  0.0000  0.0000  0.0000  0.0000  0.0000  0.0000  0.0000  0.0000
  10.  H  0.0000  0.0000  0.0000  0.0000  0.0000  0.0000  0.0002  0.0000  0.0000
  11.  C  0.0227  0.0119  0.0005  0.0003  0.0000  0.0002  1.8233  0.0119  0.0227
  12.  C  0.0010  0.0129  0.0005  0.0001  0.0000  0.0000  0.0119  0.0053  0.0012
  13.  C  0.0033  0.0010  0.0003  0.0000  0.0000  0.0000  0.0227  0.0012  0.0041
  14.  C  0.0045  0.0096  0.0050  0.0000  0.0001  0.0000  0.0022  0.0096  0.0045
  15.  H  0.0017  0.0002  0.0001  0.0000  0.0000  0.0000  0.0003  0.0002  0.0017
  16.  C  0.0005  0.0008  0.0003  0.0000  0.0000  0.0000  0.0030  0.0006  0.0007
  17.  C  0.0002  0.0004  0.0000  0.0000  0.0000  0.0000  0.0033  0.0001  0.0002
  18.  C  0.0003  0.0005  0.0002  0.0000  0.0000  0.0000  0.0005  0.0002  0.0001
  19.  C  0.0005  0.0007  0.0001  0.0000  0.0000  0.0000  0.0142  0.0011  0.0011
  20.  H  0.0000  0.0000  0.0000  0.0000  0.0000  0.0000  0.0010  0.0000  0.0001
  21.  H  0.0000  0.0000  0.0000  0.0000  0.0000  0.0000  0.0000  0.0000  0.0000
  22.  H  0.0000  0.0000  0.0000  0.0000  0.0000  0.0000  0.0002  0.0000  0.0000
  23.  H  0.0000  0.0001  0.0000  0.0000  0.0000  0.0000  0.0003  0.0001  0.0000
  24.  H  0.0035  0.0122  0.0088  0.0007  0.0029  0.0003  0.0002  0.0001  0.0003
  25.  C  1.4407  0.0103  0.0090  0.0005  0.0031  0.0092  0.0100  0.0022  0.0094
  26.  C  0.0111  1.4390  1.4116  0.9209  0.0091  0.0031  0.0081  0.0088  0.0023
  27.  C  0.0108  0.1087  1.4669  0.0087  0.9236  0.0033  0.0015  0.0029  0.0004
  28.  C  0.0000  1.3359  0.1085  0.0117  0.0086  0.0009  0.0092  0.0101  0.0082
  29.  C  1.3359  0.0000  0.0105  0.0034  0.0009  0.0085  0.9926  0.0083  0.0101
  30.  C  0.1085  0.0105  0.0000  0.0029  0.0034  0.9235  0.0090  0.0003  0.0024
  31.  H  0.0117  0.0034  0.0029  0.0000  0.0003  0.0029  0.0017  0.0003  0.0001
  32.  H  0.0086  0.0009  0.0034  0.0003  0.0000  0.0030  0.0005  0.0001  0.0001
  33.  H  0.0009  0.0085  0.9235  0.0029  0.0030  0.0000  0.0003  0.0001  0.0001
  34.  C  0.0092  0.9926  0.0090  0.0017  0.0005  0.0003  0.0000  0.9926  0.0092
  35.  C  0.0101  0.0083  0.0003  0.0003  0.0001  0.0001  0.9926  0.0000  1.3359
  36.  C  0.0082  0.0101  0.0024  0.0001  0.0001  0.0001  0.0092  1.3359  0.0000
  37.  C  1.0021  0.0063  0.0015  0.0003  0.0003  0.0005  0.0046  0.0063  1.0021
  38.  H  0.0017  0.0087  0.0003  0.0004  0.0000  0.0000  0.0015  0.0087  0.0017
  39.  C  0.0094  0.0022  0.0008  0.0000  0.0000  0.0000  0.0100  0.0103  1.4407
  40.  C  0.0004  0.0029  0.0003  0.0000  0.0000  0.0000  0.0015  0.1087  0.0108
  41.  C  0.0024  0.0003  0.0004  0.0000  0.0000  0.0000  0.0090  0.0105  0.1085
  42.  C  0.0023  0.0088  0.0004  0.0001  0.0000  0.0000  0.0081  1.4390  0.0111
  43.  H  0.0003  0.0001  0.0000  0.0000  0.0000  0.0000  0.0002  0.0122  0.0035
  44.  H  0.0001  0.0001  0.0000  0.0000  0.0000  0.0000  0.0005  0.0009  0.0086
  45.  H  0.0001  0.0001  0.0000  0.0000  0.0000  0.0000  0.0003  0.0085  0.0009
  46.  H  0.0001  0.0003  0.0000  0.0000  0.0000  0.0000  0.0017  0.0034  0.0117

     Atom   37      38      39      40      41      42      43      44      45
     ---- ------  ------  ------  ------  ------  ------  ------  ------  ------
   1.  H  0.0002  0.0000  0.0000  0.0000  0.0000  0.0000  0.0000  0.0000  0.0000
   2.  C  0.0119  0.0002  0.0006  0.0000  0.0003  0.0001  0.0000  0.0000  0.0000
   3.  C  0.0003  0.0001  0.0001  0.0002  0.0001  0.0006  0.0000  0.0000  0.0000
   4.  C  0.0001  0.0000  0.0000  0.0001  0.0000  0.0002  0.0000  0.0000  0.0000
   5.  C  0.0045  0.0017  0.0005  0.0002  0.0003  0.0005  0.0000  0.0000  0.0000
   6.  C  0.0096  0.0002  0.0008  0.0004  0.0005  0.0007  0.0000  0.0000  0.0000
   7.  C  0.0050  0.0001  0.0003  0.0000  0.0002  0.0001  0.0000  0.0000  0.0000
   8.  H  0.0000  0.0000  0.0000  0.0000  0.0000  0.0000  0.0000  0.0000  0.0000
   9.  H  0.0001  0.0000  0.0000  0.0000  0.0000  0.0000  0.0000  0.0000  0.0000
  10.  H  0.0000  0.0000  0.0000  0.0000  0.0000  0.0000  0.0000  0.0000  0.0000
  11.  C  0.0022  0.0003  0.0030  0.0033  0.0005  0.0142  0.0010  0.0000  0.0002
  12.  C  0.0096  0.0002  0.0006  0.0001  0.0002  0.0011  0.0000  0.0000  0.0000
  13.  C  0.0045  0.0017  0.0007  0.0002  0.0001  0.0011  0.0001  0.0000  0.0000
  14.  C  0.9134  0.0017  0.0119  0.0001  0.0050  0.0003  0.0002  0.0001  0.0000
  15.  H  0.0017  0.0037  0.0002  0.0000  0.0001  0.0001  0.0000  0.0000  0.0000
  16.  C  0.0119  0.0002  0.0004  0.0001  0.0004  0.0001  0.0000  0.0000  0.0000
  17.  C  0.0001  0.0000  0.0001  0.0003  0.0000  0.0005  0.0000  0.0000  0.0000
  18.  C  0.0050  0.0001  0.0004  0.0000  0.0002  0.0001  0.0000  0.0000  0.0000
  19.  C  0.0003  0.0001  0.0001  0.0005  0.0001  0.0006  0.0000  0.0000  0.0000
  20.  H  0.0002  0.0000  0.0000  0.0000  0.0000  0.0000  0.0000  0.0000  0.0000
  21.  H  0.0001  0.0000  0.0000  0.0000  0.0000  0.0000  0.0000  0.0000  0.0000
  22.  H  0.0000  0.0000  0.0000  0.0000  0.0000  0.0000  0.0000  0.0000  0.0000
  23.  H  0.0000  0.0000  0.0000  0.0000  0.0000  0.0000  0.0000  0.0000  0.0000
  24.  H  0.0019  0.0002  0.0000  0.0000  0.0000  0.0000  0.0000  0.0000  0.0000
  25.  C  0.0073  0.0019  0.0011  0.0004  0.0008  0.0003  0.0000  0.0000  0.0000
  26.  C  0.0099  0.0001  0.0003  0.0008  0.0004  0.0011  0.0000  0.0000  0.0000
  27.  C  0.0093  0.0005  0.0004  0.0004  0.0003  0.0008  0.0000  0.0000  0.0000
  28.  C  1.0021  0.0017  0.0094  0.0004  0.0024  0.0023  0.0003  0.0001  0.0001
  29.  C  0.0063  0.0087  0.0022  0.0029  0.0003  0.0088  0.0001  0.0001  0.0001
  30.  C  0.0015  0.0003  0.0008  0.0003  0.0004  0.0004  0.0000  0.0000  0.0000
  31.  H  0.0003  0.0004  0.0000  0.0000  0.0000  0.0001  0.0000  0.0000  0.0000
  32.  H  0.0003  0.0000  0.0000  0.0000  0.0000  0.0000  0.0000  0.0000  0.0000
  33.  H  0.0005  0.0000  0.0000  0.0000  0.0000  0.0000  0.0000  0.0000  0.0000
  34.  C  0.0046  0.0015  0.0100  0.0015  0.0090  0.0081  0.0002  0.0005  0.0003
  35.  C  0.0063  0.0087  0.0103  0.1087  0.0105  1.4390  0.0122  0.0009  0.0085
  36.  C  1.0021  0.0017  1.4407  0.0108  0.1085  0.0111  0.0035  0.0086  0.0009
  37.  C  0.0000  0.9117  0.0073  0.0093  0.0015  0.0099  0.0019  0.0003  0.0005
  38.  H  0.9117  0.0000  0.0019  0.0005  0.0003  0.0001  0.0002  0.0000  0.0000
  39.  C  0.0073  0.0019  0.0000  1.4123  0.0090  0.1087  0.9220  0.0031  0.0092
  40.  C  0.0093  0.0005  1.4123  0.0000  1.4669  0.0091  0.0029  0.9236  0.0033
  41.  C  0.0015  0.0003  0.0090  1.4669  0.0000  1.4116  0.0088  0.0034  0.9235
  42.  C  0.0099  0.0001  0.1087  0.0091  1.4116  0.0000  0.0006  0.0091  0.0031
  43.  H  0.0019  0.0002  0.9220  0.0029  0.0088  0.0006  0.0000  0.0029  0.0003
  44.  H  0.0003  0.0000  0.0031  0.9236  0.0034  0.0091  0.0029  0.0000  0.0030
  45.  H  0.0005  0.0000  0.0092  0.0033  0.9235  0.0031  0.0003  0.0030  0.0000
  46.  H  0.0003  0.0004  0.0005  0.0087  0.0029  0.9209  0.0007  0.0003  0.0029

     Atom   46
     ---- ------
   1.  H  0.0000
   2.  C  0.0000
   3.  C  0.0000
   4.  C  0.0000
   5.  C  0.0000
   6.  C  0.0001
   7.  C  0.0000
   8.  H  0.0000
   9.  H  0.0000
  10.  H  0.0000
  11.  C  0.0003
  12.  C  0.0001
  13.  C  0.0000
  14.  C  0.0000
  15.  H  0.0000
  16.  C  0.0000
  17.  C  0.0000
  18.  C  0.0000
  19.  C  0.0000
  20.  H  0.0000
  21.  H  0.0000
  22.  H  0.0000
  23.  H  0.0000
  24.  H  0.0000
  25.  C  0.0000
  26.  C  0.0001
  27.  C  0.0000
  28.  C  0.0001
  29.  C  0.0003
  30.  C  0.0000
  31.  H  0.0000
  32.  H  0.0000
  33.  H  0.0000
  34.  C  0.0017
  35.  C  0.0034
  36.  C  0.0117
  37.  C  0.0003
  38.  H  0.0004
  39.  C  0.0005
  40.  C  0.0087
  41.  C  0.0029
  42.  C  0.9209
  43.  H  0.0007
  44.  H  0.0003
  45.  H  0.0029
  46.  H  0.0000


 Wiberg bond index, Totals by atom:                                            

     Atom    1
     ---- ------
   1.  H  0.9584
   2.  C  3.9689
   3.  C  3.9654
   4.  C  3.9685
   5.  C  4.0204
   6.  C  4.0167
   7.  C  3.9685
   8.  H  0.9555
   9.  H  0.9561
  10.  H  0.9559
  11.  C  4.0124
  12.  C  4.0167
  13.  C  4.0204
  14.  C  3.9760
  15.  H  0.9512
  16.  C  3.9689
  17.  C  3.9685
  18.  C  3.9685
  19.  C  3.9654
  20.  H  0.9584
  21.  H  0.9561
  22.  H  0.9559
  23.  H  0.9555
  24.  H  0.9584
  25.  C  3.9689
  26.  C  3.9654
  27.  C  3.9685
  28.  C  4.0204
  29.  C  4.0167
  30.  C  3.9685
  31.  H  0.9555
  32.  H  0.9561
  33.  H  0.9559
  34.  C  4.0124
  35.  C  4.0167
  36.  C  4.0204
  37.  C  3.9760
  38.  H  0.9512
  39.  C  3.9689
  40.  C  3.9685
  41.  C  3.9685
  42.  C  3.9654
  43.  H  0.9584
  44.  H  0.9561
  45.  H  0.9559
  46.  H  0.9555


 Atom-atom overlap-weighted NAO bond order:                                    

     Atom    1       2       3       4       5       6       7       8       9
     ---- ------  ------  ------  ------  ------  ------  ------  ------  ------
   1.  H  0.0000  0.7823 -0.0003 -0.0022  0.0115  0.0077  0.0041  0.0000 -0.0022
   2.  C  0.7823  0.0000 -0.0141  1.1258  1.1708  0.0216  0.0277 -0.0003 -0.0021
   3.  C -0.0003 -0.0141  0.0000  0.0274  0.0232  1.1577  1.1239  0.7822  0.0036
   4.  C -0.0022  1.1258  0.0274  0.0000  0.0277 -0.0303  1.1437  0.0039  0.7848
   5.  C  0.0115  1.1708  0.0232  0.0277  0.0000  1.1038 -0.0370  0.0084  0.0073
   6.  C  0.0077  0.0216  1.1577 -0.0303  1.1038  0.0000  0.0290  0.0048  0.0008
   7.  C  0.0041  0.0277  1.1239  1.1437 -0.0370  0.0290  0.0000 -0.0027 -0.0026
   8.  H  0.0000 -0.0003  0.7822  0.0039  0.0084  0.0048 -0.0027  0.0000 -0.0001
   9.  H -0.0022 -0.0021  0.0036  0.7848  0.0073  0.0008 -0.0026 -0.0001  0.0000
  10.  H -0.0001  0.0036 -0.0021 -0.0025  0.0017  0.0064  0.7848 -0.0021 -0.0018
  11.  C -0.0002  0.0054  0.0101  0.0013  0.0231  0.8827  0.0047 -0.0068  0.0000
  12.  C  0.0001  0.0018  0.0021  0.0000 -0.0042  0.0166  0.0003  0.0006  0.0000
  13.  C  0.0006  0.0042  0.0028  0.0001  0.0083 -0.0042 -0.0000  0.0000  0.0000
  14.  C -0.0063  0.0096  0.0041  0.0044  0.8851  0.0162  0.0000 -0.0002 -0.0002
  15.  H -0.0000 -0.0067  0.0001  0.0002  0.0074  0.0018  0.0000 -0.0000  0.0000
  16.  C -0.0001 -0.0000  0.0000  0.0000  0.0042  0.0018  0.0000 -0.0000 -0.0000
  17.  C  0.0000  0.0000  0.0000 -0.0000  0.0001  0.0000  0.0000 -0.0000  0.0000
  18.  C -0.0000  0.0000  0.0000  0.0000 -0.0000  0.0003 -0.0000  0.0000 -0.0000
  19.  C -0.0000  0.0000 -0.0001  0.0000  0.0028  0.0021  0.0000 -0.0000 -0.0000
  20.  H -0.0000 -0.0001 -0.0000  0.0000  0.0006  0.0001 -0.0000  0.0000 -0.0000
  21.  H -0.0000 -0.0000 -0.0000  0.0000  0.0000  0.0000 -0.0000  0.0000 -0.0000
  22.  H  0.0000 -0.0000 -0.0000 -0.0000  0.0000  0.0000  0.0000 -0.0000  0.0000
  23.  H  0.0000 -0.0000 -0.0000 -0.0000  0.0000  0.0006  0.0000  0.0000  0.0000
  24.  H  0.0001 -0.0001 -0.0000 -0.0000  0.0004 -0.0000 -0.0000  0.0000  0.0000
  25.  C -0.0001  0.0004  0.0002  0.0002  0.0005 -0.0002  0.0002 -0.0000 -0.0000
  26.  C -0.0000  0.0002  0.0001  0.0002 -0.0013  0.0017  0.0002 -0.0001 -0.0000
  27.  C -0.0000  0.0002  0.0002 -0.0000  0.0001  0.0001  0.0000  0.0000 -0.0000
  28.  C  0.0004  0.0005 -0.0013  0.0001 -0.0060 -0.0032 -0.0001  0.0001  0.0000
  29.  C -0.0000 -0.0002  0.0017  0.0001 -0.0032 -0.0004  0.0001  0.0002  0.0000
  30.  C -0.0000  0.0002  0.0002  0.0000 -0.0001  0.0001 -0.0000 -0.0000 -0.0000
  31.  H  0.0000 -0.0000 -0.0001  0.0000  0.0001  0.0002 -0.0000  0.0002 -0.0000
  32.  H  0.0000 -0.0000 -0.0000 -0.0000  0.0000  0.0000 -0.0000 -0.0000  0.0000
  33.  H -0.0000 -0.0000 -0.0000 -0.0000  0.0000  0.0000 -0.0000 -0.0000  0.0000
  34.  C -0.0001  0.0016  0.0009  0.0002 -0.0143  0.0219  0.0001  0.0002 -0.0000
  35.  C -0.0000  0.0000 -0.0001 -0.0000  0.0014  0.0117  0.0000 -0.0000  0.0000
  36.  C  0.0000 -0.0000 -0.0001 -0.0000  0.0064  0.0014 -0.0000  0.0000 -0.0000
  37.  C  0.0001  0.0002  0.0002 -0.0000  0.0060 -0.0050  0.0001  0.0000  0.0000
  38.  H -0.0000  0.0001  0.0000  0.0000  0.0012  0.0002  0.0000 -0.0000  0.0000
  39.  C  0.0000  0.0000  0.0000  0.0000 -0.0000  0.0000  0.0000 -0.0000  0.0000
  40.  C -0.0000  0.0000  0.0000  0.0000 -0.0000 -0.0000  0.0000 -0.0000 -0.0000
  41.  C -0.0000  0.0000  0.0000  0.0000 -0.0000  0.0000 -0.0000 -0.0000 -0.0000
  42.  C  0.0000  0.0000  0.0000  0.0000 -0.0001 -0.0001  0.0000 -0.0000 -0.0000
  43.  H  0.0000  0.0000  0.0000 -0.0000  0.0000 -0.0000 -0.0000  0.0000 -0.0000
  44.  H -0.0000  0.0000 -0.0000 -0.0000 -0.0000  0.0000 -0.0000 -0.0000  0.0000
  45.  H -0.0000  0.0000  0.0000  0.0000  0.0000 -0.0000 -0.0000 -0.0000  0.0000
  46.  H  0.0000 -0.0000 -0.0000 -0.0000  0.0000 -0.0000 -0.0000  0.0000 -0.0000

     Atom   10      11      12      13      14      15      16      17      18
     ---- ------  ------  ------  ------  ------  ------  ------  ------  ------
   1.  H -0.0001 -0.0002  0.0001  0.0006 -0.0063 -0.0000 -0.0001  0.0000 -0.0000
   2.  C  0.0036  0.0054  0.0018  0.0042  0.0096 -0.0067 -0.0000  0.0000  0.0000
   3.  C -0.0021  0.0101  0.0021  0.0028  0.0041  0.0001  0.0000  0.0000  0.0000
   4.  C -0.0025  0.0013  0.0000  0.0001  0.0044  0.0002  0.0000 -0.0000  0.0000
   5.  C  0.0017  0.0231 -0.0042  0.0083  0.8851  0.0074  0.0042  0.0001 -0.0000
   6.  C  0.0064  0.8827  0.0166 -0.0042  0.0162  0.0018  0.0018  0.0000  0.0003
   7.  C  0.7848  0.0047  0.0003 -0.0000  0.0000  0.0000  0.0000  0.0000 -0.0000
   8.  H -0.0021 -0.0068  0.0006  0.0000 -0.0002 -0.0000 -0.0000 -0.0000  0.0000
   9.  H -0.0018  0.0000  0.0000  0.0000 -0.0002  0.0000 -0.0000  0.0000 -0.0000
  10.  H  0.0000 -0.0002  0.0000  0.0000  0.0000  0.0000 -0.0000 -0.0000  0.0000
  11.  C -0.0002  0.0000  0.8827  0.0231  0.0081  0.0005  0.0054  0.0013  0.0047
  12.  C  0.0000  0.8827  0.0000  1.1038  0.0162  0.0018  0.0216 -0.0303  0.0290
  13.  C  0.0000  0.0231  1.1038  0.0000  0.8851  0.0074  1.1708  0.0277 -0.0370
  14.  C  0.0000  0.0081  0.0162  0.8851  0.0000  0.7877  0.0096  0.0044  0.0000
  15.  H  0.0000  0.0005  0.0018  0.0074  0.7877  0.0000 -0.0067  0.0002  0.0000
  16.  C -0.0000  0.0054  0.0216  1.1708  0.0096 -0.0067  0.0000  1.1258  0.0277
  17.  C -0.0000  0.0013 -0.0303  0.0277  0.0044  0.0002  1.1258  0.0000  1.1437
  18.  C  0.0000  0.0047  0.0290 -0.0370  0.0000  0.0000  0.0277  1.1437  0.0000
  19.  C -0.0000  0.0101  1.1577  0.0232  0.0041  0.0001 -0.0141  0.0274  1.1239
  20.  H  0.0000 -0.0002  0.0077  0.0115 -0.0063 -0.0000  0.7823 -0.0022  0.0041
  21.  H  0.0000  0.0000  0.0008  0.0073 -0.0002  0.0000 -0.0021  0.7848 -0.0026
  22.  H -0.0000 -0.0002  0.0064  0.0017  0.0000  0.0000  0.0036 -0.0025  0.7848
  23.  H -0.0000 -0.0068  0.0048  0.0084 -0.0002 -0.0000 -0.0003  0.0039 -0.0027
  24.  H -0.0000 -0.0001 -0.0000  0.0000  0.0001 -0.0000  0.0000 -0.0000 -0.0000
  25.  C -0.0000  0.0016  0.0000 -0.0000  0.0002  0.0001  0.0000  0.0000  0.0000
  26.  C -0.0000  0.0009 -0.0001 -0.0001  0.0002  0.0000  0.0000  0.0000  0.0000
  27.  C -0.0000  0.0002 -0.0000 -0.0000 -0.0000  0.0000  0.0000  0.0000  0.0000
  28.  C  0.0000 -0.0143  0.0014  0.0064  0.0060  0.0012 -0.0000 -0.0000 -0.0000
  29.  C  0.0000  0.0219  0.0117  0.0014 -0.0050  0.0002  0.0000 -0.0000  0.0000
  30.  C -0.0000  0.0001  0.0000 -0.0000  0.0001  0.0000  0.0000  0.0000 -0.0000
  31.  H -0.0000  0.0002 -0.0000  0.0000  0.0000 -0.0000 -0.0000 -0.0000 -0.0000
  32.  H  0.0000 -0.0000  0.0000 -0.0000  0.0000  0.0000  0.0000 -0.0000 -0.0000
  33.  H  0.0000  0.0000 -0.0000  0.0000  0.0000 -0.0000  0.0000  0.0000 -0.0000
  34.  C  0.0000  1.2773  0.0219 -0.0143  0.0009  0.0005  0.0016  0.0002  0.0001
  35.  C -0.0000  0.0219 -0.0004 -0.0032 -0.0050  0.0002 -0.0002  0.0001  0.0001
  36.  C  0.0000 -0.0143 -0.0032 -0.0060  0.0060  0.0012  0.0005  0.0001 -0.0001
  37.  C  0.0000  0.0009 -0.0050  0.0060  0.7957  0.0066  0.0002 -0.0000  0.0001
  38.  H -0.0000  0.0005  0.0002  0.0012  0.0066 -0.0030  0.0001  0.0000  0.0000
  39.  C  0.0000  0.0016 -0.0002  0.0005  0.0002  0.0001  0.0004  0.0002  0.0002
  40.  C  0.0000  0.0002  0.0001  0.0001 -0.0000  0.0000  0.0002 -0.0000  0.0000
  41.  C -0.0000  0.0001  0.0001 -0.0001  0.0001  0.0000  0.0002  0.0000 -0.0000
  42.  C  0.0000  0.0009  0.0017 -0.0013  0.0002  0.0000  0.0002  0.0002  0.0002
  43.  H -0.0000 -0.0001 -0.0000  0.0004  0.0001 -0.0000 -0.0001 -0.0000 -0.0000
  44.  H  0.0000 -0.0000  0.0000  0.0000  0.0000  0.0000 -0.0000 -0.0000 -0.0000
  45.  H  0.0000  0.0000  0.0000  0.0000  0.0000 -0.0000 -0.0000 -0.0000 -0.0000
  46.  H -0.0000  0.0002  0.0002  0.0001  0.0000 -0.0000 -0.0000  0.0000 -0.0000

     Atom   19      20      21      22      23      24      25      26      27
     ---- ------  ------  ------  ------  ------  ------  ------  ------  ------
   1.  H -0.0000 -0.0000 -0.0000  0.0000  0.0000  0.0001 -0.0001 -0.0000 -0.0000
   2.  C  0.0000 -0.0001 -0.0000 -0.0000 -0.0000 -0.0001  0.0004  0.0002  0.0002
   3.  C -0.0001 -0.0000 -0.0000 -0.0000 -0.0000 -0.0000  0.0002  0.0001  0.0002
   4.  C  0.0000  0.0000  0.0000 -0.0000 -0.0000 -0.0000  0.0002  0.0002 -0.0000
   5.  C  0.0028  0.0006  0.0000  0.0000  0.0000  0.0004  0.0005 -0.0013  0.0001
   6.  C  0.0021  0.0001  0.0000  0.0000  0.0006 -0.0000 -0.0002  0.0017  0.0001
   7.  C  0.0000 -0.0000 -0.0000  0.0000  0.0000 -0.0000  0.0002  0.0002  0.0000
   8.  H -0.0000  0.0000  0.0000 -0.0000  0.0000  0.0000 -0.0000 -0.0001  0.0000
   9.  H -0.0000 -0.0000 -0.0000  0.0000  0.0000  0.0000 -0.0000 -0.0000 -0.0000
  10.  H -0.0000  0.0000  0.0000 -0.0000 -0.0000 -0.0000 -0.0000 -0.0000 -0.0000
  11.  C  0.0101 -0.0002  0.0000 -0.0002 -0.0068 -0.0001  0.0016  0.0009  0.0002
  12.  C  1.1577  0.0077  0.0008  0.0064  0.0048 -0.0000  0.0000 -0.0001 -0.0000
  13.  C  0.0232  0.0115  0.0073  0.0017  0.0084  0.0000 -0.0000 -0.0001 -0.0000
  14.  C  0.0041 -0.0063 -0.0002  0.0000 -0.0002  0.0001  0.0002  0.0002 -0.0000
  15.  H  0.0001 -0.0000  0.0000  0.0000 -0.0000 -0.0000  0.0001  0.0000  0.0000
  16.  C -0.0141  0.7823 -0.0021  0.0036 -0.0003  0.0000  0.0000  0.0000  0.0000
  17.  C  0.0274 -0.0022  0.7848 -0.0025  0.0039 -0.0000  0.0000  0.0000  0.0000
  18.  C  1.1239  0.0041 -0.0026  0.7848 -0.0027 -0.0000  0.0000  0.0000  0.0000
  19.  C  0.0000 -0.0003  0.0036 -0.0021  0.7822  0.0000  0.0000  0.0000  0.0000
  20.  H -0.0003  0.0000 -0.0022 -0.0001  0.0000  0.0000  0.0000  0.0000 -0.0000
  21.  H  0.0036 -0.0022  0.0000 -0.0018 -0.0001 -0.0000  0.0000 -0.0000 -0.0000
  22.  H -0.0021 -0.0001 -0.0018  0.0000 -0.0021 -0.0000  0.0000  0.0000  0.0000
  23.  H  0.7822  0.0000 -0.0001 -0.0021  0.0000  0.0000 -0.0000 -0.0000 -0.0000
  24.  H  0.0000  0.0000 -0.0000 -0.0000  0.0000  0.0000  0.7823 -0.0003 -0.0022
  25.  C  0.0000  0.0000  0.0000  0.0000 -0.0000  0.7823  0.0000 -0.0141  1.1258
  26.  C  0.0000  0.0000 -0.0000  0.0000 -0.0000 -0.0003 -0.0141  0.0000  0.0274
  27.  C  0.0000 -0.0000 -0.0000  0.0000 -0.0000 -0.0022  1.1258  0.0274  0.0000
  28.  C -0.0001  0.0000 -0.0000  0.0000  0.0000  0.0115  1.1708  0.0232  0.0277
  29.  C -0.0001 -0.0000  0.0000 -0.0000 -0.0000  0.0077  0.0216  1.1577 -0.0303
  30.  C  0.0000 -0.0000 -0.0000 -0.0000 -0.0000  0.0041  0.0277  1.1239  1.1437
  31.  H -0.0000  0.0000 -0.0000 -0.0000  0.0000  0.0000 -0.0003  0.7822  0.0039
  32.  H -0.0000 -0.0000  0.0000  0.0000 -0.0000 -0.0022 -0.0021  0.0036  0.7848
  33.  H  0.0000 -0.0000  0.0000  0.0000 -0.0000 -0.0001  0.0036 -0.0021 -0.0025
  34.  C  0.0009 -0.0001 -0.0000  0.0000  0.0002 -0.0002  0.0054  0.0101  0.0013
  35.  C  0.0017 -0.0000  0.0000  0.0000  0.0002  0.0001  0.0018  0.0021  0.0000
  36.  C -0.0013  0.0004  0.0000  0.0000  0.0001  0.0006  0.0042  0.0028  0.0001
  37.  C  0.0002  0.0001  0.0000  0.0000  0.0000 -0.0063  0.0096  0.0041  0.0044
  38.  H  0.0000 -0.0000  0.0000 -0.0000 -0.0000 -0.0000 -0.0067  0.0001  0.0002
  39.  C  0.0002 -0.0001 -0.0000 -0.0000 -0.0000 -0.0001 -0.0000  0.0000  0.0000
  40.  C  0.0002 -0.0000 -0.0000 -0.0000  0.0000  0.0000  0.0000  0.0000 -0.0000
  41.  C  0.0002 -0.0000 -0.0000 -0.0000 -0.0000 -0.0000  0.0000  0.0000  0.0000
  42.  C  0.0001 -0.0000 -0.0000 -0.0000 -0.0001 -0.0000  0.0000 -0.0001  0.0000
  43.  H -0.0000  0.0001  0.0000 -0.0000  0.0000 -0.0000 -0.0001 -0.0000  0.0000
  44.  H -0.0000  0.0000  0.0000  0.0000 -0.0000 -0.0000 -0.0000 -0.0000  0.0000
  45.  H -0.0000 -0.0000  0.0000  0.0000 -0.0000  0.0000 -0.0000 -0.0000 -0.0000
  46.  H -0.0001  0.0000 -0.0000 -0.0000  0.0002  0.0000 -0.0000 -0.0000 -0.0000

     Atom   28      29      30      31      32      33      34      35      36
     ---- ------  ------  ------  ------  ------  ------  ------  ------  ------
   1.  H  0.0004 -0.0000 -0.0000  0.0000  0.0000 -0.0000 -0.0001 -0.0000  0.0000
   2.  C  0.0005 -0.0002  0.0002 -0.0000 -0.0000 -0.0000  0.0016  0.0000 -0.0000
   3.  C -0.0013  0.0017  0.0002 -0.0001 -0.0000 -0.0000  0.0009 -0.0001 -0.0001
   4.  C  0.0001  0.0001  0.0000  0.0000 -0.0000 -0.0000  0.0002 -0.0000 -0.0000
   5.  C -0.0060 -0.0032 -0.0001  0.0001  0.0000  0.0000 -0.0143  0.0014  0.0064
   6.  C -0.0032 -0.0004  0.0001  0.0002  0.0000  0.0000  0.0219  0.0117  0.0014
   7.  C -0.0001  0.0001 -0.0000 -0.0000 -0.0000 -0.0000  0.0001  0.0000 -0.0000
   8.  H  0.0001  0.0002 -0.0000  0.0002 -0.0000 -0.0000  0.0002 -0.0000  0.0000
   9.  H  0.0000  0.0000 -0.0000 -0.0000  0.0000  0.0000 -0.0000  0.0000 -0.0000
  10.  H  0.0000  0.0000 -0.0000 -0.0000  0.0000  0.0000  0.0000 -0.0000  0.0000
  11.  C -0.0143  0.0219  0.0001  0.0002 -0.0000  0.0000  1.2773  0.0219 -0.0143
  12.  C  0.0014  0.0117  0.0000 -0.0000  0.0000 -0.0000  0.0219 -0.0004 -0.0032
  13.  C  0.0064  0.0014 -0.0000  0.0000 -0.0000  0.0000 -0.0143 -0.0032 -0.0060
  14.  C  0.0060 -0.0050  0.0001  0.0000  0.0000  0.0000  0.0009 -0.0050  0.0060
  15.  H  0.0012  0.0002  0.0000 -0.0000  0.0000 -0.0000  0.0005  0.0002  0.0012
  16.  C -0.0000  0.0000  0.0000 -0.0000  0.0000  0.0000  0.0016 -0.0002  0.0005
  17.  C -0.0000 -0.0000  0.0000 -0.0000 -0.0000  0.0000  0.0002  0.0001  0.0001
  18.  C -0.0000  0.0000 -0.0000 -0.0000 -0.0000 -0.0000  0.0001  0.0001 -0.0001
  19.  C -0.0001 -0.0001  0.0000 -0.0000 -0.0000  0.0000  0.0009  0.0017 -0.0013
  20.  H  0.0000 -0.0000 -0.0000  0.0000 -0.0000 -0.0000 -0.0001 -0.0000  0.0004
  21.  H -0.0000  0.0000 -0.0000 -0.0000  0.0000  0.0000 -0.0000  0.0000  0.0000
  22.  H  0.0000 -0.0000 -0.0000 -0.0000  0.0000  0.0000  0.0000  0.0000  0.0000
  23.  H  0.0000 -0.0000 -0.0000  0.0000 -0.0000 -0.0000  0.0002  0.0002  0.0001
  24.  H  0.0115  0.0077  0.0041  0.0000 -0.0022 -0.0001 -0.0002  0.0001  0.0006
  25.  C  1.1708  0.0216  0.0277 -0.0003 -0.0021  0.0036  0.0054  0.0018  0.0042
  26.  C  0.0232  1.1577  1.1239  0.7822  0.0036 -0.0021  0.0101  0.0021  0.0028
  27.  C  0.0277 -0.0303  1.1437  0.0039  0.7848 -0.0025  0.0013  0.0000  0.0001
  28.  C  0.0000  1.1038 -0.0370  0.0084  0.0073  0.0017  0.0231 -0.0042  0.0083
  29.  C  1.1038  0.0000  0.0290  0.0048  0.0008  0.0064  0.8827  0.0166 -0.0042
  30.  C -0.0370  0.0290  0.0000 -0.0027 -0.0026  0.7848  0.0047  0.0003 -0.0000
  31.  H  0.0084  0.0048 -0.0027  0.0000 -0.0001 -0.0021 -0.0068  0.0006  0.0000
  32.  H  0.0073  0.0008 -0.0026 -0.0001  0.0000 -0.0018  0.0000  0.0000  0.0000
  33.  H  0.0017  0.0064  0.7848 -0.0021 -0.0018  0.0000 -0.0002  0.0000  0.0000
  34.  C  0.0231  0.8827  0.0047 -0.0068  0.0000 -0.0002  0.0000  0.8827  0.0231
  35.  C -0.0042  0.0166  0.0003  0.0006  0.0000  0.0000  0.8827  0.0000  1.1038
  36.  C  0.0083 -0.0042 -0.0000  0.0000  0.0000  0.0000  0.0231  1.1038  0.0000
  37.  C  0.8851  0.0162  0.0000 -0.0002 -0.0002  0.0000  0.0081  0.0162  0.8851
  38.  H  0.0074  0.0018  0.0000 -0.0000  0.0000  0.0000  0.0005  0.0018  0.0074
  39.  C  0.0042  0.0018  0.0000 -0.0000 -0.0000 -0.0000  0.0054  0.0216  1.1708
  40.  C  0.0001  0.0000  0.0000 -0.0000  0.0000 -0.0000  0.0013 -0.0303  0.0277
  41.  C -0.0000  0.0003 -0.0000  0.0000 -0.0000  0.0000  0.0047  0.0290 -0.0370
  42.  C  0.0028  0.0021  0.0000 -0.0000 -0.0000 -0.0000  0.0101  1.1577  0.0232
  43.  H  0.0006  0.0001 -0.0000  0.0000 -0.0000  0.0000 -0.0002  0.0077  0.0115
  44.  H  0.0000  0.0000 -0.0000  0.0000 -0.0000  0.0000  0.0000  0.0008  0.0073
  45.  H  0.0000  0.0000  0.0000 -0.0000  0.0000 -0.0000 -0.0002  0.0064  0.0017
  46.  H  0.0000  0.0006  0.0000  0.0000  0.0000 -0.0000 -0.0068  0.0048  0.0084

     Atom   37      38      39      40      41      42      43      44      45
     ---- ------  ------  ------  ------  ------  ------  ------  ------  ------
   1.  H  0.0001 -0.0000  0.0000 -0.0000 -0.0000  0.0000  0.0000 -0.0000 -0.0000
   2.  C  0.0002  0.0001  0.0000  0.0000  0.0000  0.0000  0.0000  0.0000  0.0000
   3.  C  0.0002  0.0000  0.0000  0.0000  0.0000  0.0000  0.0000 -0.0000  0.0000
   4.  C -0.0000  0.0000  0.0000  0.0000  0.0000  0.0000 -0.0000 -0.0000  0.0000
   5.  C  0.0060  0.0012 -0.0000 -0.0000 -0.0000 -0.0001  0.0000 -0.0000  0.0000
   6.  C -0.0050  0.0002  0.0000 -0.0000  0.0000 -0.0001 -0.0000  0.0000 -0.0000
   7.  C  0.0001  0.0000  0.0000  0.0000 -0.0000  0.0000 -0.0000 -0.0000 -0.0000
   8.  H  0.0000 -0.0000 -0.0000 -0.0000 -0.0000 -0.0000  0.0000 -0.0000 -0.0000
   9.  H  0.0000  0.0000  0.0000 -0.0000 -0.0000 -0.0000 -0.0000  0.0000  0.0000
  10.  H  0.0000 -0.0000  0.0000  0.0000 -0.0000  0.0000 -0.0000  0.0000  0.0000
  11.  C  0.0009  0.0005  0.0016  0.0002  0.0001  0.0009 -0.0001 -0.0000  0.0000
  12.  C -0.0050  0.0002 -0.0002  0.0001  0.0001  0.0017 -0.0000  0.0000  0.0000
  13.  C  0.0060  0.0012  0.0005  0.0001 -0.0001 -0.0013  0.0004  0.0000  0.0000
  14.  C  0.7957  0.0066  0.0002 -0.0000  0.0001  0.0002  0.0001  0.0000  0.0000
  15.  H  0.0066 -0.0030  0.0001  0.0000  0.0000  0.0000 -0.0000  0.0000 -0.0000
  16.  C  0.0002  0.0001  0.0004  0.0002  0.0002  0.0002 -0.0001 -0.0000 -0.0000
  17.  C -0.0000  0.0000  0.0002 -0.0000  0.0000  0.0002 -0.0000 -0.0000 -0.0000
  18.  C  0.0001  0.0000  0.0002  0.0000 -0.0000  0.0002 -0.0000 -0.0000 -0.0000
  19.  C  0.0002  0.0000  0.0002  0.0002  0.0002  0.0001 -0.0000 -0.0000 -0.0000
  20.  H  0.0001 -0.0000 -0.0001 -0.0000 -0.0000 -0.0000  0.0001  0.0000 -0.0000
  21.  H  0.0000  0.0000 -0.0000 -0.0000 -0.0000 -0.0000  0.0000  0.0000  0.0000
  22.  H  0.0000 -0.0000 -0.0000 -0.0000 -0.0000 -0.0000 -0.0000  0.0000  0.0000
  23.  H  0.0000 -0.0000 -0.0000  0.0000 -0.0000 -0.0001  0.0000 -0.0000 -0.0000
  24.  H -0.0063 -0.0000 -0.0001  0.0000 -0.0000 -0.0000 -0.0000 -0.0000  0.0000
  25.  C  0.0096 -0.0067 -0.0000  0.0000  0.0000  0.0000 -0.0001 -0.0000 -0.0000
  26.  C  0.0041  0.0001  0.0000  0.0000  0.0000 -0.0001 -0.0000 -0.0000 -0.0000
  27.  C  0.0044  0.0002  0.0000 -0.0000  0.0000  0.0000  0.0000  0.0000 -0.0000
  28.  C  0.8851  0.0074  0.0042  0.0001 -0.0000  0.0028  0.0006  0.0000  0.0000
  29.  C  0.0162  0.0018  0.0018  0.0000  0.0003  0.0021  0.0001  0.0000  0.0000
  30.  C  0.0000  0.0000  0.0000  0.0000 -0.0000  0.0000 -0.0000 -0.0000  0.0000
  31.  H -0.0002 -0.0000 -0.0000 -0.0000  0.0000 -0.0000  0.0000  0.0000 -0.0000
  32.  H -0.0002  0.0000 -0.0000  0.0000 -0.0000 -0.0000 -0.0000 -0.0000  0.0000
  33.  H  0.0000  0.0000 -0.0000 -0.0000  0.0000 -0.0000  0.0000  0.0000 -0.0000
  34.  C  0.0081  0.0005  0.0054  0.0013  0.0047  0.0101 -0.0002  0.0000 -0.0002
  35.  C  0.0162  0.0018  0.0216 -0.0303  0.0290  1.1577  0.0077  0.0008  0.0064
  36.  C  0.8851  0.0074  1.1708  0.0277 -0.0370  0.0232  0.0115  0.0073  0.0017
  37.  C  0.0000  0.7877  0.0096  0.0044  0.0000  0.0041 -0.0063 -0.0002  0.0000
  38.  H  0.7877  0.0000 -0.0067  0.0002  0.0000  0.0001 -0.0000  0.0000  0.0000
  39.  C  0.0096 -0.0067  0.0000  1.1258  0.0277 -0.0141  0.7823 -0.0021  0.0036
  40.  C  0.0044  0.0002  1.1258  0.0000  1.1437  0.0274 -0.0022  0.7848 -0.0025
  41.  C  0.0000  0.0000  0.0277  1.1437  0.0000  1.1239  0.0041 -0.0026  0.7848
  42.  C  0.0041  0.0001 -0.0141  0.0274  1.1239  0.0000 -0.0003  0.0036 -0.0021
  43.  H -0.0063 -0.0000  0.7823 -0.0022  0.0041 -0.0003  0.0000 -0.0022 -0.0001
  44.  H -0.0002  0.0000 -0.0021  0.7848 -0.0026  0.0036 -0.0022  0.0000 -0.0018
  45.  H  0.0000  0.0000  0.0036 -0.0025  0.7848 -0.0021 -0.0001 -0.0018  0.0000
  46.  H -0.0002 -0.0000 -0.0003  0.0039 -0.0027  0.7822  0.0000 -0.0001 -0.0021

     Atom   46
     ---- ------
   1.  H  0.0000
   2.  C -0.0000
   3.  C -0.0000
   4.  C -0.0000
   5.  C  0.0000
   6.  C -0.0000
   7.  C -0.0000
   8.  H  0.0000
   9.  H -0.0000
  10.  H -0.0000
  11.  C  0.0002
  12.  C  0.0002
  13.  C  0.0001
  14.  C  0.0000
  15.  H -0.0000
  16.  C -0.0000
  17.  C  0.0000
  18.  C -0.0000
  19.  C -0.0001
  20.  H  0.0000
  21.  H -0.0000
  22.  H -0.0000
  23.  H  0.0002
  24.  H  0.0000
  25.  C -0.0000
  26.  C -0.0000
  27.  C -0.0000
  28.  C  0.0000
  29.  C  0.0006
  30.  C  0.0000
  31.  H  0.0000
  32.  H  0.0000
  33.  H -0.0000
  34.  C -0.0068
  35.  C  0.0048
  36.  C  0.0084
  37.  C -0.0002
  38.  H -0.0000
  39.  C -0.0003
  40.  C  0.0039
  41.  C -0.0027
  42.  C  0.7822
  43.  H  0.0000
  44.  H -0.0001
  45.  H -0.0021
  46.  H  0.0000


 Atom-atom overlap-weighted NAO bond order, Totals by atom:                    

     Atom    1
     ---- ------
   1.  H  0.7950
   2.  C  3.1326
   3.  C  3.1226
   4.  C  3.0850
   5.  C  3.2357
   6.  C  3.2478
   7.  C  3.0765
   8.  H  0.7884
   9.  H  0.7876
  10.  H  0.7878
  11.  C  3.1485
  12.  C  3.2478
  13.  C  3.2357
  14.  C  3.4281
  15.  H  0.8007
  16.  C  3.1326
  17.  C  3.0850
  18.  C  3.0765
  19.  C  3.1226
  20.  H  0.7950
  21.  H  0.7876
  22.  H  0.7878
  23.  H  0.7884
  24.  H  0.7950
  25.  C  3.1326
  26.  C  3.1226
  27.  C  3.0850
  28.  C  3.2357
  29.  C  3.2478
  30.  C  3.0765
  31.  H  0.7884
  32.  H  0.7876
  33.  H  0.7878
  34.  C  3.1485
  35.  C  3.2478
  36.  C  3.2357
  37.  C  3.4281
  38.  H  0.8007
  39.  C  3.1326
  40.  C  3.0850
  41.  C  3.0765
  42.  C  3.1226
  43.  H  0.7950
  44.  H  0.7876
  45.  H  0.7878
  46.  H  0.7884


 MO bond order:                                                                

     Atom    1       2       3       4       5       6       7       8       9
     ---- ------  ------  ------  ------  ------  ------  ------  ------  ------
   1.  H  0.0000  1.2497  0.0241 -0.0246 -0.0784  0.1291  0.1101  0.0328 -0.0517
   2.  C  1.2497  0.0000 -0.0254 -1.3548  0.3670  0.1305 -0.1124  0.0097 -0.0024
   3.  C  0.0241 -0.0254  0.0000 -0.0401  0.0164 -1.3575  0.5078 -0.2614 -0.0304
   4.  C -0.0246 -1.3548 -0.0401  0.0000  0.0351 -0.0874  0.1754 -0.0421 -0.0876
   5.  C -0.0784  0.3670  0.0164  0.0351  0.0000 -0.1498 -0.0310 -0.0559 -0.0361
   6.  C  0.1291  0.1305 -1.3575 -0.0874 -0.1498  0.0000 -0.1420 -0.0537  0.0109
   7.  C  0.1101 -0.1124  0.5078  0.1754 -0.0310 -0.1420  0.0000 -0.0140 -0.0266
   8.  H  0.0328  0.0097 -0.2614 -0.0421 -0.0559 -0.0537 -0.0140  0.0000 -0.0274
   9.  H -0.0517 -0.0024 -0.0304 -0.0876 -0.0361  0.0109 -0.0266 -0.0274  0.0000
  10.  H -0.0258 -0.0800  0.0001  0.0256 -0.0180 -0.0981 -0.8438 -0.0577 -0.0577
  11.  C  0.0263 -0.0320  0.0067 -0.0048 -0.0646 -0.2621 -0.0368  0.0539 -0.0071
  12.  C -0.0117 -0.0480 -0.0357  0.0545  0.1568  0.0329  0.0081 -0.0129 -0.0086
  13.  C -0.0006  0.0428 -0.1216 -0.0129  0.1503  0.1261  0.0106 -0.0149  0.0069
  14.  C  0.0467 -0.0520 -0.1672 -0.1364 -1.4582  0.0625 -0.0788  0.0351  0.0275
  15.  H  0.0061 -0.0534 -0.0101  0.0337  0.0317  0.1245 -0.0036  0.0171 -0.0060
  16.  C -0.0052 -0.0289  0.0113  0.0410  0.2269 -0.0234  0.0212 -0.0019 -0.0045
  17.  C  0.0058  0.0074  0.0500 -0.0125  0.0175 -0.0579 -0.0160  0.0084 -0.0004
  18.  C  0.0068  0.0393  0.0036 -0.0252 -0.1227  0.0198 -0.0103  0.0023  0.0063
  19.  C -0.0017  0.0157 -0.0629  0.0226 -0.0270  0.1872  0.0327 -0.0095  0.0037
  20.  H -0.0024 -0.0080  0.0025  0.0118  0.0397  0.0039  0.0030  0.0005 -0.0010
  21.  H -0.0011 -0.0056  0.0032  0.0047  0.0235  0.0045  0.0025  0.0009 -0.0014
  22.  H  0.0012  0.0022 -0.0077  0.0022  0.0016  0.0152  0.0025 -0.0008  0.0007
  23.  H  0.0005  0.0014 -0.0084  0.0055 -0.0075  0.0286  0.0045 -0.0003  0.0010
  24.  H  0.0065  0.0026 -0.0041 -0.0012  0.0180  0.0008  0.0032  0.0017  0.0004
  25.  C  0.0063  0.0167  0.0076 -0.0090  0.0676  0.0091 -0.0150  0.0033  0.0041
  26.  C -0.0013  0.0097  0.0553 -0.0104 -0.0019  0.1381 -0.0026 -0.0015  0.0012
  27.  C  0.0026  0.0068 -0.0330  0.0097  0.0035 -0.0111 -0.0024 -0.0006  0.0025
  28.  C  0.0041 -0.0036  0.0018 -0.0240 -0.1024  0.0515 -0.0022  0.0013  0.0004
  29.  C  0.0029  0.0098  0.0146  0.0043  0.0633 -0.0225  0.0066 -0.0086 -0.0020
  30.  C  0.0017 -0.0221  0.0005  0.0061 -0.0185  0.0163  0.0139  0.0039 -0.0004
  31.  H  0.0018  0.0016 -0.0041  0.0003  0.0050  0.0010  0.0016  0.0050  0.0002
  32.  H  0.0004  0.0001  0.0010 -0.0011  0.0089 -0.0000 -0.0009  0.0001  0.0006
  33.  H -0.0005  0.0024 -0.0024  0.0005 -0.0005  0.0066 -0.0020 -0.0004  0.0005
  34.  C -0.0209  0.0393  0.0828  0.0032 -0.0310 -0.0141 -0.0016 -0.0160  0.0006
  35.  C  0.0080 -0.0230 -0.0077  0.0027  0.0295 -0.1168 -0.0075  0.0094 -0.0040
  36.  C -0.0031 -0.0105  0.0081  0.0013  0.0133 -0.0191 -0.0041 -0.0020 -0.0018
  37.  C -0.0083  0.0059 -0.0113  0.0207  0.0076  0.0937 -0.0231  0.0012 -0.0060
  38.  H -0.0037  0.0118  0.0124  0.0090  0.0648  0.0175  0.0013 -0.0018 -0.0020
  39.  C  0.0024 -0.0020 -0.0086 -0.0046 -0.0101 -0.0179 -0.0014  0.0007  0.0003
  40.  C -0.0000 -0.0005 -0.0058 -0.0020  0.0046  0.0027  0.0009 -0.0007  0.0004
  41.  C -0.0010 -0.0015  0.0016  0.0028  0.0092 -0.0105 -0.0048  0.0006 -0.0007
  42.  C -0.0002 -0.0008  0.0046 -0.0006 -0.0058 -0.0205 -0.0032  0.0002 -0.0006
  43.  H  0.0029 -0.0018 -0.0040 -0.0028 -0.0042 -0.0081  0.0015  0.0015  0.0002
  44.  H  0.0002  0.0001  0.0003 -0.0011 -0.0036  0.0014  0.0009 -0.0001  0.0004
  45.  H -0.0003  0.0008  0.0028  0.0012  0.0023 -0.0028 -0.0011  0.0004 -0.0000
  46.  H  0.0014 -0.0007  0.0010 -0.0002 -0.0029 -0.0104 -0.0004  0.0021 -0.0001

     Atom   10      11      12      13      14      15      16      17      18
     ---- ------  ------  ------  ------  ------  ------  ------  ------  ------
   1.  H -0.0258  0.0263 -0.0117 -0.0006  0.0467  0.0061 -0.0052  0.0058  0.0068
   2.  C -0.0800 -0.0320 -0.0480  0.0428 -0.0520 -0.0534 -0.0289  0.0074  0.0393
   3.  C  0.0001  0.0067 -0.0357 -0.1216 -0.1672 -0.0101  0.0113  0.0500  0.0036
   4.  C  0.0256 -0.0048  0.0545 -0.0129 -0.1364  0.0337  0.0410 -0.0125 -0.0252
   5.  C -0.0180 -0.0646  0.1568  0.1503 -1.4582  0.0317  0.2269  0.0175 -0.1227
   6.  C -0.0981 -0.2621  0.0329  0.1261  0.0625  0.1245 -0.0234 -0.0579  0.0198
   7.  C -0.8438 -0.0368  0.0081  0.0106 -0.0788 -0.0036  0.0212 -0.0160 -0.0103
   8.  H -0.0577  0.0539 -0.0129 -0.0149  0.0351  0.0171 -0.0019  0.0084  0.0023
   9.  H -0.0577 -0.0071 -0.0086  0.0069  0.0275 -0.0060 -0.0045 -0.0004  0.0063
  10.  H  0.0000  0.0138 -0.0002 -0.0140 -0.0010  0.0018  0.0030  0.0065 -0.0007
  11.  C  0.0138  0.0000  0.2152 -0.1404 -0.0690  0.0343 -0.0026  0.0156 -0.0267
  12.  C -0.0002  0.2152  0.0000  0.8693  0.0414  0.1303 -0.0059 -0.6001 -0.0245
  13.  C -0.0140 -0.1404  0.8693  0.0000  0.6832 -0.0160  1.3881  0.1433 -0.6464
  14.  C -0.0010 -0.0690  0.0414  0.6832  0.0000  1.0459 -0.0331  0.0288  0.0034
  15.  H  0.0018  0.0343  0.1303 -0.0160  1.0459  0.0000  0.0027  0.0105 -0.0124
  16.  C  0.0030 -0.0026 -0.0059  1.3881 -0.0331  0.0027  0.0000  1.8111  0.1287
  17.  C  0.0065  0.0156 -0.6001  0.1433  0.0288  0.0105  1.8111  0.0000  1.0928
  18.  C -0.0007 -0.0267 -0.0245 -0.6464  0.0034 -0.0124  0.1287  1.0928  0.0000
  19.  C -0.0080  0.0312  1.7301 -0.1583 -0.0132  0.0000 -0.5534  0.0379  1.1677
  20.  H  0.0013 -0.0015  0.1588  0.0374 -0.0362  0.0065  1.2844  0.0337  0.1239
  21.  H  0.0008  0.0132  0.0289  0.1223 -0.0024 -0.0055  0.0082  1.1404  0.0118
  22.  H -0.0009 -0.0160  0.0450  0.0138  0.0209  0.0016  0.0360  0.0280  0.3836
  23.  H -0.0008 -0.0297  0.0507 -0.0199  0.0030  0.0160  0.0059 -0.0329  0.0376
  24.  H -0.0004 -0.0204 -0.0058 -0.0038  0.0159 -0.0038 -0.0017 -0.0007  0.0038
  25.  C  0.0017  0.0424 -0.0649 -0.0180  0.1572 -0.0049 -0.0383 -0.0008  0.0310
  26.  C  0.0048  0.3065 -0.0090 -0.0469  0.0082  0.0062 -0.0108  0.0369  0.0111
  27.  C -0.0004 -0.0902  0.0055  0.0206  0.0020  0.0019  0.0105 -0.0114 -0.0097
  28.  C -0.0040  0.0553  0.0302  0.0664  0.1351  0.0537  0.0284  0.0205 -0.0194
  29.  C -0.0033  0.0124 -0.0054 -0.0111  0.1896 -0.0078 -0.0379 -0.0113  0.0217
  30.  C  0.0024 -0.0081  0.0241  0.0134 -0.0875  0.0119  0.0271 -0.0001 -0.0209
  31.  H -0.0002  0.0069 -0.0030 -0.0085  0.0065 -0.0015  0.0008  0.0031  0.0016
  32.  H  0.0005  0.0048 -0.0050  0.0001  0.0084 -0.0015 -0.0034 -0.0011  0.0028
  33.  H  0.0003  0.0188  0.0019 -0.0030  0.0024  0.0004  0.0011  0.0037 -0.0003
  34.  C  0.0020  0.3754 -0.0765 -0.0213  0.0059  0.0091 -0.0098  0.0257  0.0027
  35.  C  0.0019 -0.2119 -0.0547  0.0261  0.0608 -0.0116 -0.0114  0.0085  0.0142
  36.  C  0.0015  0.0478 -0.0035 -0.0295 -0.0583 -0.0043  0.0259  0.0223  0.0148
  37.  C  0.0003 -0.0689  0.0755 -0.0365 -0.2201 -0.0120  0.0321  0.0163 -0.0342
  38.  H  0.0001  0.0251  0.0175  0.0066  0.0179 -0.0509  0.0182  0.0051 -0.0088
  39.  C -0.0010 -0.0518  0.0177 -0.0019  0.0219  0.0004 -0.0137 -0.0124 -0.0109
  40.  C -0.0010 -0.0302  0.0088  0.0128  0.0054 -0.0003 -0.0054  0.0033 -0.0066
  41.  C  0.0007  0.0020  0.0002  0.0058 -0.0321  0.0026 -0.0134 -0.0010  0.0015
  42.  C  0.0007  0.0862  0.0014  0.0131  0.0038  0.0014  0.0023 -0.0085  0.0021
  43.  H -0.0003 -0.0237  0.0034  0.0167  0.0112 -0.0031  0.0024 -0.0004  0.0020
  44.  H -0.0001  0.0068  0.0041  0.0063  0.0093 -0.0014 -0.0035 -0.0015 -0.0008
  45.  H  0.0006  0.0167  0.0028  0.0044  0.0035  0.0002 -0.0003  0.0017 -0.0032
  46.  H  0.0004  0.0036 -0.0023  0.0053  0.0019 -0.0014 -0.0019  0.0002  0.0010

     Atom   19      20      21      22      23      24      25      26      27
     ---- ------  ------  ------  ------  ------  ------  ------  ------  ------
   1.  H -0.0017 -0.0024 -0.0011  0.0012  0.0005  0.0065  0.0063 -0.0013  0.0026
   2.  C  0.0157 -0.0080 -0.0056  0.0022  0.0014  0.0026  0.0167  0.0097  0.0068
   3.  C -0.0629  0.0025  0.0032 -0.0077 -0.0084 -0.0041  0.0076  0.0553 -0.0330
   4.  C  0.0226  0.0118  0.0047  0.0022  0.0055 -0.0012 -0.0090 -0.0104  0.0097
   5.  C -0.0270  0.0397  0.0235  0.0016 -0.0075  0.0180  0.0676 -0.0019  0.0035
   6.  C  0.1872  0.0039  0.0045  0.0152  0.0286  0.0008  0.0091  0.1381 -0.0111
   7.  C  0.0327  0.0030  0.0025  0.0025  0.0045  0.0032 -0.0150 -0.0026 -0.0024
   8.  H -0.0095  0.0005  0.0009 -0.0008 -0.0003  0.0017  0.0033 -0.0015 -0.0006
   9.  H  0.0037 -0.0010 -0.0014  0.0007  0.0010  0.0004  0.0041  0.0012  0.0025
  10.  H -0.0080  0.0013  0.0008 -0.0009 -0.0008 -0.0004  0.0017  0.0048 -0.0004
  11.  C  0.0312 -0.0015  0.0132 -0.0160 -0.0297 -0.0204  0.0424  0.3065 -0.0902
  12.  C  1.7301  0.1588  0.0289  0.0450  0.0507 -0.0058 -0.0649 -0.0090  0.0055
  13.  C -0.1583  0.0374  0.1223  0.0138 -0.0199 -0.0038 -0.0180 -0.0469  0.0206
  14.  C -0.0132 -0.0362 -0.0024  0.0209  0.0030  0.0159  0.1572  0.0082  0.0020
  15.  H  0.0000  0.0065 -0.0055  0.0016  0.0160 -0.0038 -0.0049  0.0062  0.0019
  16.  C -0.5534  1.2844  0.0082  0.0360  0.0059 -0.0017 -0.0383 -0.0108  0.0105
  17.  C  0.0379  0.0337  1.1404  0.0280 -0.0329 -0.0007 -0.0008  0.0369 -0.0114
  18.  C  1.1677  0.1239  0.0118  0.3836  0.0376  0.0038  0.0310  0.0111 -0.0097
  19.  C  0.0000  0.0150  0.0958 -0.0120 -0.2346 -0.0000 -0.0035 -0.0311  0.0146
  20.  H  0.0150  0.0000 -0.0459 -0.0215  0.0321  0.0029  0.0025 -0.0036 -0.0015
  21.  H  0.0958 -0.0459  0.0000 -0.0473 -0.0231  0.0003  0.0039 -0.0002  0.0003
  22.  H -0.0120 -0.0215 -0.0473  0.0000 -0.0521 -0.0002  0.0001  0.0070 -0.0035
  23.  H -0.2346  0.0321 -0.0231 -0.0521  0.0000  0.0014 -0.0005  0.0037 -0.0030
  24.  H -0.0000  0.0029  0.0003 -0.0002  0.0014  0.0000  1.3094  0.0121  0.0192
  25.  C -0.0035  0.0025  0.0039  0.0001 -0.0005  1.3094  0.0000 -0.5124  1.1049
  26.  C -0.0311 -0.0036 -0.0002  0.0070  0.0037  0.0121 -0.5124  0.0000 -0.0415
  27.  C  0.0146 -0.0015  0.0003 -0.0035 -0.0030  0.0192  1.1049 -0.0415  0.0000
  28.  C -0.0348 -0.0039 -0.0042  0.0065  0.0016 -0.0145  1.7251 -0.0431  0.1209
  29.  C  0.0278  0.0040  0.0034 -0.0015  0.0005  0.1563  0.1019  1.1020 -0.6182
  30.  C  0.0037 -0.0021 -0.0026 -0.0002 -0.0010  0.1275 -0.0112  1.6731  0.8605
  31.  H -0.0031  0.0014 -0.0000  0.0005  0.0021  0.0324  0.0015 -0.3139 -0.0394
  32.  H  0.0015  0.0001  0.0004 -0.0000 -0.0001 -0.0485  0.0038  0.0378  0.5879
  33.  H -0.0035 -0.0004 -0.0001  0.0006  0.0003 -0.0234 -0.0186 -0.0095  0.0294
  34.  C -0.0302 -0.0237  0.0024  0.0043 -0.0170  0.0064  0.0310  0.0078  0.0275
  35.  C -0.0071  0.0030  0.0016 -0.0063 -0.0138 -0.0003 -0.0462  0.0312 -0.0592
  36.  C -0.0027  0.0027 -0.0012  0.0013  0.0013 -0.0074 -0.0279 -0.0367  0.0346
  37.  C  0.0026 -0.0082 -0.0032  0.0000 -0.0049  0.0018 -0.0761 -0.0689 -0.0298
  38.  H  0.0033 -0.0030 -0.0018 -0.0001 -0.0017  0.0052 -0.0603 -0.0018  0.0130
  39.  C  0.0015  0.0048  0.0013 -0.0012  0.0009  0.0051 -0.0283 -0.0009 -0.0136
  40.  C -0.0208  0.0022  0.0026  0.0011 -0.0012 -0.0009  0.0061  0.0024 -0.0033
  41.  C -0.0164  0.0001  0.0001  0.0017  0.0012 -0.0018  0.0114  0.0162 -0.0086
  42.  C  0.0093  0.0011 -0.0015 -0.0005 -0.0032 -0.0000 -0.0012 -0.0050  0.0207
  43.  H -0.0024  0.0064  0.0003 -0.0004  0.0016 -0.0015  0.0036  0.0035  0.0042
  44.  H -0.0017  0.0003  0.0006  0.0008  0.0001 -0.0011  0.0048 -0.0008  0.0054
  45.  H -0.0076 -0.0005  0.0008  0.0003 -0.0005  0.0010  0.0009  0.0041 -0.0064
  46.  H -0.0032  0.0016  0.0002 -0.0003  0.0046  0.0005 -0.0003  0.0074 -0.0043

     Atom   28      29      30      31      32      33      34      35      36
     ---- ------  ------  ------  ------  ------  ------  ------  ------  ------
   1.  H  0.0041  0.0029  0.0017  0.0018  0.0004 -0.0005 -0.0209  0.0080 -0.0031
   2.  C -0.0036  0.0098 -0.0221  0.0016  0.0001  0.0024  0.0393 -0.0230 -0.0105
   3.  C  0.0018  0.0146  0.0005 -0.0041  0.0010 -0.0024  0.0828 -0.0077  0.0081
   4.  C -0.0240  0.0043  0.0061  0.0003 -0.0011  0.0005  0.0032  0.0027  0.0013
   5.  C -0.1024  0.0633 -0.0185  0.0050  0.0089 -0.0005 -0.0310  0.0295  0.0133
   6.  C  0.0515 -0.0225  0.0163  0.0010 -0.0000  0.0066 -0.0141 -0.1168 -0.0191
   7.  C -0.0022  0.0066  0.0139  0.0016 -0.0009 -0.0020 -0.0016 -0.0075 -0.0041
   8.  H  0.0013 -0.0086  0.0039  0.0050  0.0001 -0.0004 -0.0160  0.0094 -0.0020
   9.  H  0.0004 -0.0020 -0.0004  0.0002  0.0006  0.0005  0.0006 -0.0040 -0.0018
  10.  H -0.0040 -0.0033  0.0024 -0.0002  0.0005  0.0003  0.0020  0.0019  0.0015
  11.  C  0.0553  0.0124 -0.0081  0.0069  0.0048  0.0188  0.3754 -0.2119  0.0478
  12.  C  0.0302 -0.0054  0.0241 -0.0030 -0.0050  0.0019 -0.0765 -0.0547 -0.0035
  13.  C  0.0664 -0.0111  0.0134 -0.0085  0.0001 -0.0030 -0.0213  0.0261 -0.0295
  14.  C  0.1351  0.1896 -0.0875  0.0065  0.0084  0.0024  0.0059  0.0608 -0.0583
  15.  H  0.0537 -0.0078  0.0119 -0.0015 -0.0015  0.0004  0.0091 -0.0116 -0.0043
  16.  C  0.0284 -0.0379  0.0271  0.0008 -0.0034  0.0011 -0.0098 -0.0114  0.0259
  17.  C  0.0205 -0.0113 -0.0001  0.0031 -0.0011  0.0037  0.0257  0.0085  0.0223
  18.  C -0.0194  0.0217 -0.0209  0.0016  0.0028 -0.0003  0.0027  0.0142  0.0148
  19.  C -0.0348  0.0278  0.0037 -0.0031  0.0015 -0.0035 -0.0302 -0.0071 -0.0027
  20.  H -0.0039  0.0040 -0.0021  0.0014  0.0001 -0.0004 -0.0237  0.0030  0.0027
  21.  H -0.0042  0.0034 -0.0026 -0.0000  0.0004 -0.0001  0.0024  0.0016 -0.0012
  22.  H  0.0065 -0.0015 -0.0002  0.0005 -0.0000  0.0006  0.0043 -0.0063  0.0013
  23.  H  0.0016  0.0005 -0.0010  0.0021 -0.0001  0.0003 -0.0170 -0.0138  0.0013
  24.  H -0.0145  0.1563  0.1275  0.0324 -0.0485 -0.0234  0.0064 -0.0003 -0.0074
  25.  C  1.7251  0.1019 -0.0112  0.0015  0.0038 -0.0186  0.0310 -0.0462 -0.0279
  26.  C -0.0431  1.1020  1.6731 -0.3139  0.0378 -0.0095  0.0078  0.0312 -0.0367
  27.  C  0.1209 -0.6182  0.8605 -0.0394  0.5879  0.0294  0.0275 -0.0592  0.0346
  28.  C  0.0000  0.6987 -0.5777 -0.0449  0.0483 -0.0060 -0.1208  0.0627 -0.1201
  29.  C  0.6987  0.0000 -0.0805  0.0111  0.0190 -0.0236  0.4685 -0.0272 -0.0136
  30.  C -0.5777 -0.0805  0.0000  0.0256 -0.0078 -0.2209 -0.0092  0.0175  0.0117
  31.  H -0.0449  0.0111  0.0256  0.0000 -0.0251 -0.0552  0.0061 -0.0118 -0.0006
  32.  H  0.0483  0.0190 -0.0078 -0.0251  0.0000 -0.0522  0.0043  0.0028 -0.0045
  33.  H -0.0060 -0.0236 -0.2209 -0.0552 -0.0522  0.0000 -0.0061 -0.0067  0.0014
  34.  C -0.1208  0.4685 -0.0092  0.0061  0.0043 -0.0061  0.0000 -1.5021 -0.0891
  35.  C  0.0627 -0.0272  0.0175 -0.0118  0.0028 -0.0067 -1.5021  0.0000 -0.1914
  36.  C -0.1201 -0.0136  0.0117 -0.0006 -0.0045  0.0014 -0.0891 -0.1914  0.0000
  37.  C  0.1381  0.0141 -0.0115  0.0167  0.0182  0.0095 -0.0759  0.1606  0.1116
  38.  H  0.0277  0.0823  0.0175  0.0161 -0.0051  0.0016  0.0415  0.0930 -0.0474
  39.  C -0.0561 -0.0934  0.0236 -0.0022  0.0057  0.0012 -0.0641 -0.0004 -0.9530
  40.  C  0.0010  0.0116 -0.0012 -0.0009  0.0002 -0.0022 -0.0030  0.1101  0.1164
  41.  C  0.0536 -0.0049 -0.0025 -0.0020 -0.0011 -0.0010 -0.1207 -0.0016 -0.0102
  42.  C -0.0355  0.0103 -0.0026  0.0033 -0.0002  0.0039  0.0858  0.3642 -0.0593
  43.  H  0.0277  0.0168 -0.0058  0.0005 -0.0010  0.0011 -0.0272  0.1804  0.0551
  44.  H  0.0099  0.0158 -0.0043  0.0008 -0.0014  0.0004  0.0289  0.0678  0.1991
  45.  H  0.0176  0.0069  0.0019 -0.0008  0.0004 -0.0009 -0.0370  0.0945  0.0622
  46.  H  0.0083  0.0245 -0.0006  0.0004  0.0009 -0.0008 -0.0879  0.0791 -0.0111

     Atom   37      38      39      40      41      42      43      44      45
     ---- ------  ------  ------  ------  ------  ------  ------  ------  ------
   1.  H -0.0083 -0.0037  0.0024 -0.0000 -0.0010 -0.0002  0.0029  0.0002 -0.0003
   2.  C  0.0059  0.0118 -0.0020 -0.0005 -0.0015 -0.0008 -0.0018  0.0001  0.0008
   3.  C -0.0113  0.0124 -0.0086 -0.0058  0.0016  0.0046 -0.0040  0.0003  0.0028
   4.  C  0.0207  0.0090 -0.0046 -0.0020  0.0028 -0.0006 -0.0028 -0.0011  0.0012
   5.  C  0.0076  0.0648 -0.0101  0.0046  0.0092 -0.0058 -0.0042 -0.0036  0.0023
   6.  C  0.0937  0.0175 -0.0179  0.0027 -0.0105 -0.0205 -0.0081  0.0014 -0.0028
   7.  C -0.0231  0.0013 -0.0014  0.0009 -0.0048 -0.0032  0.0015  0.0009 -0.0011
   8.  H  0.0012 -0.0018  0.0007 -0.0007  0.0006  0.0002  0.0015 -0.0001  0.0004
   9.  H -0.0060 -0.0020  0.0003  0.0004 -0.0007 -0.0006  0.0002  0.0004 -0.0000
  10.  H  0.0003  0.0001 -0.0010 -0.0010  0.0007  0.0007 -0.0003 -0.0001  0.0006
  11.  C -0.0689  0.0251 -0.0518 -0.0302  0.0020  0.0862 -0.0237  0.0068  0.0167
  12.  C  0.0755  0.0175  0.0177  0.0088  0.0002  0.0014  0.0034  0.0041  0.0028
  13.  C -0.0365  0.0066 -0.0019  0.0128  0.0058  0.0131  0.0167  0.0063  0.0044
  14.  C -0.2201  0.0179  0.0219  0.0054 -0.0321  0.0038  0.0112  0.0093  0.0035
  15.  H -0.0120 -0.0509  0.0004 -0.0003  0.0026  0.0014 -0.0031 -0.0014  0.0002
  16.  C  0.0321  0.0182 -0.0137 -0.0054 -0.0134  0.0023  0.0024 -0.0035 -0.0003
  17.  C  0.0163  0.0051 -0.0124  0.0033 -0.0010 -0.0085 -0.0004 -0.0015  0.0017
  18.  C -0.0342 -0.0088 -0.0109 -0.0066  0.0015  0.0021  0.0020 -0.0008 -0.0032
  19.  C  0.0026  0.0033  0.0015 -0.0208 -0.0164  0.0093 -0.0024 -0.0017 -0.0076
  20.  H -0.0082 -0.0030  0.0048  0.0022  0.0001  0.0011  0.0064  0.0003 -0.0005
  21.  H -0.0032 -0.0018  0.0013  0.0026  0.0001 -0.0015  0.0003  0.0006  0.0008
  22.  H  0.0000 -0.0001 -0.0012  0.0011  0.0017 -0.0005 -0.0004  0.0008  0.0003
  23.  H -0.0049 -0.0017  0.0009 -0.0012  0.0012 -0.0032  0.0016  0.0001 -0.0005
  24.  H  0.0018  0.0052  0.0051 -0.0009 -0.0018 -0.0000 -0.0015 -0.0011  0.0010
  25.  C -0.0761 -0.0603 -0.0283  0.0061  0.0114 -0.0012  0.0036  0.0048  0.0009
  26.  C -0.0689 -0.0018 -0.0009  0.0024  0.0162 -0.0050  0.0035 -0.0008  0.0041
  27.  C -0.0298  0.0130 -0.0136 -0.0033 -0.0086  0.0207  0.0042  0.0054 -0.0064
  28.  C  0.1381  0.0277 -0.0561  0.0010  0.0536 -0.0355  0.0277  0.0099  0.0176
  29.  C  0.0141  0.0823 -0.0934  0.0116 -0.0049  0.0103  0.0168  0.0158  0.0069
  30.  C -0.0115  0.0175  0.0236 -0.0012 -0.0025 -0.0026 -0.0058 -0.0043  0.0019
  31.  H  0.0167  0.0161 -0.0022 -0.0009 -0.0020  0.0033  0.0005  0.0008 -0.0008
  32.  H  0.0182 -0.0051  0.0057  0.0002 -0.0011 -0.0002 -0.0010 -0.0014  0.0004
  33.  H  0.0095  0.0016  0.0012 -0.0022 -0.0010  0.0039  0.0011  0.0004 -0.0009
  34.  C -0.0759  0.0415 -0.0641 -0.0030 -0.1207  0.0858 -0.0272  0.0289 -0.0370
  35.  C  0.1606  0.0930 -0.0004  0.1101 -0.0016  0.3642  0.1804  0.0678  0.0945
  36.  C  0.1116 -0.0474 -0.9530  0.1164 -0.0102 -0.0593  0.0551  0.1991  0.0622
  37.  C  0.0000  1.4663 -0.0849  0.0111  0.0111 -0.0201 -0.0594 -0.0155  0.0261
  38.  H  1.4663  0.0000 -0.0053 -0.0075  0.0051  0.0018  0.0056 -0.0046  0.0013
  39.  C -0.0849 -0.0053  0.0000  0.7167  0.0221 -0.0450  1.3318  0.0197  0.0921
  40.  C  0.0111 -0.0075  0.7167  0.0000  0.1663 -0.0696  0.0293  1.7959  0.0148
  41.  C  0.0111  0.0051  0.0221  0.1663  0.0000 -1.3830  0.1397  0.0253  0.9530
  42.  C -0.0201  0.0018 -0.0450 -0.0696 -1.3830  0.0000  0.0246  0.1574 -0.0028
  43.  H -0.0594  0.0056  1.3318  0.0293  0.1397  0.0246  0.0000 -0.0430 -0.0193
  44.  H -0.0155 -0.0046  0.0197  1.7959  0.0253  0.1574 -0.0430  0.0000 -0.0423
  45.  H  0.0261  0.0013  0.0921  0.0148  0.9530 -0.0028 -0.0193 -0.0423  0.0000
  46.  H -0.0170  0.0149  0.0127 -0.0284  0.0338 -0.3220  0.0320 -0.0209 -0.0498

     Atom   46
     ---- ------
   1.  H  0.0014
   2.  C -0.0007
   3.  C  0.0010
   4.  C -0.0002
   5.  C -0.0029
   6.  C -0.0104
   7.  C -0.0004
   8.  H  0.0021
   9.  H -0.0001
  10.  H  0.0004
  11.  C  0.0036
  12.  C -0.0023
  13.  C  0.0053
  14.  C  0.0019
  15.  H -0.0014
  16.  C -0.0019
  17.  C  0.0002
  18.  C  0.0010
  19.  C -0.0032
  20.  H  0.0016
  21.  H  0.0002
  22.  H -0.0003
  23.  H  0.0046
  24.  H  0.0005
  25.  C -0.0003
  26.  C  0.0074
  27.  C -0.0043
  28.  C  0.0083
  29.  C  0.0245
  30.  C -0.0006
  31.  H  0.0004
  32.  H  0.0009
  33.  H -0.0008
  34.  C -0.0879
  35.  C  0.0791
  36.  C -0.0111
  37.  C -0.0170
  38.  H  0.0149
  39.  C  0.0127
  40.  C -0.0284
  41.  C  0.0338
  42.  C -0.3220
  43.  H  0.0320
  44.  H -0.0209
  45.  H -0.0498
  46.  H  0.0000


 MO atomic valencies:                                                          

     Atom    1
     ---- ------
   1.  H  1.4377
   2.  C  0.1039
   3.  C -1.3893
   4.  C -1.4114
   5.  C -0.8662
   6.  C -1.2714
   7.  C -0.4791
   8.  H -0.3921
   9.  H -0.2973
  10.  H -1.1463
  11.  C  0.2223
  12.  C  2.7375
  13.  C  2.4659
  14.  C  0.2199
  15.  H  1.3387
  16.  C  4.3067
  17.  C  3.8157
  18.  C  2.1543
  19.  C  2.1552
  20.  H  1.6242
  21.  H  1.3320
  22.  H  0.4058
  23.  H -0.2499
  24.  H  1.5931
  25.  C  3.7204
  26.  C  2.3321
  27.  C  1.9177
  28.  C  2.1791
  29.  C  2.1284
  30.  C  1.7845
  31.  H -0.3633
  32.  H  0.5988
  33.  H -0.3524
  34.  C -1.1442
  35.  C -0.8934
  36.  C -0.9802
  37.  C  1.3456
  38.  H  1.7980
  39.  C  0.7979
  40.  C  2.8352
  41.  C -0.1511
  42.  C -1.1937
  43.  H  1.6977
  44.  H  2.2154
  45.  H  1.1399
  46.  H -0.3290


 NATURAL BOND ORBITAL ANALYSIS:

                       Occupancies       Lewis Structure    Low   High
           Occ.    -------------------  -----------------   occ   occ
  Cycle   Thresh.   Lewis   Non-Lewis     CR  BD  3C  LP    (L)   (NL)   Dev
 =============================================================================
   1(1)    1.90   172.56982  13.43018     28  53   0  12    12     12    0.47
   2(2)    1.90   172.56982  13.43018     28  53   0  12    12     12    0.47
   3(1)    1.80   172.56982  13.43018     28  53   0  12    12     12    0.47
   4(2)    1.80   172.56982  13.43018     28  53   0  12    12     12    0.47
   5(1)    1.70   172.56982  13.43018     28  53   0  12    12     12    0.47
   6(2)    1.70   172.56982  13.43018     28  53   0  12    12     12    0.47
   7(1)    1.60   180.65320   5.34680     28  65   0   0     0     12    0.41
   8(2)    1.60   179.94599   6.05401     28  64   0   1     1     12    0.47
   9(3)    1.60   180.65320   5.34680     28  65   0   0     0     12    0.41
  10(1)    1.50   180.65320   5.34680     28  65   0   0     0     12    0.41
  11(2)    1.50   179.94599   6.05401     28  64   0   1     1     12    0.47
  12(3)    1.50   180.65320   5.34680     28  65   0   0     0     12    0.41
  13(1)    1.60   180.65320   5.34680     28  65   0   0     0     12    0.41
 -----------------------------------------------------------------------------

 Structure accepted: RESONANCE keyword permits strongly delocalized structure

 WARNING:  1 low occupancy (<1.9990e) core orbital  found on  C    5
           1 low occupancy (<1.9990e) core orbital  found on  C    6
           1 low occupancy (<1.9990e) core orbital  found on  C   11
           1 low occupancy (<1.9990e) core orbital  found on  C   12
           1 low occupancy (<1.9990e) core orbital  found on  C   13
           1 low occupancy (<1.9990e) core orbital  found on  C   28
           1 low occupancy (<1.9990e) core orbital  found on  C   29
           1 low occupancy (<1.9990e) core orbital  found on  C   34
           1 low occupancy (<1.9990e) core orbital  found on  C   35
           1 low occupancy (<1.9990e) core orbital  found on  C   36

 --------------------------------------------------------
   Core                     55.97346 ( 99.953% of  56)
   Valence Lewis           124.67974 ( 95.907% of 130)
  ==================       ============================
   Total Lewis             180.65320 ( 97.125% of 186)
  -----------------------------------------------------
   Valence non-Lewis         4.98949 (  2.683% of 186)
   Rydberg non-Lewis         0.35732 (  0.192% of 186)
  ==================       ============================
   Total non-Lewis           5.34680 (  2.875% of 186)
 --------------------------------------------------------


       (Occupancy)   Bond orbital/ Coefficients/ Hybrids
 ---------------------------------------------------------------------------------
     1. (1.97799) BD ( 1) H   1 - C   2  
                ( 39.53%)   0.6287* H   1 s( 99.96%)p 0.00(  0.04%)
                                            0.9998 -0.0005  0.0013 -0.0005  0.0003
                                           -0.0187
                ( 60.47%)   0.7776* C   2 s( 27.94%)p 2.58( 71.98%)d 0.00(  0.06%)
                                                  f 0.00(  0.01%)
                                           -0.0004  0.5285 -0.0119  0.0007 -0.0002
                                           -0.0126 -0.0046 -0.0007 -0.0280 -0.0015
                                            0.0000  0.8476 -0.0172 -0.0117 -0.0004
                                           -0.0023  0.0028 -0.0006  0.0004 -0.0006
                                           -0.0005 -0.0016  0.0241  0.0070  0.0092
                                           -0.0001 -0.0008  0.0022  0.0028  0.0000
                                            0.0005
     2. (1.97984) BD ( 1) C   2 - C   4  
                ( 50.38%)   0.7098* C   2 s( 35.48%)p 1.81( 64.38%)d 0.00(  0.14%)
                                                  f 0.00(  0.01%)
                                           -0.0001  0.5955  0.0119  0.0017  0.0008
                                           -0.6289 -0.0237  0.0002 -0.3077 -0.0121
                                            0.0004 -0.3908  0.0135  0.0064  0.0098
                                            0.0027  0.0285  0.0023  0.0134  0.0017
                                            0.0081  0.0022  0.0117 -0.0075  0.0026
                                            0.0001  0.0001 -0.0031 -0.0040 -0.0016
                                           -0.0069
                ( 49.62%)   0.7044* C   4 s( 35.64%)p 1.80( 64.23%)d 0.00(  0.12%)
                                                  f 0.00(  0.01%)
                                            0.0000  0.5970  0.0028  0.0004 -0.0004
                                            0.6042  0.0065 -0.0078  0.2903  0.0022
                                           -0.0038  0.4378  0.0335 -0.0028  0.0219
                                           -0.0000  0.0170  0.0070  0.0082  0.0035
                                            0.0169  0.0002 -0.0081  0.0010 -0.0022
                                            0.0036  0.0016  0.0045  0.0055  0.0013
                                            0.0059
     3. (1.97718) BD ( 1) C   2 - C   5  
                ( 49.47%)   0.7034* C   2 s( 36.49%)p 1.74( 63.34%)d 0.00(  0.16%)
                                                  f 0.00(  0.01%)
                                            0.0001  0.6041  0.0019 -0.0027 -0.0005
                                            0.6301  0.0219 -0.0077  0.3302  0.0103
                                           -0.0038 -0.3558  0.0086  0.0064  0.0242
                                            0.0024 -0.0239 -0.0054 -0.0129 -0.0027
                                            0.0161  0.0019 -0.0011 -0.0034  0.0028
                                           -0.0008 -0.0003 -0.0039 -0.0057  0.0008
                                            0.0062
                ( 50.53%)   0.7108* C   5 s( 36.01%)p 1.78( 63.95%)d 0.00(  0.04%)
                                                  f 0.00(  0.00%)
                                           -0.0001  0.5998 -0.0154  0.0050  0.0004
                                           -0.6029 -0.0054 -0.0034 -0.3222 -0.0034
                                           -0.0061  0.4144 -0.0171  0.0069  0.0140
                                            0.0019 -0.0046 -0.0076 -0.0022 -0.0043
                                            0.0110  0.0007 -0.0019 -0.0020 -0.0027
                                           -0.0015 -0.0007  0.0020  0.0031 -0.0002
                                           -0.0031
     4. (1.67009) BD ( 2) C   2 - C   5  
                ( 50.06%)   0.7075* C   2 s(  0.00%)p 1.00( 99.92%)d 0.00(  0.04%)
                                                  f 0.00(  0.04%)
                                           -0.0000 -0.0015 -0.0017  0.0001 -0.0002
                                           -0.4519  0.0001 -0.0094  0.8910 -0.0068
                                            0.0187  0.0237 -0.0001  0.0007  0.0072
                                            0.0026  0.0067  0.0036 -0.0112 -0.0076
                                           -0.0106 -0.0034 -0.0006 -0.0001  0.0005
                                           -0.0041  0.0080  0.0043 -0.0021 -0.0169
                                            0.0025
                ( 49.94%)   0.7067* C   5 s(  0.00%)p 1.00( 99.94%)d 0.00(  0.04%)
                                                  f 0.00(  0.02%)
                                           -0.0000 -0.0000  0.0029 -0.0010 -0.0004
                                           -0.4612  0.0017 -0.0005  0.8867  0.0017
                                            0.0067  0.0187 -0.0012 -0.0016 -0.0051
                                           -0.0072  0.0044 -0.0034 -0.0081  0.0055
                                            0.0053  0.0120  0.0006  0.0003  0.0006
                                           -0.0041  0.0080  0.0016 -0.0004 -0.0095
                                            0.0015
     5. (1.97680) BD ( 1) C   3 - C   6  
                ( 48.94%)   0.6995* C   3 s( 36.07%)p 1.77( 63.76%)d 0.00(  0.16%)
                                                  f 0.00(  0.01%)
                                            0.0001  0.6006  0.0018 -0.0028 -0.0005
                                            0.6290  0.0222 -0.0072  0.3001  0.0110
                                           -0.0032  0.3886 -0.0071 -0.0065  0.0221
                                            0.0020  0.0256  0.0059  0.0120  0.0030
                                            0.0170  0.0021  0.0006 -0.0027 -0.0024
                                           -0.0001 -0.0003  0.0044  0.0055  0.0013
                                            0.0056
                ( 51.06%)   0.7146* C   6 s( 36.77%)p 1.72( 63.19%)d 0.00(  0.03%)
                                                  f 0.00(  0.00%)
                                           -0.0001  0.6062  0.0149  0.0046  0.0005
                                           -0.5931 -0.0075 -0.0026 -0.2878 -0.0051
                                           -0.0062 -0.4437  0.0175 -0.0081  0.0109
                                            0.0021  0.0068  0.0071  0.0022  0.0039
                                            0.0097  0.0013 -0.0026 -0.0008  0.0028
                                           -0.0022 -0.0011 -0.0024 -0.0033 -0.0005
                                           -0.0034
     6. (1.67141) BD ( 2) C   3 - C   6  
                ( 49.86%)   0.7061* C   3 s(  0.00%)p 1.00( 99.92%)d 0.00(  0.04%)
                                                  f 0.00(  0.04%)
                                            0.0000 -0.0001 -0.0011 -0.0001 -0.0003
                                           -0.4501  0.0013 -0.0093  0.8913 -0.0070
                                            0.0184  0.0405 -0.0011  0.0007  0.0074
                                            0.0032 -0.0067 -0.0033  0.0128  0.0077
                                           -0.0091 -0.0031  0.0012  0.0006  0.0010
                                           -0.0039  0.0085 -0.0031  0.0041 -0.0163
                                            0.0028
                ( 50.14%)   0.7081* C   6 s(  0.00%)p 1.00( 99.94%)d 0.00(  0.04%)
                                                  f 0.00(  0.02%)
                                           -0.0001 -0.0019 -0.0034 -0.0017 -0.0004
                                           -0.4616  0.0017 -0.0001  0.8858  0.0047
                                            0.0079  0.0394  0.0008  0.0021 -0.0032
                                           -0.0074 -0.0059  0.0031  0.0087 -0.0066
                                            0.0037  0.0120  0.0009 -0.0005  0.0008
                                           -0.0038  0.0078 -0.0012  0.0020 -0.0103
                                            0.0017
     7. (1.97981) BD ( 1) C   3 - C   7  
                ( 50.36%)   0.7097* C   3 s( 35.49%)p 1.81( 64.36%)d 0.00(  0.14%)
                                                  f 0.00(  0.01%)
                                           -0.0001  0.5956  0.0122  0.0018  0.0008
                                           -0.6313 -0.0242  0.0006 -0.3353 -0.0112
                                            0.0011  0.3628 -0.0148 -0.0065  0.0118
                                            0.0026 -0.0276 -0.0017 -0.0153 -0.0005
                                            0.0072  0.0019  0.0101 -0.0078 -0.0024
                                            0.0007  0.0003  0.0025  0.0040 -0.0012
                                           -0.0068
                ( 49.64%)   0.7045* C   7 s( 35.58%)p 1.81( 64.28%)d 0.00(  0.13%)
                                                  f 0.00(  0.01%)
                                            0.0000  0.5965  0.0028  0.0003 -0.0004
                                            0.6065  0.0069 -0.0081  0.3212  0.0047
                                           -0.0041 -0.4130 -0.0330  0.0022  0.0234
                                            0.0004 -0.0153 -0.0071 -0.0082 -0.0037
                                            0.0165 -0.0000 -0.0094  0.0004  0.0025
                                            0.0029  0.0017 -0.0039 -0.0061  0.0008
                                            0.0064
     8. (1.97876) BD ( 1) C   3 - H   8  
                ( 60.79%)   0.7797* C   3 s( 28.35%)p 2.53( 71.58%)d 0.00(  0.06%)
                                                  f 0.00(  0.01%)
                                            0.0004 -0.5323  0.0113 -0.0008  0.0002
                                            0.0031  0.0030  0.0012 -0.0369  0.0017
                                            0.0010  0.8450 -0.0166 -0.0112  0.0004
                                            0.0022  0.0031 -0.0001  0.0034  0.0004
                                            0.0005  0.0016 -0.0233 -0.0069  0.0094
                                            0.0001 -0.0013  0.0020  0.0027  0.0002
                                           -0.0007
                ( 39.21%)   0.6262* H   8 s( 99.96%)p 0.00(  0.04%)
                                           -0.9998  0.0003 -0.0013  0.0010  0.0014
                                           -0.0187
     9. (1.98276) BD ( 1) C   4 - C   7  
                ( 50.01%)   0.7072* C   4 s( 35.92%)p 1.78( 63.94%)d 0.00(  0.13%)
                                                  f 0.00(  0.01%)
                                            0.0000  0.5993  0.0078  0.0000  0.0000
                                           -0.0193 -0.0231 -0.0001  0.0165 -0.0108
                                           -0.0001 -0.7984 -0.0244  0.0053  0.0019
                                           -0.0016 -0.0110  0.0044 -0.0074  0.0019
                                            0.0011 -0.0010  0.0325  0.0053 -0.0093
                                           -0.0021 -0.0000 -0.0020 -0.0026 -0.0001
                                           -0.0006
                ( 49.99%)   0.7070* C   7 s( 35.95%)p 1.78( 63.91%)d 0.00(  0.13%)
                                                  f 0.00(  0.01%)
                                            0.0000  0.5995  0.0078 -0.0001  0.0000
                                           -0.0226 -0.0230 -0.0002 -0.0410 -0.0124
                                            0.0002  0.7973  0.0235 -0.0052  0.0013
                                           -0.0013  0.0108 -0.0045  0.0032 -0.0025
                                            0.0015 -0.0011  0.0331  0.0052  0.0091
                                           -0.0019 -0.0019  0.0018  0.0027  0.0001
                                           -0.0007
    10. (1.68790) BD ( 2) C   4 - C   7  
                ( 50.11%)   0.7079* C   4 s(  0.00%)p 1.00( 99.95%)d 0.00(  0.02%)
                                                  f 0.00(  0.03%)
                                           -0.0000  0.0016  0.0005 -0.0001 -0.0000
                                           -0.4517  0.0090 -0.0091  0.8909 -0.0177
                                            0.0175  0.0305 -0.0006  0.0007  0.0039
                                            0.0024  0.0043  0.0045 -0.0077 -0.0087
                                           -0.0054 -0.0039 -0.0003 -0.0005  0.0007
                                           -0.0048  0.0094 -0.0004  0.0015 -0.0123
                                            0.0020
                ( 49.89%)   0.7063* C   7 s(  0.00%)p 1.00( 99.95%)d 0.00(  0.02%)
                                                  f 0.00(  0.03%)
                                           -0.0000  0.0012  0.0005 -0.0001  0.0000
                                           -0.4512  0.0089 -0.0091  0.8911 -0.0175
                                            0.0175  0.0321 -0.0005  0.0005  0.0043
                                            0.0026 -0.0039 -0.0045  0.0081  0.0091
                                           -0.0051 -0.0030  0.0006  0.0006  0.0009
                                           -0.0048  0.0092  0.0016  0.0001 -0.0125
                                            0.0019
    11. (1.97815) BD ( 1) C   4 - H   9  
                ( 60.57%)   0.7783* C   4 s( 28.38%)p 2.52( 71.53%)d 0.00(  0.08%)
                                                  f 0.00(  0.02%)
                                            0.0004 -0.5326  0.0086  0.0006 -0.0004
                                            0.6544 -0.0146 -0.0065  0.3467 -0.0079
                                           -0.0034 -0.4080  0.0087  0.0033 -0.0048
                                           -0.0046  0.0216  0.0030  0.0107  0.0016
                                           -0.0024 -0.0033  0.0100  0.0013 -0.0029
                                            0.0021  0.0016 -0.0027 -0.0047  0.0016
                                            0.0112
                ( 39.43%)   0.6279* H   9 s( 99.95%)p 0.00(  0.05%)
                                           -0.9997  0.0002 -0.0010 -0.0174 -0.0092
                                            0.0114
    12. (1.96052) BD ( 1) C   5 - C   6  
                ( 49.57%)   0.7041* C   5 s( 32.97%)p 2.03( 66.91%)d 0.00(  0.10%)
                                                  f 0.00(  0.01%)
                                            0.0001  0.5742  0.0068 -0.0008 -0.0000
                                           -0.0001 -0.0009 -0.0022  0.0172  0.0002
                                           -0.0051 -0.8178  0.0050 -0.0013  0.0086
                                           -0.0041 -0.0004  0.0013 -0.0031  0.0013
                                            0.0070 -0.0032  0.0273  0.0117 -0.0076
                                            0.0010  0.0009 -0.0004 -0.0002 -0.0000
                                           -0.0004
                ( 50.43%)   0.7101* C   6 s( 32.71%)p 2.05( 67.17%)d 0.00(  0.12%)
                                                  f 0.00(  0.01%)
                                           -0.0002  0.5718 -0.0099  0.0001  0.0001
                                           -0.0087  0.0032 -0.0038 -0.0398  0.0021
                                           -0.0066  0.8185 -0.0052  0.0004  0.0106
                                           -0.0033  0.0020 -0.0006  0.0001 -0.0017
                                            0.0088 -0.0029  0.0285  0.0113  0.0075
                                            0.0012 -0.0003  0.0008  0.0007 -0.0001
                                            0.0004
    13. (1.96879) BD ( 1) C   5 - C  14  
                ( 49.21%)   0.7015* C   5 s( 30.90%)p 2.23( 69.02%)d 0.00(  0.07%)
                                                  f 0.00(  0.01%)
                                           -0.0001  0.5558  0.0049 -0.0059 -0.0004
                                            0.6503  0.0200 -0.0092  0.3299  0.0107
                                           -0.0081  0.3972 -0.0101  0.0016  0.0176
                                            0.0052  0.0070  0.0084  0.0047  0.0039
                                            0.0137  0.0020 -0.0054 -0.0018 -0.0034
                                            0.0010  0.0003  0.0042  0.0061  0.0010
                                            0.0073
                ( 50.79%)   0.7127* C  14 s( 27.18%)p 2.68( 72.73%)d 0.00(  0.09%)
                                                  f 0.00(  0.01%)
                                            0.0000  0.5214 -0.0038 -0.0004 -0.0001
                                           -0.7067 -0.0088 -0.0029 -0.3065 -0.0082
                                           -0.0030 -0.3655  0.0097  0.0075  0.0157
                                           -0.0014  0.0158 -0.0003  0.0131  0.0029
                                            0.0124 -0.0006 -0.0025  0.0041  0.0044
                                            0.0013 -0.0031 -0.0020  0.0002 -0.0004
                                           -0.0040
    14. (1.96103) BD ( 1) C   6 - C  11  
                ( 50.18%)   0.7084* C   6 s( 30.38%)p 2.29( 69.53%)d 0.00(  0.08%)
                                                  f 0.00(  0.01%)
                                           -0.0000  0.5511 -0.0038 -0.0069 -0.0006
                                            0.6588  0.0189 -0.0090  0.3605  0.0150
                                           -0.0061 -0.3608  0.0206 -0.0009  0.0206
                                            0.0055 -0.0044 -0.0080 -0.0044 -0.0036
                                            0.0124  0.0038 -0.0052 -0.0025  0.0027
                                            0.0002  0.0000 -0.0036 -0.0052  0.0009
                                            0.0082
                ( 49.82%)   0.7058* C  11 s( 31.01%)p 2.22( 68.85%)d 0.00(  0.13%)
                                                  f 0.00(  0.01%)
                                           -0.0002  0.5568 -0.0038 -0.0019  0.0004
                                           -0.7066  0.0008  0.0007 -0.4174 -0.0038
                                           -0.0016  0.1218 -0.0091 -0.0098  0.0095
                                            0.0100 -0.0224 -0.0009 -0.0176  0.0014
                                            0.0135  0.0036 -0.0091 -0.0056 -0.0044
                                            0.0060  0.0013 -0.0002  0.0011  0.0020
                                           -0.0051
    15. (1.97813) BD ( 1) C   7 - H  10  
                ( 60.58%)   0.7784* C   7 s( 28.41%)p 2.52( 71.50%)d 0.00(  0.08%)
                                                  f 0.00(  0.02%)
                                            0.0004 -0.5330  0.0085  0.0004 -0.0004
                                            0.6525 -0.0146 -0.0064  0.3154 -0.0072
                                           -0.0032  0.4350 -0.0090 -0.0035 -0.0032
                                           -0.0043 -0.0218 -0.0035 -0.0115 -0.0016
                                           -0.0032 -0.0034  0.0086  0.0010  0.0030
                                            0.0026  0.0007  0.0039  0.0044  0.0020
                                            0.0109
                ( 39.42%)   0.6278* H  10 s( 99.95%)p 0.00(  0.05%)
                                           -0.9997  0.0002 -0.0010 -0.0173 -0.0083
                                           -0.0122
    16. (1.96103) BD ( 1) C  11 - C  12  
                ( 49.82%)   0.7058* C  11 s( 31.01%)p 2.22( 68.85%)d 0.00(  0.13%)
                                                  f 0.00(  0.01%)
                                           -0.0002  0.5568 -0.0038 -0.0019  0.0004
                                            0.7066 -0.0008 -0.0007 -0.4174 -0.0038
                                           -0.0016  0.1218 -0.0091 -0.0098 -0.0095
                                           -0.0100  0.0224  0.0009 -0.0176  0.0014
                                            0.0135  0.0036 -0.0091 -0.0056 -0.0044
                                           -0.0060  0.0013 -0.0002 -0.0011 -0.0020
                                           -0.0051
                ( 50.18%)   0.7084* C  12 s( 30.38%)p 2.29( 69.53%)d 0.00(  0.08%)
                                                  f 0.00(  0.01%)
                                           -0.0000  0.5511 -0.0038 -0.0069 -0.0006
                                           -0.6588 -0.0189  0.0090  0.3605  0.0150
                                           -0.0061 -0.3608  0.0206 -0.0009 -0.0206
                                           -0.0055  0.0044  0.0080 -0.0044 -0.0036
                                            0.0124  0.0038 -0.0052 -0.0025  0.0027
                                           -0.0002  0.0000 -0.0036  0.0052 -0.0009
                                            0.0082
    17. (1.97353) BD ( 1) C  11 - C  34  
                ( 50.00%)   0.7071* C  11 s( 35.59%)p 1.80( 64.22%)d 0.01(  0.19%)
                                                  f 0.00(  0.01%)
                                            0.0000  0.5965  0.0092  0.0027 -0.0005
                                           -0.0000  0.0000  0.0000  0.6648  0.0167
                                            0.0010 -0.4470 -0.0070 -0.0072  0.0000
                                            0.0000 -0.0000 -0.0000  0.0036 -0.0093
                                           -0.0292 -0.0082 -0.0292  0.0017  0.0038
                                            0.0000 -0.0013  0.0057  0.0000  0.0000
                                           -0.0049
                ( 50.00%)   0.7071* C  34 s( 35.59%)p 1.80( 64.22%)d 0.01(  0.19%)
                                                  f 0.00(  0.01%)
                                            0.0000  0.5965  0.0092  0.0027 -0.0005
                                           -0.0000  0.0000  0.0000 -0.6648 -0.0167
                                           -0.0010 -0.4470 -0.0070 -0.0072 -0.0000
                                           -0.0000 -0.0000 -0.0000 -0.0036  0.0093
                                           -0.0292 -0.0082 -0.0292  0.0017  0.0038
                                            0.0000  0.0013  0.0057 -0.0000  0.0000
                                            0.0049
    18. (1.90517) BD ( 2) C  11 - C  34  
                ( 50.00%)   0.7071* C  11 s(  2.23%)p43.70( 97.67%)d 0.04(  0.09%)
                                                  f 0.00(  0.01%)
                                           -0.0001  0.1494 -0.0030 -0.0017 -0.0007
                                           -0.0000  0.0000  0.0000  0.4547  0.0132
                                            0.0057  0.8767 -0.0332 -0.0021  0.0000
                                            0.0000 -0.0000 -0.0000  0.0252  0.0078
                                           -0.0064 -0.0048  0.0069 -0.0085 -0.0099
                                            0.0000 -0.0035 -0.0011  0.0000  0.0000
                                           -0.0011
                ( 50.00%)   0.7071* C  34 s(  2.23%)p43.70( 97.67%)d 0.04(  0.09%)
                                                  f 0.00(  0.01%)
                                           -0.0001  0.1494 -0.0030 -0.0017 -0.0007
                                           -0.0000  0.0000  0.0000 -0.4547 -0.0132
                                           -0.0057  0.8767 -0.0332 -0.0021 -0.0000
                                           -0.0000 -0.0000 -0.0000 -0.0252 -0.0078
                                           -0.0064 -0.0048  0.0069 -0.0085 -0.0099
                                            0.0000  0.0035 -0.0011 -0.0000  0.0000
                                            0.0011
    19. (1.96052) BD ( 1) C  12 - C  13  
                ( 50.43%)   0.7101* C  12 s( 32.71%)p 2.05( 67.17%)d 0.00(  0.12%)
                                                  f 0.00(  0.01%)
                                           -0.0002  0.5718 -0.0099  0.0001  0.0001
                                            0.0087 -0.0032  0.0038 -0.0398  0.0021
                                           -0.0066  0.8185 -0.0052  0.0004 -0.0106
                                            0.0033 -0.0020  0.0006  0.0001 -0.0017
                                            0.0088 -0.0029  0.0285  0.0113  0.0075
                                           -0.0012 -0.0003  0.0008 -0.0007  0.0001
                                            0.0004
                ( 49.57%)   0.7041* C  13 s( 32.97%)p 2.03( 66.91%)d 0.00(  0.10%)
                                                  f 0.00(  0.01%)
                                            0.0001  0.5742  0.0068 -0.0008 -0.0000
                                            0.0001  0.0009  0.0022  0.0172  0.0002
                                           -0.0051 -0.8178  0.0050 -0.0013 -0.0086
                                            0.0041  0.0004 -0.0013 -0.0031  0.0013
                                            0.0070 -0.0032  0.0273  0.0117 -0.0076
                                           -0.0010  0.0009 -0.0004  0.0002  0.0000
                                           -0.0004
    20. (1.97680) BD ( 1) C  12 - C  19  
                ( 51.06%)   0.7146* C  12 s( 36.77%)p 1.72( 63.19%)d 0.00(  0.03%)
                                                  f 0.00(  0.00%)
                                           -0.0001  0.6062  0.0149  0.0046  0.0005
                                            0.5931  0.0075  0.0026 -0.2878 -0.0051
                                           -0.0062 -0.4437  0.0175 -0.0081 -0.0109
                                           -0.0021 -0.0068 -0.0071  0.0022  0.0039
                                            0.0097  0.0013 -0.0026 -0.0008  0.0028
                                            0.0022 -0.0011 -0.0024  0.0033  0.0005
                                           -0.0034
                ( 48.94%)   0.6995* C  19 s( 36.07%)p 1.77( 63.76%)d 0.00(  0.16%)
                                                  f 0.00(  0.01%)
                                            0.0001  0.6006  0.0018 -0.0028 -0.0005
                                           -0.6290 -0.0222  0.0072  0.3001  0.0110
                                           -0.0032  0.3886 -0.0071 -0.0065 -0.0221
                                           -0.0020 -0.0256 -0.0059  0.0120  0.0030
                                            0.0170  0.0021  0.0006 -0.0027 -0.0024
                                            0.0001 -0.0003  0.0044 -0.0055 -0.0013
                                            0.0056
    21. (1.67141) BD ( 2) C  12 - C  19  
                ( 50.14%)   0.7081* C  12 s(  0.00%)p 1.00( 99.94%)d 0.00(  0.04%)
                                                  f 0.00(  0.02%)
                                           -0.0001 -0.0019 -0.0034 -0.0017 -0.0004
                                            0.4616 -0.0017  0.0001  0.8858  0.0047
                                            0.0079  0.0394  0.0008  0.0021  0.0032
                                            0.0074  0.0059 -0.0031  0.0087 -0.0066
                                            0.0037  0.0120  0.0009 -0.0005  0.0008
                                            0.0038  0.0078 -0.0012 -0.0020  0.0103
                                            0.0017
                ( 49.86%)   0.7061* C  19 s(  0.00%)p 1.00( 99.92%)d 0.00(  0.04%)
                                                  f 0.00(  0.04%)
                                            0.0000 -0.0001 -0.0011 -0.0001 -0.0003
                                            0.4501 -0.0013  0.0093  0.8913 -0.0070
                                            0.0184  0.0405 -0.0011  0.0007 -0.0074
                                           -0.0032  0.0067  0.0033  0.0128  0.0077
                                           -0.0091 -0.0031  0.0012  0.0006  0.0010
                                            0.0039  0.0085 -0.0031 -0.0041  0.0163
                                            0.0028
    22. (1.96879) BD ( 1) C  13 - C  14  
                ( 49.21%)   0.7015* C  13 s( 30.90%)p 2.23( 69.02%)d 0.00(  0.07%)
                                                  f 0.00(  0.01%)
                                           -0.0001  0.5558  0.0049 -0.0059 -0.0004
                                           -0.6503 -0.0200  0.0092  0.3299  0.0107
                                           -0.0081  0.3972 -0.0101  0.0016 -0.0176
                                           -0.0052 -0.0070 -0.0084  0.0047  0.0039
                                            0.0137  0.0020 -0.0054 -0.0018 -0.0034
                                           -0.0010  0.0003  0.0042 -0.0061 -0.0010
                                            0.0073
                ( 50.79%)   0.7127* C  14 s( 27.18%)p 2.68( 72.73%)d 0.00(  0.09%)
                                                  f 0.00(  0.01%)
                                            0.0000  0.5214 -0.0038 -0.0004 -0.0001
                                            0.7067  0.0088  0.0029 -0.3065 -0.0082
                                           -0.0030 -0.3655  0.0097  0.0075 -0.0157
                                            0.0014 -0.0158  0.0003  0.0131  0.0029
                                            0.0124 -0.0006 -0.0025  0.0041  0.0044
                                           -0.0013 -0.0031 -0.0020 -0.0002  0.0004
                                           -0.0040
    23. (1.97718) BD ( 1) C  13 - C  16  
                ( 50.53%)   0.7108* C  13 s( 36.01%)p 1.78( 63.95%)d 0.00(  0.04%)
                                                  f 0.00(  0.00%)
                                           -0.0001  0.5998 -0.0154  0.0050  0.0004
                                            0.6029  0.0054  0.0034 -0.3222 -0.0034
                                           -0.0061  0.4144 -0.0171  0.0069 -0.0140
                                           -0.0019  0.0046  0.0076 -0.0022 -0.0043
                                            0.0110  0.0007 -0.0019 -0.0020 -0.0027
                                            0.0015 -0.0007  0.0020 -0.0031  0.0002
                                           -0.0031
                ( 49.47%)   0.7034* C  16 s( 36.49%)p 1.74( 63.34%)d 0.00(  0.16%)
                                                  f 0.00(  0.01%)
                                            0.0001  0.6041  0.0019 -0.0027 -0.0005
                                           -0.6301 -0.0219  0.0077  0.3302  0.0103
                                           -0.0038 -0.3558  0.0086  0.0064 -0.0242
                                           -0.0024  0.0239  0.0054 -0.0129 -0.0027
                                            0.0161  0.0019 -0.0011 -0.0034  0.0028
                                            0.0008 -0.0003 -0.0039  0.0057 -0.0008
                                            0.0062
    24. (1.67009) BD ( 2) C  13 - C  16  
                ( 49.94%)   0.7067* C  13 s(  0.00%)p 1.00( 99.94%)d 0.00(  0.04%)
                                                  f 0.00(  0.02%)
                                           -0.0000 -0.0000  0.0029 -0.0010 -0.0004
                                            0.4612 -0.0017  0.0005  0.8867  0.0017
                                            0.0067  0.0187 -0.0012 -0.0016  0.0051
                                            0.0072 -0.0044  0.0034 -0.0081  0.0055
                                            0.0053  0.0120  0.0006  0.0003  0.0006
                                            0.0041  0.0080  0.0016  0.0004  0.0095
                                            0.0015
                ( 50.06%)   0.7075* C  16 s(  0.00%)p 1.00( 99.92%)d 0.00(  0.04%)
                                                  f 0.00(  0.04%)
                                           -0.0000 -0.0015 -0.0017  0.0001 -0.0002
                                            0.4519 -0.0001  0.0094  0.8910 -0.0068
                                            0.0187  0.0237 -0.0001  0.0007 -0.0072
                                           -0.0026 -0.0067 -0.0036 -0.0112 -0.0076
                                           -0.0106 -0.0034 -0.0006 -0.0001  0.0005
                                            0.0041  0.0080  0.0043  0.0021  0.0169
                                            0.0025
    25. (1.97281) BD ( 1) C  14 - H  15  
                ( 61.21%)   0.7824* C  14 s( 21.45%)p 3.66( 78.48%)d 0.00(  0.06%)
                                                  f 0.00(  0.00%)
                                           -0.0003  0.4631  0.0083 -0.0003  0.0004
                                            0.0000  0.0000 -0.0000 -0.2329  0.0057
                                            0.0009  0.8546 -0.0147  0.0023 -0.0000
                                            0.0000 -0.0000  0.0000 -0.0150  0.0005
                                           -0.0013 -0.0007  0.0188 -0.0058  0.0044
                                           -0.0000 -0.0012 -0.0012  0.0000  0.0000
                                           -0.0053
                ( 38.79%)   0.6228* H  15 s( 99.94%)p 0.00(  0.06%)
                                            0.9997  0.0017  0.0006 -0.0000  0.0080
                                           -0.0222
    26. (1.93880) BD ( 1) C  14 - C  37  
                ( 50.00%)   0.7071* C  14 s( 24.14%)p 3.14( 75.79%)d 0.00(  0.07%)
                                                  f 0.00(  0.01%)
                                            0.0001  0.4913 -0.0036  0.0004 -0.0002
                                            0.0000  0.0000 -0.0000  0.8699  0.0016
                                           -0.0000 -0.0288  0.0181  0.0062 -0.0000
                                            0.0000 -0.0000  0.0000 -0.0066 -0.0045
                                           -0.0229  0.0007 -0.0096  0.0009  0.0035
                                           -0.0000 -0.0031 -0.0031  0.0000  0.0000
                                           -0.0045
                ( 50.00%)   0.7071* C  37 s( 24.14%)p 3.14( 75.79%)d 0.00(  0.07%)
                                                  f 0.00(  0.01%)
                                            0.0001  0.4913 -0.0036  0.0004 -0.0002
                                           -0.0000 -0.0000  0.0000 -0.8699 -0.0016
                                            0.0000 -0.0288  0.0181  0.0062  0.0000
                                           -0.0000 -0.0000  0.0000  0.0066  0.0045
                                           -0.0229  0.0007 -0.0096  0.0009  0.0035
                                            0.0000  0.0031 -0.0031 -0.0000  0.0000
                                            0.0045
    27. (1.97984) BD ( 1) C  16 - C  17  
                ( 50.38%)   0.7098* C  16 s( 35.48%)p 1.81( 64.38%)d 0.00(  0.14%)
                                                  f 0.00(  0.01%)
                                           -0.0001  0.5955  0.0119  0.0017  0.0008
                                            0.6289  0.0237 -0.0002 -0.3077 -0.0121
                                            0.0004 -0.3908  0.0135  0.0064 -0.0098
                                           -0.0027 -0.0285 -0.0023  0.0134  0.0017
                                            0.0081  0.0022  0.0117 -0.0075  0.0026
                                           -0.0001  0.0001 -0.0031  0.0040  0.0016
                                           -0.0069
                ( 49.62%)   0.7044* C  17 s( 35.64%)p 1.80( 64.23%)d 0.00(  0.12%)
                                                  f 0.00(  0.01%)
                                            0.0000  0.5970  0.0028  0.0004 -0.0004
                                           -0.6042 -0.0065  0.0078  0.2903  0.0022
                                           -0.0038  0.4378  0.0335 -0.0028 -0.0219
                                            0.0000 -0.0170 -0.0070  0.0082  0.0035
                                            0.0169  0.0002 -0.0081  0.0010 -0.0022
                                           -0.0036  0.0016  0.0045 -0.0055 -0.0013
                                            0.0059
    28. (1.97799) BD ( 1) C  16 - H  20  
                ( 60.47%)   0.7776* C  16 s( 27.94%)p 2.58( 71.98%)d 0.00(  0.06%)
                                                  f 0.00(  0.01%)
                                           -0.0004  0.5285 -0.0119  0.0007 -0.0002
                                            0.0126  0.0046  0.0007 -0.0280 -0.0015
                                            0.0000  0.8476 -0.0172 -0.0117  0.0004
                                            0.0023 -0.0028  0.0006  0.0004 -0.0006
                                           -0.0005 -0.0016  0.0241  0.0070  0.0092
                                            0.0001 -0.0008  0.0022 -0.0028 -0.0000
                                            0.0005
                ( 39.53%)   0.6287* H  20 s( 99.96%)p 0.00(  0.04%)
                                            0.9998 -0.0005  0.0013  0.0005  0.0003
                                           -0.0187
    29. (1.98276) BD ( 1) C  17 - C  18  
                ( 50.01%)   0.7072* C  17 s( 35.92%)p 1.78( 63.94%)d 0.00(  0.13%)
                                                  f 0.00(  0.01%)
                                            0.0000  0.5993  0.0078  0.0000  0.0000
                                            0.0193  0.0231  0.0001  0.0165 -0.0108
                                           -0.0001 -0.7984 -0.0244  0.0053 -0.0019
                                            0.0016  0.0110 -0.0044 -0.0074  0.0019
                                            0.0011 -0.0010  0.0325  0.0053 -0.0093
                                            0.0021 -0.0000 -0.0020  0.0026  0.0001
                                           -0.0006
                ( 49.99%)   0.7070* C  18 s( 35.95%)p 1.78( 63.91%)d 0.00(  0.13%)
                                                  f 0.00(  0.01%)
                                            0.0000  0.5995  0.0078 -0.0001  0.0000
                                            0.0226  0.0230  0.0002 -0.0410 -0.0124
                                            0.0002  0.7973  0.0235 -0.0052 -0.0013
                                            0.0013 -0.0108  0.0045  0.0032 -0.0025
                                            0.0015 -0.0011  0.0331  0.0052  0.0091
                                            0.0019 -0.0019  0.0018 -0.0027 -0.0001
                                           -0.0007
    30. (1.68790) BD ( 2) C  17 - C  18  
                ( 50.11%)   0.7079* C  17 s(  0.00%)p 1.00( 99.95%)d 0.00(  0.02%)
                                                  f 0.00(  0.03%)
                                           -0.0000  0.0016  0.0005 -0.0001 -0.0000
                                            0.4517 -0.0090  0.0091  0.8909 -0.0177
                                            0.0175  0.0305 -0.0006  0.0007 -0.0039
                                           -0.0024 -0.0043 -0.0045 -0.0077 -0.0087
                                           -0.0054 -0.0039 -0.0003 -0.0005  0.0007
                                            0.0048  0.0094 -0.0004 -0.0015  0.0123
                                            0.0020
                ( 49.89%)   0.7063* C  18 s(  0.00%)p 1.00( 99.95%)d 0.00(  0.02%)
                                                  f 0.00(  0.03%)
                                           -0.0000  0.0012  0.0005 -0.0001  0.0000
                                            0.4512 -0.0089  0.0091  0.8911 -0.0175
                                            0.0175  0.0321 -0.0005  0.0005 -0.0043
                                           -0.0026  0.0039  0.0045  0.0081  0.0091
                                           -0.0051 -0.0030  0.0006  0.0006  0.0009
                                            0.0048  0.0092  0.0016 -0.0001  0.0125
                                            0.0019
    31. (1.97815) BD ( 1) C  17 - H  21  
                ( 60.57%)   0.7783* C  17 s( 28.38%)p 2.52( 71.53%)d 0.00(  0.08%)
                                                  f 0.00(  0.02%)
                                           -0.0004  0.5326 -0.0086 -0.0006  0.0004
                                            0.6544 -0.0146 -0.0065 -0.3467  0.0079
                                            0.0034  0.4080 -0.0087 -0.0033 -0.0048
                                           -0.0046  0.0216  0.0030 -0.0107 -0.0016
                                            0.0024  0.0033 -0.0100 -0.0013  0.0029
                                            0.0021 -0.0016  0.0027 -0.0047  0.0016
                                           -0.0112
                ( 39.43%)   0.6279* H  21 s( 99.95%)p 0.00(  0.05%)
                                            0.9997 -0.0002  0.0010 -0.0174  0.0092
                                           -0.0114
    32. (1.97981) BD ( 1) C  18 - C  19  
                ( 49.64%)   0.7045* C  18 s( 35.58%)p 1.81( 64.28%)d 0.00(  0.13%)
                                                  f 0.00(  0.01%)
                                            0.0000  0.5965  0.0028  0.0003 -0.0004
                                           -0.6065 -0.0069  0.0081  0.3212  0.0047
                                           -0.0041 -0.4130 -0.0330  0.0022 -0.0234
                                           -0.0004  0.0153  0.0071 -0.0082 -0.0037
                                            0.0165 -0.0000 -0.0094  0.0004  0.0025
                                           -0.0029  0.0017 -0.0039  0.0061 -0.0008
                                            0.0064
                ( 50.36%)   0.7097* C  19 s( 35.49%)p 1.81( 64.36%)d 0.00(  0.14%)
                                                  f 0.00(  0.01%)
                                           -0.0001  0.5956  0.0122  0.0018  0.0008
                                            0.6313  0.0242 -0.0006 -0.3353 -0.0112
                                            0.0011  0.3628 -0.0148 -0.0065 -0.0118
                                           -0.0026  0.0276  0.0017 -0.0153 -0.0005
                                            0.0072  0.0019  0.0101 -0.0078 -0.0024
                                           -0.0007  0.0003  0.0025 -0.0040  0.0012
                                           -0.0068
    33. (1.97813) BD ( 1) C  18 - H  22  
                ( 60.58%)   0.7784* C  18 s( 28.41%)p 2.52( 71.50%)d 0.00(  0.08%)
                                                  f 0.00(  0.02%)
                                           -0.0004  0.5330 -0.0085 -0.0004  0.0004
                                            0.6525 -0.0146 -0.0064 -0.3154  0.0072
                                            0.0032 -0.4350  0.0090  0.0035 -0.0032
                                           -0.0043 -0.0218 -0.0035  0.0115  0.0016
                                            0.0032  0.0034 -0.0086 -0.0010 -0.0030
                                            0.0026 -0.0007 -0.0039  0.0044  0.0020
                                           -0.0109
                ( 39.42%)   0.6278* H  22 s( 99.95%)p 0.00(  0.05%)
                                            0.9997 -0.0002  0.0010 -0.0173  0.0083
                                            0.0122
    34. (1.97876) BD ( 1) C  19 - H  23  
                ( 60.79%)   0.7797* C  19 s( 28.35%)p 2.53( 71.58%)d 0.00(  0.06%)
                                                  f 0.00(  0.01%)
                                            0.0004 -0.5323  0.0113 -0.0008  0.0002
                                           -0.0031 -0.0030 -0.0012 -0.0369  0.0017
                                            0.0010  0.8450 -0.0166 -0.0112 -0.0004
                                           -0.0022 -0.0031  0.0001  0.0034  0.0004
                                            0.0005  0.0016 -0.0233 -0.0069  0.0094
                                           -0.0001 -0.0013  0.0020 -0.0027 -0.0002
                                           -0.0007
                ( 39.21%)   0.6262* H  23 s( 99.96%)p 0.00(  0.04%)
                                           -0.9998  0.0003 -0.0013 -0.0010  0.0014
                                           -0.0187
    35. (1.97799) BD ( 1) H  24 - C  25  
                ( 39.53%)   0.6287* H  24 s( 99.96%)p 0.00(  0.04%)
                                            0.9998 -0.0005  0.0013 -0.0005 -0.0003
                                           -0.0187
                ( 60.47%)   0.7776* C  25 s( 27.94%)p 2.58( 71.98%)d 0.00(  0.06%)
                                                  f 0.00(  0.01%)
                                           -0.0004  0.5285 -0.0119  0.0007 -0.0002
                                           -0.0126 -0.0046 -0.0007  0.0280  0.0015
                                           -0.0000  0.8476 -0.0172 -0.0117  0.0004
                                            0.0023  0.0028 -0.0006 -0.0004  0.0006
                                           -0.0005 -0.0016  0.0241  0.0070  0.0092
                                           -0.0001  0.0008  0.0022 -0.0028  0.0000
                                           -0.0005
    36. (1.97984) BD ( 1) C  25 - C  27  
                ( 50.38%)   0.7098* C  25 s( 35.48%)p 1.81( 64.38%)d 0.00(  0.14%)
                                                  f 0.00(  0.01%)
                                           -0.0001  0.5955  0.0119  0.0017  0.0008
                                           -0.6289 -0.0237  0.0002  0.3077  0.0121
                                           -0.0004 -0.3908  0.0135  0.0064 -0.0098
                                           -0.0027  0.0285  0.0023 -0.0134 -0.0017
                                            0.0081  0.0022  0.0117 -0.0075  0.0026
                                            0.0001 -0.0001 -0.0031  0.0040 -0.0016
                                            0.0069
                ( 49.62%)   0.7044* C  27 s( 35.64%)p 1.80( 64.23%)d 0.00(  0.12%)
                                                  f 0.00(  0.01%)
                                            0.0000  0.5970  0.0028  0.0004 -0.0004
                                            0.6042  0.0065 -0.0078 -0.2903 -0.0022
                                            0.0038  0.4378  0.0335 -0.0028 -0.0219
                                            0.0000  0.0170  0.0070 -0.0082 -0.0035
                                            0.0169  0.0002 -0.0081  0.0010 -0.0022
                                            0.0036 -0.0016  0.0045 -0.0055  0.0013
                                           -0.0059
    37. (1.97718) BD ( 1) C  25 - C  28  
                ( 49.47%)   0.7034* C  25 s( 36.49%)p 1.74( 63.34%)d 0.00(  0.16%)
                                                  f 0.00(  0.01%)
                                            0.0001  0.6041  0.0019 -0.0027 -0.0005
                                            0.6301  0.0219 -0.0077 -0.3302 -0.0103
                                            0.0038 -0.3558  0.0086  0.0064 -0.0242
                                           -0.0024 -0.0239 -0.0054  0.0129  0.0027
                                            0.0161  0.0019 -0.0011 -0.0034  0.0028
                                           -0.0008  0.0003 -0.0039  0.0057  0.0008
                                           -0.0062
                ( 50.53%)   0.7108* C  28 s( 36.01%)p 1.78( 63.95%)d 0.00(  0.04%)
                                                  f 0.00(  0.00%)
                                           -0.0001  0.5998 -0.0154  0.0050  0.0004
                                           -0.6029 -0.0054 -0.0034  0.3222  0.0034
                                            0.0061  0.4144 -0.0171  0.0069 -0.0140
                                           -0.0019 -0.0046 -0.0076  0.0022  0.0043
                                            0.0110  0.0007 -0.0019 -0.0020 -0.0027
                                           -0.0015  0.0007  0.0020 -0.0031 -0.0002
                                            0.0031
    38. (1.67009) BD ( 2) C  25 - C  28  
                ( 50.06%)   0.7075* C  25 s(  0.00%)p 1.00( 99.92%)d 0.00(  0.04%)
                                                  f 0.00(  0.04%)
                                            0.0000  0.0015  0.0017 -0.0001  0.0002
                                            0.4519 -0.0001  0.0094  0.8910 -0.0068
                                            0.0187 -0.0237  0.0001 -0.0007  0.0072
                                            0.0026 -0.0067 -0.0036 -0.0112 -0.0076
                                            0.0106  0.0034  0.0006  0.0001 -0.0005
                                            0.0041  0.0080 -0.0043 -0.0021  0.0169
                                            0.0025
                ( 49.94%)   0.7067* C  28 s(  0.00%)p 1.00( 99.94%)d 0.00(  0.04%)
                                                  f 0.00(  0.02%)
                                            0.0000  0.0000 -0.0029  0.0010  0.0004
                                            0.4612 -0.0017  0.0005  0.8867  0.0017
                                            0.0067 -0.0187  0.0012  0.0016 -0.0051
                                           -0.0072 -0.0044  0.0034 -0.0081  0.0055
                                           -0.0053 -0.0120 -0.0006 -0.0003 -0.0006
                                            0.0041  0.0080 -0.0016 -0.0004  0.0095
                                            0.0015
    39. (1.97680) BD ( 1) C  26 - C  29  
                ( 48.94%)   0.6995* C  26 s( 36.07%)p 1.77( 63.76%)d 0.00(  0.16%)
                                                  f 0.00(  0.01%)
                                            0.0001  0.6006  0.0018 -0.0028 -0.0005
                                            0.6290  0.0222 -0.0072 -0.3001 -0.0110
                                            0.0032  0.3886 -0.0071 -0.0065 -0.0221
                                           -0.0020  0.0256  0.0059 -0.0120 -0.0030
                                            0.0170  0.0021  0.0006 -0.0027 -0.0024
                                           -0.0001  0.0003  0.0044 -0.0055  0.0013
                                           -0.0056
                ( 51.06%)   0.7146* C  29 s( 36.77%)p 1.72( 63.19%)d 0.00(  0.03%)
                                                  f 0.00(  0.00%)
                                           -0.0001  0.6062  0.0149  0.0046  0.0005
                                           -0.5931 -0.0075 -0.0026  0.2878  0.0051
                                            0.0062 -0.4437  0.0175 -0.0081 -0.0109
                                           -0.0021  0.0068  0.0071 -0.0022 -0.0039
                                            0.0097  0.0013 -0.0026 -0.0008  0.0028
                                           -0.0022  0.0011 -0.0024  0.0033 -0.0005
                                            0.0034
    40. (1.67141) BD ( 2) C  26 - C  29  
                ( 49.86%)   0.7061* C  26 s(  0.00%)p 1.00( 99.92%)d 0.00(  0.04%)
                                                  f 0.00(  0.04%)
                                           -0.0000  0.0001  0.0011  0.0001  0.0003
                                            0.4501 -0.0013  0.0093  0.8913 -0.0070
                                            0.0184 -0.0405  0.0011 -0.0007  0.0074
                                            0.0032  0.0067  0.0033  0.0128  0.0077
                                            0.0091  0.0031 -0.0012 -0.0006 -0.0010
                                            0.0039  0.0085  0.0031  0.0041  0.0163
                                            0.0028
                ( 50.14%)   0.7081* C  29 s(  0.00%)p 1.00( 99.94%)d 0.00(  0.04%)
                                                  f 0.00(  0.02%)
                                            0.0001  0.0019  0.0034  0.0017  0.0004
                                            0.4616 -0.0017  0.0001  0.8858  0.0047
                                            0.0079 -0.0394 -0.0008 -0.0021 -0.0032
                                           -0.0074  0.0059 -0.0031  0.0087 -0.0066
                                           -0.0037 -0.0120 -0.0009  0.0005 -0.0008
                                            0.0038  0.0078  0.0012  0.0020  0.0103
                                            0.0017
    41. (1.97981) BD ( 1) C  26 - C  30  
                ( 50.36%)   0.7097* C  26 s( 35.49%)p 1.81( 64.36%)d 0.00(  0.14%)
                                                  f 0.00(  0.01%)
                                           -0.0001  0.5956  0.0122  0.0018  0.0008
                                           -0.6313 -0.0242  0.0006  0.3353  0.0112
                                           -0.0011  0.3628 -0.0148 -0.0065 -0.0118
                                           -0.0026 -0.0276 -0.0017  0.0153  0.0005
                                            0.0072  0.0019  0.0101 -0.0078 -0.0024
                                            0.0007 -0.0003  0.0025 -0.0040 -0.0012
                                            0.0068
                ( 49.64%)   0.7045* C  30 s( 35.58%)p 1.81( 64.28%)d 0.00(  0.13%)
                                                  f 0.00(  0.01%)
                                            0.0000  0.5965  0.0028  0.0003 -0.0004
                                            0.6065  0.0069 -0.0081 -0.3212 -0.0047
                                            0.0041 -0.4130 -0.0330  0.0022 -0.0234
                                           -0.0004 -0.0153 -0.0071  0.0082  0.0037
                                            0.0165 -0.0000 -0.0094  0.0004  0.0025
                                            0.0029 -0.0017 -0.0039  0.0061  0.0008
                                           -0.0064
    42. (1.97876) BD ( 1) C  26 - H  31  
                ( 60.79%)   0.7797* C  26 s( 28.35%)p 2.53( 71.58%)d 0.00(  0.06%)
                                                  f 0.00(  0.01%)
                                            0.0004 -0.5323  0.0113 -0.0008  0.0002
                                            0.0031  0.0030  0.0012  0.0369 -0.0017
                                           -0.0010  0.8450 -0.0166 -0.0112 -0.0004
                                           -0.0022  0.0031 -0.0001 -0.0034 -0.0004
                                            0.0005  0.0016 -0.0233 -0.0069  0.0094
                                            0.0001  0.0013  0.0020 -0.0027  0.0002
                                            0.0007
                ( 39.21%)   0.6262* H  31 s( 99.96%)p 0.00(  0.04%)
                                           -0.9998  0.0003 -0.0013  0.0010 -0.0014
                                           -0.0187
    43. (1.98276) BD ( 1) C  27 - C  30  
                ( 50.01%)   0.7072* C  27 s( 35.92%)p 1.78( 63.94%)d 0.00(  0.13%)
                                                  f 0.00(  0.01%)
                                            0.0000  0.5993  0.0078  0.0000  0.0000
                                           -0.0193 -0.0231 -0.0001 -0.0165  0.0108
                                            0.0001 -0.7984 -0.0244  0.0053 -0.0019
                                            0.0016 -0.0110  0.0044  0.0074 -0.0019
                                            0.0011 -0.0010  0.0325  0.0053 -0.0093
                                           -0.0021  0.0000 -0.0020  0.0026 -0.0001
                                            0.0006
                ( 49.99%)   0.7070* C  30 s( 35.95%)p 1.78( 63.91%)d 0.00(  0.13%)
                                                  f 0.00(  0.01%)
                                            0.0000  0.5995  0.0078 -0.0001  0.0000
                                           -0.0226 -0.0230 -0.0002  0.0410  0.0124
                                           -0.0002  0.7973  0.0235 -0.0052 -0.0013
                                            0.0013  0.0108 -0.0045 -0.0032  0.0025
                                            0.0015 -0.0011  0.0331  0.0052  0.0091
                                           -0.0019  0.0019  0.0018 -0.0027  0.0001
                                            0.0007
    44. (1.68790) BD ( 2) C  27 - C  30  
                ( 50.11%)   0.7079* C  27 s(  0.00%)p 1.00( 99.95%)d 0.00(  0.02%)
                                                  f 0.00(  0.03%)
                                            0.0000 -0.0016 -0.0005  0.0001  0.0000
                                            0.4517 -0.0090  0.0091  0.8909 -0.0177
                                            0.0175 -0.0305  0.0006 -0.0007  0.0039
                                            0.0024 -0.0043 -0.0045 -0.0077 -0.0087
                                            0.0054  0.0039  0.0003  0.0005 -0.0007
                                            0.0048  0.0094  0.0004  0.0015  0.0123
                                            0.0020
                ( 49.89%)   0.7063* C  30 s(  0.00%)p 1.00( 99.95%)d 0.00(  0.02%)
                                                  f 0.00(  0.03%)
                                            0.0000 -0.0012 -0.0005  0.0001 -0.0000
                                            0.4512 -0.0089  0.0091  0.8911 -0.0175
                                            0.0175 -0.0321  0.0005 -0.0005  0.0043
                                            0.0026  0.0039  0.0045  0.0081  0.0091
                                            0.0051  0.0030 -0.0006 -0.0006 -0.0009
                                            0.0048  0.0092 -0.0016  0.0001  0.0125
                                            0.0019
    45. (1.97815) BD ( 1) C  27 - H  32  
                ( 60.57%)   0.7783* C  27 s( 28.38%)p 2.52( 71.53%)d 0.00(  0.08%)
                                                  f 0.00(  0.02%)
                                            0.0004 -0.5326  0.0086  0.0006 -0.0004
                                            0.6544 -0.0146 -0.0065 -0.3467  0.0079
                                            0.0034 -0.4080  0.0087  0.0033  0.0048
                                            0.0046  0.0216  0.0030 -0.0107 -0.0016
                                           -0.0024 -0.0033  0.0100  0.0013 -0.0029
                                            0.0021 -0.0016 -0.0027  0.0047  0.0016
                                           -0.0112
                ( 39.43%)   0.6279* H  32 s( 99.95%)p 0.00(  0.05%)
                                           -0.9997  0.0002 -0.0010 -0.0174  0.0092
                                            0.0114
    46. (1.96052) BD ( 1) C  28 - C  29  
                ( 49.57%)   0.7041* C  28 s( 32.97%)p 2.03( 66.91%)d 0.00(  0.10%)
                                                  f 0.00(  0.01%)
                                            0.0001  0.5742  0.0068 -0.0008 -0.0000
                                           -0.0001 -0.0009 -0.0022 -0.0172 -0.0002
                                            0.0051 -0.8178  0.0050 -0.0013 -0.0086
                                            0.0041 -0.0004  0.0013  0.0031 -0.0013
                                            0.0070 -0.0032  0.0273  0.0117 -0.0076
                                            0.0010 -0.0009 -0.0004  0.0002 -0.0000
                                            0.0004
                ( 50.43%)   0.7101* C  29 s( 32.71%)p 2.05( 67.17%)d 0.00(  0.12%)
                                                  f 0.00(  0.01%)
                                           -0.0002  0.5718 -0.0099  0.0001  0.0001
                                           -0.0087  0.0032 -0.0038  0.0398 -0.0021
                                            0.0066  0.8185 -0.0052  0.0004 -0.0106
                                            0.0033  0.0020 -0.0006 -0.0001  0.0017
                                            0.0088 -0.0029  0.0285  0.0113  0.0075
                                            0.0012  0.0003  0.0008 -0.0007 -0.0001
                                           -0.0004
    47. (1.96879) BD ( 1) C  28 - C  37  
                ( 49.21%)   0.7015* C  28 s( 30.90%)p 2.23( 69.02%)d 0.00(  0.07%)
                                                  f 0.00(  0.01%)
                                           -0.0001  0.5558  0.0049 -0.0059 -0.0004
                                            0.6503  0.0200 -0.0092 -0.3299 -0.0107
                                            0.0081  0.3972 -0.0101  0.0016 -0.0176
                                           -0.0052  0.0070  0.0084 -0.0047 -0.0039
                                            0.0137  0.0020 -0.0054 -0.0018 -0.0034
                                            0.0010 -0.0003  0.0042 -0.0061  0.0010
                                           -0.0073
                ( 50.79%)   0.7127* C  37 s( 27.18%)p 2.68( 72.73%)d 0.00(  0.09%)
                                                  f 0.00(  0.01%)
                                            0.0000  0.5214 -0.0038 -0.0004 -0.0001
                                           -0.7067 -0.0088 -0.0029  0.3065  0.0082
                                            0.0030 -0.3655  0.0097  0.0075 -0.0157
                                            0.0014  0.0158 -0.0003 -0.0131 -0.0029
                                            0.0124 -0.0006 -0.0025  0.0041  0.0044
                                            0.0013  0.0031 -0.0020 -0.0002 -0.0004
                                            0.0040
    48. (1.96103) BD ( 1) C  29 - C  34  
                ( 50.18%)   0.7084* C  29 s( 30.38%)p 2.29( 69.53%)d 0.00(  0.08%)
                                                  f 0.00(  0.01%)
                                           -0.0000  0.5511 -0.0038 -0.0069 -0.0006
                                            0.6588  0.0189 -0.0090 -0.3605 -0.0150
                                            0.0061 -0.3608  0.0206 -0.0009 -0.0206
                                           -0.0055 -0.0044 -0.0080  0.0044  0.0036
                                            0.0124  0.0038 -0.0052 -0.0025  0.0027
                                            0.0002 -0.0000 -0.0036  0.0052  0.0009
                                           -0.0082
                ( 49.82%)   0.7058* C  34 s( 31.01%)p 2.22( 68.85%)d 0.00(  0.13%)
                                                  f 0.00(  0.01%)
                                           -0.0002  0.5568 -0.0038 -0.0019  0.0004
                                           -0.7066  0.0008  0.0007  0.4174  0.0038
                                            0.0016  0.1218 -0.0091 -0.0098 -0.0095
                                           -0.0100 -0.0224 -0.0009  0.0176 -0.0014
                                            0.0135  0.0036 -0.0091 -0.0056 -0.0044
                                            0.0060 -0.0013 -0.0002 -0.0011  0.0020
                                            0.0051
    49. (1.97813) BD ( 1) C  30 - H  33  
                ( 60.58%)   0.7784* C  30 s( 28.41%)p 2.52( 71.50%)d 0.00(  0.08%)
                                                  f 0.00(  0.02%)
                                            0.0004 -0.5330  0.0085  0.0004 -0.0004
                                            0.6525 -0.0146 -0.0064 -0.3154  0.0072
                                            0.0032  0.4350 -0.0090 -0.0035  0.0032
                                            0.0043 -0.0218 -0.0035  0.0115  0.0016
                                           -0.0032 -0.0034  0.0086  0.0010  0.0030
                                            0.0026 -0.0007  0.0039 -0.0044  0.0020
                                           -0.0109
                ( 39.42%)   0.6278* H  33 s( 99.95%)p 0.00(  0.05%)
                                           -0.9997  0.0002 -0.0010 -0.0173  0.0083
                                           -0.0122
    50. (1.96103) BD ( 1) C  34 - C  35  
                ( 49.82%)   0.7058* C  34 s( 31.01%)p 2.22( 68.85%)d 0.00(  0.13%)
                                                  f 0.00(  0.01%)
                                           -0.0002  0.5568 -0.0038 -0.0019  0.0004
                                            0.7066 -0.0008 -0.0007  0.4174  0.0038
                                            0.0016  0.1218 -0.0091 -0.0098  0.0095
                                            0.0100  0.0224  0.0009  0.0176 -0.0014
                                            0.0135  0.0036 -0.0091 -0.0056 -0.0044
                                           -0.0060 -0.0013 -0.0002  0.0011 -0.0020
                                            0.0051
                ( 50.18%)   0.7084* C  35 s( 30.38%)p 2.29( 69.53%)d 0.00(  0.08%)
                                                  f 0.00(  0.01%)
                                           -0.0000  0.5511 -0.0038 -0.0069 -0.0006
                                           -0.6588 -0.0189  0.0090 -0.3605 -0.0150
                                            0.0061 -0.3608  0.0206 -0.0009  0.0206
                                            0.0055  0.0044  0.0080  0.0044  0.0036
                                            0.0124  0.0038 -0.0052 -0.0025  0.0027
                                           -0.0002 -0.0000 -0.0036 -0.0052 -0.0009
                                           -0.0082
    51. (1.96052) BD ( 1) C  35 - C  36  
                ( 50.43%)   0.7101* C  35 s( 32.71%)p 2.05( 67.17%)d 0.00(  0.12%)
                                                  f 0.00(  0.01%)
                                           -0.0002  0.5718 -0.0099  0.0001  0.0001
                                            0.0087 -0.0032  0.0038  0.0398 -0.0021
                                            0.0066  0.8185 -0.0052  0.0004  0.0106
                                           -0.0033 -0.0020  0.0006 -0.0001  0.0017
                                            0.0088 -0.0029  0.0285  0.0113  0.0075
                                           -0.0012  0.0003  0.0008  0.0007  0.0001
                                           -0.0004
                ( 49.57%)   0.7041* C  36 s( 32.97%)p 2.03( 66.91%)d 0.00(  0.10%)
                                                  f 0.00(  0.01%)
                                            0.0001  0.5742  0.0068 -0.0008 -0.0000
                                            0.0001  0.0009  0.0022 -0.0172 -0.0002
                                            0.0051 -0.8178  0.0050 -0.0013  0.0086
                                           -0.0041  0.0004 -0.0013  0.0031 -0.0013
                                            0.0070 -0.0032  0.0273  0.0117 -0.0076
                                           -0.0010 -0.0009 -0.0004 -0.0002  0.0000
                                            0.0004
    52. (1.97680) BD ( 1) C  35 - C  42  
                ( 51.06%)   0.7146* C  35 s( 36.77%)p 1.72( 63.19%)d 0.00(  0.03%)
                                                  f 0.00(  0.00%)
                                           -0.0001  0.6062  0.0149  0.0046  0.0005
                                            0.5931  0.0075  0.0026  0.2878  0.0051
                                            0.0062 -0.4437  0.0175 -0.0081  0.0109
                                            0.0021 -0.0068 -0.0071 -0.0022 -0.0039
                                            0.0097  0.0013 -0.0026 -0.0008  0.0028
                                            0.0022  0.0011 -0.0024 -0.0033  0.0005
                                            0.0034
                ( 48.94%)   0.6995* C  42 s( 36.07%)p 1.77( 63.76%)d 0.00(  0.16%)
                                                  f 0.00(  0.01%)
                                            0.0001  0.6006  0.0018 -0.0028 -0.0005
                                           -0.6290 -0.0222  0.0072 -0.3001 -0.0110
                                            0.0032  0.3886 -0.0071 -0.0065  0.0221
                                            0.0020 -0.0256 -0.0059 -0.0120 -0.0030
                                            0.0170  0.0021  0.0006 -0.0027 -0.0024
                                            0.0001  0.0003  0.0044  0.0055 -0.0013
                                           -0.0056
    53. (1.67141) BD ( 2) C  35 - C  42  
                ( 50.14%)   0.7081* C  35 s(  0.00%)p 1.00( 99.94%)d 0.00(  0.04%)
                                                  f 0.00(  0.02%)
                                            0.0001  0.0019  0.0034  0.0017  0.0004
                                           -0.4616  0.0017 -0.0001  0.8858  0.0047
                                            0.0079 -0.0394 -0.0008 -0.0021  0.0032
                                            0.0074 -0.0059  0.0031  0.0087 -0.0066
                                           -0.0037 -0.0120 -0.0009  0.0005 -0.0008
                                           -0.0038  0.0078  0.0012 -0.0020 -0.0103
                                            0.0017
                ( 49.86%)   0.7061* C  42 s(  0.00%)p 1.00( 99.92%)d 0.00(  0.04%)
                                                  f 0.00(  0.04%)
                                           -0.0000  0.0001  0.0011  0.0001  0.0003
                                           -0.4501  0.0013 -0.0093  0.8913 -0.0070
                                            0.0184 -0.0405  0.0011 -0.0007 -0.0074
                                           -0.0032 -0.0067 -0.0033  0.0128  0.0077
                                            0.0091  0.0031 -0.0012 -0.0006 -0.0010
                                           -0.0039  0.0085  0.0031 -0.0041 -0.0163
                                            0.0028
    54. (1.96879) BD ( 1) C  36 - C  37  
                ( 49.21%)   0.7015* C  36 s( 30.90%)p 2.23( 69.02%)d 0.00(  0.07%)
                                                  f 0.00(  0.01%)
                                           -0.0001  0.5558  0.0049 -0.0059 -0.0004
                                           -0.6503 -0.0200  0.0092 -0.3299 -0.0107
                                            0.0081  0.3972 -0.0101  0.0016  0.0176
                                            0.0052 -0.0070 -0.0084 -0.0047 -0.0039
                                            0.0137  0.0020 -0.0054 -0.0018 -0.0034
                                           -0.0010 -0.0003  0.0042  0.0061 -0.0010
                                           -0.0073
                ( 50.79%)   0.7127* C  37 s( 27.18%)p 2.68( 72.73%)d 0.00(  0.09%)
                                                  f 0.00(  0.01%)
                                            0.0000  0.5214 -0.0038 -0.0004 -0.0001
                                            0.7067  0.0088  0.0029  0.3065  0.0082
                                            0.0030 -0.3655  0.0097  0.0075  0.0157
                                           -0.0014 -0.0158  0.0003 -0.0131 -0.0029
                                            0.0124 -0.0006 -0.0025  0.0041  0.0044
                                           -0.0013  0.0031 -0.0020  0.0002  0.0004
                                            0.0040
    55. (1.97718) BD ( 1) C  36 - C  39  
                ( 50.53%)   0.7108* C  36 s( 36.01%)p 1.78( 63.95%)d 0.00(  0.04%)
                                                  f 0.00(  0.00%)
                                           -0.0001  0.5998 -0.0154  0.0050  0.0004
                                            0.6029  0.0054  0.0034  0.3222  0.0034
                                            0.0061  0.4144 -0.0171  0.0069  0.0140
                                            0.0019  0.0046  0.0076  0.0022  0.0043
                                            0.0110  0.0007 -0.0019 -0.0020 -0.0027
                                            0.0015  0.0007  0.0020  0.0031  0.0002
                                            0.0031
                ( 49.47%)   0.7034* C  39 s( 36.49%)p 1.74( 63.34%)d 0.00(  0.16%)
                                                  f 0.00(  0.01%)
                                            0.0001  0.6041  0.0019 -0.0027 -0.0005
                                           -0.6301 -0.0219  0.0077 -0.3302 -0.0103
                                            0.0038 -0.3558  0.0086  0.0064  0.0242
                                            0.0024  0.0239  0.0054  0.0129  0.0027
                                            0.0161  0.0019 -0.0011 -0.0034  0.0028
                                            0.0008  0.0003 -0.0039 -0.0057 -0.0008
                                           -0.0062
    56. (1.67009) BD ( 2) C  36 - C  39  
                ( 49.94%)   0.7067* C  36 s(  0.00%)p 1.00( 99.94%)d 0.00(  0.04%)
                                                  f 0.00(  0.02%)
                                            0.0000  0.0000 -0.0029  0.0010  0.0004
                                           -0.4612  0.0017 -0.0005  0.8867  0.0017
                                            0.0067 -0.0187  0.0012  0.0016  0.0051
                                            0.0072  0.0044 -0.0034 -0.0081  0.0055
                                           -0.0053 -0.0120 -0.0006 -0.0003 -0.0006
                                           -0.0041  0.0080 -0.0016  0.0004 -0.0095
                                            0.0015
                ( 50.06%)   0.7075* C  39 s(  0.00%)p 1.00( 99.92%)d 0.00(  0.04%)
                                                  f 0.00(  0.04%)
                                            0.0000  0.0015  0.0017 -0.0001  0.0002
                                           -0.4519  0.0001 -0.0094  0.8910 -0.0068
                                            0.0187 -0.0237  0.0001 -0.0007 -0.0072
                                           -0.0026  0.0067  0.0036 -0.0112 -0.0076
                                            0.0106  0.0034  0.0006  0.0001 -0.0005
                                           -0.0041  0.0080 -0.0043  0.0021 -0.0169
                                            0.0025
    57. (1.97281) BD ( 1) C  37 - H  38  
                ( 61.21%)   0.7824* C  37 s( 21.45%)p 3.66( 78.48%)d 0.00(  0.06%)
                                                  f 0.00(  0.00%)
                                           -0.0003  0.4631  0.0083 -0.0003  0.0004
                                            0.0000 -0.0000  0.0000  0.2329 -0.0057
                                           -0.0009  0.8546 -0.0147  0.0023  0.0000
                                           -0.0000 -0.0000  0.0000  0.0150 -0.0005
                                           -0.0013 -0.0007  0.0188 -0.0058  0.0044
                                            0.0000  0.0012 -0.0012 -0.0000  0.0000
                                            0.0053
                ( 38.79%)   0.6228* H  38 s( 99.94%)p 0.00(  0.06%)
                                            0.9997  0.0017  0.0006 -0.0000 -0.0080
                                           -0.0222
    58. (1.97984) BD ( 1) C  39 - C  40  
                ( 50.38%)   0.7098* C  39 s( 35.48%)p 1.81( 64.38%)d 0.00(  0.14%)
                                                  f 0.00(  0.01%)
                                           -0.0001  0.5955  0.0119  0.0017  0.0008
                                            0.6289  0.0237 -0.0002  0.3077  0.0121
                                           -0.0004 -0.3908  0.0135  0.0064  0.0098
                                            0.0027 -0.0285 -0.0023 -0.0134 -0.0017
                                            0.0081  0.0022  0.0117 -0.0075  0.0026
                                           -0.0001 -0.0001 -0.0031 -0.0040  0.0016
                                            0.0069
                ( 49.62%)   0.7044* C  40 s( 35.64%)p 1.80( 64.23%)d 0.00(  0.12%)
                                                  f 0.00(  0.01%)
                                            0.0000  0.5970  0.0028  0.0004 -0.0004
                                           -0.6042 -0.0065  0.0078 -0.2903 -0.0022
                                            0.0038  0.4378  0.0335 -0.0028  0.0219
                                           -0.0000 -0.0170 -0.0070 -0.0082 -0.0035
                                            0.0169  0.0002 -0.0081  0.0010 -0.0022
                                           -0.0036 -0.0016  0.0045  0.0055 -0.0013
                                           -0.0059
    59. (1.97799) BD ( 1) C  39 - H  43  
                ( 60.47%)   0.7776* C  39 s( 27.94%)p 2.58( 71.98%)d 0.00(  0.06%)
                                                  f 0.00(  0.01%)
                                           -0.0004  0.5285 -0.0119  0.0007 -0.0002
                                            0.0126  0.0046  0.0007  0.0280  0.0015
                                           -0.0000  0.8476 -0.0172 -0.0117 -0.0004
                                           -0.0023 -0.0028  0.0006 -0.0004  0.0006
                                           -0.0005 -0.0016  0.0241  0.0070  0.0092
                                            0.0001  0.0008  0.0022  0.0028 -0.0000
                                           -0.0005
                ( 39.53%)   0.6287* H  43 s( 99.96%)p 0.00(  0.04%)
                                            0.9998 -0.0005  0.0013  0.0005 -0.0003
                                           -0.0187
    60. (1.98276) BD ( 1) C  40 - C  41  
                ( 50.01%)   0.7072* C  40 s( 35.92%)p 1.78( 63.94%)d 0.00(  0.13%)
                                                  f 0.00(  0.01%)
                                            0.0000  0.5993  0.0078  0.0000  0.0000
                                            0.0193  0.0231  0.0001 -0.0165  0.0108
                                            0.0001 -0.7984 -0.0244  0.0053  0.0019
                                           -0.0016  0.0110 -0.0044  0.0074 -0.0019
                                            0.0011 -0.0010  0.0325  0.0053 -0.0093
                                            0.0021  0.0000 -0.0020 -0.0026  0.0001
                                            0.0006
                ( 49.99%)   0.7070* C  41 s( 35.95%)p 1.78( 63.91%)d 0.00(  0.13%)
                                                  f 0.00(  0.01%)
                                            0.0000  0.5995  0.0078 -0.0001  0.0000
                                            0.0226  0.0230  0.0002  0.0410  0.0124
                                           -0.0002  0.7973  0.0235 -0.0052  0.0013
                                           -0.0013 -0.0108  0.0045 -0.0032  0.0025
                                            0.0015 -0.0011  0.0331  0.0052  0.0091
                                            0.0019  0.0019  0.0018  0.0027 -0.0001
                                            0.0007
    61. (1.68790) BD ( 2) C  40 - C  41  
                ( 50.11%)   0.7079* C  40 s(  0.00%)p 1.00( 99.95%)d 0.00(  0.02%)
                                                  f 0.00(  0.03%)
                                            0.0000 -0.0016 -0.0005  0.0001  0.0000
                                           -0.4517  0.0090 -0.0091  0.8909 -0.0177
                                            0.0175 -0.0305  0.0006 -0.0007 -0.0039
                                           -0.0024  0.0043  0.0045 -0.0077 -0.0087
                                            0.0054  0.0039  0.0003  0.0005 -0.0007
                                           -0.0048  0.0094  0.0004 -0.0015 -0.0123
                                            0.0020
                ( 49.89%)   0.7063* C  41 s(  0.00%)p 1.00( 99.95%)d 0.00(  0.02%)
                                                  f 0.00(  0.03%)
                                            0.0000 -0.0012 -0.0005  0.0001 -0.0000
                                           -0.4512  0.0089 -0.0091  0.8911 -0.0175
                                            0.0175 -0.0321  0.0005 -0.0005 -0.0043
                                           -0.0026 -0.0039 -0.0045  0.0081  0.0091
                                            0.0051  0.0030 -0.0006 -0.0006 -0.0009
                                           -0.0048  0.0092 -0.0016 -0.0001 -0.0125
                                            0.0019
    62. (1.97815) BD ( 1) C  40 - H  44  
                ( 60.57%)   0.7783* C  40 s( 28.38%)p 2.52( 71.53%)d 0.00(  0.08%)
                                                  f 0.00(  0.02%)
                                           -0.0004  0.5326 -0.0086 -0.0006  0.0004
                                            0.6544 -0.0146 -0.0065  0.3467 -0.0079
                                           -0.0034  0.4080 -0.0087 -0.0033  0.0048
                                            0.0046  0.0216  0.0030  0.0107  0.0016
                                            0.0024  0.0033 -0.0100 -0.0013  0.0029
                                            0.0021  0.0016  0.0027  0.0047  0.0016
                                            0.0112
                ( 39.43%)   0.6279* H  44 s( 99.95%)p 0.00(  0.05%)
                                            0.9997 -0.0002  0.0010 -0.0174 -0.0092
                                           -0.0114
    63. (1.97981) BD ( 1) C  41 - C  42  
                ( 49.64%)   0.7045* C  41 s( 35.58%)p 1.81( 64.28%)d 0.00(  0.13%)
                                                  f 0.00(  0.01%)
                                            0.0000  0.5965  0.0028  0.0003 -0.0004
                                           -0.6065 -0.0069  0.0081 -0.3212 -0.0047
                                            0.0041 -0.4130 -0.0330  0.0022  0.0234
                                            0.0004  0.0153  0.0071  0.0082  0.0037
                                            0.0165 -0.0000 -0.0094  0.0004  0.0025
                                           -0.0029 -0.0017 -0.0039 -0.0061 -0.0008
                                           -0.0064
                ( 50.36%)   0.7097* C  42 s( 35.49%)p 1.81( 64.36%)d 0.00(  0.14%)
                                                  f 0.00(  0.01%)
                                           -0.0001  0.5956  0.0122  0.0018  0.0008
                                            0.6313  0.0242 -0.0006  0.3353  0.0112
                                           -0.0011  0.3628 -0.0148 -0.0065  0.0118
                                            0.0026  0.0276  0.0017  0.0153  0.0005
                                            0.0072  0.0019  0.0101 -0.0078 -0.0024
                                           -0.0007 -0.0003  0.0025  0.0040  0.0012
                                            0.0068
    64. (1.97813) BD ( 1) C  41 - H  45  
                ( 60.58%)   0.7784* C  41 s( 28.41%)p 2.52( 71.50%)d 0.00(  0.08%)
                                                  f 0.00(  0.02%)
                                           -0.0004  0.5330 -0.0085 -0.0004  0.0004
                                            0.6525 -0.0146 -0.0064  0.3154 -0.0072
                                           -0.0032 -0.4350  0.0090  0.0035  0.0032
                                            0.0043 -0.0218 -0.0035 -0.0115 -0.0016
                                            0.0032  0.0034 -0.0086 -0.0010 -0.0030
                                            0.0026  0.0007 -0.0039 -0.0044  0.0020
                                            0.0109
                ( 39.42%)   0.6278* H  45 s( 99.95%)p 0.00(  0.05%)
                                            0.9997 -0.0002  0.0010 -0.0173 -0.0083
                                            0.0122
    65. (1.97876) BD ( 1) C  42 - H  46  
                ( 60.79%)   0.7797* C  42 s( 28.35%)p 2.53( 71.58%)d 0.00(  0.06%)
                                                  f 0.00(  0.01%)
                                            0.0004 -0.5323  0.0113 -0.0008  0.0002
                                           -0.0031 -0.0030 -0.0012  0.0369 -0.0017
                                           -0.0010  0.8450 -0.0166 -0.0112  0.0004
                                            0.0022 -0.0031  0.0001 -0.0034 -0.0004
                                            0.0005  0.0016 -0.0233 -0.0069  0.0094
                                           -0.0001  0.0013  0.0020  0.0027 -0.0002
                                            0.0007
                ( 39.21%)   0.6262* H  46 s( 99.96%)p 0.00(  0.04%)
                                           -0.9998  0.0003 -0.0013 -0.0010 -0.0014
                                           -0.0187
    66. (1.99907) CR ( 1) C   2           s(100.00%)p 0.00(  0.00%)
                                            1.0000  0.0002 -0.0000  0.0000  0.0000
                                           -0.0001 -0.0000  0.0000 -0.0001 -0.0000
                                            0.0000  0.0003 -0.0000 -0.0000 -0.0000
                                           -0.0000  0.0000  0.0000  0.0000  0.0000
                                           -0.0000 -0.0000  0.0000  0.0000  0.0000
                                            0.0000 -0.0000  0.0000  0.0000 -0.0000
                                           -0.0000
    67. (1.99906) CR ( 1) C   3           s(100.00%)p 0.00(  0.00%)
                                            1.0000  0.0002 -0.0000  0.0000  0.0000
                                           -0.0001 -0.0000  0.0000 -0.0000 -0.0000
                                           -0.0000 -0.0003  0.0000  0.0000 -0.0000
                                           -0.0000 -0.0000 -0.0000 -0.0000 -0.0000
                                           -0.0000 -0.0000  0.0000  0.0000 -0.0000
                                            0.0000  0.0000 -0.0000 -0.0000 -0.0000
                                           -0.0000
    68. (1.99922) CR ( 1) C   4           s(100.00%)p 0.00(  0.00%)
                                            1.0000  0.0002 -0.0000 -0.0000  0.0000
                                           -0.0003  0.0000  0.0000 -0.0001  0.0000
                                            0.0000  0.0002 -0.0000 -0.0000  0.0000
                                            0.0000 -0.0000 -0.0000 -0.0000 -0.0000
                                            0.0000  0.0000 -0.0000 -0.0000  0.0000
                                           -0.0000 -0.0000  0.0000  0.0000 -0.0000
                                           -0.0000
    69. (1.99897) CR ( 1) C   5           s(100.00%)p 0.00(  0.00%)
                                            1.0000  0.0001 -0.0000  0.0000  0.0000
                                           -0.0000  0.0000 -0.0000  0.0000  0.0000
                                           -0.0000  0.0002 -0.0000  0.0000  0.0000
                                            0.0000  0.0000 -0.0000  0.0000 -0.0000
                                            0.0000  0.0000 -0.0000 -0.0000  0.0000
                                           -0.0000  0.0000  0.0000  0.0000 -0.0000
                                            0.0000
    70. (1.99892) CR ( 1) C   6           s(100.00%)p 0.00(  0.00%)
                                            1.0000  0.0002 -0.0000 -0.0000 -0.0000
                                           -0.0001  0.0000 -0.0000  0.0001  0.0000
                                           -0.0000  0.0001  0.0000 -0.0000  0.0000
                                           -0.0000  0.0000  0.0000  0.0000 -0.0000
                                            0.0000  0.0000  0.0000  0.0000  0.0000
                                           -0.0000  0.0000 -0.0000  0.0000 -0.0000
                                            0.0000
    71. (1.99922) CR ( 1) C   7           s(100.00%)p 0.00(  0.00%)
                                            1.0000  0.0001 -0.0000 -0.0000  0.0000
                                           -0.0003  0.0000  0.0000 -0.0001  0.0000
                                            0.0000 -0.0002  0.0000  0.0000  0.0000
                                            0.0000  0.0000  0.0000  0.0000  0.0000
                                            0.0000  0.0000 -0.0000 -0.0000 -0.0000
                                           -0.0000 -0.0000 -0.0000 -0.0000 -0.0000
                                           -0.0000
    72. (1.99857) CR ( 1) C  11           s(100.00%)p 0.00(  0.00%)
                                            1.0000  0.0002 -0.0000 -0.0000  0.0000
                                           -0.0000  0.0000  0.0000 -0.0001 -0.0000
                                            0.0000  0.0002 -0.0000 -0.0000  0.0000
                                            0.0000 -0.0000 -0.0000 -0.0000  0.0000
                                            0.0000  0.0000 -0.0000 -0.0000 -0.0000
                                            0.0000  0.0000 -0.0000  0.0000  0.0000
                                           -0.0000
    73. (1.99892) CR ( 1) C  12           s(100.00%)p 0.00(  0.00%)
                                            1.0000  0.0002 -0.0000 -0.0000 -0.0000
                                            0.0001 -0.0000  0.0000  0.0001  0.0000
                                           -0.0000  0.0001  0.0000 -0.0000 -0.0000
                                            0.0000 -0.0000 -0.0000  0.0000 -0.0000
                                            0.0000  0.0000  0.0000  0.0000  0.0000
                                            0.0000  0.0000 -0.0000 -0.0000  0.0000
                                            0.0000
    74. (1.99897) CR ( 1) C  13           s(100.00%)p 0.00(  0.00%)
                                            1.0000  0.0001 -0.0000  0.0000  0.0000
                                            0.0000 -0.0000  0.0000  0.0000  0.0000
                                           -0.0000  0.0002 -0.0000  0.0000 -0.0000
                                           -0.0000 -0.0000  0.0000  0.0000 -0.0000
                                            0.0000  0.0000 -0.0000 -0.0000  0.0000
                                            0.0000  0.0000  0.0000 -0.0000  0.0000
                                            0.0000
    75. (1.99921) CR ( 1) C  14           s(100.00%)p 0.00(  0.00%)
                                            1.0000  0.0001  0.0000 -0.0000  0.0000
                                           -0.0000 -0.0000  0.0000 -0.0001  0.0000
                                            0.0000  0.0003 -0.0000 -0.0000  0.0000
                                           -0.0000  0.0000 -0.0000 -0.0000  0.0000
                                            0.0000 -0.0000  0.0000 -0.0000  0.0000
                                            0.0000  0.0000 -0.0000 -0.0000 -0.0000
                                           -0.0000
    76. (1.99907) CR ( 1) C  16           s(100.00%)p 0.00(  0.00%)
                                            1.0000  0.0002 -0.0000  0.0000  0.0000
                                            0.0001  0.0000 -0.0000 -0.0001 -0.0000
                                            0.0000  0.0003 -0.0000 -0.0000  0.0000
                                            0.0000 -0.0000 -0.0000  0.0000  0.0000
                                           -0.0000 -0.0000  0.0000  0.0000  0.0000
                                           -0.0000 -0.0000  0.0000 -0.0000  0.0000
                                           -0.0000
    77. (1.99922) CR ( 1) C  17           s(100.00%)p 0.00(  0.00%)
                                            1.0000  0.0002 -0.0000 -0.0000  0.0000
                                            0.0003 -0.0000 -0.0000 -0.0001  0.0000
                                            0.0000  0.0002 -0.0000 -0.0000 -0.0000
                                           -0.0000  0.0000  0.0000 -0.0000 -0.0000
                                            0.0000  0.0000 -0.0000 -0.0000  0.0000
                                            0.0000 -0.0000  0.0000 -0.0000  0.0000
                                           -0.0000
    78. (1.99922) CR ( 1) C  18           s(100.00%)p 0.00(  0.00%)
                                            1.0000  0.0001 -0.0000 -0.0000  0.0000
                                            0.0003 -0.0000 -0.0000 -0.0001  0.0000
                                            0.0000 -0.0002  0.0000  0.0000 -0.0000
[truncated: 2,978,991 more chars]
