# Supplementary material for: Hyperpyramidalized alkenes with bond orders near 1.5 as synthetic building blocks
Source: Nat Chem. 2026 Jan 21;18(5):913–22. doi: 10.1038/s41557-025-02055-9 (PMC12859755; doi:10.1038/s41557-025-02055-9)
Supplement: Supplementary file 2 — Output files for reported computations. [file 41557_2025_2055_MOESM2_ESM.zip › Computation data/Compound 2/X-wing.fchk]

M0001                                                                   
Freq      RwB97XD                                                     def2TZVP            
Number of atoms                            I               46
Info1-9                                    I   N=           9
         108         108        1002           0           0         100
           6          18        -802
Full Title                                 C   N=           1
M0001       
Route                                      C   N=           5
# opt freq wb97xd geom=connectivity def2tzvp pop=nboread    
Charge                                     I                0
Multiplicity                               I                1
Number of electrons                        I              186
Number of alpha electrons                  I               93
Number of beta electrons                   I               93
Number of basis functions                  I              976
Number of independent functions            I              976
Number of point charges in /Mol/           I                0
Number of translation vectors              I                0
Atomic numbers                             I   N=          46
           1           6           6           6           6           6
           6           1           1           1           6           6
           6           6           1           6           6           6
           6           1           1           1           1           1
           6           6           6           6           6           6
           1           1           1           6           6           6
           6           1           6           6           6           6
           1           1           1           1
Nuclear charges                            R   N=          46
  1.00000000E+00  6.00000000E+00  6.00000000E+00  6.00000000E+00  6.00000000E+00
  6.00000000E+00  6.00000000E+00  1.00000000E+00  1.00000000E+00  1.00000000E+00
  6.00000000E+00  6.00000000E+00  6.00000000E+00  6.00000000E+00  1.00000000E+00
  6.00000000E+00  6.00000000E+00  6.00000000E+00  6.00000000E+00  1.00000000E+00
  1.00000000E+00  1.00000000E+00  1.00000000E+00  1.00000000E+00  6.00000000E+00
  6.00000000E+00  6.00000000E+00  6.00000000E+00  6.00000000E+00  6.00000000E+00
  1.00000000E+00  1.00000000E+00  1.00000000E+00  6.00000000E+00  6.00000000E+00
  6.00000000E+00  6.00000000E+00  1.00000000E+00  6.00000000E+00  6.00000000E+00
  6.00000000E+00  6.00000000E+00  1.00000000E+00  1.00000000E+00  1.00000000E+00
  1.00000000E+00
Current cartesian coordinates              R   N=         138
 -4.34664020E+00 -3.80301869E+00  4.59839694E+00 -4.32819428E+00 -3.73721325E+00
  2.55107531E+00 -4.31026936E+00 -3.55561855E+00 -2.71263635E+00 -6.34522776E+00
 -4.72384257E+00  1.18287291E+00 -2.30705230E+00 -2.66286950E+00  1.29800179E+00
 -2.31399306E+00 -2.58224546E+00 -1.35223297E+00 -6.33702728E+00 -4.63380015E+00
 -1.43071916E+00 -4.30092389E+00 -3.46253409E+00 -4.75637554E+00 -7.92713781E+00
 -5.56488346E+00  2.17063440E+00 -7.91296422E+00 -5.40241390E+00 -2.48470798E+00
  2.58493941E-26 -1.26669423E+00 -2.26348503E+00  2.31399306E+00 -2.58224546E+00
 -1.35223297E+00  2.30705230E+00 -2.66286950E+00  1.29800179E+00  2.58493941E-26
 -1.53553526E+00  2.58698850E+00 -2.58493941E-26 -2.10208409E+00  4.56674507E+00
  4.32819428E+00 -3.73721325E+00  2.55107531E+00  6.34522776E+00 -4.72384257E+00
  1.18287291E+00  6.33702728E+00 -4.63380015E+00 -1.43071916E+00  4.31026936E+00
 -3.55561855E+00 -2.71263635E+00  4.34664020E+00 -3.80301869E+00  4.59839694E+00
  7.92713781E+00 -5.56488346E+00  2.17063440E+00  7.91296422E+00 -5.40241390E+00
 -2.48470798E+00  4.30092389E+00 -3.46253409E+00 -4.75637554E+00 -4.34664020E+00
  3.80301869E+00  4.59839694E+00 -4.32819428E+00  3.73721325E+00  2.55107531E+00
 -4.31026936E+00  3.55561855E+00 -2.71263635E+00 -6.34522776E+00  4.72384257E+00
  1.18287291E+00 -2.30705230E+00  2.66286950E+00  1.29800179E+00 -2.31399306E+00
  2.58224546E+00 -1.35223297E+00 -6.33702728E+00  4.63380015E+00 -1.43071916E+00
 -4.30092389E+00  3.46253409E+00 -4.75637554E+00 -7.92713781E+00  5.56488346E+00
  2.17063440E+00 -7.91296422E+00  5.40241390E+00 -2.48470798E+00  1.55125304E-16
  1.26669423E+00 -2.26348503E+00  2.31399306E+00  2.58224546E+00 -1.35223297E+00
  2.30705230E+00  2.66286950E+00  1.29800179E+00  1.88048834E-16  1.53553526E+00
  2.58698850E+00  2.57431055E-16  2.10208409E+00  4.56674507E+00  4.32819428E+00
  3.73721325E+00  2.55107531E+00  6.34522776E+00  4.72384257E+00  1.18287291E+00
  6.33702728E+00  4.63380015E+00 -1.43071916E+00  4.31026936E+00  3.55561855E+00
 -2.71263635E+00  4.34664020E+00  3.80301869E+00  4.59839694E+00  7.92713781E+00
  5.56488346E+00  2.17063440E+00  7.91296422E+00  5.40241390E+00 -2.48470798E+00
  4.30092389E+00  3.46253409E+00 -4.75637554E+00
Number of symbols in /Mol/                 I                0
Int Atom Types                             I   N=          46
           0           0           0           0           0           0
           0           0           0           0           0           0
           0           0           0           0           0           0
           0           0           0           0           0           0
           0           0           0           0           0           0
           0           0           0           0           0           0
           0           0           0           0           0           0
           0           0           0           0
Force Field                                I                0
Atom Types                                 C   N=          46
                                                            
                                                            
                                                            
                                                            
                                                            
                                                            
                                                            
                                                            
                                                            
            
MM charges                                 R   N=          46
  0.00000000E+00  0.00000000E+00  0.00000000E+00  0.00000000E+00  0.00000000E+00
  0.00000000E+00  0.00000000E+00  0.00000000E+00  0.00000000E+00  0.00000000E+00
  0.00000000E+00  0.00000000E+00  0.00000000E+00  0.00000000E+00  0.00000000E+00
  0.00000000E+00  0.00000000E+00  0.00000000E+00  0.00000000E+00  0.00000000E+00
  0.00000000E+00  0.00000000E+00  0.00000000E+00  0.00000000E+00  0.00000000E+00
  0.00000000E+00  0.00000000E+00  0.00000000E+00  0.00000000E+00  0.00000000E+00
  0.00000000E+00  0.00000000E+00  0.00000000E+00  0.00000000E+00  0.00000000E+00
  0.00000000E+00  0.00000000E+00  0.00000000E+00  0.00000000E+00  0.00000000E+00
  0.00000000E+00  0.00000000E+00  0.00000000E+00  0.00000000E+00  0.00000000E+00
  0.00000000E+00
Integer atomic weights                     I   N=          46
           1          12          12          12          12          12
          12           1           1           1          12          12
          12          12           1          12          12          12
          12           1           1           1           1           1
          12          12          12          12          12          12
           1           1           1          12          12          12
          12           1          12          12          12          12
           1           1           1           1
Real atomic weights                        R   N=          46
  1.00782504E+00  1.20000000E+01  1.20000000E+01  1.20000000E+01  1.20000000E+01
  1.20000000E+01  1.20000000E+01  1.00782504E+00  1.00782504E+00  1.00782504E+00
  1.20000000E+01  1.20000000E+01  1.20000000E+01  1.20000000E+01  1.00782504E+00
  1.20000000E+01  1.20000000E+01  1.20000000E+01  1.20000000E+01  1.00782504E+00
  1.00782504E+00  1.00782504E+00  1.00782504E+00  1.00782504E+00  1.20000000E+01
  1.20000000E+01  1.20000000E+01  1.20000000E+01  1.20000000E+01  1.20000000E+01
  1.00782504E+00  1.00782504E+00  1.00782504E+00  1.20000000E+01  1.20000000E+01
  1.20000000E+01  1.20000000E+01  1.00782504E+00  1.20000000E+01  1.20000000E+01
  1.20000000E+01  1.20000000E+01  1.00782504E+00  1.00782504E+00  1.00782504E+00
  1.00782504E+00
Atom fragment info                         I   N=          46
           0           0           0           0           0           0
           0           0           0           0           0           0
           0           0           0           0           0           0
           0           0           0           0           0           0
           0           0           0           0           0           0
           0           0           0           0           0           0
           0           0           0           0           0           0
           0           0           0           0
Atom residue num                           I   N=          46
           0           0           0           0           0           0
           0           0           0           0           0           0
           0           0           0           0           0           0
           0           0           0           0           0           0
           0           0           0           0           0           0
           0           0           0           0           0           0
           0           0           0           0           0           0
           0           0           0           0
Nuclear spins                              I   N=          46
           1           0           0           0           0           0
           0           1           1           1           0           0
           0           0           1           0           0           0
           0           1           1           1           1           1
           0           0           0           0           0           0
           1           1           1           0           0           0
           0           1           0           0           0           0
           1           1           1           1
Nuclear ZEff                               R   N=          46
 -1.00000000E+00 -3.60000000E+00 -3.60000000E+00 -3.60000000E+00 -3.60000000E+00
 -3.60000000E+00 -3.60000000E+00 -1.00000000E+00 -1.00000000E+00 -1.00000000E+00
 -3.60000000E+00 -3.60000000E+00 -3.60000000E+00 -3.60000000E+00 -1.00000000E+00
 -3.60000000E+00 -3.60000000E+00 -3.60000000E+00 -3.60000000E+00 -1.00000000E+00
 -1.00000000E+00 -1.00000000E+00 -1.00000000E+00 -1.00000000E+00 -3.60000000E+00
 -3.60000000E+00 -3.60000000E+00 -3.60000000E+00 -3.60000000E+00 -3.60000000E+00
 -1.00000000E+00 -1.00000000E+00 -1.00000000E+00 -3.60000000E+00 -3.60000000E+00
 -3.60000000E+00 -3.60000000E+00 -1.00000000E+00 -3.60000000E+00 -3.60000000E+00
 -3.60000000E+00 -3.60000000E+00 -1.00000000E+00 -1.00000000E+00 -1.00000000E+00
 -1.00000000E+00
Nuclear ZNuc                               R   N=          46
  1.00000000E+00  6.00000000E+00  6.00000000E+00  6.00000000E+00  6.00000000E+00
  6.00000000E+00  6.00000000E+00  1.00000000E+00  1.00000000E+00  1.00000000E+00
  6.00000000E+00  6.00000000E+00  6.00000000E+00  6.00000000E+00  1.00000000E+00
  6.00000000E+00  6.00000000E+00  6.00000000E+00  6.00000000E+00  1.00000000E+00
  1.00000000E+00  1.00000000E+00  1.00000000E+00  1.00000000E+00  6.00000000E+00
  6.00000000E+00  6.00000000E+00  6.00000000E+00  6.00000000E+00  6.00000000E+00
  1.00000000E+00  1.00000000E+00  1.00000000E+00  6.00000000E+00  6.00000000E+00
  6.00000000E+00  6.00000000E+00  1.00000000E+00  6.00000000E+00  6.00000000E+00
  6.00000000E+00  6.00000000E+00  1.00000000E+00  1.00000000E+00  1.00000000E+00
  1.00000000E+00
Nuclear QMom                               R   N=          46
  0.00000000E+00  0.00000000E+00  0.00000000E+00  0.00000000E+00  0.00000000E+00
  0.00000000E+00  0.00000000E+00  0.00000000E+00  0.00000000E+00  0.00000000E+00
  0.00000000E+00  0.00000000E+00  0.00000000E+00  0.00000000E+00  0.00000000E+00
  0.00000000E+00  0.00000000E+00  0.00000000E+00  0.00000000E+00  0.00000000E+00
  0.00000000E+00  0.00000000E+00  0.00000000E+00  0.00000000E+00  0.00000000E+00
  0.00000000E+00  0.00000000E+00  0.00000000E+00  0.00000000E+00  0.00000000E+00
  0.00000000E+00  0.00000000E+00  0.00000000E+00  0.00000000E+00  0.00000000E+00
  0.00000000E+00  0.00000000E+00  0.00000000E+00  0.00000000E+00  0.00000000E+00
  0.00000000E+00  0.00000000E+00  0.00000000E+00  0.00000000E+00  0.00000000E+00
  0.00000000E+00
Nuclear GFac                               R   N=          46
  2.79284600E+00  0.00000000E+00  0.00000000E+00  0.00000000E+00  0.00000000E+00
  0.00000000E+00  0.00000000E+00  2.79284600E+00  2.79284600E+00  2.79284600E+00
  0.00000000E+00  0.00000000E+00  0.00000000E+00  0.00000000E+00  2.79284600E+00
  0.00000000E+00  0.00000000E+00  0.00000000E+00  0.00000000E+00  2.79284600E+00
  2.79284600E+00  2.79284600E+00  2.79284600E+00  2.79284600E+00  0.00000000E+00
  0.00000000E+00  0.00000000E+00  0.00000000E+00  0.00000000E+00  0.00000000E+00
  2.79284600E+00  2.79284600E+00  2.79284600E+00  0.00000000E+00  0.00000000E+00
  0.00000000E+00  0.00000000E+00  2.79284600E+00  0.00000000E+00  0.00000000E+00
  0.00000000E+00  0.00000000E+00  2.79284600E+00  2.79284600E+00  2.79284600E+00
  2.79284600E+00
MicOpt                                     I   N=          46
          -1          -1          -1          -1          -1          -1
          -1          -1          -1          -1          -1          -1
          -1          -1          -1          -1          -1          -1
          -1          -1          -1          -1          -1          -1
          -1          -1          -1          -1          -1          -1
          -1          -1          -1          -1          -1          -1
          -1          -1          -1          -1          -1          -1
          -1          -1          -1          -1
Number of residues                         I                0
Number of secondary structures             I                0
Redundant internal dimensions              I   N=           4
         291          52          90         149
Redundant internal coordinate indices      I   N=        1164
           1           2           0           0           2           4
           0           0           2           5           0           0
           3           6           0           0           3           7
           0           0           3           8           0           0
           4           7           0           0           4           9
           0           0           5           6           0           0
           5          14           0           0           6          11
           0           0           7          10           0           0
          11          12           0           0          11          34
           0           0          12          13           0           0
          12          19           0           0          13          14
           0           0          13          16           0           0
          14          15           0           0          14          37
           0           0          16          17           0           0
          16          20           0           0          17          18
           0           0          17          21           0           0
          18          19           0           0          18          22
           0           0          19          23           0           0
          24          25           0           0          25          27
           0           0          25          28           0           0
          26          29           0           0          26          30
           0           0          26          31           0           0
          27          30           0           0          27          32
           0           0          28          29           0           0
          28          37           0           0          29          34
           0           0          30          33           0           0
          34          35           0           0          35          36
           0           0          35          42           0           0
          36          37           0           0          36          39
           0           0          37          38           0           0
          39          40           0           0          39          43
           0           0          40          41           0           0
          40          44           0           0          41          42
           0           0          41          45           0           0
          42          46           0           0           1           2
           4           0           1           2           5           0
           4           2           5           0           6           3
           7           0           6           3           8           0
           7           3           8           0           2           4
           7           0           2           4           9           0
           7           4           9           0           2           5
           6           0           2           5          14           0
           6           5          14           0           3           6
           5           0           3           6          11           0
           5           6          11           0           3           7
           4           0           3           7          10           0
           4           7          10           0           6          11
          12           0           6          11          34           0
          12          11          34           0          11          12
          13           0          11          12          19           0
          13          12          19           0          12          13
          14           0          12          13          16           0
          14          13          16           0           5          14
          13           0           5          14          15           0
           5          14          37           0          13          14
          15           0          13          14          37           0
          15          14          37           0          13          16
          17           0          13          16          20           0
          17          16          20           0          16          17
          18           0          16          17          21           0
          18          17          21           0          17          18
          19           0          17          18          22           0
          19          18          22           0          12          19
          18           0          12          19          23           0
          18          19          23           0          24          25
          27           0          24          25          28           0
          27          25          28           0          29          26
          30           0          29          26          31           0
          30          26          31           0          25          27
          30           0          25          27          32           0
          30          27          32           0          25          28
          29           0          25          28          37           0
          29          28          37           0          26          29
          28           0          26          29          34           0
          28          29          34           0          26          30
          27           0          26          30          33           0
          27          30          33           0          11          34
          29           0          11          34          35           0
          29          34          35           0          34          35
          36           0          34          35          42           0
          36          35          42           0          35          36
          37           0          35          36          39           0
          37          36          39           0          14          37
          28           0          14          37          36           0
          14          37          38           0          28          37
          36           0          28          37          38           0
          36          37          38           0          36          39
          40           0          36          39          43           0
          40          39          43           0          39          40
          41           0          39          40          44           0
          41          40          44           0          40          41
          42           0          40          41          45           0
          42          41          45           0          35          42
          41           0          35          42          46           0
          41          42          46           0           1           2
           4           7           1           2           4           9
           5           2           4           7           5           2
           4           9           1           2           5           6
           1           2           5          14           4           2
           5           6           4           2           5          14
           7           3           6           5           7           3
           6          11           8           3           6           5
           8           3           6          11           6           3
           7           4           6           3           7          10
           8           3           7           4           8           3
           7          10           2           4           7           3
           2           4           7          10           9           4
           7           3           9           4           7          10
           2           5           6           3           2           5
           6          11          14           5           6           3
          14           5           6          11           2           5
          14          13           2           5          14          15
           2           5          14          37           6           5
          14          13           6           5          14          15
           6           5          14          37           3           6
          11          12           3           6          11          34
           5           6          11          12           5           6
          11          34           6          11          12          13
           6          11          12          19          34          11
          12          13          34          11          12          19
           6          11          34          29           6          11
          34          35          12          11          34          29
          12          11          34          35          11          12
          13          14          11          12          13          16
          19          12          13          14          19          12
          13          16          11          12          19          18
          11          12          19          23          13          12
          19          18          13          12          19          23
          12          13          14           5          12          13
          14          15          12          13          14          37
          16          13          14           5          16          13
          14          15          16          13          14          37
          12          13          16          17          12          13
          16          20          14          13          16          17
          14          13          16          20           5          14
          37          28           5          14          37          36
           5          14          37          38          13          14
          37          28          13          14          37          36
          13          14          37          38          15          14
          37          28          15          14          37          36
          15          14          37          38          13          16
          17          18          13          16          17          21
          20          16          17          18          20          16
          17          21          16          17          18          19
          16          17          18          22          21          17
          18          19          21          17          18          22
          17          18          19          12          17          18
          19          23          22          18          19          12
          22          18          19          23          24          25
          27          30          24          25          27          32
          28          25          27          30          28          25
          27          32          24          25          28          29
          24          25          28          37          27          25
          28          29          27          25          28          37
          30          26          29          28          30          26
          29          34          31          26          29          28
          31          26          29          34          29          26
          30          27          29          26          30          33
          31          26          30          27          31          26
          30          33          25          27          30          26
          25          27          30          33          32          27
          30          26          32          27          30          33
          25          28          29          26          25          28
          29          34          37          28          29          26
          37          28          29          34          25          28
          37          14          25          28          37          36
          25          28          37          38          29          28
          37          14          29          28          37          36
          29          28          37          38          26          29
          34          11          26          29          34          35
          28          29          34          11          28          29
          34          35          11          34          35          36
          11          34          35          42          29          34
          35          36          29          34          35          42
          34          35          36          37          34          35
          36          39          42          35          36          37
          42          35          36          39          34          35
          42          41          34          35          42          46
          36          35          42          41          36          35
          42          46          35          36          37          14
          35          36          37          28          35          36
          37          38          39          36          37          14
          39          36          37          28          39          36
          37          38          35          36          39          40
          35          36          39          43          37          36
          39          40          37          36          39          43
          36          39          40          41          36          39
          40          44          43          39          40          41
          43          39          40          44          39          40
          41          42          39          40          41          45
          44          40          41          42          44          40
          41          45          40          41          42          35
          40          41          42          46          45          41
          42          35          45          41          42          46
Redundant internal coordinates             R   N=         291
  2.04846198E+00  2.62941806E+00  2.60948705E+00  2.60447146E+00  2.62936018E+00
  2.04587925E+00  2.61515551E+00  2.04584015E+00  2.65146991E+00  2.87312714E+00
  2.81347103E+00  2.04578512E+00  2.81347103E+00  2.53338847E+00  2.65146991E+00
  2.60447146E+00  2.87312714E+00  2.60948705E+00  2.05922647E+00  3.07107052E+00
  2.62941806E+00  2.04846198E+00  2.61515551E+00  2.04584015E+00  2.62936018E+00
  2.04578512E+00  2.04587925E+00  2.04846198E+00  2.62941806E+00  2.60948705E+00
  2.60447146E+00  2.62936018E+00  2.04587925E+00  2.61515551E+00  2.04584015E+00
  2.65146991E+00  2.87312714E+00  2.81347103E+00  2.04578512E+00  2.81347103E+00
  2.65146991E+00  2.60447146E+00  2.87312714E+00  2.60948705E+00  2.05922647E+00
  2.62941806E+00  2.04846198E+00  2.61515551E+00  2.04584015E+00  2.62936018E+00
  2.04578512E+00  2.04587925E+00  2.09565768E+00  2.09454773E+00  2.09296788E+00
  2.08220801E+00  2.09587597E+00  2.10506010E+00  2.09984026E+00  2.08998291E+00
  2.09336211E+00  2.08342173E+00  2.17492085E+00  2.02483374E+00  2.10916103E+00
  2.26007605E+00  1.91325414E+00  2.09876981E+00  2.09055012E+00  2.09386476E+00
  1.93147672E+00  2.05735884E+00  2.05735884E+00  1.91325414E+00  2.26007605E+00
  2.10916103E+00  2.02483374E+00  2.08342173E+00  2.17492085E+00  1.86454369E+00
  1.90008454E+00  1.97400516E+00  1.90008454E+00  1.97400516E+00  1.84951814E+00
  2.09296788E+00  2.09454773E+00  2.09565768E+00  2.09984026E+00  2.08998291E+00
  2.09336211E+00  2.09876981E+00  2.09386476E+00  2.09055012E+00  2.08220801E+00
  2.09587597E+00  2.10506010E+00  2.09565768E+00  2.09454773E+00  2.09296788E+00
  2.08220801E+00  2.09587597E+00  2.10506010E+00  2.09984026E+00  2.08998291E+00
  2.09336211E+00  2.08342173E+00  2.17492085E+00  2.02483374E+00  2.10916103E+00
  2.26007605E+00  1.91325414E+00  2.09876981E+00  2.09055012E+00  2.09386476E+00
  2.05735884E+00  2.05735884E+00  1.93147672E+00  1.91325414E+00  2.26007605E+00
  2.10916103E+00  2.02483374E+00  2.08342173E+00  2.17492085E+00  1.97400516E+00
  1.97400516E+00  1.84951814E+00  1.86454369E+00  1.90008454E+00  1.90008454E+00
  2.09296788E+00  2.09454773E+00  2.09565768E+00  2.09984026E+00  2.08998291E+00
  2.09336211E+00  2.09876981E+00  2.09386476E+00  2.09055012E+00  2.08220801E+00
  2.09587597E+00  2.10506010E+00  3.13613240E+00 -5.24000212E-03 -1.91863088E-04
 -3.14156427E+00 -3.13724693E+00  9.09282794E-03 -9.19280720E-04 -3.13776483E+00
 -2.08962103E-03 -3.09925681E+00  3.12980487E+00  3.26376731E-02  9.53161551E-04
  3.14135272E+00 -3.13088903E+00  9.51052174E-03  1.83897984E-04 -3.14021338E+00
  3.14155588E+00  1.15859382E-03  2.08265387E-03  3.10728244E+00  3.13932799E+00
 -3.86575263E-02  2.27724398E+00  2.28007154E-01 -1.82289420E+00 -8.59745372E-01
 -2.90898220E+00  1.32330175E+00 -2.15857431E+00  1.68296201E+00  1.02350882E+00
 -1.41814017E+00 -1.02350882E+00  2.15857431E+00  1.41814017E+00 -1.68296201E+00
  0.00000000E+00  2.39129117E+00 -2.39129117E+00  0.00000000E+00  3.86575263E-02
 -3.10728244E+00 -3.13932799E+00 -2.08265387E-03  3.09925681E+00 -3.26376731E-02
  2.08962103E-03 -3.12980487E+00  8.59745372E-01  2.90898220E+00 -1.32330175E+00
 -2.27724398E+00 -2.28007154E-01  1.82289420E+00  9.19280720E-04  3.13724693E+00
  3.13776483E+00 -9.09282794E-03 -2.10734243E-08 -2.12257222E+00  2.08030654E+00
  2.12257222E+00 -0.00000000E+00 -2.08030654E+00 -2.08030654E+00  2.08030654E+00
  0.00000000E+00  1.91863088E-04  3.14156427E+00 -3.13613240E+00  5.24000212E-03
 -1.83897984E-04  3.14021338E+00 -3.14155588E+00 -1.15859382E-03 -9.53161551E-04
  3.13088903E+00 -3.14135272E+00 -9.51052174E-03 -3.13613240E+00  5.24000212E-03
  1.91863088E-04  3.14156427E+00  3.13724693E+00 -9.09282794E-03  9.19280720E-04
  3.13776483E+00  2.08962103E-03  3.09925681E+00 -3.12980487E+00 -3.26376731E-02
 -9.53161551E-04 -3.14135272E+00  3.13088903E+00 -9.51052174E-03 -1.83897985E-04
  3.14021338E+00 -3.14155588E+00 -1.15859382E-03 -2.08265387E-03 -3.10728244E+00
 -3.13932799E+00  3.86575263E-02  1.82289420E+00 -2.27724398E+00 -2.28007154E-01
 -1.32330175E+00  8.59745372E-01  2.90898220E+00 -1.68296201E+00  2.15857431E+00
  1.41814017E+00 -1.02350882E+00 -1.41814017E+00  1.68296201E+00  1.02350882E+00
 -2.15857431E+00 -3.86575263E-02  3.10728244E+00  3.13932799E+00  2.08265387E-03
 -3.09925681E+00  3.26376731E-02 -2.08962103E-03  3.12980487E+00  1.32330175E+00
 -8.59745372E-01 -2.90898220E+00 -1.82289420E+00  2.27724398E+00  2.28007154E-01
 -9.19280720E-04 -3.13724693E+00 -3.13776483E+00  9.09282794E-03 -1.91863088E-04
 -3.14156427E+00  3.13613240E+00 -5.24000212E-03  1.83897986E-04 -3.14021338E+00
  3.14155588E+00  1.15859382E-03  9.53161551E-04 -3.13088903E+00  3.14135272E+00
  9.51052174E-03
ZRed-IntVec                                I   N=         291
           0           0           0           0           0           0
           0           0           0           0           0           0
           0           0           0           0           0           0
           0           0           0           0           0           0
           0           0           0           0           0           0
           0           0           0           0           0           0
           0           0           0           0           0           0
           0           0           0           0           0           0
           0           0           0           0           0           0
           0           0           0           0           0           0
           0           0           0           0           0           0
           0           0           0           0           0           0
           0           0           0           0           0           0
           0           0           0           0           0           0
           0           0           0           0           0           0
           0           0           0           0           0           0
           0           0           0           0           0           0
           0           0           0           0           0           0
           0           0           0           0           0           0
           0           0           0           0           0           0
           0           0           0           0           0           0
           0           0           0           0           0           0
           0           0           0           0           0           0
           0           0           0           0           0           0
           0           0           0           0           0           0
           0           0           0           0           0           0
           0           0           0           0           0           0
           0           0           0           0           0           0
           0           0           0           0           0           0
           0           0           0           0           0           0
           0           0           0           0           0           0
           0           0           0           0           0           0
           0           0           0           0           0           0
           0           0           0           0           0           0
           0           0           0           0           0           0
           0           0           0           0           0           0
           0           0           0           0           0           0
           0           0           0           0           0           0
           0           0           0           0           0           0
           0           0           0           0           0           0
           0           0           0           0           0           0
           0           0           0           0           0           0
           0           0           0           0           0           0
           0           0           0           0           0           0
           0           0           0           0           0           0
           0           0           0           0           0           0
           0           0           0           0           0           0
           0           0           0           0           0           0
           0           0           0
ZRed-FPVec                                 R   N=         291
  0.00000000E+00  0.00000000E+00  0.00000000E+00  0.00000000E+00  0.00000000E+00
  0.00000000E+00  0.00000000E+00  0.00000000E+00  0.00000000E+00  0.00000000E+00
  0.00000000E+00  0.00000000E+00  0.00000000E+00  0.00000000E+00  0.00000000E+00
  0.00000000E+00  0.00000000E+00  0.00000000E+00  0.00000000E+00  0.00000000E+00
  0.00000000E+00  0.00000000E+00  0.00000000E+00  0.00000000E+00  0.00000000E+00
  0.00000000E+00  0.00000000E+00  0.00000000E+00  0.00000000E+00  0.00000000E+00
  0.00000000E+00  0.00000000E+00  0.00000000E+00  0.00000000E+00  0.00000000E+00
  0.00000000E+00  0.00000000E+00  0.00000000E+00  0.00000000E+00  0.00000000E+00
  0.00000000E+00  0.00000000E+00  0.00000000E+00  0.00000000E+00  0.00000000E+00
  0.00000000E+00  0.00000000E+00  0.00000000E+00  0.00000000E+00  0.00000000E+00
  0.00000000E+00  0.00000000E+00  0.00000000E+00  0.00000000E+00  0.00000000E+00
  0.00000000E+00  0.00000000E+00  0.00000000E+00  0.00000000E+00  0.00000000E+00
  0.00000000E+00  0.00000000E+00  0.00000000E+00  0.00000000E+00  0.00000000E+00
  0.00000000E+00  0.00000000E+00  0.00000000E+00  0.00000000E+00  0.00000000E+00
  0.00000000E+00  0.00000000E+00  0.00000000E+00  0.00000000E+00  0.00000000E+00
  0.00000000E+00  0.00000000E+00  0.00000000E+00  0.00000000E+00  0.00000000E+00
  0.00000000E+00  0.00000000E+00  0.00000000E+00  0.00000000E+00  0.00000000E+00
  0.00000000E+00  0.00000000E+00  0.00000000E+00  0.00000000E+00  0.00000000E+00
  0.00000000E+00  0.00000000E+00  0.00000000E+00  0.00000000E+00  0.00000000E+00
  0.00000000E+00  0.00000000E+00  0.00000000E+00  0.00000000E+00  0.00000000E+00
  0.00000000E+00  0.00000000E+00  0.00000000E+00  0.00000000E+00  0.00000000E+00
  0.00000000E+00  0.00000000E+00  0.00000000E+00  0.00000000E+00  0.00000000E+00
  0.00000000E+00  0.00000000E+00  0.00000000E+00  0.00000000E+00  0.00000000E+00
  0.00000000E+00  0.00000000E+00  0.00000000E+00  0.00000000E+00  0.00000000E+00
  0.00000000E+00  0.00000000E+00  0.00000000E+00  0.00000000E+00  0.00000000E+00
  0.00000000E+00  0.00000000E+00  0.00000000E+00  0.00000000E+00  0.00000000E+00
  0.00000000E+00  0.00000000E+00  0.00000000E+00  0.00000000E+00  0.00000000E+00
  0.00000000E+00  0.00000000E+00  0.00000000E+00  0.00000000E+00  0.00000000E+00
  0.00000000E+00  0.00000000E+00  0.00000000E+00  0.00000000E+00  0.00000000E+00
  0.00000000E+00  0.00000000E+00  0.00000000E+00  0.00000000E+00  0.00000000E+00
  0.00000000E+00  0.00000000E+00  0.00000000E+00  0.00000000E+00  0.00000000E+00
  0.00000000E+00  0.00000000E+00  0.00000000E+00  0.00000000E+00  0.00000000E+00
  0.00000000E+00  0.00000000E+00  0.00000000E+00  0.00000000E+00  0.00000000E+00
  0.00000000E+00  0.00000000E+00  0.00000000E+00  0.00000000E+00  0.00000000E+00
  0.00000000E+00  0.00000000E+00  0.00000000E+00  0.00000000E+00  0.00000000E+00
  0.00000000E+00  0.00000000E+00  0.00000000E+00  0.00000000E+00  0.00000000E+00
  0.00000000E+00  0.00000000E+00  0.00000000E+00  0.00000000E+00  0.00000000E+00
  0.00000000E+00  0.00000000E+00  0.00000000E+00  0.00000000E+00  0.00000000E+00
  0.00000000E+00  0.00000000E+00  0.00000000E+00  0.00000000E+00  0.00000000E+00
  0.00000000E+00  0.00000000E+00  0.00000000E+00  0.00000000E+00  0.00000000E+00
  0.00000000E+00  0.00000000E+00  0.00000000E+00  0.00000000E+00  0.00000000E+00
  0.00000000E+00  0.00000000E+00  0.00000000E+00  0.00000000E+00  0.00000000E+00
  0.00000000E+00  0.00000000E+00  0.00000000E+00  0.00000000E+00  0.00000000E+00
  0.00000000E+00  0.00000000E+00  0.00000000E+00  0.00000000E+00  0.00000000E+00
  0.00000000E+00  0.00000000E+00  0.00000000E+00  0.00000000E+00  0.00000000E+00
  0.00000000E+00  0.00000000E+00  0.00000000E+00  0.00000000E+00  0.00000000E+00
  0.00000000E+00  0.00000000E+00  0.00000000E+00  0.00000000E+00  0.00000000E+00
  0.00000000E+00  0.00000000E+00  0.00000000E+00  0.00000000E+00  0.00000000E+00
  0.00000000E+00  0.00000000E+00  0.00000000E+00  0.00000000E+00  0.00000000E+00
  0.00000000E+00  0.00000000E+00  0.00000000E+00  0.00000000E+00  0.00000000E+00
  0.00000000E+00  0.00000000E+00  0.00000000E+00  0.00000000E+00  0.00000000E+00
  0.00000000E+00  0.00000000E+00  0.00000000E+00  0.00000000E+00  0.00000000E+00
  0.00000000E+00  0.00000000E+00  0.00000000E+00  0.00000000E+00  0.00000000E+00
  0.00000000E+00  0.00000000E+00  0.00000000E+00  0.00000000E+00  0.00000000E+00
  0.00000000E+00  0.00000000E+00  0.00000000E+00  0.00000000E+00  0.00000000E+00
  0.00000000E+00  0.00000000E+00  0.00000000E+00  0.00000000E+00  0.00000000E+00
  0.00000000E+00  0.00000000E+00  0.00000000E+00  0.00000000E+00  0.00000000E+00
  0.00000000E+00  0.00000000E+00  0.00000000E+00  0.00000000E+00  0.00000000E+00
  0.00000000E+00
ZRed-Constraint1                           R   N=         291
  2.04846198E+00  2.62941806E+00  2.60948705E+00  2.60447146E+00  2.62936018E+00
  2.04587925E+00  2.61515551E+00  2.04584015E+00  2.65146991E+00  2.87312714E+00
  2.81347103E+00  2.04578512E+00  2.81347103E+00  2.53338847E+00  2.65146991E+00
  2.60447146E+00  2.87312714E+00  2.60948705E+00  2.05922647E+00  3.07107052E+00
  2.62941806E+00  2.04846198E+00  2.61515551E+00  2.04584015E+00  2.62936018E+00
  2.04578512E+00  2.04587925E+00  2.04846198E+00  2.62941806E+00  2.60948705E+00
  2.60447146E+00  2.62936018E+00  2.04587925E+00  2.61515551E+00  2.04584015E+00
  2.65146991E+00  2.87312714E+00  2.81347103E+00  2.04578512E+00  2.81347103E+00
  2.65146991E+00  2.60447146E+00  2.87312714E+00  2.60948705E+00  2.05922647E+00
  2.62941806E+00  2.04846198E+00  2.61515551E+00  2.04584015E+00  2.62936018E+00
  2.04578512E+00  2.04587925E+00  2.09565768E+00  2.09454773E+00  2.09296788E+00
  2.08220801E+00  2.09587597E+00  2.10506010E+00  2.09984026E+00  2.08998291E+00
  2.09336211E+00  2.08342173E+00  2.17492085E+00  2.02483374E+00  2.10916103E+00
  2.26007605E+00  1.91325414E+00  2.09876981E+00  2.09055012E+00  2.09386476E+00
  1.93147672E+00  2.05735884E+00  2.05735884E+00  1.91325414E+00  2.26007605E+00
  2.10916103E+00  2.02483374E+00  2.08342173E+00  2.17492085E+00  1.86454369E+00
  1.90008454E+00  1.97400516E+00  1.90008454E+00  1.97400516E+00  1.84951814E+00
  2.09296788E+00  2.09454773E+00  2.09565768E+00  2.09984026E+00  2.08998291E+00
  2.09336211E+00  2.09876981E+00  2.09386476E+00  2.09055012E+00  2.08220801E+00
  2.09587597E+00  2.10506010E+00  2.09565768E+00  2.09454773E+00  2.09296788E+00
  2.08220801E+00  2.09587597E+00  2.10506010E+00  2.09984026E+00  2.08998291E+00
  2.09336211E+00  2.08342173E+00  2.17492085E+00  2.02483374E+00  2.10916103E+00
  2.26007605E+00  1.91325414E+00  2.09876981E+00  2.09055012E+00  2.09386476E+00
  2.05735884E+00  2.05735884E+00  1.93147672E+00  1.91325414E+00  2.26007605E+00
  2.10916103E+00  2.02483374E+00  2.08342173E+00  2.17492085E+00  1.97400516E+00
  1.97400516E+00  1.84951814E+00  1.86454369E+00  1.90008454E+00  1.90008454E+00
  2.09296788E+00  2.09454773E+00  2.09565768E+00  2.09984026E+00  2.08998291E+00
  2.09336211E+00  2.09876981E+00  2.09386476E+00  2.09055012E+00  2.08220801E+00
  2.09587597E+00  2.10506010E+00  3.13613240E+00 -5.24000212E-03 -1.91863088E-04
 -3.14156427E+00 -3.13724693E+00  9.09282794E-03 -9.19280720E-04 -3.13776483E+00
 -2.08962103E-03 -3.09925681E+00  3.12980487E+00  3.26376731E-02  9.53161551E-04
  3.14135272E+00 -3.13088903E+00  9.51052174E-03  1.83897984E-04 -3.14021338E+00
  3.14155588E+00  1.15859382E-03  2.08265387E-03  3.10728244E+00  3.13932799E+00
 -3.86575263E-02  2.27724398E+00  2.28007154E-01 -1.82289420E+00 -8.59745372E-01
 -2.90898220E+00  1.32330175E+00 -2.15857431E+00  1.68296201E+00  1.02350882E+00
 -1.41814017E+00 -1.02350882E+00  2.15857431E+00  1.41814017E+00 -1.68296201E+00
  0.00000000E+00  2.39129117E+00 -2.39129117E+00  0.00000000E+00  3.86575263E-02
 -3.10728244E+00 -3.13932799E+00 -2.08265387E-03  3.09925681E+00 -3.26376731E-02
  2.08962103E-03 -3.12980487E+00  8.59745372E-01  2.90898220E+00 -1.32330175E+00
 -2.27724398E+00 -2.28007154E-01  1.82289420E+00  9.19280720E-04  3.13724693E+00
  3.13776483E+00 -9.09282794E-03 -2.10734243E-08 -2.12257222E+00  2.08030654E+00
  2.12257222E+00 -0.00000000E+00 -2.08030654E+00 -2.08030654E+00  2.08030654E+00
  0.00000000E+00  1.91863088E-04  3.14156427E+00 -3.13613240E+00  5.24000212E-03
 -1.83897984E-04  3.14021338E+00 -3.14155588E+00 -1.15859382E-03 -9.53161551E-04
  3.13088903E+00 -3.14135272E+00 -9.51052174E-03 -3.13613240E+00  5.24000212E-03
  1.91863088E-04  3.14156427E+00  3.13724693E+00 -9.09282794E-03  9.19280720E-04
  3.13776483E+00  2.08962103E-03  3.09925681E+00 -3.12980487E+00 -3.26376731E-02
 -9.53161551E-04 -3.14135272E+00  3.13088903E+00 -9.51052174E-03 -1.83897985E-04
  3.14021338E+00 -3.14155588E+00 -1.15859382E-03 -2.08265387E-03 -3.10728244E+00
 -3.13932799E+00  3.86575263E-02  1.82289420E+00 -2.27724398E+00 -2.28007154E-01
 -1.32330175E+00  8.59745372E-01  2.90898220E+00 -1.68296201E+00  2.15857431E+00
  1.41814017E+00 -1.02350882E+00 -1.41814017E+00  1.68296201E+00  1.02350882E+00
 -2.15857431E+00 -3.86575263E-02  3.10728244E+00  3.13932799E+00  2.08265387E-03
 -3.09925681E+00  3.26376731E-02 -2.08962103E-03  3.12980487E+00  1.32330175E+00
 -8.59745372E-01 -2.90898220E+00 -1.82289420E+00  2.27724398E+00  2.28007154E-01
 -9.19280720E-04 -3.13724693E+00 -3.13776483E+00  9.09282794E-03 -1.91863088E-04
 -3.14156427E+00  3.13613240E+00 -5.24000212E-03  1.83897986E-04 -3.14021338E+00
  3.14155588E+00  1.15859382E-03  9.53161551E-04 -3.13088903E+00  3.14135272E+00
  9.51052174E-03
ZRed-Constraint2                           R   N=         291
  2.05467585E+00  2.63923262E+00  2.61925558E+00  2.61445884E+00  2.63906330E+00
  2.05186141E+00  2.62549203E+00  2.05211034E+00  2.66189815E+00  2.88182354E+00
  2.82045163E+00  2.05202347E+00  2.82045163E+00  2.54593772E+00  2.66189815E+00
  2.61445884E+00  2.88182354E+00  2.61925559E+00  2.06735388E+00  3.07855026E+00
  2.63923263E+00  2.05467583E+00  2.62549203E+00  2.05211034E+00  2.63906330E+00
  2.05202345E+00  2.05186139E+00  2.05467585E+00  2.63923262E+00  2.61925559E+00
  2.61445884E+00  2.63906330E+00  2.05186140E+00  2.62549203E+00  2.05211035E+00
  2.66189815E+00  2.88182353E+00  2.82045163E+00  2.05202344E+00  2.82045163E+00
  2.66189815E+00  2.61445884E+00  2.88182354E+00  2.61925559E+00  2.06735388E+00
  2.63923261E+00  2.05467585E+00  2.62549203E+00  2.05211034E+00  2.63906330E+00
  2.05202345E+00  2.05186139E+00  2.09609172E+00  2.09430459E+00  2.09277395E+00
  2.08227527E+00  2.09481265E+00  2.10607011E+00  2.09986730E+00  2.08960350E+00
  2.09371447E+00  2.08375671E+00  2.17437581E+00  2.02504784E+00  2.10884400E+00
  2.25933375E+00  1.91420476E+00  2.09883883E+00  2.08998758E+00  2.09435826E+00
  1.93466768E+00  2.05483483E+00  2.05483483E+00  1.91420476E+00  2.25933375E+00
  2.10884400E+00  2.02504784E+00  2.08375671E+00  2.17437580E+00  1.86583723E+00
  1.90000884E+00  1.97289208E+00  1.90000884E+00  1.97289208E+00  1.85061853E+00
  2.09277394E+00  2.09430460E+00  2.09609173E+00  2.09986731E+00  2.08960349E+00
  2.09371447E+00  2.09883883E+00  2.09435826E+00  2.08998757E+00  2.08227527E+00
  2.09481265E+00  2.10607010E+00  2.09609172E+00  2.09430459E+00  2.09277395E+00
  2.08227527E+00  2.09481265E+00  2.10607011E+00  2.09986730E+00  2.08960349E+00
  2.09371448E+00  2.08375670E+00  2.17437581E+00  2.02504784E+00  2.10884400E+00
  2.25933375E+00  1.91420476E+00  2.09883883E+00  2.08998758E+00  2.09435825E+00
  2.05483483E+00  2.05483483E+00  1.93466768E+00  1.91420476E+00  2.25933375E+00
  2.10884400E+00  2.02504784E+00  2.08375670E+00  2.17437581E+00  1.97289208E+00
  1.97289208E+00  1.85061853E+00  1.86583722E+00  1.90000885E+00  1.90000884E+00
  2.09277395E+00  2.09430459E+00  2.09609173E+00  2.09986731E+00  2.08960350E+00
  2.09371447E+00  2.09883883E+00  2.09435826E+00  2.08998757E+00  2.08227527E+00
  2.09481265E+00  2.10607010E+00  3.13417066E+00 -7.15987827E-03 -1.52849670E-03
  3.14032627E+00 -3.13719707E+00  7.91881977E-03 -1.49182962E-03 -3.13956124E+00
 -5.96244037E-03 -3.09980430E+00  3.12774706E+00  3.39052023E-02  2.88304795E-03
 -3.13993126E+00 -3.13077433E+00  9.59667848E-03  8.50484085E-04 -3.13951745E+00
 -3.14100490E+00  1.81246959E-03  5.29340629E-03  3.10773255E+00 -3.13952732E+00
 -3.70881785E-02  2.27990728E+00  2.30097333E-01 -1.82144830E+00 -8.58269154E-01
 -2.90807910E+00  1.32356058E+00 -2.16567844E+00  1.67905897E+00  1.01945813E+00
 -1.41898976E+00 -1.01945813E+00  2.16567844E+00  1.41898976E+00 -1.67905897E+00
  1.49011612E-08  2.39012635E+00 -2.39012635E+00  1.49011612E-08  3.70881785E-02
 -3.10773255E+00  3.13952732E+00 -5.29340606E-03  3.09980430E+00 -3.39052114E-02
  5.96244037E-03 -3.12774707E+00  8.58269154E-01  2.90807910E+00 -1.32356058E+00
 -2.27990728E+00 -2.30097333E-01  1.82144830E+00  1.49182913E-03  3.13719707E+00
  3.13956124E+00 -7.91881924E-03 -0.00000000E+00 -2.12259246E+00  2.08029642E+00
  2.12259246E+00  0.00000000E+00 -2.08029642E+00 -2.08029642E+00  2.08029642E+00
  0.00000000E+00  1.52849720E-03 -3.14032627E+00 -3.13417066E+00  7.15987778E-03
 -8.50484344E-04  3.13951745E+00  3.14100490E+00 -1.81246479E-03 -2.88304795E-03
  3.13077433E+00  3.13993125E+00 -9.59667415E-03 -3.13417066E+00  7.15987795E-03
  1.52850047E-03 -3.14032627E+00  3.13719707E+00 -7.91881202E-03  1.49182220E-03
  3.13956125E+00  5.96243666E-03  3.09980430E+00 -3.12774706E+00 -3.39052019E-02
 -2.88304795E-03  3.13993125E+00  3.13077432E+00 -9.59668337E-03 -8.50484085E-04
  3.13951745E+00  3.14100490E+00 -1.81246479E-03 -5.29339882E-03 -3.10773255E+00
  3.13952732E+00  3.70881725E-02  1.82144829E+00 -2.27990728E+00 -2.30097340E-01
 -1.32356057E+00  8.58269159E-01  2.90807910E+00 -1.67905897E+00  2.16567844E+00
  1.41898977E+00 -1.01945813E+00 -1.41898976E+00  1.67905897E+00  1.01945813E+00
 -2.16567844E+00 -3.70881785E-02  3.10773256E+00 -3.13952732E+00  5.29341367E-03
 -3.09980430E+00  3.39052114E-02 -5.96244037E-03  3.12774707E+00  1.32356058E+00
 -8.58269154E-01 -2.90807910E+00 -1.82144831E+00  2.27990727E+00  2.30097325E-01
 -1.49184430E-03 -3.13719707E+00 -3.13956125E+00  7.91883736E-03 -1.52848189E-03
  3.14032628E+00  3.13417065E+00 -7.15989511E-03  8.50476698E-04 -3.13951746E+00
 -3.14100490E+00  1.81246479E-03  2.88304795E-03 -3.13077433E+00 -3.13993125E+00
  9.59667415E-03
SymInf integers                            I   N=          26
           4           4           1           1           1          -1
          -1           1          -1           1           1           1
          -1           1           0           0           0           0
           0           0           0           0           0           0
           0           0
RotTr to input orientation                 R   N=          12
  9.12382075E-11  1.00000000E+00 -0.00000000E+00 -1.00000000E+00  9.12382075E-11
 -0.00000000E+00  0.00000000E+00  0.00000000E+00  1.00000000E+00 -6.09588719E-10
  5.07992210E-10 -1.31255101E-01
Number of contracted shells                I              380
Number of primitive shells                 I              668
Pure/Cartesian d shells                    I                0
Pure/Cartesian f shells                    I                0
Highest angular momentum                   I                3
Largest degree of contraction              I                6
Shell types                                I   N=         380
           0           0           0           1           0           0
           0           0           0           1           1           1
          -2          -2          -3           0           0           0
           0           0           1           1           1          -2
          -2          -3           0           0           0           0
           0           1           1           1          -2          -2
          -3           0           0           0           0           0
           1           1           1          -2          -2          -3
           0           0           0           0           0           1
           1           1          -2          -2          -3           0
           0           0           0           0           1           1
           1          -2          -2          -3           0           0
           0           1           0           0           0           1
           0           0           0           1           0           0
           0           0           0           1           1           1
          -2          -2          -3           0           0           0
           0           0           1           1           1          -2
          -2          -3           0           0           0           0
           0           1           1           1          -2          -2
          -3           0           0           0           0           0
           1           1           1          -2          -2          -3
           0           0           0           1           0           0
           0           0           0           1           1           1
          -2          -2          -3           0           0           0
           0           0           1           1           1          -2
          -2          -3           0           0           0           0
           0           1           1           1          -2          -2
          -3           0           0           0           0           0
           1           1           1          -2          -2          -3
           0           0           0           1           0           0
           0           1           0           0           0           1
           0           0           0           1           0           0
           0           1           0           0           0           0
           0           1           1           1          -2          -2
          -3           0           0           0           0           0
           1           1           1          -2          -2          -3
           0           0           0           0           0           1
           1           1          -2          -2          -3           0
           0           0           0           0           1           1
           1          -2          -2          -3           0           0
           0           0           0           1           1           1
          -2          -2          -3           0           0           0
           0           0           1           1           1          -2
          -2          -3           0           0           0           1
           0           0           0           1           0           0
           0           1           0           0           0           0
           0           1           1           1          -2          -2
          -3           0           0           0           0           0
           1           1           1          -2          -2          -3
           0           0           0           0           0           1
           1           1          -2          -2          -3           0
           0           0           0           0           1           1
           1          -2          -2          -3           0           0
           0           1           0           0           0           0
           0           1           1           1          -2          -2
          -3           0           0           0           0           0
           1           1           1          -2          -2          -3
           0           0           0           0           0           1
           1           1          -2          -2          -3           0
           0           0           0           0           1           1
           1          -2          -2          -3           0           0
           0           1           0           0           0           1
           0           0           0           1           0           0
           0           1
Number of primitives per shell             I   N=         380
           3           1           1           1           6           2
           1           1           1           4           1           1
           1           1           1           6           2           1
           1           1           4           1           1           1
           1           1           6           2           1           1
           1           4           1           1           1           1
           1           6           2           1           1           1
           4           1           1           1           1           1
           6           2           1           1           1           4
           1           1           1           1           1           6
           2           1           1           1           4           1
           1           1           1           1           3           1
           1           1           3           1           1           1
           3           1           1           1           6           2
           1           1           1           4           1           1
           1           1           1           6           2           1
           1           1           4           1           1           1
           1           1           6           2           1           1
           1           4           1           1           1           1
           1           6           2           1           1           1
           4           1           1           1           1           1
           3           1           1           1           6           2
           1           1           1           4           1           1
           1           1           1           6           2           1
           1           1           4           1           1           1
           1           1           6           2           1           1
           1           4           1           1           1           1
           1           6           2           1           1           1
           4           1           1           1           1           1
           3           1           1           1           3           1
           1           1           3           1           1           1
           3           1           1           1           3           1
           1           1           6           2           1           1
           1           4           1           1           1           1
           1           6           2           1           1           1
           4           1           1           1           1           1
           6           2           1           1           1           4
           1           1           1           1           1           6
           2           1           1           1           4           1
           1           1           1           1           6           2
           1           1           1           4           1           1
           1           1           1           6           2           1
           1           1           4           1           1           1
           1           1           3           1           1           1
           3           1           1           1           3           1
           1           1           6           2           1           1
           1           4           1           1           1           1
           1           6           2           1           1           1
           4           1           1           1           1           1
           6           2           1           1           1           4
           1           1           1           1           1           6
           2           1           1           1           4           1
           1           1           1           1           3           1
           1           1           6           2           1           1
           1           4           1           1           1           1
           1           6           2           1           1           1
           4           1           1           1           1           1
           6           2           1           1           1           4
           1           1           1           1           1           6
           2           1           1           1           4           1
           1           1           1           1           3           1
           1           1           3           1           1           1
           3           1           1           1           3           1
           1           1
Shell to atom map                          I   N=         380
           1           1           1           1           2           2
           2           2           2           2           2           2
           2           2           2           3           3           3
           3           3           3           3           3           3
           3           3           4           4           4           4
           4           4           4           4           4           4
           4           5           5           5           5           5
           5           5           5           5           5           5
           6           6           6           6           6           6
           6           6           6           6           6           7
           7           7           7           7           7           7
           7           7           7           7           8           8
           8           8           9           9           9           9
          10          10          10          10          11          11
          11          11          11          11          11          11
          11          11          11          12          12          12
          12          12          12          12          12          12
          12          12          13          13          13          13
          13          13          13          13          13          13
          13          14          14          14          14          14
          14          14          14          14          14          14
          15          15          15          15          16          16
          16          16          16          16          16          16
          16          16          16          17          17          17
          17          17          17          17          17          17
          17          17          18          18          18          18
          18          18          18          18          18          18
          18          19          19          19          19          19
          19          19          19          19          19          19
          20          20          20          20          21          21
          21          21          22          22          22          22
          23          23          23          23          24          24
          24          24          25          25          25          25
          25          25          25          25          25          25
          25          26          26          26          26          26
          26          26          26          26          26          26
          27          27          27          27          27          27
          27          27          27          27          27          28
          28          28          28          28          28          28
          28          28          28          28          29          29
          29          29          29          29          29          29
          29          29          29          30          30          30
          30          30          30          30          30          30
          30          30          31          31          31          31
          32          32          32          32          33          33
          33          33          34          34          34          34
          34          34          34          34          34          34
          34          35          35          35          35          35
          35          35          35          35          35          35
          36          36          36          36          36          36
          36          36          36          36          36          37
          37          37          37          37          37          37
          37          37          37          37          38          38
          38          38          39          39          39          39
          39          39          39          39          39          39
          39          40          40          40          40          40
          40          40          40          40          40          40
          41          41          41          41          41          41
          41          41          41          41          41          42
          42          42          42          42          42          42
          42          42          42          42          43          43
          43          43          44          44          44          44
          45          45          45          45          46          46
          46          46
Primitive exponents                        R   N=         668
  3.40613410E+01  5.12357460E+00  1.16466260E+00  3.27230410E-01  1.03072410E-01
  8.00000000E-01  1.35753497E+04  2.03523337E+03  4.63225624E+02  1.31200196E+02
  4.28530159E+01  1.55841858E+01  6.20671385E+00  2.57648965E+00  5.76963394E-01
  2.29728314E-01  9.51644400E-02  3.46972322E+01  7.95826228E+00  2.37808269E+00
  8.14332082E-01  2.88875473E-01  1.00568237E-01  1.09700000E+00  3.18000000E-01
  7.61000000E-01  1.35753497E+04  2.03523337E+03  4.63225624E+02  1.31200196E+02
  4.28530159E+01  1.55841858E+01  6.20671385E+00  2.57648965E+00  5.76963394E-01
  2.29728314E-01  9.51644400E-02  3.46972322E+01  7.95826228E+00  2.37808269E+00
  8.14332082E-01  2.88875473E-01  1.00568237E-01  1.09700000E+00  3.18000000E-01
  7.61000000E-01  1.35753497E+04  2.03523337E+03  4.63225624E+02  1.31200196E+02
  4.28530159E+01  1.55841858E+01  6.20671385E+00  2.57648965E+00  5.76963394E-01
  2.29728314E-01  9.51644400E-02  3.46972322E+01  7.95826228E+00  2.37808269E+00
  8.14332082E-01  2.88875473E-01  1.00568237E-01  1.09700000E+00  3.18000000E-01
  7.61000000E-01  1.35753497E+04  2.03523337E+03  4.63225624E+02  1.31200196E+02
  4.28530159E+01  1.55841858E+01  6.20671385E+00  2.57648965E+00  5.76963394E-01
  2.29728314E-01  9.51644400E-02  3.46972322E+01  7.95826228E+00  2.37808269E+00
  8.14332082E-01  2.88875473E-01  1.00568237E-01  1.09700000E+00  3.18000000E-01
  7.61000000E-01  1.35753497E+04  2.03523337E+03  4.63225624E+02  1.31200196E+02
  4.28530159E+01  1.55841858E+01  6.20671385E+00  2.57648965E+00  5.76963394E-01
  2.29728314E-01  9.51644400E-02  3.46972322E+01  7.95826228E+00  2.37808269E+00
  8.14332082E-01  2.88875473E-01  1.00568237E-01  1.09700000E+00  3.18000000E-01
  7.61000000E-01  1.35753497E+04  2.03523337E+03  4.63225624E+02  1.31200196E+02
  4.28530159E+01  1.55841858E+01  6.20671385E+00  2.57648965E+00  5.76963394E-01
  2.29728314E-01  9.51644400E-02  3.46972322E+01  7.95826228E+00  2.37808269E+00
  8.14332082E-01  2.88875473E-01  1.00568237E-01  1.09700000E+00  3.18000000E-01
  7.61000000E-01  3.40613410E+01  5.12357460E+00  1.16466260E+00  3.27230410E-01
  1.03072410E-01  8.00000000E-01  3.40613410E+01  5.12357460E+00  1.16466260E+00
  3.27230410E-01  1.03072410E-01  8.00000000E-01  3.40613410E+01  5.12357460E+00
  1.16466260E+00  3.27230410E-01  1.03072410E-01  8.00000000E-01  1.35753497E+04
  2.03523337E+03  4.63225624E+02  1.31200196E+02  4.28530159E+01  1.55841858E+01
  6.20671385E+00  2.57648965E+00  5.76963394E-01  2.29728314E-01  9.51644400E-02
  3.46972322E+01  7.95826228E+00  2.37808269E+00  8.14332082E-01  2.88875473E-01
  1.00568237E-01  1.09700000E+00  3.18000000E-01  7.61000000E-01  1.35753497E+04
  2.03523337E+03  4.63225624E+02  1.31200196E+02  4.28530159E+01  1.55841858E+01
  6.20671385E+00  2.57648965E+00  5.76963394E-01  2.29728314E-01  9.51644400E-02
  3.46972322E+01  7.95826228E+00  2.37808269E+00  8.14332082E-01  2.88875473E-01
  1.00568237E-01  1.09700000E+00  3.18000000E-01  7.61000000E-01  1.35753497E+04
  2.03523337E+03  4.63225624E+02  1.31200196E+02  4.28530159E+01  1.55841858E+01
  6.20671385E+00  2.57648965E+00  5.76963394E-01  2.29728314E-01  9.51644400E-02
  3.46972322E+01  7.95826228E+00  2.37808269E+00  8.14332082E-01  2.88875473E-01
  1.00568237E-01  1.09700000E+00  3.18000000E-01  7.61000000E-01  1.35753497E+04
  2.03523337E+03  4.63225624E+02  1.31200196E+02  4.28530159E+01  1.55841858E+01
  6.20671385E+00  2.57648965E+00  5.76963394E-01  2.29728314E-01  9.51644400E-02
  3.46972322E+01  7.95826228E+00  2.37808269E+00  8.14332082E-01  2.88875473E-01
  1.00568237E-01  1.09700000E+00  3.18000000E-01  7.61000000E-01  3.40613410E+01
  5.12357460E+00  1.16466260E+00  3.27230410E-01  1.03072410E-01  8.00000000E-01
  1.35753497E+04  2.03523337E+03  4.63225624E+02  1.31200196E+02  4.28530159E+01
  1.55841858E+01  6.20671385E+00  2.57648965E+00  5.76963394E-01  2.29728314E-01
  9.51644400E-02  3.46972322E+01  7.95826228E+00  2.37808269E+00  8.14332082E-01
  2.88875473E-01  1.00568237E-01  1.09700000E+00  3.18000000E-01  7.61000000E-01
  1.35753497E+04  2.03523337E+03  4.63225624E+02  1.31200196E+02  4.28530159E+01
  1.55841858E+01  6.20671385E+00  2.57648965E+00  5.76963394E-01  2.29728314E-01
  9.51644400E-02  3.46972322E+01  7.95826228E+00  2.37808269E+00  8.14332082E-01
  2.88875473E-01  1.00568237E-01  1.09700000E+00  3.18000000E-01  7.61000000E-01
  1.35753497E+04  2.03523337E+03  4.63225624E+02  1.31200196E+02  4.28530159E+01
  1.55841858E+01  6.20671385E+00  2.57648965E+00  5.76963394E-01  2.29728314E-01
  9.51644400E-02  3.46972322E+01  7.95826228E+00  2.37808269E+00  8.14332082E-01
  2.88875473E-01  1.00568237E-01  1.09700000E+00  3.18000000E-01  7.61000000E-01
  1.35753497E+04  2.03523337E+03  4.63225624E+02  1.31200196E+02  4.28530159E+01
  1.55841858E+01  6.20671385E+00  2.57648965E+00  5.76963394E-01  2.29728314E-01
  9.51644400E-02  3.46972322E+01  7.95826228E+00  2.37808269E+00  8.14332082E-01
  2.88875473E-01  1.00568237E-01  1.09700000E+00  3.18000000E-01  7.61000000E-01
  3.40613410E+01  5.12357460E+00  1.16466260E+00  3.27230410E-01  1.03072410E-01
  8.00000000E-01  3.40613410E+01  5.12357460E+00  1.16466260E+00  3.27230410E-01
  1.03072410E-01  8.00000000E-01  3.40613410E+01  5.12357460E+00  1.16466260E+00
  3.27230410E-01  1.03072410E-01  8.00000000E-01  3.40613410E+01  5.12357460E+00
  1.16466260E+00  3.27230410E-01  1.03072410E-01  8.00000000E-01  3.40613410E+01
  5.12357460E+00  1.16466260E+00  3.27230410E-01  1.03072410E-01  8.00000000E-01
  1.35753497E+04  2.03523337E+03  4.63225624E+02  1.31200196E+02  4.28530159E+01
  1.55841858E+01  6.20671385E+00  2.57648965E+00  5.76963394E-01  2.29728314E-01
  9.51644400E-02  3.46972322E+01  7.95826228E+00  2.37808269E+00  8.14332082E-01
  2.88875473E-01  1.00568237E-01  1.09700000E+00  3.18000000E-01  7.61000000E-01
  1.35753497E+04  2.03523337E+03  4.63225624E+02  1.31200196E+02  4.28530159E+01
  1.55841858E+01  6.20671385E+00  2.57648965E+00  5.76963394E-01  2.29728314E-01
  9.51644400E-02  3.46972322E+01  7.95826228E+00  2.37808269E+00  8.14332082E-01
  2.88875473E-01  1.00568237E-01  1.09700000E+00  3.18000000E-01  7.61000000E-01
  1.35753497E+04  2.03523337E+03  4.63225624E+02  1.31200196E+02  4.28530159E+01
  1.55841858E+01  6.20671385E+00  2.57648965E+00  5.76963394E-01  2.29728314E-01
  9.51644400E-02  3.46972322E+01  7.95826228E+00  2.37808269E+00  8.14332082E-01
  2.88875473E-01  1.00568237E-01  1.09700000E+00  3.18000000E-01  7.61000000E-01
  1.35753497E+04  2.03523337E+03  4.63225624E+02  1.31200196E+02  4.28530159E+01
  1.55841858E+01  6.20671385E+00  2.57648965E+00  5.76963394E-01  2.29728314E-01
  9.51644400E-02  3.46972322E+01  7.95826228E+00  2.37808269E+00  8.14332082E-01
  2.88875473E-01  1.00568237E-01  1.09700000E+00  3.18000000E-01  7.61000000E-01
  1.35753497E+04  2.03523337E+03  4.63225624E+02  1.31200196E+02  4.28530159E+01
  1.55841858E+01  6.20671385E+00  2.57648965E+00  5.76963394E-01  2.29728314E-01
  9.51644400E-02  3.46972322E+01  7.95826228E+00  2.37808269E+00  8.14332082E-01
  2.88875473E-01  1.00568237E-01  1.09700000E+00  3.18000000E-01  7.61000000E-01
  1.35753497E+04  2.03523337E+03  4.63225624E+02  1.31200196E+02  4.28530159E+01
  1.55841858E+01  6.20671385E+00  2.57648965E+00  5.76963394E-01  2.29728314E-01
  9.51644400E-02  3.46972322E+01  7.95826228E+00  2.37808269E+00  8.14332082E-01
  2.88875473E-01  1.00568237E-01  1.09700000E+00  3.18000000E-01  7.61000000E-01
  3.40613410E+01  5.12357460E+00  1.16466260E+00  3.27230410E-01  1.03072410E-01
  8.00000000E-01  3.40613410E+01  5.12357460E+00  1.16466260E+00  3.27230410E-01
  1.03072410E-01  8.00000000E-01  3.40613410E+01  5.12357460E+00  1.16466260E+00
  3.27230410E-01  1.03072410E-01  8.00000000E-01  1.35753497E+04  2.03523337E+03
  4.63225624E+02  1.31200196E+02  4.28530159E+01  1.55841858E+01  6.20671385E+00
  2.57648965E+00  5.76963394E-01  2.29728314E-01  9.51644400E-02  3.46972322E+01
  7.95826228E+00  2.37808269E+00  8.14332082E-01  2.88875473E-01  1.00568237E-01
  1.09700000E+00  3.18000000E-01  7.61000000E-01  1.35753497E+04  2.03523337E+03
  4.63225624E+02  1.31200196E+02  4.28530159E+01  1.55841858E+01  6.20671385E+00
  2.57648965E+00  5.76963394E-01  2.29728314E-01  9.51644400E-02  3.46972322E+01
  7.95826228E+00  2.37808269E+00  8.14332082E-01  2.88875473E-01  1.00568237E-01
  1.09700000E+00  3.18000000E-01  7.61000000E-01  1.35753497E+04  2.03523337E+03
  4.63225624E+02  1.31200196E+02  4.28530159E+01  1.55841858E+01  6.20671385E+00
  2.57648965E+00  5.76963394E-01  2.29728314E-01  9.51644400E-02  3.46972322E+01
  7.95826228E+00  2.37808269E+00  8.14332082E-01  2.88875473E-01  1.00568237E-01
  1.09700000E+00  3.18000000E-01  7.61000000E-01  1.35753497E+04  2.03523337E+03
  4.63225624E+02  1.31200196E+02  4.28530159E+01  1.55841858E+01  6.20671385E+00
  2.57648965E+00  5.76963394E-01  2.29728314E-01  9.51644400E-02  3.46972322E+01
  7.95826228E+00  2.37808269E+00  8.14332082E-01  2.88875473E-01  1.00568237E-01
  1.09700000E+00  3.18000000E-01  7.61000000E-01  3.40613410E+01  5.12357460E+00
  1.16466260E+00  3.27230410E-01  1.03072410E-01  8.00000000E-01  1.35753497E+04
  2.03523337E+03  4.63225624E+02  1.31200196E+02  4.28530159E+01  1.55841858E+01
  6.20671385E+00  2.57648965E+00  5.76963394E-01  2.29728314E-01  9.51644400E-02
  3.46972322E+01  7.95826228E+00  2.37808269E+00  8.14332082E-01  2.88875473E-01
  1.00568237E-01  1.09700000E+00  3.18000000E-01  7.61000000E-01  1.35753497E+04
  2.03523337E+03  4.63225624E+02  1.31200196E+02  4.28530159E+01  1.55841858E+01
  6.20671385E+00  2.57648965E+00  5.76963394E-01  2.29728314E-01  9.51644400E-02
  3.46972322E+01  7.95826228E+00  2.37808269E+00  8.14332082E-01  2.88875473E-01
  1.00568237E-01  1.09700000E+00  3.18000000E-01  7.61000000E-01  1.35753497E+04
  2.03523337E+03  4.63225624E+02  1.31200196E+02  4.28530159E+01  1.55841858E+01
  6.20671385E+00  2.57648965E+00  5.76963394E-01  2.29728314E-01  9.51644400E-02
  3.46972322E+01  7.95826228E+00  2.37808269E+00  8.14332082E-01  2.88875473E-01
  1.00568237E-01  1.09700000E+00  3.18000000E-01  7.61000000E-01  1.35753497E+04
  2.03523337E+03  4.63225624E+02  1.31200196E+02  4.28530159E+01  1.55841858E+01
  6.20671385E+00  2.57648965E+00  5.76963394E-01  2.29728314E-01  9.51644400E-02
  3.46972322E+01  7.95826228E+00  2.37808269E+00  8.14332082E-01  2.88875473E-01
  1.00568237E-01  1.09700000E+00  3.18000000E-01  7.61000000E-01  3.40613410E+01
  5.12357460E+00  1.16466260E+00  3.27230410E-01  1.03072410E-01  8.00000000E-01
  3.40613410E+01  5.12357460E+00  1.16466260E+00  3.27230410E-01  1.03072410E-01
  8.00000000E-01  3.40613410E+01  5.12357460E+00  1.16466260E+00  3.27230410E-01
  1.03072410E-01  8.00000000E-01  3.40613410E+01  5.12357460E+00  1.16466260E+00
  3.27230410E-01  1.03072410E-01  8.00000000E-01
Contraction coefficients                   R   N=         668
  2.54393072E-02  1.90085949E-01  8.52441130E-01  1.00000000E+00  1.00000000E+00
  1.00000000E+00  6.06455036E-04  4.69790889E-03  2.43324776E-02  9.73999683E-02
  3.01955843E-01  6.62336091E-01  6.55953085E-01  3.75856333E-01  1.00000000E+00
  1.00000000E+00  1.00000000E+00  1.13272200E-02  7.61696592E-02  3.01922522E-01
  7.27850273E-01  1.00000000E+00  1.00000000E+00  1.00000000E+00  1.00000000E+00
  1.00000000E+00  6.06455036E-04  4.69790889E-03  2.43324776E-02  9.73999683E-02
  3.01955843E-01  6.62336091E-01  6.55953085E-01  3.75856333E-01  1.00000000E+00
  1.00000000E+00  1.00000000E+00  1.13272200E-02  7.61696592E-02  3.01922522E-01
  7.27850273E-01  1.00000000E+00  1.00000000E+00  1.00000000E+00  1.00000000E+00
  1.00000000E+00  6.06455036E-04  4.69790889E-03  2.43324776E-02  9.73999683E-02
  3.01955843E-01  6.62336091E-01  6.55953085E-01  3.75856333E-01  1.00000000E+00
  1.00000000E+00  1.00000000E+00  1.13272200E-02  7.61696592E-02  3.01922522E-01
  7.27850273E-01  1.00000000E+00  1.00000000E+00  1.00000000E+00  1.00000000E+00
  1.00000000E+00  6.06455036E-04  4.69790889E-03  2.43324776E-02  9.73999683E-02
  3.01955843E-01  6.62336091E-01  6.55953085E-01  3.75856333E-01  1.00000000E+00
  1.00000000E+00  1.00000000E+00  1.13272200E-02  7.61696592E-02  3.01922522E-01
  7.27850273E-01  1.00000000E+00  1.00000000E+00  1.00000000E+00  1.00000000E+00
  1.00000000E+00  6.06455036E-04  4.69790889E-03  2.43324776E-02  9.73999683E-02
  3.01955843E-01  6.62336091E-01  6.55953085E-01  3.75856333E-01  1.00000000E+00
  1.00000000E+00  1.00000000E+00  1.13272200E-02  7.61696592E-02  3.01922522E-01
  7.27850273E-01  1.00000000E+00  1.00000000E+00  1.00000000E+00  1.00000000E+00
  1.00000000E+00  6.06455036E-04  4.69790889E-03  2.43324776E-02  9.73999683E-02
  3.01955843E-01  6.62336091E-01  6.55953085E-01  3.75856333E-01  1.00000000E+00
  1.00000000E+00  1.00000000E+00  1.13272200E-02  7.61696592E-02  3.01922522E-01
  7.27850273E-01  1.00000000E+00  1.00000000E+00  1.00000000E+00  1.00000000E+00
  1.00000000E+00  2.54393072E-02  1.90085949E-01  8.52441130E-01  1.00000000E+00
  1.00000000E+00  1.00000000E+00  2.54393072E-02  1.90085949E-01  8.52441130E-01
  1.00000000E+00  1.00000000E+00  1.00000000E+00  2.54393072E-02  1.90085949E-01
  8.52441130E-01  1.00000000E+00  1.00000000E+00  1.00000000E+00  6.06455036E-04
  4.69790889E-03  2.43324776E-02  9.73999683E-02  3.01955843E-01  6.62336091E-01
  6.55953085E-01  3.75856333E-01  1.00000000E+00  1.00000000E+00  1.00000000E+00
  1.13272200E-02  7.61696592E-02  3.01922522E-01  7.27850273E-01  1.00000000E+00
  1.00000000E+00  1.00000000E+00  1.00000000E+00  1.00000000E+00  6.06455036E-04
  4.69790889E-03  2.43324776E-02  9.73999683E-02  3.01955843E-01  6.62336091E-01
  6.55953085E-01  3.75856333E-01  1.00000000E+00  1.00000000E+00  1.00000000E+00
  1.13272200E-02  7.61696592E-02  3.01922522E-01  7.27850273E-01  1.00000000E+00
  1.00000000E+00  1.00000000E+00  1.00000000E+00  1.00000000E+00  6.06455036E-04
  4.69790889E-03  2.43324776E-02  9.73999683E-02  3.01955843E-01  6.62336091E-01
  6.55953085E-01  3.75856333E-01  1.00000000E+00  1.00000000E+00  1.00000000E+00
  1.13272200E-02  7.61696592E-02  3.01922522E-01  7.27850273E-01  1.00000000E+00
  1.00000000E+00  1.00000000E+00  1.00000000E+00  1.00000000E+00  6.06455036E-04
  4.69790889E-03  2.43324776E-02  9.73999683E-02  3.01955843E-01  6.62336091E-01
  6.55953085E-01  3.75856333E-01  1.00000000E+00  1.00000000E+00  1.00000000E+00
  1.13272200E-02  7.61696592E-02  3.01922522E-01  7.27850273E-01  1.00000000E+00
  1.00000000E+00  1.00000000E+00  1.00000000E+00  1.00000000E+00  2.54393072E-02
  1.90085949E-01  8.52441130E-01  1.00000000E+00  1.00000000E+00  1.00000000E+00
  6.06455036E-04  4.69790889E-03  2.43324776E-02  9.73999683E-02  3.01955843E-01
  6.62336091E-01  6.55953085E-01  3.75856333E-01  1.00000000E+00  1.00000000E+00
  1.00000000E+00  1.13272200E-02  7.61696592E-02  3.01922522E-01  7.27850273E-01
  1.00000000E+00  1.00000000E+00  1.00000000E+00  1.00000000E+00  1.00000000E+00
  6.06455036E-04  4.69790889E-03  2.43324776E-02  9.73999683E-02  3.01955843E-01
  6.62336091E-01  6.55953085E-01  3.75856333E-01  1.00000000E+00  1.00000000E+00
  1.00000000E+00  1.13272200E-02  7.61696592E-02  3.01922522E-01  7.27850273E-01
  1.00000000E+00  1.00000000E+00  1.00000000E+00  1.00000000E+00  1.00000000E+00
  6.06455036E-04  4.69790889E-03  2.43324776E-02  9.73999683E-02  3.01955843E-01
  6.62336091E-01  6.55953085E-01  3.75856333E-01  1.00000000E+00  1.00000000E+00
  1.00000000E+00  1.13272200E-02  7.61696592E-02  3.01922522E-01  7.27850273E-01
  1.00000000E+00  1.00000000E+00  1.00000000E+00  1.00000000E+00  1.00000000E+00
  6.06455036E-04  4.69790889E-03  2.43324776E-02  9.73999683E-02  3.01955843E-01
  6.62336091E-01  6.55953085E-01  3.75856333E-01  1.00000000E+00  1.00000000E+00
  1.00000000E+00  1.13272200E-02  7.61696592E-02  3.01922522E-01  7.27850273E-01
  1.00000000E+00  1.00000000E+00  1.00000000E+00  1.00000000E+00  1.00000000E+00
  2.54393072E-02  1.90085949E-01  8.52441130E-01  1.00000000E+00  1.00000000E+00
  1.00000000E+00  2.54393072E-02  1.90085949E-01  8.52441130E-01  1.00000000E+00
  1.00000000E+00  1.00000000E+00  2.54393072E-02  1.90085949E-01  8.52441130E-01
  1.00000000E+00  1.00000000E+00  1.00000000E+00  2.54393072E-02  1.90085949E-01
  8.52441130E-01  1.00000000E+00  1.00000000E+00  1.00000000E+00  2.54393072E-02
  1.90085949E-01  8.52441130E-01  1.00000000E+00  1.00000000E+00  1.00000000E+00
  6.06455036E-04  4.69790889E-03  2.43324776E-02  9.73999683E-02  3.01955843E-01
  6.62336091E-01  6.55953085E-01  3.75856333E-01  1.00000000E+00  1.00000000E+00
  1.00000000E+00  1.13272200E-02  7.61696592E-02  3.01922522E-01  7.27850273E-01
  1.00000000E+00  1.00000000E+00  1.00000000E+00  1.00000000E+00  1.00000000E+00
  6.06455036E-04  4.69790889E-03  2.43324776E-02  9.73999683E-02  3.01955843E-01
  6.62336091E-01  6.55953085E-01  3.75856333E-01  1.00000000E+00  1.00000000E+00
  1.00000000E+00  1.13272200E-02  7.61696592E-02  3.01922522E-01  7.27850273E-01
  1.00000000E+00  1.00000000E+00  1.00000000E+00  1.00000000E+00  1.00000000E+00
  6.06455036E-04  4.69790889E-03  2.43324776E-02  9.73999683E-02  3.01955843E-01
  6.62336091E-01  6.55953085E-01  3.75856333E-01  1.00000000E+00  1.00000000E+00
  1.00000000E+00  1.13272200E-02  7.61696592E-02  3.01922522E-01  7.27850273E-01
  1.00000000E+00  1.00000000E+00  1.00000000E+00  1.00000000E+00  1.00000000E+00
  6.06455036E-04  4.69790889E-03  2.43324776E-02  9.73999683E-02  3.01955843E-01
  6.62336091E-01  6.55953085E-01  3.75856333E-01  1.00000000E+00  1.00000000E+00
  1.00000000E+00  1.13272200E-02  7.61696592E-02  3.01922522E-01  7.27850273E-01
  1.00000000E+00  1.00000000E+00  1.00000000E+00  1.00000000E+00  1.00000000E+00
  6.06455036E-04  4.69790889E-03  2.43324776E-02  9.73999683E-02  3.01955843E-01
  6.62336091E-01  6.55953085E-01  3.75856333E-01  1.00000000E+00  1.00000000E+00
  1.00000000E+00  1.13272200E-02  7.61696592E-02  3.01922522E-01  7.27850273E-01
  1.00000000E+00  1.00000000E+00  1.00000000E+00  1.00000000E+00  1.00000000E+00
  6.06455036E-04  4.69790889E-03  2.43324776E-02  9.73999683E-02  3.01955843E-01
  6.62336091E-01  6.55953085E-01  3.75856333E-01  1.00000000E+00  1.00000000E+00
  1.00000000E+00  1.13272200E-02  7.61696592E-02  3.01922522E-01  7.27850273E-01
  1.00000000E+00  1.00000000E+00  1.00000000E+00  1.00000000E+00  1.00000000E+00
  2.54393072E-02  1.90085949E-01  8.52441130E-01  1.00000000E+00  1.00000000E+00
  1.00000000E+00  2.54393072E-02  1.90085949E-01  8.52441130E-01  1.00000000E+00
  1.00000000E+00  1.00000000E+00  2.54393072E-02  1.90085949E-01  8.52441130E-01
  1.00000000E+00  1.00000000E+00  1.00000000E+00  6.06455036E-04  4.69790889E-03
  2.43324776E-02  9.73999683E-02  3.01955843E-01  6.62336091E-01  6.55953085E-01
  3.75856333E-01  1.00000000E+00  1.00000000E+00  1.00000000E+00  1.13272200E-02
  7.61696592E-02  3.01922522E-01  7.27850273E-01  1.00000000E+00  1.00000000E+00
  1.00000000E+00  1.00000000E+00  1.00000000E+00  6.06455036E-04  4.69790889E-03
  2.43324776E-02  9.73999683E-02  3.01955843E-01  6.62336091E-01  6.55953085E-01
  3.75856333E-01  1.00000000E+00  1.00000000E+00  1.00000000E+00  1.13272200E-02
  7.61696592E-02  3.01922522E-01  7.27850273E-01  1.00000000E+00  1.00000000E+00
  1.00000000E+00  1.00000000E+00  1.00000000E+00  6.06455036E-04  4.69790889E-03
  2.43324776E-02  9.73999683E-02  3.01955843E-01  6.62336091E-01  6.55953085E-01
  3.75856333E-01  1.00000000E+00  1.00000000E+00  1.00000000E+00  1.13272200E-02
  7.61696592E-02  3.01922522E-01  7.27850273E-01  1.00000000E+00  1.00000000E+00
  1.00000000E+00  1.00000000E+00  1.00000000E+00  6.06455036E-04  4.69790889E-03
  2.43324776E-02  9.73999683E-02  3.01955843E-01  6.62336091E-01  6.55953085E-01
  3.75856333E-01  1.00000000E+00  1.00000000E+00  1.00000000E+00  1.13272200E-02
  7.61696592E-02  3.01922522E-01  7.27850273E-01  1.00000000E+00  1.00000000E+00
  1.00000000E+00  1.00000000E+00  1.00000000E+00  2.54393072E-02  1.90085949E-01
  8.52441130E-01  1.00000000E+00  1.00000000E+00  1.00000000E+00  6.06455036E-04
  4.69790889E-03  2.43324776E-02  9.73999683E-02  3.01955843E-01  6.62336091E-01
  6.55953085E-01  3.75856333E-01  1.00000000E+00  1.00000000E+00  1.00000000E+00
  1.13272200E-02  7.61696592E-02  3.01922522E-01  7.27850273E-01  1.00000000E+00
  1.00000000E+00  1.00000000E+00  1.00000000E+00  1.00000000E+00  6.06455036E-04
  4.69790889E-03  2.43324776E-02  9.73999683E-02  3.01955843E-01  6.62336091E-01
  6.55953085E-01  3.75856333E-01  1.00000000E+00  1.00000000E+00  1.00000000E+00
  1.13272200E-02  7.61696592E-02  3.01922522E-01  7.27850273E-01  1.00000000E+00
  1.00000000E+00  1.00000000E+00  1.00000000E+00  1.00000000E+00  6.06455036E-04
  4.69790889E-03  2.43324776E-02  9.73999683E-02  3.01955843E-01  6.62336091E-01
  6.55953085E-01  3.75856333E-01  1.00000000E+00  1.00000000E+00  1.00000000E+00
  1.13272200E-02  7.61696592E-02  3.01922522E-01  7.27850273E-01  1.00000000E+00
  1.00000000E+00  1.00000000E+00  1.00000000E+00  1.00000000E+00  6.06455036E-04
  4.69790889E-03  2.43324776E-02  9.73999683E-02  3.01955843E-01  6.62336091E-01
  6.55953085E-01  3.75856333E-01  1.00000000E+00  1.00000000E+00  1.00000000E+00
  1.13272200E-02  7.61696592E-02  3.01922522E-01  7.27850273E-01  1.00000000E+00
  1.00000000E+00  1.00000000E+00  1.00000000E+00  1.00000000E+00  2.54393072E-02
  1.90085949E-01  8.52441130E-01  1.00000000E+00  1.00000000E+00  1.00000000E+00
  2.54393072E-02  1.90085949E-01  8.52441130E-01  1.00000000E+00  1.00000000E+00
  1.00000000E+00  2.54393072E-02  1.90085949E-01  8.52441130E-01  1.00000000E+00
  1.00000000E+00  1.00000000E+00  2.54393072E-02  1.90085949E-01  8.52441130E-01
  1.00000000E+00  1.00000000E+00  1.00000000E+00
Coordinates of each shell                  R   N=        1140
 -4.34664020E+00 -3.80301869E+00  4.59839694E+00 -4.34664020E+00 -3.80301869E+00
  4.59839694E+00 -4.34664020E+00 -3.80301869E+00  4.59839694E+00 -4.34664020E+00
 -3.80301869E+00  4.59839694E+00 -4.32819428E+00 -3.73721325E+00  2.55107531E+00
 -4.32819428E+00 -3.73721325E+00  2.55107531E+00 -4.32819428E+00 -3.73721325E+00
  2.55107531E+00 -4.32819428E+00 -3.73721325E+00  2.55107531E+00 -4.32819428E+00
 -3.73721325E+00  2.55107531E+00 -4.32819428E+00 -3.73721325E+00  2.55107531E+00
 -4.32819428E+00 -3.73721325E+00  2.55107531E+00 -4.32819428E+00 -3.73721325E+00
  2.55107531E+00 -4.32819428E+00 -3.73721325E+00  2.55107531E+00 -4.32819428E+00
 -3.73721325E+00  2.55107531E+00 -4.32819428E+00 -3.73721325E+00  2.55107531E+00
 -4.31026936E+00 -3.55561855E+00 -2.71263635E+00 -4.31026936E+00 -3.55561855E+00
 -2.71263635E+00 -4.31026936E+00 -3.55561855E+00 -2.71263635E+00 -4.31026936E+00
 -3.55561855E+00 -2.71263635E+00 -4.31026936E+00 -3.55561855E+00 -2.71263635E+00
 -4.31026936E+00 -3.55561855E+00 -2.71263635E+00 -4.31026936E+00 -3.55561855E+00
 -2.71263635E+00 -4.31026936E+00 -3.55561855E+00 -2.71263635E+00 -4.31026936E+00
 -3.55561855E+00 -2.71263635E+00 -4.31026936E+00 -3.55561855E+00 -2.71263635E+00
 -4.31026936E+00 -3.55561855E+00 -2.71263635E+00 -6.34522776E+00 -4.72384257E+00
  1.18287291E+00 -6.34522776E+00 -4.72384257E+00  1.18287291E+00 -6.34522776E+00
 -4.72384257E+00  1.18287291E+00 -6.34522776E+00 -4.72384257E+00  1.18287291E+00
 -6.34522776E+00 -4.72384257E+00  1.18287291E+00 -6.34522776E+00 -4.72384257E+00
  1.18287291E+00 -6.34522776E+00 -4.72384257E+00  1.18287291E+00 -6.34522776E+00
 -4.72384257E+00  1.18287291E+00 -6.34522776E+00 -4.72384257E+00  1.18287291E+00
 -6.34522776E+00 -4.72384257E+00  1.18287291E+00 -6.34522776E+00 -4.72384257E+00
  1.18287291E+00 -2.30705230E+00 -2.66286950E+00  1.29800179E+00 -2.30705230E+00
 -2.66286950E+00  1.29800179E+00 -2.30705230E+00 -2.66286950E+00  1.29800179E+00
 -2.30705230E+00 -2.66286950E+00  1.29800179E+00 -2.30705230E+00 -2.66286950E+00
  1.29800179E+00 -2.30705230E+00 -2.66286950E+00  1.29800179E+00 -2.30705230E+00
 -2.66286950E+00  1.29800179E+00 -2.30705230E+00 -2.66286950E+00  1.29800179E+00
 -2.30705230E+00 -2.66286950E+00  1.29800179E+00 -2.30705230E+00 -2.66286950E+00
  1.29800179E+00 -2.30705230E+00 -2.66286950E+00  1.29800179E+00 -2.31399306E+00
 -2.58224546E+00 -1.35223297E+00 -2.31399306E+00 -2.58224546E+00 -1.35223297E+00
 -2.31399306E+00 -2.58224546E+00 -1.35223297E+00 -2.31399306E+00 -2.58224546E+00
 -1.35223297E+00 -2.31399306E+00 -2.58224546E+00 -1.35223297E+00 -2.31399306E+00
 -2.58224546E+00 -1.35223297E+00 -2.31399306E+00 -2.58224546E+00 -1.35223297E+00
 -2.31399306E+00 -2.58224546E+00 -1.35223297E+00 -2.31399306E+00 -2.58224546E+00
 -1.35223297E+00 -2.31399306E+00 -2.58224546E+00 -1.35223297E+00 -2.31399306E+00
 -2.58224546E+00 -1.35223297E+00 -6.33702728E+00 -4.63380015E+00 -1.43071916E+00
 -6.33702728E+00 -4.63380015E+00 -1.43071916E+00 -6.33702728E+00 -4.63380015E+00
 -1.43071916E+00 -6.33702728E+00 -4.63380015E+00 -1.43071916E+00 -6.33702728E+00
 -4.63380015E+00 -1.43071916E+00 -6.33702728E+00 -4.63380015E+00 -1.43071916E+00
 -6.33702728E+00 -4.63380015E+00 -1.43071916E+00 -6.33702728E+00 -4.63380015E+00
 -1.43071916E+00 -6.33702728E+00 -4.63380015E+00 -1.43071916E+00 -6.33702728E+00
 -4.63380015E+00 -1.43071916E+00 -6.33702728E+00 -4.63380015E+00 -1.43071916E+00
 -4.30092389E+00 -3.46253409E+00 -4.75637554E+00 -4.30092389E+00 -3.46253409E+00
 -4.75637554E+00 -4.30092389E+00 -3.46253409E+00 -4.75637554E+00 -4.30092389E+00
 -3.46253409E+00 -4.75637554E+00 -7.92713781E+00 -5.56488346E+00  2.17063440E+00
 -7.92713781E+00 -5.56488346E+00  2.17063440E+00 -7.92713781E+00 -5.56488346E+00
  2.17063440E+00 -7.92713781E+00 -5.56488346E+00  2.17063440E+00 -7.91296422E+00
 -5.40241390E+00 -2.48470798E+00 -7.91296422E+00 -5.40241390E+00 -2.48470798E+00
 -7.91296422E+00 -5.40241390E+00 -2.48470798E+00 -7.91296422E+00 -5.40241390E+00
 -2.48470798E+00  2.58493941E-26 -1.26669423E+00 -2.26348503E+00  2.58493941E-26
 -1.26669423E+00 -2.26348503E+00  2.58493941E-26 -1.26669423E+00 -2.26348503E+00
  2.58493941E-26 -1.26669423E+00 -2.26348503E+00  2.58493941E-26 -1.26669423E+00
 -2.26348503E+00  2.58493941E-26 -1.26669423E+00 -2.26348503E+00  2.58493941E-26
 -1.26669423E+00 -2.26348503E+00  2.58493941E-26 -1.26669423E+00 -2.26348503E+00
  2.58493941E-26 -1.26669423E+00 -2.26348503E+00  2.58493941E-26 -1.26669423E+00
 -2.26348503E+00  2.58493941E-26 -1.26669423E+00 -2.26348503E+00  2.31399306E+00
 -2.58224546E+00 -1.35223297E+00  2.31399306E+00 -2.58224546E+00 -1.35223297E+00
  2.31399306E+00 -2.58224546E+00 -1.35223297E+00  2.31399306E+00 -2.58224546E+00
 -1.35223297E+00  2.31399306E+00 -2.58224546E+00 -1.35223297E+00  2.31399306E+00
 -2.58224546E+00 -1.35223297E+00  2.31399306E+00 -2.58224546E+00 -1.35223297E+00
  2.31399306E+00 -2.58224546E+00 -1.35223297E+00  2.31399306E+00 -2.58224546E+00
 -1.35223297E+00  2.31399306E+00 -2.58224546E+00 -1.35223297E+00  2.31399306E+00
 -2.58224546E+00 -1.35223297E+00  2.30705230E+00 -2.66286950E+00  1.29800179E+00
  2.30705230E+00 -2.66286950E+00  1.29800179E+00  2.30705230E+00 -2.66286950E+00
  1.29800179E+00  2.30705230E+00 -2.66286950E+00  1.29800179E+00  2.30705230E+00
 -2.66286950E+00  1.29800179E+00  2.30705230E+00 -2.66286950E+00  1.29800179E+00
  2.30705230E+00 -2.66286950E+00  1.29800179E+00  2.30705230E+00 -2.66286950E+00
  1.29800179E+00  2.30705230E+00 -2.66286950E+00  1.29800179E+00  2.30705230E+00
 -2.66286950E+00  1.29800179E+00  2.30705230E+00 -2.66286950E+00  1.29800179E+00
  2.58493941E-26 -1.53553526E+00  2.58698850E+00  2.58493941E-26 -1.53553526E+00
  2.58698850E+00  2.58493941E-26 -1.53553526E+00  2.58698850E+00  2.58493941E-26
 -1.53553526E+00  2.58698850E+00  2.58493941E-26 -1.53553526E+00  2.58698850E+00
  2.58493941E-26 -1.53553526E+00  2.58698850E+00  2.58493941E-26 -1.53553526E+00
  2.58698850E+00  2.58493941E-26 -1.53553526E+00  2.58698850E+00  2.58493941E-26
 -1.53553526E+00  2.58698850E+00  2.58493941E-26 -1.53553526E+00  2.58698850E+00
  2.58493941E-26 -1.53553526E+00  2.58698850E+00 -2.58493941E-26 -2.10208409E+00
  4.56674507E+00 -2.58493941E-26 -2.10208409E+00  4.56674507E+00 -2.58493941E-26
 -2.10208409E+00  4.56674507E+00 -2.58493941E-26 -2.10208409E+00  4.56674507E+00
  4.32819428E+00 -3.73721325E+00  2.55107531E+00  4.32819428E+00 -3.73721325E+00
  2.55107531E+00  4.32819428E+00 -3.73721325E+00  2.55107531E+00  4.32819428E+00
 -3.73721325E+00  2.55107531E+00  4.32819428E+00 -3.73721325E+00  2.55107531E+00
  4.32819428E+00 -3.73721325E+00  2.55107531E+00  4.32819428E+00 -3.73721325E+00
  2.55107531E+00  4.32819428E+00 -3.73721325E+00  2.55107531E+00  4.32819428E+00
 -3.73721325E+00  2.55107531E+00  4.32819428E+00 -3.73721325E+00  2.55107531E+00
  4.32819428E+00 -3.73721325E+00  2.55107531E+00  6.34522776E+00 -4.72384257E+00
  1.18287291E+00  6.34522776E+00 -4.72384257E+00  1.18287291E+00  6.34522776E+00
 -4.72384257E+00  1.18287291E+00  6.34522776E+00 -4.72384257E+00  1.18287291E+00
  6.34522776E+00 -4.72384257E+00  1.18287291E+00  6.34522776E+00 -4.72384257E+00
  1.18287291E+00  6.34522776E+00 -4.72384257E+00  1.18287291E+00  6.34522776E+00
 -4.72384257E+00  1.18287291E+00  6.34522776E+00 -4.72384257E+00  1.18287291E+00
  6.34522776E+00 -4.72384257E+00  1.18287291E+00  6.34522776E+00 -4.72384257E+00
  1.18287291E+00  6.33702728E+00 -4.63380015E+00 -1.43071916E+00  6.33702728E+00
 -4.63380015E+00 -1.43071916E+00  6.33702728E+00 -4.63380015E+00 -1.43071916E+00
  6.33702728E+00 -4.63380015E+00 -1.43071916E+00  6.33702728E+00 -4.63380015E+00
 -1.43071916E+00  6.33702728E+00 -4.63380015E+00 -1.43071916E+00  6.33702728E+00
 -4.63380015E+00 -1.43071916E+00  6.33702728E+00 -4.63380015E+00 -1.43071916E+00
  6.33702728E+00 -4.63380015E+00 -1.43071916E+00  6.33702728E+00 -4.63380015E+00
 -1.43071916E+00  6.33702728E+00 -4.63380015E+00 -1.43071916E+00  4.31026936E+00
 -3.55561855E+00 -2.71263635E+00  4.31026936E+00 -3.55561855E+00 -2.71263635E+00
  4.31026936E+00 -3.55561855E+00 -2.71263635E+00  4.31026936E+00 -3.55561855E+00
 -2.71263635E+00  4.31026936E+00 -3.55561855E+00 -2.71263635E+00  4.31026936E+00
 -3.55561855E+00 -2.71263635E+00  4.31026936E+00 -3.55561855E+00 -2.71263635E+00
  4.31026936E+00 -3.55561855E+00 -2.71263635E+00  4.31026936E+00 -3.55561855E+00
 -2.71263635E+00  4.31026936E+00 -3.55561855E+00 -2.71263635E+00  4.31026936E+00
 -3.55561855E+00 -2.71263635E+00  4.34664020E+00 -3.80301869E+00  4.59839694E+00
  4.34664020E+00 -3.80301869E+00  4.59839694E+00  4.34664020E+00 -3.80301869E+00
  4.59839694E+00  4.34664020E+00 -3.80301869E+00  4.59839694E+00  7.92713781E+00
 -5.56488346E+00  2.17063440E+00  7.92713781E+00 -5.56488346E+00  2.17063440E+00
  7.92713781E+00 -5.56488346E+00  2.17063440E+00  7.92713781E+00 -5.56488346E+00
  2.17063440E+00  7.91296422E+00 -5.40241390E+00 -2.48470798E+00  7.91296422E+00
 -5.40241390E+00 -2.48470798E+00  7.91296422E+00 -5.40241390E+00 -2.48470798E+00
  7.91296422E+00 -5.40241390E+00 -2.48470798E+00  4.30092389E+00 -3.46253409E+00
 -4.75637554E+00  4.30092389E+00 -3.46253409E+00 -4.75637554E+00  4.30092389E+00
 -3.46253409E+00 -4.75637554E+00  4.30092389E+00 -3.46253409E+00 -4.75637554E+00
 -4.34664020E+00  3.80301869E+00  4.59839694E+00 -4.34664020E+00  3.80301869E+00
  4.59839694E+00 -4.34664020E+00  3.80301869E+00  4.59839694E+00 -4.34664020E+00
  3.80301869E+00  4.59839694E+00 -4.32819428E+00  3.73721325E+00  2.55107531E+00
 -4.32819428E+00  3.73721325E+00  2.55107531E+00 -4.32819428E+00  3.73721325E+00
  2.55107531E+00 -4.32819428E+00  3.73721325E+00  2.55107531E+00 -4.32819428E+00
  3.73721325E+00  2.55107531E+00 -4.32819428E+00  3.73721325E+00  2.55107531E+00
 -4.32819428E+00  3.73721325E+00  2.55107531E+00 -4.32819428E+00  3.73721325E+00
  2.55107531E+00 -4.32819428E+00  3.73721325E+00  2.55107531E+00 -4.32819428E+00
  3.73721325E+00  2.55107531E+00 -4.32819428E+00  3.73721325E+00  2.55107531E+00
 -4.31026936E+00  3.55561855E+00 -2.71263635E+00 -4.31026936E+00  3.55561855E+00
 -2.71263635E+00 -4.31026936E+00  3.55561855E+00 -2.71263635E+00 -4.31026936E+00
  3.55561855E+00 -2.71263635E+00 -4.31026936E+00  3.55561855E+00 -2.71263635E+00
 -4.31026936E+00  3.55561855E+00 -2.71263635E+00 -4.31026936E+00  3.55561855E+00
 -2.71263635E+00 -4.31026936E+00  3.55561855E+00 -2.71263635E+00 -4.31026936E+00
  3.55561855E+00 -2.71263635E+00 -4.31026936E+00  3.55561855E+00 -2.71263635E+00
 -4.31026936E+00  3.55561855E+00 -2.71263635E+00 -6.34522776E+00  4.72384257E+00
  1.18287291E+00 -6.34522776E+00  4.72384257E+00  1.18287291E+00 -6.34522776E+00
  4.72384257E+00  1.18287291E+00 -6.34522776E+00  4.72384257E+00  1.18287291E+00
 -6.34522776E+00  4.72384257E+00  1.18287291E+00 -6.34522776E+00  4.72384257E+00
  1.18287291E+00 -6.34522776E+00  4.72384257E+00  1.18287291E+00 -6.34522776E+00
  4.72384257E+00  1.18287291E+00 -6.34522776E+00  4.72384257E+00  1.18287291E+00
 -6.34522776E+00  4.72384257E+00  1.18287291E+00 -6.34522776E+00  4.72384257E+00
  1.18287291E+00 -2.30705230E+00  2.66286950E+00  1.29800179E+00 -2.30705230E+00
  2.66286950E+00  1.29800179E+00 -2.30705230E+00  2.66286950E+00  1.29800179E+00
 -2.30705230E+00  2.66286950E+00  1.29800179E+00 -2.30705230E+00  2.66286950E+00
  1.29800179E+00 -2.30705230E+00  2.66286950E+00  1.29800179E+00 -2.30705230E+00
  2.66286950E+00  1.29800179E+00 -2.30705230E+00  2.66286950E+00  1.29800179E+00
 -2.30705230E+00  2.66286950E+00  1.29800179E+00 -2.30705230E+00  2.66286950E+00
  1.29800179E+00 -2.30705230E+00  2.66286950E+00  1.29800179E+00 -2.31399306E+00
  2.58224546E+00 -1.35223297E+00 -2.31399306E+00  2.58224546E+00 -1.35223297E+00
 -2.31399306E+00  2.58224546E+00 -1.35223297E+00 -2.31399306E+00  2.58224546E+00
 -1.35223297E+00 -2.31399306E+00  2.58224546E+00 -1.35223297E+00 -2.31399306E+00
  2.58224546E+00 -1.35223297E+00 -2.31399306E+00  2.58224546E+00 -1.35223297E+00
 -2.31399306E+00  2.58224546E+00 -1.35223297E+00 -2.31399306E+00  2.58224546E+00
 -1.35223297E+00 -2.31399306E+00  2.58224546E+00 -1.35223297E+00 -2.31399306E+00
  2.58224546E+00 -1.35223297E+00 -6.33702728E+00  4.63380015E+00 -1.43071916E+00
 -6.33702728E+00  4.63380015E+00 -1.43071916E+00 -6.33702728E+00  4.63380015E+00
 -1.43071916E+00 -6.33702728E+00  4.63380015E+00 -1.43071916E+00 -6.33702728E+00
  4.63380015E+00 -1.43071916E+00 -6.33702728E+00  4.63380015E+00 -1.43071916E+00
 -6.33702728E+00  4.63380015E+00 -1.43071916E+00 -6.33702728E+00  4.63380015E+00
 -1.43071916E+00 -6.33702728E+00  4.63380015E+00 -1.43071916E+00 -6.33702728E+00
  4.63380015E+00 -1.43071916E+00 -6.33702728E+00  4.63380015E+00 -1.43071916E+00
 -4.30092389E+00  3.46253409E+00 -4.75637554E+00 -4.30092389E+00  3.46253409E+00
 -4.75637554E+00 -4.30092389E+00  3.46253409E+00 -4.75637554E+00 -4.30092389E+00
  3.46253409E+00 -4.75637554E+00 -7.92713781E+00  5.56488346E+00  2.17063440E+00
 -7.92713781E+00  5.56488346E+00  2.17063440E+00 -7.92713781E+00  5.56488346E+00
  2.17063440E+00 -7.92713781E+00  5.56488346E+00  2.17063440E+00 -7.91296422E+00
  5.40241390E+00 -2.48470798E+00 -7.91296422E+00  5.40241390E+00 -2.48470798E+00
 -7.91296422E+00  5.40241390E+00 -2.48470798E+00 -7.91296422E+00  5.40241390E+00
 -2.48470798E+00  1.55125304E-16  1.26669423E+00 -2.26348503E+00  1.55125304E-16
  1.26669423E+00 -2.26348503E+00  1.55125304E-16  1.26669423E+00 -2.26348503E+00
  1.55125304E-16  1.26669423E+00 -2.26348503E+00  1.55125304E-16  1.26669423E+00
 -2.26348503E+00  1.55125304E-16  1.26669423E+00 -2.26348503E+00  1.55125304E-16
  1.26669423E+00 -2.26348503E+00  1.55125304E-16  1.26669423E+00 -2.26348503E+00
  1.55125304E-16  1.26669423E+00 -2.26348503E+00  1.55125304E-16  1.26669423E+00
 -2.26348503E+00  1.55125304E-16  1.26669423E+00 -2.26348503E+00  2.31399306E+00
  2.58224546E+00 -1.35223297E+00  2.31399306E+00  2.58224546E+00 -1.35223297E+00
  2.31399306E+00  2.58224546E+00 -1.35223297E+00  2.31399306E+00  2.58224546E+00
 -1.35223297E+00  2.31399306E+00  2.58224546E+00 -1.35223297E+00  2.31399306E+00
  2.58224546E+00 -1.35223297E+00  2.31399306E+00  2.58224546E+00 -1.35223297E+00
  2.31399306E+00  2.58224546E+00 -1.35223297E+00  2.31399306E+00  2.58224546E+00
 -1.35223297E+00  2.31399306E+00  2.58224546E+00 -1.35223297E+00  2.31399306E+00
  2.58224546E+00 -1.35223297E+00  2.30705230E+00  2.66286950E+00  1.29800179E+00
  2.30705230E+00  2.66286950E+00  1.29800179E+00  2.30705230E+00  2.66286950E+00
  1.29800179E+00  2.30705230E+00  2.66286950E+00  1.29800179E+00  2.30705230E+00
  2.66286950E+00  1.29800179E+00  2.30705230E+00  2.66286950E+00  1.29800179E+00
  2.30705230E+00  2.66286950E+00  1.29800179E+00  2.30705230E+00  2.66286950E+00
  1.29800179E+00  2.30705230E+00  2.66286950E+00  1.29800179E+00  2.30705230E+00
  2.66286950E+00  1.29800179E+00  2.30705230E+00  2.66286950E+00  1.29800179E+00
  1.88048834E-16  1.53553526E+00  2.58698850E+00  1.88048834E-16  1.53553526E+00
  2.58698850E+00  1.88048834E-16  1.53553526E+00  2.58698850E+00  1.88048834E-16
  1.53553526E+00  2.58698850E+00  1.88048834E-16  1.53553526E+00  2.58698850E+00
  1.88048834E-16  1.53553526E+00  2.58698850E+00  1.88048834E-16  1.53553526E+00
  2.58698850E+00  1.88048834E-16  1.53553526E+00  2.58698850E+00  1.88048834E-16
  1.53553526E+00  2.58698850E+00  1.88048834E-16  1.53553526E+00  2.58698850E+00
  1.88048834E-16  1.53553526E+00  2.58698850E+00  2.57431055E-16  2.10208409E+00
  4.56674507E+00  2.57431055E-16  2.10208409E+00  4.56674507E+00  2.57431055E-16
  2.10208409E+00  4.56674507E+00  2.57431055E-16  2.10208409E+00  4.56674507E+00
  4.32819428E+00  3.73721325E+00  2.55107531E+00  4.32819428E+00  3.73721325E+00
  2.55107531E+00  4.32819428E+00  3.73721325E+00  2.55107531E+00  4.32819428E+00
  3.73721325E+00  2.55107531E+00  4.32819428E+00  3.73721325E+00  2.55107531E+00
  4.32819428E+00  3.73721325E+00  2.55107531E+00  4.32819428E+00  3.73721325E+00
  2.55107531E+00  4.32819428E+00  3.73721325E+00  2.55107531E+00  4.32819428E+00
  3.73721325E+00  2.55107531E+00  4.32819428E+00  3.73721325E+00  2.55107531E+00
  4.32819428E+00  3.73721325E+00  2.55107531E+00  6.34522776E+00  4.72384257E+00
  1.18287291E+00  6.34522776E+00  4.72384257E+00  1.18287291E+00  6.34522776E+00
  4.72384257E+00  1.18287291E+00  6.34522776E+00  4.72384257E+00  1.18287291E+00
  6.34522776E+00  4.72384257E+00  1.18287291E+00  6.34522776E+00  4.72384257E+00
  1.18287291E+00  6.34522776E+00  4.72384257E+00  1.18287291E+00  6.34522776E+00
  4.72384257E+00  1.18287291E+00  6.34522776E+00  4.72384257E+00  1.18287291E+00
  6.34522776E+00  4.72384257E+00  1.18287291E+00  6.34522776E+00  4.72384257E+00
  1.18287291E+00  6.33702728E+00  4.63380015E+00 -1.43071916E+00  6.33702728E+00
  4.63380015E+00 -1.43071916E+00  6.33702728E+00  4.63380015E+00 -1.43071916E+00
  6.33702728E+00  4.63380015E+00 -1.43071916E+00  6.33702728E+00  4.63380015E+00
 -1.43071916E+00  6.33702728E+00  4.63380015E+00 -1.43071916E+00  6.33702728E+00
  4.63380015E+00 -1.43071916E+00  6.33702728E+00  4.63380015E+00 -1.43071916E+00
  6.33702728E+00  4.63380015E+00 -1.43071916E+00  6.33702728E+00  4.63380015E+00
 -1.43071916E+00  6.33702728E+00  4.63380015E+00 -1.43071916E+00  4.31026936E+00
  3.55561855E+00 -2.71263635E+00  4.31026936E+00  3.55561855E+00 -2.71263635E+00
  4.31026936E+00  3.55561855E+00 -2.71263635E+00  4.31026936E+00  3.55561855E+00
 -2.71263635E+00  4.31026936E+00  3.55561855E+00 -2.71263635E+00  4.31026936E+00
  3.55561855E+00 -2.71263635E+00  4.31026936E+00  3.55561855E+00 -2.71263635E+00
  4.31026936E+00  3.55561855E+00 -2.71263635E+00  4.31026936E+00  3.55561855E+00
 -2.71263635E+00  4.31026936E+00  3.55561855E+00 -2.71263635E+00  4.31026936E+00
  3.55561855E+00 -2.71263635E+00  4.34664020E+00  3.80301869E+00  4.59839694E+00
  4.34664020E+00  3.80301869E+00  4.59839694E+00  4.34664020E+00  3.80301869E+00
  4.59839694E+00  4.34664020E+00  3.80301869E+00  4.59839694E+00  7.92713781E+00
  5.56488346E+00  2.17063440E+00  7.92713781E+00  5.56488346E+00  2.17063440E+00
  7.92713781E+00  5.56488346E+00  2.17063440E+00  7.92713781E+00  5.56488346E+00
  2.17063440E+00  7.91296422E+00  5.40241390E+00 -2.48470798E+00  7.91296422E+00
  5.40241390E+00 -2.48470798E+00  7.91296422E+00  5.40241390E+00 -2.48470798E+00
  7.91296422E+00  5.40241390E+00 -2.48470798E+00  4.30092389E+00  3.46253409E+00
 -4.75637554E+00  4.30092389E+00  3.46253409E+00 -4.75637554E+00  4.30092389E+00
  3.46253409E+00 -4.75637554E+00  4.30092389E+00  3.46253409E+00 -4.75637554E+00
Num ILSW                                   I              100
ILSW                                       I   N=         100
           0           0           0           0           2           0
           0           0           0           0        4639          -1
           5           0           0           0           2           0
           0           0           1           0           1           0
           1           0           0           0           0           0
           0           0      100000           0          -1           0
           0           0           0           0           0           0
           0           0           0           1           0           0
           0 -2000000000           1           0           0           0
           0           0         121          52           0           0
           0           0          58           0           0           0
           0           0           0           0           0           1
           0           0           0           0           0           0
           0           0           0           0           0           0
           0           0           0           0           0           0
           0           0           0           0           0           0
           0           0           0           0
Num RLSW                                   I               52
RLSW                                       R   N=          52
  1.00000000E+00  1.00000000E+00  1.00000000E+00  1.00000000E+00  1.00000000E+00
  0.00000000E+00  2.00000000E-01  2.22036000E-01  0.00000000E+00  7.77964000E-01
  0.00000000E+00  2.00000000E-01  0.00000000E+00  0.00000000E+00  1.00000000E+00
  0.00000000E+00  0.00000000E+00  1.00000000E+00  0.00000000E+00  0.00000000E+00
  0.00000000E+00  0.00000000E+00  1.00000000E+00  0.00000000E+00  0.00000000E+00
  0.00000000E+00  0.00000000E+00  1.00000000E+00  0.00000000E+00  0.00000000E+00
  0.00000000E+00  0.00000000E+00  1.00000000E+00  0.00000000E+00  0.00000000E+00
  0.00000000E+00  0.00000000E+00  0.00000000E+00  1.00000000E+00  1.00000000E+00
  0.00000000E+00  1.00000000E+00  0.00000000E+00  0.00000000E+00  0.00000000E+00
  0.00000000E+00  0.00000000E+00  0.00000000E+00  0.00000000E+00  0.00000000E+00
  0.00000000E+00  0.00000000E+00
ECP-MxAtEC                                 I           250000
ECP-MaxLECP                                I               10
ECP-MaxAtL                                 I          2250000
ECP-MxTECP                                 I         11250000
ECP-LenNCZ                                 I                0
ECP-KFirst                                 I   N=         460
           0           0           0           0           0           0
           0           0           0           0           0           0
           0           0           0           0           0           0
           0           0           0           0           0           0
           0           0           0           0           0           0
           0           0           0           0           0           0
           0           0           0           0           0           0
           0           0           0           0           0           0
           0           0           0           0           0           0
           0           0           0           0           0           0
           0           0           0           0           0           0
           0           0           0           0           0           0
           0           0           0           0           0           0
           0           0           0           0           0           0
           0           0           0           0           0           0
           0           0           0           0           0           0
           0           0           0           0           0           0
           0           0           0           0           0           0
           0           0           0           0           0           0
           0           0           0           0           0           0
           0           0           0           0           0           0
           0           0           0           0           0           0
           0           0           0           0           0           0
           0           0           0           0           0           0
           0           0           0           0           0           0
           0           0           0           0           0           0
           0           0           0           0           0           0
           0           0           0           0           0           0
           0           0           0           0           0           0
           0           0           0           0           0           0
           0           0           0           0           0           0
           0           0           0           0           0           0
           0           0           0           0           0           0
           0           0           0           0           0           0
           0           0           0           0           0           0
           0           0           0           0           0           0
           0           0           0           0           0           0
           0           0           0           0           0           0
           0           0           0           0           0           0
           0           0           0           0           0           0
           0           0           0           0           0           0
           0           0           0           0           0           0
           0           0           0           0           0           0
           0           0           0           0           0           0
           0           0           0           0           0           0
           0           0           0           0           0           0
           0           0           0           0           0           0
           0           0           0           0           0           0
           0           0           0           0           0           0
           0           0           0           0           0           0
           0           0           0           0           0           0
           0           0           0           0           0           0
           0           0           0           0           0           0
           0           0           0           0           0           0
           0           0           0           0           0           0
           0           0           0           0           0           0
           0           0           0           0           0           0
           0           0           0           0           0           0
           0           0           0           0           0           0
           0           0           0           0           0           0
           0           0           0           0           0           0
           0           0           0           0           0           0
           0           0           0           0           0           0
           0           0           0           0           0           0
           0           0           0           0           0           0
           0           0           0           0           0           0
           0           0           0           0           0           0
           0           0           0           0           0           0
           0           0           0           0           0           0
           0           0           0           0           0           0
           0           0           0           0           0           0
           0           0           0           0           0           0
           0           0           0           0           0           0
           0           0           0           0           0           0
           0           0           0           0           0           0
           0           0           0           0           0           0
           0           0           0           0
ECP-KLast                                  I   N=         460
           0           0           0           0           0           0
           0           0           0           0           0           0
           0           0           0           0           0           0
           0           0           0           0           0           0
           0           0           0           0           0           0
           0           0           0           0           0           0
           0           0           0           0           0           0
           0           0           0           0           0           0
           0           0           0           0           0           0
           0           0           0           0           0           0
           0           0           0           0           0           0
           0           0           0           0           0           0
           0           0           0           0           0           0
           0           0           0           0           0           0
           0           0           0           0           0           0
           0           0           0           0           0           0
           0           0           0           0           0           0
           0           0           0           0           0           0
           0           0           0           0           0           0
           0           0           0           0           0           0
           0           0           0           0           0           0
           0           0           0           0           0           0
           0           0           0           0           0           0
           0           0           0           0           0           0
           0           0           0           0           0           0
           0           0           0           0           0           0
           0           0           0           0           0           0
           0           0           0           0           0           0
           0           0           0           0           0           0
           0           0           0           0           0           0
           0           0           0           0           0           0
           0           0           0           0           0           0
           0           0           0           0           0           0
           0           0           0           0           0           0
           0           0           0           0           0           0
           0           0           0           0           0           0
           0           0           0           0           0           0
           0           0           0           0           0           0
           0           0           0           0           0           0
           0           0           0           0           0           0
           0           0           0           0           0           0
           0           0           0           0           0           0
           0           0           0           0           0           0
           0           0           0           0           0           0
           0           0           0           0           0           0
           0           0           0           0           0           0
           0           0           0           0           0           0
           0           0           0           0           0           0
           0           0           0           0           0           0
           0           0           0           0           0           0
           0           0           0           0           0           0
           0           0           0           0           0           0
           0           0           0           0           0           0
           0           0           0           0           0           0
           0           0           0           0           0           0
           0           0           0           0           0           0
           0           0           0           0           0           0
           0           0           0           0           0           0
           0           0           0           0           0           0
           0           0           0           0           0           0
           0           0           0           0           0           0
           0           0           0           0           0           0
           0           0           0           0           0           0
           0           0           0           0           0           0
           0           0           0           0           0           0
           0           0           0           0           0           0
           0           0           0           0           0           0
           0           0           0           0           0           0
           0           0           0           0           0           0
           0           0           0           0           0           0
           0           0           0           0           0           0
           0           0           0           0           0           0
           0           0           0           0           0           0
           0           0           0           0           0           0
           0           0           0           0           0           0
           0           0           0           0           0           0
           0           0           0           0
ECP-LMax                                   I   N=          46
           0           0           0           0           0           0
           0           0           0           0           0           0
           0           0           0           0           0           0
           0           0           0           0           0           0
           0           0           0           0           0           0
           0           0           0           0           0           0
           0           0           0           0           0           0
           0           0           0           0
ECP-LPSkip                                 I   N=          46
           1           1           1           1           1           1
           1           1           1           1           1           1
           1           1           1           1           1           1
           1           1           1           1           1           1
           1           1           1           1           1           1
           1           1           1           1           1           1
           1           1           1           1           1           1
           1           1           1           1
ECP-RNFroz                                 R   N=          46
  0.00000000E+00  0.00000000E+00  0.00000000E+00  0.00000000E+00  0.00000000E+00
  0.00000000E+00  0.00000000E+00  0.00000000E+00  0.00000000E+00  0.00000000E+00
  0.00000000E+00  0.00000000E+00  0.00000000E+00  0.00000000E+00  0.00000000E+00
  0.00000000E+00  0.00000000E+00  0.00000000E+00  0.00000000E+00  0.00000000E+00
  0.00000000E+00  0.00000000E+00  0.00000000E+00  0.00000000E+00  0.00000000E+00
  0.00000000E+00  0.00000000E+00  0.00000000E+00  0.00000000E+00  0.00000000E+00
  0.00000000E+00  0.00000000E+00  0.00000000E+00  0.00000000E+00  0.00000000E+00
  0.00000000E+00  0.00000000E+00  0.00000000E+00  0.00000000E+00  0.00000000E+00
  0.00000000E+00  0.00000000E+00  0.00000000E+00  0.00000000E+00  0.00000000E+00
  0.00000000E+00
ECP-NLP                                    I                0
ECP-CLP1                                   R      0.000000000000000E+00
ECP-CLP2                                   R      0.000000000000000E+00
ECP-ZLP                                    R      0.000000000000000E+00
MxBond                                     I                4
NBond                                      I   N=          46
           1           3           3           3           3           3
           3           1           1           1           3           3
           3           4           1           3           3           3
           3           1           1           1           1           1
           3           3           3           3           3           3
           1           1           1           3           3           3
           4           1           3           3           3           3
           1           1           1           1
IBond                                      I   N=         184
           2           0           0           0           1           4
           5           0           6           7           8           0
           2           7           9           0           2           6
          14           0           3           5          11           0
           3           4          10           0           3           0
           0           0           4           0           0           0
           7           0           0           0           6          12
          34           0          11          13          19           0
          12          14          16           0           5          13
          15          37          14           0           0           0
          13          17          20           0          16          18
          21           0          17          19          22           0
          12          18          23           0          16           0
           0           0          17           0           0           0
          18           0           0           0          19           0
           0           0          25           0           0           0
          24          27          28           0          29          30
          31           0          25          30          32           0
          25          29          37           0          26          28
          34           0          26          27          33           0
          26           0           0           0          27           0
           0           0          30           0           0           0
          11          29          35           0          34          36
          42           0          35          37          39           0
          14          28          36          38          37           0
           0           0          36          40          43           0
          39          41          44           0          40          42
          45           0          35          41          46           0
          39           0           0           0          40           0
           0           0          41           0           0           0
          42           0           0           0
RBond                                      R   N=         184
  1.00000000E+00  0.00000000E+00  0.00000000E+00  0.00000000E+00  1.00000000E+00
  1.00000000E+00  2.00000000E+00  0.00000000E+00  2.00000000E+00  1.00000000E+00
  1.00000000E+00  0.00000000E+00  1.00000000E+00  2.00000000E+00  1.00000000E+00
  0.00000000E+00  2.00000000E+00  1.00000000E+00  1.00000000E+00  0.00000000E+00
  2.00000000E+00  1.00000000E+00  1.00000000E+00  0.00000000E+00  1.00000000E+00
  2.00000000E+00  1.00000000E+00  0.00000000E+00  1.00000000E+00  0.00000000E+00
  0.00000000E+00  0.00000000E+00  1.00000000E+00  0.00000000E+00  0.00000000E+00
  0.00000000E+00  1.00000000E+00  0.00000000E+00  0.00000000E+00  0.00000000E+00
  1.00000000E+00  1.00000000E+00  2.00000000E+00  0.00000000E+00  1.00000000E+00
  1.00000000E+00  2.00000000E+00  0.00000000E+00  1.00000000E+00  1.00000000E+00
  2.00000000E+00  0.00000000E+00  1.00000000E+00  1.00000000E+00  1.00000000E+00
  1.00000000E+00  1.00000000E+00  0.00000000E+00  0.00000000E+00  0.00000000E+00
  2.00000000E+00  1.00000000E+00  1.00000000E+00  0.00000000E+00  1.00000000E+00
  2.00000000E+00  1.00000000E+00  0.00000000E+00  2.00000000E+00  1.00000000E+00
  1.00000000E+00  0.00000000E+00  2.00000000E+00  1.00000000E+00  1.00000000E+00
  0.00000000E+00  1.00000000E+00  0.00000000E+00  0.00000000E+00  0.00000000E+00
  1.00000000E+00  0.00000000E+00  0.00000000E+00  0.00000000E+00  1.00000000E+00
  0.00000000E+00  0.00000000E+00  0.00000000E+00  1.00000000E+00  0.00000000E+00
  0.00000000E+00  0.00000000E+00  1.00000000E+00  0.00000000E+00  0.00000000E+00
  0.00000000E+00  1.00000000E+00  1.00000000E+00  2.00000000E+00  0.00000000E+00
  2.00000000E+00  1.00000000E+00  1.00000000E+00  0.00000000E+00  1.00000000E+00
  2.00000000E+00  1.00000000E+00  0.00000000E+00  2.00000000E+00  1.00000000E+00
  1.00000000E+00  0.00000000E+00  2.00000000E+00  1.00000000E+00  1.00000000E+00
  0.00000000E+00  1.00000000E+00  2.00000000E+00  1.00000000E+00  0.00000000E+00
  1.00000000E+00  0.00000000E+00  0.00000000E+00  0.00000000E+00  1.00000000E+00
  0.00000000E+00  0.00000000E+00  0.00000000E+00  1.00000000E+00  0.00000000E+00
  0.00000000E+00  0.00000000E+00  2.00000000E+00  1.00000000E+00  1.00000000E+00
  0.00000000E+00  1.00000000E+00  2.00000000E+00  1.00000000E+00  0.00000000E+00
  2.00000000E+00  1.00000000E+00  1.00000000E+00  0.00000000E+00  1.00000000E+00
  1.00000000E+00  1.00000000E+00  1.00000000E+00  1.00000000E+00  0.00000000E+00
  0.00000000E+00  0.00000000E+00  1.00000000E+00  2.00000000E+00  1.00000000E+00
  0.00000000E+00  2.00000000E+00  1.00000000E+00  1.00000000E+00  0.00000000E+00
  1.00000000E+00  2.00000000E+00  1.00000000E+00  0.00000000E+00  1.00000000E+00
  2.00000000E+00  1.00000000E+00  0.00000000E+00  1.00000000E+00  0.00000000E+00
  0.00000000E+00  0.00000000E+00  1.00000000E+00  0.00000000E+00  0.00000000E+00
  0.00000000E+00  1.00000000E+00  0.00000000E+00  0.00000000E+00  0.00000000E+00
  1.00000000E+00  0.00000000E+00  0.00000000E+00  0.00000000E+00
Virial Ratio                               R      2.004894269189359E+00
SCF Energy                                 R     -1.077781258545037E+03
Total Energy                               R     -1.077781258545037E+03
RMS Force                                  R      7.476791793411365E-06
RMS Density                                R      2.639670482035588E-09
NImag                                      I                0
Job Status                                 I                1
Nuclear derivative order                   I                2
External E-field                           R   N=          35
  0.00000000E+00  0.00000000E+00  0.00000000E+00  0.00000000E+00  0.00000000E+00
  0.00000000E+00  0.00000000E+00  0.00000000E+00  0.00000000E+00  0.00000000E+00
  0.00000000E+00  0.00000000E+00  0.00000000E+00  0.00000000E+00  0.00000000E+00
  0.00000000E+00  0.00000000E+00  0.00000000E+00  0.00000000E+00  0.00000000E+00
  0.00000000E+00  0.00000000E+00  0.00000000E+00  0.00000000E+00  0.00000000E+00
  0.00000000E+00  0.00000000E+00  0.00000000E+00  0.00000000E+00  0.00000000E+00
  0.00000000E+00  0.00000000E+00  0.00000000E+00  0.00000000E+00  0.00000000E+00
IOpCl                                      I                0
IROHF                                      I                0
Alpha Orbital Energies                     R   N=         976
 -1.03116554E+01 -1.03115367E+01 -1.03044372E+01 -1.03035679E+01 -1.02950798E+01
 -1.02950738E+01 -1.02950700E+01 -1.02950529E+01 -1.02942520E+01 -1.02942446E+01
 -1.02942413E+01 -1.02942274E+01 -1.02853441E+01 -1.02853431E+01 -1.02853318E+01
 -1.02853312E+01 -1.02851287E+01 -1.02851283E+01 -1.02851167E+01 -1.02851158E+01
 -1.02839534E+01 -1.02839533E+01 -1.02839501E+01 -1.02839500E+01 -1.02833373E+01
 -1.02833370E+01 -1.02833350E+01 -1.02833350E+01 -1.01776446E+00 -9.75158647E-01
 -9.60703991E-01 -9.54091155E-01 -9.23559834E-01 -9.08206744E-01 -8.87272074E-01
 -8.58957145E-01 -8.50203377E-01 -8.47445779E-01 -8.44564385E-01 -8.31995270E-01
 -8.21552630E-01 -7.84534886E-01 -7.60112912E-01 -7.36916929E-01 -7.10586737E-01
 -7.04835493E-01 -6.95579536E-01 -6.86353082E-01 -6.84641749E-01 -6.63487057E-01
 -6.63325986E-01 -6.21770887E-01 -6.18738290E-01 -6.07103978E-01 -5.96801161E-01
 -5.81371403E-01 -5.62061407E-01 -5.56886931E-01 -5.45967824E-01 -5.45464802E-01
 -5.35631407E-01 -5.32688819E-01 -5.31084910E-01 -5.28746129E-01 -5.18248181E-01
 -5.17974953E-01 -5.10440899E-01 -5.06431096E-01 -4.94351585E-01 -4.94135185E-01
 -4.69345700E-01 -4.63715838E-01 -4.58241573E-01 -4.56052465E-01 -4.54705592E-01
 -4.49053563E-01 -4.41754487E-01 -4.37816622E-01 -4.32147208E-01 -4.28284012E-01
 -4.27463218E-01 -4.11608189E-01 -4.08445641E-01 -3.84106880E-01 -3.57525124E-01
 -3.35976722E-01 -3.34082086E-01 -3.27753087E-01 -3.27744246E-01 -3.25510027E-01
 -3.18255721E-01 -3.13219685E-01 -2.91426943E-01  3.99497021E-02  4.27062801E-02
  4.80088154E-02  5.16933398E-02  5.73936870E-02  5.89589759E-02  6.03225295E-02
  9.06158216E-02  9.17543395E-02  1.04338048E-01  1.25426912E-01  1.28145822E-01
  1.35658119E-01  1.39560091E-01  1.50906391E-01  1.54694253E-01  1.54748866E-01
  1.68463802E-01  1.69123862E-01  1.69780840E-01  1.77201524E-01  1.80981530E-01
  1.86579838E-01  1.92616174E-01  1.94673197E-01  1.95997292E-01  2.03147304E-01
  2.09067433E-01  2.10180165E-01  2.12834144E-01  2.14254112E-01  2.22830268E-01
  2.31970000E-01  2.38824638E-01  2.38933918E-01  2.44206176E-01  2.49329647E-01
  2.54474166E-01  2.57186270E-01  2.59953752E-01  2.60554816E-01  2.63629146E-01
  2.72619853E-01  2.84090272E-01  2.85657078E-01  2.85805319E-01  2.87019525E-01
  2.90320865E-01  2.90423416E-01  3.00084835E-01  3.03298671E-01  3.12063466E-01
  3.13867287E-01  3.14896250E-01  3.24421998E-01  3.26380875E-01  3.28473180E-01
  3.36852408E-01  3.40795482E-01  3.44268226E-01  3.46394327E-01  3.48736929E-01
  3.54198459E-01  3.54271489E-01  3.54775674E-01  3.57811585E-01  3.64700252E-01
  3.73286700E-01  3.74957143E-01  3.79022644E-01  3.79299511E-01  3.83187149E-01
  3.83507132E-01  3.87363930E-01  3.95649188E-01  4.02283012E-01  4.11801003E-01
  4.12331248E-01  4.13236458E-01  4.15230200E-01  4.18131510E-01  4.23680466E-01
  4.29242914E-01  4.29825416E-01  4.31759239E-01  4.35045651E-01  4.37186937E-01
  4.40676181E-01  4.42579708E-01  4.50740432E-01  4.51432693E-01  4.55695184E-01
  4.56737558E-01  4.63289922E-01  4.66609520E-01  4.70100812E-01  4.73039368E-01
  4.74351494E-01  4.79174983E-01  4.80500213E-01  4.81567239E-01  4.88577553E-01
  4.88944634E-01  4.90545681E-01  4.97456911E-01  4.99922621E-01  5.09054086E-01
  5.10114280E-01  5.10943911E-01  5.13267722E-01  5.17842529E-01  5.21898186E-01
  5.22771527E-01  5.28695794E-01  5.29934239E-01  5.38883967E-01  5.40796340E-01
  5.44008284E-01  5.51587333E-01  5.60729205E-01  5.63288412E-01  5.63731982E-01
  5.64106817E-01  5.66783449E-01  5.71784623E-01  5.71855352E-01  5.75312133E-01
  5.79102141E-01  5.79342834E-01  5.86622916E-01  5.89617312E-01  5.93801888E-01
  5.95970994E-01  6.02650934E-01  6.02658598E-01  6.08931325E-01  6.16675566E-01
  6.16796095E-01  6.30860120E-01  6.32006382E-01  6.32112383E-01  6.36360973E-01
  6.43137439E-01  6.56856132E-01  6.60125003E-01  6.64329395E-01  6.72486773E-01
  6.78659299E-01  6.79956755E-01  6.82335237E-01  6.89187248E-01  6.89561520E-01
  6.97028818E-01  7.00524410E-01  7.06257924E-01  7.18966040E-01  7.20250539E-01
  7.28095934E-01  7.41632632E-01  7.43080889E-01  7.50298345E-01  7.51187843E-01
  7.63532319E-01  7.67773920E-01  7.68323232E-01  7.71687551E-01  7.71791865E-01
  7.79071073E-01  7.79930577E-01  7.82012796E-01  7.85805368E-01  7.91782571E-01
  7.99203588E-01  8.14012685E-01  8.15439144E-01  8.20829436E-01  8.22752437E-01
  8.24648520E-01  8.27628845E-01  8.39418965E-01  8.42673914E-01  8.49567697E-01
  8.53731418E-01  8.55234841E-01  8.65614491E-01  8.67634858E-01  8.75786188E-01
  8.79017193E-01  8.89613706E-01  8.96822082E-01  9.01884705E-01  9.03557958E-01
  9.10913533E-01  9.11775142E-01  9.17889694E-01  9.23552986E-01  9.24254092E-01
  9.28542257E-01  9.36669134E-01  9.39293995E-01  9.40503360E-01  9.44539382E-01
  9.64477712E-01  9.65057511E-01  9.68788354E-01  9.76656578E-01  9.79597178E-01
  9.82402073E-01  9.83163602E-01  9.87194935E-01  9.87485192E-01  9.88368221E-01
  9.95098067E-01  9.96633499E-01  1.00358969E+00  1.01067148E+00  1.02263477E+00
  1.03168509E+00  1.04352064E+00  1.04581683E+00  1.05084105E+00  1.05198085E+00
  1.05521412E+00  1.05600074E+00  1.05622711E+00  1.07238127E+00  1.08013705E+00
  1.08389407E+00  1.08464547E+00  1.10386104E+00  1.10645425E+00  1.12266552E+00
  1.12694217E+00  1.14503732E+00  1.15055123E+00  1.15472096E+00  1.16585452E+00
  1.16762139E+00  1.16960762E+00  1.17052741E+00  1.18435426E+00  1.19184949E+00
  1.19198760E+00  1.19325545E+00  1.19538916E+00  1.19750417E+00  1.21181164E+00
  1.21225125E+00  1.21986332E+00  1.22379463E+00  1.23364112E+00  1.23724682E+00
  1.24128990E+00  1.25551395E+00  1.26265238E+00  1.27697041E+00  1.27744006E+00
  1.27935698E+00  1.29431977E+00  1.30421342E+00  1.31072595E+00  1.31152900E+00
  1.31491882E+00  1.31601817E+00  1.32447243E+00  1.32889593E+00  1.33457734E+00
  1.33791025E+00  1.33999199E+00  1.34166705E+00  1.35916606E+00  1.36218122E+00
  1.36401761E+00  1.38012075E+00  1.38190290E+00  1.38765360E+00  1.39082762E+00
  1.39841245E+00  1.39913586E+00  1.40011941E+00  1.40609416E+00  1.41967684E+00
  1.42319959E+00  1.42413479E+00  1.43043638E+00  1.43525392E+00  1.44871781E+00
  1.45958207E+00  1.46023788E+00  1.46035484E+00  1.46096350E+00  1.46810037E+00
  1.47345718E+00  1.49199126E+00  1.49390854E+00  1.49425823E+00  1.49937192E+00
  1.50347217E+00  1.51286720E+00  1.51494003E+00  1.52218514E+00  1.52316100E+00
  1.53613985E+00  1.54261003E+00  1.54427502E+00  1.55328674E+00  1.56141013E+00
  1.57058110E+00  1.57442789E+00  1.57777705E+00  1.58007874E+00  1.58109096E+00
  1.58681986E+00  1.59782428E+00  1.60315440E+00  1.60882019E+00  1.62419675E+00
  1.62523474E+00  1.63314809E+00  1.63906196E+00  1.64296347E+00  1.64401936E+00
  1.64634186E+00  1.65945795E+00  1.66235392E+00  1.66982782E+00  1.67189858E+00
  1.67866234E+00  1.70130089E+00  1.70459199E+00  1.70763218E+00  1.71109150E+00
  1.71119976E+00  1.72401299E+00  1.72497808E+00  1.73229043E+00  1.73748977E+00
  1.74254979E+00  1.74857571E+00  1.75787320E+00  1.76052061E+00  1.77565935E+00
  1.77649472E+00  1.78618647E+00  1.78829454E+00  1.79170162E+00  1.79534524E+00
  1.79932145E+00  1.81540567E+00  1.81564117E+00  1.81590700E+00  1.82091768E+00
  1.82557406E+00  1.82862989E+00  1.82969040E+00  1.83633512E+00  1.84601073E+00
  1.84906229E+00  1.85609518E+00  1.85842510E+00  1.86161599E+00  1.86893298E+00
  1.87767996E+00  1.88576999E+00  1.89202480E+00  1.89514986E+00  1.90201796E+00
  1.90946913E+00  1.92754373E+00  1.93201043E+00  1.93247632E+00  1.93464446E+00
  1.96447891E+00  1.97347118E+00  1.97700185E+00  1.98321413E+00  1.98683298E+00
  1.98939179E+00  2.00575553E+00  2.01485583E+00  2.01494384E+00  2.02235688E+00
  2.03591750E+00  2.03802352E+00  2.05285868E+00  2.07163268E+00  2.07714782E+00
  2.08790573E+00  2.10260659E+00  2.10406204E+00  2.11070608E+00  2.11477535E+00
  2.12057247E+00  2.12742571E+00  2.13005974E+00  2.14083901E+00  2.15646116E+00
  2.15930957E+00  2.16580371E+00  2.17414394E+00  2.17896761E+00  2.18018619E+00
  2.18940920E+00  2.19358256E+00  2.20681525E+00  2.21014215E+00  2.21225591E+00
  2.21820165E+00  2.24118243E+00  2.24473337E+00  2.25116731E+00  2.26654694E+00
  2.26747254E+00  2.27447921E+00  2.27489163E+00  2.27548859E+00  2.28219589E+00
  2.29087163E+00  2.29196713E+00  2.30654258E+00  2.32079728E+00  2.32360895E+00
  2.33468574E+00  2.33963373E+00  2.34428864E+00  2.35492495E+00  2.37032179E+00
  2.37634603E+00  2.37887202E+00  2.38722493E+00  2.39328687E+00  2.40175272E+00
  2.40798830E+00  2.43107475E+00  2.44115946E+00  2.45065058E+00  2.45075043E+00
  2.45091994E+00  2.45296181E+00  2.46478593E+00  2.46492938E+00  2.48019232E+00
  2.48071076E+00  2.49533629E+00  2.51334635E+00  2.52003370E+00  2.53118895E+00
  2.53213088E+00  2.53875971E+00  2.54094773E+00  2.55477045E+00  2.55835391E+00
  2.56572249E+00  2.58490910E+00  2.60101074E+00  2.60578369E+00  2.60892150E+00
  2.61489261E+00  2.62798466E+00  2.62813734E+00  2.63668905E+00  2.65237701E+00
  2.65567753E+00  2.65898404E+00  2.66091113E+00  2.66249116E+00  2.67000987E+00
  2.68198241E+00  2.69374925E+00  2.69378462E+00  2.69719391E+00  2.70294261E+00
  2.71119100E+00  2.71760877E+00  2.72470189E+00  2.72906199E+00  2.73370064E+00
  2.73428919E+00  2.73652115E+00  2.74206541E+00  2.74739915E+00  2.75237750E+00
  2.75262864E+00  2.76021372E+00  2.76902451E+00  2.77784061E+00  2.78146566E+00
  2.78614268E+00  2.79195384E+00  2.79619085E+00  2.80472393E+00  2.80923848E+00
  2.81002801E+00  2.82349562E+00  2.82542392E+00  2.82932953E+00  2.83386381E+00
  2.83625773E+00  2.83724955E+00  2.84921247E+00  2.85288470E+00  2.85380532E+00
  2.85436324E+00  2.85642582E+00  2.87098674E+00  2.87181842E+00  2.87230428E+00
  2.88433433E+00  2.88762555E+00  2.89540015E+00  2.90070743E+00  2.90170988E+00
  2.90425857E+00  2.90821183E+00  2.91290121E+00  2.91554463E+00  2.92414077E+00
  2.93148652E+00  2.93435599E+00  2.93534686E+00  2.94222211E+00  2.95507451E+00
  2.95682555E+00  2.95875679E+00  2.97386925E+00  2.97874895E+00  2.98267364E+00
  2.98348770E+00  2.99006626E+00  2.99288365E+00  2.99491599E+00  2.99740242E+00
  3.00530968E+00  3.00734825E+00  3.01242481E+00  3.01481342E+00  3.01697214E+00
  3.02035849E+00  3.03061362E+00  3.03188038E+00  3.04342753E+00  3.04604219E+00
  3.06396574E+00  3.06700916E+00  3.08289845E+00  3.09358558E+00  3.10241213E+00
  3.10371634E+00  3.10779144E+00  3.10941102E+00  3.11715838E+00  3.12346581E+00
  3.13101938E+00  3.13911749E+00  3.14834554E+00  3.14932126E+00  3.15277976E+00
  3.15872599E+00  3.16343145E+00  3.16644709E+00  3.17288249E+00  3.17678145E+00
  3.18267383E+00  3.18303724E+00  3.19994980E+00  3.20368051E+00  3.21558181E+00
  3.22425891E+00  3.22793284E+00  3.23450785E+00  3.23521532E+00  3.25350800E+00
  3.25773402E+00  3.26039902E+00  3.26923306E+00  3.26928732E+00  3.27250757E+00
  3.27999890E+00  3.28027655E+00  3.28105923E+00  3.29027480E+00  3.29402313E+00
  3.29480410E+00  3.29654650E+00  3.30090700E+00  3.31320819E+00  3.31347867E+00
  3.32770698E+00  3.32982221E+00  3.33167165E+00  3.34208885E+00  3.34228094E+00
  3.34248956E+00  3.34505359E+00  3.35247313E+00  3.36322294E+00  3.36468738E+00
  3.36803243E+00  3.36957401E+00  3.37374734E+00  3.38248866E+00  3.38443468E+00
  3.38492078E+00  3.38826238E+00  3.39314684E+00  3.39455945E+00  3.39876543E+00
  3.40849735E+00  3.41842573E+00  3.42085219E+00  3.42189919E+00  3.42325973E+00
  3.43998022E+00  3.44186287E+00  3.44725021E+00  3.44784606E+00  3.45130277E+00
  3.45573564E+00  3.45589899E+00  3.46863670E+00  3.47323507E+00  3.48348721E+00
  3.48549973E+00  3.49193531E+00  3.49795993E+00  3.49974143E+00  3.50305939E+00
  3.51459269E+00  3.52345330E+00  3.52442145E+00  3.52496429E+00  3.53009723E+00
  3.53051505E+00  3.54521081E+00  3.54908899E+00  3.55659395E+00  3.56275140E+00
  3.57020075E+00  3.57955792E+00  3.58124422E+00  3.58310047E+00  3.58612525E+00
  3.59287553E+00  3.59556280E+00  3.59570543E+00  3.59985071E+00  3.60722041E+00
  3.61633821E+00  3.62462477E+00  3.63117191E+00  3.63178528E+00  3.63419377E+00
  3.64282636E+00  3.65053683E+00  3.65858174E+00  3.66374772E+00  3.67352153E+00
  3.67398729E+00  3.67753600E+00  3.68351689E+00  3.69013488E+00  3.69162766E+00
  3.69389905E+00  3.69464350E+00  3.70124096E+00  3.70295909E+00  3.70516935E+00
  3.70742919E+00  3.70939602E+00  3.72988246E+00  3.74044489E+00  3.74319606E+00
  3.74692254E+00  3.75150469E+00  3.77395566E+00  3.78760622E+00  3.79016031E+00
  3.79382785E+00  3.79415199E+00  3.79783297E+00  3.81169928E+00  3.81709465E+00
  3.83083768E+00  3.83699452E+00  3.84191270E+00  3.84213879E+00  3.85075303E+00
  3.86974104E+00  3.87261842E+00  3.89193513E+00  3.90472967E+00  3.91301537E+00
  3.91955591E+00  3.91970995E+00  3.93191228E+00  3.94541123E+00  3.94840117E+00
  3.95459511E+00  3.95869014E+00  3.97559900E+00  3.98858194E+00  4.00375580E+00
  4.01129847E+00  4.01597570E+00  4.01975275E+00  4.03008384E+00  4.03023814E+00
  4.04644662E+00  4.05126332E+00  4.05190836E+00  4.05890488E+00  4.06918943E+00
  4.08709828E+00  4.09443159E+00  4.11474132E+00  4.12227873E+00  4.12683433E+00
  4.12972802E+00  4.13034890E+00  4.13815229E+00  4.15228225E+00  4.17038723E+00
  4.17897502E+00  4.19542418E+00  4.20248255E+00  4.20446061E+00  4.20487941E+00
  4.20897070E+00  4.21653215E+00  4.22965881E+00  4.24110496E+00  4.24838825E+00
  4.26639186E+00  4.26901307E+00  4.28211688E+00  4.28646292E+00  4.28937772E+00
  4.29668933E+00  4.29836245E+00  4.31041732E+00  4.32712260E+00  4.33256194E+00
  4.33477248E+00  4.33820265E+00  4.34601572E+00  4.34873193E+00  4.35203619E+00
  4.35402608E+00  4.35600210E+00  4.37019395E+00  4.37169891E+00  4.37893879E+00
  4.39226713E+00  4.39313524E+00  4.39443234E+00  4.40698486E+00  4.40902843E+00
  4.41730546E+00  4.42064363E+00  4.42257137E+00  4.42575796E+00  4.42745172E+00
  4.45371897E+00  4.46128480E+00  4.47310838E+00  4.48218159E+00  4.48965369E+00
  4.49980070E+00  4.50509276E+00  4.52257969E+00  4.52960354E+00  4.53358195E+00
  4.54816762E+00  4.55490752E+00  4.56068161E+00  4.57076358E+00  4.58222473E+00
  4.58257556E+00  4.60312014E+00  4.63488807E+00  4.66395787E+00  4.68212108E+00
  4.68383736E+00  4.68548837E+00  4.71288096E+00  4.74691505E+00  4.77019770E+00
  4.78043210E+00  4.78726859E+00  4.79792496E+00  4.80557458E+00  4.81476450E+00
  4.82718355E+00  4.84437129E+00  4.84879524E+00  4.85417626E+00  4.88516581E+00
  4.89268727E+00  4.89454544E+00  4.90482529E+00  4.91161728E+00  4.92480859E+00
  4.92913569E+00  4.95154280E+00  4.95418647E+00  4.96681488E+00  4.97413754E+00
  4.98714412E+00  4.98952602E+00  5.00946890E+00  5.01679491E+00  5.04399576E+00
  5.04728666E+00  5.05531464E+00  5.10162009E+00  5.11050821E+00  5.14669147E+00
  5.15727656E+00  5.16998873E+00  5.17792521E+00  5.18679172E+00  5.19221872E+00
  5.21390239E+00  5.26727593E+00  5.29445468E+00  5.30890968E+00  5.31514138E+00
  5.34434377E+00  5.35309281E+00  5.35735649E+00  5.37808739E+00  5.38157554E+00
  5.38699783E+00  5.40602666E+00  5.42274692E+00  5.43884411E+00  5.44125556E+00
  5.44144431E+00  5.50691657E+00  5.53114232E+00  5.57947542E+00  5.59339863E+00
  5.63918403E+00  5.64552670E+00  5.67349080E+00  5.73192866E+00  5.75391063E+00
  5.77859104E+00  5.78326485E+00  5.86265619E+00  5.88797376E+00  5.89764281E+00
  5.96929236E+00  6.02793647E+00  6.07369247E+00  2.21613194E+01  2.22253128E+01
  2.24773533E+01  2.25166812E+01  2.26530474E+01  2.27409471E+01  2.27460824E+01
  2.27990447E+01  2.28212067E+01  2.28489342E+01  2.28489825E+01  2.28994558E+01
  2.29362973E+01  2.29750120E+01  2.30367317E+01  2.30434030E+01  2.30752673E+01
  2.30780354E+01  2.31151255E+01  2.31828878E+01  2.31986526E+01  2.32447147E+01
  2.33375201E+01  2.35581098E+01  2.36212173E+01  2.38479142E+01  2.38857095E+01
  2.39872844E+01
Alpha MO coefficients                      R   N=      952576
 -8.13147472E-05 -1.86464507E-04 -2.05721502E-04  1.75833481E-05  2.91114889E-06
  4.45155212E-05  1.23419816E-05 -3.67917112E-06  1.66646798E-04 -1.76314669E-03
  3.34598520E-03  1.23931073E-04  3.14416341E-05 -1.29268131E-05 -3.78038775E-03
 -1.85974322E-03 -1.56119780E-04  4.24100993E-03  3.09198768E-03  1.02126229E-03
 -3.49629724E-05 -6.33808201E-06 -2.06951452E-06  3.37865547E-05  4.28323871E-06
  6.78927630E-04  1.10151088E-03  5.73673117E-04 -3.89966676E-04 -2.74043243E-04
  9.04716557E-05 -8.01770594E-06 -3.39230019E-05 -2.66906484E-05 -5.29097229E-05
 -5.57797025E-05 -1.35441080E-04  1.16397961E-05  1.06497412E-05  1.53508521E-04
  3.37720542E-04  1.32818006E-03  4.79956862E-05  4.92974091E-05  3.38414099E-05
 -8.94747444E-04 -5.96904573E-04 -2.05442247E-04 -5.66841800E-03 -3.36611463E-03
  2.40177726E-03  1.09329157E-05  5.53463010E-06 -5.45013973E-06 -1.71761756E-05
 -3.09216805E-06 -1.80797467E-04 -5.72298956E-04 -2.65037186E-04  1.46604037E-04
 -7.51540796E-05  4.56907188E-05 -1.08709125E-05 -3.56178466E-06  2.54070727E-06
 -3.84196769E-05  1.09741015E-05 -3.06606695E-05  9.58533593E-07  7.72909705E-06
  2.21466237E-04 -1.93074443E-03 -3.46647389E-03  6.96183801E-05  2.83636512E-05
  2.25552783E-05 -2.11383078E-03 -9.50721116E-04 -1.27807436E-03 -1.11430947E-03
 -1.08581238E-03  3.82843592E-03 -2.21393564E-05 -5.67134546E-05 -1.81659031E-05
 -2.60303885E-05 -1.41928091E-05  6.54561480E-04 -3.47331106E-04 -2.10905280E-04
 -3.53091066E-04 -4.59772269E-04  1.84397922E-05 -2.28889250E-05 -8.62952814E-06
 -4.05862481E-05 -4.21881023E-05 -7.78791997E-06 -4.43047597E-05  2.25587789E-03
  2.91593774E-03 -1.80136500E-04  7.19131237E-03 -4.46096935E-02  1.22101205E-04
  2.22945366E-04  7.76786977E-05 -2.67284705E-04 -1.38551387E-03 -3.83352243E-04
 -2.34012535E-02 -1.32622790E-02 -1.76544971E-02 -4.80476392E-05  2.44363773E-05
  3.00269368E-05 -7.65615618E-05 -1.28816576E-06  1.46286934E-03 -1.49503064E-03
 -1.16361542E-03  1.09100971E-03  2.16312352E-04  9.55053019E-05  6.81499131E-06
  6.84472834E-05 -1.84553400E-04 -2.29843289E-04  9.46372936E-05 -1.82277532E-04
 -8.33454903E-08 -1.61679909E-05  7.30273544E-04 -3.18236268E-03  2.37861730E-02
  4.92375007E-05 -3.99172959E-05  1.10362277E-04 -2.40802225E-03 -6.02210877E-04
 -2.69937221E-03  1.70716086E-02  1.05321872E-02 -1.18915301E-02  3.99830130E-05
  4.51465708E-05  5.47913296E-05  2.33108390E-05  2.41285063E-05 -1.12680293E-03
 -3.83804498E-04 -2.92431249E-04 -5.61172453E-04 -5.10798774E-04 -6.32606605E-05
 -5.37306362E-05 -6.80056759E-05 -8.60017590E-05 -2.02774558E-05 -2.91712425E-05
 -1.15700423E-04 -7.32644902E-06 -2.44811448E-06  1.00315055E-04 -2.01895854E-03
  5.07357945E-05 -5.07877372E-06  1.20118325E-05 -1.81856269E-05 -2.80435023E-04
 -2.49379101E-04 -1.81424313E-04 -3.55655857E-04 -8.00383909E-05  4.16210070E-03
 -3.49995006E-06  2.51098901E-06 -2.04019530E-06 -7.91239393E-06 -9.80992991E-06
 -1.94133931E-04  2.58377819E-04  1.71873050E-04  1.19070479E-07 -9.15182041E-05
 -2.87675290E-05  2.91347792E-05  1.09725857E-05  5.88661516E-06  2.19246941E-05
  8.68780986E-06 -3.48082840E-06 -1.76913466E-05  3.18357735E-04  6.26238628E-04
 -3.46537216E-05 -1.27105940E-05  1.68717186E-05  5.90100020E-06 -2.53113338E-04
 -1.17941552E-03 -6.68662548E-05 -2.46584680E-05 -2.38350674E-05 -3.51229354E-05
  1.50186490E-04  7.11319259E-04  2.85320347E-05  1.03186686E-05  1.52214573E-06
 -4.63703952E-04 -4.83545581E-04 -1.98569039E-03  1.67036966E-02 -8.26126246E-02
  0.00000000E+00  1.13637419E-04  7.44206989E-05  0.00000000E+00 -7.56105605E-04
  1.45683701E-03  0.00000000E+00  7.86586036E-03 -1.89977801E-02 -2.21483369E-05
  0.00000000E+00  9.58044441E-05 -1.31897506E-05  0.00000000E+00 -1.76139257E-04
  0.00000000E+00 -7.91016688E-04  5.43413712E-04  0.00000000E+00 -1.67705716E-04
  0.00000000E+00 -9.19997991E-05  7.37579966E-05  0.00000000E+00  0.00000000E+00
 -2.56990736E-05 -8.33454903E-08 -1.61679909E-05  7.30273544E-04 -3.18236268E-03
  2.37861730E-02 -4.92375007E-05 -3.99172959E-05  1.10362277E-04  2.40802225E-03
 -6.02210877E-04 -2.69937221E-03 -1.70716086E-02  1.05321872E-02 -1.18915301E-02
  3.99830130E-05 -4.51465708E-05  5.47913296E-05  2.33108390E-05 -2.41285063E-05
 -1.12680293E-03  3.83804498E-04 -2.92431249E-04 -5.61172453E-04  5.10798774E-04
 -6.32606605E-05  5.37306362E-05 -6.80056759E-05 -8.60017590E-05  2.02774558E-05
  2.91712425E-05 -1.15700423E-04  2.25587789E-03  2.91593774E-03 -1.80136500E-04
  7.19131237E-03 -4.46096935E-02 -1.22101205E-04  2.22945366E-04  7.76786977E-05
  2.67284705E-04 -1.38551387E-03 -3.83352243E-04  2.34012535E-02 -1.32622790E-02
 -1.76544971E-02 -4.80476392E-05 -2.44363773E-05  3.00269368E-05 -7.65615618E-05
  1.28816576E-06  1.46286934E-03  1.49503064E-03 -1.16361542E-03  1.09100971E-03
 -2.16312352E-04  9.55053019E-05 -6.81499131E-06  6.84472834E-05 -1.84553400E-04
  2.29843289E-04 -9.46372936E-05 -1.82277532E-04  3.30480367E-01  4.29873928E-01
  3.12476081E-02 -4.53860900E-02  1.32682929E-01  0.00000000E+00  2.97456252E-04
 -6.39729317E-04  0.00000000E+00 -1.77946058E-03  5.68443932E-03  0.00000000E+00
 -8.24089379E-03 -3.56562854E-02  1.40867790E-04  0.00000000E+00  5.63964500E-05
 -2.17650115E-06  0.00000000E+00  4.27048735E-04  0.00000000E+00 -7.90588985E-04
  2.30649403E-04  0.00000000E+00  5.02412029E-04  0.00000000E+00 -1.05497981E-04
 -2.30554936E-04  0.00000000E+00  0.00000000E+00  2.56388180E-04 -1.93114077E-04
 -2.15703064E-03  9.06938951E-04  0.00000000E+00 -4.93114431E-04  1.13371166E-03
  1.23419816E-05 -3.67917112E-06  1.66646798E-04 -1.76314669E-03  3.34598520E-03
 -1.23931073E-04  3.14416341E-05 -1.29268131E-05  3.78038775E-03 -1.85974322E-03
 -1.56119780E-04 -4.24100993E-03  3.09198768E-03  1.02126229E-03 -3.49629724E-05
  6.33808201E-06 -2.06951452E-06  3.37865547E-05 -4.28323871E-06  6.78927630E-04
 -1.10151088E-03  5.73673117E-04 -3.89966676E-04  2.74043243E-04  9.04716557E-05
  8.01770594E-06 -3.39230019E-05 -2.66906484E-05  5.29097229E-05  5.57797025E-05
 -1.35441080E-04  9.58533593E-07  7.72909705E-06  2.21466237E-04 -1.93074443E-03
 -3.46647389E-03 -6.96183801E-05  2.83636512E-05  2.25552783E-05  2.11383078E-03
 -9.50721116E-04 -1.27807436E-03  1.11430947E-03 -1.08581238E-03  3.82843592E-03
 -2.21393564E-05  5.67134546E-05 -1.81659031E-05 -2.60303885E-05  1.41928091E-05
  6.54561480E-04  3.47331106E-04 -2.10905280E-04 -3.53091066E-04  4.59772269E-04
  1.84397922E-05  2.28889250E-05 -8.62952814E-06 -4.05862481E-05  4.21881023E-05
  7.78791997E-06 -4.43047597E-05 -7.32644902E-06 -2.44811448E-06  1.00315055E-04
 -2.01895854E-03  5.07357945E-05  5.07877372E-06  1.20118325E-05 -1.81856269E-05
  2.80435023E-04 -2.49379101E-04 -1.81424313E-04  3.55655857E-04 -8.00383909E-05
  4.16210070E-03 -3.49995006E-06 -2.51098901E-06 -2.04019530E-06 -7.91239393E-06
  9.80992991E-06 -1.94133931E-04 -2.58377819E-04  1.71873050E-04  1.19070479E-07
  9.15182041E-05 -2.87675290E-05 -2.91347792E-05  1.09725857E-05  5.88661516E-06
 -2.19246941E-05 -8.68780986E-06 -3.48082840E-06  1.16397961E-05  1.06497412E-05
  1.53508521E-04  3.37720542E-04  1.32818006E-03 -4.79956862E-05  4.92974091E-05
  3.38414099E-05  8.94747444E-04 -5.96904573E-04 -2.05442247E-04  5.66841800E-03
 -3.36611463E-03  2.40177726E-03  1.09329157E-05 -5.53463010E-06 -5.45013973E-06
 -1.71761756E-05  3.09216805E-06 -1.80797467E-04  5.72298956E-04 -2.65037186E-04
  1.46604037E-04  7.51540796E-05  4.56907188E-05  1.08709125E-05 -3.56178466E-06
  2.54070727E-06  3.84196769E-05 -1.09741015E-05 -3.06606695E-05 -8.13147472E-05
 -1.86464507E-04 -2.05721502E-04 -1.75833481E-05  2.91114889E-06  4.45155212E-05
  5.90100020E-06 -2.53113338E-04 -1.17941552E-03  6.68662548E-05 -2.46584680E-05
 -2.38350674E-05 -3.51229354E-05  1.50186490E-04  7.11319259E-04 -2.85320347E-05
  1.03186686E-05  1.52214573E-06 -1.76913466E-05  3.18357735E-04  6.26238628E-04
  3.46537216E-05 -1.27105940E-05  1.68717186E-05 -8.13147472E-05 -1.86464507E-04
 -2.05721502E-04  1.75833481E-05 -2.91114889E-06  4.45155212E-05  1.23419816E-05
 -3.67917112E-06  1.66646798E-04 -1.76314669E-03  3.34598520E-03  1.23931073E-04
 -3.14416341E-05 -1.29268131E-05 -3.78038775E-03  1.85974322E-03 -1.56119780E-04
  4.24100993E-03 -3.09198768E-03  1.02126229E-03 -3.49629724E-05 -6.33808201E-06
  2.06951452E-06  3.37865547E-05 -4.28323871E-06  6.78927630E-04  1.10151088E-03
 -5.73673117E-04 -3.89966676E-04  2.74043243E-04  9.04716557E-05 -8.01770594E-06
  3.39230019E-05 -2.66906484E-05  5.29097229E-05 -5.57797025E-05  1.35441080E-04
  1.16397961E-05  1.06497412E-05  1.53508521E-04  3.37720542E-04  1.32818006E-03
  4.79956862E-05 -4.92974091E-05  3.38414099E-05 -8.94747444E-04  5.96904573E-04
 -2.05442247E-04 -5.66841800E-03  3.36611463E-03  2.40177726E-03  1.09329157E-05
  5.53463010E-06  5.45013973E-06 -1.71761756E-05  3.09216805E-06 -1.80797467E-04
 -5.72298956E-04  2.65037186E-04  1.46604037E-04  7.51540796E-05  4.56907188E-05
 -1.08709125E-05  3.56178466E-06  2.54070727E-06  3.84196769E-05  1.09741015E-05
  3.06606695E-05  9.58533593E-07  7.72909705E-06  2.21466237E-04 -1.93074443E-03
 -3.46647389E-03  6.96183801E-05 -2.83636512E-05  2.25552783E-05 -2.11383078E-03
  9.50721116E-04 -1.27807436E-03 -1.11430947E-03  1.08581238E-03  3.82843592E-03
 -2.21393564E-05 -5.67134546E-05  1.81659031E-05 -2.60303885E-05  1.41928091E-05
  6.54561480E-04 -3.47331106E-04  2.10905280E-04 -3.53091066E-04  4.59772269E-04
  1.84397922E-05 -2.28889250E-05  8.62952814E-06 -4.05862481E-05  4.21881023E-05
 -7.78791997E-06  4.43047597E-05  2.25587789E-03  2.91593774E-03 -1.80136500E-04
  7.19131237E-03 -4.46096935E-02  1.22101205E-04 -2.22945366E-04  7.76786977E-05
 -2.67284705E-04  1.38551387E-03 -3.83352243E-04 -2.34012535E-02  1.32622790E-02
 -1.76544971E-02 -4.80476392E-05  2.44363773E-05 -3.00269368E-05 -7.65615618E-05
  1.28816576E-06  1.46286934E-03 -1.49503064E-03  1.16361542E-03  1.09100971E-03
 -2.16312352E-04  9.55053019E-05  6.81499131E-06 -6.84472834E-05 -1.84553400E-04
  2.29843289E-04  9.46372936E-05  1.82277532E-04 -8.33454903E-08 -1.61679909E-05
  7.30273544E-04 -3.18236268E-03  2.37861730E-02  4.92375007E-05  3.99172959E-05
  1.10362277E-04 -2.40802225E-03  6.02210877E-04 -2.69937221E-03  1.70716086E-02
 -1.05321872E-02 -1.18915301E-02  3.99830130E-05  4.51465708E-05 -5.47913296E-05
  2.33108390E-05 -2.41285063E-05 -1.12680293E-03 -3.83804498E-04  2.92431249E-04
 -5.61172453E-04  5.10798774E-04 -6.32606605E-05 -5.37306362E-05  6.80056759E-05
 -8.60017590E-05  2.02774558E-05 -2.91712425E-05  1.15700423E-04 -7.32644902E-06
 -2.44811448E-06  1.00315055E-04 -2.01895854E-03  5.07357945E-05 -5.07877372E-06
 -1.20118325E-05 -1.81856269E-05 -2.80435023E-04  2.49379101E-04 -1.81424313E-04
 -3.55655857E-04  8.00383909E-05  4.16210070E-03 -3.49995006E-06  2.51098901E-06
  2.04019530E-06 -7.91239393E-06  9.80992991E-06 -1.94133931E-04  2.58377819E-04
 -1.71873050E-04  1.19070479E-07  9.15182041E-05 -2.87675290E-05  2.91347792E-05
 -1.09725857E-05  5.88661516E-06 -2.19246941E-05  8.68780986E-06  3.48082840E-06
 -1.76913466E-05  3.18357735E-04  6.26238628E-04 -3.46537216E-05  1.27105940E-05
  1.68717186E-05  5.90100020E-06 -2.53113338E-04 -1.17941552E-03 -6.68662548E-05
  2.46584680E-05 -2.38350674E-05 -3.51229354E-05  1.50186490E-04  7.11319259E-04
  2.85320347E-05 -1.03186686E-05  1.52214573E-06 -4.63703952E-04 -4.83545581E-04
 -1.98569039E-03  1.67036966E-02 -8.26126246E-02  0.00000000E+00 -1.13637419E-04
  7.44206989E-05  0.00000000E+00  7.56105605E-04  1.45683701E-03  0.00000000E+00
 -7.86586036E-03 -1.89977801E-02 -2.21483369E-05  0.00000000E+00 -9.58044441E-05
 -1.31897506E-05  0.00000000E+00 -1.76139257E-04  0.00000000E+00  7.91016688E-04
  5.43413712E-04  0.00000000E+00 -1.67705716E-04  0.00000000E+00  9.19997991E-05
  7.37579966E-05  0.00000000E+00  0.00000000E+00  2.56990736E-05 -8.33454903E-08
 -1.61679909E-05  7.30273544E-04 -3.18236268E-03  2.37861730E-02 -4.92375007E-05
  3.99172959E-05  1.10362277E-04  2.40802225E-03  6.02210877E-04 -2.69937221E-03
 -1.70716086E-02 -1.05321872E-02 -1.18915301E-02  3.99830130E-05 -4.51465708E-05
 -5.47913296E-05  2.33108390E-05  2.41285063E-05 -1.12680293E-03  3.83804498E-04
  2.92431249E-04 -5.61172453E-04 -5.10798774E-04 -6.32606605E-05  5.37306362E-05
  6.80056759E-05 -8.60017590E-05 -2.02774558E-05  2.91712425E-05  1.15700423E-04
  2.25587789E-03  2.91593774E-03 -1.80136500E-04  7.19131237E-03 -4.46096935E-02
 -1.22101205E-04 -2.22945366E-04  7.76786977E-05  2.67284705E-04  1.38551387E-03
 -3.83352243E-04  2.34012535E-02  1.32622790E-02 -1.76544971E-02 -4.80476392E-05
 -2.44363773E-05 -3.00269368E-05 -7.65615618E-05 -1.28816576E-06  1.46286934E-03
  1.49503064E-03  1.16361542E-03  1.09100971E-03  2.16312352E-04  9.55053019E-05
 -6.81499131E-06 -6.84472834E-05 -1.84553400E-04 -2.29843289E-04 -9.46372936E-05
  1.82277532E-04  3.30480367E-01  4.29873928E-01  3.12476081E-02 -4.53860900E-02
  1.32682929E-01  0.00000000E+00 -2.97456252E-04 -6.39729317E-04  0.00000000E+00
  1.77946058E-03  5.68443932E-03  0.00000000E+00  8.24089379E-03 -3.56562854E-02
  1.40867790E-04  0.00000000E+00 -5.63964500E-05 -2.17650115E-06  0.00000000E+00
  4.27048735E-04  0.00000000E+00  7.90588985E-04  2.30649403E-04  0.00000000E+00
  5.02412029E-04  0.00000000E+00  1.05497981E-04 -2.30554936E-04  0.00000000E+00
  0.00000000E+00 -2.56388180E-04 -1.93114077E-04 -2.15703064E-03  9.06938951E-04
  0.00000000E+00  4.93114431E-04  1.13371166E-03  1.23419816E-05 -3.67917112E-06
  1.66646798E-04 -1.76314669E-03  3.34598520E-03 -1.23931073E-04 -3.14416341E-05
 -1.29268131E-05  3.78038775E-03  1.85974322E-03 -1.56119780E-04 -4.24100993E-03
 -3.09198768E-03  1.02126229E-03 -3.49629724E-05  6.33808201E-06  2.06951452E-06
  3.37865547E-05  4.28323871E-06  6.78927630E-04 -1.10151088E-03 -5.73673117E-04
 -3.89966676E-04 -2.74043243E-04  9.04716557E-05  8.01770594E-06  3.39230019E-05
 -2.66906484E-05 -5.29097229E-05  5.57797025E-05  1.35441080E-04  9.58533593E-07
  7.72909705E-06  2.21466237E-04 -1.93074443E-03 -3.46647389E-03 -6.96183801E-05
 -2.83636512E-05  2.25552783E-05  2.11383078E-03  9.50721116E-04 -1.27807436E-03
  1.11430947E-03  1.08581238E-03  3.82843592E-03 -2.21393564E-05  5.67134546E-05
  1.81659031E-05 -2.60303885E-05 -1.41928091E-05  6.54561480E-04  3.47331106E-04
  2.10905280E-04 -3.53091066E-04 -4.59772269E-04  1.84397922E-05  2.28889250E-05
  8.62952814E-06 -4.05862481E-05 -4.21881023E-05  7.78791997E-06  4.43047597E-05
 -7.32644902E-06 -2.44811448E-06  1.00315055E-04 -2.01895854E-03  5.07357945E-05
  5.07877372E-06 -1.20118325E-05 -1.81856269E-05  2.80435023E-04  2.49379101E-04
 -1.81424313E-04  3.55655857E-04  8.00383909E-05  4.16210070E-03 -3.49995006E-06
 -2.51098901E-06  2.04019530E-06 -7.91239393E-06 -9.80992991E-06 -1.94133931E-04
 -2.58377819E-04 -1.71873050E-04  1.19070479E-07 -9.15182041E-05 -2.87675290E-05
 -2.91347792E-05 -1.09725857E-05  5.88661516E-06  2.19246941E-05 -8.68780986E-06
  3.48082840E-06  1.16397961E-05  1.06497412E-05  1.53508521E-04  3.37720542E-04
  1.32818006E-03 -4.79956862E-05 -4.92974091E-05  3.38414099E-05  8.94747444E-04
  5.96904573E-04 -2.05442247E-04  5.66841800E-03  3.36611463E-03  2.40177726E-03
  1.09329157E-05 -5.53463010E-06  5.45013973E-06 -1.71761756E-05 -3.09216805E-06
 -1.80797467E-04  5.72298956E-04  2.65037186E-04  1.46604037E-04 -7.51540796E-05
  4.56907188E-05  1.08709125E-05  3.56178466E-06  2.54070727E-06 -3.84196769E-05
 -1.09741015E-05  3.06606695E-05 -8.13147472E-05 -1.86464507E-04 -2.05721502E-04
 -1.75833481E-05 -2.91114889E-06  4.45155212E-05  5.90100020E-06 -2.53113338E-04
 -1.17941552E-03  6.68662548E-05  2.46584680E-05 -2.38350674E-05 -3.51229354E-05
  1.50186490E-04  7.11319259E-04 -2.85320347E-05 -1.03186686E-05  1.52214573E-06
 -1.76913466E-05  3.18357735E-04  6.26238628E-04  3.46537216E-05  1.27105940E-05
  1.68717186E-05 -4.81430825E-05 -3.82121613E-04 -2.42393406E-04  1.07847420E-04
  6.54381798E-05  3.39025157E-05  7.40836332E-05  1.60977494E-05  1.46859211E-03
 -7.90652375E-03  2.68896859E-03  1.29757290E-04  1.30514221E-05 -4.09647747E-07
 -2.00989252E-03 -7.58642166E-04  1.20659352E-03  2.35054287E-03  9.87074004E-04
  6.72723431E-04 -6.77019313E-05  6.04455634E-05  6.02031936E-05 -1.91727588E-06
  1.51144092E-05  1.31718576E-03 -2.15566228E-04 -2.63555628E-04 -9.49729158E-04
 -1.52053005E-03  8.12791331E-06  4.70651421E-05  3.14671094E-05  3.21204126E-05
  7.12002607E-05  2.90193662E-05 -1.17684411E-04  1.51229765E-05  1.15828516E-05
  8.92767934E-05  1.32006452E-03 -5.34562587E-03  4.74062582E-05  3.44488947E-05
  3.41475227E-05 -6.79426611E-04 -4.84079837E-04 -3.84165319E-06 -3.59595311E-03
 -1.92721084E-03 -7.15881311E-04  1.51505905E-05 -4.92592131E-06 -2.07210227E-05
 -1.36996548E-06  1.34727380E-05 -2.50644369E-04 -4.12371723E-04 -1.69281956E-04
  5.71699176E-05  3.48495206E-05  2.52409389E-05  1.23110684E-06  3.69723846E-07
 -2.30572940E-05 -1.88349063E-05 -1.00600531E-05 -3.26082387E-05  1.98773605E-05
  1.49307464E-05 -9.73555060E-05  2.08461608E-03 -6.45047314E-03  4.40463874E-05
  9.28520148E-06 -2.17887302E-05  5.78314294E-04  2.19141616E-04  1.35027405E-03
 -2.75171523E-03 -1.23817358E-03  3.00303535E-03 -2.39252325E-05 -1.85185026E-05
 -3.60102099E-06  3.88610464E-05  7.17150375E-06  2.14248861E-04  6.07675421E-04
  2.12942941E-04  4.82728748E-05  9.73592123E-05  1.52791637E-07 -3.89458676E-06
  9.70725433E-06  1.54956155E-05  2.61406131E-06  1.08411059E-05 -1.42628902E-06
  2.33879867E-03  3.01781989E-03 -5.86784455E-04  6.90371832E-03 -7.25221057E-02
  2.45893394E-04 -8.13079339E-05  7.58710686E-05 -1.59154580E-03  5.17971506E-04
 -1.64756483E-04 -2.91312853E-02 -1.81065352E-02 -9.89567910E-03 -7.73317073E-05
  1.22305353E-05  7.10956305E-06  3.29591373E-05 -1.20602641E-06  2.20219609E-03
 -1.56108234E-03 -7.35554755E-04 -3.76627571E-04  7.80713193E-04 -2.44202390E-05
 -2.04523728E-05  5.61754133E-06 -1.43942198E-04 -1.24518107E-04 -1.92421109E-04
 -2.55698008E-04  5.88163495E-05  3.04459701E-05  1.08182180E-03 -4.86015529E-03
  4.31021747E-02  5.98228619E-05  6.60564312E-05  1.00322273E-04 -1.04555935E-03
 -8.07696772E-04 -3.91906536E-03  1.62868026E-02  1.00708422E-02 -5.81115858E-03
 -3.78510475E-05  8.54206297E-05  1.34853426E-05  4.82869167E-06  3.43432812E-05
 -1.29341420E-03 -1.09873791E-03 -5.03976172E-04  7.20004683E-05 -2.77484439E-04
 -5.51337587E-05 -7.57609049E-05 -3.33779659E-05 -3.15399052E-05 -8.61337778E-05
  5.48198136E-06 -1.94393699E-05  1.25705900E-05  5.95283456E-06  2.04955349E-04
 -1.28813248E-03  5.20526952E-03  1.97439318E-05  3.35010652E-06 -2.28273428E-05
 -2.61590990E-04 -1.80016451E-04  6.54048091E-04  1.81253183E-03  7.66424157E-04
  3.22643766E-03  1.35216268E-06  5.40381376E-07 -2.68974599E-06  9.11959122E-06
 -6.54472186E-06  1.10273783E-04  3.09067309E-04  1.31195116E-04 -1.65552332E-04
 -1.85452636E-04 -1.28276989E-05  1.27693991E-05 -4.68432128E-06  2.13151104E-05
  2.14962993E-05 -1.78268950E-06  1.94869112E-06  8.37253134E-06  1.49926350E-04
 -4.56213430E-05 -3.85410479E-05 -1.44015421E-05  4.18316774E-06  3.97881606E-05
 -2.28538502E-04 -1.33499728E-03 -5.37066363E-05 -1.77794112E-05 -3.41185472E-07
 -1.35508343E-05  3.13875561E-04  8.41552175E-04  2.63546604E-05  2.19926162E-05
  4.79403646E-05 -2.19512360E-04 -2.39384521E-04 -9.91760733E-04  9.81982898E-03
 -1.09824436E-01  0.00000000E+00 -5.08924945E-05 -4.08529142E-05  0.00000000E+00
  2.96939996E-03  6.34262953E-04  0.00000000E+00  5.58224949E-03 -2.54086776E-02
 -9.69212853E-05  0.00000000E+00 -6.58513132E-05 -2.11551984E-05  0.00000000E+00
 -1.97583511E-04  0.00000000E+00  6.99644559E-04 -1.15447890E-03  0.00000000E+00
 -1.70135501E-04  0.00000000E+00 -9.02383142E-05 -8.09779468E-05  0.00000000E+00
  0.00000000E+00 -4.87031939E-05  5.88163495E-05  3.04459701E-05  1.08182180E-03
 -4.86015529E-03  4.31021747E-02 -5.98228619E-05  6.60564312E-05  1.00322273E-04
  1.04555935E-03 -8.07696772E-04 -3.91906536E-03 -1.62868026E-02  1.00708422E-02
 -5.81115858E-03 -3.78510475E-05 -8.54206297E-05  1.34853426E-05  4.82869167E-06
 -3.43432812E-05 -1.29341420E-03  1.09873791E-03 -5.03976172E-04  7.20004683E-05
  2.77484439E-04 -5.51337587E-05  7.57609049E-05 -3.33779659E-05 -3.15399052E-05
  8.61337778E-05 -5.48198136E-06 -1.94393699E-05  2.33879867E-03  3.01781989E-03
 -5.86784455E-04  6.90371832E-03 -7.25221057E-02 -2.45893394E-04 -8.13079339E-05
  7.58710686E-05  1.59154580E-03  5.17971506E-04 -1.64756483E-04  2.91312853E-02
 -1.81065352E-02 -9.89567910E-03 -7.73317073E-05 -1.22305353E-05  7.10956305E-06
  3.29591373E-05  1.20602641E-06  2.20219609E-03  1.56108234E-03 -7.35554755E-04
 -3.76627571E-04 -7.80713193E-04 -2.44202390E-05  2.04523728E-05  5.61754133E-06
 -1.43942198E-04  1.24518107E-04  1.92421109E-04 -2.55698008E-04  3.30507140E-01
  4.29839210E-01  3.34633512E-02 -5.76268877E-02  2.57950530E-01  0.00000000E+00
  1.47083615E-04 -6.29648373E-04  0.00000000E+00 -5.69934431E-03  5.59042649E-03
  0.00000000E+00  2.01394756E-02 -6.33304658E-02  9.27301733E-05  0.00000000E+00
 -9.43194929E-05  1.93009542E-04  0.00000000E+00  2.50087221E-03  0.00000000E+00
  1.28916674E-04  7.08556533E-04  0.00000000E+00  4.67630325E-04  0.00000000E+00
 -2.52577415E-04 -2.21734080E-05  0.00000000E+00  0.00000000E+00  6.70406408E-05
 -1.03342094E-04 -3.21799292E-03  2.61684718E-03  0.00000000E+00 -2.43580091E-04
  1.20249704E-03  7.40836332E-05  1.60977494E-05  1.46859211E-03 -7.90652375E-03
  2.68896859E-03 -1.29757290E-04  1.30514221E-05 -4.09647747E-07  2.00989252E-03
 -7.58642166E-04  1.20659352E-03 -2.35054287E-03  9.87074004E-04  6.72723431E-04
 -6.77019313E-05 -6.04455634E-05  6.02031936E-05 -1.91727588E-06 -1.51144092E-05
  1.31718576E-03  2.15566228E-04 -2.63555628E-04 -9.49729158E-04  1.52053005E-03
  8.12791331E-06 -4.70651421E-05  3.14671094E-05  3.21204126E-05 -7.12002607E-05
 -2.90193662E-05 -1.17684411E-04  1.98773605E-05  1.49307464E-05 -9.73555060E-05
  2.08461608E-03 -6.45047314E-03 -4.40463874E-05  9.28520148E-06 -2.17887302E-05
 -5.78314294E-04  2.19141616E-04  1.35027405E-03  2.75171523E-03 -1.23817358E-03
  3.00303535E-03 -2.39252325E-05  1.85185026E-05 -3.60102099E-06  3.88610464E-05
 -7.17150375E-06  2.14248861E-04 -6.07675421E-04  2.12942941E-04  4.82728748E-05
 -9.73592123E-05  1.52791637E-07  3.89458676E-06  9.70725433E-06  1.54956155E-05
 -2.61406131E-06 -1.08411059E-05 -1.42628902E-06  1.25705900E-05  5.95283456E-06
  2.04955349E-04 -1.28813248E-03  5.20526952E-03 -1.97439318E-05  3.35010652E-06
 -2.28273428E-05  2.61590990E-04 -1.80016451E-04  6.54048091E-04 -1.81253183E-03
  7.66424157E-04  3.22643766E-03  1.35216268E-06 -5.40381376E-07 -2.68974599E-06
  9.11959122E-06  6.54472186E-06  1.10273783E-04 -3.09067309E-04  1.31195116E-04
 -1.65552332E-04  1.85452636E-04 -1.28276989E-05 -1.27693991E-05 -4.68432128E-06
  2.13151104E-05 -2.14962993E-05  1.78268950E-06  1.94869112E-06  1.51229765E-05
  1.15828516E-05  8.92767934E-05  1.32006452E-03 -5.34562587E-03 -4.74062582E-05
  3.44488947E-05  3.41475227E-05  6.79426611E-04 -4.84079837E-04 -3.84165319E-06
  3.59595311E-03 -1.92721084E-03 -7.15881311E-04  1.51505905E-05  4.92592131E-06
 -2.07210227E-05 -1.36996548E-06 -1.34727380E-05 -2.50644369E-04  4.12371723E-04
 -1.69281956E-04  5.71699176E-05 -3.48495206E-05  2.52409389E-05 -1.23110684E-06
  3.69723846E-07 -2.30572940E-05  1.88349063E-05  1.00600531E-05 -3.26082387E-05
 -4.81430825E-05 -3.82121613E-04 -2.42393406E-04 -1.07847420E-04  6.54381798E-05
  3.39025157E-05  3.97881606E-05 -2.28538502E-04 -1.33499728E-03  5.37066363E-05
 -1.77794112E-05 -3.41185472E-07 -1.35508343E-05  3.13875561E-04  8.41552175E-04
 -2.63546604E-05  2.19926162E-05  4.79403646E-05  8.37253134E-06  1.49926350E-04
 -4.56213430E-05  3.85410479E-05 -1.44015421E-05  4.18316774E-06  4.81430825E-05
  3.82121613E-04  2.42393406E-04 -1.07847420E-04  6.54381798E-05 -3.39025157E-05
 -7.40836332E-05 -1.60977494E-05 -1.46859211E-03  7.90652375E-03 -2.68896859E-03
 -1.29757290E-04  1.30514221E-05  4.09647747E-07  2.00989252E-03 -7.58642166E-04
 -1.20659352E-03 -2.35054287E-03  9.87074004E-04 -6.72723431E-04  6.77019313E-05
 -6.04455634E-05  6.02031936E-05  1.91727588E-06  1.51144092E-05 -1.31718576E-03
  2.15566228E-04 -2.63555628E-04  9.49729158E-04 -1.52053005E-03 -8.12791331E-06
 -4.70651421E-05  3.14671094E-05 -3.21204126E-05  7.12002607E-05 -2.90193662E-05
 -1.17684411E-04 -1.51229765E-05 -1.15828516E-05 -8.92767934E-05 -1.32006452E-03
  5.34562587E-03 -4.74062582E-05  3.44488947E-05 -3.41475227E-05  6.79426611E-04
 -4.84079837E-04  3.84165319E-06  3.59595311E-03 -1.92721084E-03  7.15881311E-04
 -1.51505905E-05  4.92592131E-06 -2.07210227E-05  1.36996548E-06  1.34727380E-05
  2.50644369E-04  4.12371723E-04 -1.69281956E-04 -5.71699176E-05  3.48495206E-05
 -2.52409389E-05 -1.23110684E-06  3.69723846E-07  2.30572940E-05 -1.88349063E-05
  1.00600531E-05 -3.26082387E-05 -1.98773605E-05 -1.49307464E-05  9.73555060E-05
 -2.08461608E-03  6.45047314E-03 -4.40463874E-05  9.28520148E-06  2.17887302E-05
 -5.78314294E-04  2.19141616E-04 -1.35027405E-03  2.75171523E-03 -1.23817358E-03
 -3.00303535E-03  2.39252325E-05  1.85185026E-05 -3.60102099E-06 -3.88610464E-05
  7.17150375E-06 -2.14248861E-04 -6.07675421E-04  2.12942941E-04 -4.82728748E-05
  9.73592123E-05 -1.52791637E-07  3.89458676E-06  9.70725433E-06 -1.54956155E-05
  2.61406131E-06 -1.08411059E-05 -1.42628902E-06 -2.33879867E-03 -3.01781989E-03
  5.86784455E-04 -6.90371832E-03  7.25221057E-02 -2.45893394E-04 -8.13079339E-05
 -7.58710686E-05  1.59154580E-03  5.17971506E-04  1.64756483E-04  2.91312853E-02
 -1.81065352E-02  9.89567910E-03  7.73317073E-05 -1.22305353E-05  7.10956305E-06
 -3.29591373E-05 -1.20602641E-06 -2.20219609E-03  1.56108234E-03 -7.35554755E-04
  3.76627571E-04  7.80713193E-04  2.44202390E-05  2.04523728E-05  5.61754133E-06
  1.43942198E-04 -1.24518107E-04  1.92421109E-04 -2.55698008E-04 -5.88163495E-05
 -3.04459701E-05 -1.08182180E-03  4.86015529E-03 -4.31021747E-02 -5.98228619E-05
  6.60564312E-05 -1.00322273E-04  1.04555935E-03 -8.07696772E-04  3.91906536E-03
 -1.62868026E-02  1.00708422E-02  5.81115858E-03  3.78510475E-05 -8.54206297E-05
  1.34853426E-05 -4.82869167E-06  3.43432812E-05  1.29341420E-03  1.09873791E-03
 -5.03976172E-04 -7.20004683E-05 -2.77484439E-04  5.51337587E-05  7.57609049E-05
 -3.33779659E-05  3.15399052E-05 -8.61337778E-05 -5.48198136E-06 -1.94393699E-05
 -1.25705900E-05 -5.95283456E-06 -2.04955349E-04  1.28813248E-03 -5.20526952E-03
 -1.97439318E-05  3.35010652E-06  2.28273428E-05  2.61590990E-04 -1.80016451E-04
 -6.54048091E-04 -1.81253183E-03  7.66424157E-04 -3.22643766E-03 -1.35216268E-06
 -5.40381376E-07 -2.68974599E-06 -9.11959122E-06 -6.54472186E-06 -1.10273783E-04
 -3.09067309E-04  1.31195116E-04  1.65552332E-04 -1.85452636E-04  1.28276989E-05
 -1.27693991E-05 -4.68432128E-06 -2.13151104E-05  2.14962993E-05  1.78268950E-06
  1.94869112E-06 -8.37253134E-06 -1.49926350E-04  4.56213430E-05  3.85410479E-05
 -1.44015421E-05 -4.18316774E-06 -3.97881606E-05  2.28538502E-04  1.33499728E-03
  5.37066363E-05 -1.77794112E-05  3.41185472E-07  1.35508343E-05 -3.13875561E-04
 -8.41552175E-04 -2.63546604E-05  2.19926162E-05 -4.79403646E-05  2.19512360E-04
  2.39384521E-04  9.91760733E-04 -9.81982898E-03  1.09824436E-01  0.00000000E+00
 -5.08924945E-05  4.08529142E-05  0.00000000E+00  2.96939996E-03 -6.34262953E-04
  0.00000000E+00  5.58224949E-03  2.54086776E-02  9.69212853E-05  0.00000000E+00
 -6.58513132E-05  2.11551984E-05  0.00000000E+00  1.97583511E-04  0.00000000E+00
  6.99644559E-04  1.15447890E-03  0.00000000E+00  1.70135501E-04  0.00000000E+00
 -9.02383142E-05  8.09779468E-05  0.00000000E+00  0.00000000E+00 -4.87031939E-05
 -5.88163495E-05 -3.04459701E-05 -1.08182180E-03  4.86015529E-03 -4.31021747E-02
  5.98228619E-05  6.60564312E-05 -1.00322273E-04 -1.04555935E-03 -8.07696772E-04
  3.91906536E-03  1.62868026E-02  1.00708422E-02  5.81115858E-03  3.78510475E-05
  8.54206297E-05  1.34853426E-05 -4.82869167E-06 -3.43432812E-05  1.29341420E-03
 -1.09873791E-03 -5.03976172E-04 -7.20004683E-05  2.77484439E-04  5.51337587E-05
 -7.57609049E-05 -3.33779659E-05  3.15399052E-05  8.61337778E-05  5.48198136E-06
 -1.94393699E-05 -2.33879867E-03 -3.01781989E-03  5.86784455E-04 -6.90371832E-03
  7.25221057E-02  2.45893394E-04 -8.13079339E-05 -7.58710686E-05 -1.59154580E-03
  5.17971506E-04  1.64756483E-04 -2.91312853E-02 -1.81065352E-02  9.89567910E-03
  7.73317073E-05  1.22305353E-05  7.10956305E-06 -3.29591373E-05  1.20602641E-06
 -2.20219609E-03 -1.56108234E-03 -7.35554755E-04  3.76627571E-04 -7.80713193E-04
  2.44202390E-05 -2.04523728E-05  5.61754133E-06  1.43942198E-04  1.24518107E-04
 -1.92421109E-04 -2.55698008E-04 -3.30507140E-01 -4.29839210E-01 -3.34633512E-02
  5.76268877E-02 -2.57950530E-01  0.00000000E+00  1.47083615E-04  6.29648373E-04
  0.00000000E+00 -5.69934431E-03 -5.59042649E-03  0.00000000E+00  2.01394756E-02
  6.33304658E-02 -9.27301733E-05  0.00000000E+00 -9.43194929E-05 -1.93009542E-04
  0.00000000E+00 -2.50087221E-03  0.00000000E+00  1.28916674E-04 -7.08556533E-04
  0.00000000E+00 -4.67630325E-04  0.00000000E+00 -2.52577415E-04  2.21734080E-05
  0.00000000E+00  0.00000000E+00  6.70406408E-05  1.03342094E-04  3.21799292E-03
 -2.61684718E-03  0.00000000E+00 -2.43580091E-04 -1.20249704E-03 -7.40836332E-05
 -1.60977494E-05 -1.46859211E-03  7.90652375E-03 -2.68896859E-03  1.29757290E-04
  1.30514221E-05  4.09647747E-07 -2.00989252E-03 -7.58642166E-04 -1.20659352E-03
  2.35054287E-03  9.87074004E-04 -6.72723431E-04  6.77019313E-05  6.04455634E-05
  6.02031936E-05  1.91727588E-06 -1.51144092E-05 -1.31718576E-03 -2.15566228E-04
 -2.63555628E-04  9.49729158E-04  1.52053005E-03 -8.12791331E-06  4.70651421E-05
  3.14671094E-05 -3.21204126E-05 -7.12002607E-05  2.90193662E-05 -1.17684411E-04
 -1.98773605E-05 -1.49307464E-05  9.73555060E-05 -2.08461608E-03  6.45047314E-03
  4.40463874E-05  9.28520148E-06  2.17887302E-05  5.78314294E-04  2.19141616E-04
 -1.35027405E-03 -2.75171523E-03 -1.23817358E-03 -3.00303535E-03  2.39252325E-05
 -1.85185026E-05 -3.60102099E-06 -3.88610464E-05 -7.17150375E-06 -2.14248861E-04
  6.07675421E-04  2.12942941E-04 -4.82728748E-05 -9.73592123E-05 -1.52791637E-07
 -3.89458676E-06  9.70725433E-06 -1.54956155E-05 -2.61406131E-06  1.08411059E-05
 -1.42628902E-06 -1.25705900E-05 -5.95283456E-06 -2.04955349E-04  1.28813248E-03
 -5.20526952E-03  1.97439318E-05  3.35010652E-06  2.28273428E-05 -2.61590990E-04
 -1.80016451E-04 -6.54048091E-04  1.81253183E-03  7.66424157E-04 -3.22643766E-03
 -1.35216268E-06  5.40381376E-07 -2.68974599E-06 -9.11959122E-06  6.54472186E-06
 -1.10273783E-04  3.09067309E-04  1.31195116E-04  1.65552332E-04  1.85452636E-04
  1.28276989E-05  1.27693991E-05 -4.68432128E-06 -2.13151104E-05 -2.14962993E-05
 -1.78268950E-06  1.94869112E-06 -1.51229765E-05 -1.15828516E-05 -8.92767934E-05
 -1.32006452E-03  5.34562587E-03  4.74062582E-05  3.44488947E-05 -3.41475227E-05
 -6.79426611E-04 -4.84079837E-04  3.84165319E-06 -3.59595311E-03 -1.92721084E-03
  7.15881311E-04 -1.51505905E-05 -4.92592131E-06 -2.07210227E-05  1.36996548E-06
 -1.34727380E-05  2.50644369E-04 -4.12371723E-04 -1.69281956E-04 -5.71699176E-05
 -3.48495206E-05 -2.52409389E-05  1.23110684E-06  3.69723846E-07  2.30572940E-05
  1.88349063E-05 -1.00600531E-05 -3.26082387E-05  4.81430825E-05  3.82121613E-04
  2.42393406E-04  1.07847420E-04  6.54381798E-05 -3.39025157E-05 -3.97881606E-05
  2.28538502E-04  1.33499728E-03 -5.37066363E-05 -1.77794112E-05  3.41185472E-07
  1.35508343E-05 -3.13875561E-04 -8.41552175E-04  2.63546604E-05  2.19926162E-05
 -4.79403646E-05 -8.37253134E-06 -1.49926350E-04  4.56213430E-05 -3.85410479E-05
 -1.44015421E-05 -4.18316774E-06 -2.63015185E-05 -2.17135660E-04  3.61979171E-04
 -5.43769860E-05 -1.34785855E-05  5.45868829E-05  3.00574527E-05  2.10088564E-05
  6.18606435E-04 -4.33046218E-03 -1.86632487E-02  1.06178635E-04  7.23439783E-05
 -6.04325665E-05 -3.49898134E-03 -2.04295702E-03  1.79699232E-03 -6.66020194E-03
 -3.61041290E-03  2.99743035E-03  1.67236623E-06  2.18499629E-05  3.59336269E-05
 -2.46548903E-05 -1.70082172E-05  2.60041120E-04  1.28479834E-03  6.05733499E-04
 -1.32429417E-04 -6.67582643E-04 -5.58324069E-05  5.45324714E-06  1.34614358E-05
  2.40728531E-05  8.29978735E-05  2.10671938E-05 -6.17975076E-05  9.86612090E-05
  8.53122892E-05  6.38929648E-04 -2.93493175E-03  1.72902346E-02  8.98155919E-05
  1.06581943E-05  1.22193155E-05 -1.02333316E-03 -4.32084086E-04  1.08536020E-04
  2.69195307E-03  1.84391629E-03  6.35446963E-03 -8.90159120E-05 -7.19256080E-06
 -1.48002189E-05  4.19902881E-05  3.82417294E-05  7.81536260E-04 -8.31950893E-05
 -3.96217506E-05 -6.39672110E-04 -6.57082159E-04 -3.82698799E-05 -2.67067076E-05
 -3.47865699E-05 -2.96461979E-05 -8.33168764E-06 -4.07042526E-05 -8.63591132E-05
  2.73593400E-07  1.28614998E-06  8.56117824E-05 -1.63860513E-03  9.99219222E-03
 -4.31710219E-06  9.54312864E-06  3.09099084E-05 -4.14874340E-04 -3.22237701E-04
 -5.80042227E-04  2.53123006E-03  1.63179384E-03 -5.04888716E-03 -1.34744689E-05
  6.60440995E-06  1.58320801E-05  2.35900388E-06 -1.20789630E-05  1.77752648E-04
 -3.36988038E-04 -2.51475370E-04 -9.62650524E-05 -1.56392054E-04  1.69955021E-05
 -2.49226206E-06 -2.01638497E-06 -1.20164791E-05 -3.06733900E-05  1.16551381E-05
  1.03215129E-05  6.77518953E-05  8.79076383E-05  1.95201006E-04 -4.81140025E-04
  3.23002160E-02  5.96883723E-05  3.93148038E-05 -1.63070916E-04 -3.82574366E-03
 -1.97072632E-03  5.00441651E-03 -2.72052317E-04 -1.29230321E-05  1.09475016E-02
  3.65697315E-05 -9.13228234E-06 -1.03145723E-04 -1.92480170E-05  2.28356236E-05
 -1.95701240E-03 -9.98405422E-04  1.42826523E-04  4.41553758E-04  4.53359519E-04
  3.12998976E-05 -6.56373785E-05 -1.02344659E-04  2.27728536E-05  3.40924491E-05
 -2.65547551E-05 -8.29539274E-05  5.07681136E-03  6.56356337E-03  9.55160592E-04
  2.73776404E-03 -4.85667585E-02  1.71761970E-04  2.39008295E-04 -7.48565238E-05
 -1.44646009E-03 -2.06368306E-03  2.41732950E-03 -9.31912124E-03 -6.98807619E-03
  6.92344805E-03 -2.35124551E-05  4.49568625E-05  5.25624755E-05 -6.37182391E-05
 -2.62720976E-05  2.57358060E-03  8.75438648E-04  6.51803709E-04  3.63260870E-04
 -9.21623658E-04 -8.94901132E-05  1.03668251E-04  9.42533415E-05  1.79917419E-04
  2.54761014E-04  7.69867329E-05 -3.31604964E-04  1.96127953E-05  2.14041708E-05
  1.36219500E-05  2.95146290E-04 -1.47873457E-02  5.50703834E-05  2.43213443E-05
 -2.88535557E-06 -4.76155012E-04 -1.99781319E-04 -6.31161029E-04 -4.27165938E-03
 -2.22171384E-03 -4.71972501E-03 -2.13490637E-05  2.91300669E-05  4.99728427E-06
  1.49680721E-06 -4.58904878E-06  2.89903156E-04 -2.38931728E-04 -1.18734967E-04
 -6.20703953E-05 -2.03778506E-05 -5.68572721E-06  1.92926634E-05  7.58682796E-06
  6.04003647E-07 -5.64119419E-06  2.05090409E-06 -1.67518699E-05 -1.07763794E-04
  2.92514681E-04  1.70563781E-03  1.01893733E-04  5.49701157E-05  4.24754205E-05
 -3.18026914E-05  2.35637136E-04  1.03374860E-03  1.08072321E-05  1.58937929E-05
 -4.73050604E-05  2.42488588E-05 -3.70500307E-04 -1.49548552E-03 -7.52955050E-05
 -2.39621735E-05 -1.27446114E-05  3.30280938E-01  4.29799657E-01  3.21433518E-02
 -4.32369090E-02  1.08960453E-01  0.00000000E+00  3.18300453E-04  5.73261914E-04
  0.00000000E+00 -1.65647148E-03 -2.34606700E-03  0.00000000E+00 -9.09541055E-03
  2.72261691E-02 -3.59127440E-04  0.00000000E+00 -1.09651429E-04  1.41050613E-05
  0.00000000E+00 -1.39483662E-04  0.00000000E+00 -4.38980569E-04  1.66202620E-03
  0.00000000E+00 -2.90723981E-04  0.00000000E+00  2.43414307E-04  2.17685923E-04
  0.00000000E+00  0.00000000E+00  1.77682337E-04  5.07681136E-03  6.56356337E-03
  9.55160592E-04  2.73776404E-03 -4.85667585E-02 -1.71761970E-04  2.39008295E-04
 -7.48565238E-05  1.44646009E-03 -2.06368306E-03  2.41732950E-03  9.31912124E-03
 -6.98807619E-03  6.92344805E-03 -2.35124551E-05 -4.49568625E-05  5.25624755E-05
 -6.37182391E-05  2.62720976E-05  2.57358060E-03 -8.75438648E-04  6.51803709E-04
  3.63260870E-04  9.21623658E-04 -8.94901132E-05 -1.03668251E-04  9.42533415E-05
  1.79917419E-04 -2.54761014E-04 -7.69867329E-05 -3.31604964E-04  6.77518953E-05
  8.79076383E-05  1.95201006E-04 -4.81140025E-04  3.23002160E-02 -5.96883723E-05
  3.93148038E-05 -1.63070916E-04  3.82574366E-03 -1.97072632E-03  5.00441651E-03
  2.72052317E-04 -1.29230321E-05  1.09475016E-02  3.65697315E-05  9.13228234E-06
 -1.03145723E-04 -1.92480170E-05 -2.28356236E-05 -1.95701240E-03  9.98405422E-04
  1.42826523E-04  4.41553758E-04 -4.53359519E-04  3.12998976E-05  6.56373785E-05
 -1.02344659E-04  2.27728536E-05 -3.40924491E-05  2.65547551E-05 -8.29539274E-05
  4.37496311E-04  6.84241853E-04 -1.57424113E-03  1.29042106E-02 -4.83685929E-02
  0.00000000E+00  3.53820848E-05 -4.24005555E-05  0.00000000E+00  1.01488328E-04
 -4.39760651E-04  0.00000000E+00  1.63326549E-03  1.70173068E-02  8.78238533E-05
  0.00000000E+00 -1.53888513E-04 -2.22418291E-05  0.00000000E+00 -9.47164928E-04
  0.00000000E+00  6.53621531E-04  4.91540356E-04  0.00000000E+00  1.59610469E-04
  0.00000000E+00 -4.40844669E-05 -6.75655449E-05  0.00000000E+00  0.00000000E+00
  1.17960798E-06  9.17548492E-06  8.28533022E-05 -3.05895814E-03  0.00000000E+00
  1.48329502E-05  9.79297901E-05  3.00574527E-05  2.10088564E-05  6.18606435E-04
 -4.33046218E-03 -1.86632487E-02 -1.06178635E-04  7.23439783E-05 -6.04325665E-05
  3.49898134E-03 -2.04295702E-03  1.79699232E-03  6.66020194E-03 -3.61041290E-03
  2.99743035E-03  1.67236623E-06 -2.18499629E-05  3.59336269E-05 -2.46548903E-05
  1.70082172E-05  2.60041120E-04 -1.28479834E-03  6.05733499E-04 -1.32429417E-04
  6.67582643E-04 -5.58324069E-05 -5.45324714E-06  1.34614358E-05  2.40728531E-05
 -8.29978735E-05 -2.10671938E-05 -6.17975076E-05  2.73593400E-07  1.28614998E-06
  8.56117824E-05 -1.63860513E-03  9.99219222E-03  4.31710219E-06  9.54312864E-06
  3.09099084E-05  4.14874340E-04 -3.22237701E-04 -5.80042227E-04 -2.53123006E-03
  1.63179384E-03 -5.04888716E-03 -1.34744689E-05 -6.60440995E-06  1.58320801E-05
  2.35900388E-06  1.20789630E-05  1.77752648E-04  3.36988038E-04 -2.51475370E-04
 -9.62650524E-05  1.56392054E-04  1.69955021E-05  2.49226206E-06 -2.01638497E-06
 -1.20164791E-05  3.06733900E-05 -1.16551381E-05  1.03215129E-05  1.96127953E-05
  2.14041708E-05  1.36219500E-05  2.95146290E-04 -1.47873457E-02 -5.50703834E-05
  2.43213443E-05 -2.88535557E-06  4.76155012E-04 -1.99781319E-04 -6.31161029E-04
  4.27165938E-03 -2.22171384E-03 -4.71972501E-03 -2.13490637E-05 -2.91300669E-05
  4.99728427E-06  1.49680721E-06  4.58904878E-06  2.89903156E-04  2.38931728E-04
 -1.18734967E-04 -6.20703953E-05  2.03778506E-05 -5.68572721E-06 -1.92926634E-05
  7.58682796E-06  6.04003647E-07  5.64119419E-06 -2.05090409E-06 -1.67518699E-05
  9.86612090E-05  8.53122892E-05  6.38929648E-04 -2.93493175E-03  1.72902346E-02
 -8.98155919E-05  1.06581943E-05  1.22193155E-05  1.02333316E-03 -4.32084086E-04
  1.08536020E-04 -2.69195307E-03  1.84391629E-03  6.35446963E-03 -8.90159120E-05
  7.19256080E-06 -1.48002189E-05  4.19902881E-05 -3.82417294E-05  7.81536260E-04
  8.31950893E-05 -3.96217506E-05 -6.39672110E-04  6.57082159E-04 -3.82698799E-05
  2.67067076E-05 -3.47865699E-05 -2.96461979E-05  8.33168764E-06  4.07042526E-05
 -8.63591132E-05 -2.63015185E-05 -2.17135660E-04  3.61979171E-04  5.43769860E-05
 -1.34785855E-05  5.45868829E-05 -3.18026914E-05  2.35637136E-04  1.03374860E-03
 -1.08072321E-05  1.58937929E-05 -4.73050604E-05  2.42488588E-05 -3.70500307E-04
 -1.49548552E-03  7.52955050E-05 -2.39621735E-05 -1.27446114E-05 -1.07763794E-04
  2.92514681E-04  1.70563781E-03 -1.01893733E-04  5.49701157E-05  4.24754205E-05
 -2.63015185E-05 -2.17135660E-04  3.61979171E-04 -5.43769860E-05  1.34785855E-05
  5.45868829E-05  3.00574527E-05  2.10088564E-05  6.18606435E-04 -4.33046218E-03
 -1.86632487E-02  1.06178635E-04 -7.23439783E-05 -6.04325665E-05 -3.49898134E-03
  2.04295702E-03  1.79699232E-03 -6.66020194E-03  3.61041290E-03  2.99743035E-03
  1.67236623E-06  2.18499629E-05 -3.59336269E-05 -2.46548903E-05  1.70082172E-05
  2.60041120E-04  1.28479834E-03 -6.05733499E-04 -1.32429417E-04  6.67582643E-04
 -5.58324069E-05  5.45324714E-06 -1.34614358E-05  2.40728531E-05 -8.29978735E-05
  2.10671938E-05  6.17975076E-05  9.86612090E-05  8.53122892E-05  6.38929648E-04
 -2.93493175E-03  1.72902346E-02  8.98155919E-05 -1.06581943E-05  1.22193155E-05
 -1.02333316E-03  4.32084086E-04  1.08536020E-04  2.69195307E-03 -1.84391629E-03
  6.35446963E-03 -8.90159120E-05 -7.19256080E-06  1.48002189E-05  4.19902881E-05
 -3.82417294E-05  7.81536260E-04 -8.31950893E-05  3.96217506E-05 -6.39672110E-04
  6.57082159E-04 -3.82698799E-05 -2.67067076E-05  3.47865699E-05 -2.96461979E-05
  8.33168764E-06 -4.07042526E-05  8.63591132E-05  2.73593400E-07  1.28614998E-06
  8.56117824E-05 -1.63860513E-03  9.99219222E-03 -4.31710219E-06 -9.54312864E-06
  3.09099084E-05 -4.14874340E-04  3.22237701E-04 -5.80042227E-04  2.53123006E-03
 -1.63179384E-03 -5.04888716E-03 -1.34744689E-05  6.60440995E-06 -1.58320801E-05
  2.35900388E-06  1.20789630E-05  1.77752648E-04 -3.36988038E-04  2.51475370E-04
 -9.62650524E-05  1.56392054E-04  1.69955021E-05 -2.49226206E-06  2.01638497E-06
 -1.20164791E-05  3.06733900E-05  1.16551381E-05 -1.03215129E-05  6.77518953E-05
  8.79076383E-05  1.95201006E-04 -4.81140025E-04  3.23002160E-02  5.96883723E-05
 -3.93148038E-05 -1.63070916E-04 -3.82574366E-03  1.97072632E-03  5.00441651E-03
 -2.72052317E-04  1.29230321E-05  1.09475016E-02  3.65697315E-05 -9.13228234E-06
  1.03145723E-04 -1.92480170E-05 -2.28356236E-05 -1.95701240E-03 -9.98405422E-04
 -1.42826523E-04  4.41553758E-04 -4.53359519E-04  3.12998976E-05 -6.56373785E-05
  1.02344659E-04  2.27728536E-05 -3.40924491E-05 -2.65547551E-05  8.29539274E-05
  5.07681136E-03  6.56356337E-03  9.55160592E-04  2.73776404E-03 -4.85667585E-02
  1.71761970E-04 -2.39008295E-04 -7.48565238E-05 -1.44646009E-03  2.06368306E-03
  2.41732950E-03 -9.31912124E-03  6.98807619E-03  6.92344805E-03 -2.35124551E-05
  4.49568625E-05 -5.25624755E-05 -6.37182391E-05  2.62720976E-05  2.57358060E-03
  8.75438648E-04 -6.51803709E-04  3.63260870E-04  9.21623658E-04 -8.94901132E-05
  1.03668251E-04 -9.42533415E-05  1.79917419E-04 -2.54761014E-04  7.69867329E-05
  3.31604964E-04  1.96127953E-05  2.14041708E-05  1.36219500E-05  2.95146290E-04
 -1.47873457E-02  5.50703834E-05 -2.43213443E-05 -2.88535557E-06 -4.76155012E-04
  1.99781319E-04 -6.31161029E-04 -4.27165938E-03  2.22171384E-03 -4.71972501E-03
 -2.13490637E-05  2.91300669E-05 -4.99728427E-06  1.49680721E-06  4.58904878E-06
  2.89903156E-04 -2.38931728E-04  1.18734967E-04 -6.20703953E-05  2.03778506E-05
 -5.68572721E-06  1.92926634E-05 -7.58682796E-06  6.04003647E-07  5.64119419E-06
  2.05090409E-06  1.67518699E-05 -1.07763794E-04  2.92514681E-04  1.70563781E-03
  1.01893733E-04 -5.49701157E-05  4.24754205E-05 -3.18026914E-05  2.35637136E-04
  1.03374860E-03  1.08072321E-05 -1.58937929E-05 -4.73050604E-05  2.42488588E-05
 -3.70500307E-04 -1.49548552E-03 -7.52955050E-05  2.39621735E-05 -1.27446114E-05
  3.30280938E-01  4.29799657E-01  3.21433518E-02 -4.32369090E-02  1.08960453E-01
  0.00000000E+00 -3.18300453E-04  5.73261914E-04  0.00000000E+00  1.65647148E-03
 -2.34606700E-03  0.00000000E+00  9.09541055E-03  2.72261691E-02 -3.59127440E-04
  0.00000000E+00  1.09651429E-04  1.41050613E-05  0.00000000E+00 -1.39483662E-04
  0.00000000E+00  4.38980569E-04  1.66202620E-03  0.00000000E+00 -2.90723981E-04
  0.00000000E+00 -2.43414307E-04  2.17685923E-04  0.00000000E+00  0.00000000E+00
 -1.77682337E-04  5.07681136E-03  6.56356337E-03  9.55160592E-04  2.73776404E-03
 -4.85667585E-02 -1.71761970E-04 -2.39008295E-04 -7.48565238E-05  1.44646009E-03
  2.06368306E-03  2.41732950E-03  9.31912124E-03  6.98807619E-03  6.92344805E-03
 -2.35124551E-05 -4.49568625E-05 -5.25624755E-05 -6.37182391E-05 -2.62720976E-05
  2.57358060E-03 -8.75438648E-04 -6.51803709E-04  3.63260870E-04 -9.21623658E-04
 -8.94901132E-05 -1.03668251E-04 -9.42533415E-05  1.79917419E-04  2.54761014E-04
 -7.69867329E-05  3.31604964E-04  6.77518953E-05  8.79076383E-05  1.95201006E-04
 -4.81140025E-04  3.23002160E-02 -5.96883723E-05 -3.93148038E-05 -1.63070916E-04
  3.82574366E-03  1.97072632E-03  5.00441651E-03  2.72052317E-04  1.29230321E-05
  1.09475016E-02  3.65697315E-05  9.13228234E-06  1.03145723E-04 -1.92480170E-05
  2.28356236E-05 -1.95701240E-03  9.98405422E-04 -1.42826523E-04  4.41553758E-04
  4.53359519E-04  3.12998976E-05  6.56373785E-05  1.02344659E-04  2.27728536E-05
  3.40924491E-05  2.65547551E-05  8.29539274E-05  4.37496311E-04  6.84241853E-04
 -1.57424113E-03  1.29042106E-02 -4.83685929E-02  0.00000000E+00 -3.53820848E-05
 -4.24005555E-05  0.00000000E+00 -1.01488328E-04 -4.39760651E-04  0.00000000E+00
 -1.63326549E-03  1.70173068E-02  8.78238533E-05  0.00000000E+00  1.53888513E-04
 -2.22418291E-05  0.00000000E+00 -9.47164928E-04  0.00000000E+00 -6.53621531E-04
  4.91540356E-04  0.00000000E+00  1.59610469E-04  0.00000000E+00  4.40844669E-05
 -6.75655449E-05  0.00000000E+00  0.00000000E+00 -1.17960798E-06  9.17548492E-06
  8.28533022E-05 -3.05895814E-03  0.00000000E+00 -1.48329502E-05  9.79297901E-05
  3.00574527E-05  2.10088564E-05  6.18606435E-04 -4.33046218E-03 -1.86632487E-02
 -1.06178635E-04 -7.23439783E-05 -6.04325665E-05  3.49898134E-03  2.04295702E-03
  1.79699232E-03  6.66020194E-03  3.61041290E-03  2.99743035E-03  1.67236623E-06
 -2.18499629E-05 -3.59336269E-05 -2.46548903E-05 -1.70082172E-05  2.60041120E-04
 -1.28479834E-03 -6.05733499E-04 -1.32429417E-04 -6.67582643E-04 -5.58324069E-05
 -5.45324714E-06 -1.34614358E-05  2.40728531E-05  8.29978735E-05 -2.10671938E-05
  6.17975076E-05  2.73593400E-07  1.28614998E-06  8.56117824E-05 -1.63860513E-03
  9.99219222E-03  4.31710219E-06 -9.54312864E-06  3.09099084E-05  4.14874340E-04
  3.22237701E-04 -5.80042227E-04 -2.53123006E-03 -1.63179384E-03 -5.04888716E-03
 -1.34744689E-05 -6.60440995E-06 -1.58320801E-05  2.35900388E-06 -1.20789630E-05
  1.77752648E-04  3.36988038E-04  2.51475370E-04 -9.62650524E-05 -1.56392054E-04
  1.69955021E-05  2.49226206E-06  2.01638497E-06 -1.20164791E-05 -3.06733900E-05
 -1.16551381E-05 -1.03215129E-05  1.96127953E-05  2.14041708E-05  1.36219500E-05
  2.95146290E-04 -1.47873457E-02 -5.50703834E-05 -2.43213443E-05 -2.88535557E-06
  4.76155012E-04  1.99781319E-04 -6.31161029E-04  4.27165938E-03  2.22171384E-03
 -4.71972501E-03 -2.13490637E-05 -2.91300669E-05 -4.99728427E-06  1.49680721E-06
 -4.58904878E-06  2.89903156E-04  2.38931728E-04  1.18734967E-04 -6.20703953E-05
 -2.03778506E-05 -5.68572721E-06 -1.92926634E-05 -7.58682796E-06  6.04003647E-07
 -5.64119419E-06 -2.05090409E-06  1.67518699E-05  9.86612090E-05  8.53122892E-05
  6.38929648E-04 -2.93493175E-03  1.72902346E-02 -8.98155919E-05 -1.06581943E-05
  1.22193155E-05  1.02333316E-03  4.32084086E-04  1.08536020E-04 -2.69195307E-03
 -1.84391629E-03  6.35446963E-03 -8.90159120E-05  7.19256080E-06  1.48002189E-05
  4.19902881E-05  3.82417294E-05  7.81536260E-04  8.31950893E-05  3.96217506E-05
 -6.39672110E-04 -6.57082159E-04 -3.82698799E-05  2.67067076E-05  3.47865699E-05
 -2.96461979E-05 -8.33168764E-06  4.07042526E-05  8.63591132E-05 -2.63015185E-05
 -2.17135660E-04  3.61979171E-04  5.43769860E-05  1.34785855E-05  5.45868829E-05
 -3.18026914E-05  2.35637136E-04  1.03374860E-03 -1.08072321E-05 -1.58937929E-05
 -4.73050604E-05  2.42488588E-05 -3.70500307E-04 -1.49548552E-03  7.52955050E-05
  2.39621735E-05 -1.27446114E-05 -1.07763794E-04  2.92514681E-04  1.70563781E-03
 -1.01893733E-04 -5.49701157E-05  4.24754205E-05 -1.22998419E-05 -2.04342054E-04
 -6.46061344E-04 -6.53625409E-05 -3.13068964E-05  3.11096751E-05  5.77998749E-06
  6.21280521E-06  5.59672639E-05 -1.06380564E-03 -1.31009006E-02  8.88162612E-05
  5.10996004E-05 -2.36226364E-05 -3.85548370E-03 -2.01776300E-03  5.44818094E-04
 -2.03930193E-03 -1.21670596E-03  3.96311658E-03  1.49564706E-05  1.09805971E-05
  1.91066565E-05 -9.17780385E-06 -1.73708587E-05  1.52378635E-04  1.47432942E-03
  7.16835807E-04 -8.11396008E-05 -4.65884021E-05 -1.77294538E-05  2.07376330E-07
 -3.12830658E-07  1.73368056E-05  9.12900881E-06 -1.98837743E-05 -5.36032244E-05
  1.82718262E-04  1.34089332E-04  2.08017850E-03 -9.84721885E-03  4.77068550E-04
  1.30659252E-04  5.30070437E-05  2.15817958E-05 -6.90522693E-04 -3.19244502E-04
 -1.59090242E-03 -1.69852938E-03 -1.37241295E-03  1.63541022E-03 -8.54683515E-05
 -9.31594890E-05 -5.67327805E-05 -1.58111113E-05  3.90227431E-05  1.31229054E-03
  8.28568382E-04  4.86195935E-04 -1.01525671E-03 -2.12498534E-03 -1.12011690E-05
  3.49031629E-05  6.60630514E-05 -6.22521701E-05 -1.25479709E-04  4.75625530E-05
 -1.39414201E-04  4.99506601E-06  3.54660140E-06  2.26610674E-04 -2.05186746E-03
  7.41758738E-03  2.69694799E-05  5.75781907E-06  3.39689687E-05 -1.35343909E-03
 -6.40804576E-04 -2.03171780E-03  2.45361280E-03  1.20321227E-03 -1.80168344E-03
  2.37042108E-06 -1.34669729E-05 -9.03835431E-06  2.42900164E-06 -1.18430582E-05
  5.71481011E-04 -7.23200728E-04 -2.92629310E-04 -4.06969759E-04 -4.49385675E-04
  5.84120997E-06 -1.78503787E-07 -1.14556806E-05 -3.93934954E-05 -3.81061311E-05
 -1.03589668E-05 -1.60651693E-05  1.31217753E-04  1.58100958E-04  1.07770101E-03
 -7.45173034E-03  2.96356148E-02  7.15073315E-05  3.93729587E-05 -1.17023585E-04
 -3.30030282E-03 -2.03107436E-03  7.13176171E-03 -2.13812386E-03  2.31922902E-04
 -2.33929470E-04 -6.27117013E-05  1.39540140E-05  6.28850034E-05 -9.35158487E-07
 -1.82089927E-05 -2.40118626E-03 -6.63587737E-04 -5.47411878E-04  2.55844799E-04
  4.12169836E-04  1.21877292E-04 -2.31864966E-05 -3.46950883E-06  3.53281705E-05
  5.21735140E-05 -1.65672228E-05 -3.55580052E-05  5.72492373E-03  7.45452648E-03
 -1.61957228E-03  1.70041956E-02 -3.58500753E-02  1.89805869E-04 -2.14062389E-06
 -1.07359441E-04  1.98604484E-03  2.45999705E-03  1.33158926E-03 -1.05464459E-02
 -8.07136405E-03 -7.57006066E-03 -1.19726666E-04  3.09843695E-05  3.98157781E-05
  6.71133618E-06  6.38666364E-05  3.33012165E-03  3.03965251E-04 -8.90212739E-04
  2.18092388E-04  1.45231608E-03  1.06770813E-04 -2.01724628E-05  1.41776559E-05
  8.87386890E-05  3.50581034E-05 -1.58295993E-04 -2.35722332E-04  3.40589910E-05
  3.07609182E-05 -1.82802040E-04  3.11740779E-03 -8.01220320E-03  2.99082538E-05
 -8.84340153E-07  4.06616479E-05  1.85543757E-03  9.93928961E-04 -2.76038715E-03
 -2.96876664E-03 -1.12701131E-03 -1.45910509E-03 -3.54162154E-05  1.70868560E-05
 -5.05783243E-07  4.97370021E-05  2.04780186E-05 -2.55585918E-04 -9.94574710E-04
 -3.69163844E-04  2.52074844E-04  4.37037020E-04 -8.85385943E-06 -8.04146141E-06
  1.35184894E-05 -2.38808471E-05 -1.50838834E-05  1.04693623E-05  1.52857680E-05
 -4.73208289E-05 -1.10278987E-04  6.97745326E-04  1.60632546E-04  8.73054549E-05
  1.01380175E-05 -1.60092565E-05  2.47482887E-04  5.62265508E-04  1.23914585E-06
  9.53918573E-06 -8.12660977E-05  4.56364245E-05 -1.49248416E-04 -9.35483681E-04
 -3.59548507E-05 -3.54757747E-06 -1.06431571E-05  3.30387700E-01  4.29613051E-01
  3.29803432E-02 -3.55680045E-02  1.83254949E-01  0.00000000E+00 -4.07959006E-04
  5.97975304E-04  0.00000000E+00  1.75229840E-02 -4.40654816E-03  0.00000000E+00
  3.12012427E-02  3.44291730E-02 -9.03116203E-04  0.00000000E+00 -1.37932443E-04
 -3.50270916E-04  0.00000000E+00  5.73851822E-05  0.00000000E+00  6.46699926E-04
 -8.75296519E-03  0.00000000E+00  4.81511162E-05  0.00000000E+00 -6.21467869E-04
 -1.52642025E-04  0.00000000E+00  0.00000000E+00 -6.70896785E-04  5.72492373E-03
  7.45452648E-03 -1.61957228E-03  1.70041956E-02 -3.58500753E-02 -1.89805869E-04
 -2.14062389E-06 -1.07359441E-04 -1.98604484E-03  2.45999705E-03  1.33158926E-03
  1.05464459E-02 -8.07136405E-03 -7.57006066E-03 -1.19726666E-04 -3.09843695E-05
  3.98157781E-05  6.71133618E-06 -6.38666364E-05  3.33012165E-03 -3.03965251E-04
 -8.90212739E-04  2.18092388E-04 -1.45231608E-03  1.06770813E-04  2.01724628E-05
  1.41776559E-05  8.87386890E-05 -3.50581034E-05  1.58295993E-04 -2.35722332E-04
  1.31217753E-04  1.58100958E-04  1.07770101E-03 -7.45173034E-03  2.96356148E-02
 -7.15073315E-05  3.93729587E-05 -1.17023585E-04  3.30030282E-03 -2.03107436E-03
  7.13176171E-03  2.13812386E-03  2.31922902E-04 -2.33929470E-04 -6.27117013E-05
 -1.39540140E-05  6.28850034E-05 -9.35158487E-07  1.82089927E-05 -2.40118626E-03
  6.63587737E-04 -5.47411878E-04  2.55844799E-04 -4.12169836E-04  1.21877292E-04
  2.31864966E-05 -3.46950883E-06  3.53281705E-05 -5.21735140E-05  1.65672228E-05
 -3.55580052E-05  2.05589476E-04  3.17171577E-04 -7.37552045E-04  4.05488078E-03
 -2.92285435E-02  0.00000000E+00  4.96521604E-05  4.18299553E-05  0.00000000E+00
 -1.02174618E-03  5.80033598E-05  0.00000000E+00 -1.57999843E-03  6.97306532E-03
 -3.55550173E-05  0.00000000E+00  2.38178482E-05  1.21668962E-06  0.00000000E+00
 -3.00320380E-04  0.00000000E+00  3.70967206E-05  4.55565008E-04  0.00000000E+00
  7.23862117E-05  0.00000000E+00 -1.91335226E-05 -1.51728033E-05  0.00000000E+00
  0.00000000E+00 -4.44968467E-05 -5.32243844E-05  7.66766051E-05  9.16741510E-05
  0.00000000E+00 -2.69759222E-06  6.28808320E-05  5.77998749E-06  6.21280521E-06
  5.59672639E-05 -1.06380564E-03 -1.31009006E-02 -8.88162612E-05  5.10996004E-05
 -2.36226364E-05  3.85548370E-03 -2.01776300E-03  5.44818094E-04  2.03930193E-03
 -1.21670596E-03  3.96311658E-03  1.49564706E-05 -1.09805971E-05  1.91066565E-05
 -9.17780385E-06  1.73708587E-05  1.52378635E-04 -1.47432942E-03  7.16835807E-04
 -8.11396008E-05  4.65884021E-05 -1.77294538E-05 -2.07376330E-07 -3.12830658E-07
  1.73368056E-05 -9.12900881E-06  1.98837743E-05 -5.36032244E-05  4.99506601E-06
  3.54660140E-06  2.26610674E-04 -2.05186746E-03  7.41758738E-03 -2.69694799E-05
  5.75781907E-06  3.39689687E-05  1.35343909E-03 -6.40804576E-04 -2.03171780E-03
 -2.45361280E-03  1.20321227E-03 -1.80168344E-03  2.37042108E-06  1.34669729E-05
 -9.03835431E-06  2.42900164E-06  1.18430582E-05  5.71481011E-04  7.23200728E-04
 -2.92629310E-04 -4.06969759E-04  4.49385675E-04  5.84120997E-06  1.78503787E-07
 -1.14556806E-05 -3.93934954E-05  3.81061311E-05  1.03589668E-05 -1.60651693E-05
  3.40589910E-05  3.07609182E-05 -1.82802040E-04  3.11740779E-03 -8.01220320E-03
 -2.99082538E-05 -8.84340153E-07  4.06616479E-05 -1.85543757E-03  9.93928961E-04
 -2.76038715E-03  2.96876664E-03 -1.12701131E-03 -1.45910509E-03 -3.54162154E-05
 -1.70868560E-05 -5.05783243E-07  4.97370021E-05 -2.04780186E-05 -2.55585918E-04
  9.94574710E-04 -3.69163844E-04  2.52074844E-04 -4.37037020E-04 -8.85385943E-06
  8.04146141E-06  1.35184894E-05 -2.38808471E-05  1.50838834E-05 -1.04693623E-05
  1.52857680E-05  1.82718262E-04  1.34089332E-04  2.08017850E-03 -9.84721885E-03
  4.77068550E-04 -1.30659252E-04  5.30070437E-05  2.15817958E-05  6.90522693E-04
 -3.19244502E-04 -1.59090242E-03  1.69852938E-03 -1.37241295E-03  1.63541022E-03
 -8.54683515E-05  9.31594890E-05 -5.67327805E-05 -1.58111113E-05 -3.90227431E-05
  1.31229054E-03 -8.28568382E-04  4.86195935E-04 -1.01525671E-03  2.12498534E-03
 -1.12011690E-05 -3.49031629E-05  6.60630514E-05 -6.22521701E-05  1.25479709E-04
 -4.75625530E-05 -1.39414201E-04 -1.22998419E-05 -2.04342054E-04 -6.46061344E-04
  6.53625409E-05 -3.13068964E-05  3.11096751E-05 -1.60092565E-05  2.47482887E-04
  5.62265508E-04 -1.23914585E-06  9.53918573E-06 -8.12660977E-05  4.56364245E-05
 -1.49248416E-04 -9.35483681E-04  3.59548507E-05 -3.54757747E-06 -1.06431571E-05
 -4.73208289E-05 -1.10278987E-04  6.97745326E-04 -1.60632546E-04  8.73054549E-05
  1.01380175E-05  1.22998419E-05  2.04342054E-04  6.46061344E-04  6.53625409E-05
 -3.13068964E-05 -3.11096751E-05 -5.77998749E-06 -6.21280521E-06 -5.59672639E-05
  1.06380564E-03  1.31009006E-02 -8.88162612E-05  5.10996004E-05  2.36226364E-05
  3.85548370E-03 -2.01776300E-03 -5.44818094E-04  2.03930193E-03 -1.21670596E-03
 -3.96311658E-03 -1.49564706E-05 -1.09805971E-05  1.91066565E-05  9.17780385E-06
 -1.73708587E-05 -1.52378635E-04 -1.47432942E-03  7.16835807E-04  8.11396008E-05
 -4.65884021E-05  1.77294538E-05 -2.07376330E-07 -3.12830658E-07 -1.73368056E-05
  9.12900881E-06  1.98837743E-05 -5.36032244E-05 -1.82718262E-04 -1.34089332E-04
 -2.08017850E-03  9.84721885E-03 -4.77068550E-04 -1.30659252E-04  5.30070437E-05
 -2.15817958E-05  6.90522693E-04 -3.19244502E-04  1.59090242E-03  1.69852938E-03
 -1.37241295E-03 -1.63541022E-03  8.54683515E-05  9.31594890E-05 -5.67327805E-05
  1.58111113E-05  3.90227431E-05 -1.31229054E-03 -8.28568382E-04  4.86195935E-04
  1.01525671E-03 -2.12498534E-03  1.12011690E-05 -3.49031629E-05  6.60630514E-05
  6.22521701E-05 -1.25479709E-04 -4.75625530E-05 -1.39414201E-04 -4.99506601E-06
 -3.54660140E-06 -2.26610674E-04  2.05186746E-03 -7.41758738E-03 -2.69694799E-05
  5.75781907E-06 -3.39689687E-05  1.35343909E-03 -6.40804576E-04  2.03171780E-03
 -2.45361280E-03  1.20321227E-03  1.80168344E-03 -2.37042108E-06  1.34669729E-05
 -9.03835431E-06 -2.42900164E-06 -1.18430582E-05 -5.71481011E-04  7.23200728E-04
 -2.92629310E-04  4.06969759E-04 -4.49385675E-04 -5.84120997E-06  1.78503787E-07
 -1.14556806E-05  3.93934954E-05 -3.81061311E-05  1.03589668E-05 -1.60651693E-05
 -1.31217753E-04 -1.58100958E-04 -1.07770101E-03  7.45173034E-03 -2.96356148E-02
 -7.15073315E-05  3.93729587E-05  1.17023585E-04  3.30030282E-03 -2.03107436E-03
 -7.13176171E-03  2.13812386E-03  2.31922902E-04  2.33929470E-04  6.27117013E-05
 -1.39540140E-05  6.28850034E-05  9.35158487E-07 -1.82089927E-05  2.40118626E-03
  6.63587737E-04 -5.47411878E-04 -2.55844799E-04  4.12169836E-04 -1.21877292E-04
  2.31864966E-05 -3.46950883E-06 -3.53281705E-05  5.21735140E-05  1.65672228E-05
 -3.55580052E-05 -5.72492373E-03 -7.45452648E-03  1.61957228E-03 -1.70041956E-02
  3.58500753E-02 -1.89805869E-04 -2.14062389E-06  1.07359441E-04 -1.98604484E-03
  2.45999705E-03 -1.33158926E-03  1.05464459E-02 -8.07136405E-03  7.57006066E-03
  1.19726666E-04 -3.09843695E-05  3.98157781E-05 -6.71133618E-06  6.38666364E-05
 -3.33012165E-03 -3.03965251E-04 -8.90212739E-04 -2.18092388E-04  1.45231608E-03
 -1.06770813E-04  2.01724628E-05  1.41776559E-05 -8.87386890E-05  3.50581034E-05
  1.58295993E-04 -2.35722332E-04 -3.40589910E-05 -3.07609182E-05  1.82802040E-04
 -3.11740779E-03  8.01220320E-03 -2.99082538E-05 -8.84340153E-07 -4.06616479E-05
 -1.85543757E-03  9.93928961E-04  2.76038715E-03  2.96876664E-03 -1.12701131E-03
  1.45910509E-03  3.54162154E-05 -1.70868560E-05 -5.05783243E-07 -4.97370021E-05
  2.04780186E-05  2.55585918E-04  9.94574710E-04 -3.69163844E-04 -2.52074844E-04
  4.37037020E-04  8.85385943E-06  8.04146141E-06  1.35184894E-05  2.38808471E-05
 -1.50838834E-05 -1.04693623E-05  1.52857680E-05  4.73208289E-05  1.10278987E-04
 -6.97745326E-04 -1.60632546E-04  8.73054549E-05 -1.01380175E-05  1.60092565E-05
 -2.47482887E-04 -5.62265508E-04 -1.23914585E-06  9.53918573E-06  8.12660977E-05
 -4.56364245E-05  1.49248416E-04  9.35483681E-04  3.59548507E-05 -3.54757747E-06
  1.06431571E-05 -3.30387700E-01 -4.29613051E-01 -3.29803432E-02  3.55680045E-02
 -1.83254949E-01  0.00000000E+00 -4.07959006E-04 -5.97975304E-04  0.00000000E+00
  1.75229840E-02  4.40654816E-03  0.00000000E+00  3.12012427E-02 -3.44291730E-02
  9.03116203E-04  0.00000000E+00 -1.37932443E-04  3.50270916E-04  0.00000000E+00
 -5.73851822E-05  0.00000000E+00  6.46699926E-04  8.75296519E-03  0.00000000E+00
 -4.81511162E-05  0.00000000E+00 -6.21467869E-04  1.52642025E-04  0.00000000E+00
  0.00000000E+00 -6.70896785E-04 -5.72492373E-03 -7.45452648E-03  1.61957228E-03
 -1.70041956E-02  3.58500753E-02  1.89805869E-04 -2.14062389E-06  1.07359441E-04
  1.98604484E-03  2.45999705E-03 -1.33158926E-03 -1.05464459E-02 -8.07136405E-03
  7.57006066E-03  1.19726666E-04  3.09843695E-05  3.98157781E-05 -6.71133618E-06
 -6.38666364E-05 -3.33012165E-03  3.03965251E-04 -8.90212739E-04 -2.18092388E-04
 -1.45231608E-03 -1.06770813E-04 -2.01724628E-05  1.41776559E-05 -8.87386890E-05
 -3.50581034E-05 -1.58295993E-04 -2.35722332E-04 -1.31217753E-04 -1.58100958E-04
 -1.07770101E-03  7.45173034E-03 -2.96356148E-02  7.15073315E-05  3.93729587E-05
  1.17023585E-04 -3.30030282E-03 -2.03107436E-03 -7.13176171E-03 -2.13812386E-03
  2.31922902E-04  2.33929470E-04  6.27117013E-05  1.39540140E-05  6.28850034E-05
  9.35158487E-07  1.82089927E-05  2.40118626E-03 -6.63587737E-04 -5.47411878E-04
 -2.55844799E-04 -4.12169836E-04 -1.21877292E-04 -2.31864966E-05 -3.46950883E-06
 -3.53281705E-05 -5.21735140E-05 -1.65672228E-05 -3.55580052E-05 -2.05589476E-04
 -3.17171577E-04  7.37552045E-04 -4.05488078E-03  2.92285435E-02  0.00000000E+00
  4.96521604E-05 -4.18299553E-05  0.00000000E+00 -1.02174618E-03 -5.80033598E-05
  0.00000000E+00 -1.57999843E-03 -6.97306532E-03  3.55550173E-05  0.00000000E+00
  2.38178482E-05 -1.21668962E-06  0.00000000E+00  3.00320380E-04  0.00000000E+00
  3.70967206E-05 -4.55565008E-04  0.00000000E+00 -7.23862117E-05  0.00000000E+00
 -1.91335226E-05  1.51728033E-05  0.00000000E+00  0.00000000E+00 -4.44968467E-05
  5.32243844E-05 -7.66766051E-05 -9.16741510E-05  0.00000000E+00 -2.69759222E-06
 -6.28808320E-05 -5.77998749E-06 -6.21280521E-06 -5.59672639E-05  1.06380564E-03
  1.31009006E-02  8.88162612E-05  5.10996004E-05  2.36226364E-05 -3.85548370E-03
 -2.01776300E-03 -5.44818094E-04 -2.03930193E-03 -1.21670596E-03 -3.96311658E-03
 -1.49564706E-05  1.09805971E-05  1.91066565E-05  9.17780385E-06  1.73708587E-05
 -1.52378635E-04  1.47432942E-03  7.16835807E-04  8.11396008E-05  4.65884021E-05
  1.77294538E-05  2.07376330E-07 -3.12830658E-07 -1.73368056E-05 -9.12900881E-06
 -1.98837743E-05 -5.36032244E-05 -4.99506601E-06 -3.54660140E-06 -2.26610674E-04
  2.05186746E-03 -7.41758738E-03  2.69694799E-05  5.75781907E-06 -3.39689687E-05
 -1.35343909E-03 -6.40804576E-04  2.03171780E-03  2.45361280E-03  1.20321227E-03
  1.80168344E-03 -2.37042108E-06 -1.34669729E-05 -9.03835431E-06 -2.42900164E-06
  1.18430582E-05 -5.71481011E-04 -7.23200728E-04 -2.92629310E-04  4.06969759E-04
  4.49385675E-04 -5.84120997E-06 -1.78503787E-07 -1.14556806E-05  3.93934954E-05
  3.81061311E-05 -1.03589668E-05 -1.60651693E-05 -3.40589910E-05 -3.07609182E-05
  1.82802040E-04 -3.11740779E-03  8.01220320E-03  2.99082538E-05 -8.84340153E-07
 -4.06616479E-05  1.85543757E-03  9.93928961E-04  2.76038715E-03 -2.96876664E-03
 -1.12701131E-03  1.45910509E-03  3.54162154E-05  1.70868560E-05 -5.05783243E-07
 -4.97370021E-05 -2.04780186E-05  2.55585918E-04 -9.94574710E-04 -3.69163844E-04
 -2.52074844E-04 -4.37037020E-04  8.85385943E-06 -8.04146141E-06  1.35184894E-05
  2.38808471E-05  1.50838834E-05  1.04693623E-05  1.52857680E-05 -1.82718262E-04
 -1.34089332E-04 -2.08017850E-03  9.84721885E-03 -4.77068550E-04  1.30659252E-04
  5.30070437E-05 -2.15817958E-05 -6.90522693E-04 -3.19244502E-04  1.59090242E-03
 -1.69852938E-03 -1.37241295E-03 -1.63541022E-03  8.54683515E-05 -9.31594890E-05
 -5.67327805E-05  1.58111113E-05 -3.90227431E-05 -1.31229054E-03  8.28568382E-04
  4.86195935E-04  1.01525671E-03  2.12498534E-03  1.12011690E-05  3.49031629E-05
  6.60630514E-05  6.22521701E-05  1.25479709E-04  4.75625530E-05 -1.39414201E-04
  1.22998419E-05  2.04342054E-04  6.46061344E-04 -6.53625409E-05 -3.13068964E-05
 -3.11096751E-05  1.60092565E-05 -2.47482887E-04 -5.62265508E-04  1.23914585E-06
  9.53918573E-06  8.12660977E-05 -4.56364245E-05  1.49248416E-04  9.35483681E-04
 -3.59548507E-05 -3.54757747E-06  1.06431571E-05  4.73208289E-05  1.10278987E-04
 -6.97745326E-04  1.60632546E-04  8.73054549E-05 -1.01380175E-05 -4.98284598E-05
 -3.46767543E-04  1.84609946E-03 -1.26464358E-04 -8.03398309E-05  9.87761457E-05
  2.39547948E-03  3.18300309E-03  1.21171465E-04 -3.04960772E-03  1.07992056E-04
  5.51417090E-05  8.28307921E-05  3.21249207E-05 -4.19050972E-03 -2.27092597E-03
  1.94837563E-03 -3.60594217E-03 -2.04224069E-03 -3.83531484E-03 -5.64009332E-05
  8.45804526E-05 -7.01851402E-06 -5.04689721E-05 -4.42160199E-05  3.65016806E-05
  1.87324044E-03  1.09110912E-03 -4.14947607E-05 -2.15966534E-04 -3.66303205E-05
 -5.84211560E-05 -3.05936718E-05  6.05209265E-05  9.45993835E-05 -2.43625890E-05
 -1.21486223E-04  7.07154170E-03  9.27329997E-03  3.41612935E-05  1.08343370E-02
  1.37729184E-02  9.52537943E-05  1.63745522E-04 -3.18302923E-05  3.29726276E-03
  9.51625484E-04  3.42360126E-03  2.55892707E-03  2.30871350E-04  1.59548957E-03
 -5.69999629E-05 -7.50111756E-05  1.97850600E-05 -2.66378870E-05  9.34314727E-06
  1.15451180E-03  6.07434293E-04 -3.70429531E-05  9.08546173E-05 -2.77352694E-04
  1.98426560E-04 -2.72759042E-05 -2.66145358E-05 -1.45309729E-04 -2.03779987E-04
 -5.20678449E-05 -2.22975788E-04 -1.71714382E-04 -1.74407089E-04 -3.52308386E-04
 -1.14624472E-03 -4.79998462E-03 -5.80379382E-05 -7.72889926E-06  9.04696484E-05
 -1.25409274E-03 -5.72969844E-04 -1.66946622E-03 -6.16541444E-04 -4.47042434E-04
 -1.10655344E-03 -6.00588122E-06  4.72567914E-05 -4.89004734E-06 -6.96470322E-05
 -2.47879736E-05  3.52839107E-04 -1.00944047E-03 -4.74543370E-04  4.79675486E-05
 -1.06562832E-04 -1.85643769E-05 -6.46115339E-06  7.66553713E-06 -3.25780580E-06
 -1.75949182E-05 -3.60197594E-06 -2.78294396E-05  7.84171640E-02  1.02181852E-01
  6.01781517E-03 -5.29972948E-03 -2.94285319E-02 -3.41649226E-05 -1.27082331E-05
 -2.56623206E-04 -5.74421545E-04 -6.14268751E-04  7.16800575E-03 -9.36646915E-05
  5.59878307E-04  2.05202074E-02  2.09527502E-05 -5.89411358E-05 -2.58763292E-05
  6.63127293E-05 -1.44549044E-05 -3.76837640E-03 -7.92948447E-04 -1.63952898E-04
  1.50594800E-03  2.87799566E-03  3.25436731E-04  8.63889298E-05  1.51419330E-08
  1.45116990E-05  5.16064284E-05 -2.00645049E-05  1.22935036E-05  2.19936967E-01
  2.86064776E-01  2.29187080E-02 -3.53985261E-02  9.11941300E-02  1.65949850E-04
  1.31993798E-04  3.64663316E-05 -1.34200386E-03 -2.21157518E-03  5.47608016E-03
  3.67107984E-02  2.42171115E-02  2.86848907E-02  6.79042634E-05  3.10530598E-04
  1.26604640E-04  3.71261940E-04  3.97937914E-04  3.40242531E-03 -2.03782914E-03
 -1.11598770E-03 -1.70794413E-03 -3.31033205E-03  9.02428360E-05 -5.52601805E-05
 -2.06566599E-05 -3.93792038E-05 -4.19379299E-07  1.14331509E-04  1.46197868E-05
  3.19931591E-05  6.78856916E-05  3.83259758E-05 -1.14485428E-03  7.69051056E-04
  6.00395743E-06  4.59255230E-05 -3.22110172E-05 -7.70801685E-04 -4.21032708E-04
 -1.22206827E-03  1.19842581E-03  6.36212426E-04  1.09748054E-03 -1.64235956E-05
 -4.76825862E-05  1.02227115E-05 -6.19526764E-05 -4.48690704E-06  1.38554119E-04
 -1.79051774E-04 -1.91425043E-04  2.77284929E-05 -1.79410234E-04  3.55178970E-05
  3.02246010E-05  2.80693691E-06 -1.50633905E-05 -8.85721368E-06 -1.16929439E-05
 -5.26330258E-05 -2.36686966E-05 -4.79490892E-04  1.97350374E-04 -4.50753156E-05
 -4.75120313E-05 -9.74742328E-05 -7.15719663E-05 -4.98608897E-04  6.08150044E-04
 -7.01137574E-05 -6.96172678E-05  8.91206434E-07 -4.40508098E-05 -1.79421814E-04
  8.71386856E-04 -6.57585971E-05 -6.92960604E-05 -2.58808724E-05  0.00000000E+00
  0.00000000E+00  0.00000000E+00  0.00000000E+00  0.00000000E+00 -1.03699367E-04
  0.00000000E+00  0.00000000E+00 -5.81197133E-03  0.00000000E+00  0.00000000E+00
  1.07733045E-02  0.00000000E+00  0.00000000E+00  0.00000000E+00  9.53299268E-05
  0.00000000E+00  0.00000000E+00  5.24703020E-05  0.00000000E+00 -3.23238428E-03
  0.00000000E+00  0.00000000E+00 -8.23710194E-04  0.00000000E+00 -3.54860998E-04
  0.00000000E+00  0.00000000E+00 -2.65110707E-04  1.41111246E-04  0.00000000E+00
 -2.19936967E-01 -2.86064776E-01 -2.29187080E-02  3.53985261E-02 -9.11941300E-02
  1.65949850E-04 -1.31993798E-04 -3.64663316E-05 -1.34200386E-03  2.21157518E-03
 -5.47608016E-03  3.67107984E-02 -2.42171115E-02 -2.86848907E-02 -6.79042634E-05
  3.10530598E-04 -1.26604640E-04 -3.71261940E-04  3.97937914E-04 -3.40242531E-03
 -2.03782914E-03  1.11598770E-03  1.70794413E-03 -3.31033205E-03 -9.02428360E-05
 -5.52601805E-05  2.06566599E-05  3.93792038E-05 -4.19379299E-07  1.14331509E-04
 -1.46197868E-05 -7.84171640E-02 -1.02181852E-01 -6.01781517E-03  5.29972948E-03
  2.94285319E-02 -3.41649226E-05  1.27082331E-05  2.56623206E-04 -5.74421545E-04
  6.14268751E-04 -7.16800575E-03 -9.36646915E-05 -5.59878307E-04 -2.05202074E-02
 -2.09527502E-05 -5.89411358E-05  2.58763292E-05 -6.63127293E-05 -1.44549044E-05
  3.76837640E-03 -7.92948447E-04  1.63952898E-04 -1.50594800E-03  2.87799566E-03
 -3.25436731E-04  8.63889298E-05 -1.51419330E-08 -1.45116990E-05  5.16064284E-05
 -2.00645049E-05 -1.22935036E-05  0.00000000E+00  0.00000000E+00  0.00000000E+00
  0.00000000E+00  0.00000000E+00 -2.92809548E-04  0.00000000E+00  0.00000000E+00
  5.14663357E-03  0.00000000E+00  0.00000000E+00  9.79122099E-03  0.00000000E+00
  0.00000000E+00  0.00000000E+00 -1.94472929E-05  0.00000000E+00  0.00000000E+00
 -1.22481762E-04  0.00000000E+00 -3.25511677E-03  0.00000000E+00  0.00000000E+00
 -2.28914120E-04  0.00000000E+00  2.14659392E-04  0.00000000E+00  0.00000000E+00
  2.62014301E-04  7.62120021E-05  0.00000000E+00  0.00000000E+00  0.00000000E+00
  0.00000000E+00  2.82749757E-04  0.00000000E+00  0.00000000E+00 -2.39547948E-03
 -3.18300309E-03 -1.21171465E-04  3.04960772E-03 -1.07992056E-04  5.51417090E-05
 -8.28307921E-05 -3.21249207E-05 -4.19050972E-03  2.27092597E-03 -1.94837563E-03
 -3.60594217E-03  2.04224069E-03  3.83531484E-03  5.64009332E-05  8.45804526E-05
  7.01851402E-06  5.04689721E-05 -4.42160199E-05 -3.65016806E-05  1.87324044E-03
 -1.09110912E-03  4.14947607E-05 -2.15966534E-04  3.66303205E-05 -5.84211560E-05
  3.05936718E-05 -6.05209265E-05  9.45993835E-05 -2.43625890E-05  1.21486223E-04
  1.71714382E-04  1.74407089E-04  3.52308386E-04  1.14624472E-03  4.79998462E-03
 -5.80379382E-05  7.72889926E-06 -9.04696484E-05 -1.25409274E-03  5.72969844E-04
  1.66946622E-03 -6.16541444E-04  4.47042434E-04  1.10655344E-03  6.00588122E-06
  4.72567914E-05  4.89004734E-06  6.96470322E-05 -2.47879736E-05 -3.52839107E-04
 -1.00944047E-03  4.74543370E-04 -4.79675486E-05 -1.06562832E-04  1.85643769E-05
 -6.46115339E-06 -7.66553713E-06  3.25780580E-06 -1.75949182E-05 -3.60197594E-06
  2.78294396E-05 -3.19931591E-05 -6.78856916E-05 -3.83259758E-05  1.14485428E-03
 -7.69051056E-04  6.00395743E-06 -4.59255230E-05  3.22110172E-05 -7.70801685E-04
  4.21032708E-04  1.22206827E-03  1.19842581E-03 -6.36212426E-04 -1.09748054E-03
  1.64235956E-05 -4.76825862E-05 -1.02227115E-05  6.19526764E-05 -4.48690704E-06
 -1.38554119E-04 -1.79051774E-04  1.91425043E-04 -2.77284929E-05 -1.79410234E-04
 -3.55178970E-05  3.02246010E-05 -2.80693691E-06  1.50633905E-05 -8.85721368E-06
 -1.16929439E-05  5.26330258E-05 -7.07154170E-03 -9.27329997E-03 -3.41612935E-05
 -1.08343370E-02 -1.37729184E-02  9.52537943E-05 -1.63745522E-04  3.18302923E-05
  3.29726276E-03 -9.51625484E-04 -3.42360126E-03  2.55892707E-03 -2.30871350E-04
 -1.59548957E-03  5.69999629E-05 -7.50111756E-05 -1.97850600E-05  2.66378870E-05
  9.34314727E-06 -1.15451180E-03  6.07434293E-04  3.70429531E-05 -9.08546173E-05
 -2.77352694E-04 -1.98426560E-04 -2.72759042E-05  2.66145358E-05  1.45309729E-04
 -2.03779987E-04 -5.20678449E-05  2.22975788E-04  4.98284598E-05  3.46767543E-04
 -1.84609946E-03 -1.26464358E-04  8.03398309E-05 -9.87761457E-05  7.15719663E-05
  4.98608897E-04 -6.08150044E-04 -7.01137574E-05  6.96172678E-05 -8.91206434E-07
  4.40508098E-05  1.79421814E-04 -8.71386856E-04 -6.57585971E-05  6.92960604E-05
  2.58808724E-05  2.36686966E-05  4.79490892E-04 -1.97350374E-04 -4.50753156E-05
  4.75120313E-05  9.74742328E-05  4.98284598E-05  3.46767543E-04 -1.84609946E-03
  1.26464358E-04 -8.03398309E-05 -9.87761457E-05 -2.39547948E-03 -3.18300309E-03
 -1.21171465E-04  3.04960772E-03 -1.07992056E-04 -5.51417090E-05  8.28307921E-05
 -3.21249207E-05  4.19050972E-03 -2.27092597E-03 -1.94837563E-03  3.60594217E-03
 -2.04224069E-03  3.83531484E-03  5.64009332E-05 -8.45804526E-05 -7.01851402E-06
  5.04689721E-05 -4.42160199E-05 -3.65016806E-05 -1.87324044E-03  1.09110912E-03
  4.14947607E-05 -2.15966534E-04  3.66303205E-05  5.84211560E-05 -3.05936718E-05
 -6.05209265E-05  9.45993835E-05  2.43625890E-05 -1.21486223E-04 -7.07154170E-03
 -9.27329997E-03 -3.41612935E-05 -1.08343370E-02 -1.37729184E-02 -9.52537943E-05
  1.63745522E-04  3.18302923E-05 -3.29726276E-03  9.51625484E-04 -3.42360126E-03
 -2.55892707E-03  2.30871350E-04 -1.59548957E-03  5.69999629E-05  7.50111756E-05
  1.97850600E-05  2.66378870E-05  9.34314727E-06 -1.15451180E-03 -6.07434293E-04
 -3.70429531E-05 -9.08546173E-05 -2.77352694E-04 -1.98426560E-04  2.72759042E-05
 -2.66145358E-05  1.45309729E-04 -2.03779987E-04  5.20678449E-05 -2.22975788E-04
  1.71714382E-04  1.74407089E-04  3.52308386E-04  1.14624472E-03  4.79998462E-03
  5.80379382E-05 -7.72889926E-06 -9.04696484E-05  1.25409274E-03 -5.72969844E-04
  1.66946622E-03  6.16541444E-04 -4.47042434E-04  1.10655344E-03  6.00588122E-06
 -4.72567914E-05 -4.89004734E-06  6.96470322E-05 -2.47879736E-05 -3.52839107E-04
  1.00944047E-03 -4.74543370E-04 -4.79675486E-05 -1.06562832E-04  1.85643769E-05
  6.46115339E-06  7.66553713E-06  3.25780580E-06 -1.75949182E-05  3.60197594E-06
 -2.78294396E-05 -7.84171640E-02 -1.02181852E-01 -6.01781517E-03  5.29972948E-03
  2.94285319E-02  3.41649226E-05 -1.27082331E-05  2.56623206E-04  5.74421545E-04
 -6.14268751E-04 -7.16800575E-03  9.36646915E-05  5.59878307E-04 -2.05202074E-02
 -2.09527502E-05  5.89411358E-05 -2.58763292E-05 -6.63127293E-05 -1.44549044E-05
  3.76837640E-03  7.92948447E-04 -1.63952898E-04 -1.50594800E-03  2.87799566E-03
 -3.25436731E-04 -8.63889298E-05  1.51419330E-08 -1.45116990E-05  5.16064284E-05
  2.00645049E-05  1.22935036E-05 -2.19936967E-01 -2.86064776E-01 -2.29187080E-02
  3.53985261E-02 -9.11941300E-02 -1.65949850E-04  1.31993798E-04 -3.64663316E-05
  1.34200386E-03 -2.21157518E-03 -5.47608016E-03 -3.67107984E-02  2.42171115E-02
 -2.86848907E-02 -6.79042634E-05 -3.10530598E-04  1.26604640E-04 -3.71261940E-04
  3.97937914E-04 -3.40242531E-03  2.03782914E-03 -1.11598770E-03  1.70794413E-03
 -3.31033205E-03 -9.02428360E-05  5.52601805E-05 -2.06566599E-05  3.93792038E-05
 -4.19379299E-07 -1.14331509E-04  1.46197868E-05 -3.19931591E-05 -6.78856916E-05
 -3.83259758E-05  1.14485428E-03 -7.69051056E-04 -6.00395743E-06  4.59255230E-05
  3.22110172E-05  7.70801685E-04 -4.21032708E-04  1.22206827E-03 -1.19842581E-03
  6.36212426E-04 -1.09748054E-03  1.64235956E-05  4.76825862E-05  1.02227115E-05
  6.19526764E-05 -4.48690704E-06 -1.38554119E-04  1.79051774E-04 -1.91425043E-04
 -2.77284929E-05 -1.79410234E-04 -3.55178970E-05 -3.02246010E-05  2.80693691E-06
  1.50633905E-05 -8.85721368E-06  1.16929439E-05 -5.26330258E-05  2.36686966E-05
  4.79490892E-04 -1.97350374E-04  4.50753156E-05 -4.75120313E-05  9.74742328E-05
  7.15719663E-05  4.98608897E-04 -6.08150044E-04  7.01137574E-05 -6.96172678E-05
 -8.91206434E-07  4.40508098E-05  1.79421814E-04 -8.71386856E-04  6.57585971E-05
 -6.92960604E-05  2.58808724E-05  0.00000000E+00  0.00000000E+00  0.00000000E+00
  0.00000000E+00  0.00000000E+00  1.03699367E-04  0.00000000E+00  0.00000000E+00
  5.81197133E-03  0.00000000E+00  0.00000000E+00 -1.07733045E-02  0.00000000E+00
  0.00000000E+00  0.00000000E+00 -9.53299268E-05  0.00000000E+00  0.00000000E+00
  5.24703020E-05  0.00000000E+00  3.23238428E-03  0.00000000E+00  0.00000000E+00
 -8.23710194E-04  0.00000000E+00  3.54860998E-04  0.00000000E+00  0.00000000E+00
 -2.65110707E-04 -1.41111246E-04  0.00000000E+00  2.19936967E-01  2.86064776E-01
  2.29187080E-02 -3.53985261E-02  9.11941300E-02 -1.65949850E-04 -1.31993798E-04
  3.64663316E-05  1.34200386E-03  2.21157518E-03  5.47608016E-03 -3.67107984E-02
 -2.42171115E-02  2.86848907E-02  6.79042634E-05 -3.10530598E-04 -1.26604640E-04
  3.71261940E-04  3.97937914E-04  3.40242531E-03  2.03782914E-03  1.11598770E-03
 -1.70794413E-03 -3.31033205E-03  9.02428360E-05  5.52601805E-05  2.06566599E-05
 -3.93792038E-05 -4.19379299E-07 -1.14331509E-04 -1.46197868E-05  7.84171640E-02
  1.02181852E-01  6.01781517E-03 -5.29972948E-03 -2.94285319E-02  3.41649226E-05
  1.27082331E-05 -2.56623206E-04  5.74421545E-04  6.14268751E-04  7.16800575E-03
  9.36646915E-05 -5.59878307E-04  2.05202074E-02  2.09527502E-05  5.89411358E-05
  2.58763292E-05  6.63127293E-05 -1.44549044E-05 -3.76837640E-03  7.92948447E-04
  1.63952898E-04  1.50594800E-03  2.87799566E-03  3.25436731E-04 -8.63889298E-05
 -1.51419330E-08  1.45116990E-05  5.16064284E-05  2.00645049E-05 -1.22935036E-05
  0.00000000E+00  0.00000000E+00  0.00000000E+00  0.00000000E+00  0.00000000E+00
  2.92809548E-04  0.00000000E+00  0.00000000E+00 -5.14663357E-03  0.00000000E+00
  0.00000000E+00 -9.79122099E-03  0.00000000E+00  0.00000000E+00  0.00000000E+00
  1.94472929E-05  0.00000000E+00  0.00000000E+00 -1.22481762E-04  0.00000000E+00
  3.25511677E-03  0.00000000E+00  0.00000000E+00 -2.28914120E-04  0.00000000E+00
 -2.14659392E-04  0.00000000E+00  0.00000000E+00  2.62014301E-04 -7.62120021E-05
  0.00000000E+00  0.00000000E+00  0.00000000E+00  0.00000000E+00 -2.82749757E-04
  0.00000000E+00  0.00000000E+00  2.39547948E-03  3.18300309E-03  1.21171465E-04
 -3.04960772E-03  1.07992056E-04 -5.51417090E-05 -8.28307921E-05  3.21249207E-05
  4.19050972E-03  2.27092597E-03  1.94837563E-03  3.60594217E-03  2.04224069E-03
 -3.83531484E-03 -5.64009332E-05 -8.45804526E-05  7.01851402E-06 -5.04689721E-05
 -4.42160199E-05  3.65016806E-05 -1.87324044E-03 -1.09110912E-03 -4.14947607E-05
 -2.15966534E-04 -3.66303205E-05  5.84211560E-05  3.05936718E-05  6.05209265E-05
  9.45993835E-05  2.43625890E-05  1.21486223E-04 -1.71714382E-04 -1.74407089E-04
 -3.52308386E-04 -1.14624472E-03 -4.79998462E-03  5.80379382E-05  7.72889926E-06
  9.04696484E-05  1.25409274E-03  5.72969844E-04 -1.66946622E-03  6.16541444E-04
  4.47042434E-04 -1.10655344E-03 -6.00588122E-06 -4.72567914E-05  4.89004734E-06
 -6.96470322E-05 -2.47879736E-05  3.52839107E-04  1.00944047E-03  4.74543370E-04
  4.79675486E-05 -1.06562832E-04 -1.85643769E-05  6.46115339E-06 -7.66553713E-06
 -3.25780580E-06 -1.75949182E-05  3.60197594E-06  2.78294396E-05  3.19931591E-05
  6.78856916E-05  3.83259758E-05 -1.14485428E-03  7.69051056E-04 -6.00395743E-06
 -4.59255230E-05 -3.22110172E-05  7.70801685E-04  4.21032708E-04 -1.22206827E-03
 -1.19842581E-03 -6.36212426E-04  1.09748054E-03 -1.64235956E-05  4.76825862E-05
 -1.02227115E-05 -6.19526764E-05 -4.48690704E-06  1.38554119E-04  1.79051774E-04
  1.91425043E-04  2.77284929E-05 -1.79410234E-04  3.55178970E-05 -3.02246010E-05
 -2.80693691E-06 -1.50633905E-05 -8.85721368E-06  1.16929439E-05  5.26330258E-05
  7.07154170E-03  9.27329997E-03  3.41612935E-05  1.08343370E-02  1.37729184E-02
 -9.52537943E-05 -1.63745522E-04 -3.18302923E-05 -3.29726276E-03 -9.51625484E-04
  3.42360126E-03 -2.55892707E-03 -2.30871350E-04  1.59548957E-03 -5.69999629E-05
  7.50111756E-05 -1.97850600E-05 -2.66378870E-05  9.34314727E-06  1.15451180E-03
 -6.07434293E-04  3.70429531E-05  9.08546173E-05 -2.77352694E-04  1.98426560E-04
  2.72759042E-05  2.66145358E-05 -1.45309729E-04 -2.03779987E-04  5.20678449E-05
  2.22975788E-04 -4.98284598E-05 -3.46767543E-04  1.84609946E-03  1.26464358E-04
  8.03398309E-05  9.87761457E-05 -7.15719663E-05 -4.98608897E-04  6.08150044E-04
  7.01137574E-05  6.96172678E-05  8.91206434E-07 -4.40508098E-05 -1.79421814E-04
  8.71386856E-04  6.57585971E-05  6.92960604E-05 -2.58808724E-05 -2.36686966E-05
 -4.79490892E-04  1.97350374E-04  4.50753156E-05  4.75120313E-05 -9.74742328E-05
  2.14754355E-05 -3.59718076E-04 -5.60716159E-04 -1.49912441E-04 -8.29622545E-05
  7.21848154E-05  2.55690722E-03  3.35662798E-03  7.37617105E-04 -5.43380471E-03
 -1.11278122E-02  1.20251012E-04  6.23861363E-05 -2.22036570E-05 -5.30560572E-03
 -2.70544846E-03  2.65694514E-03 -3.16769566E-03 -1.93556894E-03  2.72099745E-03
 -1.89407729E-05  1.05071669E-04  4.76705042E-05 -8.16098442E-05 -8.10344395E-05
 -3.22087367E-04  2.27922223E-03  1.20554628E-03  1.89465840E-05 -2.40694011E-04
 -7.27312723E-05 -8.46969237E-05 -4.13686143E-05  7.57267063E-05  1.30425376E-04
 -4.20365063E-06 -1.56349178E-04  7.10608414E-03  9.31039002E-03 -2.06325662E-04
  1.10956480E-02 -6.73782126E-03  9.83637309E-05  9.67306242E-05 -3.11728104E-05
  2.67887660E-03  1.03792337E-03  3.65748899E-03  4.93619703E-03  1.88232024E-03
 -4.29071947E-03 -1.98287459E-05 -7.75982136E-05 -2.62038046E-05 -6.76981973E-05
 -4.53093939E-05  1.17781964E-03  3.54887465E-04 -5.44165926E-06  5.85337526E-04
  3.68327372E-04  1.79663698E-04 -4.76328981E-05 -3.09518716E-05 -9.08346890E-05
 -1.83522574E-04 -1.06432034E-05 -2.17899074E-04 -1.36753705E-04 -1.41909245E-04
 -3.25790894E-04 -4.00168933E-04  1.40898399E-03 -1.18608410E-05 -1.32587115E-05
  8.77033580E-05 -1.54380799E-03 -7.14125664E-04 -2.30098670E-03 -1.18975331E-03
 -5.53414107E-04 -8.33560827E-04 -4.99967345E-06  1.34701796E-05 -1.30534299E-06
 -1.20247950E-05 -1.98653800E-05  4.78563567E-04 -1.04127065E-03 -5.46254147E-04
 -1.68481750E-04 -1.92627291E-04 -3.32969849E-05 -7.51982191E-06  2.07955014E-06
 -1.64810240E-05 -3.09842320E-05 -3.10796212E-07 -2.17943193E-05  8.02658472E-02
  1.04514922E-01  6.71555452E-03 -4.99828788E-03 -3.75043645E-02  1.36580643E-04
  2.32586328E-06 -2.88485715E-04 -3.00490911E-03 -1.66456236E-03  6.44910059E-03
 -1.86684557E-02 -1.14127424E-02  1.16692078E-02  2.94227895E-05 -1.06296254E-04
 -6.57081033E-05  9.55583631E-05  3.37109297E-05 -3.87919922E-03 -4.25843765E-04
 -1.99791806E-04  1.60443390E-03  2.61460632E-03  2.95354881E-04  3.09161892E-05
 -1.43471773E-05  1.29195001E-04  1.08549829E-04 -7.36027932E-06 -5.55104920E-06
  2.19205117E-01  2.85086867E-01  2.35107820E-02 -3.23370057E-02  1.39611798E-03
  2.85560221E-04  8.34867640E-05  4.93738619E-05 -2.88949097E-03 -1.00059518E-03
  6.25876115E-03 -1.22764699E-02 -3.98119193E-03  1.52162236E-02  1.17696359E-04
  2.42825126E-04  9.12088082E-05  3.50497346E-04  5.03457025E-04  3.25700920E-03
 -1.35286276E-03 -7.78434106E-04 -3.42066458E-03 -3.95458827E-03  5.94764069E-05
  6.27371855E-05 -4.80944886E-05 -9.41080779E-05 -2.62429866E-05 -1.40994519E-04
 -2.55028194E-05  6.79654835E-05  9.94044660E-05  3.98124559E-04 -3.13957969E-03
  4.20371115E-03  6.12110153E-05  3.61001146E-05 -7.33068874E-06 -1.88592572E-03
 -9.82187092E-04 -1.26848366E-03  5.48656210E-05  2.71280944E-04 -3.36165161E-03
 -1.47602111E-05  2.64568462E-06  1.37440696E-05 -1.90063668E-05 -2.53292590E-05
 -3.44676311E-05 -1.04299537E-04 -3.75639083E-05 -2.41024976E-04 -3.94580780E-04
  2.40241412E-05  2.69076253E-05  7.86714835E-06 -9.21417048E-06  1.07276863E-05
 -7.33807705E-06 -6.51437944E-05  6.75964313E-05 -1.45385466E-03 -5.37784668E-04
 -1.17948382E-04 -4.91780939E-05 -1.92340393E-04 -3.39044470E-05 -6.10589705E-04
 -6.75845392E-04 -9.13412322E-05 -5.08489217E-05  8.56021244E-06  3.60272494E-06
 -5.00873683E-04 -1.39055159E-03 -1.03101277E-04 -5.70377837E-05 -5.16091760E-05
 -7.72155986E-03 -1.00641990E-02 -8.37794368E-04 -2.41275265E-03  1.20593886E-01
  0.00000000E+00 -7.16287461E-06 -6.85795597E-05  0.00000000E+00 -9.60103092E-03
  3.25640390E-03  0.00000000E+00  2.29103806E-03  2.99678007E-02  4.54547804E-05
  0.00000000E+00  1.05008491E-04  1.59535551E-04  0.00000000E+00 -2.14946029E-04
  0.00000000E+00 -2.47465102E-03  2.43275745E-03  0.00000000E+00 -8.14279819E-06
  0.00000000E+00 -9.36553462E-05 -1.00297549E-04  0.00000000E+00  0.00000000E+00
  5.00008877E-04  2.19205117E-01  2.85086867E-01  2.35107820E-02 -3.23370057E-02
  1.39611798E-03 -2.85560221E-04  8.34867640E-05  4.93738619E-05  2.88949097E-03
 -1.00059518E-03  6.25876115E-03  1.22764699E-02 -3.98119193E-03  1.52162236E-02
  1.17696359E-04 -2.42825126E-04  9.12088082E-05  3.50497346E-04 -5.03457025E-04
  3.25700920E-03  1.35286276E-03 -7.78434106E-04 -3.42066458E-03  3.95458827E-03
  5.94764069E-05 -6.27371855E-05 -4.80944886E-05 -9.41080779E-05  2.62429866E-05
  1.40994519E-04 -2.55028194E-05  8.02658472E-02  1.04514922E-01  6.71555452E-03
 -4.99828788E-03 -3.75043645E-02 -1.36580643E-04  2.32586328E-06 -2.88485715E-04
  3.00490911E-03 -1.66456236E-03  6.44910059E-03  1.86684557E-02 -1.14127424E-02
  1.16692078E-02  2.94227895E-05  1.06296254E-04 -6.57081033E-05  9.55583631E-05
 -3.37109297E-05 -3.87919922E-03  4.25843765E-04 -1.99791806E-04  1.60443390E-03
 -2.61460632E-03  2.95354881E-04 -3.09161892E-05 -1.43471773E-05  1.29195001E-04
 -1.08549829E-04  7.36027932E-06 -5.55104920E-06 -1.21424461E-03 -1.70196446E-03
  3.34419275E-03 -2.20083432E-02  1.01557229E-01  0.00000000E+00  2.68698448E-05
 -3.80676233E-04  0.00000000E+00  5.89483570E-04  6.10027703E-03  0.00000000E+00
  1.21662039E-02 -4.18918507E-02  6.94823171E-05  0.00000000E+00 -1.06738427E-05
 -8.54215078E-05  0.00000000E+00 -1.31928303E-03  0.00000000E+00 -9.77424951E-04
  9.69529914E-05  0.00000000E+00 -1.33950357E-04  0.00000000E+00  1.29390776E-04
  2.03371044E-04  0.00000000E+00  0.00000000E+00  2.16321921E-04 -3.52339200E-05
  7.40443713E-04  9.34897713E-03  0.00000000E+00  1.76052541E-04 -1.51852981E-06
  2.55690722E-03  3.35662798E-03  7.37617105E-04 -5.43380471E-03 -1.11278122E-02
 -1.20251012E-04  6.23861363E-05 -2.22036570E-05  5.30560572E-03 -2.70544846E-03
  2.65694514E-03  3.16769566E-03 -1.93556894E-03  2.72099745E-03 -1.89407729E-05
 -1.05071669E-04  4.76705042E-05 -8.16098442E-05  8.10344395E-05 -3.22087367E-04
 -2.27922223E-03  1.20554628E-03  1.89465840E-05  2.40694011E-04 -7.27312723E-05
  8.46969237E-05 -4.13686143E-05  7.57267063E-05 -1.30425376E-04  4.20365063E-06
 -1.56349178E-04 -1.36753705E-04 -1.41909245E-04 -3.25790894E-04 -4.00168933E-04
  1.40898399E-03  1.18608410E-05 -1.32587115E-05  8.77033580E-05  1.54380799E-03
 -7.14125664E-04 -2.30098670E-03  1.18975331E-03 -5.53414107E-04 -8.33560827E-04
 -4.99967345E-06 -1.34701796E-05 -1.30534299E-06 -1.20247950E-05  1.98653800E-05
  4.78563567E-04  1.04127065E-03 -5.46254147E-04 -1.68481750E-04  1.92627291E-04
 -3.32969849E-05  7.51982191E-06  2.07955014E-06 -1.64810240E-05  3.09842320E-05
  3.10796212E-07 -2.17943193E-05  6.79654835E-05  9.94044660E-05  3.98124559E-04
 -3.13957969E-03  4.20371115E-03 -6.12110153E-05  3.61001146E-05 -7.33068874E-06
  1.88592572E-03 -9.82187092E-04 -1.26848366E-03 -5.48656210E-05  2.71280944E-04
 -3.36165161E-03 -1.47602111E-05 -2.64568462E-06  1.37440696E-05 -1.90063668E-05
  2.53292590E-05 -3.44676311E-05  1.04299537E-04 -3.75639083E-05 -2.41024976E-04
  3.94580780E-04  2.40241412E-05 -2.69076253E-05  7.86714835E-06 -9.21417048E-06
 -1.07276863E-05  7.33807705E-06 -6.51437944E-05  7.10608414E-03  9.31039002E-03
 -2.06325662E-04  1.10956480E-02 -6.73782126E-03 -9.83637309E-05  9.67306242E-05
 -3.11728104E-05 -2.67887660E-03  1.03792337E-03  3.65748899E-03 -4.93619703E-03
  1.88232024E-03 -4.29071947E-03 -1.98287459E-05  7.75982136E-05 -2.62038046E-05
 -6.76981973E-05  4.53093939E-05  1.17781964E-03 -3.54887465E-04 -5.44165926E-06
  5.85337526E-04 -3.68327372E-04  1.79663698E-04  4.76328981E-05 -3.09518716E-05
 -9.08346890E-05  1.83522574E-04  1.06432034E-05 -2.17899074E-04  2.14754355E-05
 -3.59718076E-04 -5.60716159E-04  1.49912441E-04 -8.29622545E-05  7.21848154E-05
 -3.39044470E-05 -6.10589705E-04 -6.75845392E-04  9.13412322E-05 -5.08489217E-05
  8.56021244E-06  3.60272494E-06 -5.00873683E-04 -1.39055159E-03  1.03101277E-04
 -5.70377837E-05 -5.16091760E-05  6.75964313E-05 -1.45385466E-03 -5.37784668E-04
  1.17948382E-04 -4.91780939E-05 -1.92340393E-04 -2.14754355E-05  3.59718076E-04
  5.60716159E-04  1.49912441E-04 -8.29622545E-05 -7.21848154E-05 -2.55690722E-03
 -3.35662798E-03 -7.37617105E-04  5.43380471E-03  1.11278122E-02 -1.20251012E-04
  6.23861363E-05  2.22036570E-05  5.30560572E-03 -2.70544846E-03 -2.65694514E-03
  3.16769566E-03 -1.93556894E-03 -2.72099745E-03  1.89407729E-05 -1.05071669E-04
  4.76705042E-05  8.16098442E-05 -8.10344395E-05  3.22087367E-04 -2.27922223E-03
  1.20554628E-03 -1.89465840E-05 -2.40694011E-04  7.27312723E-05  8.46969237E-05
 -4.13686143E-05 -7.57267063E-05  1.30425376E-04  4.20365063E-06 -1.56349178E-04
 -7.10608414E-03 -9.31039002E-03  2.06325662E-04 -1.10956480E-02  6.73782126E-03
 -9.83637309E-05  9.67306242E-05  3.11728104E-05 -2.67887660E-03  1.03792337E-03
 -3.65748899E-03 -4.93619703E-03  1.88232024E-03  4.29071947E-03  1.98287459E-05
  7.75982136E-05 -2.62038046E-05  6.76981973E-05 -4.53093939E-05 -1.17781964E-03
 -3.54887465E-04 -5.44165926E-06 -5.85337526E-04  3.68327372E-04 -1.79663698E-04
  4.76328981E-05 -3.09518716E-05  9.08346890E-05 -1.83522574E-04  1.06432034E-05
 -2.17899074E-04  1.36753705E-04  1.41909245E-04  3.25790894E-04  4.00168933E-04
 -1.40898399E-03  1.18608410E-05 -1.32587115E-05 -8.77033580E-05  1.54380799E-03
 -7.14125664E-04  2.30098670E-03  1.18975331E-03 -5.53414107E-04  8.33560827E-04
  4.99967345E-06 -1.34701796E-05 -1.30534299E-06  1.20247950E-05 -1.98653800E-05
 -4.78563567E-04  1.04127065E-03 -5.46254147E-04  1.68481750E-04 -1.92627291E-04
  3.32969849E-05  7.51982191E-06  2.07955014E-06  1.64810240E-05 -3.09842320E-05
  3.10796212E-07 -2.17943193E-05 -8.02658472E-02 -1.04514922E-01 -6.71555452E-03
  4.99828788E-03  3.75043645E-02 -1.36580643E-04  2.32586328E-06  2.88485715E-04
  3.00490911E-03 -1.66456236E-03 -6.44910059E-03  1.86684557E-02 -1.14127424E-02
 -1.16692078E-02 -2.94227895E-05  1.06296254E-04 -6.57081033E-05 -9.55583631E-05
  3.37109297E-05  3.87919922E-03  4.25843765E-04 -1.99791806E-04 -1.60443390E-03
  2.61460632E-03 -2.95354881E-04 -3.09161892E-05 -1.43471773E-05 -1.29195001E-04
  1.08549829E-04  7.36027932E-06 -5.55104920E-06 -2.19205117E-01 -2.85086867E-01
 -2.35107820E-02  3.23370057E-02 -1.39611798E-03 -2.85560221E-04  8.34867640E-05
 -4.93738619E-05  2.88949097E-03 -1.00059518E-03 -6.25876115E-03  1.22764699E-02
 -3.98119193E-03 -1.52162236E-02 -1.17696359E-04 -2.42825126E-04  9.12088082E-05
 -3.50497346E-04  5.03457025E-04 -3.25700920E-03  1.35286276E-03 -7.78434106E-04
  3.42066458E-03 -3.95458827E-03 -5.94764069E-05 -6.27371855E-05 -4.80944886E-05
  9.41080779E-05 -2.62429866E-05  1.40994519E-04 -2.55028194E-05 -6.79654835E-05
 -9.94044660E-05 -3.98124559E-04  3.13957969E-03 -4.20371115E-03 -6.12110153E-05
  3.61001146E-05  7.33068874E-06  1.88592572E-03 -9.82187092E-04  1.26848366E-03
 -5.48656210E-05  2.71280944E-04  3.36165161E-03  1.47602111E-05 -2.64568462E-06
  1.37440696E-05  1.90063668E-05 -2.53292590E-05  3.44676311E-05  1.04299537E-04
 -3.75639083E-05  2.41024976E-04 -3.94580780E-04 -2.40241412E-05 -2.69076253E-05
  7.86714835E-06  9.21417048E-06  1.07276863E-05  7.33807705E-06 -6.51437944E-05
 -6.75964313E-05  1.45385466E-03  5.37784668E-04  1.17948382E-04 -4.91780939E-05
  1.92340393E-04  3.39044470E-05  6.10589705E-04  6.75845392E-04  9.13412322E-05
 -5.08489217E-05 -8.56021244E-06 -3.60272494E-06  5.00873683E-04  1.39055159E-03
  1.03101277E-04 -5.70377837E-05  5.16091760E-05  7.72155986E-03  1.00641990E-02
  8.37794368E-04  2.41275265E-03 -1.20593886E-01  0.00000000E+00 -7.16287461E-06
  6.85795597E-05  0.00000000E+00 -9.60103092E-03 -3.25640390E-03  0.00000000E+00
  2.29103806E-03 -2.99678007E-02 -4.54547804E-05  0.00000000E+00  1.05008491E-04
 -1.59535551E-04  0.00000000E+00  2.14946029E-04  0.00000000E+00 -2.47465102E-03
 -2.43275745E-03  0.00000000E+00  8.14279819E-06  0.00000000E+00 -9.36553462E-05
  1.00297549E-04  0.00000000E+00  0.00000000E+00  5.00008877E-04 -2.19205117E-01
 -2.85086867E-01 -2.35107820E-02  3.23370057E-02 -1.39611798E-03  2.85560221E-04
  8.34867640E-05 -4.93738619E-05 -2.88949097E-03 -1.00059518E-03 -6.25876115E-03
 -1.22764699E-02 -3.98119193E-03 -1.52162236E-02 -1.17696359E-04  2.42825126E-04
  9.12088082E-05 -3.50497346E-04 -5.03457025E-04 -3.25700920E-03 -1.35286276E-03
 -7.78434106E-04  3.42066458E-03  3.95458827E-03 -5.94764069E-05  6.27371855E-05
 -4.80944886E-05  9.41080779E-05  2.62429866E-05 -1.40994519E-04 -2.55028194E-05
 -8.02658472E-02 -1.04514922E-01 -6.71555452E-03  4.99828788E-03  3.75043645E-02
  1.36580643E-04  2.32586328E-06  2.88485715E-04 -3.00490911E-03 -1.66456236E-03
 -6.44910059E-03 -1.86684557E-02 -1.14127424E-02 -1.16692078E-02 -2.94227895E-05
 -1.06296254E-04 -6.57081033E-05 -9.55583631E-05 -3.37109297E-05  3.87919922E-03
 -4.25843765E-04 -1.99791806E-04 -1.60443390E-03 -2.61460632E-03 -2.95354881E-04
  3.09161892E-05 -1.43471773E-05 -1.29195001E-04 -1.08549829E-04 -7.36027932E-06
 -5.55104920E-06  1.21424461E-03  1.70196446E-03 -3.34419275E-03  2.20083432E-02
 -1.01557229E-01  0.00000000E+00  2.68698448E-05  3.80676233E-04  0.00000000E+00
  5.89483570E-04 -6.10027703E-03  0.00000000E+00  1.21662039E-02  4.18918507E-02
 -6.94823171E-05  0.00000000E+00 -1.06738427E-05  8.54215078E-05  0.00000000E+00
  1.31928303E-03  0.00000000E+00 -9.77424951E-04 -9.69529914E-05  0.00000000E+00
  1.33950357E-04  0.00000000E+00  1.29390776E-04 -2.03371044E-04  0.00000000E+00
  0.00000000E+00  2.16321921E-04  3.52339200E-05 -7.40443713E-04 -9.34897713E-03
  0.00000000E+00  1.76052541E-04  1.51852981E-06 -2.55690722E-03 -3.35662798E-03
 -7.37617105E-04  5.43380471E-03  1.11278122E-02  1.20251012E-04  6.23861363E-05
  2.22036570E-05 -5.30560572E-03 -2.70544846E-03 -2.65694514E-03 -3.16769566E-03
 -1.93556894E-03 -2.72099745E-03  1.89407729E-05  1.05071669E-04  4.76705042E-05
  8.16098442E-05  8.10344395E-05  3.22087367E-04  2.27922223E-03  1.20554628E-03
 -1.89465840E-05  2.40694011E-04  7.27312723E-05 -8.46969237E-05 -4.13686143E-05
 -7.57267063E-05 -1.30425376E-04 -4.20365063E-06 -1.56349178E-04  1.36753705E-04
  1.41909245E-04  3.25790894E-04  4.00168933E-04 -1.40898399E-03 -1.18608410E-05
 -1.32587115E-05 -8.77033580E-05 -1.54380799E-03 -7.14125664E-04  2.30098670E-03
 -1.18975331E-03 -5.53414107E-04  8.33560827E-04  4.99967345E-06  1.34701796E-05
 -1.30534299E-06  1.20247950E-05  1.98653800E-05 -4.78563567E-04 -1.04127065E-03
 -5.46254147E-04  1.68481750E-04  1.92627291E-04  3.32969849E-05 -7.51982191E-06
  2.07955014E-06  1.64810240E-05  3.09842320E-05 -3.10796212E-07 -2.17943193E-05
 -6.79654835E-05 -9.94044660E-05 -3.98124559E-04  3.13957969E-03 -4.20371115E-03
  6.12110153E-05  3.61001146E-05  7.33068874E-06 -1.88592572E-03 -9.82187092E-04
  1.26848366E-03  5.48656210E-05  2.71280944E-04  3.36165161E-03  1.47602111E-05
  2.64568462E-06  1.37440696E-05  1.90063668E-05  2.53292590E-05  3.44676311E-05
 -1.04299537E-04 -3.75639083E-05  2.41024976E-04  3.94580780E-04 -2.40241412E-05
  2.69076253E-05  7.86714835E-06  9.21417048E-06 -1.07276863E-05 -7.33807705E-06
 -6.51437944E-05 -7.10608414E-03 -9.31039002E-03  2.06325662E-04 -1.10956480E-02
  6.73782126E-03  9.83637309E-05  9.67306242E-05  3.11728104E-05  2.67887660E-03
  1.03792337E-03 -3.65748899E-03  4.93619703E-03  1.88232024E-03  4.29071947E-03
  1.98287459E-05 -7.75982136E-05 -2.62038046E-05  6.76981973E-05  4.53093939E-05
 -1.17781964E-03  3.54887465E-04 -5.44165926E-06 -5.85337526E-04 -3.68327372E-04
 -1.79663698E-04 -4.76328981E-05 -3.09518716E-05  9.08346890E-05  1.83522574E-04
 -1.06432034E-05 -2.17899074E-04 -2.14754355E-05  3.59718076E-04  5.60716159E-04
 -1.49912441E-04 -8.29622545E-05 -7.21848154E-05  3.39044470E-05  6.10589705E-04
  6.75845392E-04 -9.13412322E-05 -5.08489217E-05 -8.56021244E-06 -3.60272494E-06
  5.00873683E-04  1.39055159E-03 -1.03101277E-04 -5.70377837E-05  5.16091760E-05
 -6.75964313E-05  1.45385466E-03  5.37784668E-04 -1.17948382E-04 -4.91780939E-05
  1.92340393E-04 -6.70868820E-05 -6.60744168E-04  1.30726922E-03 -1.40262327E-04
 -6.00536133E-05  1.50310889E-04  2.33610467E-03  3.11264266E-03  1.18924589E-04
 -3.22110120E-03 -3.09993414E-03  1.12873148E-04  4.86929603E-05  4.01352380E-05
 -4.39093024E-03 -2.30710086E-03  2.05228715E-03 -3.77105478E-03 -1.72788411E-03
 -1.86148714E-03 -6.63355609E-05  4.78501658E-05  4.02800765E-05 -1.74004148E-05
 -3.60468860E-05  3.35208648E-04  1.95870292E-03  9.29419270E-04 -2.47596020E-04
 -4.14884991E-04 -1.28368144E-05 -5.83283788E-05 -2.57803013E-05  8.04315902E-05
  1.01590230E-04 -2.22702606E-05 -1.39784063E-04  6.99492805E-03  9.20046881E-03
 -5.31185677E-04  1.26442501E-02 -1.97475012E-03  1.87061155E-04  7.73863896E-05
 -6.35435326E-05  1.27375948E-03  6.46758716E-04  3.78967650E-03 -3.80816907E-04
  3.92443823E-04 -1.10885103E-03 -6.80882534E-05 -2.64718629E-05 -1.95502400E-05
  4.57561084E-06  1.52192847E-06  1.16213828E-03 -3.88494242E-04 -2.21339035E-04
  3.70969793E-05  2.77080567E-04  1.47321362E-04 -4.86420199E-05 -2.81179455E-05
 -1.62147971E-04 -1.61809489E-04 -8.09244204E-05 -2.50817179E-04 -2.16189647E-04
 -2.18469211E-04 -4.55864491E-04 -1.06765934E-03 -5.12519417E-03 -5.41243497E-05
 -2.88457934E-05  7.96682589E-05 -1.31126114E-03 -6.55085833E-04 -1.15404526E-03
 -8.95080204E-04 -4.30263402E-04 -7.41360793E-04  7.87727819E-07  2.78775403E-05
  2.33932615E-05 -3.31457749E-05 -5.16833129E-05  3.03156346E-04 -9.13138888E-04
 -4.95957352E-04 -3.16087565E-05  1.21146843E-05 -1.67661712E-05  4.88518415E-06
  4.33690736E-06 -1.01729150E-05 -7.41459118E-06 -6.55261004E-06 -4.28893793E-05
  7.81603861E-02  1.01872165E-01  5.57307655E-03  5.13560439E-04 -1.25197819E-02
 -3.01359072E-05  8.61079742E-05 -2.23318328E-04 -1.06189026E-03 -1.09957389E-03
  5.61998472E-03 -3.17345773E-03 -1.75239719E-03  1.23815585E-02 -1.04677648E-05
 -8.64879202E-05 -9.32891784E-05  1.03910130E-05  3.98276815E-05 -3.07351323E-03
 -9.22867700E-04 -8.99845880E-05  1.68006864E-03  2.26176657E-03  3.42433748E-04
  8.73322368E-05  8.15731180E-06 -9.86484475E-07  4.94965387E-05  1.81654356E-06
  5.47329547E-05  2.20026119E-01  2.86230115E-01  2.23180566E-02 -2.60403058E-02
  4.26389558E-02  1.20613013E-04  2.51558194E-04  2.32306000E-05 -1.17302914E-03
 -2.15723377E-03  5.13888675E-03  1.63298119E-02  5.94222687E-03  1.02062547E-02
  7.59227886E-05  3.36453583E-04  1.46518027E-04  3.21748835E-04  4.33869701E-04
  2.77072076E-03 -1.60804572E-03 -6.65060779E-04 -1.66994843E-03 -3.14287594E-03
  4.03174102E-05 -5.84536049E-05  6.09985386E-05  3.64584585E-05  2.30817222E-06
  6.57302306E-05  8.17558026E-05 -1.66034536E-05  1.67403667E-05  2.33362806E-04
 -3.70304487E-03  3.82245904E-03  3.35081476E-05  1.67098090E-05 -5.04124400E-05
 -2.28828161E-03 -1.14622053E-03 -1.76022341E-04  2.17964665E-03  9.91364592E-04
  1.46617247E-03 -6.96783872E-06 -1.98061214E-05 -1.72614154E-05 -3.87116845E-05
 -6.04270935E-05  3.98531966E-04  2.58359837E-04  1.53902996E-04 -3.18505422E-04
 -4.13584764E-04  1.85720408E-05  2.45626312E-05  9.20194579E-06  1.00178979E-05
  1.39228458E-05 -1.07856718E-05 -9.17888352E-05 -3.90615869E-05 -8.76331279E-04
  4.18275419E-04 -1.19226795E-04 -4.70748896E-05 -1.50776817E-04 -8.24471255E-05
 -6.53068610E-04  4.91845893E-04 -1.13768874E-04 -5.45029277E-05  1.64287420E-05
 -6.81803883E-05 -2.47010150E-04  1.06098868E-03 -1.05080461E-04 -4.51931447E-05
 -8.60802863E-06  0.00000000E+00  0.00000000E+00  0.00000000E+00  0.00000000E+00
  0.00000000E+00 -1.49758379E-04  0.00000000E+00  0.00000000E+00 -4.82148614E-03
  0.00000000E+00  0.00000000E+00  5.40884684E-03  0.00000000E+00  0.00000000E+00
  0.00000000E+00  3.21820555E-05  0.00000000E+00  0.00000000E+00  2.99732695E-05
  0.00000000E+00 -1.95270448E-03  0.00000000E+00  0.00000000E+00  1.33418242E-03
  0.00000000E+00 -3.18519560E-04  0.00000000E+00  0.00000000E+00 -3.96877738E-06
 -8.06167404E-05  0.00000000E+00 -2.20026119E-01 -2.86230115E-01 -2.23180566E-02
  2.60403058E-02 -4.26389558E-02  1.20613013E-04 -2.51558194E-04 -2.32306000E-05
 -1.17302914E-03  2.15723377E-03 -5.13888675E-03  1.63298119E-02 -5.94222687E-03
 -1.02062547E-02 -7.59227886E-05  3.36453583E-04 -1.46518027E-04 -3.21748835E-04
  4.33869701E-04 -2.77072076E-03 -1.60804572E-03  6.65060779E-04  1.66994843E-03
 -3.14287594E-03 -4.03174102E-05 -5.84536049E-05 -6.09985386E-05 -3.64584585E-05
  2.30817222E-06  6.57302306E-05 -8.17558026E-05 -7.81603861E-02 -1.01872165E-01
 -5.57307655E-03 -5.13560439E-04  1.25197819E-02 -3.01359072E-05 -8.61079742E-05
  2.23318328E-04 -1.06189026E-03  1.09957389E-03 -5.61998472E-03 -3.17345773E-03
  1.75239719E-03 -1.23815585E-02  1.04677648E-05 -8.64879202E-05  9.32891784E-05
 -1.03910130E-05  3.98276815E-05  3.07351323E-03 -9.22867700E-04  8.99845880E-05
 -1.68006864E-03  2.26176657E-03 -3.42433748E-04  8.73322368E-05 -8.15731180E-06
  9.86484475E-07  4.94965387E-05  1.81654356E-06 -5.47329547E-05  0.00000000E+00
  0.00000000E+00  0.00000000E+00  0.00000000E+00  0.00000000E+00 -1.58049449E-04
  0.00000000E+00  0.00000000E+00  3.30389455E-03  0.00000000E+00  0.00000000E+00
  3.12390407E-03  0.00000000E+00  0.00000000E+00  0.00000000E+00 -8.17171014E-05
  0.00000000E+00  0.00000000E+00 -8.86581079E-05  0.00000000E+00 -2.04385672E-03
  0.00000000E+00  0.00000000E+00 -6.43981806E-04  0.00000000E+00  1.90186281E-04
  0.00000000E+00  0.00000000E+00  3.08497289E-04  5.42800947E-05  0.00000000E+00
  0.00000000E+00  0.00000000E+00  0.00000000E+00  1.46152130E-04  0.00000000E+00
  0.00000000E+00 -2.33610467E-03 -3.11264266E-03 -1.18924589E-04  3.22110120E-03
  3.09993414E-03  1.12873148E-04 -4.86929603E-05 -4.01352380E-05 -4.39093024E-03
  2.30710086E-03 -2.05228715E-03 -3.77105478E-03  1.72788411E-03  1.86148714E-03
  6.63355609E-05  4.78501658E-05 -4.02800765E-05  1.74004148E-05 -3.60468860E-05
 -3.35208648E-04  1.95870292E-03 -9.29419270E-04  2.47596020E-04 -4.14884991E-04
  1.28368144E-05 -5.83283788E-05  2.57803013E-05 -8.04315902E-05  1.01590230E-04
 -2.22702606E-05  1.39784063E-04  2.16189647E-04  2.18469211E-04  4.55864491E-04
  1.06765934E-03  5.12519417E-03 -5.41243497E-05  2.88457934E-05 -7.96682589E-05
 -1.31126114E-03  6.55085833E-04  1.15404526E-03 -8.95080204E-04  4.30263402E-04
  7.41360793E-04 -7.87727819E-07  2.78775403E-05 -2.33932615E-05  3.31457749E-05
 -5.16833129E-05 -3.03156346E-04 -9.13138888E-04  4.95957352E-04  3.16087565E-05
  1.21146843E-05  1.67661712E-05  4.88518415E-06 -4.33690736E-06  1.01729150E-05
 -7.41459118E-06 -6.55261004E-06  4.28893793E-05  1.66034536E-05 -1.67403667E-05
 -2.33362806E-04  3.70304487E-03 -3.82245904E-03  3.35081476E-05 -1.67098090E-05
  5.04124400E-05 -2.28828161E-03  1.14622053E-03  1.76022341E-04  2.17964665E-03
 -9.91364592E-04 -1.46617247E-03  6.96783872E-06 -1.98061214E-05  1.72614154E-05
  3.87116845E-05 -6.04270935E-05 -3.98531966E-04  2.58359837E-04 -1.53902996E-04
  3.18505422E-04 -4.13584764E-04 -1.85720408E-05  2.45626312E-05 -9.20194579E-06
 -1.00178979E-05  1.39228458E-05 -1.07856718E-05  9.17888352E-05 -6.99492805E-03
 -9.20046881E-03  5.31185677E-04 -1.26442501E-02  1.97475012E-03  1.87061155E-04
 -7.73863896E-05  6.35435326E-05  1.27375948E-03 -6.46758716E-04 -3.78967650E-03
 -3.80816907E-04 -3.92443823E-04  1.10885103E-03  6.80882534E-05 -2.64718629E-05
  1.95502400E-05 -4.57561084E-06  1.52192847E-06 -1.16213828E-03 -3.88494242E-04
  2.21339035E-04 -3.70969793E-05  2.77080567E-04 -1.47321362E-04 -4.86420199E-05
  2.81179455E-05  1.62147971E-04 -1.61809489E-04 -8.09244204E-05  2.50817179E-04
  6.70868820E-05  6.60744168E-04 -1.30726922E-03 -1.40262327E-04  6.00536133E-05
 -1.50310889E-04  8.24471255E-05  6.53068610E-04 -4.91845893E-04 -1.13768874E-04
  5.45029277E-05 -1.64287420E-05  6.81803883E-05  2.47010150E-04 -1.06098868E-03
 -1.05080461E-04  4.51931447E-05  8.60802863E-06  3.90615869E-05  8.76331279E-04
 -4.18275419E-04 -1.19226795E-04  4.70748896E-05  1.50776817E-04 -6.70868820E-05
 -6.60744168E-04  1.30726922E-03 -1.40262327E-04  6.00536133E-05  1.50310889E-04
  2.33610467E-03  3.11264266E-03  1.18924589E-04 -3.22110120E-03 -3.09993414E-03
  1.12873148E-04 -4.86929603E-05  4.01352380E-05 -4.39093024E-03  2.30710086E-03
  2.05228715E-03 -3.77105478E-03  1.72788411E-03 -1.86148714E-03 -6.63355609E-05
  4.78501658E-05 -4.02800765E-05 -1.74004148E-05  3.60468860E-05  3.35208648E-04
  1.95870292E-03 -9.29419270E-04 -2.47596020E-04  4.14884991E-04 -1.28368144E-05
 -5.83283788E-05  2.57803013E-05  8.04315902E-05 -1.01590230E-04 -2.22702606E-05
  1.39784063E-04  6.99492805E-03  9.20046881E-03 -5.31185677E-04  1.26442501E-02
 -1.97475012E-03  1.87061155E-04 -7.73863896E-05 -6.35435326E-05  1.27375948E-03
 -6.46758716E-04  3.78967650E-03 -3.80816907E-04 -3.92443823E-04 -1.10885103E-03
 -6.80882534E-05 -2.64718629E-05  1.95502400E-05  4.57561084E-06 -1.52192847E-06
  1.16213828E-03 -3.88494242E-04  2.21339035E-04  3.70969793E-05 -2.77080567E-04
  1.47321362E-04 -4.86420199E-05  2.81179455E-05 -1.62147971E-04  1.61809489E-04
 -8.09244204E-05  2.50817179E-04 -2.16189647E-04 -2.18469211E-04 -4.55864491E-04
 -1.06765934E-03 -5.12519417E-03 -5.41243497E-05  2.88457934E-05  7.96682589E-05
 -1.31126114E-03  6.55085833E-04 -1.15404526E-03 -8.95080204E-04  4.30263402E-04
 -7.41360793E-04  7.87727819E-07  2.78775403E-05 -2.33932615E-05 -3.31457749E-05
  5.16833129E-05  3.03156346E-04 -9.13138888E-04  4.95957352E-04 -3.16087565E-05
 -1.21146843E-05 -1.67661712E-05  4.88518415E-06 -4.33690736E-06 -1.01729150E-05
  7.41459118E-06 -6.55261004E-06  4.28893793E-05  7.81603861E-02  1.01872165E-01
  5.57307655E-03  5.13560439E-04 -1.25197819E-02 -3.01359072E-05 -8.61079742E-05
 -2.23318328E-04 -1.06189026E-03  1.09957389E-03  5.61998472E-03 -3.17345773E-03
  1.75239719E-03  1.23815585E-02 -1.04677648E-05 -8.64879202E-05  9.32891784E-05
  1.03910130E-05 -3.98276815E-05 -3.07351323E-03 -9.22867700E-04  8.99845880E-05
  1.68006864E-03 -2.26176657E-03  3.42433748E-04  8.73322368E-05 -8.15731180E-06
 -9.86484475E-07 -4.94965387E-05  1.81654356E-06 -5.47329547E-05  2.20026119E-01
  2.86230115E-01  2.23180566E-02 -2.60403058E-02  4.26389558E-02  1.20613013E-04
 -2.51558194E-04  2.32306000E-05 -1.17302914E-03  2.15723377E-03  5.13888675E-03
  1.63298119E-02 -5.94222687E-03  1.02062547E-02  7.59227886E-05  3.36453583E-04
 -1.46518027E-04  3.21748835E-04 -4.33869701E-04  2.77072076E-03 -1.60804572E-03
  6.65060779E-04 -1.66994843E-03  3.14287594E-03  4.03174102E-05 -5.84536049E-05
 -6.09985386E-05  3.64584585E-05 -2.30817222E-06  6.57302306E-05 -8.17558026E-05
 -1.66034536E-05  1.67403667E-05  2.33362806E-04 -3.70304487E-03  3.82245904E-03
  3.35081476E-05 -1.67098090E-05 -5.04124400E-05 -2.28828161E-03  1.14622053E-03
 -1.76022341E-04  2.17964665E-03 -9.91364592E-04  1.46617247E-03 -6.96783872E-06
 -1.98061214E-05  1.72614154E-05 -3.87116845E-05  6.04270935E-05  3.98531966E-04
  2.58359837E-04 -1.53902996E-04 -3.18505422E-04  4.13584764E-04  1.85720408E-05
  2.45626312E-05 -9.20194579E-06  1.00178979E-05 -1.39228458E-05 -1.07856718E-05
  9.17888352E-05 -3.90615869E-05 -8.76331279E-04  4.18275419E-04 -1.19226795E-04
  4.70748896E-05 -1.50776817E-04 -8.24471255E-05 -6.53068610E-04  4.91845893E-04
 -1.13768874E-04  5.45029277E-05  1.64287420E-05 -6.81803883E-05 -2.47010150E-04
  1.06098868E-03 -1.05080461E-04  4.51931447E-05 -8.60802863E-06  0.00000000E+00
  0.00000000E+00  0.00000000E+00  0.00000000E+00  0.00000000E+00 -1.49758379E-04
  0.00000000E+00  0.00000000E+00 -4.82148614E-03  0.00000000E+00  0.00000000E+00
  5.40884684E-03  0.00000000E+00  0.00000000E+00  0.00000000E+00  3.21820555E-05
  0.00000000E+00  0.00000000E+00 -2.99732695E-05  0.00000000E+00 -1.95270448E-03
  0.00000000E+00  0.00000000E+00 -1.33418242E-03  0.00000000E+00 -3.18519560E-04
  0.00000000E+00  0.00000000E+00  3.96877738E-06 -8.06167404E-05  0.00000000E+00
 -2.20026119E-01 -2.86230115E-01 -2.23180566E-02  2.60403058E-02 -4.26389558E-02
  1.20613013E-04  2.51558194E-04 -2.32306000E-05 -1.17302914E-03 -2.15723377E-03
 -5.13888675E-03  1.63298119E-02  5.94222687E-03 -1.02062547E-02 -7.59227886E-05
  3.36453583E-04  1.46518027E-04 -3.21748835E-04 -4.33869701E-04 -2.77072076E-03
 -1.60804572E-03 -6.65060779E-04  1.66994843E-03  3.14287594E-03 -4.03174102E-05
 -5.84536049E-05  6.09985386E-05 -3.64584585E-05 -2.30817222E-06  6.57302306E-05
  8.17558026E-05 -7.81603861E-02 -1.01872165E-01 -5.57307655E-03 -5.13560439E-04
  1.25197819E-02 -3.01359072E-05  8.61079742E-05  2.23318328E-04 -1.06189026E-03
 -1.09957389E-03 -5.61998472E-03 -3.17345773E-03 -1.75239719E-03 -1.23815585E-02
  1.04677648E-05 -8.64879202E-05 -9.32891784E-05 -1.03910130E-05 -3.98276815E-05
  3.07351323E-03 -9.22867700E-04 -8.99845880E-05 -1.68006864E-03 -2.26176657E-03
 -3.42433748E-04  8.73322368E-05  8.15731180E-06  9.86484475E-07 -4.94965387E-05
  1.81654356E-06  5.47329547E-05  0.00000000E+00  0.00000000E+00  0.00000000E+00
  0.00000000E+00  0.00000000E+00 -1.58049449E-04  0.00000000E+00  0.00000000E+00
  3.30389455E-03  0.00000000E+00  0.00000000E+00  3.12390407E-03  0.00000000E+00
  0.00000000E+00  0.00000000E+00 -8.17171014E-05  0.00000000E+00  0.00000000E+00
  8.86581079E-05  0.00000000E+00 -2.04385672E-03  0.00000000E+00  0.00000000E+00
  6.43981806E-04  0.00000000E+00  1.90186281E-04  0.00000000E+00  0.00000000E+00
 -3.08497289E-04  5.42800947E-05  0.00000000E+00  0.00000000E+00  0.00000000E+00
  0.00000000E+00  1.46152130E-04  0.00000000E+00  0.00000000E+00 -2.33610467E-03
 -3.11264266E-03 -1.18924589E-04  3.22110120E-03  3.09993414E-03  1.12873148E-04
  4.86929603E-05 -4.01352380E-05 -4.39093024E-03 -2.30710086E-03 -2.05228715E-03
 -3.77105478E-03 -1.72788411E-03  1.86148714E-03  6.63355609E-05  4.78501658E-05
  4.02800765E-05  1.74004148E-05  3.60468860E-05 -3.35208648E-04  1.95870292E-03
  9.29419270E-04  2.47596020E-04  4.14884991E-04  1.28368144E-05 -5.83283788E-05
 -2.57803013E-05 -8.04315902E-05 -1.01590230E-04 -2.22702606E-05 -1.39784063E-04
  2.16189647E-04  2.18469211E-04  4.55864491E-04  1.06765934E-03  5.12519417E-03
 -5.41243497E-05 -2.88457934E-05 -7.96682589E-05 -1.31126114E-03 -6.55085833E-04
  1.15404526E-03 -8.95080204E-04 -4.30263402E-04  7.41360793E-04 -7.87727819E-07
  2.78775403E-05  2.33932615E-05  3.31457749E-05  5.16833129E-05 -3.03156346E-04
 -9.13138888E-04 -4.95957352E-04  3.16087565E-05 -1.21146843E-05  1.67661712E-05
  4.88518415E-06  4.33690736E-06  1.01729150E-05  7.41459118E-06 -6.55261004E-06
 -4.28893793E-05  1.66034536E-05 -1.67403667E-05 -2.33362806E-04  3.70304487E-03
 -3.82245904E-03  3.35081476E-05  1.67098090E-05  5.04124400E-05 -2.28828161E-03
 -1.14622053E-03  1.76022341E-04  2.17964665E-03  9.91364592E-04 -1.46617247E-03
  6.96783872E-06 -1.98061214E-05 -1.72614154E-05  3.87116845E-05  6.04270935E-05
 -3.98531966E-04  2.58359837E-04  1.53902996E-04  3.18505422E-04  4.13584764E-04
 -1.85720408E-05  2.45626312E-05  9.20194579E-06 -1.00178979E-05 -1.39228458E-05
 -1.07856718E-05 -9.17888352E-05 -6.99492805E-03 -9.20046881E-03  5.31185677E-04
 -1.26442501E-02  1.97475012E-03  1.87061155E-04  7.73863896E-05  6.35435326E-05
  1.27375948E-03  6.46758716E-04 -3.78967650E-03 -3.80816907E-04  3.92443823E-04
  1.10885103E-03  6.80882534E-05 -2.64718629E-05 -1.95502400E-05 -4.57561084E-06
 -1.52192847E-06 -1.16213828E-03 -3.88494242E-04 -2.21339035E-04 -3.70969793E-05
 -2.77080567E-04 -1.47321362E-04 -4.86420199E-05 -2.81179455E-05  1.62147971E-04
  1.61809489E-04 -8.09244204E-05 -2.50817179E-04  6.70868820E-05  6.60744168E-04
 -1.30726922E-03 -1.40262327E-04 -6.00536133E-05 -1.50310889E-04  8.24471255E-05
  6.53068610E-04 -4.91845893E-04 -1.13768874E-04 -5.45029277E-05 -1.64287420E-05
  6.81803883E-05  2.47010150E-04 -1.06098868E-03 -1.05080461E-04 -4.51931447E-05
  8.60802863E-06  3.90615869E-05  8.76331279E-04 -4.18275419E-04 -1.19226795E-04
 -4.70748896E-05  1.50776817E-04 -7.00706370E-05 -5.12672981E-04  1.32430210E-03
 -2.15665648E-04 -1.37398271E-04  1.59784122E-04  2.29270254E-03  3.07216354E-03
  2.43698661E-04 -5.39046313E-03  7.41450163E-04  1.44023185E-04  1.00541767E-04
 -1.97953200E-05 -7.47304961E-03 -4.20048435E-03  3.36126788E-03 -4.24299307E-03
 -2.10793007E-03 -2.86168138E-03 -1.43685354E-05  7.41934143E-05  2.25109649E-05
 -6.74714067E-05 -7.99071133E-05 -7.30951473E-05  3.30547518E-03  1.88450983E-03
  3.96304941E-06 -4.98455223E-04 -3.23857420E-05 -6.82554955E-05 -3.67417918E-05
  6.17844502E-05  1.45434875E-04  1.02873117E-05 -2.09834337E-04  6.92423957E-03
  9.14460487E-03 -7.84822571E-04  1.15593794E-02 -5.35045869E-03  1.23989096E-04
  1.16826011E-04 -5.88631243E-05 -4.80759030E-04 -5.71991733E-04  3.11609965E-03
  3.26238066E-03  1.61610626E-03 -3.62565652E-03 -7.83952491E-06 -6.49720288E-05
 -3.17587833E-06 -6.00737561E-05 -4.06382086E-05  9.13912801E-04 -1.07658615E-03
 -7.68472806E-04  4.33478748E-04  3.90432618E-04  1.13600832E-04 -7.28416047E-05
 -3.16925706E-05 -1.06056904E-04 -1.62104775E-04 -2.55425198E-05 -2.98224829E-04
 -2.46283818E-04 -2.46028207E-04 -4.73823860E-04 -2.30700243E-03 -6.10261004E-03
 -3.19086008E-05 -3.21832460E-05  1.08642118E-04 -2.56834267E-03 -1.17380294E-03
 -2.58928635E-03 -2.22960136E-03 -1.12035345E-03 -1.19188330E-03 -1.12799479E-05
  1.02913131E-05  1.03542285E-05 -3.85551049E-05 -4.97884595E-05  5.13268271E-04
 -1.44280761E-03 -7.88548177E-04 -2.10886025E-04 -1.79826347E-04 -1.86360167E-05
 -1.94186785E-05 -1.18126742E-05 -2.43572534E-05 -2.76068572E-05 -1.83794707E-05
 -5.04838390E-05  7.83050745E-02  1.02080475E-01  5.26515183E-03  3.74617509E-03
 -1.20795657E-02  3.53484738E-06  8.90659882E-05 -3.55694171E-04 -3.15436801E-03
 -2.14463490E-03  8.65425431E-03 -1.67444710E-03 -1.45883000E-03  1.03154271E-02
  5.83569635E-05 -3.21281607E-05 -1.05701668E-04  1.48918304E-06  8.32286560E-05
 -5.13863877E-03 -1.41833784E-03 -2.30781506E-04  2.62691396E-03  2.87662322E-03
  3.73633342E-04 -2.44171980E-05 -3.04324764E-05  9.60085951E-05  1.40770774E-04
  8.80885376E-06  1.69171074E-05  2.19914679E-01  2.86165588E-01  2.10790298E-02
 -1.72354399E-02  1.00642439E-02  9.75149941E-05  1.49132959E-04  4.19183651E-05
 -2.14492024E-03 -1.31427027E-03  6.44255369E-03 -2.16953432E-03 -6.14491176E-04
  1.21646805E-02  2.12509891E-04  1.66363953E-04  1.00988061E-04  3.05044081E-04
  4.84007117E-04  2.92598344E-03 -5.55718969E-04 -5.89869013E-04 -1.95497899E-03
 -2.56467086E-03  1.45865313E-04  6.49764295E-06  4.59731820E-06 -5.04257234E-05
 -1.15798719E-04 -1.17462714E-04  5.69015200E-05 -4.14484321E-05 -4.50305344E-06
  3.74552084E-04 -5.84539442E-03  6.55026657E-03  5.42847530E-05  1.90854672E-05
 -4.91443186E-05 -3.38920780E-03 -1.70950168E-03 -7.04739928E-05  2.25904015E-03
  1.13434472E-03 -8.49797997E-04 -2.11978027E-05  1.08162848E-05  1.19823898E-05
 -5.30934999E-05 -6.48465562E-05  2.50618372E-04  4.99183936E-04  2.53628713E-04
 -4.08616501E-04 -6.01267836E-04 -8.08325406E-06  1.44294146E-05 -6.28749681E-06
  1.33493459E-05  2.89569916E-05 -2.72446236E-05 -1.02795342E-04 -6.10946366E-06
 -1.28491614E-03 -4.54667826E-04 -1.86688303E-04 -8.51396685E-05 -2.16052770E-04
 -1.03882186E-04 -8.27316377E-04 -2.21123995E-06 -1.32852013E-04 -6.44075263E-05
  2.13649967E-05 -7.28092094E-05 -4.55154889E-04  1.79770365E-04 -1.15859042E-04
 -5.99182264E-05 -3.35260692E-05 -6.83003002E-03 -8.94065586E-03 -2.28682125E-04
  2.00075369E-03  2.72343592E-02  0.00000000E+00  1.54102545E-04  3.82682329E-05
  0.00000000E+00 -4.64888905E-03  2.11887440E-03  0.00000000E+00 -4.10997060E-03
  6.55073253E-03  1.01166770E-04  0.00000000E+00  7.69223147E-05  1.54054429E-05
  0.00000000E+00 -6.63038455E-04  0.00000000E+00 -1.44782066E-03 -6.92534042E-05
  0.00000000E+00  1.15082461E-04  0.00000000E+00 -3.17919083E-04 -1.41426860E-04
  0.00000000E+00  0.00000000E+00  2.91898657E-04  2.19914679E-01  2.86165588E-01
  2.10790298E-02 -1.72354399E-02  1.00642439E-02 -9.75149941E-05  1.49132959E-04
  4.19183651E-05  2.14492024E-03 -1.31427027E-03  6.44255369E-03  2.16953432E-03
 -6.14491176E-04  1.21646805E-02  2.12509891E-04 -1.66363953E-04  1.00988061E-04
  3.05044081E-04 -4.84007117E-04  2.92598344E-03  5.55718969E-04 -5.89869013E-04
 -1.95497899E-03  2.56467086E-03  1.45865313E-04 -6.49764295E-06  4.59731820E-06
 -5.04257234E-05  1.15798719E-04  1.17462714E-04  5.69015200E-05  7.83050745E-02
  1.02080475E-01  5.26515183E-03  3.74617509E-03 -1.20795657E-02 -3.53484738E-06
  8.90659882E-05 -3.55694171E-04  3.15436801E-03 -2.14463490E-03  8.65425431E-03
  1.67444710E-03 -1.45883000E-03  1.03154271E-02  5.83569635E-05  3.21281607E-05
 -1.05701668E-04  1.48918304E-06 -8.32286560E-05 -5.13863877E-03  1.41833784E-03
 -2.30781506E-04  2.62691396E-03 -2.87662322E-03  3.73633342E-04  2.44171980E-05
 -3.04324764E-05  9.60085951E-05 -1.40770774E-04 -8.80885376E-06  1.69171074E-05
 -1.08438168E-03 -1.44967336E-03  1.60773096E-03 -7.98650864E-03 -2.21501518E-03
  0.00000000E+00  7.72369681E-06 -4.17043499E-04  0.00000000E+00  1.56059489E-03
  5.58057037E-03  0.00000000E+00  1.31250591E-04  1.71115606E-03  1.11079785E-04
  0.00000000E+00 -1.42188523E-04 -1.11020097E-04  0.00000000E+00 -1.13238110E-03
  0.00000000E+00 -1.21222888E-03 -3.96017214E-04  0.00000000E+00 -1.99737138E-04
  0.00000000E+00  4.21129589E-05  2.28630569E-04  0.00000000E+00  0.00000000E+00
  8.56368740E-05 -4.54724347E-06 -8.19810838E-04 -1.14983061E-03  0.00000000E+00
  1.01105708E-04  1.68288778E-04  2.29270254E-03  3.07216354E-03  2.43698661E-04
 -5.39046313E-03  7.41450163E-04 -1.44023185E-04  1.00541767E-04 -1.97953200E-05
  7.47304961E-03 -4.20048435E-03  3.36126788E-03  4.24299307E-03 -2.10793007E-03
 -2.86168138E-03 -1.43685354E-05 -7.41934143E-05  2.25109649E-05 -6.74714067E-05
  7.99071133E-05 -7.30951473E-05 -3.30547518E-03  1.88450983E-03  3.96304941E-06
  4.98455223E-04 -3.23857420E-05  6.82554955E-05 -3.67417918E-05  6.17844502E-05
 -1.45434875E-04 -1.02873117E-05 -2.09834337E-04 -2.46283818E-04 -2.46028207E-04
 -4.73823860E-04 -2.30700243E-03 -6.10261004E-03  3.19086008E-05 -3.21832460E-05
  1.08642118E-04  2.56834267E-03 -1.17380294E-03 -2.58928635E-03  2.22960136E-03
 -1.12035345E-03 -1.19188330E-03 -1.12799479E-05 -1.02913131E-05  1.03542285E-05
 -3.85551049E-05  4.97884595E-05  5.13268271E-04  1.44280761E-03 -7.88548177E-04
 -2.10886025E-04  1.79826347E-04 -1.86360167E-05  1.94186785E-05 -1.18126742E-05
 -2.43572534E-05  2.76068572E-05  1.83794707E-05 -5.04838390E-05 -4.14484321E-05
 -4.50305344E-06  3.74552084E-04 -5.84539442E-03  6.55026657E-03 -5.42847530E-05
  1.90854672E-05 -4.91443186E-05  3.38920780E-03 -1.70950168E-03 -7.04739928E-05
 -2.25904015E-03  1.13434472E-03 -8.49797997E-04 -2.11978027E-05 -1.08162848E-05
  1.19823898E-05 -5.30934999E-05  6.48465562E-05  2.50618372E-04 -4.99183936E-04
  2.53628713E-04 -4.08616501E-04  6.01267836E-04 -8.08325406E-06 -1.44294146E-05
 -6.28749681E-06  1.33493459E-05 -2.89569916E-05  2.72446236E-05 -1.02795342E-04
  6.92423957E-03  9.14460487E-03 -7.84822571E-04  1.15593794E-02 -5.35045869E-03
 -1.23989096E-04  1.16826011E-04 -5.88631243E-05  4.80759030E-04 -5.71991733E-04
  3.11609965E-03 -3.26238066E-03  1.61610626E-03 -3.62565652E-03 -7.83952491E-06
  6.49720288E-05 -3.17587833E-06 -6.00737561E-05  4.06382086E-05  9.13912801E-04
  1.07658615E-03 -7.68472806E-04  4.33478748E-04 -3.90432618E-04  1.13600832E-04
  7.28416047E-05 -3.16925706E-05 -1.06056904E-04  1.62104775E-04  2.55425198E-05
 -2.98224829E-04 -7.00706370E-05 -5.12672981E-04  1.32430210E-03  2.15665648E-04
 -1.37398271E-04  1.59784122E-04 -1.03882186E-04 -8.27316377E-04 -2.21123995E-06
  1.32852013E-04 -6.44075263E-05  2.13649967E-05 -7.28092094E-05 -4.55154889E-04
  1.79770365E-04  1.15859042E-04 -5.99182264E-05 -3.35260692E-05 -6.10946366E-06
 -1.28491614E-03 -4.54667826E-04  1.86688303E-04 -8.51396685E-05 -2.16052770E-04
 -7.00706370E-05 -5.12672981E-04  1.32430210E-03 -2.15665648E-04  1.37398271E-04
  1.59784122E-04  2.29270254E-03  3.07216354E-03  2.43698661E-04 -5.39046313E-03
  7.41450163E-04  1.44023185E-04 -1.00541767E-04 -1.97953200E-05 -7.47304961E-03
  4.20048435E-03  3.36126788E-03 -4.24299307E-03  2.10793007E-03 -2.86168138E-03
 -1.43685354E-05  7.41934143E-05 -2.25109649E-05 -6.74714067E-05  7.99071133E-05
 -7.30951473E-05  3.30547518E-03 -1.88450983E-03  3.96304941E-06  4.98455223E-04
 -3.23857420E-05 -6.82554955E-05  3.67417918E-05  6.17844502E-05 -1.45434875E-04
  1.02873117E-05  2.09834337E-04  6.92423957E-03  9.14460487E-03 -7.84822571E-04
  1.15593794E-02 -5.35045869E-03  1.23989096E-04 -1.16826011E-04 -5.88631243E-05
 -4.80759030E-04  5.71991733E-04  3.11609965E-03  3.26238066E-03 -1.61610626E-03
 -3.62565652E-03 -7.83952491E-06 -6.49720288E-05  3.17587833E-06 -6.00737561E-05
  4.06382086E-05  9.13912801E-04 -1.07658615E-03  7.68472806E-04  4.33478748E-04
 -3.90432618E-04  1.13600832E-04 -7.28416047E-05  3.16925706E-05 -1.06056904E-04
  1.62104775E-04 -2.55425198E-05  2.98224829E-04 -2.46283818E-04 -2.46028207E-04
 -4.73823860E-04 -2.30700243E-03 -6.10261004E-03 -3.19086008E-05  3.21832460E-05
  1.08642118E-04 -2.56834267E-03  1.17380294E-03 -2.58928635E-03 -2.22960136E-03
  1.12035345E-03 -1.19188330E-03 -1.12799479E-05  1.02913131E-05 -1.03542285E-05
 -3.85551049E-05  4.97884595E-05  5.13268271E-04 -1.44280761E-03  7.88548177E-04
 -2.10886025E-04  1.79826347E-04 -1.86360167E-05 -1.94186785E-05  1.18126742E-05
 -2.43572534E-05  2.76068572E-05 -1.83794707E-05  5.04838390E-05  7.83050745E-02
  1.02080475E-01  5.26515183E-03  3.74617509E-03 -1.20795657E-02  3.53484738E-06
 -8.90659882E-05 -3.55694171E-04 -3.15436801E-03  2.14463490E-03  8.65425431E-03
 -1.67444710E-03  1.45883000E-03  1.03154271E-02  5.83569635E-05 -3.21281607E-05
  1.05701668E-04  1.48918304E-06 -8.32286560E-05 -5.13863877E-03 -1.41833784E-03
  2.30781506E-04  2.62691396E-03 -2.87662322E-03  3.73633342E-04 -2.44171980E-05
  3.04324764E-05  9.60085951E-05 -1.40770774E-04  8.80885376E-06 -1.69171074E-05
  2.19914679E-01  2.86165588E-01  2.10790298E-02 -1.72354399E-02  1.00642439E-02
  9.75149941E-05 -1.49132959E-04  4.19183651E-05 -2.14492024E-03  1.31427027E-03
  6.44255369E-03 -2.16953432E-03  6.14491176E-04  1.21646805E-02  2.12509891E-04
  1.66363953E-04 -1.00988061E-04  3.05044081E-04 -4.84007117E-04  2.92598344E-03
 -5.55718969E-04  5.89869013E-04 -1.95497899E-03  2.56467086E-03  1.45865313E-04
  6.49764295E-06 -4.59731820E-06 -5.04257234E-05  1.15798719E-04 -1.17462714E-04
 -5.69015200E-05 -4.14484321E-05 -4.50305344E-06  3.74552084E-04 -5.84539442E-03
  6.55026657E-03  5.42847530E-05 -1.90854672E-05 -4.91443186E-05 -3.38920780E-03
  1.70950168E-03 -7.04739928E-05  2.25904015E-03 -1.13434472E-03 -8.49797997E-04
 -2.11978027E-05  1.08162848E-05 -1.19823898E-05 -5.30934999E-05  6.48465562E-05
  2.50618372E-04  4.99183936E-04 -2.53628713E-04 -4.08616501E-04  6.01267836E-04
 -8.08325406E-06  1.44294146E-05  6.28749681E-06  1.33493459E-05 -2.89569916E-05
 -2.72446236E-05  1.02795342E-04 -6.10946366E-06 -1.28491614E-03 -4.54667826E-04
 -1.86688303E-04  8.51396685E-05 -2.16052770E-04 -1.03882186E-04 -8.27316377E-04
 -2.21123995E-06 -1.32852013E-04  6.44075263E-05  2.13649967E-05 -7.28092094E-05
 -4.55154889E-04  1.79770365E-04 -1.15859042E-04  5.99182264E-05 -3.35260692E-05
 -6.83003002E-03 -8.94065586E-03 -2.28682125E-04  2.00075369E-03  2.72343592E-02
  0.00000000E+00 -1.54102545E-04  3.82682329E-05  0.00000000E+00  4.64888905E-03
  2.11887440E-03  0.00000000E+00  4.10997060E-03  6.55073253E-03  1.01166770E-04
  0.00000000E+00 -7.69223147E-05  1.54054429E-05  0.00000000E+00 -6.63038455E-04
  0.00000000E+00  1.44782066E-03 -6.92534042E-05  0.00000000E+00  1.15082461E-04
  0.00000000E+00  3.17919083E-04 -1.41426860E-04  0.00000000E+00  0.00000000E+00
 -2.91898657E-04  2.19914679E-01  2.86165588E-01  2.10790298E-02 -1.72354399E-02
  1.00642439E-02 -9.75149941E-05 -1.49132959E-04  4.19183651E-05  2.14492024E-03
  1.31427027E-03  6.44255369E-03  2.16953432E-03  6.14491176E-04  1.21646805E-02
  2.12509891E-04 -1.66363953E-04 -1.00988061E-04  3.05044081E-04  4.84007117E-04
  2.92598344E-03  5.55718969E-04  5.89869013E-04 -1.95497899E-03 -2.56467086E-03
  1.45865313E-04 -6.49764295E-06 -4.59731820E-06 -5.04257234E-05 -1.15798719E-04
  1.17462714E-04 -5.69015200E-05  7.83050745E-02  1.02080475E-01  5.26515183E-03
  3.74617509E-03 -1.20795657E-02 -3.53484738E-06 -8.90659882E-05 -3.55694171E-04
  3.15436801E-03  2.14463490E-03  8.65425431E-03  1.67444710E-03  1.45883000E-03
  1.03154271E-02  5.83569635E-05  3.21281607E-05  1.05701668E-04  1.48918304E-06
  8.32286560E-05 -5.13863877E-03  1.41833784E-03  2.30781506E-04  2.62691396E-03
  2.87662322E-03  3.73633342E-04  2.44171980E-05  3.04324764E-05  9.60085951E-05
  1.40770774E-04 -8.80885376E-06 -1.69171074E-05 -1.08438168E-03 -1.44967336E-03
  1.60773096E-03 -7.98650864E-03 -2.21501518E-03  0.00000000E+00 -7.72369681E-06
 -4.17043499E-04  0.00000000E+00 -1.56059489E-03  5.58057037E-03  0.00000000E+00
 -1.31250591E-04  1.71115606E-03  1.11079785E-04  0.00000000E+00  1.42188523E-04
 -1.11020097E-04  0.00000000E+00 -1.13238110E-03  0.00000000E+00  1.21222888E-03
 -3.96017214E-04  0.00000000E+00 -1.99737138E-04  0.00000000E+00 -4.21129589E-05
  2.28630569E-04  0.00000000E+00  0.00000000E+00 -8.56368740E-05 -4.54724347E-06
 -8.19810838E-04 -1.14983061E-03  0.00000000E+00 -1.01105708E-04  1.68288778E-04
  2.29270254E-03  3.07216354E-03  2.43698661E-04 -5.39046313E-03  7.41450163E-04
 -1.44023185E-04 -1.00541767E-04 -1.97953200E-05  7.47304961E-03  4.20048435E-03
  3.36126788E-03  4.24299307E-03  2.10793007E-03 -2.86168138E-03 -1.43685354E-05
 -7.41934143E-05 -2.25109649E-05 -6.74714067E-05 -7.99071133E-05 -7.30951473E-05
 -3.30547518E-03 -1.88450983E-03  3.96304941E-06 -4.98455223E-04 -3.23857420E-05
  6.82554955E-05  3.67417918E-05  6.17844502E-05  1.45434875E-04 -1.02873117E-05
  2.09834337E-04 -2.46283818E-04 -2.46028207E-04 -4.73823860E-04 -2.30700243E-03
 -6.10261004E-03  3.19086008E-05  3.21832460E-05  1.08642118E-04  2.56834267E-03
  1.17380294E-03 -2.58928635E-03  2.22960136E-03  1.12035345E-03 -1.19188330E-03
 -1.12799479E-05 -1.02913131E-05 -1.03542285E-05 -3.85551049E-05 -4.97884595E-05
  5.13268271E-04  1.44280761E-03  7.88548177E-04 -2.10886025E-04 -1.79826347E-04
 -1.86360167E-05  1.94186785E-05  1.18126742E-05 -2.43572534E-05 -2.76068572E-05
  1.83794707E-05  5.04838390E-05 -4.14484321E-05 -4.50305344E-06  3.74552084E-04
 -5.84539442E-03  6.55026657E-03 -5.42847530E-05 -1.90854672E-05 -4.91443186E-05
  3.38920780E-03  1.70950168E-03 -7.04739928E-05 -2.25904015E-03 -1.13434472E-03
 -8.49797997E-04 -2.11978027E-05 -1.08162848E-05 -1.19823898E-05 -5.30934999E-05
 -6.48465562E-05  2.50618372E-04 -4.99183936E-04 -2.53628713E-04 -4.08616501E-04
 -6.01267836E-04 -8.08325406E-06 -1.44294146E-05  6.28749681E-06  1.33493459E-05
  2.89569916E-05  2.72446236E-05  1.02795342E-04  6.92423957E-03  9.14460487E-03
 -7.84822571E-04  1.15593794E-02 -5.35045869E-03 -1.23989096E-04 -1.16826011E-04
 -5.88631243E-05  4.80759030E-04  5.71991733E-04  3.11609965E-03 -3.26238066E-03
 -1.61610626E-03 -3.62565652E-03 -7.83952491E-06  6.49720288E-05  3.17587833E-06
 -6.00737561E-05 -4.06382086E-05  9.13912801E-04  1.07658615E-03  7.68472806E-04
  4.33478748E-04  3.90432618E-04  1.13600832E-04  7.28416047E-05  3.16925706E-05
 -1.06056904E-04 -1.62104775E-04  2.55425198E-05  2.98224829E-04 -7.00706370E-05
 -5.12672981E-04  1.32430210E-03  2.15665648E-04  1.37398271E-04  1.59784122E-04
 -1.03882186E-04 -8.27316377E-04 -2.21123995E-06  1.32852013E-04  6.44075263E-05
  2.13649967E-05 -7.28092094E-05 -4.55154889E-04  1.79770365E-04  1.15859042E-04
  5.99182264E-05 -3.35260692E-05 -6.10946366E-06 -1.28491614E-03 -4.54667826E-04
  1.86688303E-04  8.51396685E-05 -2.16052770E-04 -2.60162031E-05 -3.87294108E-04
 -1.99021179E-04 -2.40074748E-05 -1.77732072E-05  2.95389085E-05  7.81143339E-03
  1.02424529E-02 -4.47199054E-04  1.48402912E-02  2.01570702E-02  8.49279995E-05
  1.45744101E-04  9.28031639E-05  3.60535415E-03  1.42860467E-03 -5.48027512E-03
  6.07856451E-03  2.30358066E-03 -1.14597311E-03 -3.24296681E-05  4.04083875E-05
  7.43823488E-06 -6.90637811E-06  3.19732430E-05  1.78743747E-03 -8.50271902E-04
 -4.00301470E-04  1.02097795E-04 -2.55532888E-04 -2.57871999E-04  6.76667635E-05
  4.49262514E-05  1.00061330E-04  1.79551694E-04 -1.92756399E-05 -2.18795163E-04
 -2.88614514E-03 -3.75956245E-03  8.44907924E-04 -1.48657675E-02 -8.43714770E-03
 -1.28665295E-05 -2.47270182E-05  8.80724193E-05 -5.72398397E-03 -2.36998209E-03
 -6.79740048E-03 -6.50739901E-03 -3.41033642E-03  2.41243487E-03  5.53636253E-06
 -5.29852206E-05 -6.23818197E-06 -6.25812733E-05 -6.25850182E-05 -1.77323026E-03
 -2.13035731E-03 -9.27589784E-04 -2.32725256E-04 -1.55375357E-04 -1.53869975E-04
 -8.32787617E-05 -2.87803847E-05 -3.79211709E-07  3.40851941E-06 -6.17063483E-06
  1.98515262E-05  1.92013015E-04  2.47010465E-04  4.53308958E-04 -1.88648689E-03
  5.00742689E-03  8.22372867E-05  7.39077284E-05  1.42624230E-05 -1.60456252E-03
 -9.56665746E-04  5.00359242E-04  2.85666530E-03  1.58259231E-03 -7.94518383E-04
 -1.24015562E-05  1.18662356E-05 -7.78417935E-06 -3.29924847E-05 -4.14917407E-06
  6.77299077E-04  5.41737757E-04  3.18004874E-04 -3.04022721E-04 -6.12929417E-04
 -4.25487570E-05  2.53547754E-05  4.81844818E-06 -4.59266533E-07 -2.68170648E-06
 -1.23463595E-05 -7.76108001E-05  2.19949494E-01  2.85946515E-01  2.47777543E-02
 -4.33109668E-02  1.26104930E-01  1.71784932E-04  1.05891516E-04  1.09215023E-04
 -3.14568030E-03 -2.50120907E-03 -9.07717606E-03  5.32273034E-02  3.46411945E-02
 -4.06537605E-02  1.39357380E-04 -1.30189225E-04 -8.21944454E-05  4.03864713E-04
  4.52151859E-04  5.00001445E-03 -3.68964371E-04 -3.77350402E-04 -3.23134927E-03
 -5.31399858E-03 -2.54148982E-04 -1.40922520E-04 -2.10684834E-05  3.43387580E-05
 -6.68837339E-05  4.52354048E-05 -8.82075266E-06 -7.84886286E-02 -1.01853176E-01
 -1.16083896E-02  2.63855350E-02 -9.56021163E-02 -1.47885607E-04 -9.92853441E-05
  2.83752000E-04  8.96960476E-04  1.45186640E-03 -1.03961251E-02 -2.98900553E-02
 -1.66271849E-02 -3.65963080E-02 -3.47922973E-05 -7.20723727E-05 -4.47641991E-05
 -2.29968206E-04 -3.41837272E-04 -6.27861111E-03  6.60994711E-04  3.65461554E-04
  3.93340564E-03  6.74013224E-03 -3.77618890E-04  4.51994428E-05 -6.07428267E-06
 -4.68984392E-05 -1.08446025E-04 -9.52590707E-05  6.62982139E-05 -2.74228896E-04
 -3.11714573E-04 -7.08261089E-04  8.26077640E-04 -8.20361518E-03 -1.14779519E-04
 -5.47965552E-05 -5.14834868E-05  7.65207720E-04  3.79547734E-04  9.19438003E-04
 -2.55210807E-03 -1.40234073E-03  5.73227654E-04 -1.71766318E-05 -3.45577594E-05
  1.16001700E-06 -1.84696447E-05 -6.75727582E-06 -4.18657616E-04  1.06755752E-03
  5.54053444E-04  4.59045743E-04  4.64859405E-04 -1.89100569E-05 -4.33558750E-05
 -5.49863051E-06 -1.37261052E-05  7.29464475E-06  1.79840024E-05  4.76644733E-05
 -2.84450484E-05  3.12247975E-04  1.34728379E-03 -8.87934697E-05 -3.80094535E-05
 -4.67252514E-05 -1.65206281E-05  3.08838017E-04  1.10403175E-03 -3.70003299E-05
 -3.72846457E-05 -2.45415039E-05 -6.32406655E-05 -6.03967195E-04 -6.66527512E-05
 -2.05552316E-05 -2.37630788E-05 -3.93123098E-05  0.00000000E+00  0.00000000E+00
  0.00000000E+00  0.00000000E+00  0.00000000E+00 -2.50138394E-04  0.00000000E+00
  0.00000000E+00  1.53249008E-02  0.00000000E+00  0.00000000E+00 -6.82157548E-03
  0.00000000E+00  0.00000000E+00  0.00000000E+00  1.07731389E-04  0.00000000E+00
  0.00000000E+00 -1.72112044E-04  0.00000000E+00  5.64203937E-03  0.00000000E+00
  0.00000000E+00 -2.58950080E-03  0.00000000E+00  1.19630502E-04  0.00000000E+00
  0.00000000E+00 -1.77575406E-04 -1.24615909E-04  0.00000000E+00  7.84886286E-02
  1.01853176E-01  1.16083896E-02 -2.63855350E-02  9.56021163E-02 -1.47885607E-04
  9.92853441E-05 -2.83752000E-04  8.96960476E-04 -1.45186640E-03  1.03961251E-02
 -2.98900553E-02  1.66271849E-02  3.65963080E-02  3.47922973E-05 -7.20723727E-05
  4.47641991E-05  2.29968206E-04 -3.41837272E-04  6.27861111E-03  6.60994711E-04
 -3.65461554E-04 -3.93340564E-03  6.74013224E-03  3.77618890E-04  4.51994428E-05
  6.07428267E-06  4.68984392E-05 -1.08446025E-04 -9.52590707E-05 -6.62982139E-05
 -2.19949494E-01 -2.85946515E-01 -2.47777543E-02  4.33109668E-02 -1.26104930E-01
  1.71784932E-04 -1.05891516E-04 -1.09215023E-04 -3.14568030E-03  2.50120907E-03
  9.07717606E-03  5.32273034E-02 -3.46411945E-02  4.06537605E-02 -1.39357380E-04
 -1.30189225E-04  8.21944454E-05 -4.03864713E-04  4.52151859E-04 -5.00001445E-03
 -3.68964371E-04  3.77350402E-04  3.23134927E-03 -5.31399858E-03  2.54148982E-04
 -1.40922520E-04  2.10684834E-05 -3.43387580E-05 -6.68837339E-05  4.52354048E-05
  8.82075266E-06  0.00000000E+00  0.00000000E+00  0.00000000E+00  0.00000000E+00
  0.00000000E+00  1.37460655E-04  0.00000000E+00  0.00000000E+00 -1.05518860E-02
  0.00000000E+00  0.00000000E+00  1.10837937E-02  0.00000000E+00  0.00000000E+00
  0.00000000E+00 -3.61983142E-06  0.00000000E+00  0.00000000E+00  1.46984371E-04
  0.00000000E+00  5.41564731E-03  0.00000000E+00  0.00000000E+00  1.46447179E-03
  0.00000000E+00 -3.03558241E-04  0.00000000E+00  0.00000000E+00  1.24269628E-04
  1.13242636E-04  0.00000000E+00  0.00000000E+00  0.00000000E+00  0.00000000E+00
  1.19347558E-04  0.00000000E+00  0.00000000E+00 -7.81143339E-03 -1.02424529E-02
  4.47199054E-04 -1.48402912E-02 -2.01570702E-02  8.49279995E-05 -1.45744101E-04
 -9.28031639E-05  3.60535415E-03 -1.42860467E-03  5.48027512E-03  6.07856451E-03
 -2.30358066E-03  1.14597311E-03  3.24296681E-05  4.04083875E-05 -7.43823488E-06
  6.90637811E-06  3.19732430E-05 -1.78743747E-03 -8.50271902E-04  4.00301470E-04
 -1.02097795E-04 -2.55532888E-04  2.57871999E-04  6.76667635E-05 -4.49262514E-05
 -1.00061330E-04  1.79551694E-04 -1.92756399E-05  2.18795163E-04 -1.92013015E-04
 -2.47010465E-04 -4.53308958E-04  1.88648689E-03 -5.00742689E-03  8.22372867E-05
 -7.39077284E-05 -1.42624230E-05 -1.60456252E-03  9.56665746E-04 -5.00359242E-04
  2.85666530E-03 -1.58259231E-03  7.94518383E-04  1.24015562E-05  1.18662356E-05
  7.78417935E-06  3.29924847E-05 -4.14917407E-06 -6.77299077E-04  5.41737757E-04
 -3.18004874E-04  3.04022721E-04 -6.12929417E-04  4.25487570E-05  2.53547754E-05
 -4.81844818E-06  4.59266533E-07 -2.68170648E-06 -1.23463595E-05  7.76108001E-05
  2.74228896E-04  3.11714573E-04  7.08261089E-04 -8.26077640E-04  8.20361518E-03
 -1.14779519E-04  5.47965552E-05  5.14834868E-05  7.65207720E-04 -3.79547734E-04
 -9.19438003E-04 -2.55210807E-03  1.40234073E-03 -5.73227654E-04  1.71766318E-05
 -3.45577594E-05 -1.16001700E-06  1.84696447E-05 -6.75727582E-06  4.18657616E-04
  1.06755752E-03 -5.54053444E-04 -4.59045743E-04  4.64859405E-04  1.89100569E-05
 -4.33558750E-05  5.49863051E-06  1.37261052E-05  7.29464475E-06  1.79840024E-05
 -4.76644733E-05  2.88614514E-03  3.75956245E-03 -8.44907924E-04  1.48657675E-02
  8.43714770E-03 -1.28665295E-05  2.47270182E-05 -8.80724193E-05 -5.72398397E-03
  2.36998209E-03  6.79740048E-03 -6.50739901E-03  3.41033642E-03 -2.41243487E-03
 -5.53636253E-06 -5.29852206E-05  6.23818197E-06  6.25812733E-05 -6.25850182E-05
  1.77323026E-03 -2.13035731E-03  9.27589784E-04  2.32725256E-04 -1.55375357E-04
  1.53869975E-04 -8.32787617E-05  2.87803847E-05  3.79211709E-07  3.40851941E-06
 -6.17063483E-06 -1.98515262E-05  2.60162031E-05  3.87294108E-04  1.99021179E-04
 -2.40074748E-05  1.77732072E-05 -2.95389085E-05  1.65206281E-05 -3.08838017E-04
 -1.10403175E-03 -3.70003299E-05  3.72846457E-05  2.45415039E-05  6.32406655E-05
  6.03967195E-04  6.66527512E-05 -2.05552316E-05  2.37630788E-05  3.93123098E-05
  2.84450484E-05 -3.12247975E-04 -1.34728379E-03 -8.87934697E-05  3.80094535E-05
  4.67252514E-05  2.60162031E-05  3.87294108E-04  1.99021179E-04  2.40074748E-05
 -1.77732072E-05 -2.95389085E-05 -7.81143339E-03 -1.02424529E-02  4.47199054E-04
 -1.48402912E-02 -2.01570702E-02 -8.49279995E-05  1.45744101E-04 -9.28031639E-05
 -3.60535415E-03  1.42860467E-03  5.48027512E-03 -6.07856451E-03  2.30358066E-03
  1.14597311E-03  3.24296681E-05 -4.04083875E-05  7.43823488E-06  6.90637811E-06
  3.19732430E-05 -1.78743747E-03  8.50271902E-04 -4.00301470E-04 -1.02097795E-04
 -2.55532888E-04  2.57871999E-04 -6.76667635E-05  4.49262514E-05 -1.00061330E-04
  1.79551694E-04  1.92756399E-05 -2.18795163E-04  2.88614514E-03  3.75956245E-03
 -8.44907924E-04  1.48657675E-02  8.43714770E-03  1.28665295E-05 -2.47270182E-05
 -8.80724193E-05  5.72398397E-03 -2.36998209E-03  6.79740048E-03  6.50739901E-03
 -3.41033642E-03 -2.41243487E-03 -5.53636253E-06  5.29852206E-05 -6.23818197E-06
  6.25812733E-05 -6.25850182E-05  1.77323026E-03  2.13035731E-03 -9.27589784E-04
  2.32725256E-04 -1.55375357E-04  1.53869975E-04  8.32787617E-05 -2.87803847E-05
  3.79211709E-07  3.40851941E-06  6.17063483E-06  1.98515262E-05 -1.92013015E-04
 -2.47010465E-04 -4.53308958E-04  1.88648689E-03 -5.00742689E-03 -8.22372867E-05
  7.39077284E-05 -1.42624230E-05  1.60456252E-03 -9.56665746E-04 -5.00359242E-04
 -2.85666530E-03  1.58259231E-03  7.94518383E-04  1.24015562E-05 -1.18662356E-05
 -7.78417935E-06  3.29924847E-05 -4.14917407E-06 -6.77299077E-04 -5.41737757E-04
  3.18004874E-04  3.04022721E-04 -6.12929417E-04  4.25487570E-05 -2.53547754E-05
  4.81844818E-06  4.59266533E-07 -2.68170648E-06  1.23463595E-05 -7.76108001E-05
 -2.19949494E-01 -2.85946515E-01 -2.47777543E-02  4.33109668E-02 -1.26104930E-01
 -1.71784932E-04  1.05891516E-04 -1.09215023E-04  3.14568030E-03 -2.50120907E-03
  9.07717606E-03 -5.32273034E-02  3.46411945E-02  4.06537605E-02 -1.39357380E-04
  1.30189225E-04 -8.21944454E-05 -4.03864713E-04  4.52151859E-04 -5.00001445E-03
  3.68964371E-04 -3.77350402E-04  3.23134927E-03 -5.31399858E-03  2.54148982E-04
  1.40922520E-04 -2.10684834E-05 -3.43387580E-05 -6.68837339E-05 -4.52354048E-05
 -8.82075266E-06  7.84886286E-02  1.01853176E-01  1.16083896E-02 -2.63855350E-02
  9.56021163E-02  1.47885607E-04 -9.92853441E-05 -2.83752000E-04 -8.96960476E-04
  1.45186640E-03  1.03961251E-02  2.98900553E-02 -1.66271849E-02  3.65963080E-02
  3.47922973E-05  7.20723727E-05 -4.47641991E-05  2.29968206E-04 -3.41837272E-04
  6.27861111E-03 -6.60994711E-04  3.65461554E-04 -3.93340564E-03  6.74013224E-03
  3.77618890E-04 -4.51994428E-05 -6.07428267E-06  4.68984392E-05 -1.08446025E-04
  9.52590707E-05  6.62982139E-05  2.74228896E-04  3.11714573E-04  7.08261089E-04
 -8.26077640E-04  8.20361518E-03  1.14779519E-04 -5.47965552E-05  5.14834868E-05
 -7.65207720E-04  3.79547734E-04 -9.19438003E-04  2.55210807E-03 -1.40234073E-03
 -5.73227654E-04  1.71766318E-05  3.45577594E-05  1.16001700E-06  1.84696447E-05
 -6.75727582E-06  4.18657616E-04 -1.06755752E-03  5.54053444E-04 -4.59045743E-04
  4.64859405E-04  1.89100569E-05  4.33558750E-05 -5.49863051E-06  1.37261052E-05
  7.29464475E-06 -1.79840024E-05  4.76644733E-05  2.84450484E-05 -3.12247975E-04
 -1.34728379E-03  8.87934697E-05 -3.80094535E-05  4.67252514E-05  1.65206281E-05
 -3.08838017E-04 -1.10403175E-03  3.70003299E-05 -3.72846457E-05  2.45415039E-05
  6.32406655E-05  6.03967195E-04  6.66527512E-05  2.05552316E-05 -2.37630788E-05
  3.93123098E-05  0.00000000E+00  0.00000000E+00  0.00000000E+00  0.00000000E+00
  0.00000000E+00  2.50138394E-04  0.00000000E+00  0.00000000E+00 -1.53249008E-02
  0.00000000E+00  0.00000000E+00  6.82157548E-03  0.00000000E+00  0.00000000E+00
  0.00000000E+00 -1.07731389E-04  0.00000000E+00  0.00000000E+00 -1.72112044E-04
  0.00000000E+00 -5.64203937E-03  0.00000000E+00  0.00000000E+00 -2.58950080E-03
  0.00000000E+00 -1.19630502E-04  0.00000000E+00  0.00000000E+00 -1.77575406E-04
  1.24615909E-04  0.00000000E+00 -7.84886286E-02 -1.01853176E-01 -1.16083896E-02
  2.63855350E-02 -9.56021163E-02  1.47885607E-04  9.92853441E-05  2.83752000E-04
 -8.96960476E-04 -1.45186640E-03 -1.03961251E-02  2.98900553E-02  1.66271849E-02
 -3.65963080E-02 -3.47922973E-05  7.20723727E-05  4.47641991E-05 -2.29968206E-04
 -3.41837272E-04 -6.27861111E-03 -6.60994711E-04 -3.65461554E-04  3.93340564E-03
  6.74013224E-03 -3.77618890E-04 -4.51994428E-05  6.07428267E-06 -4.68984392E-05
 -1.08446025E-04  9.52590707E-05 -6.62982139E-05  2.19949494E-01  2.85946515E-01
  2.47777543E-02 -4.33109668E-02  1.26104930E-01 -1.71784932E-04 -1.05891516E-04
  1.09215023E-04  3.14568030E-03  2.50120907E-03 -9.07717606E-03 -5.32273034E-02
 -3.46411945E-02 -4.06537605E-02  1.39357380E-04  1.30189225E-04  8.21944454E-05
  4.03864713E-04  4.52151859E-04  5.00001445E-03  3.68964371E-04  3.77350402E-04
 -3.23134927E-03 -5.31399858E-03 -2.54148982E-04  1.40922520E-04  2.10684834E-05
  3.43387580E-05 -6.68837339E-05 -4.52354048E-05  8.82075266E-06  0.00000000E+00
  0.00000000E+00  0.00000000E+00  0.00000000E+00  0.00000000E+00 -1.37460655E-04
  0.00000000E+00  0.00000000E+00  1.05518860E-02  0.00000000E+00  0.00000000E+00
 -1.10837937E-02  0.00000000E+00  0.00000000E+00  0.00000000E+00  3.61983142E-06
  0.00000000E+00  0.00000000E+00  1.46984371E-04  0.00000000E+00 -5.41564731E-03
  0.00000000E+00  0.00000000E+00  1.46447179E-03  0.00000000E+00  3.03558241E-04
  0.00000000E+00  0.00000000E+00  1.24269628E-04 -1.13242636E-04  0.00000000E+00
  0.00000000E+00  0.00000000E+00  0.00000000E+00 -1.19347558E-04  0.00000000E+00
  0.00000000E+00  7.81143339E-03  1.02424529E-02 -4.47199054E-04  1.48402912E-02
  2.01570702E-02 -8.49279995E-05 -1.45744101E-04  9.28031639E-05 -3.60535415E-03
 -1.42860467E-03 -5.48027512E-03 -6.07856451E-03 -2.30358066E-03 -1.14597311E-03
 -3.24296681E-05 -4.04083875E-05 -7.43823488E-06 -6.90637811E-06  3.19732430E-05
  1.78743747E-03  8.50271902E-04  4.00301470E-04  1.02097795E-04 -2.55532888E-04
 -2.57871999E-04 -6.76667635E-05 -4.49262514E-05  1.00061330E-04  1.79551694E-04
  1.92756399E-05  2.18795163E-04  1.92013015E-04  2.47010465E-04  4.53308958E-04
 -1.88648689E-03  5.00742689E-03 -8.22372867E-05 -7.39077284E-05  1.42624230E-05
  1.60456252E-03  9.56665746E-04  5.00359242E-04 -2.85666530E-03 -1.58259231E-03
 -7.94518383E-04 -1.24015562E-05 -1.18662356E-05  7.78417935E-06 -3.29924847E-05
 -4.14917407E-06  6.77299077E-04 -5.41737757E-04 -3.18004874E-04 -3.04022721E-04
 -6.12929417E-04 -4.25487570E-05 -2.53547754E-05 -4.81844818E-06 -4.59266533E-07
 -2.68170648E-06  1.23463595E-05  7.76108001E-05 -2.74228896E-04 -3.11714573E-04
 -7.08261089E-04  8.26077640E-04 -8.20361518E-03  1.14779519E-04  5.47965552E-05
 -5.14834868E-05 -7.65207720E-04 -3.79547734E-04  9.19438003E-04  2.55210807E-03
  1.40234073E-03  5.73227654E-04 -1.71766318E-05  3.45577594E-05 -1.16001700E-06
 -1.84696447E-05 -6.75727582E-06 -4.18657616E-04 -1.06755752E-03 -5.54053444E-04
  4.59045743E-04  4.64859405E-04 -1.89100569E-05  4.33558750E-05  5.49863051E-06
 -1.37261052E-05  7.29464475E-06 -1.79840024E-05 -4.76644733E-05 -2.88614514E-03
 -3.75956245E-03  8.44907924E-04 -1.48657675E-02 -8.43714770E-03  1.28665295E-05
  2.47270182E-05  8.80724193E-05  5.72398397E-03  2.36998209E-03 -6.79740048E-03
  6.50739901E-03  3.41033642E-03  2.41243487E-03  5.53636253E-06  5.29852206E-05
  6.23818197E-06 -6.25812733E-05 -6.25850182E-05 -1.77323026E-03  2.13035731E-03
  9.27589784E-04 -2.32725256E-04 -1.55375357E-04 -1.53869975E-04  8.32787617E-05
  2.87803847E-05 -3.79211709E-07  3.40851941E-06  6.17063483E-06 -1.98515262E-05
 -2.60162031E-05 -3.87294108E-04 -1.99021179E-04  2.40074748E-05  1.77732072E-05
  2.95389085E-05 -1.65206281E-05  3.08838017E-04  1.10403175E-03  3.70003299E-05
  3.72846457E-05 -2.45415039E-05 -6.32406655E-05 -6.03967195E-04 -6.66527512E-05
  2.05552316E-05  2.37630788E-05 -3.93123098E-05 -2.84450484E-05  3.12247975E-04
  1.34728379E-03  8.87934697E-05  3.80094535E-05 -4.67252514E-05 -1.90603283E-05
 -9.00247174E-04 -4.68089320E-04 -1.17668280E-04 -5.61659666E-05  1.01318526E-04
  7.70662365E-03  1.01410440E-02 -9.79860527E-04  1.54064645E-02 -3.48512759E-03
  1.49370647E-04  1.89833570E-05  9.82846441E-05  1.24845363E-03  1.16358438E-03
 -5.36275005E-03  1.69366245E-03  1.49293237E-03  3.62931205E-03 -9.73415287E-06
  2.54708260E-06  2.38849229E-05  2.03764358E-05 -9.25283007E-06  1.65148454E-03
  3.54031890E-04 -6.42196464E-05 -3.47313821E-05  3.93545579E-04 -2.09446180E-04
  3.25614907E-05  1.92358575E-05  1.28312337E-04  1.33171494E-04 -8.19545496E-05
 -2.56601501E-04 -2.91743094E-03 -3.79441820E-03  9.49940700E-04 -1.50173688E-02
  2.79746158E-03  2.19266998E-06  2.09404166E-06  8.53115289E-05 -5.51564386E-03
 -2.66942830E-03 -6.74520809E-03 -3.24664051E-03 -2.15097880E-03  3.59856090E-03
 -3.42718204E-06 -4.56352320E-05 -3.21438722E-05 -4.97936594E-05 -6.08930140E-05
 -1.45706930E-03 -1.94584591E-03 -8.51169328E-04 -3.53172958E-04 -5.30192347E-04
 -1.44617945E-04 -7.83741551E-05 -2.28293847E-05 -7.10529825E-06 -1.91378430E-05
  7.28783840E-06  1.09952316E-05  1.60625500E-04  2.14482181E-04  6.74559631E-04
 -4.66741460E-03  1.01821718E-02  1.06247457E-04  5.05133860E-05  2.46225820E-05
 -3.16198804E-03 -1.57436647E-03 -5.52868611E-04  3.73316099E-03  1.81428212E-03
 -1.74594207E-03 -1.40056485E-05 -1.52890282E-05 -2.62227995E-07 -2.27049978E-05
 -4.51105024E-05  8.36829260E-04  2.87114825E-05  1.32001889E-06 -6.24157525E-04
 -8.18170687E-04 -2.42438020E-05  1.07702752E-05  1.52846754E-05 -2.30075287E-05
 -2.01943455E-05 -9.65348401E-06 -1.02386172E-04  2.20038713E-01  2.86116355E-01
  2.37983063E-02 -3.16019675E-02  5.35588592E-02  1.25841158E-04  2.10428929E-04
  9.70802624E-05 -2.38387629E-03 -2.09896427E-03 -7.69034932E-03  1.75745847E-02
  6.26711892E-03 -1.80689757E-02  1.49800928E-04 -1.35214645E-04 -5.78904203E-05
  3.60589012E-04  4.72482174E-04  4.00421775E-03 -6.32354057E-04 -7.79496347E-04
 -3.08995204E-03 -4.58205527E-03 -2.63860425E-04 -1.49942078E-04  6.63119829E-05
 -3.61634839E-05 -3.99368515E-05  2.92147085E-05  3.35871130E-05 -7.82300962E-02
 -1.01530068E-01 -1.11297761E-02  2.43004111E-02 -4.22781157E-02 -6.57528212E-05
 -2.85741508E-05  2.33042273E-04 -1.44194947E-03 -7.03849926E-05 -8.49830645E-03
 -1.09535307E-02 -3.03840480E-03 -1.79489246E-02 -6.80412328E-05 -5.79691713E-05
  5.22299822E-06 -2.74876030E-04 -3.15119602E-04 -5.11928754E-03  1.07071040E-03
  2.66385166E-04  3.74716466E-03  5.43326579E-03 -4.05232119E-04  5.79855752E-05
 -4.23169757E-06 -4.27021340E-05 -1.13578181E-04 -7.28720454E-05 -1.70520329E-06
 -3.11259254E-04 -3.46409709E-04 -8.95819426E-04  1.71833018E-03 -1.06936776E-02
 -1.21125500E-04 -5.66232811E-05 -4.77545016E-05  1.00842193E-03  4.49400463E-04
  4.03312394E-04 -2.95481800E-03 -1.32087673E-03 -7.79890637E-04 -1.44153831E-05
 -2.68662116E-05 -1.60604609E-05 -3.13532803E-06 -1.41111370E-05 -4.53720892E-04
  9.05031835E-04  4.82042959E-04  4.71956758E-04  5.95985774E-04 -1.13122953E-05
 -3.20354245E-05 -1.56264774E-05 -1.06831232E-05 -7.63111666E-06  7.47741517E-06
  4.48100925E-05 -4.49062052E-05  2.93991323E-04  1.02995398E-03 -6.45522587E-05
 -1.38204647E-05 -4.58243316E-05 -3.56504312E-05  1.82395469E-04  1.08419353E-03
 -7.09746441E-05 -2.85747987E-05 -3.12542668E-05 -6.87941474E-05 -7.11454855E-04
 -1.75122993E-04 -4.74770220E-05 -2.05596172E-05 -5.06112950E-05  0.00000000E+00
  0.00000000E+00  0.00000000E+00  0.00000000E+00  0.00000000E+00  1.73004288E-05
  0.00000000E+00  0.00000000E+00  9.54997572E-03  0.00000000E+00  0.00000000E+00
 -4.20357931E-04  0.00000000E+00  0.00000000E+00  0.00000000E+00  1.53893687E-04
  0.00000000E+00  0.00000000E+00 -1.90384091E-04  0.00000000E+00  2.99580396E-03
  0.00000000E+00  0.00000000E+00 -2.60898646E-03  0.00000000E+00  1.40962565E-04
  0.00000000E+00  0.00000000E+00 -2.26055273E-04  2.57296502E-05  0.00000000E+00
  7.82300962E-02  1.01530068E-01  1.11297761E-02 -2.43004111E-02  4.22781157E-02
 -6.57528212E-05  2.85741508E-05 -2.33042273E-04 -1.44194947E-03  7.03849926E-05
  8.49830645E-03 -1.09535307E-02  3.03840480E-03  1.79489246E-02  6.80412328E-05
 -5.79691713E-05 -5.22299822E-06  2.74876030E-04 -3.15119602E-04  5.11928754E-03
  1.07071040E-03 -2.66385166E-04 -3.74716466E-03  5.43326579E-03  4.05232119E-04
  5.79855752E-05  4.23169757E-06  4.27021340E-05 -1.13578181E-04 -7.28720454E-05
  1.70520329E-06 -2.20038713E-01 -2.86116355E-01 -2.37983063E-02  3.16019675E-02
 -5.35588592E-02  1.25841158E-04 -2.10428929E-04 -9.70802624E-05 -2.38387629E-03
  2.09896427E-03  7.69034932E-03  1.75745847E-02 -6.26711892E-03  1.80689757E-02
 -1.49800928E-04 -1.35214645E-04  5.78904203E-05 -3.60589012E-04  4.72482174E-04
 -4.00421775E-03 -6.32354057E-04  7.79496347E-04  3.08995204E-03 -4.58205527E-03
  2.63860425E-04 -1.49942078E-04 -6.63119829E-05  3.61634839E-05 -3.99368515E-05
  2.92147085E-05 -3.35871130E-05  0.00000000E+00  0.00000000E+00  0.00000000E+00
  0.00000000E+00  0.00000000E+00  4.51567096E-05  0.00000000E+00  0.00000000E+00
 -9.99029233E-03  0.00000000E+00  0.00000000E+00  2.32000741E-03  0.00000000E+00
  0.00000000E+00  0.00000000E+00  1.19213220E-04  0.00000000E+00  0.00000000E+00
  3.65708926E-05  0.00000000E+00  3.56264635E-03  0.00000000E+00  0.00000000E+00
  2.89630136E-03  0.00000000E+00 -3.12977230E-04  0.00000000E+00  0.00000000E+00
 -3.44026798E-05 -1.27673227E-04  0.00000000E+00  0.00000000E+00  0.00000000E+00
  0.00000000E+00  2.26025244E-04  0.00000000E+00  0.00000000E+00 -7.70662365E-03
 -1.01410440E-02  9.79860527E-04 -1.54064645E-02  3.48512759E-03  1.49370647E-04
 -1.89833570E-05 -9.82846441E-05  1.24845363E-03 -1.16358438E-03  5.36275005E-03
  1.69366245E-03 -1.49293237E-03 -3.62931205E-03  9.73415287E-06  2.54708260E-06
 -2.38849229E-05 -2.03764358E-05 -9.25283007E-06 -1.65148454E-03  3.54031890E-04
  6.42196464E-05  3.47313821E-05  3.93545579E-04  2.09446180E-04  3.25614907E-05
 -1.92358575E-05 -1.28312337E-04  1.33171494E-04 -8.19545496E-05  2.56601501E-04
 -1.60625500E-04 -2.14482181E-04 -6.74559631E-04  4.66741460E-03 -1.01821718E-02
  1.06247457E-04 -5.05133860E-05 -2.46225820E-05 -3.16198804E-03  1.57436647E-03
  5.52868611E-04  3.73316099E-03 -1.81428212E-03  1.74594207E-03  1.40056485E-05
 -1.52890282E-05  2.62227995E-07  2.27049978E-05 -4.51105024E-05 -8.36829260E-04
  2.87114825E-05 -1.32001889E-06  6.24157525E-04 -8.18170687E-04  2.42438020E-05
  1.07702752E-05 -1.52846754E-05  2.30075287E-05 -2.01943455E-05 -9.65348401E-06
  1.02386172E-04  3.11259254E-04  3.46409709E-04  8.95819426E-04 -1.71833018E-03
  1.06936776E-02 -1.21125500E-04  5.66232811E-05  4.77545016E-05  1.00842193E-03
 -4.49400463E-04 -4.03312394E-04 -2.95481800E-03  1.32087673E-03  7.79890637E-04
  1.44153831E-05 -2.68662116E-05  1.60604609E-05  3.13532803E-06 -1.41111370E-05
  4.53720892E-04  9.05031835E-04 -4.82042959E-04 -4.71956758E-04  5.95985774E-04
  1.13122953E-05 -3.20354245E-05  1.56264774E-05  1.06831232E-05 -7.63111666E-06
  7.47741517E-06 -4.48100925E-05  2.91743094E-03  3.79441820E-03 -9.49940700E-04
  1.50173688E-02 -2.79746158E-03  2.19266998E-06 -2.09404166E-06 -8.53115289E-05
 -5.51564386E-03  2.66942830E-03  6.74520809E-03 -3.24664051E-03  2.15097880E-03
 -3.59856090E-03  3.42718204E-06 -4.56352320E-05  3.21438722E-05  4.97936594E-05
 -6.08930140E-05  1.45706930E-03 -1.94584591E-03  8.51169328E-04  3.53172958E-04
 -5.30192347E-04  1.44617945E-04 -7.83741551E-05  2.28293847E-05  7.10529825E-06
 -1.91378430E-05  7.28783840E-06 -1.09952316E-05  1.90603283E-05  9.00247174E-04
  4.68089320E-04 -1.17668280E-04  5.61659666E-05 -1.01318526E-04  3.56504312E-05
 -1.82395469E-04 -1.08419353E-03 -7.09746441E-05  2.85747987E-05  3.12542668E-05
  6.87941474E-05  7.11454855E-04  1.75122993E-04 -4.74770220E-05  2.05596172E-05
  5.06112950E-05  4.49062052E-05 -2.93991323E-04 -1.02995398E-03 -6.45522587E-05
  1.38204647E-05  4.58243316E-05 -1.90603283E-05 -9.00247174E-04 -4.68089320E-04
 -1.17668280E-04  5.61659666E-05  1.01318526E-04  7.70662365E-03  1.01410440E-02
 -9.79860527E-04  1.54064645E-02 -3.48512759E-03  1.49370647E-04 -1.89833570E-05
  9.82846441E-05  1.24845363E-03 -1.16358438E-03 -5.36275005E-03  1.69366245E-03
 -1.49293237E-03  3.62931205E-03 -9.73415287E-06  2.54708260E-06 -2.38849229E-05
  2.03764358E-05  9.25283007E-06  1.65148454E-03  3.54031890E-04  6.42196464E-05
 -3.47313821E-05 -3.93545579E-04 -2.09446180E-04  3.25614907E-05 -1.92358575E-05
  1.28312337E-04 -1.33171494E-04 -8.19545496E-05  2.56601501E-04 -2.91743094E-03
 -3.79441820E-03  9.49940700E-04 -1.50173688E-02  2.79746158E-03  2.19266998E-06
 -2.09404166E-06  8.53115289E-05 -5.51564386E-03  2.66942830E-03 -6.74520809E-03
 -3.24664051E-03  2.15097880E-03  3.59856090E-03 -3.42718204E-06 -4.56352320E-05
  3.21438722E-05 -4.97936594E-05  6.08930140E-05 -1.45706930E-03 -1.94584591E-03
  8.51169328E-04 -3.53172958E-04  5.30192347E-04 -1.44617945E-04 -7.83741551E-05
  2.28293847E-05 -7.10529825E-06  1.91378430E-05  7.28783840E-06 -1.09952316E-05
  1.60625500E-04  2.14482181E-04  6.74559631E-04 -4.66741460E-03  1.01821718E-02
  1.06247457E-04 -5.05133860E-05  2.46225820E-05 -3.16198804E-03  1.57436647E-03
 -5.52868611E-04  3.73316099E-03 -1.81428212E-03 -1.74594207E-03 -1.40056485E-05
 -1.52890282E-05  2.62227995E-07 -2.27049978E-05  4.51105024E-05  8.36829260E-04
  2.87114825E-05 -1.32001889E-06 -6.24157525E-04  8.18170687E-04 -2.42438020E-05
  1.07702752E-05 -1.52846754E-05 -2.30075287E-05  2.01943455E-05 -9.65348401E-06
  1.02386172E-04  2.20038713E-01  2.86116355E-01  2.37983063E-02 -3.16019675E-02
  5.35588592E-02  1.25841158E-04 -2.10428929E-04  9.70802624E-05 -2.38387629E-03
  2.09896427E-03 -7.69034932E-03  1.75745847E-02 -6.26711892E-03 -1.80689757E-02
  1.49800928E-04 -1.35214645E-04  5.78904203E-05  3.60589012E-04 -4.72482174E-04
  4.00421775E-03 -6.32354057E-04  7.79496347E-04 -3.08995204E-03  4.58205527E-03
 -2.63860425E-04 -1.49942078E-04 -6.63119829E-05 -3.61634839E-05  3.99368515E-05
  2.92147085E-05 -3.35871130E-05 -7.82300962E-02 -1.01530068E-01 -1.11297761E-02
  2.43004111E-02 -4.22781157E-02 -6.57528212E-05  2.85741508E-05  2.33042273E-04
 -1.44194947E-03  7.03849926E-05 -8.49830645E-03 -1.09535307E-02  3.03840480E-03
 -1.79489246E-02 -6.80412328E-05 -5.79691713E-05 -5.22299822E-06 -2.74876030E-04
  3.15119602E-04 -5.11928754E-03  1.07071040E-03 -2.66385166E-04  3.74716466E-03
 -5.43326579E-03 -4.05232119E-04  5.79855752E-05  4.23169757E-06 -4.27021340E-05
  1.13578181E-04 -7.28720454E-05  1.70520329E-06 -3.11259254E-04 -3.46409709E-04
 -8.95819426E-04  1.71833018E-03 -1.06936776E-02 -1.21125500E-04  5.66232811E-05
 -4.77545016E-05  1.00842193E-03 -4.49400463E-04  4.03312394E-04 -2.95481800E-03
  1.32087673E-03 -7.79890637E-04 -1.44153831E-05 -2.68662116E-05  1.60604609E-05
 -3.13532803E-06  1.41111370E-05 -4.53720892E-04  9.05031835E-04 -4.82042959E-04
  4.71956758E-04 -5.95985774E-04 -1.13122953E-05 -3.20354245E-05  1.56264774E-05
 -1.06831232E-05  7.63111666E-06  7.47741517E-06 -4.48100925E-05 -4.49062052E-05
  2.93991323E-04  1.02995398E-03 -6.45522587E-05  1.38204647E-05 -4.58243316E-05
 -3.56504312E-05  1.82395469E-04  1.08419353E-03 -7.09746441E-05  2.85747987E-05
 -3.12542668E-05 -6.87941474E-05 -7.11454855E-04 -1.75122993E-04 -4.74770220E-05
  2.05596172E-05 -5.06112950E-05  0.00000000E+00  0.00000000E+00  0.00000000E+00
  0.00000000E+00  0.00000000E+00  1.73004288E-05  0.00000000E+00  0.00000000E+00
  9.54997572E-03  0.00000000E+00  0.00000000E+00 -4.20357931E-04  0.00000000E+00
  0.00000000E+00  0.00000000E+00  1.53893687E-04  0.00000000E+00  0.00000000E+00
  1.90384091E-04  0.00000000E+00  2.99580396E-03  0.00000000E+00  0.00000000E+00
  2.60898646E-03  0.00000000E+00  1.40962565E-04  0.00000000E+00  0.00000000E+00
  2.26055273E-04  2.57296502E-05  0.00000000E+00  7.82300962E-02  1.01530068E-01
  1.11297761E-02 -2.43004111E-02  4.22781157E-02 -6.57528212E-05 -2.85741508E-05
 -2.33042273E-04 -1.44194947E-03 -7.03849926E-05  8.49830645E-03 -1.09535307E-02
 -3.03840480E-03  1.79489246E-02  6.80412328E-05 -5.79691713E-05  5.22299822E-06
  2.74876030E-04  3.15119602E-04  5.11928754E-03  1.07071040E-03  2.66385166E-04
 -3.74716466E-03 -5.43326579E-03  4.05232119E-04  5.79855752E-05 -4.23169757E-06
  4.27021340E-05  1.13578181E-04 -7.28720454E-05 -1.70520329E-06 -2.20038713E-01
 -2.86116355E-01 -2.37983063E-02  3.16019675E-02 -5.35588592E-02  1.25841158E-04
  2.10428929E-04 -9.70802624E-05 -2.38387629E-03 -2.09896427E-03  7.69034932E-03
  1.75745847E-02  6.26711892E-03  1.80689757E-02 -1.49800928E-04 -1.35214645E-04
 -5.78904203E-05 -3.60589012E-04 -4.72482174E-04 -4.00421775E-03 -6.32354057E-04
 -7.79496347E-04  3.08995204E-03  4.58205527E-03  2.63860425E-04 -1.49942078E-04
  6.63119829E-05  3.61634839E-05  3.99368515E-05  2.92147085E-05  3.35871130E-05
  0.00000000E+00  0.00000000E+00  0.00000000E+00  0.00000000E+00  0.00000000E+00
  4.51567096E-05  0.00000000E+00  0.00000000E+00 -9.99029233E-03  0.00000000E+00
  0.00000000E+00  2.32000741E-03  0.00000000E+00  0.00000000E+00  0.00000000E+00
  1.19213220E-04  0.00000000E+00  0.00000000E+00 -3.65708926E-05  0.00000000E+00
  3.56264635E-03  0.00000000E+00  0.00000000E+00 -2.89630136E-03  0.00000000E+00
 -3.12977230E-04  0.00000000E+00  0.00000000E+00  3.44026798E-05 -1.27673227E-04
  0.00000000E+00  0.00000000E+00  0.00000000E+00  0.00000000E+00  2.26025244E-04
  0.00000000E+00  0.00000000E+00 -7.70662365E-03 -1.01410440E-02  9.79860527E-04
 -1.54064645E-02  3.48512759E-03  1.49370647E-04  1.89833570E-05 -9.82846441E-05
  1.24845363E-03  1.16358438E-03  5.36275005E-03  1.69366245E-03  1.49293237E-03
 -3.62931205E-03  9.73415287E-06  2.54708260E-06  2.38849229E-05 -2.03764358E-05
  9.25283007E-06 -1.65148454E-03  3.54031890E-04 -6.42196464E-05  3.47313821E-05
 -3.93545579E-04  2.09446180E-04  3.25614907E-05  1.92358575E-05 -1.28312337E-04
 -1.33171494E-04 -8.19545496E-05 -2.56601501E-04 -1.60625500E-04 -2.14482181E-04
 -6.74559631E-04  4.66741460E-03 -1.01821718E-02  1.06247457E-04  5.05133860E-05
 -2.46225820E-05 -3.16198804E-03 -1.57436647E-03  5.52868611E-04  3.73316099E-03
  1.81428212E-03  1.74594207E-03  1.40056485E-05 -1.52890282E-05 -2.62227995E-07
  2.27049978E-05  4.51105024E-05 -8.36829260E-04  2.87114825E-05  1.32001889E-06
  6.24157525E-04  8.18170687E-04  2.42438020E-05  1.07702752E-05  1.52846754E-05
  2.30075287E-05  2.01943455E-05 -9.65348401E-06 -1.02386172E-04  3.11259254E-04
  3.46409709E-04  8.95819426E-04 -1.71833018E-03  1.06936776E-02 -1.21125500E-04
 -5.66232811E-05  4.77545016E-05  1.00842193E-03  4.49400463E-04 -4.03312394E-04
 -2.95481800E-03 -1.32087673E-03  7.79890637E-04  1.44153831E-05 -2.68662116E-05
 -1.60604609E-05  3.13532803E-06  1.41111370E-05  4.53720892E-04  9.05031835E-04
  4.82042959E-04 -4.71956758E-04 -5.95985774E-04  1.13122953E-05 -3.20354245E-05
 -1.56264774E-05  1.06831232E-05  7.63111666E-06  7.47741517E-06  4.48100925E-05
  2.91743094E-03  3.79441820E-03 -9.49940700E-04  1.50173688E-02 -2.79746158E-03
  2.19266998E-06  2.09404166E-06 -8.53115289E-05 -5.51564386E-03 -2.66942830E-03
  6.74520809E-03 -3.24664051E-03 -2.15097880E-03 -3.59856090E-03  3.42718204E-06
 -4.56352320E-05 -3.21438722E-05  4.97936594E-05  6.08930140E-05  1.45706930E-03
 -1.94584591E-03 -8.51169328E-04  3.53172958E-04  5.30192347E-04  1.44617945E-04
 -7.83741551E-05 -2.28293847E-05  7.10529825E-06  1.91378430E-05  7.28783840E-06
  1.09952316E-05  1.90603283E-05  9.00247174E-04  4.68089320E-04 -1.17668280E-04
 -5.61659666E-05 -1.01318526E-04  3.56504312E-05 -1.82395469E-04 -1.08419353E-03
 -7.09746441E-05 -2.85747987E-05  3.12542668E-05  6.87941474E-05  7.11454855E-04
  1.75122993E-04 -4.74770220E-05 -2.05596172E-05  5.06112950E-05  4.49062052E-05
 -2.93991323E-04 -1.02995398E-03 -6.45522587E-05 -1.38204647E-05  4.58243316E-05
  6.03465476E-05 -1.02771094E-03 -2.15389549E-03 -8.94472460E-05 -1.91461284E-05
  6.03533380E-05  7.88040727E-03  1.03191942E-02 -3.60531200E-04  1.22578238E-02
 -1.97998697E-02  7.81692346E-05  1.01923002E-04  9.50494335E-05  2.32711188E-03
  9.79542043E-04 -5.29986362E-03  2.38484299E-03  1.90328544E-04  9.38313221E-03
 -7.16263436E-07  5.26682066E-05  2.76134597E-05 -7.87197018E-05 -3.64915344E-05
  1.55864519E-03 -2.97389621E-04 -1.90509884E-04  6.90665237E-04  2.83847603E-04
 -2.45364423E-04  7.46431067E-06  1.33291126E-05  5.32410793E-05  1.70725139E-04
  2.51906762E-06 -2.22255019E-04 -2.89340393E-03 -3.79671659E-03  1.14526074E-03
 -1.35861524E-02  8.33424438E-03  5.17916678E-05 -1.70087025E-05  1.36128358E-04
 -5.25954349E-03 -2.13394935E-03 -6.48445351E-03 -2.48125104E-03 -1.10218220E-03
  4.35343414E-03  1.29370711E-05 -4.58860580E-05 -2.43122673E-05 -2.69325405E-05
 -4.19181529E-05 -1.70672510E-03 -1.88702524E-03 -7.36333767E-04 -5.47096696E-04
 -3.70113521E-04 -1.23432658E-04 -5.99094372E-05 -5.23366399E-06 -3.92895376E-05
 -2.95200371E-06 -5.13848587E-06  9.50572813E-06  2.31559596E-04  2.85533642E-04
  8.71464392E-04 -4.95523363E-03  1.11847373E-02  1.13636700E-04  6.27671900E-05
 -2.84375159E-05 -2.66336441E-03 -1.48467640E-03  9.27937660E-04  1.85212642E-03
  1.08686214E-03  6.89621425E-04 -2.47661530E-05 -3.01460887E-05 -1.35304935E-05
 -1.20779771E-05 -1.91910922E-05  2.97458301E-04  3.04257799E-04  9.81665084E-05
 -4.90750458E-04 -7.87644991E-04 -4.73488775E-06  2.87730635E-05  9.27931458E-06
  2.31740043E-06 -2.51643802E-05 -9.42511394E-06 -9.23905327E-05  2.19264684E-01
  2.85092480E-01  2.41331913E-02 -3.45918772E-02  5.87104538E-03  1.86244460E-04
  8.20965718E-05  8.82613884E-05 -2.97118465E-03 -9.16813095E-04 -8.07828464E-03
 -2.47153947E-02 -9.00040434E-03 -1.56387827E-02  2.05223216E-04 -6.49125677E-05
 -7.36149083E-05  3.24564265E-04  5.45291823E-04  4.60239599E-03 -6.47243402E-04
 -6.74769957E-06 -3.75644185E-03 -5.20521726E-03 -3.28058016E-04  8.36727787E-05
 -4.45407292E-05  2.98877504E-05  5.82766014E-05 -8.95820373E-05 -8.33863795E-05
 -8.03072819E-02 -1.04295493E-01 -1.09272858E-02  2.24939068E-02 -2.68461823E-02
 -5.36198663E-05 -1.31310717E-04  2.93627938E-04 -3.65384077E-04  4.47036089E-04
 -9.22689806E-03  6.19356501E-03  4.96524726E-04 -1.41862701E-02 -9.60088244E-05
 -3.62868253E-06  1.38785401E-05 -1.42399985E-04 -3.31822766E-04 -5.71074647E-03
  1.46132977E-04  3.89953785E-04  3.64730168E-03  5.80803361E-03 -4.00508536E-04
 -1.10137830E-04  4.33558312E-05 -3.95774208E-05 -7.50745747E-05  1.40720516E-06
  5.22650376E-05 -2.54861206E-04 -2.94223279E-04 -8.60591255E-04  3.12364121E-03
 -8.16956479E-03 -8.52370426E-05 -4.93067146E-05 -6.92476974E-05  1.06147493E-03
  5.13775913E-04  1.66217966E-03 -2.16343642E-03 -1.16873236E-03 -3.39459277E-04
 -4.50418308E-06 -1.82380974E-05 -6.55974382E-06  1.32268167E-05  8.05419076E-06
 -5.73694236E-05  8.45360259E-04  3.78736822E-04  3.21012607E-04  4.52048516E-04
  1.45369214E-05 -4.48761991E-05 -2.00564270E-05  1.00920666E-05  6.15272460E-06
  1.01712662E-05  5.65930922E-05 -2.62920021E-05  5.64260503E-04  8.51732877E-04
 -5.73598843E-05 -3.94547738E-05 -1.16759065E-05  1.37873787E-05 -5.26512293E-05
 -6.88956284E-04 -7.07198327E-05 -3.58261616E-05  8.27652148E-06 -3.51160918E-05
 -4.14030279E-04 -2.09225985E-04 -1.52047457E-05 -5.86144085E-06 -9.72280421E-06
  2.64157471E-03  3.38371966E-03  4.92247204E-03 -3.41879865E-02  1.57344886E-02
  0.00000000E+00  3.75368786E-05  2.55463224E-04  0.00000000E+00  3.18053985E-03
 -8.69197175E-03  0.00000000E+00  1.13346959E-02  3.22153677E-03  8.68730016E-05
  0.00000000E+00  3.01916640E-05 -5.42121400E-05  0.00000000E+00  1.38261804E-03
  0.00000000E+00  1.94243684E-03 -7.72601149E-04  0.00000000E+00  2.65148158E-04
  0.00000000E+00  1.83885839E-04 -3.16893227E-05  0.00000000E+00  0.00000000E+00
  6.25647751E-05 -8.03072819E-02 -1.04295493E-01 -1.09272858E-02  2.24939068E-02
 -2.68461823E-02  5.36198663E-05 -1.31310717E-04  2.93627938E-04  3.65384077E-04
  4.47036089E-04 -9.22689806E-03 -6.19356501E-03  4.96524726E-04 -1.41862701E-02
 -9.60088244E-05  3.62868253E-06  1.38785401E-05 -1.42399985E-04  3.31822766E-04
 -5.71074647E-03 -1.46132977E-04  3.89953785E-04  3.64730168E-03 -5.80803361E-03
 -4.00508536E-04  1.10137830E-04  4.33558312E-05 -3.95774208E-05  7.50745747E-05
 -1.40720516E-06  5.22650376E-05  2.19264684E-01  2.85092480E-01  2.41331913E-02
 -3.45918772E-02  5.87104538E-03 -1.86244460E-04  8.20965718E-05  8.82613884E-05
  2.97118465E-03 -9.16813095E-04 -8.07828464E-03  2.47153947E-02 -9.00040434E-03
 -1.56387827E-02  2.05223216E-04  6.49125677E-05 -7.36149083E-05  3.24564265E-04
 -5.45291823E-04  4.60239599E-03  6.47243402E-04 -6.74769957E-06 -3.75644185E-03
  5.20521726E-03 -3.28058016E-04 -8.36727787E-05 -4.45407292E-05  2.98877504E-05
 -5.82766014E-05  8.95820373E-05 -8.33863795E-05 -3.12130712E-03 -4.06478611E-03
 -2.31289309E-03  9.39317956E-03  1.17692703E-01  0.00000000E+00  3.99155844E-05
  2.73759581E-04  0.00000000E+00 -6.05733057E-03 -7.90262434E-03  0.00000000E+00
  4.55486859E-03 -4.63529947E-02 -8.11725272E-05  0.00000000E+00  8.06146855E-05
  9.05791900E-05  0.00000000E+00  4.01337442E-04  0.00000000E+00  1.70285565E-03
  2.20039674E-03  0.00000000E+00  5.83203412E-06  0.00000000E+00 -1.76393497E-04
  5.92727623E-05  0.00000000E+00  0.00000000E+00  2.37318144E-04 -2.97819070E-05
  4.77616551E-04  9.74698962E-03  0.00000000E+00  1.29559601E-04  8.07378524E-06
  7.88040727E-03  1.03191942E-02 -3.60531200E-04  1.22578238E-02 -1.97998697E-02
 -7.81692346E-05  1.01923002E-04  9.50494335E-05 -2.32711188E-03  9.79542043E-04
 -5.29986362E-03 -2.38484299E-03  1.90328544E-04  9.38313221E-03 -7.16263436E-07
 -5.26682066E-05  2.76134597E-05 -7.87197018E-05  3.64915344E-05  1.55864519E-03
  2.97389621E-04 -1.90509884E-04  6.90665237E-04 -2.83847603E-04 -2.45364423E-04
 -7.46431067E-06  1.33291126E-05  5.32410793E-05 -1.70725139E-04 -2.51906762E-06
 -2.22255019E-04  2.31559596E-04  2.85533642E-04  8.71464392E-04 -4.95523363E-03
  1.11847373E-02 -1.13636700E-04  6.27671900E-05 -2.84375159E-05  2.66336441E-03
 -1.48467640E-03  9.27937660E-04 -1.85212642E-03  1.08686214E-03  6.89621425E-04
 -2.47661530E-05  3.01460887E-05 -1.35304935E-05 -1.20779771E-05  1.91910922E-05
  2.97458301E-04 -3.04257799E-04  9.81665084E-05 -4.90750458E-04  7.87644991E-04
 -4.73488775E-06 -2.87730635E-05  9.27931458E-06  2.31740043E-06  2.51643802E-05
  9.42511394E-06 -9.23905327E-05 -2.54861206E-04 -2.94223279E-04 -8.60591255E-04
  3.12364121E-03 -8.16956479E-03  8.52370426E-05 -4.93067146E-05 -6.92476974E-05
 -1.06147493E-03  5.13775913E-04  1.66217966E-03  2.16343642E-03 -1.16873236E-03
 -3.39459277E-04 -4.50418308E-06  1.82380974E-05 -6.55974382E-06  1.32268167E-05
 -8.05419076E-06 -5.73694236E-05 -8.45360259E-04  3.78736822E-04  3.21012607E-04
 -4.52048516E-04  1.45369214E-05  4.48761991E-05 -2.00564270E-05  1.00920666E-05
 -6.15272460E-06 -1.01712662E-05  5.65930922E-05 -2.89340393E-03 -3.79671659E-03
  1.14526074E-03 -1.35861524E-02  8.33424438E-03 -5.17916678E-05 -1.70087025E-05
  1.36128358E-04  5.25954349E-03 -2.13394935E-03 -6.48445351E-03  2.48125104E-03
 -1.10218220E-03  4.35343414E-03  1.29370711E-05  4.58860580E-05 -2.43122673E-05
 -2.69325405E-05  4.19181529E-05 -1.70672510E-03  1.88702524E-03 -7.36333767E-04
 -5.47096696E-04  3.70113521E-04 -1.23432658E-04  5.99094372E-05 -5.23366399E-06
 -3.92895376E-05  2.95200371E-06  5.13848587E-06  9.50572813E-06  6.03465476E-05
 -1.02771094E-03 -2.15389549E-03  8.94472460E-05 -1.91461284E-05  6.03533380E-05
  1.37873787E-05 -5.26512293E-05 -6.88956284E-04  7.07198327E-05 -3.58261616E-05
  8.27652148E-06 -3.51160918E-05 -4.14030279E-04 -2.09225985E-04  1.52047457E-05
 -5.86144085E-06 -9.72280421E-06 -2.62920021E-05  5.64260503E-04  8.51732877E-04
  5.73598843E-05 -3.94547738E-05 -1.16759065E-05 -6.03465476E-05  1.02771094E-03
  2.15389549E-03  8.94472460E-05 -1.91461284E-05 -6.03533380E-05 -7.88040727E-03
 -1.03191942E-02  3.60531200E-04 -1.22578238E-02  1.97998697E-02 -7.81692346E-05
  1.01923002E-04 -9.50494335E-05 -2.32711188E-03  9.79542043E-04  5.29986362E-03
 -2.38484299E-03  1.90328544E-04 -9.38313221E-03  7.16263436E-07 -5.26682066E-05
  2.76134597E-05  7.87197018E-05 -3.64915344E-05 -1.55864519E-03  2.97389621E-04
 -1.90509884E-04 -6.90665237E-04  2.83847603E-04  2.45364423E-04 -7.46431067E-06
  1.33291126E-05 -5.32410793E-05  1.70725139E-04 -2.51906762E-06 -2.22255019E-04
  2.89340393E-03  3.79671659E-03 -1.14526074E-03  1.35861524E-02 -8.33424438E-03
 -5.17916678E-05 -1.70087025E-05 -1.36128358E-04  5.25954349E-03 -2.13394935E-03
  6.48445351E-03  2.48125104E-03 -1.10218220E-03 -4.35343414E-03 -1.29370711E-05
  4.58860580E-05 -2.43122673E-05  2.69325405E-05 -4.19181529E-05  1.70672510E-03
  1.88702524E-03 -7.36333767E-04  5.47096696E-04 -3.70113521E-04  1.23432658E-04
  5.99094372E-05 -5.23366399E-06  3.92895376E-05 -2.95200371E-06  5.13848587E-06
  9.50572813E-06 -2.31559596E-04 -2.85533642E-04 -8.71464392E-04  4.95523363E-03
 -1.11847373E-02 -1.13636700E-04  6.27671900E-05  2.84375159E-05  2.66336441E-03
 -1.48467640E-03 -9.27937660E-04 -1.85212642E-03  1.08686214E-03 -6.89621425E-04
  2.47661530E-05  3.01460887E-05 -1.35304935E-05  1.20779771E-05 -1.91910922E-05
 -2.97458301E-04 -3.04257799E-04  9.81665084E-05  4.90750458E-04 -7.87644991E-04
  4.73488775E-06 -2.87730635E-05  9.27931458E-06 -2.31740043E-06 -2.51643802E-05
  9.42511394E-06 -9.23905327E-05 -2.19264684E-01 -2.85092480E-01 -2.41331913E-02
  3.45918772E-02 -5.87104538E-03 -1.86244460E-04  8.20965718E-05 -8.82613884E-05
  2.97118465E-03 -9.16813095E-04  8.07828464E-03  2.47153947E-02 -9.00040434E-03
  1.56387827E-02 -2.05223216E-04  6.49125677E-05 -7.36149083E-05 -3.24564265E-04
  5.45291823E-04 -4.60239599E-03  6.47243402E-04 -6.74769957E-06  3.75644185E-03
 -5.20521726E-03  3.28058016E-04 -8.36727787E-05 -4.45407292E-05 -2.98877504E-05
  5.82766014E-05  8.95820373E-05 -8.33863795E-05  8.03072819E-02  1.04295493E-01
  1.09272858E-02 -2.24939068E-02  2.68461823E-02  5.36198663E-05 -1.31310717E-04
 -2.93627938E-04  3.65384077E-04  4.47036089E-04  9.22689806E-03 -6.19356501E-03
  4.96524726E-04  1.41862701E-02  9.60088244E-05  3.62868253E-06  1.38785401E-05
  1.42399985E-04 -3.31822766E-04  5.71074647E-03 -1.46132977E-04  3.89953785E-04
 -3.64730168E-03  5.80803361E-03  4.00508536E-04  1.10137830E-04  4.33558312E-05
  3.95774208E-05 -7.50745747E-05 -1.40720516E-06  5.22650376E-05  2.54861206E-04
  2.94223279E-04  8.60591255E-04 -3.12364121E-03  8.16956479E-03  8.52370426E-05
 -4.93067146E-05  6.92476974E-05 -1.06147493E-03  5.13775913E-04 -1.66217966E-03
  2.16343642E-03 -1.16873236E-03  3.39459277E-04  4.50418308E-06  1.82380974E-05
 -6.55974382E-06 -1.32268167E-05  8.05419076E-06  5.73694236E-05 -8.45360259E-04
  3.78736822E-04 -3.21012607E-04  4.52048516E-04 -1.45369214E-05  4.48761991E-05
 -2.00564270E-05 -1.00920666E-05  6.15272460E-06 -1.01712662E-05  5.65930922E-05
  2.62920021E-05 -5.64260503E-04 -8.51732877E-04  5.73598843E-05 -3.94547738E-05
  1.16759065E-05 -1.37873787E-05  5.26512293E-05  6.88956284E-04  7.07198327E-05
 -3.58261616E-05 -8.27652148E-06  3.51160918E-05  4.14030279E-04  2.09225985E-04
  1.52047457E-05 -5.86144085E-06  9.72280421E-06 -2.64157471E-03 -3.38371966E-03
 -4.92247204E-03  3.41879865E-02 -1.57344886E-02  0.00000000E+00  3.75368786E-05
 -2.55463224E-04  0.00000000E+00  3.18053985E-03  8.69197175E-03  0.00000000E+00
  1.13346959E-02 -3.22153677E-03 -8.68730016E-05  0.00000000E+00  3.01916640E-05
  5.42121400E-05  0.00000000E+00 -1.38261804E-03  0.00000000E+00  1.94243684E-03
  7.72601149E-04  0.00000000E+00 -2.65148158E-04  0.00000000E+00  1.83885839E-04
  3.16893227E-05  0.00000000E+00  0.00000000E+00  6.25647751E-05  8.03072819E-02
  1.04295493E-01  1.09272858E-02 -2.24939068E-02  2.68461823E-02 -5.36198663E-05
 -1.31310717E-04 -2.93627938E-04 -3.65384077E-04  4.47036089E-04  9.22689806E-03
  6.19356501E-03  4.96524726E-04  1.41862701E-02  9.60088244E-05 -3.62868253E-06
  1.38785401E-05  1.42399985E-04  3.31822766E-04  5.71074647E-03  1.46132977E-04
  3.89953785E-04 -3.64730168E-03 -5.80803361E-03  4.00508536E-04 -1.10137830E-04
  4.33558312E-05  3.95774208E-05  7.50745747E-05  1.40720516E-06  5.22650376E-05
 -2.19264684E-01 -2.85092480E-01 -2.41331913E-02  3.45918772E-02 -5.87104538E-03
  1.86244460E-04  8.20965718E-05 -8.82613884E-05 -2.97118465E-03 -9.16813095E-04
  8.07828464E-03 -2.47153947E-02 -9.00040434E-03  1.56387827E-02 -2.05223216E-04
 -6.49125677E-05 -7.36149083E-05 -3.24564265E-04 -5.45291823E-04 -4.60239599E-03
 -6.47243402E-04 -6.74769957E-06  3.75644185E-03  5.20521726E-03  3.28058016E-04
  8.36727787E-05 -4.45407292E-05 -2.98877504E-05 -5.82766014E-05 -8.95820373E-05
 -8.33863795E-05  3.12130712E-03  4.06478611E-03  2.31289309E-03 -9.39317956E-03
 -1.17692703E-01  0.00000000E+00  3.99155844E-05 -2.73759581E-04  0.00000000E+00
 -6.05733057E-03  7.90262434E-03  0.00000000E+00  4.55486859E-03  4.63529947E-02
  8.11725272E-05  0.00000000E+00  8.06146855E-05 -9.05791900E-05  0.00000000E+00
 -4.01337442E-04  0.00000000E+00  1.70285565E-03 -2.20039674E-03  0.00000000E+00
 -5.83203412E-06  0.00000000E+00 -1.76393497E-04 -5.92727623E-05  0.00000000E+00
  0.00000000E+00  2.37318144E-04  2.97819070E-05 -4.77616551E-04 -9.74698962E-03
  0.00000000E+00  1.29559601E-04 -8.07378524E-06 -7.88040727E-03 -1.03191942E-02
  3.60531200E-04 -1.22578238E-02  1.97998697E-02  7.81692346E-05  1.01923002E-04
 -9.50494335E-05  2.32711188E-03  9.79542043E-04  5.29986362E-03  2.38484299E-03
  1.90328544E-04 -9.38313221E-03  7.16263436E-07  5.26682066E-05  2.76134597E-05
  7.87197018E-05  3.64915344E-05 -1.55864519E-03 -2.97389621E-04 -1.90509884E-04
 -6.90665237E-04 -2.83847603E-04  2.45364423E-04  7.46431067E-06  1.33291126E-05
 -5.32410793E-05 -1.70725139E-04  2.51906762E-06 -2.22255019E-04 -2.31559596E-04
 -2.85533642E-04 -8.71464392E-04  4.95523363E-03 -1.11847373E-02  1.13636700E-04
  6.27671900E-05  2.84375159E-05 -2.66336441E-03 -1.48467640E-03 -9.27937660E-04
  1.85212642E-03  1.08686214E-03 -6.89621425E-04  2.47661530E-05 -3.01460887E-05
 -1.35304935E-05  1.20779771E-05  1.91910922E-05 -2.97458301E-04  3.04257799E-04
  9.81665084E-05  4.90750458E-04  7.87644991E-04  4.73488775E-06  2.87730635E-05
  9.27931458E-06 -2.31740043E-06  2.51643802E-05 -9.42511394E-06 -9.23905327E-05
  2.54861206E-04  2.94223279E-04  8.60591255E-04 -3.12364121E-03  8.16956479E-03
 -8.52370426E-05 -4.93067146E-05  6.92476974E-05  1.06147493E-03  5.13775913E-04
 -1.66217966E-03 -2.16343642E-03 -1.16873236E-03  3.39459277E-04  4.50418308E-06
 -1.82380974E-05 -6.55974382E-06 -1.32268167E-05 -8.05419076E-06  5.73694236E-05
  8.45360259E-04  3.78736822E-04 -3.21012607E-04 -4.52048516E-04 -1.45369214E-05
 -4.48761991E-05 -2.00564270E-05 -1.00920666E-05 -6.15272460E-06  1.01712662E-05
  5.65930922E-05  2.89340393E-03  3.79671659E-03 -1.14526074E-03  1.35861524E-02
 -8.33424438E-03  5.17916678E-05 -1.70087025E-05 -1.36128358E-04 -5.25954349E-03
 -2.13394935E-03  6.48445351E-03 -2.48125104E-03 -1.10218220E-03 -4.35343414E-03
 -1.29370711E-05 -4.58860580E-05 -2.43122673E-05  2.69325405E-05  4.19181529E-05
  1.70672510E-03 -1.88702524E-03 -7.36333767E-04  5.47096696E-04  3.70113521E-04
  1.23432658E-04 -5.99094372E-05 -5.23366399E-06  3.92895376E-05  2.95200371E-06
 -5.13848587E-06  9.50572813E-06 -6.03465476E-05  1.02771094E-03  2.15389549E-03
 -8.94472460E-05 -1.91461284E-05 -6.03533380E-05 -1.37873787E-05  5.26512293E-05
  6.88956284E-04 -7.07198327E-05 -3.58261616E-05 -8.27652148E-06  3.51160918E-05
  4.14030279E-04  2.09225985E-04 -1.52047457E-05 -5.86144085E-06  9.72280421E-06
  2.62920021E-05 -5.64260503E-04 -8.51732877E-04 -5.73598843E-05 -3.94547738E-05
  1.16759065E-05  1.81001751E-05 -1.20534096E-03 -1.16508283E-03 -1.74116683E-04
 -7.99740570E-05  1.51702617E-04  7.70545589E-03  1.01556266E-02 -1.35183743E-03
  1.67629177E-02 -1.02597942E-02  8.08605663E-05  1.00702983E-04  1.24988527E-04
  5.71941296E-04  1.89228990E-04 -5.79000451E-03  2.64166328E-03  9.28556640E-04
  6.02160573E-03  1.55728522E-05  2.77519633E-05 -5.09099092E-06 -4.52319380E-05
 -2.54510594E-06  1.41306089E-03  6.96509170E-04  3.48487349E-04  7.57609475E-04
  6.17621640E-04 -1.44602490E-04 -6.03982512E-06  5.28662865E-06  3.58486861E-05
  1.02372884E-04 -2.14466198E-05 -2.64501878E-04 -2.90148186E-03 -3.79123906E-03
  1.35114955E-03 -1.68005122E-02  6.08710754E-03  7.09460269E-05  1.23813969E-05
  1.33619984E-04 -6.30563292E-03 -2.92387134E-03 -7.37813760E-03 -4.11829932E-03
 -2.04768953E-03  4.70860731E-03 -2.25500050E-06 -4.65783287E-05 -2.35846453E-05
 -4.07146402E-05 -7.54346556E-05 -1.34389712E-03 -2.21424074E-03 -1.02621544E-03
 -7.06688000E-04 -7.58464217E-04 -9.46305082E-05 -5.61300896E-05 -1.60194723E-05
 -4.99886793E-05 -5.90189315E-05  7.06464384E-07 -1.51212353E-05  1.57228325E-04
  2.13128354E-04  9.73679159E-04 -7.27278881E-03  1.16339732E-02  1.22507020E-04
  5.63503527E-05  2.34733583E-05 -4.21243675E-03 -2.13054281E-03 -9.29611659E-04
  3.60201002E-03  1.88221798E-03 -6.92628048E-04 -1.89805256E-05 -4.20353960E-05
 -1.63546902E-05 -4.20957777E-05 -5.39492660E-05  6.99272177E-04 -3.27706564E-04
 -1.99616840E-04 -7.84457651E-04 -1.08610779E-03  1.35999157E-05  1.43708454E-05
 -3.29686623E-07 -3.43834915E-05 -5.19650677E-05 -2.86917381E-05 -1.25056074E-04
  2.19961298E-01  2.86144418E-01  2.21037900E-02 -2.34027007E-02  2.84716233E-02
 -3.52144371E-05  7.38296321E-05  9.55275117E-05 -6.52417979E-04 -2.01849755E-04
 -7.91150422E-03 -2.68078578E-04  1.53717275E-03 -1.42476262E-02  2.86060989E-04
 -1.64684923E-05 -6.80257359E-05  3.15846259E-04  5.23429345E-04  3.99721925E-03
 -5.67751202E-04 -8.42625589E-06 -2.89019632E-03 -4.16306127E-03 -3.58572818E-04
  4.41727388E-05  3.20795924E-05 -4.25327134E-06  8.73215838E-05 -5.72799007E-05
  4.35293179E-05 -7.83548431E-02 -1.01749809E-01 -1.04267978E-02  2.18390763E-02
 -2.60885629E-02  1.24844155E-05  1.52711687E-05  2.97343621E-04 -3.13689577E-03
 -1.35891102E-03 -9.73236606E-03 -1.68063011E-03 -1.50319884E-03 -1.48381183E-02
 -1.21422173E-04 -2.19718370E-05  4.38926268E-05 -2.14840352E-04 -2.97300541E-04
 -5.51813453E-03  1.22737454E-03  7.72901612E-04  3.89879437E-03  5.07414441E-03
 -4.62708407E-04 -1.04967333E-04  1.82130316E-05 -7.75826412E-05 -6.59017478E-05
  1.53701142E-05 -2.67073864E-05 -3.16353312E-04 -3.52973757E-04 -1.05128953E-03
  2.67950451E-03 -1.14305585E-02 -1.11222255E-04 -6.14722325E-05 -5.32183891E-05
  1.05481533E-03  5.48933526E-04  6.54195142E-04 -3.13005740E-03 -1.65572287E-03
 -1.76543359E-04 -1.57614814E-05 -2.59039851E-05 -1.30917001E-05 -2.21788909E-06
 -1.27970373E-06 -2.72214628E-04  8.31421351E-04  4.00125267E-04  4.87162872E-04
  6.54700855E-04  1.19734968E-05 -4.15037039E-05 -2.12718211E-05 -5.81801877E-06
 -1.51268787E-05  5.65487267E-06  5.02124841E-05 -7.34329943E-05  4.72362928E-04
  1.28785715E-03 -5.17564610E-05 -4.03804564E-05 -2.59085072E-05 -3.53004442E-05
  1.22262744E-04  5.87212864E-04 -6.66417459E-05 -3.06497899E-05 -3.04875858E-05
 -7.39074637E-05 -7.19102487E-04 -1.08177270E-04 -5.61209601E-05 -2.51413742E-05
 -5.14912877E-05  2.33755369E-03  3.05049292E-03  1.88844748E-03 -1.57530269E-02
 -2.96542953E-04  0.00000000E+00  6.24878879E-05  1.67923607E-04  0.00000000E+00
  5.21042661E-03 -5.75476654E-03  0.00000000E+00  1.46456986E-03  1.03417681E-03
  3.24043645E-05  0.00000000E+00  2.22654029E-04 -1.14235935E-04  0.00000000E+00
  2.50483961E-04  0.00000000E+00  1.39270635E-03 -5.80416604E-04  0.00000000E+00
  1.85524265E-04  0.00000000E+00  7.52304406E-05 -5.41588638E-05  0.00000000E+00
  0.00000000E+00 -5.32837744E-05 -7.83548431E-02 -1.01749809E-01 -1.04267978E-02
  2.18390763E-02 -2.60885629E-02 -1.24844155E-05  1.52711687E-05  2.97343621E-04
  3.13689577E-03 -1.35891102E-03 -9.73236606E-03  1.68063011E-03 -1.50319884E-03
 -1.48381183E-02 -1.21422173E-04  2.19718370E-05  4.38926268E-05 -2.14840352E-04
  2.97300541E-04 -5.51813453E-03 -1.22737454E-03  7.72901612E-04  3.89879437E-03
 -5.07414441E-03 -4.62708407E-04  1.04967333E-04  1.82130316E-05 -7.75826412E-05
  6.59017478E-05 -1.53701142E-05 -2.67073864E-05  2.19961298E-01  2.86144418E-01
  2.21037900E-02 -2.34027007E-02  2.84716233E-02  3.52144371E-05  7.38296321E-05
  9.55275117E-05  6.52417979E-04 -2.01849755E-04 -7.91150422E-03  2.68078578E-04
  1.53717275E-03 -1.42476262E-02  2.86060989E-04  1.64684923E-05 -6.80257359E-05
  3.15846259E-04 -5.23429345E-04  3.99721925E-03  5.67751202E-04 -8.42625589E-06
 -2.89019632E-03  4.16306127E-03 -3.58572818E-04 -4.41727388E-05  3.20795924E-05
 -4.25327134E-06 -8.73215838E-05  5.72799007E-05  4.35293179E-05 -3.04126486E-03
 -3.96409096E-03 -1.47519088E-03  1.15454586E-02  7.06767470E-03  0.00000000E+00
  1.66744931E-04  3.33420393E-05  0.00000000E+00 -5.05106996E-03 -5.26565380E-03
  0.00000000E+00 -1.21423362E-03 -3.47616588E-03  3.62446319E-06  0.00000000E+00
  6.75458343E-05  5.24309530E-05  0.00000000E+00  1.13410507E-04  0.00000000E+00
  1.53310921E-03  9.22773779E-04  0.00000000E+00 -2.48906847E-04  0.00000000E+00
 -2.73542774E-04  6.11662306E-05  0.00000000E+00  0.00000000E+00  1.77420530E-04
 -3.02062226E-05  2.18732208E-04  1.41501327E-03  0.00000000E+00  1.70335499E-04
  1.97659024E-05  7.70545589E-03  1.01556266E-02 -1.35183743E-03  1.67629177E-02
 -1.02597942E-02 -8.08605663E-05  1.00702983E-04  1.24988527E-04 -5.71941296E-04
  1.89228990E-04 -5.79000451E-03 -2.64166328E-03  9.28556640E-04  6.02160573E-03
  1.55728522E-05 -2.77519633E-05 -5.09099092E-06 -4.52319380E-05  2.54510594E-06
  1.41306089E-03 -6.96509170E-04  3.48487349E-04  7.57609475E-04 -6.17621640E-04
 -1.44602490E-04  6.03982512E-06  5.28662865E-06  3.58486861E-05 -1.02372884E-04
  2.14466198E-05 -2.64501878E-04  1.57228325E-04  2.13128354E-04  9.73679159E-04
 -7.27278881E-03  1.16339732E-02 -1.22507020E-04  5.63503527E-05  2.34733583E-05
  4.21243675E-03 -2.13054281E-03 -9.29611659E-04 -3.60201002E-03  1.88221798E-03
 -6.92628048E-04 -1.89805256E-05  4.20353960E-05 -1.63546902E-05 -4.20957777E-05
  5.39492660E-05  6.99272177E-04  3.27706564E-04 -1.99616840E-04 -7.84457651E-04
  1.08610779E-03  1.35999157E-05 -1.43708454E-05 -3.29686623E-07 -3.43834915E-05
  5.19650677E-05  2.86917381E-05 -1.25056074E-04 -3.16353312E-04 -3.52973757E-04
 -1.05128953E-03  2.67950451E-03 -1.14305585E-02  1.11222255E-04 -6.14722325E-05
 -5.32183891E-05 -1.05481533E-03  5.48933526E-04  6.54195142E-04  3.13005740E-03
 -1.65572287E-03 -1.76543359E-04 -1.57614814E-05  2.59039851E-05 -1.30917001E-05
 -2.21788909E-06  1.27970373E-06 -2.72214628E-04 -8.31421351E-04  4.00125267E-04
  4.87162872E-04 -6.54700855E-04  1.19734968E-05  4.15037039E-05 -2.12718211E-05
 -5.81801877E-06  1.51268787E-05 -5.65487267E-06  5.02124841E-05 -2.90148186E-03
 -3.79123906E-03  1.35114955E-03 -1.68005122E-02  6.08710754E-03 -7.09460269E-05
  1.23813969E-05  1.33619984E-04  6.30563292E-03 -2.92387134E-03 -7.37813760E-03
  4.11829932E-03 -2.04768953E-03  4.70860731E-03 -2.25500050E-06  4.65783287E-05
 -2.35846453E-05 -4.07146402E-05  7.54346556E-05 -1.34389712E-03  2.21424074E-03
 -1.02621544E-03 -7.06688000E-04  7.58464217E-04 -9.46305082E-05  5.61300896E-05
 -1.60194723E-05 -4.99886793E-05  5.90189315E-05 -7.06464384E-07 -1.51212353E-05
  1.81001751E-05 -1.20534096E-03 -1.16508283E-03  1.74116683E-04 -7.99740570E-05
  1.51702617E-04 -3.53004442E-05  1.22262744E-04  5.87212864E-04  6.66417459E-05
 -3.06497899E-05 -3.04875858E-05 -7.39074637E-05 -7.19102487E-04 -1.08177270E-04
  5.61209601E-05 -2.51413742E-05 -5.14912877E-05 -7.34329943E-05  4.72362928E-04
  1.28785715E-03  5.17564610E-05 -4.03804564E-05 -2.59085072E-05  1.81001751E-05
 -1.20534096E-03 -1.16508283E-03 -1.74116683E-04  7.99740570E-05  1.51702617E-04
  7.70545589E-03  1.01556266E-02 -1.35183743E-03  1.67629177E-02 -1.02597942E-02
  8.08605663E-05 -1.00702983E-04  1.24988527E-04  5.71941296E-04 -1.89228990E-04
 -5.79000451E-03  2.64166328E-03 -9.28556640E-04  6.02160573E-03  1.55728522E-05
  2.77519633E-05  5.09099092E-06 -4.52319380E-05  2.54510594E-06  1.41306089E-03
  6.96509170E-04 -3.48487349E-04  7.57609475E-04 -6.17621640E-04 -1.44602490E-04
 -6.03982512E-06 -5.28662865E-06  3.58486861E-05 -1.02372884E-04 -2.14466198E-05
  2.64501878E-04 -2.90148186E-03 -3.79123906E-03  1.35114955E-03 -1.68005122E-02
  6.08710754E-03  7.09460269E-05 -1.23813969E-05  1.33619984E-04 -6.30563292E-03
  2.92387134E-03 -7.37813760E-03 -4.11829932E-03  2.04768953E-03  4.70860731E-03
 -2.25500050E-06 -4.65783287E-05  2.35846453E-05 -4.07146402E-05  7.54346556E-05
 -1.34389712E-03 -2.21424074E-03  1.02621544E-03 -7.06688000E-04  7.58464217E-04
 -9.46305082E-05 -5.61300896E-05  1.60194723E-05 -4.99886793E-05  5.90189315E-05
  7.06464384E-07  1.51212353E-05  1.57228325E-04  2.13128354E-04  9.73679159E-04
 -7.27278881E-03  1.16339732E-02  1.22507020E-04 -5.63503527E-05  2.34733583E-05
 -4.21243675E-03  2.13054281E-03 -9.29611659E-04  3.60201002E-03 -1.88221798E-03
 -6.92628048E-04 -1.89805256E-05 -4.20353960E-05  1.63546902E-05 -4.20957777E-05
  5.39492660E-05  6.99272177E-04 -3.27706564E-04  1.99616840E-04 -7.84457651E-04
  1.08610779E-03  1.35999157E-05  1.43708454E-05  3.29686623E-07 -3.43834915E-05
  5.19650677E-05 -2.86917381E-05  1.25056074E-04  2.19961298E-01  2.86144418E-01
  2.21037900E-02 -2.34027007E-02  2.84716233E-02 -3.52144371E-05 -7.38296321E-05
  9.55275117E-05 -6.52417979E-04  2.01849755E-04 -7.91150422E-03 -2.68078578E-04
 -1.53717275E-03 -1.42476262E-02  2.86060989E-04 -1.64684923E-05  6.80257359E-05
  3.15846259E-04 -5.23429345E-04  3.99721925E-03 -5.67751202E-04  8.42625589E-06
 -2.89019632E-03  4.16306127E-03 -3.58572818E-04  4.41727388E-05 -3.20795924E-05
 -4.25327134E-06 -8.73215838E-05 -5.72799007E-05 -4.35293179E-05 -7.83548431E-02
 -1.01749809E-01 -1.04267978E-02  2.18390763E-02 -2.60885629E-02  1.24844155E-05
 -1.52711687E-05  2.97343621E-04 -3.13689577E-03  1.35891102E-03 -9.73236606E-03
 -1.68063011E-03  1.50319884E-03 -1.48381183E-02 -1.21422173E-04 -2.19718370E-05
 -4.38926268E-05 -2.14840352E-04  2.97300541E-04 -5.51813453E-03  1.22737454E-03
 -7.72901612E-04  3.89879437E-03 -5.07414441E-03 -4.62708407E-04 -1.04967333E-04
 -1.82130316E-05 -7.75826412E-05  6.59017478E-05  1.53701142E-05  2.67073864E-05
 -3.16353312E-04 -3.52973757E-04 -1.05128953E-03  2.67950451E-03 -1.14305585E-02
 -1.11222255E-04  6.14722325E-05 -5.32183891E-05  1.05481533E-03 -5.48933526E-04
  6.54195142E-04 -3.13005740E-03  1.65572287E-03 -1.76543359E-04 -1.57614814E-05
 -2.59039851E-05  1.30917001E-05 -2.21788909E-06  1.27970373E-06 -2.72214628E-04
  8.31421351E-04 -4.00125267E-04  4.87162872E-04 -6.54700855E-04  1.19734968E-05
 -4.15037039E-05  2.12718211E-05 -5.81801877E-06  1.51268787E-05  5.65487267E-06
 -5.02124841E-05 -7.34329943E-05  4.72362928E-04  1.28785715E-03 -5.17564610E-05
  4.03804564E-05 -2.59085072E-05 -3.53004442E-05  1.22262744E-04  5.87212864E-04
 -6.66417459E-05  3.06497899E-05 -3.04875858E-05 -7.39074637E-05 -7.19102487E-04
 -1.08177270E-04 -5.61209601E-05  2.51413742E-05 -5.14912877E-05  2.33755369E-03
  3.05049292E-03  1.88844748E-03 -1.57530269E-02 -2.96542953E-04  0.00000000E+00
 -6.24878879E-05  1.67923607E-04  0.00000000E+00 -5.21042661E-03 -5.75476654E-03
  0.00000000E+00 -1.46456986E-03  1.03417681E-03  3.24043645E-05  0.00000000E+00
 -2.22654029E-04 -1.14235935E-04  0.00000000E+00  2.50483961E-04  0.00000000E+00
 -1.39270635E-03 -5.80416604E-04  0.00000000E+00  1.85524265E-04  0.00000000E+00
 -7.52304406E-05 -5.41588638E-05  0.00000000E+00  0.00000000E+00  5.32837744E-05
 -7.83548431E-02 -1.01749809E-01 -1.04267978E-02  2.18390763E-02 -2.60885629E-02
 -1.24844155E-05 -1.52711687E-05  2.97343621E-04  3.13689577E-03  1.35891102E-03
 -9.73236606E-03  1.68063011E-03  1.50319884E-03 -1.48381183E-02 -1.21422173E-04
  2.19718370E-05 -4.38926268E-05 -2.14840352E-04 -2.97300541E-04 -5.51813453E-03
 -1.22737454E-03 -7.72901612E-04  3.89879437E-03  5.07414441E-03 -4.62708407E-04
  1.04967333E-04 -1.82130316E-05 -7.75826412E-05 -6.59017478E-05 -1.53701142E-05
  2.67073864E-05  2.19961298E-01  2.86144418E-01  2.21037900E-02 -2.34027007E-02
  2.84716233E-02  3.52144371E-05 -7.38296321E-05  9.55275117E-05  6.52417979E-04
  2.01849755E-04 -7.91150422E-03  2.68078578E-04 -1.53717275E-03 -1.42476262E-02
  2.86060989E-04  1.64684923E-05  6.80257359E-05  3.15846259E-04  5.23429345E-04
  3.99721925E-03  5.67751202E-04  8.42625589E-06 -2.89019632E-03 -4.16306127E-03
 -3.58572818E-04 -4.41727388E-05 -3.20795924E-05 -4.25327134E-06  8.73215838E-05
  5.72799007E-05 -4.35293179E-05 -3.04126486E-03 -3.96409096E-03 -1.47519088E-03
  1.15454586E-02  7.06767470E-03  0.00000000E+00 -1.66744931E-04  3.33420393E-05
  0.00000000E+00  5.05106996E-03 -5.26565380E-03  0.00000000E+00  1.21423362E-03
 -3.47616588E-03  3.62446319E-06  0.00000000E+00 -6.75458343E-05  5.24309530E-05
  0.00000000E+00  1.13410507E-04  0.00000000E+00 -1.53310921E-03  9.22773779E-04
  0.00000000E+00 -2.48906847E-04  0.00000000E+00  2.73542774E-04  6.11662306E-05
  0.00000000E+00  0.00000000E+00 -1.77420530E-04 -3.02062226E-05  2.18732208E-04
  1.41501327E-03  0.00000000E+00 -1.70335499E-04  1.97659024E-05  7.70545589E-03
  1.01556266E-02 -1.35183743E-03  1.67629177E-02 -1.02597942E-02 -8.08605663E-05
 -1.00702983E-04  1.24988527E-04 -5.71941296E-04 -1.89228990E-04 -5.79000451E-03
 -2.64166328E-03 -9.28556640E-04  6.02160573E-03  1.55728522E-05 -2.77519633E-05
  5.09099092E-06 -4.52319380E-05 -2.54510594E-06  1.41306089E-03 -6.96509170E-04
 -3.48487349E-04  7.57609475E-04  6.17621640E-04 -1.44602490E-04  6.03982512E-06
 -5.28662865E-06  3.58486861E-05  1.02372884E-04  2.14466198E-05  2.64501878E-04
  1.57228325E-04  2.13128354E-04  9.73679159E-04 -7.27278881E-03  1.16339732E-02
 -1.22507020E-04 -5.63503527E-05  2.34733583E-05  4.21243675E-03  2.13054281E-03
 -9.29611659E-04 -3.60201002E-03 -1.88221798E-03 -6.92628048E-04 -1.89805256E-05
  4.20353960E-05  1.63546902E-05 -4.20957777E-05 -5.39492660E-05  6.99272177E-04
  3.27706564E-04  1.99616840E-04 -7.84457651E-04 -1.08610779E-03  1.35999157E-05
 -1.43708454E-05  3.29686623E-07 -3.43834915E-05 -5.19650677E-05  2.86917381E-05
  1.25056074E-04 -3.16353312E-04 -3.52973757E-04 -1.05128953E-03  2.67950451E-03
 -1.14305585E-02  1.11222255E-04  6.14722325E-05 -5.32183891E-05 -1.05481533E-03
 -5.48933526E-04  6.54195142E-04  3.13005740E-03  1.65572287E-03 -1.76543359E-04
 -1.57614814E-05  2.59039851E-05  1.30917001E-05 -2.21788909E-06 -1.27970373E-06
 -2.72214628E-04 -8.31421351E-04 -4.00125267E-04  4.87162872E-04  6.54700855E-04
  1.19734968E-05  4.15037039E-05  2.12718211E-05 -5.81801877E-06 -1.51268787E-05
 -5.65487267E-06 -5.02124841E-05 -2.90148186E-03 -3.79123906E-03  1.35114955E-03
 -1.68005122E-02  6.08710754E-03 -7.09460269E-05 -1.23813969E-05  1.33619984E-04
  6.30563292E-03  2.92387134E-03 -7.37813760E-03  4.11829932E-03  2.04768953E-03
  4.70860731E-03 -2.25500050E-06  4.65783287E-05  2.35846453E-05 -4.07146402E-05
 -7.54346556E-05 -1.34389712E-03  2.21424074E-03  1.02621544E-03 -7.06688000E-04
 -7.58464217E-04 -9.46305082E-05  5.61300896E-05  1.60194723E-05 -4.99886793E-05
 -5.90189315E-05 -7.06464384E-07  1.51212353E-05  1.81001751E-05 -1.20534096E-03
 -1.16508283E-03  1.74116683E-04  7.99740570E-05  1.51702617E-04 -3.53004442E-05
  1.22262744E-04  5.87212864E-04  6.66417459E-05  3.06497899E-05 -3.04875858E-05
 -7.39074637E-05 -7.19102487E-04 -1.08177270E-04  5.61209601E-05  2.51413742E-05
 -5.14912877E-05 -7.34329943E-05  4.72362928E-04  1.28785715E-03  5.17564610E-05
  4.03804564E-05 -2.59085072E-05 -2.16057087E-04 -6.44946867E-04 -1.42699836E-03
  2.09161010E-04  9.03605070E-05  9.51378627E-04  2.29772368E-01  2.99033363E-01
  1.98213579E-02 -6.60057986E-03 -5.78808611E-03 -4.24382246E-05  6.96736277E-05
 -3.93291732E-04  7.69277255E-03  3.72768348E-03 -1.24234639E-03 -6.14780499E-03
 -2.96532446E-03  1.37925377E-03  1.86334487E-04  2.20561777E-05  6.02409283E-06
  3.71889237E-04  5.68475421E-04 -1.37265000E-04 -3.50201002E-03 -1.97227511E-03
  3.42980063E-04  3.18128206E-04  5.84542705E-04  4.08437693E-05  1.00605266E-05
 -1.39960272E-04 -2.09886072E-04  4.15620262E-06  1.93838694E-04 -1.08498492E-03
 -1.35553702E-03 -6.25395635E-04  3.90040845E-04  3.27241217E-03 -4.52979103E-05
 -1.88465401E-05 -6.40968866E-05  6.53991323E-04  3.69994738E-04 -2.18480563E-04
  3.52083164E-03  1.92197648E-03 -1.03841255E-03  1.19669205E-05  2.26597033E-05
  7.02625243E-06 -1.35349646E-05 -1.18237472E-05  4.07282358E-04  2.39412930E-04
  1.36307273E-04 -1.31569684E-04 -2.39954202E-04  1.05502352E-05  1.73897773E-05
  1.10317615E-05 -1.67259421E-05 -2.89668621E-05  7.50573456E-06  4.84068644E-05
  4.06557522E-02  5.29924126E-02  3.23657349E-03  5.15014919E-03 -5.84158516E-03
  1.20179608E-04  8.15451898E-05  5.51883291E-05  1.94709063E-03  8.33126353E-04
  1.12925175E-05 -3.08734158E-03 -1.63951576E-03 -2.02043291E-03  6.07551498E-05
 -9.65044851E-05 -4.98867903E-05  3.62063147E-07  2.64643082E-05  2.59979165E-04
 -3.57893929E-04 -2.45380694E-04  4.69282838E-05 -1.22094465E-04  1.13185582E-04
 -1.14763666E-04 -5.12386199E-05 -1.89552729E-04 -2.59331534E-04 -2.91796780E-05
 -2.20312690E-04 -8.23981957E-03 -1.06423406E-02 -1.07605463E-03 -4.04396288E-04
 -2.60437414E-02 -3.60591450E-04 -1.38221896E-04  1.35826408E-04  9.52425589E-03
  4.68740450E-03 -5.68500159E-03 -2.37305101E-02 -1.18698911E-02  1.38373321E-02
 -6.97146948E-05 -2.22037859E-05 -1.36013620E-05 -5.75161338E-05 -1.17007756E-04
  3.51251561E-03  6.30465180E-03  3.29227021E-03 -8.61056263E-04 -1.27899224E-03
  2.31305966E-05  3.08969760E-06  3.44274015E-05 -1.84398707E-04 -2.16220482E-04
  4.15057687E-05  4.53911176E-04  3.71075984E-04  4.90717697E-04  6.67847482E-04
 -8.23464064E-03  1.63549287E-02 -5.34064752E-05 -5.68990911E-05  1.30033183E-04
  1.84659058E-03  1.19609238E-03 -5.50377317E-03  8.54281455E-03  3.05233006E-03
  9.86869023E-03 -6.71009508E-05 -1.00578040E-05  1.91774430E-05 -7.88525634E-06
 -5.32749329E-05 -1.84739837E-03  1.10168569E-03  6.62415880E-04  2.49197186E-04
  4.03634818E-04 -5.70416556E-05  1.02407868E-04  5.61195564E-05 -2.94665809E-05
 -4.43042119E-05  2.07937740E-06  5.55595586E-05  7.58048292E-03  9.88229883E-03
  7.21971590E-04 -5.94058164E-04  2.52628152E-03 -2.09495592E-06 -3.14022684E-06
  1.11007797E-04  8.71633912E-05  9.32769136E-05 -2.01015916E-03  1.10249636E-03
  6.59624399E-04 -1.93041109E-03 -6.15216859E-06  1.19191554E-05  5.10573609E-06
  4.52378502E-06  6.81150395E-06 -7.09217423E-04 -5.22843288E-04 -2.17845143E-04
  1.65250395E-04  2.47211222E-04 -5.56785467E-05  5.38000967E-06  1.60276590E-05
 -6.30164379E-05 -7.55439151E-05  4.34377653E-06  1.90398998E-05 -2.15131319E-05
 -4.13836340E-04 -7.07595015E-04  7.77849571E-06  4.78869953E-07 -4.90491122E-05
  3.00838299E-05 -4.66349622E-04 -5.22678011E-04 -2.27113297E-04 -1.18339714E-04
 -5.41534451E-05 -1.68980755E-05 -3.37770652E-04 -3.91753976E-04 -5.82649133E-05
 -2.51476486E-05 -1.26688430E-04 -1.47593790E-05 -3.65092302E-05  1.72034170E-03
 -1.55978677E-02  2.33988824E-02  0.00000000E+00  7.08785413E-05  5.66930987E-05
  0.00000000E+00 -4.37381252E-03 -1.87956298E-03  0.00000000E+00  1.09003158E-02
  2.24532536E-03  8.35000808E-05  0.00000000E+00 -7.42257328E-06  1.53666404E-05
  0.00000000E+00  7.09205337E-04  0.00000000E+00  3.85037124E-04  1.68118803E-03
  0.00000000E+00  5.79812697E-05  0.00000000E+00  8.26368312E-05 -1.58959133E-05
  0.00000000E+00  0.00000000E+00  1.64101113E-04  3.71075984E-04  4.90717697E-04
  6.67847482E-04 -8.23464064E-03  1.63549287E-02  5.34064752E-05 -5.68990911E-05
  1.30033183E-04 -1.84659058E-03  1.19609238E-03 -5.50377317E-03 -8.54281455E-03
  3.05233006E-03  9.86869023E-03 -6.71009508E-05  1.00578040E-05  1.91774430E-05
 -7.88525634E-06  5.32749329E-05 -1.84739837E-03 -1.10168569E-03  6.62415880E-04
  2.49197186E-04 -4.03634818E-04 -5.70416556E-05 -1.02407868E-04  5.61195564E-05
 -2.94665809E-05  4.43042119E-05 -2.07937740E-06  5.55595586E-05 -8.23981957E-03
 -1.06423406E-02 -1.07605463E-03 -4.04396288E-04 -2.60437414E-02  3.60591450E-04
 -1.38221896E-04  1.35826408E-04 -9.52425589E-03  4.68740450E-03 -5.68500159E-03
  2.37305101E-02 -1.18698911E-02  1.38373321E-02 -6.97146948E-05  2.22037859E-05
 -1.36013620E-05 -5.75161338E-05  1.17007756E-04  3.51251561E-03 -6.30465180E-03
  3.29227021E-03 -8.61056263E-04  1.27899224E-03  2.31305966E-05 -3.08969760E-06
  3.44274015E-05 -1.84398707E-04  2.16220482E-04 -4.15057687E-05  4.53911176E-04
  4.47439045E-05 -1.18577654E-04  4.69635375E-03 -2.58767661E-02  8.62300698E-02
  0.00000000E+00 -5.59941395E-05 -4.95726449E-05  0.00000000E+00  3.27591410E-03
  3.17465416E-03  0.00000000E+00  1.00563718E-02 -3.41078093E-02 -1.26054143E-04
  0.00000000E+00 -1.38493828E-05  4.21666030E-05  0.00000000E+00  3.75063910E-03
  0.00000000E+00 -7.39571980E-04 -2.44679370E-03  0.00000000E+00 -1.20190811E-04
  0.00000000E+00 -2.80919345E-05  1.63512459E-04  0.00000000E+00  0.00000000E+00
  4.88278119E-04 -1.23903392E-04 -4.18542922E-04  7.57500239E-03  0.00000000E+00
 -1.87599253E-04 -9.89064021E-05  2.29772368E-01  2.99033363E-01  1.98213579E-02
 -6.60057986E-03 -5.78808611E-03  4.24382246E-05  6.96736277E-05 -3.93291732E-04
 -7.69277255E-03  3.72768348E-03 -1.24234639E-03  6.14780499E-03 -2.96532446E-03
  1.37925377E-03  1.86334487E-04 -2.20561777E-05  6.02409283E-06  3.71889237E-04
 -5.68475421E-04 -1.37265000E-04  3.50201002E-03 -1.97227511E-03  3.42980063E-04
 -3.18128206E-04  5.84542705E-04 -4.08437693E-05  1.00605266E-05 -1.39960272E-04
  2.09886072E-04 -4.15620262E-06  1.93838694E-04  4.06557522E-02  5.29924126E-02
  3.23657349E-03  5.15014919E-03 -5.84158516E-03 -1.20179608E-04  8.15451898E-05
  5.51883291E-05 -1.94709063E-03  8.33126353E-04  1.12925175E-05  3.08734158E-03
 -1.63951576E-03 -2.02043291E-03  6.07551498E-05  9.65044851E-05 -4.98867903E-05
  3.62063147E-07 -2.64643082E-05  2.59979165E-04  3.57893929E-04 -2.45380694E-04
  4.69282838E-05  1.22094465E-04  1.13185582E-04  1.14763666E-04 -5.12386199E-05
 -1.89552729E-04  2.59331534E-04  2.91796780E-05 -2.20312690E-04  7.58048292E-03
  9.88229883E-03  7.21971590E-04 -5.94058164E-04  2.52628152E-03  2.09495592E-06
 -3.14022684E-06  1.11007797E-04 -8.71633912E-05  9.32769136E-05 -2.01015916E-03
 -1.10249636E-03  6.59624399E-04 -1.93041109E-03 -6.15216859E-06 -1.19191554E-05
  5.10573609E-06  4.52378502E-06 -6.81150395E-06 -7.09217423E-04  5.22843288E-04
 -2.17845143E-04  1.65250395E-04 -2.47211222E-04 -5.56785467E-05 -5.38000967E-06
  1.60276590E-05 -6.30164379E-05  7.55439151E-05 -4.34377653E-06  1.90398998E-05
 -1.08498492E-03 -1.35553702E-03 -6.25395635E-04  3.90040845E-04  3.27241217E-03
  4.52979103E-05 -1.88465401E-05 -6.40968866E-05 -6.53991323E-04  3.69994738E-04
 -2.18480563E-04 -3.52083164E-03  1.92197648E-03 -1.03841255E-03  1.19669205E-05
 -2.26597033E-05  7.02625243E-06 -1.35349646E-05  1.18237472E-05  4.07282358E-04
 -2.39412930E-04  1.36307273E-04 -1.31569684E-04  2.39954202E-04  1.05502352E-05
 -1.73897773E-05  1.10317615E-05 -1.67259421E-05  2.89668621E-05 -7.50573456E-06
  4.84068644E-05 -2.16057087E-04 -6.44946867E-04 -1.42699836E-03 -2.09161010E-04
  9.03605070E-05  9.51378627E-04  3.00838299E-05 -4.66349622E-04 -5.22678011E-04
  2.27113297E-04 -1.18339714E-04 -5.41534451E-05 -1.68980755E-05 -3.37770652E-04
 -3.91753976E-04  5.82649133E-05 -2.51476486E-05 -1.26688430E-04 -2.15131319E-05
 -4.13836340E-04 -7.07595015E-04 -7.77849571E-06  4.78869953E-07 -4.90491122E-05
  2.16057087E-04  6.44946867E-04  1.42699836E-03 -2.09161010E-04  9.03605070E-05
 -9.51378627E-04 -2.29772368E-01 -2.99033363E-01 -1.98213579E-02  6.60057986E-03
  5.78808611E-03  4.24382246E-05  6.96736277E-05  3.93291732E-04 -7.69277255E-03
  3.72768348E-03  1.24234639E-03  6.14780499E-03 -2.96532446E-03 -1.37925377E-03
 -1.86334487E-04 -2.20561777E-05  6.02409283E-06 -3.71889237E-04  5.68475421E-04
  1.37265000E-04  3.50201002E-03 -1.97227511E-03 -3.42980063E-04  3.18128206E-04
 -5.84542705E-04 -4.08437693E-05  1.00605266E-05  1.39960272E-04 -2.09886072E-04
 -4.15620262E-06  1.93838694E-04  1.08498492E-03  1.35553702E-03  6.25395635E-04
 -3.90040845E-04 -3.27241217E-03  4.52979103E-05 -1.88465401E-05  6.40968866E-05
 -6.53991323E-04  3.69994738E-04  2.18480563E-04 -3.52083164E-03  1.92197648E-03
  1.03841255E-03 -1.19669205E-05 -2.26597033E-05  7.02625243E-06  1.35349646E-05
 -1.18237472E-05 -4.07282358E-04 -2.39412930E-04  1.36307273E-04  1.31569684E-04
 -2.39954202E-04 -1.05502352E-05 -1.73897773E-05  1.10317615E-05  1.67259421E-05
 -2.89668621E-05 -7.50573456E-06  4.84068644E-05 -4.06557522E-02 -5.29924126E-02
 -3.23657349E-03 -5.15014919E-03  5.84158516E-03 -1.20179608E-04  8.15451898E-05
 -5.51883291E-05 -1.94709063E-03  8.33126353E-04 -1.12925175E-05  3.08734158E-03
 -1.63951576E-03  2.02043291E-03 -6.07551498E-05  9.65044851E-05 -4.98867903E-05
 -3.62063147E-07  2.64643082E-05 -2.59979165E-04  3.57893929E-04 -2.45380694E-04
 -4.69282838E-05 -1.22094465E-04 -1.13185582E-04  1.14763666E-04 -5.12386199E-05
  1.89552729E-04 -2.59331534E-04  2.91796780E-05 -2.20312690E-04  8.23981957E-03
  1.06423406E-02  1.07605463E-03  4.04396288E-04  2.60437414E-02  3.60591450E-04
 -1.38221896E-04 -1.35826408E-04 -9.52425589E-03  4.68740450E-03  5.68500159E-03
  2.37305101E-02 -1.18698911E-02 -1.38373321E-02  6.97146948E-05  2.22037859E-05
 -1.36013620E-05  5.75161338E-05 -1.17007756E-04 -3.51251561E-03 -6.30465180E-03
  3.29227021E-03  8.61056263E-04 -1.27899224E-03 -2.31305966E-05 -3.08969760E-06
  3.44274015E-05  1.84398707E-04 -2.16220482E-04 -4.15057687E-05  4.53911176E-04
 -3.71075984E-04 -4.90717697E-04 -6.67847482E-04  8.23464064E-03 -1.63549287E-02
  5.34064752E-05 -5.68990911E-05 -1.30033183E-04 -1.84659058E-03  1.19609238E-03
  5.50377317E-03 -8.54281455E-03  3.05233006E-03 -9.86869023E-03  6.71009508E-05
  1.00578040E-05  1.91774430E-05  7.88525634E-06 -5.32749329E-05  1.84739837E-03
 -1.10168569E-03  6.62415880E-04 -2.49197186E-04  4.03634818E-04  5.70416556E-05
 -1.02407868E-04  5.61195564E-05  2.94665809E-05 -4.43042119E-05 -2.07937740E-06
  5.55595586E-05 -7.58048292E-03 -9.88229883E-03 -7.21971590E-04  5.94058164E-04
 -2.52628152E-03  2.09495592E-06 -3.14022684E-06 -1.11007797E-04 -8.71633912E-05
  9.32769136E-05  2.01015916E-03 -1.10249636E-03  6.59624399E-04  1.93041109E-03
  6.15216859E-06 -1.19191554E-05  5.10573609E-06 -4.52378502E-06  6.81150395E-06
  7.09217423E-04  5.22843288E-04 -2.17845143E-04 -1.65250395E-04  2.47211222E-04
  5.56785467E-05 -5.38000967E-06  1.60276590E-05  6.30164379E-05 -7.55439151E-05
 -4.34377653E-06  1.90398998E-05  2.15131319E-05  4.13836340E-04  7.07595015E-04
 -7.77849571E-06  4.78869953E-07  4.90491122E-05 -3.00838299E-05  4.66349622E-04
  5.22678011E-04  2.27113297E-04 -1.18339714E-04  5.41534451E-05  1.68980755E-05
  3.37770652E-04  3.91753976E-04  5.82649133E-05 -2.51476486E-05  1.26688430E-04
  1.47593790E-05  3.65092302E-05 -1.72034170E-03  1.55978677E-02 -2.33988824E-02
  0.00000000E+00  7.08785413E-05 -5.66930987E-05  0.00000000E+00 -4.37381252E-03
  1.87956298E-03  0.00000000E+00  1.09003158E-02 -2.24532536E-03 -8.35000808E-05
  0.00000000E+00 -7.42257328E-06 -1.53666404E-05  0.00000000E+00 -7.09205337E-04
  0.00000000E+00  3.85037124E-04 -1.68118803E-03  0.00000000E+00 -5.79812697E-05
  0.00000000E+00  8.26368312E-05  1.58959133E-05  0.00000000E+00  0.00000000E+00
  1.64101113E-04 -3.71075984E-04 -4.90717697E-04 -6.67847482E-04  8.23464064E-03
 -1.63549287E-02 -5.34064752E-05 -5.68990911E-05 -1.30033183E-04  1.84659058E-03
  1.19609238E-03  5.50377317E-03  8.54281455E-03  3.05233006E-03 -9.86869023E-03
  6.71009508E-05 -1.00578040E-05  1.91774430E-05  7.88525634E-06  5.32749329E-05
  1.84739837E-03  1.10168569E-03  6.62415880E-04 -2.49197186E-04 -4.03634818E-04
  5.70416556E-05  1.02407868E-04  5.61195564E-05  2.94665809E-05  4.43042119E-05
  2.07937740E-06  5.55595586E-05  8.23981957E-03  1.06423406E-02  1.07605463E-03
  4.04396288E-04  2.60437414E-02 -3.60591450E-04 -1.38221896E-04 -1.35826408E-04
  9.52425589E-03  4.68740450E-03  5.68500159E-03 -2.37305101E-02 -1.18698911E-02
 -1.38373321E-02  6.97146948E-05 -2.22037859E-05 -1.36013620E-05  5.75161338E-05
  1.17007756E-04 -3.51251561E-03  6.30465180E-03  3.29227021E-03  8.61056263E-04
  1.27899224E-03 -2.31305966E-05  3.08969760E-06  3.44274015E-05  1.84398707E-04
  2.16220482E-04  4.15057687E-05  4.53911176E-04 -4.47439045E-05  1.18577654E-04
 -4.69635375E-03  2.58767661E-02 -8.62300698E-02  0.00000000E+00 -5.59941395E-05
  4.95726449E-05  0.00000000E+00  3.27591410E-03 -3.17465416E-03  0.00000000E+00
  1.00563718E-02  3.41078093E-02  1.26054143E-04  0.00000000E+00 -1.38493828E-05
 -4.21666030E-05  0.00000000E+00 -3.75063910E-03  0.00000000E+00 -7.39571980E-04
  2.44679370E-03  0.00000000E+00  1.20190811E-04  0.00000000E+00 -2.80919345E-05
 -1.63512459E-04  0.00000000E+00  0.00000000E+00  4.88278119E-04  1.23903392E-04
  4.18542922E-04 -7.57500239E-03  0.00000000E+00 -1.87599253E-04  9.89064021E-05
 -2.29772368E-01 -2.99033363E-01 -1.98213579E-02  6.60057986E-03  5.78808611E-03
 -4.24382246E-05  6.96736277E-05  3.93291732E-04  7.69277255E-03  3.72768348E-03
  1.24234639E-03 -6.14780499E-03 -2.96532446E-03 -1.37925377E-03 -1.86334487E-04
  2.20561777E-05  6.02409283E-06 -3.71889237E-04 -5.68475421E-04  1.37265000E-04
 -3.50201002E-03 -1.97227511E-03 -3.42980063E-04 -3.18128206E-04 -5.84542705E-04
  4.08437693E-05  1.00605266E-05  1.39960272E-04  2.09886072E-04  4.15620262E-06
  1.93838694E-04 -4.06557522E-02 -5.29924126E-02 -3.23657349E-03 -5.15014919E-03
  5.84158516E-03  1.20179608E-04  8.15451898E-05 -5.51883291E-05  1.94709063E-03
  8.33126353E-04 -1.12925175E-05 -3.08734158E-03 -1.63951576E-03  2.02043291E-03
 -6.07551498E-05 -9.65044851E-05 -4.98867903E-05 -3.62063147E-07 -2.64643082E-05
 -2.59979165E-04 -3.57893929E-04 -2.45380694E-04 -4.69282838E-05  1.22094465E-04
 -1.13185582E-04 -1.14763666E-04 -5.12386199E-05  1.89552729E-04  2.59331534E-04
 -2.91796780E-05 -2.20312690E-04 -7.58048292E-03 -9.88229883E-03 -7.21971590E-04
  5.94058164E-04 -2.52628152E-03 -2.09495592E-06 -3.14022684E-06 -1.11007797E-04
  8.71633912E-05  9.32769136E-05  2.01015916E-03  1.10249636E-03  6.59624399E-04
  1.93041109E-03  6.15216859E-06  1.19191554E-05  5.10573609E-06 -4.52378502E-06
 -6.81150395E-06  7.09217423E-04 -5.22843288E-04 -2.17845143E-04 -1.65250395E-04
 -2.47211222E-04  5.56785467E-05  5.38000967E-06  1.60276590E-05  6.30164379E-05
  7.55439151E-05  4.34377653E-06  1.90398998E-05  1.08498492E-03  1.35553702E-03
  6.25395635E-04 -3.90040845E-04 -3.27241217E-03 -4.52979103E-05 -1.88465401E-05
  6.40968866E-05  6.53991323E-04  3.69994738E-04  2.18480563E-04  3.52083164E-03
  1.92197648E-03  1.03841255E-03 -1.19669205E-05  2.26597033E-05  7.02625243E-06
  1.35349646E-05  1.18237472E-05 -4.07282358E-04  2.39412930E-04  1.36307273E-04
  1.31569684E-04  2.39954202E-04 -1.05502352E-05  1.73897773E-05  1.10317615E-05
  1.67259421E-05  2.89668621E-05  7.50573456E-06  4.84068644E-05  2.16057087E-04
  6.44946867E-04  1.42699836E-03  2.09161010E-04  9.03605070E-05 -9.51378627E-04
 -3.00838299E-05  4.66349622E-04  5.22678011E-04 -2.27113297E-04 -1.18339714E-04
  5.41534451E-05  1.68980755E-05  3.37770652E-04  3.91753976E-04 -5.82649133E-05
 -2.51476486E-05  1.26688430E-04  2.15131319E-05  4.13836340E-04  7.07595015E-04
  7.77849571E-06  4.78869953E-07  4.90491122E-05 -2.42513640E-04 -8.38236736E-04
  1.54712045E-03  1.55099629E-04  4.49960852E-05  9.78381109E-04  2.29790899E-01
  2.99072236E-01  1.97396854E-02 -9.50885431E-03 -1.70305144E-02 -3.52236808E-05
  8.52732847E-05 -3.65908337E-04  4.83983190E-03  2.21687251E-03 -1.20220110E-03
 -1.42173544E-02 -7.43545514E-03 -3.56837364E-03  1.84941318E-04  2.39248993E-05
 -2.35947358E-05  3.71670314E-04  5.25308913E-04  4.11798420E-04 -2.67724205E-03
 -1.41256700E-03  1.24513669E-04  3.33020028E-04  5.64832880E-04  5.77878315E-05
  1.76289980E-05 -1.48931112E-04 -2.34698278E-04 -1.17481948E-05  1.50347018E-04
 -3.64067187E-03 -4.66182420E-03 -1.02717793E-03  2.04636965E-03  1.63404014E-02
 -3.96214514E-05 -2.98037706E-05 -3.50354426E-05  7.11724537E-04  5.35814006E-04
 -9.04533258E-04  8.26942483E-03  4.81034998E-03 -1.66044502E-03  7.14343643E-06
  2.71113286E-05  8.16714029E-07 -5.27681809E-07 -7.54047253E-06 -9.19461904E-05
 -1.01698925E-04  7.86094128E-05 -7.64132039E-05 -1.21281669E-04 -1.25048974E-05
 -3.44702361E-05 -1.13290881E-05 -2.38448854E-05 -2.89594936E-05  4.32076061E-06
  6.26764695E-05  4.05522859E-02  5.28571349E-02  3.46873201E-03  2.49388768E-03
 -1.35262293E-02  1.31758143E-04  8.66338198E-05  6.70143520E-05  5.60085557E-04
  2.21609166E-04 -3.43310514E-04 -6.13597433E-03 -3.15945450E-03 -3.20774248E-03
  5.15022015E-05 -9.80270909E-05 -6.17514348E-05 -3.16053317E-05  6.30024273E-06
  3.74397884E-04 -7.58627409E-04 -3.02584776E-04 -1.04301773E-04 -2.48388111E-04
  1.30376403E-04 -1.14630029E-04 -6.29019709E-05 -2.08537313E-04 -2.61193143E-04
 -5.24641976E-05 -2.34331883E-04 -8.12727936E-03 -1.04591078E-02 -1.57182981E-03
  1.04299499E-02 -7.76400101E-02 -2.53248287E-04 -8.94731921E-05  2.24451665E-04
  7.30872867E-03  3.65210172E-03 -8.39264074E-03 -4.35117680E-02 -1.96927812E-02
  5.39365032E-02 -3.62629378E-05  4.98731303E-05  3.20144863E-05 -1.44518750E-05
 -1.30979979E-04  4.22106670E-03  3.50711035E-03  1.48680409E-03 -1.39681466E-03
 -1.66480038E-03  7.83629662E-05  7.35898994E-06  2.31397507E-05 -2.07837407E-04
 -3.42598947E-04 -1.57993537E-06  3.81316641E-04  5.11435727E-04  6.98568362E-04
  5.87865947E-04 -1.09467111E-02  8.02671568E-02 -7.93901189E-05 -6.77276804E-05
  1.30471525E-04  1.67878205E-03  1.26472124E-03 -7.09048540E-03  3.14057411E-02
  1.19986290E-02  4.61906279E-02 -1.35691295E-05  8.36676114E-06  3.12225081E-05
 -4.08068036E-05 -9.26451493E-05 -3.33375330E-03  2.41635635E-04  9.60399772E-05
  6.48881399E-04  1.33732757E-03 -1.30956100E-04  9.26934029E-05  4.88811794E-05
 -2.29729540E-05 -9.58114692E-05 -2.28916686E-05  5.21417580E-05  6.80409097E-03
  8.88684660E-03  4.69729917E-04 -1.74585454E-04  5.67313413E-03 -2.13127319E-05
 -3.91908840E-06  9.15128067E-05  1.65951478E-04  1.16091386E-04 -1.61887034E-03
  3.18677513E-03  1.63207814E-03 -2.18935841E-03 -1.00821468E-06  2.48887621E-06
 -1.43215106E-06 -6.04464979E-06  9.83367227E-06 -6.95968799E-04 -4.41487406E-04
 -1.10749398E-04  2.51110140E-04  2.39594709E-04 -5.33203991E-05  2.66010856E-07
  3.09553071E-05 -6.34621207E-05 -7.14096120E-05  1.47987091E-05  2.69875792E-05
 -5.34853037E-05 -1.09922996E-04 -1.85737245E-03  4.46787920E-06  7.05820033E-06
 -5.07352644E-05  1.66379463E-05 -7.71063895E-04 -9.42058822E-04 -2.63379643E-04
 -1.49959825E-04 -3.57099959E-05 -4.11583993E-05 -2.09784665E-04  1.92056901E-04
 -3.83118722E-05 -2.24490525E-05 -1.20429398E-04  0.00000000E+00  0.00000000E+00
  0.00000000E+00  0.00000000E+00  0.00000000E+00 -7.71241580E-05  0.00000000E+00
  0.00000000E+00  5.18589890E-03  0.00000000E+00  0.00000000E+00 -1.27953830E-02
  0.00000000E+00  0.00000000E+00  0.00000000E+00  6.88766791E-05  0.00000000E+00
  0.00000000E+00 -7.65770561E-05  0.00000000E+00  7.88634231E-04  0.00000000E+00
  0.00000000E+00 -3.66567619E-04  0.00000000E+00 -1.29864357E-04  0.00000000E+00
  0.00000000E+00 -6.39962605E-05 -4.27162892E-05  0.00000000E+00 -5.11435727E-04
 -6.98568362E-04 -5.87865947E-04  1.09467111E-02 -8.02671568E-02 -7.93901189E-05
  6.77276804E-05 -1.30471525E-04  1.67878205E-03 -1.26472124E-03  7.09048540E-03
  3.14057411E-02 -1.19986290E-02 -4.61906279E-02  1.35691295E-05  8.36676114E-06
 -3.12225081E-05  4.08068036E-05 -9.26451493E-05  3.33375330E-03  2.41635635E-04
 -9.60399772E-05 -6.48881399E-04  1.33732757E-03  1.30956100E-04  9.26934029E-05
 -4.88811794E-05  2.29729540E-05 -9.58114692E-05 -2.28916686E-05 -5.21417580E-05
  8.12727936E-03  1.04591078E-02  1.57182981E-03 -1.04299499E-02  7.76400101E-02
 -2.53248287E-04  8.94731921E-05 -2.24451665E-04  7.30872867E-03 -3.65210172E-03
  8.39264074E-03 -4.35117680E-02  1.96927812E-02 -5.39365032E-02  3.62629378E-05
  4.98731303E-05 -3.20144863E-05  1.44518750E-05 -1.30979979E-04 -4.22106670E-03
  3.50711035E-03 -1.48680409E-03  1.39681466E-03 -1.66480038E-03 -7.83629662E-05
  7.35898994E-06 -2.31397507E-05  2.07837407E-04 -3.42598947E-04 -1.57993537E-06
 -3.81316641E-04  0.00000000E+00  0.00000000E+00  0.00000000E+00  0.00000000E+00
  0.00000000E+00 -2.41197010E-04  0.00000000E+00  0.00000000E+00  2.91089714E-03
  0.00000000E+00  0.00000000E+00  6.45171692E-03  0.00000000E+00  0.00000000E+00
  0.00000000E+00 -2.28658670E-05  0.00000000E+00  0.00000000E+00  2.61414264E-05
  0.00000000E+00  8.73114017E-05  0.00000000E+00  0.00000000E+00 -1.83631704E-03
  0.00000000E+00 -2.33393544E-04  0.00000000E+00  0.00000000E+00  9.83861650E-06
  6.41278283E-05  0.00000000E+00  0.00000000E+00  0.00000000E+00  0.00000000E+00
 -1.58934046E-04  0.00000000E+00  0.00000000E+00 -2.29790899E-01 -2.99072236E-01
 -1.97396854E-02  9.50885431E-03  1.70305144E-02 -3.52236808E-05 -8.52732847E-05
  3.65908337E-04  4.83983190E-03 -2.21687251E-03  1.20220110E-03 -1.42173544E-02
  7.43545514E-03  3.56837364E-03 -1.84941318E-04  2.39248993E-05  2.35947358E-05
 -3.71670314E-04  5.25308913E-04 -4.11798420E-04 -2.67724205E-03  1.41256700E-03
 -1.24513669E-04  3.33020028E-04 -5.64832880E-04  5.77878315E-05 -1.76289980E-05
  1.48931112E-04 -2.34698278E-04 -1.17481948E-05 -1.50347018E-04 -4.05522859E-02
 -5.28571349E-02 -3.46873201E-03 -2.49388768E-03  1.35262293E-02  1.31758143E-04
 -8.66338198E-05 -6.70143520E-05  5.60085557E-04 -2.21609166E-04  3.43310514E-04
 -6.13597433E-03  3.15945450E-03  3.20774248E-03 -5.15022015E-05 -9.80270909E-05
  6.17514348E-05  3.16053317E-05  6.30024273E-06 -3.74397884E-04 -7.58627409E-04
  3.02584776E-04  1.04301773E-04 -2.48388111E-04 -1.30376403E-04 -1.14630029E-04
  6.29019709E-05  2.08537313E-04 -2.61193143E-04 -5.24641976E-05  2.34331883E-04
 -6.80409097E-03 -8.88684660E-03 -4.69729917E-04  1.74585454E-04 -5.67313413E-03
 -2.13127319E-05  3.91908840E-06 -9.15128067E-05  1.65951478E-04 -1.16091386E-04
  1.61887034E-03  3.18677513E-03 -1.63207814E-03  2.18935841E-03  1.00821468E-06
  2.48887621E-06  1.43215106E-06  6.04464979E-06  9.83367227E-06  6.95968799E-04
 -4.41487406E-04  1.10749398E-04 -2.51110140E-04  2.39594709E-04  5.33203991E-05
  2.66010856E-07 -3.09553071E-05  6.34621207E-05 -7.14096120E-05  1.47987091E-05
 -2.69875792E-05  3.64067187E-03  4.66182420E-03  1.02717793E-03 -2.04636965E-03
 -1.63404014E-02 -3.96214514E-05  2.98037706E-05  3.50354426E-05  7.11724537E-04
 -5.35814006E-04  9.04533258E-04  8.26942483E-03 -4.81034998E-03  1.66044502E-03
 -7.14343643E-06  2.71113286E-05 -8.16714029E-07  5.27681809E-07 -7.54047253E-06
  9.19461904E-05 -1.01698925E-04 -7.86094128E-05  7.64132039E-05 -1.21281669E-04
  1.25048974E-05 -3.44702361E-05  1.13290881E-05  2.38448854E-05 -2.89594936E-05
  4.32076061E-06 -6.26764695E-05  2.42513640E-04  8.38236736E-04 -1.54712045E-03
  1.55099629E-04 -4.49960852E-05 -9.78381109E-04 -1.66379463E-05  7.71063895E-04
  9.42058822E-04 -2.63379643E-04  1.49959825E-04  3.57099959E-05  4.11583993E-05
  2.09784665E-04 -1.92056901E-04 -3.83118722E-05  2.24490525E-05  1.20429398E-04
  5.34853037E-05  1.09922996E-04  1.85737245E-03  4.46787920E-06 -7.05820033E-06
  5.07352644E-05  2.42513640E-04  8.38236736E-04 -1.54712045E-03 -1.55099629E-04
  4.49960852E-05 -9.78381109E-04 -2.29790899E-01 -2.99072236E-01 -1.97396854E-02
  9.50885431E-03  1.70305144E-02  3.52236808E-05  8.52732847E-05  3.65908337E-04
 -4.83983190E-03  2.21687251E-03  1.20220110E-03  1.42173544E-02 -7.43545514E-03
  3.56837364E-03 -1.84941318E-04 -2.39248993E-05 -2.35947358E-05 -3.71670314E-04
  5.25308913E-04 -4.11798420E-04  2.67724205E-03 -1.41256700E-03 -1.24513669E-04
  3.33020028E-04 -5.64832880E-04 -5.77878315E-05  1.76289980E-05  1.48931112E-04
 -2.34698278E-04  1.17481948E-05  1.50347018E-04  3.64067187E-03  4.66182420E-03
  1.02717793E-03 -2.04636965E-03 -1.63404014E-02  3.96214514E-05 -2.98037706E-05
  3.50354426E-05 -7.11724537E-04  5.35814006E-04  9.04533258E-04 -8.26942483E-03
  4.81034998E-03  1.66044502E-03 -7.14343643E-06 -2.71113286E-05  8.16714029E-07
  5.27681809E-07 -7.54047253E-06  9.19461904E-05  1.01698925E-04  7.86094128E-05
  7.64132039E-05 -1.21281669E-04  1.25048974E-05  3.44702361E-05 -1.13290881E-05
  2.38448854E-05 -2.89594936E-05 -4.32076061E-06  6.26764695E-05 -4.05522859E-02
 -5.28571349E-02 -3.46873201E-03 -2.49388768E-03  1.35262293E-02 -1.31758143E-04
  8.66338198E-05 -6.70143520E-05 -5.60085557E-04  2.21609166E-04  3.43310514E-04
  6.13597433E-03 -3.15945450E-03  3.20774248E-03 -5.15022015E-05  9.80270909E-05
 -6.17514348E-05  3.16053317E-05  6.30024273E-06 -3.74397884E-04  7.58627409E-04
 -3.02584776E-04  1.04301773E-04 -2.48388111E-04 -1.30376403E-04  1.14630029E-04
 -6.29019709E-05  2.08537313E-04 -2.61193143E-04  5.24641976E-05 -2.34331883E-04
  8.12727936E-03  1.04591078E-02  1.57182981E-03 -1.04299499E-02  7.76400101E-02
  2.53248287E-04 -8.94731921E-05 -2.24451665E-04 -7.30872867E-03  3.65210172E-03
  8.39264074E-03  4.35117680E-02 -1.96927812E-02 -5.39365032E-02  3.62629378E-05
 -4.98731303E-05  3.20144863E-05  1.44518750E-05 -1.30979979E-04 -4.22106670E-03
 -3.50711035E-03  1.48680409E-03  1.39681466E-03 -1.66480038E-03 -7.83629662E-05
 -7.35898994E-06  2.31397507E-05  2.07837407E-04 -3.42598947E-04  1.57993537E-06
  3.81316641E-04 -5.11435727E-04 -6.98568362E-04 -5.87865947E-04  1.09467111E-02
 -8.02671568E-02  7.93901189E-05 -6.77276804E-05 -1.30471525E-04 -1.67878205E-03
  1.26472124E-03  7.09048540E-03 -3.14057411E-02  1.19986290E-02 -4.61906279E-02
  1.35691295E-05 -8.36676114E-06  3.12225081E-05  4.08068036E-05 -9.26451493E-05
  3.33375330E-03 -2.41635635E-04  9.60399772E-05 -6.48881399E-04  1.33732757E-03
  1.30956100E-04 -9.26934029E-05  4.88811794E-05  2.29729540E-05 -9.58114692E-05
  2.28916686E-05  5.21417580E-05 -6.80409097E-03 -8.88684660E-03 -4.69729917E-04
  1.74585454E-04 -5.67313413E-03  2.13127319E-05 -3.91908840E-06 -9.15128067E-05
 -1.65951478E-04  1.16091386E-04  1.61887034E-03 -3.18677513E-03  1.63207814E-03
  2.18935841E-03  1.00821468E-06 -2.48887621E-06 -1.43215106E-06  6.04464979E-06
  9.83367227E-06  6.95968799E-04  4.41487406E-04 -1.10749398E-04 -2.51110140E-04
  2.39594709E-04  5.33203991E-05 -2.66010856E-07  3.09553071E-05  6.34621207E-05
 -7.14096120E-05 -1.47987091E-05  2.69875792E-05  5.34853037E-05  1.09922996E-04
  1.85737245E-03 -4.46787920E-06  7.05820033E-06  5.07352644E-05 -1.66379463E-05
  7.71063895E-04  9.42058822E-04  2.63379643E-04 -1.49959825E-04  3.57099959E-05
  4.11583993E-05  2.09784665E-04 -1.92056901E-04  3.83118722E-05 -2.24490525E-05
  1.20429398E-04  0.00000000E+00  0.00000000E+00  0.00000000E+00  0.00000000E+00
  0.00000000E+00  7.71241580E-05  0.00000000E+00  0.00000000E+00 -5.18589890E-03
  0.00000000E+00  0.00000000E+00  1.27953830E-02  0.00000000E+00  0.00000000E+00
  0.00000000E+00 -6.88766791E-05  0.00000000E+00  0.00000000E+00 -7.65770561E-05
  0.00000000E+00 -7.88634231E-04  0.00000000E+00  0.00000000E+00 -3.66567619E-04
  0.00000000E+00  1.29864357E-04  0.00000000E+00  0.00000000E+00 -6.39962605E-05
  4.27162892E-05  0.00000000E+00  5.11435727E-04  6.98568362E-04  5.87865947E-04
 -1.09467111E-02  8.02671568E-02  7.93901189E-05  6.77276804E-05  1.30471525E-04
 -1.67878205E-03 -1.26472124E-03 -7.09048540E-03 -3.14057411E-02 -1.19986290E-02
  4.61906279E-02 -1.35691295E-05 -8.36676114E-06 -3.12225081E-05 -4.08068036E-05
 -9.26451493E-05 -3.33375330E-03 -2.41635635E-04 -9.60399772E-05  6.48881399E-04
  1.33732757E-03 -1.30956100E-04 -9.26934029E-05 -4.88811794E-05 -2.29729540E-05
 -9.58114692E-05  2.28916686E-05 -5.21417580E-05 -8.12727936E-03 -1.04591078E-02
 -1.57182981E-03  1.04299499E-02 -7.76400101E-02  2.53248287E-04  8.94731921E-05
  2.24451665E-04 -7.30872867E-03 -3.65210172E-03 -8.39264074E-03  4.35117680E-02
  1.96927812E-02  5.39365032E-02 -3.62629378E-05 -4.98731303E-05 -3.20144863E-05
 -1.44518750E-05 -1.30979979E-04  4.22106670E-03 -3.50711035E-03 -1.48680409E-03
 -1.39681466E-03 -1.66480038E-03  7.83629662E-05 -7.35898994E-06 -2.31397507E-05
 -2.07837407E-04 -3.42598947E-04  1.57993537E-06 -3.81316641E-04  0.00000000E+00
  0.00000000E+00  0.00000000E+00  0.00000000E+00  0.00000000E+00  2.41197010E-04
  0.00000000E+00  0.00000000E+00 -2.91089714E-03  0.00000000E+00  0.00000000E+00
 -6.45171692E-03  0.00000000E+00  0.00000000E+00  0.00000000E+00  2.28658670E-05
  0.00000000E+00  0.00000000E+00  2.61414264E-05  0.00000000E+00 -8.73114017E-05
  0.00000000E+00  0.00000000E+00 -1.83631704E-03  0.00000000E+00  2.33393544E-04
  0.00000000E+00  0.00000000E+00  9.83861650E-06 -6.41278283E-05  0.00000000E+00
  0.00000000E+00  0.00000000E+00  0.00000000E+00  1.58934046E-04  0.00000000E+00
  0.00000000E+00  2.29790899E-01  2.99072236E-01  1.97396854E-02 -9.50885431E-03
 -1.70305144E-02  3.52236808E-05 -8.52732847E-05 -3.65908337E-04 -4.83983190E-03
 -2.21687251E-03 -1.20220110E-03  1.42173544E-02  7.43545514E-03 -3.56837364E-03
  1.84941318E-04 -2.39248993E-05  2.35947358E-05  3.71670314E-04  5.25308913E-04
  4.11798420E-04  2.67724205E-03  1.41256700E-03  1.24513669E-04  3.33020028E-04
  5.64832880E-04 -5.77878315E-05 -1.76289980E-05 -1.48931112E-04 -2.34698278E-04
  1.17481948E-05 -1.50347018E-04  4.05522859E-02  5.28571349E-02  3.46873201E-03
  2.49388768E-03 -1.35262293E-02 -1.31758143E-04 -8.66338198E-05  6.70143520E-05
 -5.60085557E-04 -2.21609166E-04 -3.43310514E-04  6.13597433E-03  3.15945450E-03
 -3.20774248E-03  5.15022015E-05  9.80270909E-05  6.17514348E-05 -3.16053317E-05
  6.30024273E-06  3.74397884E-04  7.58627409E-04  3.02584776E-04 -1.04301773E-04
 -2.48388111E-04  1.30376403E-04  1.14630029E-04  6.29019709E-05 -2.08537313E-04
 -2.61193143E-04  5.24641976E-05  2.34331883E-04  6.80409097E-03  8.88684660E-03
  4.69729917E-04 -1.74585454E-04  5.67313413E-03  2.13127319E-05  3.91908840E-06
  9.15128067E-05 -1.65951478E-04 -1.16091386E-04 -1.61887034E-03 -3.18677513E-03
 -1.63207814E-03 -2.18935841E-03 -1.00821468E-06 -2.48887621E-06  1.43215106E-06
 -6.04464979E-06  9.83367227E-06 -6.95968799E-04  4.41487406E-04  1.10749398E-04
  2.51110140E-04  2.39594709E-04 -5.33203991E-05 -2.66010856E-07 -3.09553071E-05
 -6.34621207E-05 -7.14096120E-05 -1.47987091E-05 -2.69875792E-05 -3.64067187E-03
 -4.66182420E-03 -1.02717793E-03  2.04636965E-03  1.63404014E-02  3.96214514E-05
  2.98037706E-05 -3.50354426E-05 -7.11724537E-04 -5.35814006E-04 -9.04533258E-04
 -8.26942483E-03 -4.81034998E-03 -1.66044502E-03  7.14343643E-06 -2.71113286E-05
 -8.16714029E-07 -5.27681809E-07 -7.54047253E-06 -9.19461904E-05  1.01698925E-04
 -7.86094128E-05 -7.64132039E-05 -1.21281669E-04 -1.25048974E-05  3.44702361E-05
  1.13290881E-05 -2.38448854E-05 -2.89594936E-05 -4.32076061E-06 -6.26764695E-05
 -2.42513640E-04 -8.38236736E-04  1.54712045E-03 -1.55099629E-04 -4.49960852E-05
  9.78381109E-04  1.66379463E-05 -7.71063895E-04 -9.42058822E-04  2.63379643E-04
  1.49959825E-04 -3.57099959E-05 -4.11583993E-05 -2.09784665E-04  1.92056901E-04
  3.83118722E-05  2.24490525E-05 -1.20429398E-04 -5.34853037E-05 -1.09922996E-04
 -1.85737245E-03 -4.46787920E-06 -7.05820033E-06 -5.07352644E-05 -3.05091274E-04
 -7.18619884E-04 -9.22101672E-04  1.34043230E-04  4.33586717E-05  1.00835099E-03
  2.29836319E-01  2.99211247E-01  1.87208781E-02 -2.91844724E-03 -9.41451477E-03
  1.29834481E-05  7.47924948E-06 -3.92662566E-04  4.65701378E-03  2.43660638E-03
 -1.66765733E-03 -7.01834129E-03 -3.19851895E-03  1.99166479E-03  2.14655558E-04
 -2.46902349E-05 -3.47253093E-05  4.34423254E-04  5.95040797E-04  7.38623701E-05
 -2.07329902E-03 -1.08832496E-03  1.93218285E-04  3.59155259E-04  6.05956610E-04
  3.23921692E-05 -1.91224264E-05 -1.68307607E-04 -2.42134326E-04  1.19856879E-05
  1.38516995E-04 -4.75257514E-03 -6.10357328E-03 -9.14967128E-04 -1.21236949E-03
  6.52571328E-03 -4.63084632E-05  1.41762703E-05 -5.82349908E-05 -4.66989027E-05
 -1.93010067E-04 -1.18580273E-03  4.63677805E-03  2.14730442E-03 -2.17320288E-04
  2.99849160E-06  1.26160475E-05  1.74701801E-05 -4.71636213E-05 -5.37945498E-05
  1.70172819E-04 -6.73244350E-05 -1.23435395E-04 -9.66373869E-05 -2.51832542E-04
  1.63196694E-06 -7.12365032E-06 -8.44204581E-07 -1.81880722E-05 -4.29842078E-05
  1.53123920E-05  2.72046649E-05  4.02220568E-02  5.24577007E-02  3.20845923E-03
  3.12188537E-03 -4.12744646E-04  1.36629400E-04  5.70300678E-05  1.07427711E-04
 -8.87129451E-05  6.12670645E-05 -2.26837705E-03 -9.33060799E-04 -4.77022419E-04
 -3.95518452E-03  6.65760227E-05 -1.11127886E-04 -5.46018084E-05 -1.37793524E-05
 -1.38105287E-05  1.02916986E-03 -9.89493992E-04 -5.84753858E-04 -3.90887015E-04
 -4.84158327E-04  1.14038330E-04 -1.18838555E-04 -4.80091910E-05 -2.25331411E-04
 -2.84520794E-04 -4.77274899E-05 -2.52545899E-04 -7.99953010E-03 -1.02546235E-02
 -1.40124933E-03  3.79759008E-03 -1.82583330E-02 -3.56244973E-04 -1.07898176E-04
  1.81429500E-04  7.35658093E-03  3.58141534E-03 -5.69278501E-03 -1.55304627E-02
 -1.03616899E-02  1.58635387E-02 -4.47799444E-05  4.47890651E-05  6.82250758E-06
 -1.09237577E-04 -6.65083218E-05  2.78846530E-03  4.23524746E-03  2.15669202E-03
 -7.07779657E-04 -1.89860573E-03  1.25325096E-04 -1.22674045E-05  1.01117321E-05
 -2.20522127E-04 -3.44499317E-04  1.10251446E-04  3.72791881E-04  6.09476204E-04
  8.48159072E-04 -1.83254510E-04 -3.58165794E-03  1.50351844E-02 -5.37987065E-05
  2.04531204E-06  9.56407521E-05  1.28490486E-03  6.49709611E-04 -5.22758376E-03
  6.32801026E-03  3.98149759E-03  1.43849296E-02 -4.80732538E-05 -2.57394356E-05
  1.29293671E-05 -5.71142163E-05 -6.15488282E-05 -1.84240578E-03  1.01679210E-03
  5.58850856E-04  9.97379893E-04  9.57878214E-04 -1.30731791E-05  6.87247269E-05
  6.35512649E-05 -7.43928837E-05 -7.12795892E-05  1.41782587E-05  4.48318395E-05
  6.36199030E-03  8.32301076E-03  4.85885468E-04 -1.81436312E-03 -1.58347960E-03
 -3.38787504E-05 -2.29865805E-05  1.31128131E-04  1.88548445E-05  1.16006670E-04
 -3.21570518E-03  9.80638503E-05  2.46278270E-04 -3.43016439E-03 -2.31882510E-05
  9.18477759E-06  4.40934643E-06 -6.87491903E-06 -1.04167297E-05 -1.21865441E-03
 -3.73346319E-04 -1.58011252E-04  3.02387122E-04  4.80569822E-04 -7.34155099E-05
 -7.17709930E-07  1.68529509E-06 -6.56868897E-05 -9.70154711E-05 -1.03247127E-05
  1.42298476E-05 -6.09658539E-05 -2.25163286E-04 -5.66464246E-04  3.86548035E-06
  4.19686982E-06 -3.12283184E-05 -6.37000485E-06 -4.27274091E-04  4.63688452E-04
 -2.60092676E-04 -1.23587593E-04 -1.06928565E-04 -5.75273275E-05 -6.89670109E-04
 -5.82168804E-04 -8.99534968E-05 -3.77183536E-05 -1.73661516E-04 -5.10730669E-05
 -9.42239210E-05  1.02191244E-03 -7.84394583E-03  4.07670708E-03  0.00000000E+00
  8.55784705E-05  1.88639347E-05  0.00000000E+00  1.34345138E-03 -1.72803822E-03
  0.00000000E+00 -1.85219858E-03  1.58500964E-04  1.36066313E-06  0.00000000E+00
  4.03352877E-05 -9.61520211E-05  0.00000000E+00  3.82810082E-04  0.00000000E+00
  4.30413949E-04  8.38823971E-05  0.00000000E+00  1.38033385E-04  0.00000000E+00
 -3.75242184E-05 -3.68654843E-05  0.00000000E+00  0.00000000E+00  5.83017569E-05
  6.09476204E-04  8.48159072E-04 -1.83254510E-04 -3.58165794E-03  1.50351844E-02
  5.37987065E-05  2.04531204E-06  9.56407521E-05 -1.28490486E-03  6.49709611E-04
 -5.22758376E-03 -6.32801026E-03  3.98149759E-03  1.43849296E-02 -4.80732538E-05
  2.57394356E-05  1.29293671E-05 -5.71142163E-05  6.15488282E-05 -1.84240578E-03
 -1.01679210E-03  5.58850856E-04  9.97379893E-04 -9.57878214E-04 -1.30731791E-05
 -6.87247269E-05  6.35512649E-05 -7.43928837E-05  7.12795892E-05 -1.41782587E-05
  4.48318395E-05 -7.99953010E-03 -1.02546235E-02 -1.40124933E-03  3.79759008E-03
 -1.82583330E-02  3.56244973E-04 -1.07898176E-04  1.81429500E-04 -7.35658093E-03
  3.58141534E-03 -5.69278501E-03  1.55304627E-02 -1.03616899E-02  1.58635387E-02
 -4.47799444E-05 -4.47890651E-05  6.82250758E-06 -1.09237577E-04  6.65083218E-05
  2.78846530E-03 -4.23524746E-03  2.15669202E-03 -7.07779657E-04  1.89860573E-03
  1.25325096E-04  1.22674045E-05  1.01117321E-05 -2.20522127E-04  3.44499317E-04
 -1.10251446E-04  3.72791881E-04  1.03592897E-04  8.92883750E-05  1.56955743E-03
 -8.09614777E-03  1.94439192E-02  0.00000000E+00 -1.26468612E-04  1.01063653E-05
  0.00000000E+00  2.62053530E-03  7.03713894E-04  0.00000000E+00  1.23712057E-03
 -9.32256888E-03 -4.95756461E-06  0.00000000E+00  1.99691357E-05 -5.53200645E-05
  0.00000000E+00  1.80520352E-03  0.00000000E+00 -4.84549417E-04 -1.14325159E-03
  0.00000000E+00 -9.48085403E-05  0.00000000E+00 -1.90966573E-04 -2.02373368E-05
  0.00000000E+00  0.00000000E+00  3.02363250E-04 -1.71370701E-05 -3.57300231E-04
  2.36492381E-03  0.00000000E+00 -9.23521844E-05 -3.79710219E-06  2.29836319E-01
  2.99211247E-01  1.87208781E-02 -2.91844724E-03 -9.41451477E-03 -1.29834481E-05
  7.47924948E-06 -3.92662566E-04 -4.65701378E-03  2.43660638E-03 -1.66765733E-03
  7.01834129E-03 -3.19851895E-03  1.99166479E-03  2.14655558E-04  2.46902349E-05
 -3.47253093E-05  4.34423254E-04 -5.95040797E-04  7.38623701E-05  2.07329902E-03
 -1.08832496E-03  1.93218285E-04 -3.59155259E-04  6.05956610E-04 -3.23921692E-05
 -1.91224264E-05 -1.68307607E-04  2.42134326E-04 -1.19856879E-05  1.38516995E-04
  4.02220568E-02  5.24577007E-02  3.20845923E-03  3.12188537E-03 -4.12744646E-04
 -1.36629400E-04  5.70300678E-05  1.07427711E-04  8.87129451E-05  6.12670645E-05
 -2.26837705E-03  9.33060799E-04 -4.77022419E-04 -3.95518452E-03  6.65760227E-05
  1.11127886E-04 -5.46018084E-05 -1.37793524E-05  1.38105287E-05  1.02916986E-03
  9.89493992E-04 -5.84753858E-04 -3.90887015E-04  4.84158327E-04  1.14038330E-04
  1.18838555E-04 -4.80091910E-05 -2.25331411E-04  2.84520794E-04  4.77274899E-05
 -2.52545899E-04  6.36199030E-03  8.32301076E-03  4.85885468E-04 -1.81436312E-03
 -1.58347960E-03  3.38787504E-05 -2.29865805E-05  1.31128131E-04 -1.88548445E-05
  1.16006670E-04 -3.21570518E-03 -9.80638503E-05  2.46278270E-04 -3.43016439E-03
 -2.31882510E-05 -9.18477759E-06  4.40934643E-06 -6.87491903E-06  1.04167297E-05
 -1.21865441E-03  3.73346319E-04 -1.58011252E-04  3.02387122E-04 -4.80569822E-04
 -7.34155099E-05  7.17709930E-07  1.68529509E-06 -6.56868897E-05  9.70154711E-05
  1.03247127E-05  1.42298476E-05 -4.75257514E-03 -6.10357328E-03 -9.14967128E-04
 -1.21236949E-03  6.52571328E-03  4.63084632E-05  1.41762703E-05 -5.82349908E-05
  4.66989027E-05 -1.93010067E-04 -1.18580273E-03 -4.63677805E-03  2.14730442E-03
 -2.17320288E-04  2.99849160E-06 -1.26160475E-05  1.74701801E-05 -4.71636213E-05
  5.37945498E-05  1.70172819E-04  6.73244350E-05 -1.23435395E-04 -9.66373869E-05
  2.51832542E-04  1.63196694E-06  7.12365032E-06 -8.44204581E-07 -1.81880722E-05
  4.29842078E-05 -1.53123920E-05  2.72046649E-05 -3.05091274E-04 -7.18619884E-04
 -9.22101672E-04 -1.34043230E-04  4.33586717E-05  1.00835099E-03 -6.37000485E-06
 -4.27274091E-04  4.63688452E-04  2.60092676E-04 -1.23587593E-04 -1.06928565E-04
 -5.75273275E-05 -6.89670109E-04 -5.82168804E-04  8.99534968E-05 -3.77183536E-05
 -1.73661516E-04 -6.09658539E-05 -2.25163286E-04 -5.66464246E-04 -3.86548035E-06
  4.19686982E-06 -3.12283184E-05 -3.05091274E-04 -7.18619884E-04 -9.22101672E-04
  1.34043230E-04 -4.33586717E-05  1.00835099E-03  2.29836319E-01  2.99211247E-01
  1.87208781E-02 -2.91844724E-03 -9.41451477E-03  1.29834481E-05 -7.47924948E-06
 -3.92662566E-04  4.65701378E-03 -2.43660638E-03 -1.66765733E-03 -7.01834129E-03
  3.19851895E-03  1.99166479E-03  2.14655558E-04 -2.46902349E-05  3.47253093E-05
  4.34423254E-04 -5.95040797E-04  7.38623701E-05 -2.07329902E-03  1.08832496E-03
  1.93218285E-04 -3.59155259E-04  6.05956610E-04  3.23921692E-05  1.91224264E-05
 -1.68307607E-04  2.42134326E-04  1.19856879E-05 -1.38516995E-04 -4.75257514E-03
 -6.10357328E-03 -9.14967128E-04 -1.21236949E-03  6.52571328E-03 -4.63084632E-05
 -1.41762703E-05 -5.82349908E-05 -4.66989027E-05  1.93010067E-04 -1.18580273E-03
  4.63677805E-03 -2.14730442E-03 -2.17320288E-04  2.99849160E-06  1.26160475E-05
 -1.74701801E-05 -4.71636213E-05  5.37945498E-05  1.70172819E-04 -6.73244350E-05
  1.23435395E-04 -9.66373869E-05  2.51832542E-04  1.63196694E-06 -7.12365032E-06
  8.44204581E-07 -1.81880722E-05  4.29842078E-05  1.53123920E-05 -2.72046649E-05
  4.02220568E-02  5.24577007E-02  3.20845923E-03  3.12188537E-03 -4.12744646E-04
  1.36629400E-04 -5.70300678E-05  1.07427711E-04 -8.87129451E-05 -6.12670645E-05
 -2.26837705E-03 -9.33060799E-04  4.77022419E-04 -3.95518452E-03  6.65760227E-05
 -1.11127886E-04  5.46018084E-05 -1.37793524E-05  1.38105287E-05  1.02916986E-03
 -9.89493992E-04  5.84753858E-04 -3.90887015E-04  4.84158327E-04  1.14038330E-04
 -1.18838555E-04  4.80091910E-05 -2.25331411E-04  2.84520794E-04 -4.77274899E-05
  2.52545899E-04 -7.99953010E-03 -1.02546235E-02 -1.40124933E-03  3.79759008E-03
 -1.82583330E-02 -3.56244973E-04  1.07898176E-04  1.81429500E-04  7.35658093E-03
 -3.58141534E-03 -5.69278501E-03 -1.55304627E-02  1.03616899E-02  1.58635387E-02
 -4.47799444E-05  4.47890651E-05 -6.82250758E-06 -1.09237577E-04  6.65083218E-05
  2.78846530E-03  4.23524746E-03 -2.15669202E-03 -7.07779657E-04  1.89860573E-03
  1.25325096E-04 -1.22674045E-05 -1.01117321E-05 -2.20522127E-04  3.44499317E-04
  1.10251446E-04 -3.72791881E-04  6.09476204E-04  8.48159072E-04 -1.83254510E-04
 -3.58165794E-03  1.50351844E-02 -5.37987065E-05 -2.04531204E-06  9.56407521E-05
  1.28490486E-03 -6.49709611E-04 -5.22758376E-03  6.32801026E-03 -3.98149759E-03
  1.43849296E-02 -4.80732538E-05 -2.57394356E-05 -1.29293671E-05 -5.71142163E-05
  6.15488282E-05 -1.84240578E-03  1.01679210E-03 -5.58850856E-04  9.97379893E-04
 -9.57878214E-04 -1.30731791E-05  6.87247269E-05 -6.35512649E-05 -7.43928837E-05
  7.12795892E-05  1.41782587E-05 -4.48318395E-05  6.36199030E-03  8.32301076E-03
  4.85885468E-04 -1.81436312E-03 -1.58347960E-03 -3.38787504E-05  2.29865805E-05
  1.31128131E-04  1.88548445E-05 -1.16006670E-04 -3.21570518E-03  9.80638503E-05
 -2.46278270E-04 -3.43016439E-03 -2.31882510E-05  9.18477759E-06 -4.40934643E-06
 -6.87491903E-06  1.04167297E-05 -1.21865441E-03 -3.73346319E-04  1.58011252E-04
  3.02387122E-04 -4.80569822E-04 -7.34155099E-05 -7.17709930E-07 -1.68529509E-06
 -6.56868897E-05  9.70154711E-05 -1.03247127E-05 -1.42298476E-05 -6.09658539E-05
 -2.25163286E-04 -5.66464246E-04  3.86548035E-06 -4.19686982E-06 -3.12283184E-05
 -6.37000485E-06 -4.27274091E-04  4.63688452E-04 -2.60092676E-04  1.23587593E-04
 -1.06928565E-04 -5.75273275E-05 -6.89670109E-04 -5.82168804E-04 -8.99534968E-05
  3.77183536E-05 -1.73661516E-04 -5.10730669E-05 -9.42239210E-05  1.02191244E-03
 -7.84394583E-03  4.07670708E-03  0.00000000E+00 -8.55784705E-05  1.88639347E-05
  0.00000000E+00 -1.34345138E-03 -1.72803822E-03  0.00000000E+00  1.85219858E-03
  1.58500964E-04  1.36066313E-06  0.00000000E+00 -4.03352877E-05 -9.61520211E-05
  0.00000000E+00  3.82810082E-04  0.00000000E+00 -4.30413949E-04  8.38823971E-05
  0.00000000E+00  1.38033385E-04  0.00000000E+00  3.75242184E-05 -3.68654843E-05
  0.00000000E+00  0.00000000E+00 -5.83017569E-05  6.09476204E-04  8.48159072E-04
 -1.83254510E-04 -3.58165794E-03  1.50351844E-02  5.37987065E-05 -2.04531204E-06
  9.56407521E-05 -1.28490486E-03 -6.49709611E-04 -5.22758376E-03 -6.32801026E-03
 -3.98149759E-03  1.43849296E-02 -4.80732538E-05  2.57394356E-05 -1.29293671E-05
 -5.71142163E-05 -6.15488282E-05 -1.84240578E-03 -1.01679210E-03 -5.58850856E-04
  9.97379893E-04  9.57878214E-04 -1.30731791E-05 -6.87247269E-05 -6.35512649E-05
 -7.43928837E-05 -7.12795892E-05 -1.41782587E-05 -4.48318395E-05 -7.99953010E-03
 -1.02546235E-02 -1.40124933E-03  3.79759008E-03 -1.82583330E-02  3.56244973E-04
  1.07898176E-04  1.81429500E-04 -7.35658093E-03 -3.58141534E-03 -5.69278501E-03
  1.55304627E-02  1.03616899E-02  1.58635387E-02 -4.47799444E-05 -4.47890651E-05
 -6.82250758E-06 -1.09237577E-04 -6.65083218E-05  2.78846530E-03 -4.23524746E-03
 -2.15669202E-03 -7.07779657E-04 -1.89860573E-03  1.25325096E-04  1.22674045E-05
 -1.01117321E-05 -2.20522127E-04 -3.44499317E-04 -1.10251446E-04 -3.72791881E-04
  1.03592897E-04  8.92883750E-05  1.56955743E-03 -8.09614777E-03  1.94439192E-02
  0.00000000E+00  1.26468612E-04  1.01063653E-05  0.00000000E+00 -2.62053530E-03
  7.03713894E-04  0.00000000E+00 -1.23712057E-03 -9.32256888E-03 -4.95756461E-06
  0.00000000E+00 -1.99691357E-05 -5.53200645E-05  0.00000000E+00  1.80520352E-03
  0.00000000E+00  4.84549417E-04 -1.14325159E-03  0.00000000E+00 -9.48085403E-05
  0.00000000E+00  1.90966573E-04 -2.02373368E-05  0.00000000E+00  0.00000000E+00
 -3.02363250E-04 -1.71370701E-05 -3.57300231E-04  2.36492381E-03  0.00000000E+00
  9.23521844E-05 -3.79710219E-06  2.29836319E-01  2.99211247E-01  1.87208781E-02
 -2.91844724E-03 -9.41451477E-03 -1.29834481E-05 -7.47924948E-06 -3.92662566E-04
 -4.65701378E-03 -2.43660638E-03 -1.66765733E-03  7.01834129E-03  3.19851895E-03
  1.99166479E-03  2.14655558E-04  2.46902349E-05  3.47253093E-05  4.34423254E-04
  5.95040797E-04  7.38623701E-05  2.07329902E-03  1.08832496E-03  1.93218285E-04
  3.59155259E-04  6.05956610E-04 -3.23921692E-05  1.91224264E-05 -1.68307607E-04
 -2.42134326E-04 -1.19856879E-05 -1.38516995E-04  4.02220568E-02  5.24577007E-02
  3.20845923E-03  3.12188537E-03 -4.12744646E-04 -1.36629400E-04 -5.70300678E-05
  1.07427711E-04  8.87129451E-05 -6.12670645E-05 -2.26837705E-03  9.33060799E-04
  4.77022419E-04 -3.95518452E-03  6.65760227E-05  1.11127886E-04  5.46018084E-05
 -1.37793524E-05 -1.38105287E-05  1.02916986E-03  9.89493992E-04  5.84753858E-04
 -3.90887015E-04 -4.84158327E-04  1.14038330E-04  1.18838555E-04  4.80091910E-05
 -2.25331411E-04 -2.84520794E-04  4.77274899E-05  2.52545899E-04  6.36199030E-03
  8.32301076E-03  4.85885468E-04 -1.81436312E-03 -1.58347960E-03  3.38787504E-05
  2.29865805E-05  1.31128131E-04 -1.88548445E-05 -1.16006670E-04 -3.21570518E-03
 -9.80638503E-05 -2.46278270E-04 -3.43016439E-03 -2.31882510E-05 -9.18477759E-06
 -4.40934643E-06 -6.87491903E-06 -1.04167297E-05 -1.21865441E-03  3.73346319E-04
  1.58011252E-04  3.02387122E-04  4.80569822E-04 -7.34155099E-05  7.17709930E-07
 -1.68529509E-06 -6.56868897E-05 -9.70154711E-05  1.03247127E-05 -1.42298476E-05
 -4.75257514E-03 -6.10357328E-03 -9.14967128E-04 -1.21236949E-03  6.52571328E-03
  4.63084632E-05 -1.41762703E-05 -5.82349908E-05  4.66989027E-05  1.93010067E-04
 -1.18580273E-03 -4.63677805E-03 -2.14730442E-03 -2.17320288E-04  2.99849160E-06
 -1.26160475E-05 -1.74701801E-05 -4.71636213E-05 -5.37945498E-05  1.70172819E-04
  6.73244350E-05  1.23435395E-04 -9.66373869E-05 -2.51832542E-04  1.63196694E-06
  7.12365032E-06  8.44204581E-07 -1.81880722E-05 -4.29842078E-05 -1.53123920E-05
 -2.72046649E-05 -3.05091274E-04 -7.18619884E-04 -9.22101672E-04 -1.34043230E-04
 -4.33586717E-05  1.00835099E-03 -6.37000485E-06 -4.27274091E-04  4.63688452E-04
  2.60092676E-04  1.23587593E-04 -1.06928565E-04 -5.75273275E-05 -6.89670109E-04
 -5.82168804E-04  8.99534968E-05  3.77183536E-05 -1.73661516E-04 -6.09658539E-05
 -2.25163286E-04 -5.66464246E-04 -3.86548035E-06 -4.19686982E-06 -3.12283184E-05
 -3.01482036E-04 -7.14979357E-04  4.19555117E-05  1.44093402E-04  5.57421818E-05
  1.00050692E-03  2.29821376E-01  2.99199623E-01  1.89226328E-02 -5.14723191E-03
 -1.00255986E-02 -1.48325506E-05  7.98172635E-06 -3.63636466E-04  4.40056979E-03
  2.29853320E-03 -1.28717879E-03 -9.28684241E-03 -5.28549197E-03 -1.56060282E-04
  2.02403907E-04  2.13471596E-06 -3.67183595E-05  4.19786449E-04  5.86021007E-04
  2.50986868E-04 -2.19568611E-03 -1.11438100E-03 -6.22783983E-05  6.74261849E-05
  5.97346719E-04  2.48223504E-05 -1.47767255E-05 -1.44083324E-04 -2.14332750E-04
  1.75722797E-05  1.24895785E-04 -6.98536132E-03 -8.99137304E-03 -1.58130796E-03
  1.83558779E-03  1.12376774E-02 -3.08519886E-05 -3.83392470E-05 -8.41329286E-05
  1.01864157E-04  3.44667401E-04 -5.42278548E-04  5.73639919E-03  3.21371736E-03
  8.25931527E-04 -1.54073399E-05  3.46828844E-05  7.49855102E-06 -4.24078105E-05
 -4.13600004E-05  1.06205789E-04 -1.97787699E-04  2.61898500E-05  2.57312998E-05
  1.57362255E-04 -2.04365110E-05 -2.66499494E-05 -1.71963439E-05 -2.53482901E-05
 -1.96424955E-06 -3.19239599E-05  5.69972623E-05  4.00694504E-02  5.22617149E-02
  3.05945615E-03  3.86471077E-03 -3.49345047E-03  1.17261822E-04  5.30061047E-05
  1.11438923E-04  2.76316341E-04  2.11575544E-04 -1.93497170E-03 -1.96495463E-03
 -7.11870963E-04 -4.88807090E-03  6.95105135E-05 -8.73269860E-05 -5.59852973E-05
 -1.66873111E-05 -2.07297894E-05  1.01037655E-03 -9.48672207E-04 -4.69736436E-04
 -2.75380564E-04 -2.93005324E-04  1.04227129E-04 -1.08117591E-04 -4.97302793E-05
 -2.15280600E-04 -2.69266808E-04 -5.54023398E-05 -2.43317246E-04 -8.01870339E-03
 -1.02859783E-02 -1.81088884E-03  7.93355259E-03 -2.86988269E-02 -1.81796031E-04
 -2.02921896E-04  2.39070308E-04  6.10547267E-03  3.83593900E-03 -7.47481995E-03
 -1.86898197E-02 -8.23435232E-03  2.65487166E-02 -3.01334034E-05  3.01627218E-05
  3.19146593E-05 -4.02351015E-05 -1.41194733E-04  3.77405255E-03  3.72808565E-03
  1.70507426E-03 -1.17666710E-03 -1.38911514E-03  7.45928213E-05  4.34325721E-05
  6.97229047E-07 -2.04392083E-04 -3.45964296E-04  2.47856337E-05  3.60224456E-04
  6.38356934E-04  8.58966196E-04  1.17740896E-03 -1.27923467E-02  3.54036958E-02
 -7.13680613E-06  7.63718378E-05  9.62760262E-05 -4.35166312E-04 -6.66568346E-04
 -5.91699544E-03  1.73624256E-02  6.01040092E-03  2.27619834E-02 -4.76479741E-05
  4.06057854E-05 -2.76189837E-05 -9.51264302E-05 -1.31732827E-04 -2.32994973E-03
  8.47929918E-04  7.53484157E-04  3.77932272E-04  4.67295055E-04 -1.41770711E-04
  1.03061179E-04  8.67177433E-05  1.69385401E-05 -5.89767120E-05 -4.19617981E-06
 -3.32734914E-05  5.71654103E-03  7.49081460E-03  4.77058236E-04 -2.66927228E-03
 -1.21785386E-03 -4.27776858E-05 -2.40875327E-05  1.20441927E-04 -3.50400193E-04
 -1.01603802E-04 -2.89043665E-03  1.20512373E-03  6.54406183E-04 -3.35946328E-03
 -1.53207834E-05 -4.14386282E-06 -2.06844806E-07 -1.67311965E-05 -2.66211896E-05
 -1.20193485E-03 -2.44242933E-04 -2.88440640E-05  3.04673380E-04  3.66796312E-04
 -8.08368438E-05 -6.27447969E-06  1.65929852E-05 -7.10185705E-05 -8.32676588E-05
  1.13620314E-05  7.13618754E-06 -8.18120138E-05 -1.67117064E-04 -2.90951742E-04
 -3.37064172E-06  1.43593415E-05 -3.54651073E-05 -1.58771979E-05 -5.54984463E-04
  6.49742027E-04 -2.68411977E-04 -1.39821967E-04 -8.61653543E-05 -7.71548087E-05
 -5.93827149E-04  5.33581407E-06 -7.69544309E-05 -3.53309519E-05 -1.66663375E-04
  0.00000000E+00  0.00000000E+00  0.00000000E+00  0.00000000E+00  0.00000000E+00
  1.51320335E-04  0.00000000E+00  0.00000000E+00 -6.51044133E-04  0.00000000E+00
  0.00000000E+00 -9.02583835E-04  0.00000000E+00  0.00000000E+00  0.00000000E+00
  5.65574659E-05  0.00000000E+00  0.00000000E+00 -1.66185947E-04  0.00000000E+00
 -3.27265999E-04  0.00000000E+00  0.00000000E+00  1.27041679E-03  0.00000000E+00
 -3.03266679E-05  0.00000000E+00  0.00000000E+00  8.90207403E-05 -2.46596377E-05
  0.00000000E+00 -6.38356934E-04 -8.58966196E-04 -1.17740896E-03  1.27923467E-02
 -3.54036958E-02 -7.13680613E-06 -7.63718378E-05 -9.62760262E-05 -4.35166312E-04
  6.66568346E-04  5.91699544E-03  1.73624256E-02 -6.01040092E-03 -2.27619834E-02
  4.76479741E-05  4.06057854E-05  2.76189837E-05  9.51264302E-05 -1.31732827E-04
  2.32994973E-03  8.47929918E-04 -7.53484157E-04 -3.77932272E-04  4.67295055E-04
  1.41770711E-04  1.03061179E-04 -8.67177433E-05 -1.69385401E-05 -5.89767120E-05
 -4.19617981E-06  3.32734914E-05  8.01870339E-03  1.02859783E-02  1.81088884E-03
 -7.93355259E-03  2.86988269E-02 -1.81796031E-04  2.02921896E-04 -2.39070308E-04
  6.10547267E-03 -3.83593900E-03  7.47481995E-03 -1.86898197E-02  8.23435232E-03
 -2.65487166E-02  3.01334034E-05  3.01627218E-05 -3.19146593E-05  4.02351015E-05
 -1.41194733E-04 -3.77405255E-03  3.72808565E-03 -1.70507426E-03  1.17666710E-03
 -1.38911514E-03 -7.45928213E-05  4.34325721E-05 -6.97229047E-07  2.04392083E-04
 -3.45964296E-04  2.47856337E-05 -3.60224456E-04  0.00000000E+00  0.00000000E+00
  0.00000000E+00  0.00000000E+00  0.00000000E+00 -1.90460235E-04  0.00000000E+00
  0.00000000E+00  4.03358690E-03  0.00000000E+00  0.00000000E+00  1.74830147E-03
  0.00000000E+00  0.00000000E+00  0.00000000E+00 -3.61019938E-05  0.00000000E+00
  0.00000000E+00  4.55285110E-05  0.00000000E+00 -1.99150298E-05  0.00000000E+00
  0.00000000E+00 -2.08070308E-03  0.00000000E+00 -2.66181202E-04  0.00000000E+00
  0.00000000E+00  3.29267951E-05  6.81403627E-05  0.00000000E+00  0.00000000E+00
  0.00000000E+00  0.00000000E+00 -1.39066866E-04  0.00000000E+00  0.00000000E+00
 -2.29821376E-01 -2.99199623E-01 -1.89226328E-02  5.14723191E-03  1.00255986E-02
 -1.48325506E-05 -7.98172635E-06  3.63636466E-04  4.40056979E-03 -2.29853320E-03
  1.28717879E-03 -9.28684241E-03  5.28549197E-03  1.56060282E-04 -2.02403907E-04
  2.13471596E-06  3.67183595E-05 -4.19786449E-04  5.86021007E-04 -2.50986868E-04
 -2.19568611E-03  1.11438100E-03  6.22783983E-05  6.74261849E-05 -5.97346719E-04
  2.48223504E-05  1.47767255E-05  1.44083324E-04 -2.14332750E-04  1.75722797E-05
 -1.24895785E-04 -4.00694504E-02 -5.22617149E-02 -3.05945615E-03 -3.86471077E-03
  3.49345047E-03  1.17261822E-04 -5.30061047E-05 -1.11438923E-04  2.76316341E-04
 -2.11575544E-04  1.93497170E-03 -1.96495463E-03  7.11870963E-04  4.88807090E-03
 -6.95105135E-05 -8.73269860E-05  5.59852973E-05  1.66873111E-05 -2.07297894E-05
 -1.01037655E-03 -9.48672207E-04  4.69736436E-04  2.75380564E-04 -2.93005324E-04
 -1.04227129E-04 -1.08117591E-04  4.97302793E-05  2.15280600E-04 -2.69266808E-04
 -5.54023398E-05  2.43317246E-04 -5.71654103E-03 -7.49081460E-03 -4.77058236E-04
  2.66927228E-03  1.21785386E-03 -4.27776858E-05  2.40875327E-05 -1.20441927E-04
 -3.50400193E-04  1.01603802E-04  2.89043665E-03  1.20512373E-03 -6.54406183E-04
  3.35946328E-03  1.53207834E-05 -4.14386282E-06  2.06844806E-07  1.67311965E-05
 -2.66211896E-05  1.20193485E-03 -2.44242933E-04  2.88440640E-05 -3.04673380E-04
  3.66796312E-04  8.08368438E-05 -6.27447969E-06 -1.65929852E-05  7.10185705E-05
 -8.32676588E-05  1.13620314E-05 -7.13618754E-06  6.98536132E-03  8.99137304E-03
  1.58130796E-03 -1.83558779E-03 -1.12376774E-02 -3.08519886E-05  3.83392470E-05
  8.41329286E-05  1.01864157E-04 -3.44667401E-04  5.42278548E-04  5.73639919E-03
 -3.21371736E-03 -8.25931527E-04  1.54073399E-05  3.46828844E-05 -7.49855102E-06
  4.24078105E-05 -4.13600004E-05 -1.06205789E-04 -1.97787699E-04 -2.61898500E-05
 -2.57312998E-05  1.57362255E-04  2.04365110E-05 -2.66499494E-05  1.71963439E-05
  2.53482901E-05 -1.96424955E-06 -3.19239599E-05 -5.69972623E-05  3.01482036E-04
  7.14979357E-04 -4.19555117E-05  1.44093402E-04 -5.57421818E-05 -1.00050692E-03
  1.58771979E-05  5.54984463E-04 -6.49742027E-04 -2.68411977E-04  1.39821967E-04
  8.61653543E-05  7.71548087E-05  5.93827149E-04 -5.33581407E-06 -7.69544309E-05
  3.53309519E-05  1.66663375E-04  8.18120138E-05  1.67117064E-04  2.90951742E-04
 -3.37064172E-06 -1.43593415E-05  3.54651073E-05 -3.01482036E-04 -7.14979357E-04
  4.19555117E-05  1.44093402E-04 -5.57421818E-05  1.00050692E-03  2.29821376E-01
  2.99199623E-01  1.89226328E-02 -5.14723191E-03 -1.00255986E-02 -1.48325506E-05
 -7.98172635E-06 -3.63636466E-04  4.40056979E-03 -2.29853320E-03 -1.28717879E-03
 -9.28684241E-03  5.28549197E-03 -1.56060282E-04  2.02403907E-04  2.13471596E-06
  3.67183595E-05  4.19786449E-04 -5.86021007E-04  2.50986868E-04 -2.19568611E-03
  1.11438100E-03 -6.22783983E-05 -6.74261849E-05  5.97346719E-04  2.48223504E-05
  1.47767255E-05 -1.44083324E-04  2.14332750E-04  1.75722797E-05 -1.24895785E-04
 -6.98536132E-03 -8.99137304E-03 -1.58130796E-03  1.83558779E-03  1.12376774E-02
 -3.08519886E-05  3.83392470E-05 -8.41329286E-05  1.01864157E-04 -3.44667401E-04
 -5.42278548E-04  5.73639919E-03 -3.21371736E-03  8.25931527E-04 -1.54073399E-05
  3.46828844E-05 -7.49855102E-06 -4.24078105E-05  4.13600004E-05  1.06205789E-04
 -1.97787699E-04 -2.61898500E-05  2.57312998E-05 -1.57362255E-04 -2.04365110E-05
 -2.66499494E-05  1.71963439E-05 -2.53482901E-05  1.96424955E-06 -3.19239599E-05
 -5.69972623E-05  4.00694504E-02  5.22617149E-02  3.05945615E-03  3.86471077E-03
 -3.49345047E-03  1.17261822E-04 -5.30061047E-05  1.11438923E-04  2.76316341E-04
 -2.11575544E-04 -1.93497170E-03 -1.96495463E-03  7.11870963E-04 -4.88807090E-03
  6.95105135E-05 -8.73269860E-05  5.59852973E-05 -1.66873111E-05  2.07297894E-05
  1.01037655E-03 -9.48672207E-04  4.69736436E-04 -2.75380564E-04  2.93005324E-04
  1.04227129E-04 -1.08117591E-04  4.97302793E-05 -2.15280600E-04  2.69266808E-04
 -5.54023398E-05  2.43317246E-04 -8.01870339E-03 -1.02859783E-02 -1.81088884E-03
  7.93355259E-03 -2.86988269E-02 -1.81796031E-04  2.02921896E-04  2.39070308E-04
  6.10547267E-03 -3.83593900E-03 -7.47481995E-03 -1.86898197E-02  8.23435232E-03
  2.65487166E-02 -3.01334034E-05  3.01627218E-05 -3.19146593E-05 -4.02351015E-05
  1.41194733E-04  3.77405255E-03  3.72808565E-03 -1.70507426E-03 -1.17666710E-03
  1.38911514E-03  7.45928213E-05  4.34325721E-05 -6.97229047E-07 -2.04392083E-04
  3.45964296E-04  2.47856337E-05 -3.60224456E-04  6.38356934E-04  8.58966196E-04
  1.17740896E-03 -1.27923467E-02  3.54036958E-02 -7.13680613E-06 -7.63718378E-05
  9.62760262E-05 -4.35166312E-04  6.66568346E-04 -5.91699544E-03  1.73624256E-02
 -6.01040092E-03  2.27619834E-02 -4.76479741E-05  4.06057854E-05  2.76189837E-05
 -9.51264302E-05  1.31732827E-04 -2.32994973E-03  8.47929918E-04 -7.53484157E-04
  3.77932272E-04 -4.67295055E-04 -1.41770711E-04  1.03061179E-04 -8.67177433E-05
  1.69385401E-05  5.89767120E-05 -4.19617981E-06  3.32734914E-05  5.71654103E-03
  7.49081460E-03  4.77058236E-04 -2.66927228E-03 -1.21785386E-03 -4.27776858E-05
  2.40875327E-05  1.20441927E-04 -3.50400193E-04  1.01603802E-04 -2.89043665E-03
  1.20512373E-03 -6.54406183E-04 -3.35946328E-03 -1.53207834E-05 -4.14386282E-06
  2.06844806E-07 -1.67311965E-05  2.66211896E-05 -1.20193485E-03 -2.44242933E-04
  2.88440640E-05  3.04673380E-04 -3.66796312E-04 -8.08368438E-05 -6.27447969E-06
 -1.65929852E-05 -7.10185705E-05  8.32676588E-05  1.13620314E-05 -7.13618754E-06
 -8.18120138E-05 -1.67117064E-04 -2.90951742E-04 -3.37064172E-06 -1.43593415E-05
 -3.54651073E-05 -1.58771979E-05 -5.54984463E-04  6.49742027E-04 -2.68411977E-04
  1.39821967E-04 -8.61653543E-05 -7.71548087E-05 -5.93827149E-04  5.33581407E-06
 -7.69544309E-05  3.53309519E-05 -1.66663375E-04  0.00000000E+00  0.00000000E+00
  0.00000000E+00  0.00000000E+00  0.00000000E+00  1.51320335E-04  0.00000000E+00
  0.00000000E+00 -6.51044133E-04  0.00000000E+00  0.00000000E+00 -9.02583835E-04
  0.00000000E+00  0.00000000E+00  0.00000000E+00  5.65574659E-05  0.00000000E+00
  0.00000000E+00  1.66185947E-04  0.00000000E+00 -3.27265999E-04  0.00000000E+00
  0.00000000E+00 -1.27041679E-03  0.00000000E+00 -3.03266679E-05  0.00000000E+00
  0.00000000E+00 -8.90207403E-05 -2.46596377E-05  0.00000000E+00 -6.38356934E-04
 -8.58966196E-04 -1.17740896E-03  1.27923467E-02 -3.54036958E-02 -7.13680613E-06
  7.63718378E-05 -9.62760262E-05 -4.35166312E-04 -6.66568346E-04  5.91699544E-03
  1.73624256E-02  6.01040092E-03 -2.27619834E-02  4.76479741E-05  4.06057854E-05
 -2.76189837E-05  9.51264302E-05  1.31732827E-04  2.32994973E-03  8.47929918E-04
  7.53484157E-04 -3.77932272E-04 -4.67295055E-04  1.41770711E-04  1.03061179E-04
  8.67177433E-05 -1.69385401E-05  5.89767120E-05 -4.19617981E-06 -3.32734914E-05
  8.01870339E-03  1.02859783E-02  1.81088884E-03 -7.93355259E-03  2.86988269E-02
 -1.81796031E-04 -2.02921896E-04 -2.39070308E-04  6.10547267E-03  3.83593900E-03
  7.47481995E-03 -1.86898197E-02 -8.23435232E-03 -2.65487166E-02  3.01334034E-05
  3.01627218E-05  3.19146593E-05  4.02351015E-05  1.41194733E-04 -3.77405255E-03
  3.72808565E-03  1.70507426E-03  1.17666710E-03  1.38911514E-03 -7.45928213E-05
  4.34325721E-05  6.97229047E-07  2.04392083E-04  3.45964296E-04  2.47856337E-05
  3.60224456E-04  0.00000000E+00  0.00000000E+00  0.00000000E+00  0.00000000E+00
  0.00000000E+00 -1.90460235E-04  0.00000000E+00  0.00000000E+00  4.03358690E-03
  0.00000000E+00  0.00000000E+00  1.74830147E-03  0.00000000E+00  0.00000000E+00
  0.00000000E+00 -3.61019938E-05  0.00000000E+00  0.00000000E+00 -4.55285110E-05
  0.00000000E+00 -1.99150298E-05  0.00000000E+00  0.00000000E+00  2.08070308E-03
  0.00000000E+00 -2.66181202E-04  0.00000000E+00  0.00000000E+00 -3.29267951E-05
  6.81403627E-05  0.00000000E+00  0.00000000E+00  0.00000000E+00  0.00000000E+00
 -1.39066866E-04  0.00000000E+00  0.00000000E+00 -2.29821376E-01 -2.99199623E-01
 -1.89226328E-02  5.14723191E-03  1.00255986E-02 -1.48325506E-05  7.98172635E-06
  3.63636466E-04  4.40056979E-03  2.29853320E-03  1.28717879E-03 -9.28684241E-03
 -5.28549197E-03  1.56060282E-04 -2.02403907E-04  2.13471596E-06 -3.67183595E-05
 -4.19786449E-04 -5.86021007E-04 -2.50986868E-04 -2.19568611E-03 -1.11438100E-03
  6.22783983E-05 -6.74261849E-05 -5.97346719E-04  2.48223504E-05 -1.47767255E-05
  1.44083324E-04  2.14332750E-04  1.75722797E-05  1.24895785E-04 -4.00694504E-02
 -5.22617149E-02 -3.05945615E-03 -3.86471077E-03  3.49345047E-03  1.17261822E-04
  5.30061047E-05 -1.11438923E-04  2.76316341E-04  2.11575544E-04  1.93497170E-03
 -1.96495463E-03 -7.11870963E-04  4.88807090E-03 -6.95105135E-05 -8.73269860E-05
 -5.59852973E-05  1.66873111E-05  2.07297894E-05 -1.01037655E-03 -9.48672207E-04
 -4.69736436E-04  2.75380564E-04  2.93005324E-04 -1.04227129E-04 -1.08117591E-04
 -4.97302793E-05  2.15280600E-04  2.69266808E-04 -5.54023398E-05 -2.43317246E-04
 -5.71654103E-03 -7.49081460E-03 -4.77058236E-04  2.66927228E-03  1.21785386E-03
 -4.27776858E-05 -2.40875327E-05 -1.20441927E-04 -3.50400193E-04 -1.01603802E-04
  2.89043665E-03  1.20512373E-03  6.54406183E-04  3.35946328E-03  1.53207834E-05
 -4.14386282E-06 -2.06844806E-07  1.67311965E-05  2.66211896E-05  1.20193485E-03
 -2.44242933E-04 -2.88440640E-05 -3.04673380E-04 -3.66796312E-04  8.08368438E-05
 -6.27447969E-06  1.65929852E-05  7.10185705E-05  8.32676588E-05  1.13620314E-05
  7.13618754E-06  6.98536132E-03  8.99137304E-03  1.58130796E-03 -1.83558779E-03
 -1.12376774E-02 -3.08519886E-05 -3.83392470E-05  8.41329286E-05  1.01864157E-04
  3.44667401E-04  5.42278548E-04  5.73639919E-03  3.21371736E-03 -8.25931527E-04
  1.54073399E-05  3.46828844E-05  7.49855102E-06  4.24078105E-05  4.13600004E-05
 -1.06205789E-04 -1.97787699E-04  2.61898500E-05 -2.57312998E-05 -1.57362255E-04
  2.04365110E-05 -2.66499494E-05 -1.71963439E-05  2.53482901E-05  1.96424955E-06
 -3.19239599E-05  5.69972623E-05  3.01482036E-04  7.14979357E-04 -4.19555117E-05
  1.44093402E-04  5.57421818E-05 -1.00050692E-03  1.58771979E-05  5.54984463E-04
 -6.49742027E-04 -2.68411977E-04 -1.39821967E-04  8.61653543E-05  7.71548087E-05
  5.93827149E-04 -5.33581407E-06 -7.69544309E-05 -3.53309519E-05  1.66663375E-04
  8.18120138E-05  1.67117064E-04  2.90951742E-04 -3.37064172E-06  1.43593415E-05
  3.54651073E-05 -1.95183569E-05 -3.20300055E-04 -4.94394092E-04  1.93103987E-05
 -8.00287118E-06  3.76019766E-05 -2.43736447E-03 -3.11416542E-03 -6.74701087E-04
  2.31060707E-04  1.63504946E-03 -6.47150467E-05 -4.92472971E-05  5.23395357E-05
  1.19284493E-03  6.48223612E-04  3.98861630E-04  2.31181233E-03  1.29435994E-03
  1.03576231E-03  1.33004731E-05 -1.84058682E-05 -1.48397472E-05 -1.11118588E-05
 -1.80177050E-05  2.92545033E-04 -4.46044011E-04 -1.94688795E-04 -1.75461081E-04
 -2.51484993E-04 -2.08437767E-05  1.64115291E-05  7.45754792E-06  2.81285312E-05
  4.12655114E-05  1.42853795E-05  5.26329052E-05  2.27246706E-01  2.95746966E-01
  1.93937519E-02 -4.95405129E-03  3.67507407E-03 -9.26549435E-05  3.78548931E-05
[truncated: 39,619,449 more chars]
