# Supplementary material for: Hyperpyramidalized alkenes with bond orders near 1.5 as synthetic building blocks
Source: Nat Chem. 2026 Jan 21;18(5):913–22. doi: 10.1038/s41557-025-02055-9 (PMC12859755; doi:10.1038/s41557-025-02055-9)
Supplement: Supplementary file 2 — Output files for reported computations. [file 41557_2025_2055_MOESM2_ESM.zip › Computation data/Compound 5/compound5.fchk]

M0001                                                                   
Freq      RwB97XD                                                     def2TZVP            
Number of atoms                            I               21
Info1-9                                    I   N=           9
          53          53        1002           0           0         100
           6          18        -802
Full Title                                 C   N=           1
M0001       
Route                                      C   N=           6
# opt freq wb97xd geom=connectivity def2tzvp pop=(full,nbore
ad)         
Charge                                     I                0
Multiplicity                               I                1
Number of electrons                        I               66
Number of alpha electrons                  I               33
Number of beta electrons                   I               33
Number of basis functions                  I              351
Number of independent functions            I              351
Number of point charges in /Mol/           I                0
Number of translation vectors              I                0
Atomic numbers                             I   N=          21
           6           6           6           6           6           1
           1           1           1           1           6           6
           6           1           1           1           1           1
           6           1           1
Nuclear charges                            R   N=          21
  6.00000000E+00  6.00000000E+00  6.00000000E+00  6.00000000E+00  6.00000000E+00
  1.00000000E+00  1.00000000E+00  1.00000000E+00  1.00000000E+00  1.00000000E+00
  6.00000000E+00  6.00000000E+00  6.00000000E+00  1.00000000E+00  1.00000000E+00
  1.00000000E+00  1.00000000E+00  1.00000000E+00  6.00000000E+00  1.00000000E+00
  1.00000000E+00
Current cartesian coordinates              R   N=          63
  0.00000000E+00  1.27504133E+00 -1.91888619E+00 -1.56147529E-16 -1.27504133E+00
 -1.91888619E+00  2.39906778E+00 -2.20605102E+00 -6.65310190E-01  2.49677965E+00
 -1.52883661E-16  1.27718970E+00  2.39906778E+00  2.20605102E+00 -6.65310190E-01
  4.08284215E+00 -2.21524349E+00 -1.85844161E+00  2.18801926E+00 -4.07672911E+00
  1.72893985E-01  4.13240036E+00 -2.53036543E-16  2.54967481E+00  4.08284215E+00
  2.21524349E+00 -1.85844161E+00  2.18801926E+00  4.07672911E+00  1.72893985E-01
 -2.39906778E+00 -2.20605102E+00 -6.65310190E-01 -2.49677965E+00  4.58650982E-16
  1.27718970E+00 -2.39906778E+00  2.20605102E+00 -6.65310190E-01 -2.18801926E+00
 -4.07672911E+00  1.72893985E-01 -4.08284215E+00 -2.21524349E+00 -1.85844161E+00
 -4.13240036E+00  7.59109630E-16  2.54967481E+00 -2.18801926E+00  4.07672911E+00
  1.72893985E-01 -4.08284215E+00  2.21524349E+00 -1.85844161E+00  0.00000000E+00
  0.00000000E+00  2.85482184E+00  0.00000000E+00 -1.65759528E+00  4.09085612E+00
  2.02996876E-16  1.65759528E+00  4.09085612E+00
Number of symbols in /Mol/                 I                0
Int Atom Types                             I   N=          21
           0           0           0           0           0           0
           0           0           0           0           0           0
           0           0           0           0           0           0
           0           0           0
Force Field                                I                0
Atom Types                                 C   N=          21
                                                            
                                                            
                                                            
                                                            
            
MM charges                                 R   N=          21
  0.00000000E+00  0.00000000E+00  0.00000000E+00  0.00000000E+00  0.00000000E+00
  0.00000000E+00  0.00000000E+00  0.00000000E+00  0.00000000E+00  0.00000000E+00
  0.00000000E+00  0.00000000E+00  0.00000000E+00  0.00000000E+00  0.00000000E+00
  0.00000000E+00  0.00000000E+00  0.00000000E+00  0.00000000E+00  0.00000000E+00
  0.00000000E+00
Integer atomic weights                     I   N=          21
          12          12          12          12          12           1
           1           1           1           1          12          12
          12           1           1           1           1           1
          12           1           1
Real atomic weights                        R   N=          21
  1.20000000E+01  1.20000000E+01  1.20000000E+01  1.20000000E+01  1.20000000E+01
  1.00782504E+00  1.00782504E+00  1.00782504E+00  1.00782504E+00  1.00782504E+00
  1.20000000E+01  1.20000000E+01  1.20000000E+01  1.00782504E+00  1.00782504E+00
  1.00782504E+00  1.00782504E+00  1.00782504E+00  1.20000000E+01  1.00782504E+00
  1.00782504E+00
Atom fragment info                         I   N=          21
           0           0           0           0           0           0
           0           0           0           0           0           0
           0           0           0           0           0           0
           0           0           0
Atom residue num                           I   N=          21
           0           0           0           0           0           0
           0           0           0           0           0           0
           0           0           0           0           0           0
           0           0           0
Nuclear spins                              I   N=          21
           0           0           0           0           0           1
           1           1           1           1           0           0
           0           1           1           1           1           1
           0           1           1
Nuclear ZEff                               R   N=          21
 -3.60000000E+00 -3.60000000E+00 -3.60000000E+00 -3.60000000E+00 -3.60000000E+00
 -1.00000000E+00 -1.00000000E+00 -1.00000000E+00 -1.00000000E+00 -1.00000000E+00
 -3.60000000E+00 -3.60000000E+00 -3.60000000E+00 -1.00000000E+00 -1.00000000E+00
 -1.00000000E+00 -1.00000000E+00 -1.00000000E+00 -3.60000000E+00 -1.00000000E+00
 -1.00000000E+00
Nuclear ZNuc                               R   N=          21
  6.00000000E+00  6.00000000E+00  6.00000000E+00  6.00000000E+00  6.00000000E+00
  1.00000000E+00  1.00000000E+00  1.00000000E+00  1.00000000E+00  1.00000000E+00
  6.00000000E+00  6.00000000E+00  6.00000000E+00  1.00000000E+00  1.00000000E+00
  1.00000000E+00  1.00000000E+00  1.00000000E+00  6.00000000E+00  1.00000000E+00
  1.00000000E+00
Nuclear QMom                               R   N=          21
  0.00000000E+00  0.00000000E+00  0.00000000E+00  0.00000000E+00  0.00000000E+00
  0.00000000E+00  0.00000000E+00  0.00000000E+00  0.00000000E+00  0.00000000E+00
  0.00000000E+00  0.00000000E+00  0.00000000E+00  0.00000000E+00  0.00000000E+00
  0.00000000E+00  0.00000000E+00  0.00000000E+00  0.00000000E+00  0.00000000E+00
  0.00000000E+00
Nuclear GFac                               R   N=          21
  0.00000000E+00  0.00000000E+00  0.00000000E+00  0.00000000E+00  0.00000000E+00
  2.79284600E+00  2.79284600E+00  2.79284600E+00  2.79284600E+00  2.79284600E+00
  0.00000000E+00  0.00000000E+00  0.00000000E+00  2.79284600E+00  2.79284600E+00
  2.79284600E+00  2.79284600E+00  2.79284600E+00  0.00000000E+00  2.79284600E+00
  2.79284600E+00
MicOpt                                     I   N=          21
          -1          -1          -1          -1          -1          -1
          -1          -1          -1          -1          -1          -1
          -1          -1          -1          -1          -1          -1
          -1          -1          -1
Number of residues                         I                0
Number of secondary structures             I                0
Redundant internal dimensions              I   N=           4
         153          23          48          82
Redundant internal coordinate indices      I   N=         612
           1           2           0           0           1           5
           0           0           1          13           0           0
           2           3           0           0           2          11
           0           0           3           4           0           0
           3           6           0           0           3           7
           0           0           4           5           0           0
           4           8           0           0           4          19
           0           0           5           9           0           0
           5          10           0           0          11          12
           0           0          11          14           0           0
          11          15           0           0          12          13
           0           0          12          16           0           0
          12          19           0           0          13          17
           0           0          13          18           0           0
          19          20           0           0          19          21
           0           0           2           1           5           0
           2           1          13           0           5           1
          13           0           1           2           3           0
           1           2          11           0           3           2
          11           0           2           3           4           0
           2           3           6           0           2           3
           7           0           4           3           6           0
           4           3           7           0           6           3
           7           0           3           4           5           0
           3           4           8           0           3           4
          19           0           5           4           8           0
           5           4          19           0           8           4
          19           0           1           5           4           0
           1           5           9           0           1           5
          10           0           4           5           9           0
           4           5          10           0           9           5
          10           0           2          11          12           0
           2          11          14           0           2          11
          15           0          12          11          14           0
          12          11          15           0          14          11
          15           0          11          12          13           0
          11          12          16           0          11          12
          19           0          13          12          16           0
          13          12          19           0          16          12
          19           0           1          13          12           0
           1          13          17           0           1          13
          18           0          12          13          17           0
          12          13          18           0          17          13
          18           0           4          19          12           0
           4          19          20           0           4          19
          21           0          12          19          20           0
          12          19          21           0          20          19
          21           0           5           1           2           3
           5           1           2          11          13           1
           2           3          13           1           2          11
           2           1           5           4           2           1
           5           9           2           1           5          10
          13           1           5           4          13           1
           5           9          13           1           5          10
           2           1          13          12           2           1
          13          17           2           1          13          18
           5           1          13          12           5           1
          13          17           5           1          13          18
           1           2           3           4           1           2
           3           6           1           2           3           7
          11           2           3           4          11           2
           3           6          11           2           3           7
           1           2          11          12           1           2
          11          14           1           2          11          15
           3           2          11          12           3           2
          11          14           3           2          11          15
           2           3           4           5           2           3
           4           8           2           3           4          19
           6           3           4           5           6           3
           4           8           6           3           4          19
           7           3           4           5           7           3
           4           8           7           3           4          19
           3           4           5           1           3           4
           5           9           3           4           5          10
           8           4           5           1           8           4
           5           9           8           4           5          10
          19           4           5           1          19           4
           5           9          19           4           5          10
           3           4          19          12           3           4
          19          20           3           4          19          21
           5           4          19          12           5           4
          19          20           5           4          19          21
           8           4          19          12           8           4
          19          20           8           4          19          21
           2          11          12          13           2          11
          12          16           2          11          12          19
          14          11          12          13          14          11
          12          16          14          11          12          19
          15          11          12          13          15          11
          12          16          15          11          12          19
          11          12          13           1          11          12
          13          17          11          12          13          18
          16          12          13           1          16          12
          13          17          16          12          13          18
          19          12          13           1          19          12
          13          17          19          12          13          18
          11          12          19           4          11          12
          19          20          11          12          19          21
          13          12          19           4          13          12
          19          20          13          12          19          21
          16          12          19           4          16          12
          19          20          16          12          19          21
Redundant internal coordinates             R   N=         153
  2.55008267E+00  2.86247412E+00  2.86247412E+00  2.86247412E+00  2.86247412E+00
  2.94100571E+00  2.06367226E+00  2.06071935E+00  2.94100571E+00  2.07231113E+00
  2.95344406E+00  2.06367226E+00  2.06071935E+00  2.94100571E+00  2.06071935E+00
  2.06367226E+00  2.94100571E+00  2.07231113E+00  2.95344406E+00  2.06071935E+00
  2.06367226E+00  2.06770474E+00  2.06770474E+00  1.90206872E+00  1.90206872E+00
  1.98761797E+00  1.90206872E+00  1.90206872E+00  1.98761797E+00  1.64398988E+00
  2.01759041E+00  1.96876681E+00  1.93702947E+00  1.99947882E+00  1.89092227E+00
  1.69642927E+00  2.01727276E+00  1.90151640E+00  2.01727276E+00  1.90151640E+00
  1.91689963E+00  1.64398988E+00  2.01759041E+00  1.96876681E+00  1.93702947E+00
  1.99947882E+00  1.89092227E+00  1.64398988E+00  1.96876681E+00  2.01759041E+00
  1.99947882E+00  1.93702947E+00  1.89092227E+00  1.69642927E+00  2.01727276E+00
  1.90151640E+00  2.01727276E+00  1.90151640E+00  1.91689963E+00  1.64398988E+00
  1.96876681E+00  2.01759041E+00  1.99947882E+00  1.93702947E+00  1.89092227E+00
  2.01454866E+00  1.89580263E+00  1.89580263E+00  1.89580263E+00  1.89580263E+00
  1.86013257E+00  1.49011612E-08  2.17858102E+00 -2.17858102E+00  0.00000000E+00
 -6.08373567E-01  1.41054706E+00 -2.68318846E+00  1.51918628E+00 -2.74507840E+00
 -5.55628617E-01  6.08373567E-01  2.68318846E+00 -1.41054706E+00 -1.51918628E+00
  5.55628617E-01  2.74507840E+00  6.08373567E-01 -1.41054706E+00  2.68318846E+00
 -1.51918628E+00  2.74507840E+00  5.55628617E-01 -6.08373567E-01 -2.68318846E+00
  1.41054706E+00  1.51918628E+00 -5.55628617E-01 -2.74507840E+00 -9.56602714E-01
 -3.10138156E+00  1.01419427E+00  1.12872940E+00 -1.01604944E+00  3.09952638E+00
 -3.00625027E+00  1.13215620E+00 -1.03545329E+00  9.56602714E-01 -1.12872940E+00
  3.00625027E+00  3.10138156E+00  1.01604944E+00 -1.13215620E+00 -1.01419427E+00
 -3.09952638E+00  1.03545329E+00 -9.15847044E-01  1.21740911E+00 -3.04910320E+00
  9.15847044E-01  3.04910320E+00 -1.21740911E+00  3.14159265E+00 -1.00833650E+00
  1.00833650E+00  9.56602714E-01  3.10138156E+00 -1.01419427E+00  3.00625027E+00
 -1.13215620E+00  1.03545329E+00 -1.12872940E+00  1.01604944E+00 -3.09952638E+00
 -9.56602714E-01 -3.00625027E+00  1.12872940E+00 -3.10138156E+00  1.13215620E+00
 -1.01604944E+00  1.01419427E+00 -1.03545329E+00  3.09952638E+00  9.15847044E-01
 -1.21740911E+00  3.04910320E+00 -9.15847044E-01 -3.04910320E+00  1.21740911E+00
  3.14159265E+00  1.00833650E+00 -1.00833650E+00
ZRed-IntVec                                I   N=         153
           0           0           0           0           0           0
           0           0           0           0           0           0
           0           0           0           0           0           0
           0           0           0           0           0           0
           0           0           0           0           0           0
           0           0           0           0           0           0
           0           0           0           0           0           0
           0           0           0           0           0           0
           0           0           0           0           0           0
           0           0           0           0           0           0
           0           0           0           0           0           0
           0           0           0           0           0           0
           0           0           0           0           0           0
           0           0           0           0           0           0
           0           0           0           0           0           0
           0           0           0           0           0           0
           0           0           0           0           0           0
           0           0           0           0           0           0
           0           0           0           0           0           0
           0           0           0           0           0           0
           0           0           0           0           0           0
           0           0           0           0           0           0
           0           0           0           0           0           0
           0           0           0           0           0           0
           0           0           0           0           0           0
           0           0           0
ZRed-FPVec                                 R   N=         153
  0.00000000E+00  0.00000000E+00  0.00000000E+00  0.00000000E+00  0.00000000E+00
  0.00000000E+00  0.00000000E+00  0.00000000E+00  0.00000000E+00  0.00000000E+00
  0.00000000E+00  0.00000000E+00  0.00000000E+00  0.00000000E+00  0.00000000E+00
  0.00000000E+00  0.00000000E+00  0.00000000E+00  0.00000000E+00  0.00000000E+00
  0.00000000E+00  0.00000000E+00  0.00000000E+00  0.00000000E+00  0.00000000E+00
  0.00000000E+00  0.00000000E+00  0.00000000E+00  0.00000000E+00  0.00000000E+00
  0.00000000E+00  0.00000000E+00  0.00000000E+00  0.00000000E+00  0.00000000E+00
  0.00000000E+00  0.00000000E+00  0.00000000E+00  0.00000000E+00  0.00000000E+00
  0.00000000E+00  0.00000000E+00  0.00000000E+00  0.00000000E+00  0.00000000E+00
  0.00000000E+00  0.00000000E+00  0.00000000E+00  0.00000000E+00  0.00000000E+00
  0.00000000E+00  0.00000000E+00  0.00000000E+00  0.00000000E+00  0.00000000E+00
  0.00000000E+00  0.00000000E+00  0.00000000E+00  0.00000000E+00  0.00000000E+00
  0.00000000E+00  0.00000000E+00  0.00000000E+00  0.00000000E+00  0.00000000E+00
  0.00000000E+00  0.00000000E+00  0.00000000E+00  0.00000000E+00  0.00000000E+00
  0.00000000E+00  0.00000000E+00  0.00000000E+00  0.00000000E+00  0.00000000E+00
  0.00000000E+00  0.00000000E+00  0.00000000E+00  0.00000000E+00  0.00000000E+00
  0.00000000E+00  0.00000000E+00  0.00000000E+00  0.00000000E+00  0.00000000E+00
  0.00000000E+00  0.00000000E+00  0.00000000E+00  0.00000000E+00  0.00000000E+00
  0.00000000E+00  0.00000000E+00  0.00000000E+00  0.00000000E+00  0.00000000E+00
  0.00000000E+00  0.00000000E+00  0.00000000E+00  0.00000000E+00  0.00000000E+00
  0.00000000E+00  0.00000000E+00  0.00000000E+00  0.00000000E+00  0.00000000E+00
  0.00000000E+00  0.00000000E+00  0.00000000E+00  0.00000000E+00  0.00000000E+00
  0.00000000E+00  0.00000000E+00  0.00000000E+00  0.00000000E+00  0.00000000E+00
  0.00000000E+00  0.00000000E+00  0.00000000E+00  0.00000000E+00  0.00000000E+00
  0.00000000E+00  0.00000000E+00  0.00000000E+00  0.00000000E+00  0.00000000E+00
  0.00000000E+00  0.00000000E+00  0.00000000E+00  0.00000000E+00  0.00000000E+00
  0.00000000E+00  0.00000000E+00  0.00000000E+00  0.00000000E+00  0.00000000E+00
  0.00000000E+00  0.00000000E+00  0.00000000E+00  0.00000000E+00  0.00000000E+00
  0.00000000E+00  0.00000000E+00  0.00000000E+00  0.00000000E+00  0.00000000E+00
  0.00000000E+00  0.00000000E+00  0.00000000E+00  0.00000000E+00  0.00000000E+00
  0.00000000E+00  0.00000000E+00  0.00000000E+00
ZRed-Constraint1                           R   N=         153
  2.55008267E+00  2.86247412E+00  2.86247412E+00  2.86247412E+00  2.86247412E+00
  2.94100571E+00  2.06367226E+00  2.06071935E+00  2.94100571E+00  2.07231113E+00
  2.95344406E+00  2.06367226E+00  2.06071935E+00  2.94100571E+00  2.06071935E+00
  2.06367226E+00  2.94100571E+00  2.07231113E+00  2.95344406E+00  2.06071935E+00
  2.06367226E+00  2.06770474E+00  2.06770474E+00  1.90206872E+00  1.90206872E+00
  1.98761797E+00  1.90206872E+00  1.90206872E+00  1.98761797E+00  1.64398988E+00
  2.01759041E+00  1.96876681E+00  1.93702947E+00  1.99947882E+00  1.89092227E+00
  1.69642927E+00  2.01727276E+00  1.90151640E+00  2.01727276E+00  1.90151640E+00
  1.91689963E+00  1.64398988E+00  2.01759041E+00  1.96876681E+00  1.93702947E+00
  1.99947882E+00  1.89092227E+00  1.64398988E+00  1.96876681E+00  2.01759041E+00
  1.99947882E+00  1.93702947E+00  1.89092227E+00  1.69642927E+00  2.01727276E+00
  1.90151640E+00  2.01727276E+00  1.90151640E+00  1.91689963E+00  1.64398988E+00
  1.96876681E+00  2.01759041E+00  1.99947882E+00  1.93702947E+00  1.89092227E+00
  2.01454866E+00  1.89580263E+00  1.89580263E+00  1.89580263E+00  1.89580263E+00
  1.86013257E+00  1.49011612E-08  2.17858102E+00 -2.17858102E+00  0.00000000E+00
 -6.08373567E-01  1.41054706E+00 -2.68318846E+00  1.51918628E+00 -2.74507840E+00
 -5.55628617E-01  6.08373567E-01  2.68318846E+00 -1.41054706E+00 -1.51918628E+00
  5.55628617E-01  2.74507840E+00  6.08373567E-01 -1.41054706E+00  2.68318846E+00
 -1.51918628E+00  2.74507840E+00  5.55628617E-01 -6.08373567E-01 -2.68318846E+00
  1.41054706E+00  1.51918628E+00 -5.55628617E-01 -2.74507840E+00 -9.56602714E-01
 -3.10138156E+00  1.01419427E+00  1.12872940E+00 -1.01604944E+00  3.09952638E+00
 -3.00625027E+00  1.13215620E+00 -1.03545329E+00  9.56602714E-01 -1.12872940E+00
  3.00625027E+00  3.10138156E+00  1.01604944E+00 -1.13215620E+00 -1.01419427E+00
 -3.09952638E+00  1.03545329E+00 -9.15847044E-01  1.21740911E+00 -3.04910320E+00
  9.15847044E-01  3.04910320E+00 -1.21740911E+00  3.14159265E+00 -1.00833650E+00
  1.00833650E+00  9.56602714E-01  3.10138156E+00 -1.01419427E+00  3.00625027E+00
 -1.13215620E+00  1.03545329E+00 -1.12872940E+00  1.01604944E+00 -3.09952638E+00
 -9.56602714E-01 -3.00625027E+00  1.12872940E+00 -3.10138156E+00  1.13215620E+00
 -1.01604944E+00  1.01419427E+00 -1.03545329E+00  3.09952638E+00  9.15847044E-01
 -1.21740911E+00  3.04910320E+00 -9.15847044E-01 -3.04910320E+00  1.21740911E+00
  3.14159265E+00  1.00833650E+00 -1.00833650E+00
ZRed-Constraint2                           R   N=         153
  2.55991443E+00  2.86962891E+00  2.86962891E+00  2.86962891E+00  2.86962891E+00
  2.94853471E+00  2.07182235E+00  2.06860140E+00  2.94853471E+00  2.08010446E+00
  2.96247233E+00  2.07182235E+00  2.06860140E+00  2.94853471E+00  2.06860138E+00
  2.07182234E+00  2.94853471E+00  2.08010445E+00  2.96247233E+00  2.06860138E+00
  2.07182234E+00  2.07506500E+00  2.07506500E+00  1.90184387E+00  1.90184387E+00
  1.98770371E+00  1.90184387E+00  1.90184387E+00  1.98770371E+00  1.64414369E+00
  2.01905822E+00  1.97040345E+00  1.93813032E+00  1.99811551E+00  1.88836546E+00
  1.69744014E+00  2.01720800E+00  1.90132182E+00  2.01720800E+00  1.90132182E+00
  1.91651792E+00  1.64414369E+00  2.01905822E+00  1.97040345E+00  1.93813032E+00
  1.99811551E+00  1.88836546E+00  1.64414369E+00  1.97040345E+00  2.01905823E+00
  1.99811550E+00  1.93813032E+00  1.88836546E+00  1.69744014E+00  2.01720800E+00
  1.90132182E+00  2.01720800E+00  1.90132182E+00  1.91651793E+00  1.64414369E+00
  1.97040345E+00  2.01905823E+00  1.99811550E+00  1.93813032E+00  1.88836546E+00
  2.01376548E+00  1.89614435E+00  1.89614435E+00  1.89614435E+00  1.89614435E+00
  1.85954464E+00  0.00000000E+00  2.17839194E+00 -2.17839194E+00  0.00000000E+00
 -6.07784542E-01  1.41295130E+00 -2.68165591E+00  1.51937867E+00 -2.74307080E+00
 -5.54492701E-01  6.07784542E-01  2.68165591E+00 -1.41295129E+00 -1.51937867E+00
  5.54492697E-01  2.74307080E+00  6.07784542E-01 -1.41295130E+00  2.68165591E+00
 -1.51937867E+00  2.74307080E+00  5.54492701E-01 -6.07784542E-01 -2.68165591E+00
  1.41295129E+00  1.51937867E+00 -5.54492697E-01 -2.74307080E+00 -9.56325788E-01
 -3.10165630E+00  1.01463411E+00  1.13104689E+00 -1.01428363E+00  3.10200679E+00
 -3.00749563E+00  1.13035917E+00 -1.03653572E+00  9.56325788E-01 -1.13104689E+00
  3.00749563E+00  3.10165630E+00  1.01428363E+00 -1.13035917E+00 -1.01463411E+00
 -3.10200679E+00  1.03653572E+00 -9.16340241E-01  1.21708096E+00 -3.04976144E+00
  9.16340241E-01  3.04976144E+00 -1.21708096E+00  3.14159265E+00 -1.00817145E+00
  1.00817145E+00  9.56325788E-01  3.10165630E+00 -1.01463411E+00  3.00749562E+00
 -1.13035917E+00  1.03653572E+00 -1.13104690E+00  1.01428361E+00 -3.10200680E+00
 -9.56325788E-01 -3.00749562E+00  1.13104690E+00 -3.10165630E+00  1.13035917E+00
 -1.01428361E+00  1.01463411E+00 -1.03653572E+00  3.10200680E+00  9.16340241E-01
 -1.21708096E+00  3.04976144E+00 -9.16340241E-01 -3.04976144E+00  1.21708096E+00
  3.14159265E+00  1.00817145E+00 -1.00817145E+00
SymInf integers                            I   N=          26
           4           4           1           1           1          -1
          -1           1          -1           1           1           1
          -1           1           0           0           0           0
           0           0           0           0           0           0
           0           0
RotTr to input orientation                 R   N=          12
  3.06161700E-16 -1.00000000E+00  0.00000000E+00 -1.00000000E+00 -3.06161700E-16
 -0.00000000E+00  0.00000000E+00  0.00000000E+00 -1.00000000E+00 -6.72862439E-18
 -1.93779011E-16  2.59479023E-01
Number of contracted shells                I              147
Number of primitive shells                 I              252
Pure/Cartesian d shells                    I                0
Pure/Cartesian f shells                    I                0
Highest angular momentum                   I                3
Largest degree of contraction              I                6
Shell types                                I   N=         147
           0           0           0           0           0           1
           1           1          -2          -2          -3           0
           0           0           0           0           1           1
           1          -2          -2          -3           0           0
           0           0           0           1           1           1
          -2          -2          -3           0           0           0
           0           0           1           1           1          -2
          -2          -3           0           0           0           0
           0           1           1           1          -2          -2
          -3           0           0           0           1           0
           0           0           1           0           0           0
           1           0           0           0           1           0
           0           0           1           0           0           0
           0           0           1           1           1          -2
          -2          -3           0           0           0           0
           0           1           1           1          -2          -2
          -3           0           0           0           0           0
           1           1           1          -2          -2          -3
           0           0           0           1           0           0
           0           1           0           0           0           1
           0           0           0           1           0           0
           0           1           0           0           0           0
           0           1           1           1          -2          -2
          -3           0           0           0           1           0
           0           0           1
Number of primitives per shell             I   N=         147
           6           2           1           1           1           4
           1           1           1           1           1           6
           2           1           1           1           4           1
           1           1           1           1           6           2
           1           1           1           4           1           1
           1           1           1           6           2           1
           1           1           4           1           1           1
           1           1           6           2           1           1
           1           4           1           1           1           1
           1           3           1           1           1           3
           1           1           1           3           1           1
           1           3           1           1           1           3
           1           1           1           6           2           1
           1           1           4           1           1           1
           1           1           6           2           1           1
           1           4           1           1           1           1
           1           6           2           1           1           1
           4           1           1           1           1           1
           3           1           1           1           3           1
           1           1           3           1           1           1
           3           1           1           1           3           1
           1           1           6           2           1           1
           1           4           1           1           1           1
           1           3           1           1           1           3
           1           1           1
Shell to atom map                          I   N=         147
           1           1           1           1           1           1
           1           1           1           1           1           2
           2           2           2           2           2           2
           2           2           2           2           3           3
           3           3           3           3           3           3
           3           3           3           4           4           4
           4           4           4           4           4           4
           4           4           5           5           5           5
           5           5           5           5           5           5
           5           6           6           6           6           7
           7           7           7           8           8           8
           8           9           9           9           9          10
          10          10          10          11          11          11
          11          11          11          11          11          11
          11          11          12          12          12          12
          12          12          12          12          12          12
          12          13          13          13          13          13
          13          13          13          13          13          13
          14          14          14          14          15          15
          15          15          16          16          16          16
          17          17          17          17          18          18
          18          18          19          19          19          19
          19          19          19          19          19          19
          19          20          20          20          20          21
          21          21          21
Primitive exponents                        R   N=         252
  1.35753497E+04  2.03523337E+03  4.63225624E+02  1.31200196E+02  4.28530159E+01
  1.55841858E+01  6.20671385E+00  2.57648965E+00  5.76963394E-01  2.29728314E-01
  9.51644400E-02  3.46972322E+01  7.95826228E+00  2.37808269E+00  8.14332082E-01
  2.88875473E-01  1.00568237E-01  1.09700000E+00  3.18000000E-01  7.61000000E-01
  1.35753497E+04  2.03523337E+03  4.63225624E+02  1.31200196E+02  4.28530159E+01
  1.55841858E+01  6.20671385E+00  2.57648965E+00  5.76963394E-01  2.29728314E-01
  9.51644400E-02  3.46972322E+01  7.95826228E+00  2.37808269E+00  8.14332082E-01
  2.88875473E-01  1.00568237E-01  1.09700000E+00  3.18000000E-01  7.61000000E-01
  1.35753497E+04  2.03523337E+03  4.63225624E+02  1.31200196E+02  4.28530159E+01
  1.55841858E+01  6.20671385E+00  2.57648965E+00  5.76963394E-01  2.29728314E-01
  9.51644400E-02  3.46972322E+01  7.95826228E+00  2.37808269E+00  8.14332082E-01
  2.88875473E-01  1.00568237E-01  1.09700000E+00  3.18000000E-01  7.61000000E-01
  1.35753497E+04  2.03523337E+03  4.63225624E+02  1.31200196E+02  4.28530159E+01
  1.55841858E+01  6.20671385E+00  2.57648965E+00  5.76963394E-01  2.29728314E-01
  9.51644400E-02  3.46972322E+01  7.95826228E+00  2.37808269E+00  8.14332082E-01
  2.88875473E-01  1.00568237E-01  1.09700000E+00  3.18000000E-01  7.61000000E-01
  1.35753497E+04  2.03523337E+03  4.63225624E+02  1.31200196E+02  4.28530159E+01
  1.55841858E+01  6.20671385E+00  2.57648965E+00  5.76963394E-01  2.29728314E-01
  9.51644400E-02  3.46972322E+01  7.95826228E+00  2.37808269E+00  8.14332082E-01
  2.88875473E-01  1.00568237E-01  1.09700000E+00  3.18000000E-01  7.61000000E-01
  3.40613410E+01  5.12357460E+00  1.16466260E+00  3.27230410E-01  1.03072410E-01
  8.00000000E-01  3.40613410E+01  5.12357460E+00  1.16466260E+00  3.27230410E-01
  1.03072410E-01  8.00000000E-01  3.40613410E+01  5.12357460E+00  1.16466260E+00
  3.27230410E-01  1.03072410E-01  8.00000000E-01  3.40613410E+01  5.12357460E+00
  1.16466260E+00  3.27230410E-01  1.03072410E-01  8.00000000E-01  3.40613410E+01
  5.12357460E+00  1.16466260E+00  3.27230410E-01  1.03072410E-01  8.00000000E-01
  1.35753497E+04  2.03523337E+03  4.63225624E+02  1.31200196E+02  4.28530159E+01
  1.55841858E+01  6.20671385E+00  2.57648965E+00  5.76963394E-01  2.29728314E-01
  9.51644400E-02  3.46972322E+01  7.95826228E+00  2.37808269E+00  8.14332082E-01
  2.88875473E-01  1.00568237E-01  1.09700000E+00  3.18000000E-01  7.61000000E-01
  1.35753497E+04  2.03523337E+03  4.63225624E+02  1.31200196E+02  4.28530159E+01
  1.55841858E+01  6.20671385E+00  2.57648965E+00  5.76963394E-01  2.29728314E-01
  9.51644400E-02  3.46972322E+01  7.95826228E+00  2.37808269E+00  8.14332082E-01
  2.88875473E-01  1.00568237E-01  1.09700000E+00  3.18000000E-01  7.61000000E-01
  1.35753497E+04  2.03523337E+03  4.63225624E+02  1.31200196E+02  4.28530159E+01
  1.55841858E+01  6.20671385E+00  2.57648965E+00  5.76963394E-01  2.29728314E-01
  9.51644400E-02  3.46972322E+01  7.95826228E+00  2.37808269E+00  8.14332082E-01
  2.88875473E-01  1.00568237E-01  1.09700000E+00  3.18000000E-01  7.61000000E-01
  3.40613410E+01  5.12357460E+00  1.16466260E+00  3.27230410E-01  1.03072410E-01
  8.00000000E-01  3.40613410E+01  5.12357460E+00  1.16466260E+00  3.27230410E-01
  1.03072410E-01  8.00000000E-01  3.40613410E+01  5.12357460E+00  1.16466260E+00
  3.27230410E-01  1.03072410E-01  8.00000000E-01  3.40613410E+01  5.12357460E+00
  1.16466260E+00  3.27230410E-01  1.03072410E-01  8.00000000E-01  3.40613410E+01
  5.12357460E+00  1.16466260E+00  3.27230410E-01  1.03072410E-01  8.00000000E-01
  1.35753497E+04  2.03523337E+03  4.63225624E+02  1.31200196E+02  4.28530159E+01
  1.55841858E+01  6.20671385E+00  2.57648965E+00  5.76963394E-01  2.29728314E-01
  9.51644400E-02  3.46972322E+01  7.95826228E+00  2.37808269E+00  8.14332082E-01
  2.88875473E-01  1.00568237E-01  1.09700000E+00  3.18000000E-01  7.61000000E-01
  3.40613410E+01  5.12357460E+00  1.16466260E+00  3.27230410E-01  1.03072410E-01
  8.00000000E-01  3.40613410E+01  5.12357460E+00  1.16466260E+00  3.27230410E-01
  1.03072410E-01  8.00000000E-01
Contraction coefficients                   R   N=         252
  6.06455036E-04  4.69790889E-03  2.43324776E-02  9.73999683E-02  3.01955843E-01
  6.62336091E-01  6.55953085E-01  3.75856333E-01  1.00000000E+00  1.00000000E+00
  1.00000000E+00  1.13272200E-02  7.61696592E-02  3.01922522E-01  7.27850273E-01
  1.00000000E+00  1.00000000E+00  1.00000000E+00  1.00000000E+00  1.00000000E+00
  6.06455036E-04  4.69790889E-03  2.43324776E-02  9.73999683E-02  3.01955843E-01
  6.62336091E-01  6.55953085E-01  3.75856333E-01  1.00000000E+00  1.00000000E+00
  1.00000000E+00  1.13272200E-02  7.61696592E-02  3.01922522E-01  7.27850273E-01
  1.00000000E+00  1.00000000E+00  1.00000000E+00  1.00000000E+00  1.00000000E+00
  6.06455036E-04  4.69790889E-03  2.43324776E-02  9.73999683E-02  3.01955843E-01
  6.62336091E-01  6.55953085E-01  3.75856333E-01  1.00000000E+00  1.00000000E+00
  1.00000000E+00  1.13272200E-02  7.61696592E-02  3.01922522E-01  7.27850273E-01
  1.00000000E+00  1.00000000E+00  1.00000000E+00  1.00000000E+00  1.00000000E+00
  6.06455036E-04  4.69790889E-03  2.43324776E-02  9.73999683E-02  3.01955843E-01
  6.62336091E-01  6.55953085E-01  3.75856333E-01  1.00000000E+00  1.00000000E+00
  1.00000000E+00  1.13272200E-02  7.61696592E-02  3.01922522E-01  7.27850273E-01
  1.00000000E+00  1.00000000E+00  1.00000000E+00  1.00000000E+00  1.00000000E+00
  6.06455036E-04  4.69790889E-03  2.43324776E-02  9.73999683E-02  3.01955843E-01
  6.62336091E-01  6.55953085E-01  3.75856333E-01  1.00000000E+00  1.00000000E+00
  1.00000000E+00  1.13272200E-02  7.61696592E-02  3.01922522E-01  7.27850273E-01
  1.00000000E+00  1.00000000E+00  1.00000000E+00  1.00000000E+00  1.00000000E+00
  2.54393072E-02  1.90085949E-01  8.52441130E-01  1.00000000E+00  1.00000000E+00
  1.00000000E+00  2.54393072E-02  1.90085949E-01  8.52441130E-01  1.00000000E+00
  1.00000000E+00  1.00000000E+00  2.54393072E-02  1.90085949E-01  8.52441130E-01
  1.00000000E+00  1.00000000E+00  1.00000000E+00  2.54393072E-02  1.90085949E-01
  8.52441130E-01  1.00000000E+00  1.00000000E+00  1.00000000E+00  2.54393072E-02
  1.90085949E-01  8.52441130E-01  1.00000000E+00  1.00000000E+00  1.00000000E+00
  6.06455036E-04  4.69790889E-03  2.43324776E-02  9.73999683E-02  3.01955843E-01
  6.62336091E-01  6.55953085E-01  3.75856333E-01  1.00000000E+00  1.00000000E+00
  1.00000000E+00  1.13272200E-02  7.61696592E-02  3.01922522E-01  7.27850273E-01
  1.00000000E+00  1.00000000E+00  1.00000000E+00  1.00000000E+00  1.00000000E+00
  6.06455036E-04  4.69790889E-03  2.43324776E-02  9.73999683E-02  3.01955843E-01
  6.62336091E-01  6.55953085E-01  3.75856333E-01  1.00000000E+00  1.00000000E+00
  1.00000000E+00  1.13272200E-02  7.61696592E-02  3.01922522E-01  7.27850273E-01
  1.00000000E+00  1.00000000E+00  1.00000000E+00  1.00000000E+00  1.00000000E+00
  6.06455036E-04  4.69790889E-03  2.43324776E-02  9.73999683E-02  3.01955843E-01
  6.62336091E-01  6.55953085E-01  3.75856333E-01  1.00000000E+00  1.00000000E+00
  1.00000000E+00  1.13272200E-02  7.61696592E-02  3.01922522E-01  7.27850273E-01
  1.00000000E+00  1.00000000E+00  1.00000000E+00  1.00000000E+00  1.00000000E+00
  2.54393072E-02  1.90085949E-01  8.52441130E-01  1.00000000E+00  1.00000000E+00
  1.00000000E+00  2.54393072E-02  1.90085949E-01  8.52441130E-01  1.00000000E+00
  1.00000000E+00  1.00000000E+00  2.54393072E-02  1.90085949E-01  8.52441130E-01
  1.00000000E+00  1.00000000E+00  1.00000000E+00  2.54393072E-02  1.90085949E-01
  8.52441130E-01  1.00000000E+00  1.00000000E+00  1.00000000E+00  2.54393072E-02
  1.90085949E-01  8.52441130E-01  1.00000000E+00  1.00000000E+00  1.00000000E+00
  6.06455036E-04  4.69790889E-03  2.43324776E-02  9.73999683E-02  3.01955843E-01
  6.62336091E-01  6.55953085E-01  3.75856333E-01  1.00000000E+00  1.00000000E+00
  1.00000000E+00  1.13272200E-02  7.61696592E-02  3.01922522E-01  7.27850273E-01
  1.00000000E+00  1.00000000E+00  1.00000000E+00  1.00000000E+00  1.00000000E+00
  2.54393072E-02  1.90085949E-01  8.52441130E-01  1.00000000E+00  1.00000000E+00
  1.00000000E+00  2.54393072E-02  1.90085949E-01  8.52441130E-01  1.00000000E+00
  1.00000000E+00  1.00000000E+00
Coordinates of each shell                  R   N=         441
  0.00000000E+00  1.27504133E+00 -1.91888619E+00  0.00000000E+00  1.27504133E+00
 -1.91888619E+00  0.00000000E+00  1.27504133E+00 -1.91888619E+00  0.00000000E+00
  1.27504133E+00 -1.91888619E+00  0.00000000E+00  1.27504133E+00 -1.91888619E+00
  0.00000000E+00  1.27504133E+00 -1.91888619E+00  0.00000000E+00  1.27504133E+00
 -1.91888619E+00  0.00000000E+00  1.27504133E+00 -1.91888619E+00  0.00000000E+00
  1.27504133E+00 -1.91888619E+00  0.00000000E+00  1.27504133E+00 -1.91888619E+00
  0.00000000E+00  1.27504133E+00 -1.91888619E+00 -1.56147529E-16 -1.27504133E+00
 -1.91888619E+00 -1.56147529E-16 -1.27504133E+00 -1.91888619E+00 -1.56147529E-16
 -1.27504133E+00 -1.91888619E+00 -1.56147529E-16 -1.27504133E+00 -1.91888619E+00
 -1.56147529E-16 -1.27504133E+00 -1.91888619E+00 -1.56147529E-16 -1.27504133E+00
 -1.91888619E+00 -1.56147529E-16 -1.27504133E+00 -1.91888619E+00 -1.56147529E-16
 -1.27504133E+00 -1.91888619E+00 -1.56147529E-16 -1.27504133E+00 -1.91888619E+00
 -1.56147529E-16 -1.27504133E+00 -1.91888619E+00 -1.56147529E-16 -1.27504133E+00
 -1.91888619E+00  2.39906778E+00 -2.20605102E+00 -6.65310190E-01  2.39906778E+00
 -2.20605102E+00 -6.65310190E-01  2.39906778E+00 -2.20605102E+00 -6.65310190E-01
  2.39906778E+00 -2.20605102E+00 -6.65310190E-01  2.39906778E+00 -2.20605102E+00
 -6.65310190E-01  2.39906778E+00 -2.20605102E+00 -6.65310190E-01  2.39906778E+00
 -2.20605102E+00 -6.65310190E-01  2.39906778E+00 -2.20605102E+00 -6.65310190E-01
  2.39906778E+00 -2.20605102E+00 -6.65310190E-01  2.39906778E+00 -2.20605102E+00
 -6.65310190E-01  2.39906778E+00 -2.20605102E+00 -6.65310190E-01  2.49677965E+00
 -1.52883661E-16  1.27718970E+00  2.49677965E+00 -1.52883661E-16  1.27718970E+00
  2.49677965E+00 -1.52883661E-16  1.27718970E+00  2.49677965E+00 -1.52883661E-16
  1.27718970E+00  2.49677965E+00 -1.52883661E-16  1.27718970E+00  2.49677965E+00
 -1.52883661E-16  1.27718970E+00  2.49677965E+00 -1.52883661E-16  1.27718970E+00
  2.49677965E+00 -1.52883661E-16  1.27718970E+00  2.49677965E+00 -1.52883661E-16
  1.27718970E+00  2.49677965E+00 -1.52883661E-16  1.27718970E+00  2.49677965E+00
 -1.52883661E-16  1.27718970E+00  2.39906778E+00  2.20605102E+00 -6.65310190E-01
  2.39906778E+00  2.20605102E+00 -6.65310190E-01  2.39906778E+00  2.20605102E+00
 -6.65310190E-01  2.39906778E+00  2.20605102E+00 -6.65310190E-01  2.39906778E+00
  2.20605102E+00 -6.65310190E-01  2.39906778E+00  2.20605102E+00 -6.65310190E-01
  2.39906778E+00  2.20605102E+00 -6.65310190E-01  2.39906778E+00  2.20605102E+00
 -6.65310190E-01  2.39906778E+00  2.20605102E+00 -6.65310190E-01  2.39906778E+00
  2.20605102E+00 -6.65310190E-01  2.39906778E+00  2.20605102E+00 -6.65310190E-01
  4.08284215E+00 -2.21524349E+00 -1.85844161E+00  4.08284215E+00 -2.21524349E+00
 -1.85844161E+00  4.08284215E+00 -2.21524349E+00 -1.85844161E+00  4.08284215E+00
 -2.21524349E+00 -1.85844161E+00  2.18801926E+00 -4.07672911E+00  1.72893985E-01
  2.18801926E+00 -4.07672911E+00  1.72893985E-01  2.18801926E+00 -4.07672911E+00
  1.72893985E-01  2.18801926E+00 -4.07672911E+00  1.72893985E-01  4.13240036E+00
 -2.53036543E-16  2.54967481E+00  4.13240036E+00 -2.53036543E-16  2.54967481E+00
  4.13240036E+00 -2.53036543E-16  2.54967481E+00  4.13240036E+00 -2.53036543E-16
  2.54967481E+00  4.08284215E+00  2.21524349E+00 -1.85844161E+00  4.08284215E+00
  2.21524349E+00 -1.85844161E+00  4.08284215E+00  2.21524349E+00 -1.85844161E+00
  4.08284215E+00  2.21524349E+00 -1.85844161E+00  2.18801926E+00  4.07672911E+00
  1.72893985E-01  2.18801926E+00  4.07672911E+00  1.72893985E-01  2.18801926E+00
  4.07672911E+00  1.72893985E-01  2.18801926E+00  4.07672911E+00  1.72893985E-01
 -2.39906778E+00 -2.20605102E+00 -6.65310190E-01 -2.39906778E+00 -2.20605102E+00
 -6.65310190E-01 -2.39906778E+00 -2.20605102E+00 -6.65310190E-01 -2.39906778E+00
 -2.20605102E+00 -6.65310190E-01 -2.39906778E+00 -2.20605102E+00 -6.65310190E-01
 -2.39906778E+00 -2.20605102E+00 -6.65310190E-01 -2.39906778E+00 -2.20605102E+00
 -6.65310190E-01 -2.39906778E+00 -2.20605102E+00 -6.65310190E-01 -2.39906778E+00
 -2.20605102E+00 -6.65310190E-01 -2.39906778E+00 -2.20605102E+00 -6.65310190E-01
 -2.39906778E+00 -2.20605102E+00 -6.65310190E-01 -2.49677965E+00  4.58650982E-16
  1.27718970E+00 -2.49677965E+00  4.58650982E-16  1.27718970E+00 -2.49677965E+00
  4.58650982E-16  1.27718970E+00 -2.49677965E+00  4.58650982E-16  1.27718970E+00
 -2.49677965E+00  4.58650982E-16  1.27718970E+00 -2.49677965E+00  4.58650982E-16
  1.27718970E+00 -2.49677965E+00  4.58650982E-16  1.27718970E+00 -2.49677965E+00
  4.58650982E-16  1.27718970E+00 -2.49677965E+00  4.58650982E-16  1.27718970E+00
 -2.49677965E+00  4.58650982E-16  1.27718970E+00 -2.49677965E+00  4.58650982E-16
  1.27718970E+00 -2.39906778E+00  2.20605102E+00 -6.65310190E-01 -2.39906778E+00
  2.20605102E+00 -6.65310190E-01 -2.39906778E+00  2.20605102E+00 -6.65310190E-01
 -2.39906778E+00  2.20605102E+00 -6.65310190E-01 -2.39906778E+00  2.20605102E+00
 -6.65310190E-01 -2.39906778E+00  2.20605102E+00 -6.65310190E-01 -2.39906778E+00
  2.20605102E+00 -6.65310190E-01 -2.39906778E+00  2.20605102E+00 -6.65310190E-01
 -2.39906778E+00  2.20605102E+00 -6.65310190E-01 -2.39906778E+00  2.20605102E+00
 -6.65310190E-01 -2.39906778E+00  2.20605102E+00 -6.65310190E-01 -2.18801926E+00
 -4.07672911E+00  1.72893985E-01 -2.18801926E+00 -4.07672911E+00  1.72893985E-01
 -2.18801926E+00 -4.07672911E+00  1.72893985E-01 -2.18801926E+00 -4.07672911E+00
  1.72893985E-01 -4.08284215E+00 -2.21524349E+00 -1.85844161E+00 -4.08284215E+00
 -2.21524349E+00 -1.85844161E+00 -4.08284215E+00 -2.21524349E+00 -1.85844161E+00
 -4.08284215E+00 -2.21524349E+00 -1.85844161E+00 -4.13240036E+00  7.59109630E-16
  2.54967481E+00 -4.13240036E+00  7.59109630E-16  2.54967481E+00 -4.13240036E+00
  7.59109630E-16  2.54967481E+00 -4.13240036E+00  7.59109630E-16  2.54967481E+00
 -2.18801926E+00  4.07672911E+00  1.72893985E-01 -2.18801926E+00  4.07672911E+00
  1.72893985E-01 -2.18801926E+00  4.07672911E+00  1.72893985E-01 -2.18801926E+00
  4.07672911E+00  1.72893985E-01 -4.08284215E+00  2.21524349E+00 -1.85844161E+00
 -4.08284215E+00  2.21524349E+00 -1.85844161E+00 -4.08284215E+00  2.21524349E+00
 -1.85844161E+00 -4.08284215E+00  2.21524349E+00 -1.85844161E+00  0.00000000E+00
  0.00000000E+00  2.85482184E+00  0.00000000E+00  0.00000000E+00  2.85482184E+00
  0.00000000E+00  0.00000000E+00  2.85482184E+00  0.00000000E+00  0.00000000E+00
  2.85482184E+00  0.00000000E+00  0.00000000E+00  2.85482184E+00  0.00000000E+00
  0.00000000E+00  2.85482184E+00  0.00000000E+00  0.00000000E+00  2.85482184E+00
  0.00000000E+00  0.00000000E+00  2.85482184E+00  0.00000000E+00  0.00000000E+00
  2.85482184E+00  0.00000000E+00  0.00000000E+00  2.85482184E+00  0.00000000E+00
  0.00000000E+00  2.85482184E+00  0.00000000E+00 -1.65759528E+00  4.09085612E+00
  0.00000000E+00 -1.65759528E+00  4.09085612E+00  0.00000000E+00 -1.65759528E+00
  4.09085612E+00  0.00000000E+00 -1.65759528E+00  4.09085612E+00  2.02996876E-16
  1.65759528E+00  4.09085612E+00  2.02996876E-16  1.65759528E+00  4.09085612E+00
  2.02996876E-16  1.65759528E+00  4.09085612E+00  2.02996876E-16  1.65759528E+00
  4.09085612E+00
Num ILSW                                   I              100
ILSW                                       I   N=         100
           0           0           0           0           2           0
           0           0           0           0        4639          -1
           5           0           0           0           2           0
           0           0           1           0           1           0
           1           0           0           0           0           0
           0           0      100000           0          -1           0
           0           0           0           0           0           0
           0           0           0           1           0           0
           0 -2000000000           1           0           0           0
           0           0         121          52           0           0
           0           0          58           0           0           0
           0           0           0           0           0           1
           0           0           0           0           0           0
           0           0           0           0           0           0
           0           0           0           0           0           0
           0           0           0           0           0           0
           0           0           0           0
Num RLSW                                   I               52
RLSW                                       R   N=          52
  1.00000000E+00  1.00000000E+00  1.00000000E+00  1.00000000E+00  1.00000000E+00
  0.00000000E+00  2.00000000E-01  2.22036000E-01  0.00000000E+00  7.77964000E-01
  0.00000000E+00  2.00000000E-01  0.00000000E+00  0.00000000E+00  1.00000000E+00
  0.00000000E+00  0.00000000E+00  1.00000000E+00  0.00000000E+00  0.00000000E+00
  0.00000000E+00  0.00000000E+00  1.00000000E+00  0.00000000E+00  0.00000000E+00
  0.00000000E+00  0.00000000E+00  1.00000000E+00  0.00000000E+00  0.00000000E+00
  0.00000000E+00  0.00000000E+00  1.00000000E+00  0.00000000E+00  0.00000000E+00
  0.00000000E+00  0.00000000E+00  0.00000000E+00  1.00000000E+00  1.00000000E+00
  0.00000000E+00  1.00000000E+00  0.00000000E+00  0.00000000E+00  0.00000000E+00
  0.00000000E+00  0.00000000E+00  0.00000000E+00  0.00000000E+00  0.00000000E+00
  0.00000000E+00  0.00000000E+00
ECP-MxAtEC                                 I           250000
ECP-MaxLECP                                I               10
ECP-MaxAtL                                 I          2250000
ECP-MxTECP                                 I         11250000
ECP-LenNCZ                                 I                0
ECP-KFirst                                 I   N=         210
           0           0           0           0           0           0
           0           0           0           0           0           0
           0           0           0           0           0           0
           0           0           0           0           0           0
           0           0           0           0           0           0
           0           0           0           0           0           0
           0           0           0           0           0           0
           0           0           0           0           0           0
           0           0           0           0           0           0
           0           0           0           0           0           0
           0           0           0           0           0           0
           0           0           0           0           0           0
           0           0           0           0           0           0
           0           0           0           0           0           0
           0           0           0           0           0           0
           0           0           0           0           0           0
           0           0           0           0           0           0
           0           0           0           0           0           0
           0           0           0           0           0           0
           0           0           0           0           0           0
           0           0           0           0           0           0
           0           0           0           0           0           0
           0           0           0           0           0           0
           0           0           0           0           0           0
           0           0           0           0           0           0
           0           0           0           0           0           0
           0           0           0           0           0           0
           0           0           0           0           0           0
           0           0           0           0           0           0
           0           0           0           0           0           0
           0           0           0           0           0           0
           0           0           0           0           0           0
           0           0           0           0           0           0
           0           0           0           0           0           0
           0           0           0           0           0           0
ECP-KLast                                  I   N=         210
           0           0           0           0           0           0
           0           0           0           0           0           0
           0           0           0           0           0           0
           0           0           0           0           0           0
           0           0           0           0           0           0
           0           0           0           0           0           0
           0           0           0           0           0           0
           0           0           0           0           0           0
           0           0           0           0           0           0
           0           0           0           0           0           0
           0           0           0           0           0           0
           0           0           0           0           0           0
           0           0           0           0           0           0
           0           0           0           0           0           0
           0           0           0           0           0           0
           0           0           0           0           0           0
           0           0           0           0           0           0
           0           0           0           0           0           0
           0           0           0           0           0           0
           0           0           0           0           0           0
           0           0           0           0           0           0
           0           0           0           0           0           0
           0           0           0           0           0           0
           0           0           0           0           0           0
           0           0           0           0           0           0
           0           0           0           0           0           0
           0           0           0           0           0           0
           0           0           0           0           0           0
           0           0           0           0           0           0
           0           0           0           0           0           0
           0           0           0           0           0           0
           0           0           0           0           0           0
           0           0           0           0           0           0
           0           0           0           0           0           0
           0           0           0           0           0           0
ECP-LMax                                   I   N=          21
           0           0           0           0           0           0
           0           0           0           0           0           0
           0           0           0           0           0           0
           0           0           0
ECP-LPSkip                                 I   N=          21
           1           1           1           1           1           1
           1           1           1           1           1           1
           1           1           1           1           1           1
           1           1           1
ECP-RNFroz                                 R   N=          21
  0.00000000E+00  0.00000000E+00  0.00000000E+00  0.00000000E+00  0.00000000E+00
  0.00000000E+00  0.00000000E+00  0.00000000E+00  0.00000000E+00  0.00000000E+00
  0.00000000E+00  0.00000000E+00  0.00000000E+00  0.00000000E+00  0.00000000E+00
  0.00000000E+00  0.00000000E+00  0.00000000E+00  0.00000000E+00  0.00000000E+00
  0.00000000E+00
ECP-NLP                                    I                0
ECP-CLP1                                   R      0.000000000000000E+00
ECP-CLP2                                   R      0.000000000000000E+00
ECP-ZLP                                    R      0.000000000000000E+00
MxBond                                     I                4
NBond                                      I   N=          21
           3           3           4           4           4           1
           1           1           1           1           4           4
           4           1           1           1           1           1
           4           1           1
IBond                                      I   N=          84
           2           5          13           0           1           3
          11           0           2           4           6           7
           3           5           8          19           1           4
           9          10           3           0           0           0
           3           0           0           0           4           0
           0           0           5           0           0           0
           5           0           0           0           2          12
          14          15          11          13          16          19
           1          12          17          18          11           0
           0           0          11           0           0           0
          12           0           0           0          13           0
           0           0          13           0           0           0
           4          12          20          21          19           0
           0           0          19           0           0           0
RBond                                      R   N=          84
  2.00000000E+00  1.00000000E+00  1.00000000E+00  0.00000000E+00  2.00000000E+00
  1.00000000E+00  1.00000000E+00  0.00000000E+00  1.00000000E+00  1.00000000E+00
  1.00000000E+00  1.00000000E+00  1.00000000E+00  1.00000000E+00  1.00000000E+00
  1.00000000E+00  1.00000000E+00  1.00000000E+00  1.00000000E+00  1.00000000E+00
  1.00000000E+00  0.00000000E+00  0.00000000E+00  0.00000000E+00  1.00000000E+00
  0.00000000E+00  0.00000000E+00  0.00000000E+00  1.00000000E+00  0.00000000E+00
  0.00000000E+00  0.00000000E+00  1.00000000E+00  0.00000000E+00  0.00000000E+00
  0.00000000E+00  1.00000000E+00  0.00000000E+00  0.00000000E+00  0.00000000E+00
  1.00000000E+00  1.00000000E+00  1.00000000E+00  1.00000000E+00  1.00000000E+00
  1.00000000E+00  1.00000000E+00  1.00000000E+00  1.00000000E+00  1.00000000E+00
  1.00000000E+00  1.00000000E+00  1.00000000E+00  0.00000000E+00  0.00000000E+00
  0.00000000E+00  1.00000000E+00  0.00000000E+00  0.00000000E+00  0.00000000E+00
  1.00000000E+00  0.00000000E+00  0.00000000E+00  0.00000000E+00  1.00000000E+00
  0.00000000E+00  0.00000000E+00  0.00000000E+00  1.00000000E+00  0.00000000E+00
  0.00000000E+00  0.00000000E+00  1.00000000E+00  1.00000000E+00  1.00000000E+00
  1.00000000E+00  1.00000000E+00  0.00000000E+00  0.00000000E+00  0.00000000E+00
  1.00000000E+00  0.00000000E+00  0.00000000E+00  0.00000000E+00
Virial Ratio                               R      2.005398706231398E+00
SCF Energy                                 R     -3.500982749201516E+02
Total Energy                               R     -3.500982749201516E+02
RMS Force                                  R      2.749452290114338E-05
RMS Density                                R      9.959809475102877E-10
NImag                                      I                0
Job Status                                 I                1
Nuclear derivative order                   I                2
External E-field                           R   N=          35
  0.00000000E+00  0.00000000E+00  0.00000000E+00  0.00000000E+00  0.00000000E+00
  0.00000000E+00  0.00000000E+00  0.00000000E+00  0.00000000E+00  0.00000000E+00
  0.00000000E+00  0.00000000E+00  0.00000000E+00  0.00000000E+00  0.00000000E+00
  0.00000000E+00  0.00000000E+00  0.00000000E+00  0.00000000E+00  0.00000000E+00
  0.00000000E+00  0.00000000E+00  0.00000000E+00  0.00000000E+00  0.00000000E+00
  0.00000000E+00  0.00000000E+00  0.00000000E+00  0.00000000E+00  0.00000000E+00
  0.00000000E+00  0.00000000E+00  0.00000000E+00  0.00000000E+00  0.00000000E+00
IOpCl                                      I                0
IROHF                                      I                0
Alpha Orbital Energies                     R   N=         351
 -1.02972274E+01 -1.02972239E+01 -1.02833729E+01 -1.02811739E+01 -1.02811737E+01
 -1.02811588E+01 -1.02811586E+01 -1.02750944E+01 -1.02742622E+01 -1.00614876E+00
 -8.88819593E-01 -8.39604241E-01 -8.29363643E-01 -7.51619984E-01 -7.23864262E-01
 -6.83449927E-01 -6.39669293E-01 -5.85222714E-01 -5.66075962E-01 -5.62212288E-01
 -5.38081460E-01 -5.17086364E-01 -5.00839234E-01 -4.64529912E-01 -4.60283475E-01
 -4.40478305E-01 -4.26203834E-01 -4.13838962E-01 -4.09670168E-01 -4.05587484E-01
 -3.87444287E-01 -3.83609671E-01 -2.82060944E-01  3.97963007E-02  1.06220382E-01
  1.36401238E-01  1.42851294E-01  1.46872510E-01  1.54436344E-01  1.64927059E-01
  1.78024897E-01  1.81414192E-01  1.84837582E-01  1.92673152E-01  2.02933258E-01
  2.14302256E-01  2.27901162E-01  2.31649226E-01  2.36949947E-01  2.45177636E-01
  2.66953185E-01  2.68050436E-01  2.75937025E-01  2.80661591E-01  2.86967368E-01
  3.13625525E-01  3.17913999E-01  3.24902853E-01  3.34849425E-01  3.43490393E-01
  3.48665743E-01  3.77352328E-01  3.82408729E-01  3.86351711E-01  3.97470377E-01
  4.30211763E-01  4.45884230E-01  4.54504693E-01  4.59455259E-01  4.66682654E-01
  4.69754708E-01  4.77131633E-01  4.82501940E-01  4.85512855E-01  4.93295017E-01
  4.93321747E-01  5.01550129E-01  5.02667079E-01  5.10680489E-01  5.17404438E-01
  5.35512037E-01  5.41258579E-01  5.41615504E-01  5.50390039E-01  5.54745639E-01
  5.65391428E-01  5.66652666E-01  5.69064843E-01  5.71987914E-01  5.87010543E-01
  5.99801124E-01  6.16949004E-01  6.57873986E-01  6.77415670E-01  6.83370595E-01
  6.89860721E-01  6.97982536E-01  7.15025910E-01  7.62999467E-01  7.74350458E-01
  7.77422282E-01  7.86276105E-01  8.32456885E-01  8.45059121E-01  8.48638769E-01
  8.53579149E-01  9.11792096E-01  9.18820919E-01  9.26577880E-01  9.62107623E-01
  9.85151720E-01  9.92082946E-01  1.00126358E+00  1.01221985E+00  1.02006296E+00
  1.02139020E+00  1.02927948E+00  1.02979127E+00  1.03955464E+00  1.06377865E+00
  1.08947074E+00  1.18314085E+00  1.19124452E+00  1.20604037E+00  1.21227810E+00
  1.22704679E+00  1.23982889E+00  1.24167639E+00  1.24405616E+00  1.25970569E+00
  1.26756511E+00  1.26910629E+00  1.28957058E+00  1.29067276E+00  1.32559544E+00
  1.33014720E+00  1.33461534E+00  1.34337342E+00  1.36067636E+00  1.36525598E+00
  1.37771204E+00  1.39391512E+00  1.41676216E+00  1.45089459E+00  1.46195782E+00
  1.46485465E+00  1.47236569E+00  1.47555953E+00  1.53137313E+00  1.58174064E+00
  1.59203403E+00  1.63152483E+00  1.64991872E+00  1.68369208E+00  1.68933856E+00
  1.70962346E+00  1.71497346E+00  1.71825950E+00  1.71938194E+00  1.73733377E+00
  1.74663958E+00  1.74950887E+00  1.79441109E+00  1.82897223E+00  1.85279664E+00
  1.88366448E+00  1.88910970E+00  1.93108490E+00  1.94475515E+00  1.94832590E+00
  1.95818379E+00  1.96849867E+00  2.05693907E+00  2.08386278E+00  2.08639294E+00
  2.09227159E+00  2.10452358E+00  2.11237385E+00  2.12250822E+00  2.13589676E+00
  2.13771536E+00  2.14879175E+00  2.16261923E+00  2.17298715E+00  2.20392680E+00
  2.23869040E+00  2.27125945E+00  2.27660470E+00  2.33825448E+00  2.34769406E+00
  2.38362818E+00  2.38709486E+00  2.39692667E+00  2.40942124E+00  2.41396716E+00
  2.43630621E+00  2.44695965E+00  2.48808398E+00  2.51147250E+00  2.51962130E+00
  2.52248180E+00  2.55311653E+00  2.56682949E+00  2.58768469E+00  2.63890225E+00
  2.64652981E+00  2.65165086E+00  2.66074159E+00  2.66102529E+00  2.66912399E+00
  2.67735047E+00  2.69635098E+00  2.70352313E+00  2.70542222E+00  2.72257134E+00
  2.73770167E+00  2.74354799E+00  2.75761488E+00  2.78059224E+00  2.79171090E+00
  2.79850463E+00  2.82148922E+00  2.82597956E+00  2.83928886E+00  2.84117353E+00
  2.88461462E+00  2.88709052E+00  2.90591269E+00  2.91362901E+00  2.92595344E+00
  2.94828655E+00  2.94941473E+00  2.97262072E+00  3.02690638E+00  3.04125446E+00
  3.04866545E+00  3.05797992E+00  3.08457709E+00  3.09765651E+00  3.10411199E+00
  3.11288309E+00  3.15043306E+00  3.15597202E+00  3.16111766E+00  3.20137625E+00
  3.20537177E+00  3.22416862E+00  3.22530695E+00  3.24919717E+00  3.28314330E+00
  3.28410387E+00  3.29249971E+00  3.31750342E+00  3.33625648E+00  3.34081353E+00
  3.35514191E+00  3.35519808E+00  3.37002901E+00  3.38480072E+00  3.40052184E+00
  3.40783855E+00  3.42610594E+00  3.43455781E+00  3.46875600E+00  3.49708294E+00
  3.49723819E+00  3.50549950E+00  3.53481288E+00  3.56589935E+00  3.57261559E+00
  3.60425845E+00  3.62262966E+00  3.62642601E+00  3.65039755E+00  3.65565648E+00
  3.66681059E+00  3.67839313E+00  3.75346954E+00  3.75677171E+00  3.76299978E+00
  3.76473249E+00  3.79063294E+00  3.81949491E+00  3.83564324E+00  3.86269560E+00
  3.86463148E+00  3.88374740E+00  3.88735423E+00  3.89669383E+00  3.90922137E+00
  3.96008654E+00  3.96313450E+00  3.97030744E+00  4.03943313E+00  4.08254345E+00
  4.09699003E+00  4.12721491E+00  4.13460545E+00  4.14499261E+00  4.15171190E+00
  4.17401302E+00  4.19310211E+00  4.23525249E+00  4.24298917E+00  4.27926016E+00
  4.29309539E+00  4.30825217E+00  4.32113372E+00  4.32683637E+00  4.33461440E+00
  4.38138170E+00  4.42330313E+00  4.43491967E+00  4.44833527E+00  4.46033336E+00
  4.46539385E+00  4.47991780E+00  4.49892442E+00  4.51072032E+00  4.57319665E+00
  4.57779450E+00  4.65844874E+00  4.67188364E+00  4.68312603E+00  4.70182208E+00
  4.72118877E+00  4.77436331E+00  4.79356881E+00  4.83183283E+00  4.88748882E+00
  4.89626076E+00  4.93483525E+00  5.00333839E+00  5.03434178E+00  5.05151832E+00
  5.06531986E+00  5.09550888E+00  5.18714295E+00  5.19046124E+00  5.25437119E+00
  5.28464842E+00  5.31426068E+00  2.24870869E+01  2.25610865E+01  2.26083951E+01
  2.27305355E+01  2.27670860E+01  2.27682075E+01  2.28084293E+01  2.28797305E+01
  2.31140940E+01
Alpha MO coefficients                      R   N=      123201
  0.00000000E+00  0.00000000E+00  0.00000000E+00  0.00000000E+00  0.00000000E+00
 -2.11578543E-04  0.00000000E+00  0.00000000E+00  8.56836162E-04  0.00000000E+00
  0.00000000E+00  2.95883715E-03  0.00000000E+00  0.00000000E+00  0.00000000E+00
 -1.19312951E-04  0.00000000E+00  0.00000000E+00 -1.16369690E-05  0.00000000E+00
  5.44316686E-04  0.00000000E+00  0.00000000E+00  3.77949345E-04  0.00000000E+00
  1.07220297E-04  0.00000000E+00  0.00000000E+00 -7.38913068E-05  2.09015311E-06
  0.00000000E+00  0.00000000E+00  0.00000000E+00  0.00000000E+00  0.00000000E+00
  0.00000000E+00 -2.11578543E-04  0.00000000E+00  0.00000000E+00  8.56836162E-04
  0.00000000E+00  0.00000000E+00  2.95883715E-03  0.00000000E+00  0.00000000E+00
  0.00000000E+00 -1.19312951E-04  0.00000000E+00  0.00000000E+00  1.16369690E-05
  0.00000000E+00  5.44316686E-04  0.00000000E+00  0.00000000E+00 -3.77949345E-04
  0.00000000E+00  1.07220297E-04  0.00000000E+00  0.00000000E+00  7.38913068E-05
  2.09015311E-06  0.00000000E+00  1.83852659E-03  2.43550701E-03 -3.65237642E-04
  2.90429923E-03 -3.04446454E-02  3.70269490E-05  1.05612978E-04  6.02166312E-05
  9.46752796E-04  1.26136831E-03  1.26705708E-03  5.40559375E-03 -5.55943236E-03
 -5.96765613E-03  6.37833743E-07 -2.01317692E-05 -5.43862316E-05 -4.42424453E-05
  2.65995563E-05  1.61590825E-04 -2.20492728E-04  7.55166199E-04  6.57060945E-05
  2.25685203E-04  1.25712462E-04 -6.11667805E-05 -2.46254370E-04  1.81867104E-04
 -7.12782432E-05  5.32361997E-06  8.12221722E-05  3.30476081E-01  4.30079310E-01
  2.96167183E-02 -3.68852084E-02  7.84446557E-02 -5.04611992E-04  0.00000000E+00
 -3.58832906E-04  3.92453144E-03  0.00000000E+00  3.60596788E-03 -1.93129105E-02
  0.00000000E+00 -1.29327135E-02  1.51800969E-04  1.00270407E-04  0.00000000E+00
  1.21007786E-04  0.00000000E+00 -5.85754071E-04  1.64687983E-03  0.00000000E+00
  1.26949602E-03  0.00000000E+00 -1.80136121E-04  2.82209112E-04  0.00000000E+00
  2.66931436E-04  0.00000000E+00  1.41870761E-04  0.00000000E+00  1.83852659E-03
  2.43550701E-03 -3.65237642E-04  2.90429923E-03 -3.04446454E-02  3.70269490E-05
 -1.05612978E-04  6.02166312E-05  9.46752796E-04 -1.26136831E-03  1.26705708E-03
  5.40559375E-03  5.55943236E-03 -5.96765613E-03  6.37833743E-07 -2.01317692E-05
  5.43862316E-05 -4.42424453E-05 -2.65995563E-05  1.61590825E-04 -2.20492728E-04
 -7.55166199E-04  6.57060945E-05 -2.25685203E-04  1.25712462E-04 -6.11667805E-05
  2.46254370E-04  1.81867104E-04  7.12782432E-05  5.32361997E-06 -8.12221722E-05
 -5.65399105E-07 -7.79778102E-04 -6.25250741E-04  3.69934338E-05 -1.61054118E-04
 -2.10919808E-04 -5.34023809E-06  9.33824088E-04  1.81841139E-03  3.59234665E-05
 -5.88297110E-05 -2.01926779E-04 -3.62506622E-04 -2.05198715E-03  1.93996948E-03
  9.72081130E-04  0.00000000E+00  8.31326979E-04 -5.65399105E-07 -7.79778102E-04
 -6.25250741E-04  3.69934338E-05  1.61054118E-04 -2.10919808E-04 -5.34023809E-06
  9.33824088E-04  1.81841139E-03  3.59234665E-05  5.88297110E-05 -2.01926779E-04
 -1.83852659E-03 -2.43550701E-03  3.65237642E-04 -2.90429923E-03  3.04446454E-02
  3.70269490E-05 -1.05612978E-04 -6.02166312E-05  9.46752796E-04 -1.26136831E-03
 -1.26705708E-03  5.40559375E-03  5.55943236E-03  5.96765613E-03 -6.37833743E-07
 -2.01317692E-05  5.43862316E-05  4.42424453E-05  2.65995563E-05 -1.61590825E-04
 -2.20492728E-04 -7.55166199E-04 -6.57060945E-05  2.25685203E-04 -1.25712462E-04
 -6.11667805E-05  2.46254370E-04 -1.81867104E-04 -7.12782432E-05  5.32361997E-06
 -8.12221722E-05 -3.30476081E-01 -4.30079310E-01 -2.96167183E-02  3.68852084E-02
 -7.84446557E-02 -5.04611992E-04  0.00000000E+00  3.58832906E-04  3.92453144E-03
  0.00000000E+00 -3.60596788E-03 -1.93129105E-02  0.00000000E+00  1.29327135E-02
 -1.51800969E-04  1.00270407E-04  0.00000000E+00 -1.21007786E-04  0.00000000E+00
  5.85754071E-04  1.64687983E-03  0.00000000E+00 -1.26949602E-03  0.00000000E+00
  1.80136121E-04  2.82209112E-04  0.00000000E+00 -2.66931436E-04  0.00000000E+00
  1.41870761E-04  0.00000000E+00 -1.83852659E-03 -2.43550701E-03  3.65237642E-04
 -2.90429923E-03  3.04446454E-02  3.70269490E-05  1.05612978E-04 -6.02166312E-05
  9.46752796E-04  1.26136831E-03 -1.26705708E-03  5.40559375E-03 -5.55943236E-03
  5.96765613E-03 -6.37833743E-07 -2.01317692E-05 -5.43862316E-05  4.42424453E-05
 -2.65995563E-05 -1.61590825E-04 -2.20492728E-04  7.55166199E-04 -6.57060945E-05
 -2.25685203E-04 -1.25712462E-04 -6.11667805E-05 -2.46254370E-04 -1.81867104E-04
  7.12782432E-05  5.32361997E-06  8.12221722E-05  5.34023809E-06 -9.33824088E-04
 -1.81841139E-03  3.59234665E-05  5.88297110E-05  2.01926779E-04  5.65399105E-07
  7.79778102E-04  6.25250741E-04  3.69934338E-05  1.61054118E-04  2.10919808E-04
  3.62506622E-04  2.05198715E-03 -1.93996948E-03  9.72081130E-04  0.00000000E+00
 -8.31326979E-04  5.34023809E-06 -9.33824088E-04 -1.81841139E-03  3.59234665E-05
 -5.88297110E-05  2.01926779E-04  5.65399105E-07  7.79778102E-04  6.25250741E-04
  3.69934338E-05 -1.61054118E-04  2.10919808E-04  0.00000000E+00  0.00000000E+00
  0.00000000E+00  0.00000000E+00  0.00000000E+00  2.30313486E-04  0.00000000E+00
  0.00000000E+00  2.54590383E-03  0.00000000E+00  0.00000000E+00 -1.09126191E-02
  0.00000000E+00  0.00000000E+00  0.00000000E+00 -2.31366356E-05  0.00000000E+00
  0.00000000E+00  0.00000000E+00  0.00000000E+00 -3.11643778E-05  0.00000000E+00
  0.00000000E+00  0.00000000E+00  0.00000000E+00 -2.56834079E-04  0.00000000E+00
  0.00000000E+00  0.00000000E+00 -5.12089300E-04  0.00000000E+00  0.00000000E+00
  0.00000000E+00  0.00000000E+00 -4.78284684E-04  0.00000000E+00  0.00000000E+00
  0.00000000E+00  0.00000000E+00  0.00000000E+00 -4.78284684E-04  0.00000000E+00
  0.00000000E+00 -5.40884377E-05 -8.35024074E-07 -3.76030190E-04 -3.30445790E-03
  6.22452672E-03  0.00000000E+00  4.06706692E-05 -1.87520273E-04  0.00000000E+00
  5.74809620E-04 -6.89758685E-04  0.00000000E+00 -8.30420943E-04  1.52448369E-03
 -5.86117100E-05  0.00000000E+00  1.38318287E-04  4.20991899E-05  0.00000000E+00
 -5.47636883E-05  0.00000000E+00 -2.21352535E-04 -2.23157135E-04  0.00000000E+00
 -7.32222797E-05  0.00000000E+00 -5.92187442E-05  5.82504576E-05  0.00000000E+00
  0.00000000E+00  3.32454896E-05 -5.40884377E-05 -8.35024074E-07 -3.76030190E-04
 -3.30445790E-03  6.22452672E-03  0.00000000E+00 -4.06706692E-05 -1.87520273E-04
  0.00000000E+00 -5.74809620E-04 -6.89758685E-04  0.00000000E+00  8.30420943E-04
  1.52448369E-03 -5.86117100E-05  0.00000000E+00 -1.38318287E-04  4.20991899E-05
  0.00000000E+00 -5.47636883E-05  0.00000000E+00  2.21352535E-04 -2.23157135E-04
  0.00000000E+00 -7.32222797E-05  0.00000000E+00  5.92187442E-05  5.82504576E-05
  0.00000000E+00  0.00000000E+00 -3.32454896E-05  1.93564724E-03  2.49710479E-03
  7.97112629E-04 -1.18870776E-03 -2.19731290E-02 -7.52382787E-05  2.09791956E-04
  2.05755816E-04  5.45676919E-04  1.26892303E-04 -1.45617374E-04  8.71656042E-04
 -4.91191076E-03 -4.01861359E-03  5.41191557E-06 -9.39512866E-05 -5.16961684E-05
  3.16519124E-05 -1.39966550E-05 -5.69613189E-05  4.68666110E-04  1.53164152E-07
  1.03903517E-04  1.43192036E-04  1.47311651E-04 -8.42462783E-05 -2.93845334E-04
  2.84771718E-04 -5.71391249E-05  8.31259419E-06  1.18229066E-04  3.30460208E-01
  4.30075673E-01  2.87436740E-02 -3.16538237E-02  6.87114843E-02 -6.03264910E-04
  0.00000000E+00 -3.25886906E-04  4.50285619E-03  0.00000000E+00  2.38535664E-03
 -1.26257295E-02  0.00000000E+00 -9.80306390E-03  1.08657720E-04  2.03608286E-04
  0.00000000E+00  1.92275257E-04  0.00000000E+00  6.40478383E-05  8.86671289E-04
  0.00000000E+00 -4.11625515E-04  0.00000000E+00 -1.56688242E-04  1.63351359E-04
  0.00000000E+00  5.31711665E-04  0.00000000E+00  3.21383709E-04  0.00000000E+00
  1.93564724E-03  2.49710479E-03  7.97112629E-04 -1.18870776E-03 -2.19731290E-02
 -7.52382787E-05 -2.09791956E-04  2.05755816E-04  5.45676919E-04 -1.26892303E-04
 -1.45617374E-04  8.71656042E-04  4.91191076E-03 -4.01861359E-03  5.41191557E-06
 -9.39512866E-05  5.16961684E-05  3.16519124E-05  1.39966550E-05 -5.69613189E-05
  4.68666110E-04 -1.53164152E-07  1.03903517E-04 -1.43192036E-04  1.47311651E-04
 -8.42462783E-05  2.93845334E-04  2.84771718E-04  5.71391249E-05  8.31259419E-06
 -1.18229066E-04  1.73821054E-05  2.55396209E-04  8.60843343E-04 -9.83145877E-05
 -1.65161257E-04 -1.10861545E-04 -2.17470157E-06  7.15715833E-04  1.18104737E-03
 -5.88952159E-05  7.32626201E-05 -1.42474808E-04 -2.82530469E-04 -1.83935907E-03
 -1.44605045E-03  1.04784597E-03  0.00000000E+00  8.28487101E-04  1.73821054E-05
  2.55396209E-04  8.60843343E-04 -9.83145877E-05  1.65161257E-04 -1.10861545E-04
 -2.17470157E-06  7.15715833E-04  1.18104737E-03 -5.88952159E-05 -7.32626201E-05
 -1.42474808E-04  1.93564724E-03  2.49710479E-03  7.97112629E-04 -1.18870776E-03
 -2.19731290E-02  7.52382787E-05  2.09791956E-04  2.05755816E-04 -5.45676919E-04
  1.26892303E-04 -1.45617374E-04 -8.71656042E-04 -4.91191076E-03 -4.01861359E-03
  5.41191557E-06  9.39512866E-05 -5.16961684E-05  3.16519124E-05  1.39966550E-05
 -5.69613189E-05 -4.68666110E-04  1.53164152E-07  1.03903517E-04 -1.43192036E-04
  1.47311651E-04  8.42462783E-05 -2.93845334E-04  2.84771718E-04  5.71391249E-05
 -8.31259419E-06  1.18229066E-04  3.30460208E-01  4.30075673E-01  2.87436740E-02
 -3.16538237E-02  6.87114843E-02  6.03264910E-04  0.00000000E+00 -3.25886906E-04
 -4.50285619E-03  0.00000000E+00  2.38535664E-03  1.26257295E-02  0.00000000E+00
 -9.80306390E-03  1.08657720E-04 -2.03608286E-04  0.00000000E+00  1.92275257E-04
  0.00000000E+00  6.40478383E-05 -8.86671289E-04  0.00000000E+00 -4.11625515E-04
  0.00000000E+00 -1.56688242E-04 -1.63351359E-04  0.00000000E+00  5.31711665E-04
  0.00000000E+00 -3.21383709E-04  0.00000000E+00  1.93564724E-03  2.49710479E-03
  7.97112629E-04 -1.18870776E-03 -2.19731290E-02  7.52382787E-05 -2.09791956E-04
  2.05755816E-04 -5.45676919E-04 -1.26892303E-04 -1.45617374E-04 -8.71656042E-04
  4.91191076E-03 -4.01861359E-03  5.41191557E-06  9.39512866E-05  5.16961684E-05
  3.16519124E-05 -1.39966550E-05 -5.69613189E-05 -4.68666110E-04 -1.53164152E-07
  1.03903517E-04  1.43192036E-04  1.47311651E-04  8.42462783E-05  2.93845334E-04
  2.84771718E-04 -5.71391249E-05 -8.31259419E-06 -1.18229066E-04 -2.17470157E-06
  7.15715833E-04  1.18104737E-03  5.88952159E-05  7.32626201E-05 -1.42474808E-04
  1.73821054E-05  2.55396209E-04  8.60843343E-04  9.83145877E-05 -1.65161257E-04
 -1.10861545E-04 -2.82530469E-04 -1.83935907E-03 -1.44605045E-03 -1.04784597E-03
  0.00000000E+00  8.28487101E-04 -2.17470157E-06  7.15715833E-04  1.18104737E-03
  5.88952159E-05 -7.32626201E-05 -1.42474808E-04  1.73821054E-05  2.55396209E-04
  8.60843343E-04  9.83145877E-05  1.65161257E-04 -1.10861545E-04  4.29333504E-03
  5.58241655E-03  2.88243121E-04  3.94919664E-03 -4.27999665E-02  0.00000000E+00
  0.00000000E+00 -2.83316350E-04  0.00000000E+00  0.00000000E+00 -5.99371753E-04
  0.00000000E+00  0.00000000E+00  9.92200286E-03  1.75065369E-05  0.00000000E+00
  0.00000000E+00 -7.74751142E-05  0.00000000E+00 -1.65676154E-04  0.00000000E+00
  0.00000000E+00  3.74788912E-04  0.00000000E+00 -4.16692337E-04  0.00000000E+00
  0.00000000E+00  4.34694148E-04  0.00000000E+00  0.00000000E+00  0.00000000E+00
 -6.15850094E-05  3.54891898E-06  1.34176889E-03  0.00000000E+00  1.78538239E-05
  1.80232540E-04 -6.15850094E-05  3.54891898E-06  1.34176889E-03  0.00000000E+00
 -1.78538239E-05  1.80232540E-04  9.47182113E-05  3.81508874E-05  1.93660285E-03
 -1.23836164E-02  2.60392263E-02  0.00000000E+00 -5.32368380E-05  5.79792005E-05
  0.00000000E+00 -8.87514929E-05 -2.53817885E-03  0.00000000E+00  9.11729785E-04
  7.46826565E-03 -6.97431013E-06  0.00000000E+00 -2.87553106E-05 -5.60044036E-06
  0.00000000E+00 -2.07386945E-04  0.00000000E+00  8.65536196E-05 -7.63033925E-04
  0.00000000E+00  4.71269815E-05  0.00000000E+00  8.99083310E-05 -9.57027971E-05
  0.00000000E+00  0.00000000E+00 -7.45510519E-05  9.47182113E-05  3.81508874E-05
  1.93660285E-03 -1.23836164E-02  2.60392263E-02  0.00000000E+00  5.32368380E-05
  5.79792005E-05  0.00000000E+00  8.87514929E-05 -2.53817885E-03  0.00000000E+00
 -9.11729785E-04  7.46826565E-03 -6.97431013E-06  0.00000000E+00  2.87553106E-05
 -5.60044036E-06  0.00000000E+00 -2.07386945E-04  0.00000000E+00 -8.65536196E-05
 -7.63033925E-04  0.00000000E+00  4.71269815E-05  0.00000000E+00 -8.99083310E-05
 -9.57027971E-05  0.00000000E+00  0.00000000E+00  7.45510519E-05 -5.43149702E-04
 -7.01100061E-04 -1.20084917E-04  1.85641723E-04 -2.18550613E-02  7.88393847E-06
 -3.49373951E-05  5.40613501E-05 -3.00024849E-04  4.29408970E-04 -1.18338742E-03
  5.33061426E-03 -2.78495998E-03 -2.63759716E-03  1.46825081E-05 -1.25938069E-05
 -6.09441526E-05  7.69095113E-06  3.92747346E-05 -2.43523820E-04  1.05935298E-03
  3.18665675E-04  4.95757577E-04 -2.44265657E-04  4.36910993E-05  3.05535012E-05
  1.44570656E-05 -5.98693929E-05  1.18139568E-04 -1.00173866E-04 -1.53075717E-05
 -3.06519900E-03 -4.00510768E-03  3.77925812E-04 -2.39067729E-03  1.21620409E-02
 -2.46315008E-04  0.00000000E+00  1.49503175E-04 -1.89597689E-04  0.00000000E+00
  2.01395457E-03 -2.32154920E-03  0.00000000E+00 -8.09643043E-03 -2.00610574E-05
 -5.60148247E-05  0.00000000E+00  3.24538781E-05  0.00000000E+00  9.61567024E-05
  4.63720061E-04  0.00000000E+00 -3.38001740E-04  0.00000000E+00  3.46992674E-04
  2.52437844E-04  0.00000000E+00 -3.65144556E-04  0.00000000E+00  4.37267517E-04
  0.00000000E+00 -5.43149702E-04 -7.01100061E-04 -1.20084917E-04  1.85641723E-04
 -2.18550613E-02  7.88393847E-06  3.49373951E-05  5.40613501E-05 -3.00024849E-04
 -4.29408970E-04 -1.18338742E-03  5.33061426E-03  2.78495998E-03 -2.63759716E-03
  1.46825081E-05 -1.25938069E-05  6.09441526E-05  7.69095113E-06 -3.92747346E-05
 -2.43523820E-04  1.05935298E-03 -3.18665675E-04  4.95757577E-04  2.44265657E-04
  4.36910993E-05  3.05535012E-05 -1.44570656E-05 -5.98693929E-05 -1.18139568E-04
 -1.00173866E-04  1.53075717E-05  3.27107125E-05  2.49677574E-04 -5.70094877E-04
 -4.97232135E-05  2.25094360E-05 -7.83387393E-05  1.88096153E-05  1.48895468E-03
  2.12605514E-03 -2.93237549E-05  1.66740786E-04 -2.49048386E-05 -3.70085536E-05
 -7.73019356E-04  1.74530765E-03  3.36337713E-04  0.00000000E+00 -1.96781325E-04
  3.27107125E-05  2.49677574E-04 -5.70094877E-04 -4.97232135E-05 -2.25094360E-05
 -7.83387393E-05  1.88096153E-05  1.48895468E-03  2.12605514E-03 -2.93237549E-05
 -1.66740786E-04 -2.49048386E-05 -5.43149702E-04 -7.01100061E-04 -1.20084917E-04
  1.85641723E-04 -2.18550613E-02 -7.88393847E-06 -3.49373951E-05  5.40613501E-05
  3.00024849E-04  4.29408970E-04 -1.18338742E-03 -5.33061426E-03 -2.78495998E-03
 -2.63759716E-03  1.46825081E-05  1.25938069E-05 -6.09441526E-05  7.69095113E-06
 -3.92747346E-05 -2.43523820E-04 -1.05935298E-03  3.18665675E-04  4.95757577E-04
  2.44265657E-04  4.36910993E-05 -3.05535012E-05  1.44570656E-05 -5.98693929E-05
 -1.18139568E-04  1.00173866E-04 -1.53075717E-05 -3.06519900E-03 -4.00510768E-03
  3.77925812E-04 -2.39067729E-03  1.21620409E-02  2.46315008E-04  0.00000000E+00
  1.49503175E-04  1.89597689E-04  0.00000000E+00  2.01395457E-03  2.32154920E-03
  0.00000000E+00 -8.09643043E-03 -2.00610574E-05  5.60148247E-05  0.00000000E+00
  3.24538781E-05  0.00000000E+00  9.61567024E-05 -4.63720061E-04  0.00000000E+00
 -3.38001740E-04  0.00000000E+00  3.46992674E-04 -2.52437844E-04  0.00000000E+00
 -3.65144556E-04  0.00000000E+00 -4.37267517E-04  0.00000000E+00 -5.43149702E-04
 -7.01100061E-04 -1.20084917E-04  1.85641723E-04 -2.18550613E-02 -7.88393847E-06
  3.49373951E-05  5.40613501E-05  3.00024849E-04 -4.29408970E-04 -1.18338742E-03
 -5.33061426E-03  2.78495998E-03 -2.63759716E-03  1.46825081E-05  1.25938069E-05
  6.09441526E-05  7.69095113E-06  3.92747346E-05 -2.43523820E-04 -1.05935298E-03
 -3.18665675E-04  4.95757577E-04 -2.44265657E-04  4.36910993E-05 -3.05535012E-05
 -1.44570656E-05 -5.98693929E-05  1.18139568E-04  1.00173866E-04  1.53075717E-05
  1.88096153E-05  1.48895468E-03  2.12605514E-03  2.93237549E-05  1.66740786E-04
 -2.49048386E-05  3.27107125E-05  2.49677574E-04 -5.70094877E-04  4.97232135E-05
  2.25094360E-05 -7.83387393E-05 -3.70085536E-05 -7.73019356E-04  1.74530765E-03
 -3.36337713E-04  0.00000000E+00 -1.96781325E-04  1.88096153E-05  1.48895468E-03
  2.12605514E-03  2.93237549E-05 -1.66740786E-04 -2.49048386E-05  3.27107125E-05
  2.49677574E-04 -5.70094877E-04  4.97232135E-05 -2.25094360E-05 -7.83387393E-05
  4.67300729E-01  6.08235934E-01  3.91042560E-02 -3.46013379E-02  3.59785494E-02
  0.00000000E+00  0.00000000E+00 -7.88538044E-04  0.00000000E+00  0.00000000E+00
  7.70507490E-03  0.00000000E+00  0.00000000E+00 -3.92636480E-03 -2.79427525E-05
  0.00000000E+00  0.00000000E+00 -1.55369863E-04  0.00000000E+00 -2.07978112E-04
  0.00000000E+00  0.00000000E+00 -2.37110728E-03  0.00000000E+00 -4.16744524E-04
  0.00000000E+00  0.00000000E+00 -1.18327997E-03  0.00000000E+00  0.00000000E+00
  0.00000000E+00 -3.59690551E-04 -3.42254220E-03 -4.28804084E-03  0.00000000E+00
 -1.57623039E-03  1.25882729E-03 -3.59690551E-04 -3.42254220E-03 -4.28804084E-03
  0.00000000E+00  1.57623039E-03  1.25882729E-03  0.00000000E+00  0.00000000E+00
  0.00000000E+00  0.00000000E+00  0.00000000E+00 -3.14212112E-04  0.00000000E+00
  0.00000000E+00 -1.04635662E-03  0.00000000E+00  0.00000000E+00  1.70549091E-02
  0.00000000E+00  0.00000000E+00  0.00000000E+00 -1.52046024E-05  0.00000000E+00
  0.00000000E+00  1.53737200E-04  0.00000000E+00  8.70067270E-04  0.00000000E+00
  0.00000000E+00  1.39899175E-03  0.00000000E+00  6.83215519E-05  0.00000000E+00
  0.00000000E+00  4.66522792E-04  3.04794134E-04  0.00000000E+00  0.00000000E+00
  0.00000000E+00  0.00000000E+00  0.00000000E+00  0.00000000E+00  3.14212112E-04
  0.00000000E+00  0.00000000E+00  1.04635662E-03  0.00000000E+00  0.00000000E+00
 -1.70549091E-02  0.00000000E+00  0.00000000E+00  0.00000000E+00  1.52046024E-05
  0.00000000E+00  0.00000000E+00  1.53737200E-04  0.00000000E+00 -8.70067270E-04
  0.00000000E+00  0.00000000E+00  1.39899175E-03  0.00000000E+00 -6.83215519E-05
  0.00000000E+00  0.00000000E+00  4.66522792E-04 -3.04794134E-04  0.00000000E+00
  2.33647507E-01  3.04108223E-01  1.95197318E-02 -1.65558595E-02  4.22249260E-02
 -2.59729447E-04  4.75629034E-04  1.17425020E-04  1.15117358E-03 -3.07254036E-03
 -1.41898470E-03 -5.57942460E-03  7.76797254E-03 -1.22427221E-03 -1.56281067E-04
 -1.18461760E-04 -8.96145936E-05 -6.41285964E-05 -9.16806141E-05 -3.13703611E-04
 -7.53501833E-04 -9.03993407E-04  6.24019040E-04  4.81576598E-04 -1.97970748E-05
  1.77723257E-04  3.35194481E-05 -5.53665992E-04  6.39030857E-05  1.43351122E-04
  3.06945585E-04  0.00000000E+00  0.00000000E+00  0.00000000E+00  0.00000000E+00
  0.00000000E+00  0.00000000E+00 -1.63974218E-04  0.00000000E+00  0.00000000E+00
 -2.23876710E-03  0.00000000E+00  0.00000000E+00  6.13147879E-03  0.00000000E+00
  0.00000000E+00  0.00000000E+00  3.93717785E-05  0.00000000E+00 -5.24221419E-05
  0.00000000E+00  0.00000000E+00  1.63814025E-04  0.00000000E+00  5.21365929E-04
  0.00000000E+00  0.00000000E+00  2.70579687E-04  0.00000000E+00 -1.85123243E-05
  0.00000000E+00 -3.56018880E-04 -2.33647507E-01 -3.04108223E-01 -1.95197318E-02
  1.65558595E-02 -4.22249260E-02  2.59729447E-04  4.75629034E-04 -1.17425020E-04
 -1.15117358E-03 -3.07254036E-03  1.41898470E-03  5.57942460E-03  7.76797254E-03
  1.22427221E-03  1.56281067E-04  1.18461760E-04 -8.96145936E-05  6.41285964E-05
 -9.16806141E-05  3.13703611E-04  7.53501833E-04 -9.03993407E-04 -6.24019040E-04
  4.81576598E-04  1.97970748E-05 -1.77723257E-04  3.35194481E-05  5.53665992E-04
  6.39030857E-05 -1.43351122E-04  3.06945585E-04 -1.91380600E-04 -2.25291489E-03
 -3.22057038E-03  8.32294327E-04  2.49486279E-06 -6.01179965E-04 -1.76934240E-04
 -1.97253321E-03 -1.73625062E-03 -3.89290003E-05 -9.64588653E-04  4.12358046E-04
  0.00000000E+00  0.00000000E+00  0.00000000E+00  0.00000000E+00  1.53835376E-04
  0.00000000E+00  1.91380600E-04  2.25291489E-03  3.22057038E-03 -8.32294327E-04
  2.49486279E-06  6.01179965E-04  1.76934240E-04  1.97253321E-03  1.73625062E-03
  3.89290003E-05 -9.64588653E-04 -4.12358046E-04 -2.33647507E-01 -3.04108223E-01
 -1.95197318E-02  1.65558595E-02 -4.22249260E-02 -2.59729447E-04 -4.75629034E-04
 -1.17425020E-04  1.15117358E-03  3.07254036E-03  1.41898470E-03 -5.57942460E-03
 -7.76797254E-03  1.22427221E-03  1.56281067E-04 -1.18461760E-04  8.96145936E-05
  6.41285964E-05 -9.16806141E-05  3.13703611E-04 -7.53501833E-04  9.03993407E-04
 -6.24019040E-04  4.81576598E-04  1.97970748E-05  1.77723257E-04 -3.35194481E-05
  5.53665992E-04  6.39030857E-05  1.43351122E-04 -3.06945585E-04  0.00000000E+00
  0.00000000E+00  0.00000000E+00  0.00000000E+00  0.00000000E+00  0.00000000E+00
  1.63974218E-04  0.00000000E+00  0.00000000E+00  2.23876710E-03  0.00000000E+00
  0.00000000E+00 -6.13147879E-03  0.00000000E+00  0.00000000E+00  0.00000000E+00
 -3.93717785E-05  0.00000000E+00 -5.24221419E-05  0.00000000E+00  0.00000000E+00
 -1.63814025E-04  0.00000000E+00  5.21365929E-04  0.00000000E+00  0.00000000E+00
 -2.70579687E-04  0.00000000E+00 -1.85123243E-05  0.00000000E+00  3.56018880E-04
  2.33647507E-01  3.04108223E-01  1.95197318E-02 -1.65558595E-02  4.22249260E-02
  2.59729447E-04 -4.75629034E-04  1.17425020E-04 -1.15117358E-03  3.07254036E-03
 -1.41898470E-03  5.57942460E-03 -7.76797254E-03 -1.22427221E-03 -1.56281067E-04
  1.18461760E-04  8.96145936E-05 -6.41285964E-05 -9.16806141E-05 -3.13703611E-04
  7.53501833E-04  9.03993407E-04  6.24019040E-04  4.81576598E-04 -1.97970748E-05
 -1.77723257E-04 -3.35194481E-05 -5.53665992E-04  6.39030857E-05 -1.43351122E-04
 -3.06945585E-04  1.76934240E-04  1.97253321E-03  1.73625062E-03 -3.89290003E-05
  9.64588653E-04 -4.12358046E-04  1.91380600E-04  2.25291489E-03  3.22057038E-03
  8.32294327E-04 -2.49486279E-06  6.01179965E-04  0.00000000E+00  0.00000000E+00
  0.00000000E+00  0.00000000E+00 -1.53835376E-04  0.00000000E+00 -1.76934240E-04
 -1.97253321E-03 -1.73625062E-03  3.89290003E-05  9.64588653E-04  4.12358046E-04
 -1.91380600E-04 -2.25291489E-03 -3.22057038E-03 -8.32294327E-04 -2.49486279E-06
 -6.01179965E-04  0.00000000E+00  0.00000000E+00  0.00000000E+00  0.00000000E+00
  0.00000000E+00  0.00000000E+00  0.00000000E+00  0.00000000E+00  0.00000000E+00
  0.00000000E+00  0.00000000E+00  0.00000000E+00  0.00000000E+00  0.00000000E+00
  0.00000000E+00  0.00000000E+00  0.00000000E+00  0.00000000E+00 -3.47136659E-06
  0.00000000E+00  0.00000000E+00  0.00000000E+00  0.00000000E+00  8.39892037E-04
  0.00000000E+00  0.00000000E+00  0.00000000E+00  0.00000000E+00 -1.75641024E-04
  0.00000000E+00  0.00000000E+00  0.00000000E+00  0.00000000E+00  0.00000000E+00
  1.03062434E-04  0.00000000E+00  0.00000000E+00  0.00000000E+00  0.00000000E+00
  0.00000000E+00 -1.03062434E-04  0.00000000E+00  0.00000000E+00 -8.41227415E-03
 -1.09630336E-02 -3.90257088E-04 -6.99645902E-03 -2.01559405E-03  0.00000000E+00
 -2.12261299E-04  4.78573543E-05  0.00000000E+00  3.31009883E-03 -2.19496685E-03
  0.00000000E+00  7.96342733E-03 -1.14608988E-03  7.92234800E-05  0.00000000E+00
  8.65601367E-05 -1.90400738E-05  0.00000000E+00 -1.57465911E-04  0.00000000E+00
  5.06531584E-04  1.46271025E-03  0.00000000E+00 -3.39878613E-04  0.00000000E+00
 -6.37350344E-05  4.32301678E-04  0.00000000E+00  0.00000000E+00  3.37555203E-04
  8.41227415E-03  1.09630336E-02  3.90257088E-04  6.99645902E-03  2.01559405E-03
  0.00000000E+00 -2.12261299E-04 -4.78573543E-05  0.00000000E+00  3.31009883E-03
  2.19496685E-03  0.00000000E+00  7.96342733E-03  1.14608988E-03 -7.92234800E-05
  0.00000000E+00  8.65601367E-05  1.90400738E-05  0.00000000E+00  1.57465911E-04
  0.00000000E+00  5.06531584E-04 -1.46271025E-03  0.00000000E+00  3.39878613E-04
  0.00000000E+00 -6.37350344E-05 -4.32301678E-04  0.00000000E+00  0.00000000E+00
  3.37555203E-04  2.33575705E-01  3.03988980E-01  1.97349511E-02 -1.63684503E-02
  2.48573325E-02 -4.20843461E-04  4.84089240E-04  5.86771098E-05  2.94310463E-03
 -2.81179498E-03 -8.03522964E-04 -1.33223722E-03  3.44492341E-03 -8.54617165E-04
 -1.45723022E-04 -1.01423445E-04 -8.45196341E-05 -1.02187465E-04 -1.01791452E-04
  2.54145296E-04 -8.84279235E-04 -8.66590936E-04  5.19242735E-06  6.68438321E-04
 -2.13010213E-05  6.53080325E-05  8.05530723E-05 -6.06507026E-04  1.35754448E-04
  2.43843497E-04  2.58143157E-04  0.00000000E+00  0.00000000E+00  0.00000000E+00
  0.00000000E+00  0.00000000E+00  0.00000000E+00 -2.42061393E-04  0.00000000E+00
  0.00000000E+00 -1.36008615E-03  0.00000000E+00  0.00000000E+00  3.52232503E-03
  0.00000000E+00  0.00000000E+00  0.00000000E+00  8.58586595E-05  0.00000000E+00
 -1.13644417E-05  0.00000000E+00  0.00000000E+00 -5.45564569E-04  0.00000000E+00
  1.78225145E-04  0.00000000E+00  0.00000000E+00  3.21775424E-04  0.00000000E+00
 -1.45556047E-05  0.00000000E+00 -3.36387810E-04 -2.33575705E-01 -3.03988980E-01
 -1.97349511E-02  1.63684503E-02 -2.48573325E-02  4.20843461E-04  4.84089240E-04
 -5.86771098E-05 -2.94310463E-03 -2.81179498E-03  8.03522964E-04  1.33223722E-03
  3.44492341E-03  8.54617165E-04  1.45723022E-04  1.01423445E-04 -8.45196341E-05
  1.02187465E-04 -1.01791452E-04 -2.54145296E-04  8.84279235E-04 -8.66590936E-04
 -5.19242735E-06  6.68438321E-04  2.13010213E-05 -6.53080325E-05  8.05530723E-05
  6.06507026E-04  1.35754448E-04 -2.43843497E-04  2.58143157E-04 -2.56225234E-04
 -2.23738240E-03 -3.60329790E-03  9.58851220E-04 -5.33785808E-06 -5.87406080E-04
 -1.95455211E-04 -1.88944399E-03 -1.83795467E-03  3.12253961E-05 -1.03023050E-03
  3.93971750E-04  0.00000000E+00  0.00000000E+00  0.00000000E+00  0.00000000E+00
  2.41757713E-04  0.00000000E+00  2.56225234E-04  2.23738240E-03  3.60329790E-03
 -9.58851220E-04 -5.33785808E-06  5.87406080E-04  1.95455211E-04  1.88944399E-03
  1.83795467E-03 -3.12253961E-05 -1.03023050E-03 -3.93971750E-04  2.33575705E-01
  3.03988980E-01  1.97349511E-02 -1.63684503E-02  2.48573325E-02  4.20843461E-04
  4.84089240E-04  5.86771098E-05 -2.94310463E-03 -2.81179498E-03 -8.03522964E-04
  1.33223722E-03  3.44492341E-03 -8.54617165E-04 -1.45723022E-04  1.01423445E-04
 -8.45196341E-05 -1.02187465E-04  1.01791452E-04  2.54145296E-04  8.84279235E-04
 -8.66590936E-04  5.19242735E-06 -6.68438321E-04 -2.13010213E-05 -6.53080325E-05
  8.05530723E-05 -6.06507026E-04 -1.35754448E-04 -2.43843497E-04  2.58143157E-04
  0.00000000E+00  0.00000000E+00  0.00000000E+00  0.00000000E+00  0.00000000E+00
  0.00000000E+00 -2.42061393E-04  0.00000000E+00  0.00000000E+00 -1.36008615E-03
  0.00000000E+00  0.00000000E+00  3.52232503E-03  0.00000000E+00  0.00000000E+00
  0.00000000E+00  8.58586595E-05  0.00000000E+00  1.13644417E-05  0.00000000E+00
  0.00000000E+00 -5.45564569E-04  0.00000000E+00 -1.78225145E-04  0.00000000E+00
  0.00000000E+00  3.21775424E-04  0.00000000E+00  1.45556047E-05  0.00000000E+00
 -3.36387810E-04 -2.33575705E-01 -3.03988980E-01 -1.97349511E-02  1.63684503E-02
 -2.48573325E-02 -4.20843461E-04  4.84089240E-04 -5.86771098E-05  2.94310463E-03
 -2.81179498E-03  8.03522964E-04 -1.33223722E-03  3.44492341E-03  8.54617165E-04
  1.45723022E-04 -1.01423445E-04 -8.45196341E-05  1.02187465E-04  1.01791452E-04
 -2.54145296E-04 -8.84279235E-04 -8.66590936E-04 -5.19242735E-06 -6.68438321E-04
  2.13010213E-05  6.53080325E-05  8.05530723E-05  6.06507026E-04 -1.35754448E-04
  2.43843497E-04  2.58143157E-04 -1.95455211E-04 -1.88944399E-03 -1.83795467E-03
 -3.12253961E-05 -1.03023050E-03  3.93971750E-04 -2.56225234E-04 -2.23738240E-03
 -3.60329790E-03 -9.58851220E-04 -5.33785808E-06 -5.87406080E-04  0.00000000E+00
  0.00000000E+00  0.00000000E+00  0.00000000E+00  2.41757713E-04  0.00000000E+00
  1.95455211E-04  1.88944399E-03  1.83795467E-03  3.12253961E-05 -1.03023050E-03
 -3.93971750E-04  2.56225234E-04  2.23738240E-03  3.60329790E-03  9.58851220E-04
 -5.33785808E-06  5.87406080E-04  0.00000000E+00  0.00000000E+00  0.00000000E+00
  0.00000000E+00  0.00000000E+00  0.00000000E+00 -6.75927115E-05  0.00000000E+00
  0.00000000E+00  1.27611755E-03  0.00000000E+00  0.00000000E+00  3.85098580E-03
  0.00000000E+00  0.00000000E+00  0.00000000E+00 -7.92228400E-05  0.00000000E+00
  0.00000000E+00  0.00000000E+00  0.00000000E+00  1.71552547E-04  0.00000000E+00
  0.00000000E+00  0.00000000E+00  0.00000000E+00  2.61451063E-05  0.00000000E+00
  0.00000000E+00  0.00000000E+00  5.66276684E-05  3.67426930E-05  8.84462692E-04
  2.09929568E-03  0.00000000E+00  9.22581684E-05 -6.24780211E-05 -3.67426930E-05
 -8.84462692E-04 -2.09929568E-03  0.00000000E+00  9.22581684E-05  6.24780211E-05
  9.03497138E-03  1.17639458E-02  2.42515738E-03 -8.45125608E-03 -2.93909029E-04
  0.00000000E+00  1.66894286E-04  2.06490771E-04  0.00000000E+00  8.97973409E-05
 -2.15354650E-03  0.00000000E+00 -1.69555248E-03  1.06484163E-03  6.98194536E-05
  0.00000000E+00  8.07798553E-06 -7.26533686E-05  0.00000000E+00 -7.58175448E-06
  0.00000000E+00 -2.85260552E-04 -1.49142536E-03  0.00000000E+00  3.20133874E-04
  0.00000000E+00  1.48699680E-04 -4.86695862E-04  0.00000000E+00  0.00000000E+00
 -4.62805370E-04  9.03497138E-03  1.17639458E-02  2.42515738E-03 -8.45125608E-03
 -2.93909029E-04  0.00000000E+00 -1.66894286E-04  2.06490771E-04  0.00000000E+00
 -8.97973409E-05 -2.15354650E-03  0.00000000E+00  1.69555248E-03  1.06484163E-03
  6.98194536E-05  0.00000000E+00 -8.07798553E-06 -7.26533686E-05  0.00000000E+00
 -7.58175448E-06  0.00000000E+00  2.85260552E-04 -1.49142536E-03  0.00000000E+00
  3.20133874E-04  0.00000000E+00 -1.48699680E-04 -4.86695862E-04  0.00000000E+00
  0.00000000E+00  4.62805370E-04  2.33542972E-01  3.04059648E-01  1.82043306E-02
 -1.22538582E-02  5.74459859E-03 -2.04310482E-04  2.09688065E-04  1.07196214E-04
  7.61921198E-04 -1.62683680E-03 -1.50478772E-03 -2.74092771E-04 -1.43433168E-03
  1.10504208E-04 -9.53797046E-05 -1.34479214E-04 -1.15101359E-04  2.54770286E-05
 -6.34928020E-05 -1.32252326E-04 -2.29130523E-04 -5.73480514E-04 -1.00973134E-04
 -3.04127373E-04  3.69372802E-05  1.45280685E-04  7.96520166E-05 -6.98244551E-04
  1.73824325E-04  2.83164744E-04  2.24963826E-04 -2.77121801E-03 -3.65880054E-03
  1.64563757E-03 -8.11968925E-03  2.67542021E-02 -1.02223064E-04  0.00000000E+00
 -2.52261937E-04  1.62607121E-03  0.00000000E+00  9.29158807E-05 -1.27380763E-02
  0.00000000E+00 -5.01538381E-03 -6.10121614E-05  8.56987251E-05  0.00000000E+00
  4.04076154E-05  0.00000000E+00 -2.20100700E-04 -4.56990377E-04  0.00000000E+00
 -2.79619866E-04  0.00000000E+00 -2.50223169E-04  1.28186732E-05  0.00000000E+00
 -5.49324582E-04  0.00000000E+00 -1.18264575E-06  0.00000000E+00  2.33542972E-01
  3.04059648E-01  1.82043306E-02 -1.22538582E-02  5.74459859E-03 -2.04310482E-04
 -2.09688065E-04  1.07196214E-04  7.61921198E-04  1.62683680E-03 -1.50478772E-03
 -2.74092771E-04  1.43433168E-03  1.10504208E-04 -9.53797046E-05 -1.34479214E-04
  1.15101359E-04  2.54770286E-05  6.34928020E-05 -1.32252326E-04 -2.29130523E-04
  5.73480514E-04 -1.00973134E-04  3.04127373E-04  3.69372802E-05  1.45280685E-04
 -7.96520166E-05 -6.98244551E-04 -1.73824325E-04  2.83164744E-04 -2.24963826E-04
 -2.12265524E-04 -1.68837675E-03 -1.01643070E-03  9.69907623E-04 -9.66990018E-05
 -6.17032877E-04 -1.51051371E-04 -1.83528810E-03 -2.15433068E-03 -5.23353115E-05
 -1.00187937E-03  3.83659546E-04  7.55655507E-05  7.23856639E-04  2.95567508E-03
 -2.23251545E-04  0.00000000E+00  6.27966856E-05 -2.12265524E-04 -1.68837675E-03
 -1.01643070E-03  9.69907623E-04  9.66990018E-05 -6.17032877E-04 -1.51051371E-04
 -1.83528810E-03 -2.15433068E-03 -5.23353115E-05  1.00187937E-03  3.83659546E-04
  2.33542972E-01  3.04059648E-01  1.82043306E-02 -1.22538582E-02  5.74459859E-03
  2.04310482E-04  2.09688065E-04  1.07196214E-04 -7.61921198E-04 -1.62683680E-03
 -1.50478772E-03  2.74092771E-04 -1.43433168E-03  1.10504208E-04 -9.53797046E-05
  1.34479214E-04 -1.15101359E-04  2.54770286E-05  6.34928020E-05 -1.32252326E-04
  2.29130523E-04 -5.73480514E-04 -1.00973134E-04  3.04127373E-04  3.69372802E-05
 -1.45280685E-04  7.96520166E-05 -6.98244551E-04 -1.73824325E-04 -2.83164744E-04
  2.24963826E-04 -2.77121801E-03 -3.65880054E-03  1.64563757E-03 -8.11968925E-03
  2.67542021E-02  1.02223064E-04  0.00000000E+00 -2.52261937E-04 -1.62607121E-03
  0.00000000E+00  9.29158807E-05  1.27380763E-02  0.00000000E+00 -5.01538381E-03
 -6.10121614E-05 -8.56987251E-05  0.00000000E+00  4.04076154E-05  0.00000000E+00
 -2.20100700E-04  4.56990377E-04  0.00000000E+00 -2.79619866E-04  0.00000000E+00
 -2.50223169E-04 -1.28186732E-05  0.00000000E+00 -5.49324582E-04  0.00000000E+00
  1.18264575E-06  0.00000000E+00  2.33542972E-01  3.04059648E-01  1.82043306E-02
 -1.22538582E-02  5.74459859E-03  2.04310482E-04 -2.09688065E-04  1.07196214E-04
 -7.61921198E-04  1.62683680E-03 -1.50478772E-03  2.74092771E-04  1.43433168E-03
  1.10504208E-04 -9.53797046E-05  1.34479214E-04  1.15101359E-04  2.54770286E-05
 -6.34928020E-05 -1.32252326E-04  2.29130523E-04  5.73480514E-04 -1.00973134E-04
 -3.04127373E-04  3.69372802E-05 -1.45280685E-04 -7.96520166E-05 -6.98244551E-04
  1.73824325E-04 -2.83164744E-04 -2.24963826E-04 -1.51051371E-04 -1.83528810E-03
 -2.15433068E-03  5.23353115E-05 -1.00187937E-03  3.83659546E-04 -2.12265524E-04
 -1.68837675E-03 -1.01643070E-03 -9.69907623E-04 -9.66990018E-05 -6.17032877E-04
  7.55655507E-05  7.23856639E-04  2.95567508E-03  2.23251545E-04  0.00000000E+00
  6.27966856E-05 -1.51051371E-04 -1.83528810E-03 -2.15433068E-03  5.23353115E-05
  1.00187937E-03  3.83659546E-04 -2.12265524E-04 -1.68837675E-03 -1.01643070E-03
 -9.69907623E-04  9.66990018E-05 -6.17032877E-04  1.04817162E-03  1.37667228E-03
  1.34202477E-05  6.31392379E-04 -3.73561096E-02  0.00000000E+00  0.00000000E+00
 -4.43527516E-05  0.00000000E+00  0.00000000E+00  2.69980539E-04  0.00000000E+00
  0.00000000E+00  1.12615685E-02 -3.85867844E-05  0.00000000E+00  0.00000000E+00
 -1.30500557E-04  0.00000000E+00 -4.36644393E-04  0.00000000E+00  0.00000000E+00
  1.90335791E-03  0.00000000E+00  2.55006714E-04  0.00000000E+00  0.00000000E+00
 -1.09294112E-04  0.00000000E+00  0.00000000E+00  0.00000000E+00  5.66008679E-05
  1.47102349E-03  4.80760450E-04  0.00000000E+00  1.70431334E-05 -1.56481571E-04
  5.66008679E-05  1.47102349E-03  4.80760450E-04  0.00000000E+00 -1.70431334E-05
 -1.56481571E-04  0.00000000E+00  0.00000000E+00  0.00000000E+00  0.00000000E+00
  0.00000000E+00  2.60156164E-04  0.00000000E+00  0.00000000E+00 -2.80544532E-04
  0.00000000E+00  0.00000000E+00 -6.01746017E-03  0.00000000E+00  0.00000000E+00
  0.00000000E+00 -8.11130237E-05  0.00000000E+00  0.00000000E+00  3.07260865E-05
  0.00000000E+00 -4.20791417E-04  0.00000000E+00  0.00000000E+00 -6.40283008E-04
  0.00000000E+00  3.93275994E-06  0.00000000E+00  0.00000000E+00 -4.72446787E-04
 -2.15631515E-04  0.00000000E+00  0.00000000E+00  0.00000000E+00  0.00000000E+00
  0.00000000E+00  0.00000000E+00  2.60156164E-04  0.00000000E+00  0.00000000E+00
 -2.80544532E-04  0.00000000E+00  0.00000000E+00 -6.01746017E-03  0.00000000E+00
  0.00000000E+00  0.00000000E+00 -8.11130237E-05  0.00000000E+00  0.00000000E+00
 -3.07260865E-05  0.00000000E+00 -4.20791417E-04  0.00000000E+00  0.00000000E+00
  6.40283008E-04  0.00000000E+00  3.93275994E-06  0.00000000E+00  0.00000000E+00
  4.72446787E-04 -2.15631515E-04  0.00000000E+00  2.33632672E-01  3.04168247E-01
  1.86739228E-02 -1.39237116E-02  2.78676070E-02 -2.74421962E-04  2.58880742E-04
  4.88393874E-05  1.46107353E-03 -2.12515957E-03 -6.77490690E-04 -3.47803789E-03
  2.11407806E-03  1.81023169E-03 -1.24399988E-04 -1.74696742E-04 -6.51680954E-05
  4.03850928E-05 -8.25487693E-05 -4.74929121E-05 -4.39988098E-04 -6.94839919E-04
 -7.05317649E-05  5.02174313E-04  2.55903849E-05  1.50618417E-04  5.16434501E-05
 -5.62935147E-04  9.98212526E-05  1.52331676E-04  1.59231105E-04 -2.65215252E-03
 -3.39937986E-03 -4.93349415E-04  3.64826331E-03 -1.90215988E-02  1.63528313E-04
  0.00000000E+00 -2.30913973E-04 -1.79154582E-03  0.00000000E+00  4.21004337E-05
 -2.67622003E-03  0.00000000E+00 -2.69543451E-05  2.69521538E-05 -6.54261635E-05
  0.00000000E+00 -4.99974743E-05  0.00000000E+00 -3.96879587E-04 -1.07365536E-04
  0.00000000E+00  1.00699788E-03  0.00000000E+00 -2.65648387E-04 -4.19793451E-05
  0.00000000E+00 -4.56843896E-04  0.00000000E+00 -7.06893216E-05  0.00000000E+00
  2.33632672E-01  3.04168247E-01  1.86739228E-02 -1.39237116E-02  2.78676070E-02
 -2.74421962E-04 -2.58880742E-04  4.88393874E-05  1.46107353E-03  2.12515957E-03
 -6.77490690E-04 -3.47803789E-03 -2.11407806E-03  1.81023169E-03 -1.24399988E-04
 -1.74696742E-04  6.51680954E-05  4.03850928E-05  8.25487693E-05 -4.74929121E-05
 -4.39988098E-04  6.94839919E-04 -7.05317649E-05 -5.02174313E-04  2.55903849E-05
  1.50618417E-04 -5.16434501E-05 -5.62935147E-04 -9.98212526E-05  1.52331676E-04
 -1.59231105E-04 -1.34430569E-04 -1.89138724E-03 -1.85203373E-03  9.02976863E-04
 -1.59080501E-04 -5.91178110E-04 -1.69842219E-04 -2.03368697E-03 -4.05072107E-03
 -1.14663896E-04 -9.57922136E-04  3.50290626E-04 -1.08073579E-04  7.95879455E-04
  3.53289834E-03 -2.10022779E-04  0.00000000E+00  9.94656487E-05 -1.34430569E-04
 -1.89138724E-03 -1.85203373E-03  9.02976863E-04  1.59080501E-04 -5.91178110E-04
 -1.69842219E-04 -2.03368697E-03 -4.05072107E-03 -1.14663896E-04  9.57922136E-04
  3.50290626E-04 -2.33632672E-01 -3.04168247E-01 -1.86739228E-02  1.39237116E-02
 -2.78676070E-02 -2.74421962E-04 -2.58880742E-04 -4.88393874E-05  1.46107353E-03
  2.12515957E-03  6.77490690E-04 -3.47803789E-03 -2.11407806E-03 -1.81023169E-03
  1.24399988E-04 -1.74696742E-04  6.51680954E-05 -4.03850928E-05 -8.25487693E-05
  4.74929121E-05 -4.39988098E-04  6.94839919E-04  7.05317649E-05  5.02174313E-04
 -2.55903849E-05  1.50618417E-04 -5.16434501E-05  5.62935147E-04  9.98212526E-05
  1.52331676E-04 -1.59231105E-04  2.65215252E-03  3.39937986E-03  4.93349415E-04
 -3.64826331E-03  1.90215988E-02  1.63528313E-04  0.00000000E+00  2.30913973E-04
 -1.79154582E-03  0.00000000E+00 -4.21004337E-05 -2.67622003E-03  0.00000000E+00
  2.69543451E-05 -2.69521538E-05 -6.54261635E-05  0.00000000E+00  4.99974743E-05
  0.00000000E+00  3.96879587E-04 -1.07365536E-04  0.00000000E+00 -1.00699788E-03
  0.00000000E+00  2.65648387E-04 -4.19793451E-05  0.00000000E+00  4.56843896E-04
  0.00000000E+00 -7.06893216E-05  0.00000000E+00 -2.33632672E-01 -3.04168247E-01
 -1.86739228E-02  1.39237116E-02 -2.78676070E-02 -2.74421962E-04  2.58880742E-04
 -4.88393874E-05  1.46107353E-03 -2.12515957E-03  6.77490690E-04 -3.47803789E-03
  2.11407806E-03 -1.81023169E-03  1.24399988E-04 -1.74696742E-04 -6.51680954E-05
 -4.03850928E-05  8.25487693E-05  4.74929121E-05 -4.39988098E-04 -6.94839919E-04
  7.05317649E-05 -5.02174313E-04 -2.55903849E-05  1.50618417E-04  5.16434501E-05
  5.62935147E-04 -9.98212526E-05  1.52331676E-04  1.59231105E-04  1.69842219E-04
  2.03368697E-03  4.05072107E-03 -1.14663896E-04  9.57922136E-04 -3.50290626E-04
  1.34430569E-04  1.89138724E-03  1.85203373E-03  9.02976863E-04  1.59080501E-04
  5.91178110E-04  1.08073579E-04 -7.95879455E-04 -3.53289834E-03 -2.10022779E-04
  0.00000000E+00 -9.94656487E-05  1.69842219E-04  2.03368697E-03  4.05072107E-03
 -1.14663896E-04 -9.57922136E-04 -3.50290626E-04  1.34430569E-04  1.89138724E-03
  1.85203373E-03  9.02976863E-04 -1.59080501E-04  5.91178110E-04  0.00000000E+00
  0.00000000E+00  0.00000000E+00  0.00000000E+00  0.00000000E+00  6.14519258E-05
  0.00000000E+00  0.00000000E+00 -2.22112535E-03  0.00000000E+00  0.00000000E+00
  1.86151868E-03  0.00000000E+00  0.00000000E+00  0.00000000E+00  3.03461565E-05
  0.00000000E+00  0.00000000E+00  0.00000000E+00  0.00000000E+00  1.39518896E-03
  0.00000000E+00  0.00000000E+00  0.00000000E+00  0.00000000E+00 -1.87233834E-04
  0.00000000E+00  0.00000000E+00  0.00000000E+00  2.53977898E-05  0.00000000E+00
  0.00000000E+00  0.00000000E+00  0.00000000E+00 -7.91546000E-05  0.00000000E+00
  0.00000000E+00  0.00000000E+00  0.00000000E+00  0.00000000E+00 -7.91546000E-05
  0.00000000E+00  0.00000000E+00  3.30222323E-01  4.29909799E-01  3.06426749E-02
 -3.81660717E-02  6.29496799E-02  0.00000000E+00 -3.95628028E-04  6.63113147E-04
  0.00000000E+00  6.49617568E-04 -3.17643898E-03  0.00000000E+00  5.39467445E-04
  1.77500887E-02 -2.29598206E-04  0.00000000E+00  9.83871418E-05  1.24429260E-04
  0.00000000E+00  3.32319585E-04  0.00000000E+00  1.37557371E-04  2.12752279E-04
  0.00000000E+00 -1.61778958E-04  0.00000000E+00 -9.95302182E-05  4.85557380E-05
  0.00000000E+00  0.00000000E+00 -1.91974619E-04  3.30222323E-01  4.29909799E-01
  3.06426749E-02 -3.81660717E-02  6.29496799E-02  0.00000000E+00  3.95628028E-04
  6.63113147E-04  0.00000000E+00 -6.49617568E-04 -3.17643898E-03  0.00000000E+00
 -5.39467445E-04  1.77500887E-02 -2.29598206E-04  0.00000000E+00 -9.83871418E-05
  1.24429260E-04  0.00000000E+00  3.32319585E-04  0.00000000E+00 -1.37557371E-04
  2.12752279E-04  0.00000000E+00 -1.61778958E-04  0.00000000E+00  9.95302182E-05
  4.85557380E-05  0.00000000E+00  0.00000000E+00  1.91974619E-04 -6.42198762E-03
 -8.35425422E-03 -5.84169233E-05 -3.76633006E-04 -2.94234820E-02 -2.04567363E-04
  6.57683464E-05 -2.45981004E-05 -1.44740107E-04 -3.31340011E-04 -5.56940564E-04
  7.22866709E-03 -3.27358101E-03  9.41760461E-04 -6.44504108E-07 -1.13263004E-04
 -3.78720156E-06  5.02294392E-05  7.17148473E-05  1.32524021E-04  7.72721585E-04
  1.95715971E-04 -4.77315422E-04  9.62352862E-05 -1.79125720E-04  7.59945914E-05
  1.44966041E-05  2.74070079E-04 -1.05743845E-04  1.50492478E-04 -2.87920488E-04
  1.17399832E-04  2.27327643E-04 -7.91712190E-04 -1.21211835E-03  1.22044810E-02
  1.36461719E-04  0.00000000E+00  1.19638466E-04 -4.01358517E-04  0.00000000E+00
  1.35661815E-03  3.11278018E-04  0.00000000E+00  4.84854413E-04 -2.13957228E-05
 -4.72302647E-05  0.00000000E+00 -2.45930956E-05  0.00000000E+00 -2.34037138E-04
 -4.72698412E-04  0.00000000E+00  4.73498230E-04  0.00000000E+00 -2.22876273E-05
 -1.23693676E-04  0.00000000E+00  5.26701417E-05  0.00000000E+00 -8.25024870E-05
  0.00000000E+00 -6.42198762E-03 -8.35425422E-03 -5.84169233E-05 -3.76633006E-04
 -2.94234820E-02 -2.04567363E-04 -6.57683464E-05 -2.45981004E-05 -1.44740107E-04
  3.31340011E-04 -5.56940564E-04  7.22866709E-03  3.27358101E-03  9.41760461E-04
 -6.44504108E-07 -1.13263004E-04  3.78720156E-06  5.02294392E-05 -7.17148473E-05
  1.32524021E-04  7.72721585E-04 -1.95715971E-04 -4.77315422E-04 -9.62352862E-05
 -1.79125720E-04  7.59945914E-05 -1.44966041E-05  2.74070079E-04  1.05743845E-04
  1.50492478E-04  2.87920488E-04  6.99730054E-05  1.00084724E-03  9.46756625E-04
  1.07104332E-05 -2.87543231E-05  2.06144724E-04 -1.65395651E-06  3.05186652E-04
  1.80537121E-03  1.76299092E-04  9.85829265E-05  1.33731102E-04  7.99393416E-05
 -4.32963143E-04 -2.32390902E-03 -1.07764845E-05  0.00000000E+00  3.14490367E-05
  6.99730054E-05  1.00084724E-03  9.46756625E-04  1.07104332E-05  2.87543231E-05
  2.06144724E-04 -1.65395651E-06  3.05186652E-04  1.80537121E-03  1.76299092E-04
 -9.85829265E-05  1.33731102E-04 -6.42198762E-03 -8.35425422E-03 -5.84169233E-05
 -3.76633006E-04 -2.94234820E-02  2.04567363E-04  6.57683464E-05 -2.45981004E-05
  1.44740107E-04 -3.31340011E-04 -5.56940564E-04 -7.22866709E-03 -3.27358101E-03
  9.41760461E-04 -6.44504108E-07  1.13263004E-04 -3.78720156E-06  5.02294392E-05
 -7.17148473E-05  1.32524021E-04 -7.72721585E-04  1.95715971E-04 -4.77315422E-04
 -9.62352862E-05 -1.79125720E-04 -7.59945914E-05  1.44966041E-05  2.74070079E-04
  1.05743845E-04 -1.50492478E-04 -2.87920488E-04  1.17399832E-04  2.27327643E-04
 -7.91712190E-04 -1.21211835E-03  1.22044810E-02 -1.36461719E-04  0.00000000E+00
  1.19638466E-04  4.01358517E-04  0.00000000E+00  1.35661815E-03 -3.11278018E-04
  0.00000000E+00  4.84854413E-04 -2.13957228E-05  4.72302647E-05  0.00000000E+00
 -2.45930956E-05  0.00000000E+00 -2.34037138E-04  4.72698412E-04  0.00000000E+00
  4.73498230E-04  0.00000000E+00 -2.22876273E-05  1.23693676E-04  0.00000000E+00
  5.26701417E-05  0.00000000E+00  8.25024870E-05  0.00000000E+00 -6.42198762E-03
 -8.35425422E-03 -5.84169233E-05 -3.76633006E-04 -2.94234820E-02  2.04567363E-04
 -6.57683464E-05 -2.45981004E-05  1.44740107E-04  3.31340011E-04 -5.56940564E-04
 -7.22866709E-03  3.27358101E-03  9.41760461E-04 -6.44504108E-07  1.13263004E-04
  3.78720156E-06  5.02294392E-05  7.17148473E-05  1.32524021E-04 -7.72721585E-04
 -1.95715971E-04 -4.77315422E-04  9.62352862E-05 -1.79125720E-04 -7.59945914E-05
 -1.44966041E-05  2.74070079E-04 -1.05743845E-04 -1.50492478E-04  2.87920488E-04
 -1.65395651E-06  3.05186652E-04  1.80537121E-03 -1.76299092E-04  9.85829265E-05
  1.33731102E-04  6.99730054E-05  1.00084724E-03  9.46756625E-04 -1.07104332E-05
 -2.87543231E-05  2.06144724E-04  7.99393416E-05 -4.32963143E-04 -2.32390902E-03
  1.07764845E-05  0.00000000E+00  3.14490367E-05 -1.65395651E-06  3.05186652E-04
  1.80537121E-03 -1.76299092E-04 -9.85829265E-05  1.33731102E-04  6.99730054E-05
  1.00084724E-03  9.46756625E-04 -1.07104332E-05  2.87543231E-05  2.06144724E-04
 -1.33081537E-04 -2.88601847E-04  2.40958876E-03 -9.49942958E-03 -7.22629722E-03
  0.00000000E+00  0.00000000E+00 -4.16897840E-04  0.00000000E+00  0.00000000E+00
  4.03636720E-03  0.00000000E+00  0.00000000E+00  2.57703522E-04 -3.18004865E-05
  0.00000000E+00  0.00000000E+00 -8.17459548E-05  0.00000000E+00 -6.79909275E-04
  0.00000000E+00  0.00000000E+00 -1.31215949E-05  0.00000000E+00  8.03578322E-05
  0.00000000E+00  0.00000000E+00  1.03180691E-04  0.00000000E+00  0.00000000E+00
  0.00000000E+00 -2.22487145E-05  7.53777936E-04  1.10126909E-03  0.00000000E+00
  5.38074623E-05 -1.58994921E-04 -2.22487145E-05  7.53777936E-04  1.10126909E-03
  0.00000000E+00 -5.38074623E-05 -1.58994921E-04  3.30353589E-01  4.29833300E-01
  2.93159118E-02 -2.27299134E-02  1.12635795E-01  0.00000000E+00  1.05640355E-04
  5.24105698E-04  0.00000000E+00 -1.37822176E-02 -2.98581806E-03  0.00000000E+00
 -1.77151787E-02  2.10652223E-02 -8.43442537E-04  0.00000000E+00  2.02942805E-04
 -3.84693154E-04  0.00000000E+00 -3.11301710E-04  0.00000000E+00 -9.69366077E-04
 -6.91748950E-03  0.00000000E+00  1.07241106E-04  0.00000000E+00  6.56317833E-04
 -1.20729010E-04  0.00000000E+00  0.00000000E+00  9.65350566E-04 -3.30353589E-01
 -4.29833300E-01 -2.93159118E-02  2.27299134E-02 -1.12635795E-01  0.00000000E+00
  1.05640355E-04 -5.24105698E-04  0.00000000E+00 -1.37822176E-02  2.98581806E-03
  0.00000000E+00 -1.77151787E-02 -2.10652223E-02  8.43442537E-04  0.00000000E+00
  2.02942805E-04  3.84693154E-04  0.00000000E+00  3.11301710E-04  0.00000000E+00
 -9.69366077E-04  6.91748950E-03  0.00000000E+00 -1.07241106E-04  0.00000000E+00
  6.56317833E-04  1.20729010E-04  0.00000000E+00  0.00000000E+00  9.65350566E-04
  5.98317017E-03  7.79808494E-03  4.51513070E-04 -3.65799237E-03  2.66721369E-02
  2.40110287E-04 -6.82246873E-05 -5.32107468E-05  1.88787562E-03 -5.94573591E-04
  3.19575912E-03 -7.87555078E-03  2.15248608E-03  1.65289772E-03  4.57190405E-05
  7.07092624E-05 -1.60455464E-05 -1.96826351E-05  9.06897176E-06 -3.59738031E-04
 -7.22520553E-04  1.04539372E-03 -4.30549751E-04  3.16325983E-04  1.72555304E-04
 -3.87545472E-05 -7.04288215E-05 -2.66933737E-04  1.11710564E-04 -1.19768308E-04
  1.86510105E-04  0.00000000E+00  0.00000000E+00  0.00000000E+00  0.00000000E+00
  0.00000000E+00  0.00000000E+00 -1.85926471E-04  0.00000000E+00  0.00000000E+00
  1.77694477E-03  0.00000000E+00  0.00000000E+00  2.84737086E-03  0.00000000E+00
  0.00000000E+00  0.00000000E+00  1.28742837E-05  0.00000000E+00  2.25475687E-05
  0.00000000E+00  0.00000000E+00 -9.02368644E-04  0.00000000E+00 -9.83217982E-05
  0.00000000E+00  0.00000000E+00  1.08864062E-04  0.00000000E+00  2.93839133E-05
  0.00000000E+00  1.12838760E-05 -5.98317017E-03 -7.79808494E-03 -4.51513070E-04
  3.65799237E-03 -2.66721369E-02 -2.40110287E-04 -6.82246873E-05  5.32107468E-05
 -1.88787562E-03 -5.94573591E-04 -3.19575912E-03  7.87555078E-03  2.15248608E-03
 -1.65289772E-03 -4.57190405E-05 -7.07092624E-05 -1.60455464E-05  1.96826351E-05
  9.06897176E-06  3.59738031E-04  7.22520553E-04  1.04539372E-03  4.30549751E-04
  3.16325983E-04 -1.72555304E-04  3.87545472E-05 -7.04288215E-05  2.66933737E-04
  1.11710564E-04  1.19768308E-04  1.86510105E-04 -2.65173686E-05  7.62585193E-04
  1.02879588E-03 -3.17571182E-04  1.60262914E-04 -2.02967161E-04 -1.01412864E-05
 -2.88958997E-04 -2.91256699E-03 -1.93225224E-04 -2.68674647E-05 -2.62608494E-05
  0.00000000E+00  0.00000000E+00  0.00000000E+00  0.00000000E+00 -2.56261856E-05
  0.00000000E+00  2.65173686E-05 -7.62585193E-04 -1.02879588E-03  3.17571182E-04
  1.60262914E-04  2.02967161E-04  1.01412864E-05  2.88958997E-04  2.91256699E-03
  1.93225224E-04 -2.68674647E-05  2.62608494E-05  5.98317017E-03  7.79808494E-03
  4.51513070E-04 -3.65799237E-03  2.66721369E-02 -2.40110287E-04 -6.82246873E-05
 -5.32107468E-05 -1.88787562E-03 -5.94573591E-04  3.19575912E-03  7.87555078E-03
  2.15248608E-03  1.65289772E-03  4.57190405E-05 -7.07092624E-05 -1.60455464E-05
 -1.96826351E-05 -9.06897176E-06 -3.59738031E-04  7.22520553E-04  1.04539372E-03
 -4.30549751E-04 -3.16325983E-04  1.72555304E-04  3.87545472E-05 -7.04288215E-05
 -2.66933737E-04 -1.11710564E-04  1.19768308E-04  1.86510105E-04  0.00000000E+00
  0.00000000E+00  0.00000000E+00  0.00000000E+00  0.00000000E+00  0.00000000E+00
 -1.85926471E-04  0.00000000E+00  0.00000000E+00  1.77694477E-03  0.00000000E+00
  0.00000000E+00  2.84737086E-03  0.00000000E+00  0.00000000E+00  0.00000000E+00
  1.28742837E-05  0.00000000E+00 -2.25475687E-05  0.00000000E+00  0.00000000E+00
 -9.02368644E-04  0.00000000E+00  9.83217982E-05  0.00000000E+00  0.00000000E+00
  1.08864062E-04  0.00000000E+00 -2.93839133E-05  0.00000000E+00  1.12838760E-05
 -5.98317017E-03 -7.79808494E-03 -4.51513070E-04  3.65799237E-03 -2.66721369E-02
  2.40110287E-04 -6.82246873E-05  5.32107468E-05  1.88787562E-03 -5.94573591E-04
 -3.19575912E-03 -7.87555078E-03  2.15248608E-03 -1.65289772E-03 -4.57190405E-05
  7.07092624E-05 -1.60455464E-05  1.96826351E-05 -9.06897176E-06  3.59738031E-04
 -7.22520553E-04  1.04539372E-03  4.30549751E-04 -3.16325983E-04 -1.72555304E-04
 -3.87545472E-05 -7.04288215E-05  2.66933737E-04 -1.11710564E-04 -1.19768308E-04
  1.86510105E-04 -1.01412864E-05 -2.88958997E-04 -2.91256699E-03  1.93225224E-04
 -2.68674647E-05 -2.62608494E-05 -2.65173686E-05  7.62585193E-04  1.02879588E-03
  3.17571182E-04  1.60262914E-04 -2.02967161E-04  0.00000000E+00  0.00000000E+00
  0.00000000E+00  0.00000000E+00 -2.56261856E-05  0.00000000E+00  1.01412864E-05
  2.88958997E-04  2.91256699E-03 -1.93225224E-04 -2.68674647E-05  2.62608494E-05
  2.65173686E-05 -7.62585193E-04 -1.02879588E-03 -3.17571182E-04  1.60262914E-04
  2.02967161E-04  0.00000000E+00  0.00000000E+00  0.00000000E+00  0.00000000E+00
  0.00000000E+00  0.00000000E+00  1.60236353E-04  0.00000000E+00  0.00000000E+00
 -1.00137304E-03  0.00000000E+00  0.00000000E+00  1.25046181E-03  0.00000000E+00
  0.00000000E+00  0.00000000E+00 -8.22342091E-05  0.00000000E+00  0.00000000E+00
  0.00000000E+00  0.00000000E+00  8.25711906E-04  0.00000000E+00  0.00000000E+00
  0.00000000E+00  0.00000000E+00 -6.34599066E-06  0.00000000E+00  0.00000000E+00
  0.00000000E+00  1.74527778E-05 -9.88418991E-06  3.73881663E-04  4.24102951E-04
  0.00000000E+00  3.55563008E-05  8.98968927E-05  9.88418991E-06 -3.73881663E-04
 -4.24102951E-04  0.00000000E+00  3.55563008E-05 -8.98968927E-05 -4.56951836E-02
 -9.59021210E-02  1.38805289E-01  1.63110377E-01 -5.51785430E-02  0.00000000E+00
 -3.95432174E-02  3.72582745E-02  0.00000000E+00 -2.11754627E-02  3.10090862E-02
  0.00000000E+00 -2.21302205E-03 -1.97866024E-02 -2.86816804E-03  0.00000000E+00
 -2.77658402E-04 -1.17872498E-03  0.00000000E+00 -1.05592453E-03  0.00000000E+00
 -1.63599753E-03  1.47950570E-03  0.00000000E+00 -1.41209349E-03  0.00000000E+00
  6.48507710E-04  1.25875894E-03  0.00000000E+00  0.00000000E+00  1.76268869E-03
 -4.56951836E-02 -9.59021210E-02  1.38805289E-01  1.63110377E-01 -5.51785430E-02
  0.00000000E+00  3.95432174E-02  3.72582745E-02  0.00000000E+00  2.11754627E-02
  3.10090862E-02  0.00000000E+00  2.21302205E-03 -1.97866024E-02 -2.86816804E-03
  0.00000000E+00  2.77658402E-04 -1.17872498E-03  0.00000000E+00 -1.05592453E-03
  0.00000000E+00  1.63599753E-03  1.47950570E-03  0.00000000E+00 -1.41209349E-03
  0.00000000E+00 -6.48507710E-04  1.25875894E-03  0.00000000E+00  0.00000000E+00
 -1.76268869E-03 -2.95486095E-02 -6.20885225E-02  9.23712822E-02  9.46730311E-02
  6.07111268E-02 -2.40616016E-02  2.94511513E-02  2.97995852E-03 -1.80665166E-02
  2.05516302E-02  4.54409990E-03 -1.35031565E-02  9.97253014E-03  4.85139543E-03
 -1.25172722E-03  6.19014644E-04  6.01888616E-04 -1.83836631E-04 -1.95326890E-03
 -1.98640031E-03  2.97748044E-04  6.65350368E-04 -4.29933310E-04 -3.24996128E-03
  7.32175021E-05  4.91806763E-04  6.61258437E-05 -1.22515512E-03  4.76423533E-04
  3.81472896E-04  7.13929638E-04 -3.32138368E-02 -6.96830432E-02  9.79724545E-02
  1.36600374E-01 -7.64700962E-02 -2.39777245E-02  0.00000000E+00 -2.50092090E-02
 -2.36845531E-02  0.00000000E+00 -2.20947997E-02  2.27798049E-02  0.00000000E+00
  1.13979536E-02  7.75018042E-04  4.09907272E-04  0.00000000E+00 -1.76469372E-05
  0.00000000E+00  2.36970783E-03  4.10253351E-03  0.00000000E+00  2.85312725E-03
  0.00000000E+00 -1.95101345E-04 -3.35370664E-04  0.00000000E+00  2.00977707E-03
  0.00000000E+00 -2.10640650E-04  0.00000000E+00 -2.95486095E-02 -6.20885225E-02
  9.23712822E-02  9.46730311E-02  6.07111268E-02 -2.40616016E-02 -2.94511513E-02
  2.97995852E-03 -1.80665166E-02 -2.05516302E-02  4.54409990E-03 -1.35031565E-02
 -9.97253014E-03  4.85139543E-03 -1.25172722E-03  6.19014644E-04 -6.01888616E-04
 -1.83836631E-04  1.95326890E-03 -1.98640031E-03  2.97748044E-04 -6.65350368E-04
 -4.29933310E-04  3.24996128E-03  7.32175021E-05  4.91806763E-04 -6.61258437E-05
 -1.22515512E-03 -4.76423533E-04  3.81472896E-04 -7.13929638E-04  1.44573152E-02
  1.64195739E-02  1.02588730E-03 -2.74520597E-03  1.14792309E-03  1.57106010E-03
  1.42876370E-02  1.35427675E-02 -2.29972482E-03 -6.00074254E-04  2.65201331E-03
 -7.35280198E-04  1.32787955E-02  1.11158267E-02 -2.52136557E-04 -1.84032518E-03
  0.00000000E+00 -1.53081813E-03  1.44573152E-02  1.64195739E-02  1.02588730E-03
 -2.74520597E-03 -1.14792309E-03  1.57106010E-03  1.42876370E-02  1.35427675E-02
 -2.29972482E-03 -6.00074254E-04 -2.65201331E-03 -7.35280198E-04 -2.95486095E-02
 -6.20885225E-02  9.23712822E-02  9.46730311E-02  6.07111268E-02  2.40616016E-02
  2.94511513E-02  2.97995852E-03  1.80665166E-02  2.05516302E-02  4.54409990E-03
  1.35031565E-02  9.97253014E-03  4.85139543E-03 -1.25172722E-03 -6.19014644E-04
  6.01888616E-04 -1.83836631E-04  1.95326890E-03 -1.98640031E-03 -2.97748044E-04
  6.65350368E-04 -4.29933310E-04  3.24996128E-03  7.32175021E-05 -4.91806763E-04
  6.61258437E-05 -1.22515512E-03 -4.76423533E-04 -3.81472896E-04  7.13929638E-04
 -3.32138368E-02 -6.96830432E-02  9.79724545E-02  1.36600374E-01 -7.64700962E-02
  2.39777245E-02  0.00000000E+00 -2.50092090E-02  2.36845531E-02  0.00000000E+00
 -2.20947997E-02 -2.27798049E-02  0.00000000E+00  1.13979536E-02  7.75018042E-04
 -4.09907272E-04  0.00000000E+00 -1.76469372E-05  0.00000000E+00  2.36970783E-03
 -4.10253351E-03  0.00000000E+00  2.85312725E-03  0.00000000E+00 -1.95101345E-04
  3.35370664E-04  0.00000000E+00  2.00977707E-03  0.00000000E+00  2.10640650E-04
  0.00000000E+00 -2.95486095E-02 -6.20885225E-02  9.23712822E-02  9.46730311E-02
  6.07111268E-02  2.40616016E-02 -2.94511513E-02  2.97995852E-03  1.80665166E-02
 -2.05516302E-02  4.54409990E-03  1.35031565E-02 -9.97253014E-03  4.85139543E-03
 -1.25172722E-03 -6.19014644E-04 -6.01888616E-04 -1.83836631E-04 -1.95326890E-03
 -1.98640031E-03 -2.97748044E-04 -6.65350368E-04 -4.29933310E-04 -3.24996128E-03
  7.32175021E-05 -4.91806763E-04 -6.61258437E-05 -1.22515512E-03  4.76423533E-04
 -3.81472896E-04 -7.13929638E-04  1.42876370E-02  1.35427675E-02 -2.29972482E-03
  6.00074254E-04  2.65201331E-03 -7.35280198E-04  1.44573152E-02  1.64195739E-02
  1.02588730E-03  2.74520597E-03  1.14792309E-03  1.57106010E-03  1.32787955E-02
  1.11158267E-02 -2.52136557E-04  1.84032518E-03  0.00000000E+00 -1.53081813E-03
  1.42876370E-02  1.35427675E-02 -2.29972482E-03  6.00074254E-04 -2.65201331E-03
 -7.35280198E-04  1.44573152E-02  1.64195739E-02  1.02588730E-03  2.74520597E-03
 -1.14792309E-03  1.57106010E-03 -2.54814337E-02 -5.36515024E-02  7.94340450E-02
  8.82415205E-02  7.19481499E-02  0.00000000E+00  0.00000000E+00 -2.69748002E-02
  0.00000000E+00  0.00000000E+00 -2.23604782E-02  0.00000000E+00  0.00000000E+00
 -1.66933630E-02  1.19646662E-03  0.00000000E+00  0.00000000E+00  1.46043630E-03
  0.00000000E+00  1.39743419E-03  0.00000000E+00  0.00000000E+00 -3.19506403E-04
  0.00000000E+00 -1.87317289E-04  0.00000000E+00  0.00000000E+00 -1.43641056E-03
  0.00000000E+00  0.00000000E+00  0.00000000E+00  1.30942893E-02  1.18515767E-02
 -1.13501106E-03  0.00000000E+00  1.60789920E-03 -1.76369273E-03  1.30942893E-02
  1.18515767E-02 -1.13501106E-03  0.00000000E+00 -1.60789920E-03 -1.76369273E-03
  0.00000000E+00  0.00000000E+00  0.00000000E+00  0.00000000E+00  0.00000000E+00
  7.05023520E-02  0.00000000E+00  0.00000000E+00  4.19805626E-02  0.00000000E+00
  0.00000000E+00  1.29172310E-02  0.00000000E+00  0.00000000E+00  0.00000000E+00
  4.63831094E-03  0.00000000E+00  0.00000000E+00 -7.71662023E-04  0.00000000E+00
  6.50160209E-03  0.00000000E+00  0.00000000E+00 -1.90298272E-03  0.00000000E+00
  1.30775235E-04  0.00000000E+00  0.00000000E+00 -2.58197301E-04 -2.97425038E-04
  0.00000000E+00  0.00000000E+00  0.00000000E+00  0.00000000E+00  0.00000000E+00
  0.00000000E+00  7.05023520E-02  0.00000000E+00  0.00000000E+00  4.19805626E-02
  0.00000000E+00  0.00000000E+00  1.29172310E-02  0.00000000E+00  0.00000000E+00
  0.00000000E+00  4.63831094E-03  0.00000000E+00  0.00000000E+00  7.71662023E-04
  0.00000000E+00  6.50160209E-03  0.00000000E+00  0.00000000E+00  1.90298272E-03
  0.00000000E+00  1.30775235E-04  0.00000000E+00  0.00000000E+00  2.58197301E-04
 -2.97425038E-04  0.00000000E+00 -3.80280119E-02 -8.05206088E-02  1.22511604E-01
  1.28261575E-01  1.18668800E-02  2.40995840E-03  3.41299570E-02  1.19424535E-02
 -2.61479707E-03  2.57952090E-02  8.96966406E-03 -5.34048756E-04  1.71847409E-03
  5.78183464E-03 -3.88858496E-04  8.37667173E-05  1.34406329E-03 -1.84374446E-03
 -5.15980484E-04 -4.58793935E-04  2.87120930E-03  2.68942307E-03 -3.49519768E-03
 -2.95919110E-03  5.13205652E-05 -3.16039925E-05  4.37103530E-04 -2.08801289E-03
  8.29420779E-04  3.47541440E-04  3.60845245E-04 -4.64952125E-02 -9.83842944E-02
  1.47260124E-01  1.67688203E-01  6.71075308E-04  1.99919050E-03  0.00000000E+00
 -3.61300423E-02 -1.66585908E-03  0.00000000E+00 -2.69871014E-02  1.04856649E-02
  0.00000000E+00 -7.84014779E-03  1.68193431E-03  5.47118388E-04  0.00000000E+00
 -1.79614446E-03  0.00000000E+00  4.81894808E-03 -1.46401246E-03  0.00000000E+00
 -3.19802417E-03  0.00000000E+00 -4.20657012E-04 -3.51062167E-04  0.00000000E+00
  3.58102199E-03  0.00000000E+00  6.05625208E-05  0.00000000E+00 -3.80280119E-02
 -8.05206088E-02  1.22511604E-01  1.28261575E-01  1.18668800E-02  2.40995840E-03
 -3.41299570E-02  1.19424535E-02 -2.61479707E-03 -2.57952090E-02  8.96966406E-03
 -5.34048756E-04 -1.71847409E-03  5.78183464E-03 -3.88858496E-04  8.37667173E-05
 -1.34406329E-03 -1.84374446E-03  5.15980484E-04 -4.58793935E-04  2.87120930E-03
 -2.68942307E-03 -3.49519768E-03  2.95919110E-03  5.13205652E-05 -3.16039925E-05
 -4.37103530E-04 -2.08801289E-03 -8.29420779E-04  3.47541440E-04 -3.60845245E-04
  2.85860939E-02  3.57051194E-02  4.80589062E-03 -4.39687430E-03  1.80224671E-03
  3.51545132E-03  2.16210501E-02  2.37975474E-02  2.76888883E-03  4.02085989E-04
  4.00972635E-03 -9.13559563E-04  2.98959736E-02  3.36779719E-02  2.42337240E-03
 -3.62486377E-03  0.00000000E+00 -4.00832566E-03  2.85860939E-02  3.57051194E-02
  4.80589062E-03 -4.39687430E-03 -1.80224671E-03  3.51545132E-03  2.16210501E-02
  2.37975474E-02  2.76888883E-03  4.02085989E-04 -4.00972635E-03 -9.13559563E-04
  3.80280119E-02  8.05206088E-02 -1.22511604E-01 -1.28261575E-01 -1.18668800E-02
  2.40995840E-03 -3.41299570E-02 -1.19424535E-02 -2.61479707E-03 -2.57952090E-02
 -8.96966406E-03 -5.34048756E-04 -1.71847409E-03 -5.78183464E-03  3.88858496E-04
  8.37667173E-05 -1.34406329E-03  1.84374446E-03 -5.15980484E-04  4.58793935E-04
  2.87120930E-03 -2.68942307E-03  3.49519768E-03 -2.95919110E-03 -5.13205652E-05
 -3.16039925E-05 -4.37103530E-04  2.08801289E-03  8.29420779E-04  3.47541440E-04
 -3.60845245E-04  4.64952125E-02  9.83842944E-02 -1.47260124E-01 -1.67688203E-01
 -6.71075308E-04  1.99919050E-03  0.00000000E+00  3.61300423E-02 -1.66585908E-03
  0.00000000E+00  2.69871014E-02  1.04856649E-02  0.00000000E+00  7.84014779E-03
 -1.68193431E-03  5.47118388E-04  0.00000000E+00  1.79614446E-03  0.00000000E+00
 -4.81894808E-03 -1.46401246E-03  0.00000000E+00  3.19802417E-03  0.00000000E+00
  4.20657012E-04 -3.51062167E-04  0.00000000E+00 -3.58102199E-03  0.00000000E+00
  6.05625208E-05  0.00000000E+00  3.80280119E-02  8.05206088E-02 -1.22511604E-01
 -1.28261575E-01 -1.18668800E-02  2.40995840E-03  3.41299570E-02 -1.19424535E-02
 -2.61479707E-03  2.57952090E-02 -8.96966406E-03 -5.34048756E-04  1.71847409E-03
 -5.78183464E-03  3.88858496E-04  8.37667173E-05  1.34406329E-03  1.84374446E-03
  5.15980484E-04  4.58793935E-04  2.87120930E-03  2.68942307E-03  3.49519768E-03
  2.95919110E-03 -5.13205652E-05 -3.16039925E-05  4.37103530E-04  2.08801289E-03
 -8.29420779E-04  3.47541440E-04  3.60845245E-04 -2.16210501E-02 -2.37975474E-02
 -2.76888883E-03  4.02085989E-04 -4.00972635E-03  9.13559563E-04 -2.85860939E-02
 -3.57051194E-02 -4.80589062E-03 -4.39687430E-03 -1.80224671E-03 -3.51545132E-03
 -2.98959736E-02 -3.36779719E-02 -2.42337240E-03 -3.62486377E-03  0.00000000E+00
  4.00832566E-03 -2.16210501E-02 -2.37975474E-02 -2.76888883E-03  4.02085989E-04
  4.00972635E-03  9.13559563E-04 -2.85860939E-02 -3.57051194E-02 -4.80589062E-03
 -4.39687430E-03  1.80224671E-03 -3.51545132E-03  0.00000000E+00  0.00000000E+00
  0.00000000E+00  0.00000000E+00  0.00000000E+00  4.96458298E-02  0.00000000E+00
  0.00000000E+00  3.14592531E-02  0.00000000E+00  0.00000000E+00  1.78196392E-02
  0.00000000E+00  0.00000000E+00  0.00000000E+00 -4.12568808E-03  0.00000000E+00
  0.00000000E+00  0.00000000E+00  0.00000000E+00 -5.61620032E-03  0.00000000E+00
  0.00000000E+00  0.00000000E+00  0.00000000E+00  7.37475745E-04  0.00000000E+00
  0.00000000E+00  0.00000000E+00 -1.86392258E-04  0.00000000E+00  0.00000000E+00
  0.00000000E+00  0.00000000E+00  1.72488809E-03  0.00000000E+00  0.00000000E+00
  0.00000000E+00  0.00000000E+00  0.00000000E+00  1.72488809E-03  0.00000000E+00
  0.00000000E+00  3.98336574E-02  8.44969294E-02 -1.29459020E-01 -1.30501679E-01
 -2.18488930E-02  0.00000000E+00  4.52020129E-02 -1.89829284E-03  0.00000000E+00
  2.31563342E-02 -6.81705112E-04  0.00000000E+00  5.10723017E-03  1.51260300E-03
  4.64231245E-03  0.00000000E+00 -1.07534025E-03  2.52427888E-03  0.00000000E+00
  5.55503479E-03  0.00000000E+00 -9.54163157E-04  1.69248906E-03  0.00000000E+00
  1.13964404E-03  0.00000000E+00 -1.01893110E-03 -8.11334380E-04  0.00000000E+00
  0.00000000E+00 -1.80671349E-03  3.98336574E-02  8.44969294E-02 -1.29459020E-01
 -1.30501679E-01 -2.18488930E-02  0.00000000E+00 -4.52020129E-02 -1.89829284E-03
  0.00000000E+00 -2.31563342E-02 -6.81705112E-04  0.00000000E+00 -5.10723017E-03
  1.51260300E-03  4.64231245E-03  0.00000000E+00  1.07534025E-03  2.52427888E-03
  0.00000000E+00  5.55503479E-03  0.00000000E+00  9.54163157E-04  1.69248906E-03
  0.00000000E+00  1.13964404E-03  0.00000000E+00  1.01893110E-03 -8.11334380E-04
  0.00000000E+00  0.00000000E+00  1.80671349E-03  7.30056968E-03  1.54576024E-02
 -2.28171903E-02 -3.07095487E-02  1.94638599E-02  1.87128268E-02 -1.43552464E-03
  3.50438286E-02  1.38739457E-02 -3.52770632E-03  2.31699816E-02  1.56250680E-03
  5.39963881E-03  1.00834657E-02  1.42533845E-03 -1.59589193E-03  2.45390308E-03
 -1.24066026E-03  1.28037641E-03  2.81463393E-03 -3.77242605E-03  2.72022773E-03
 -3.46983692E-04  1.85122967E-03 -2.92430948E-04 -4.32826505E-04  2.14326005E-04
  3.69412280E-04 -9.78036392E-04 -8.48634951E-05 -1.99000036E-04 -3.49760431E-02
 -7.42577658E-02  1.13350125E-01  1.29163363E-01 -1.34030102E-02 -2.94244889E-02
  0.00000000E+00  5.14415501E-02 -2.21109452E-02  0.00000000E+00  2.76734989E-02
 -4.19444573E-03  0.00000000E+00  1.61058163E-02 -9.42513821E-04 -3.13070438E-03
  0.00000000E+00  2.93071742E-03  0.00000000E+00 -2.09880959E-03 -6.84776297E-03
  0.00000000E+00  2.78095617E-04  0.00000000E+00  2.68548932E-04  4.73388599E-04
  0.00000000E+00  2.77716230E-03  0.00000000E+00 -4.83918515E-04  0.00000000E+00
  7.30056968E-03  1.54576024E-02 -2.28171903E-02 -3.07095487E-02  1.94638599E-02
  1.87128268E-02  1.43552464E-03  3.50438286E-02  1.38739457E-02  3.52770632E-03
  2.31699816E-02  1.56250680E-03 -5.39963881E-03  1.00834657E-02  1.42533845E-03
 -1.59589193E-03 -2.45390308E-03 -1.24066026E-03 -1.28037641E-03  2.81463393E-03
 -3.77242605E-03 -2.72022773E-03 -3.46983692E-04 -1.85122967E-03 -2.92430948E-04
 -4.32826505E-04 -2.14326005E-04  3.69412280E-04  9.78036392E-04 -8.48634951E-05
  1.99000036E-04 -7.61939228E-03 -1.10820853E-02 -1.09087373E-03  1.97778812E-03
 -3.55202676E-04  1.94342109E-04 -1.20756545E-03 -2.26488947E-03 -2.63683054E-03
  4.78151834E-04  7.96279296E-05  1.18188910E-03  3.14249045E-02  4.07548501E-02
  4.75956093E-03 -5.84015835E-03  0.00000000E+00 -2.15847895E-03 -7.61939228E-03
 -1.10820853E-02 -1.09087373E-03  1.97778812E-03  3.55202676E-04  1.94342109E-04
 -1.20756545E-03 -2.26488947E-03 -2.63683054E-03  4.78151834E-04 -7.96279296E-05
  1.18188910E-03  7.30056968E-03  1.54576024E-02 -2.28171903E-02 -3.07095487E-02
  1.94638599E-02 -1.87128268E-02 -1.43552464E-03  3.50438286E-02 -1.38739457E-02
 -3.52770632E-03  2.31699816E-02 -1.56250680E-03  5.39963881E-03  1.00834657E-02
  1.42533845E-03  1.59589193E-03  2.45390308E-03 -1.24066026E-03 -1.28037641E-03
  2.81463393E-03  3.77242605E-03  2.72022773E-03 -3.46983692E-04 -1.85122967E-03
 -2.92430948E-04  4.32826505E-04  2.14326005E-04  3.69412280E-04  9.78036392E-04
  8.48634951E-05 -1.99000036E-04 -3.49760431E-02 -7.42577658E-02  1.13350125E-01
  1.29163363E-01 -1.34030102E-02  2.94244889E-02  0.00000000E+00  5.14415501E-02
  2.21109452E-02  0.00000000E+00  2.76734989E-02  4.19444573E-03  0.00000000E+00
  1.61058163E-02 -9.42513821E-04  3.13070438E-03  0.00000000E+00  2.93071742E-03
  0.00000000E+00 -2.09880959E-03  6.84776297E-03  0.00000000E+00  2.78095617E-04
  0.00000000E+00  2.68548932E-04 -4.73388599E-04  0.00000000E+00  2.77716230E-03
  0.00000000E+00  4.83918515E-04  0.00000000E+00  7.30056968E-03  1.54576024E-02
 -2.28171903E-02 -3.07095487E-02  1.94638599E-02 -1.87128268E-02  1.43552464E-03
  3.50438286E-02 -1.38739457E-02  3.52770632E-03  2.31699816E-02 -1.56250680E-03
 -5.39963881E-03  1.00834657E-02  1.42533845E-03  1.59589193E-03 -2.45390308E-03
 -1.24066026E-03  1.28037641E-03  2.81463393E-03  3.77242605E-03 -2.72022773E-03
 -3.46983692E-04  1.85122967E-03 -2.92430948E-04  4.32826505E-04 -2.14326005E-04
  3.69412280E-04 -9.78036392E-04  8.48634951E-05  1.99000036E-04 -1.20756545E-03
 -2.26488947E-03 -2.63683054E-03 -4.78151834E-04  7.96279296E-05  1.18188910E-03
 -7.61939228E-03 -1.10820853E-02 -1.09087373E-03 -1.97778812E-03 -3.55202676E-04
  1.94342109E-04  3.14249045E-02  4.07548501E-02  4.75956093E-03  5.84015835E-03
  0.00000000E+00 -2.15847895E-03 -1.20756545E-03 -2.26488947E-03 -2.63683054E-03
 -4.78151834E-04 -7.96279296E-05  1.18188910E-03 -7.61939228E-03 -1.10820853E-02
 -1.09087373E-03 -1.97778812E-03  3.55202676E-04  1.94342109E-04 -7.02991369E-02
 -1.49105115E-01  2.26082062E-01  2.60062457E-01  3.03049732E-02  0.00000000E+00
  0.00000000E+00 -1.38425185E-03  0.00000000E+00  0.00000000E+00 -1.44612359E-02
  0.00000000E+00  0.00000000E+00  4.97695258E-03 -1.37475574E-03  0.00000000E+00
  0.00000000E+00  1.39287088E-03  0.00000000E+00 -1.73421569E-03  0.00000000E+00
  0.00000000E+00  1.04998954E-02  0.00000000E+00  1.40797012E-03  0.00000000E+00
  0.00000000E+00 -4.63952410E-03  0.00000000E+00  0.00000000E+00  0.00000000E+00
  5.84231537E-02  6.97283763E-02  8.25291701E-03  0.00000000E+00  7.95228382E-03
 -6.71990662E-03  5.84231537E-02  6.97283763E-02  8.25291701E-03  0.00000000E+00
 -7.95228382E-03 -6.71990662E-03  3.39637062E-02  7.21382146E-02 -1.09967808E-01
 -1.16626820E-01 -1.27680633E-02  0.00000000E+00 -5.73265661E-02 -3.60420156E-02
  0.00000000E+00 -3.39258990E-02 -1.91497331E-02  0.00000000E+00 -8.52109101E-03
  3.48010174E-03  5.38270483E-04  0.00000000E+00 -3.38603471E-03 -4.24895699E-03
  0.00000000E+00  1.90222983E-03  0.00000000E+00 -4.57844017E-03 -4.49167013E-03
  0.00000000E+00  7.83390046E-04  0.00000000E+00 -3.37703633E-04 -1.07184029E-03
  0.00000000E+00  0.00000000E+00 -1.42890429E-03 -3.39637062E-02 -7.21382146E-02
  1.09967808E-01  1.16626820E-01  1.27680633E-02  0.00000000E+00 -5.73265661E-02
  3.60420156E-02  0.00000000E+00 -3.39258990E-02  1.91497331E-02  0.00000000E+00
 -8.52109101E-03 -3.48010174E-03 -5.38270483E-04  0.00000000E+00 -3.38603471E-03
  4.24895699E-03  0.00000000E+00 -1.90222983E-03  0.00000000E+00 -4.57844017E-03
  4.49167013E-03  0.00000000E+00 -7.83390046E-04  0.00000000E+00 -3.37703633E-04
  1.07184029E-03  0.00000000E+00  0.00000000E+00 -1.42890429E-03 -4.37621117E-02
 -9.28551149E-02  1.39936581E-01  1.66925216E-01  1.01692365E-02 -2.76331792E-02
 -9.56515628E-03 -3.19161420E-03 -2.62783978E-02  2.08009059E-03  7.60220090E-06
 -5.95532035E-03 -8.19464729E-03  3.06214376E-03 -7.52753966E-04  5.20257833E-04
 -6.69972054E-04  2.02965590E-03 -6.00278187E-04 -1.31975563E-03  2.74496749E-03
  3.58877433E-03  5.11567874E-03 -3.53984300E-03  4.14414011E-04  6.83354355E-04
  1.19075762E-03 -2.59129850E-03  6.58915051E-04 -7.43875547E-04  9.18024216E-04
  0.00000000E+00  0.00000000E+00  0.00000000E+00  0.00000000E+00  0.00000000E+00
  0.00000000E+00 -5.89361296E-02  0.00000000E+00  0.00000000E+00 -3.61598927E-02
  0.00000000E+00  0.00000000E+00 -1.03522421E-02  0.00000000E+00  0.00000000E+00
  0.00000000E+00  4.48319882E-03  0.00000000E+00  1.60144916E-03  0.00000000E+00
  0.00000000E+00  3.42471948E-03  0.00000000E+00  1.90246732E-03  0.00000000E+00
  0.00000000E+00 -2.93738576E-04  0.00000000E+00 -6.10196876E-04  0.00000000E+00
 -4.41012900E-04  4.37621117E-02  9.28551149E-02 -1.39936581E-01 -1.66925216E-01
 -1.01692365E-02  2.76331792E-02 -9.56515628E-03  3.19161420E-03  2.62783978E-02
  2.08009059E-03 -7.60220090E-06  5.95532035E-03 -8.19464729E-03 -3.06214376E-03
  7.52753966E-04 -5.20257833E-04 -6.69972054E-04 -2.02965590E-03 -6.00278187E-04
  1.31975563E-03 -2.74496749E-03  3.58877433E-03 -5.11567874E-03 -3.53984300E-03
 -4.14414011E-04 -6.83354355E-04  1.19075762E-03  2.59129850E-03  6.58915051E-04
  7.43875547E-04  9.18024216E-04  2.96084823E-02  3.53695911E-02  9.89935209E-03
 -4.73574658E-03 -1.94794791E-04  2.64206030E-03  4.11396950E-02  5.11120620E-02
  3.73383656E-03 -9.25271696E-04  6.85970967E-03 -2.90597201E-03  0.00000000E+00
  0.00000000E+00  0.00000000E+00  0.00000000E+00 -1.54685612E-03  0.00000000E+00
 -2.96084823E-02 -3.53695911E-02 -9.89935209E-03  4.73574658E-03 -1.94794791E-04
 -2.64206030E-03 -4.11396950E-02 -5.11120620E-02 -3.73383656E-03  9.25271696E-04
  6.85970967E-03  2.90597201E-03 -4.37621117E-02 -9.28551149E-02  1.39936581E-01
  1.66925216E-01  1.01692365E-02  2.76331792E-02 -9.56515628E-03 -3.19161420E-03
  2.62783978E-02  2.08009059E-03  7.60220090E-06  5.95532035E-03 -8.19464729E-03
  3.06214376E-03 -7.52753966E-04 -5.20257833E-04 -6.69972054E-04  2.02965590E-03
  6.00278187E-04 -1.31975563E-03 -2.74496749E-03  3.58877433E-03  5.11567874E-03
  3.53984300E-03  4.14414011E-04 -6.83354355E-04  1.19075762E-03 -2.59129850E-03
 -6.58915051E-04  7.43875547E-04  9.18024216E-04  0.00000000E+00  0.00000000E+00
  0.00000000E+00  0.00000000E+00  0.00000000E+00  0.00000000E+00 -5.89361296E-02
  0.00000000E+00  0.00000000E+00 -3.61598927E-02  0.00000000E+00  0.00000000E+00
 -1.03522421E-02  0.00000000E+00  0.00000000E+00  0.00000000E+00  4.48319882E-03
  0.00000000E+00 -1.60144916E-03  0.00000000E+00  0.00000000E+00  3.42471948E-03
  0.00000000E+00 -1.90246732E-03  0.00000000E+00  0.00000000E+00 -2.93738576E-04
  0.00000000E+00  6.10196876E-04  0.00000000E+00 -4.41012900E-04  4.37621117E-02
  9.28551149E-02 -1.39936581E-01 -1.66925216E-01 -1.01692365E-02 -2.76331792E-02
 -9.56515628E-03  3.19161420E-03 -2.62783978E-02  2.08009059E-03 -7.60220090E-06
 -5.95532035E-03 -8.19464729E-03 -3.06214376E-03  7.52753966E-04  5.20257833E-04
 -6.69972054E-04 -2.02965590E-03  6.00278187E-04  1.31975563E-03  2.74496749E-03
  3.58877433E-03 -5.11567874E-03  3.53984300E-03 -4.14414011E-04  6.83354355E-04
  1.19075762E-03  2.59129850E-03 -6.58915051E-04 -7.43875547E-04  9.18024216E-04
  4.11396950E-02  5.11120620E-02  3.73383656E-03  9.25271696E-04  6.85970967E-03
 -2.90597201E-03  2.96084823E-02  3.53695911E-02  9.89935209E-03  4.73574658E-03
 -1.94794791E-04  2.64206030E-03  0.00000000E+00  0.00000000E+00  0.00000000E+00
  0.00000000E+00 -1.54685612E-03  0.00000000E+00 -4.11396950E-02 -5.11120620E-02
 -3.73383656E-03 -9.25271696E-04  6.85970967E-03  2.90597201E-03 -2.96084823E-02
 -3.53695911E-02 -9.89935209E-03 -4.73574658E-03 -1.94794791E-04 -2.64206030E-03
  0.00000000E+00  0.00000000E+00  0.00000000E+00  0.00000000E+00  0.00000000E+00
  0.00000000E+00 -2.37026668E-02  0.00000000E+00  0.00000000E+00 -1.77838094E-02
  0.00000000E+00  0.00000000E+00 -7.57814653E-03  0.00000000E+00  0.00000000E+00
  0.00000000E+00  1.33897600E-03  0.00000000E+00  0.00000000E+00  0.00000000E+00
  0.00000000E+00  4.09498227E-03  0.00000000E+00  0.00000000E+00  0.00000000E+00
  0.00000000E+00 -5.39151928E-04  0.00000000E+00  0.00000000E+00  0.00000000E+00
 -6.23222963E-04  6.87260743E-03  8.37557903E-03 -2.75459508E-03  0.00000000E+00
  3.65486666E-04 -1.30271010E-03 -6.87260743E-03 -8.37557903E-03  2.75459508E-03
  0.00000000E+00  3.65486666E-04  1.30271010E-03  0.00000000E+00  0.00000000E+00
  0.00000000E+00  0.00000000E+00  0.00000000E+00 -6.63390477E-02  0.00000000E+00
  0.00000000E+00 -2.51912062E-02  0.00000000E+00  0.00000000E+00 -2.88916342E-02
  0.00000000E+00  0.00000000E+00  0.00000000E+00 -3.85479576E-03  0.00000000E+00
  0.00000000E+00 -5.17707741E-03  0.00000000E+00  1.91589392E-03  0.00000000E+00
  0.00000000E+00 -6.48131446E-03  0.00000000E+00  1.66289998E-04  0.00000000E+00
  0.00000000E+00 -9.47688486E-04 -9.51587317E-04  0.00000000E+00  0.00000000E+00
  0.00000000E+00  0.00000000E+00  0.00000000E+00  0.00000000E+00  6.63390477E-02
  0.00000000E+00  0.00000000E+00  2.51912062E-02  0.00000000E+00  0.00000000E+00
  2.88916342E-02  0.00000000E+00  0.00000000E+00  0.00000000E+00  3.85479576E-03
  0.00000000E+00  0.00000000E+00 -5.17707741E-03  0.00000000E+00 -1.91589392E-03
  0.00000000E+00  0.00000000E+00 -6.48131446E-03  0.00000000E+00 -1.66289998E-04
  0.00000000E+00  0.00000000E+00 -9.47688486E-04  9.51587317E-04  0.00000000E+00
 -4.90646291E-02 -1.04497051E-01  1.57500660E-01  2.11628080E-01 -8.67072168E-03
  1.11851147E-02 -1.69430561E-02  8.57847184E-04 -3.85090408E-03  3.37177110E-03
  3.02230007E-03  9.06330923E-03 -1.74266559E-02  4.01207107E-03  2.60700229E-04
 -9.49519726E-04 -8.47192871E-04  7.57549495E-05 -4.22882932E-04  5.30726287E-04
  3.42940187E-03  3.29982630E-03  4.42552679E-04 -6.37677285E-03  5.76009055E-04
  5.68838185E-05  1.46299832E-03 -3.08999170E-03  1.13602468E-03  3.26240403E-04
  1.18622947E-03  0.00000000E+00  0.00000000E+00  0.00000000E+00  0.00000000E+00
  0.00000000E+00  0.00000000E+00 -7.27414713E-02  0.00000000E+00  0.00000000E+00
 -4.25647223E-02  0.00000000E+00  0.00000000E+00 -1.79606391E-02  0.00000000E+00
  0.00000000E+00  0.00000000E+00  5.33060309E-03  0.00000000E+00  5.83196516E-05
  0.00000000E+00  0.00000000E+00  2.62726818E-03  0.00000000E+00 -2.07012961E-03
  0.00000000E+00  0.00000000E+00 -1.10232514E-04  0.00000000E+00  1.89875542E-04
  0.00000000E+00  1.77060510E-04  4.90646291E-02  1.04497051E-01 -1.57500660E-01
 -2.11628080E-01  8.67072168E-03 -1.11851147E-02 -1.69430561E-02 -8.57847184E-04
  3.85090408E-03  3.37177110E-03 -3.02230007E-03 -9.06330923E-03 -1.74266559E-02
 -4.01207107E-03 -2.60700229E-04  9.49519726E-04 -8.47192871E-04 -7.57549495E-05
 -4.22882932E-04 -5.30726287E-04 -3.42940187E-03  3.29982630E-03 -4.42552679E-04
 -6.37677285E-03 -5.76009055E-04 -5.68838185E-05  1.46299832E-03  3.08999170E-03
  1.13602468E-03 -3.26240403E-04  1.18622947E-03  4.77508601E-02  5.96510720E-02
  1.30939111E-02 -6.30159684E-03 -4.76602424E-04  4.67315794E-03  4.98557435E-02
  6.21963270E-02  7.16688069E-03  1.35647403E-03  7.55838001E-03 -3.16288116E-03
  0.00000000E+00  0.00000000E+00  0.00000000E+00  0.00000000E+00 -2.12148806E-03
  0.00000000E+00 -4.77508601E-02 -5.96510720E-02 -1.30939111E-02  6.30159684E-03
 -4.76602424E-04 -4.67315794E-03 -4.98557435E-02 -6.21963270E-02 -7.16688069E-03
 -1.35647403E-03  7.55838001E-03  3.16288116E-03  4.90646291E-02  1.04497051E-01
 -1.57500660E-01 -2.11628080E-01  8.67072168E-03  1.11851147E-02  1.69430561E-02
 -8.57847184E-04 -3.85090408E-03 -3.37177110E-03 -3.02230007E-03  9.06330923E-03
  1.74266559E-02 -4.01207107E-03 -2.60700229E-04 -9.49519726E-04  8.47192871E-04
 -7.57549495E-05 -4.22882932E-04 -5.30726287E-04  3.42940187E-03 -3.29982630E-03
 -4.42552679E-04 -6.37677285E-03 -5.76009055E-04  5.68838185E-05 -1.46299832E-03
  3.08999170E-03  1.13602468E-03  3.26240403E-04 -1.18622947E-03  0.00000000E+00
  0.00000000E+00  0.00000000E+00  0.00000000E+00  0.00000000E+00  0.00000000E+00
  7.27414713E-02  0.00000000E+00  0.00000000E+00  4.25647223E-02  0.00000000E+00
  0.00000000E+00  1.79606391E-02  0.00000000E+00  0.00000000E+00  0.00000000E+00
 -5.33060309E-03  0.00000000E+00  5.83196516E-05  0.00000000E+00  0.00000000E+00
 -2.62726818E-03  0.00000000E+00 -2.07012961E-03  0.00000000E+00  0.00000000E+00
  1.10232514E-04  0.00000000E+00  1.89875542E-04  0.00000000E+00 -1.77060510E-04
 -4.90646291E-02 -1.04497051E-01  1.57500660E-01  2.11628080E-01 -8.67072168E-03
 -1.11851147E-02  1.69430561E-02  8.57847184E-04  3.85090408E-03 -3.37177110E-03
  3.02230007E-03 -9.06330923E-03  1.74266559E-02  4.01207107E-03  2.60700229E-04
  9.49519726E-04  8.47192871E-04  7.57549495E-05 -4.22882932E-04  5.30726287E-04
 -3.42940187E-03 -3.29982630E-03  4.42552679E-04 -6.37677285E-03  5.76009055E-04
 -5.68838185E-05 -1.46299832E-03 -3.08999170E-03  1.13602468E-03 -3.26240403E-04
 -1.18622947E-03 -4.98557435E-02 -6.21963270E-02 -7.16688069E-03  1.35647403E-03
 -7.55838001E-03  3.16288116E-03 -4.77508601E-02 -5.96510720E-02 -1.30939111E-02
 -6.30159684E-03  4.76602424E-04 -4.67315794E-03  0.00000000E+00  0.00000000E+00
  0.00000000E+00  0.00000000E+00  2.12148806E-03  0.00000000E+00  4.98557435E-02
  6.21963270E-02  7.16688069E-03 -1.35647403E-03 -7.55838001E-03 -3.16288116E-03
  4.77508601E-02  5.96510720E-02  1.30939111E-02  6.30159684E-03  4.76602424E-04
  4.67315794E-03  0.00000000E+00  0.00000000E+00  0.00000000E+00  0.00000000E+00
  0.00000000E+00  0.00000000E+00  0.00000000E+00  0.00000000E+00  0.00000000E+00
  0.00000000E+00  0.00000000E+00  0.00000000E+00  0.00000000E+00  0.00000000E+00
  0.00000000E+00  0.00000000E+00  0.00000000E+00  0.00000000E+00 -1.89263568E-03
  0.00000000E+00  0.00000000E+00  0.00000000E+00  0.00000000E+00 -5.67910662E-03
  0.00000000E+00  0.00000000E+00  0.00000000E+00  0.00000000E+00  1.44127744E-03
  0.00000000E+00  0.00000000E+00  0.00000000E+00  0.00000000E+00  0.00000000E+00
  2.12930663E-04  0.00000000E+00  0.00000000E+00  0.00000000E+00  0.00000000E+00
  0.00000000E+00 -2.12930663E-04  0.00000000E+00  0.00000000E+00 -3.79458920E-02
 -8.09229558E-02  1.20373686E-01  1.75343620E-01 -2.78766029E-02  0.00000000E+00
 -9.65921558E-02 -5.85458172E-03  0.00000000E+00 -5.39735822E-02  8.60178852E-03
  0.00000000E+00 -1.20591480E-02 -1.91526740E-02 -3.13979066E-03  0.00000000E+00
  1.85636405E-05 -6.37346373E-03  0.00000000E+00 -1.85974376E-03  0.00000000E+00
 -4.71991646E-04 -1.63946668E-03  0.00000000E+00 -6.16343111E-04  0.00000000E+00
  5.65102233E-04  1.32006893E-03  0.00000000E+00  0.00000000E+00  1.90429762E-03
 -3.79458920E-02 -8.09229558E-02  1.20373686E-01  1.75343620E-01 -2.78766029E-02
  0.00000000E+00  9.65921558E-02 -5.85458172E-03  0.00000000E+00  5.39735822E-02
  8.60178852E-03  0.00000000E+00  1.20591480E-02 -1.91526740E-02 -3.13979066E-03
  0.00000000E+00 -1.85636405E-05 -6.37346373E-03  0.00000000E+00 -1.85974376E-03
  0.00000000E+00  4.71991646E-04 -1.63946668E-03  0.00000000E+00 -6.16343111E-04
  0.00000000E+00 -5.65102233E-04  1.32006893E-03  0.00000000E+00  0.00000000E+00
 -1.90429762E-03  2.76296574E-02  5.89354719E-02 -8.94691353E-02 -1.16489089E-01
 -2.76816951E-03 -5.34146861E-02  1.65593794E-02 -2.35509302E-02 -2.88695415E-02
  3.15904090E-03 -1.53582715E-02 -1.82319326E-02  1.94126542E-03 -2.22545274E-03
  7.96329422E-05  2.11544265E-03 -1.46720278E-03  1.61113059E-03 -3.34003133E-03
  2.38113540E-03 -2.68376665E-03 -3.73014890E-03  6.52583203E-04 -2.42462478E-03
  1.97818659E-04 -2.28135374E-04 -3.49003678E-04  2.10460015E-03 -4.87350091E-04
  1.22693406E-03  4.69979571E-04  1.98667948E-02  4.24879872E-02 -6.78340344E-02
 -6.98151191E-02 -9.93501739E-03 -6.89182212E-02  0.00000000E+00  4.10855426E-02
 -4.73715848E-02  0.00000000E+00  2.24514556E-02 -1.39394180E-02  0.00000000E+00
  4.09992496E-03  1.40575723E-04 -1.83457654E-03  0.00000000E+00  3.62121870E-03
  0.00000000E+00  2.35794932E-03  5.91102237E-03  0.00000000E+00  6.23168975E-03
  0.00000000E+00 -8.00801696E-05 -1.16149006E-03  0.00000000E+00 -2.09337746E-03
  0.00000000E+00  3.72578284E-04  0.00000000E+00  2.76296574E-02  5.89354719E-02
 -8.94691353E-02 -1.16489089E-01 -2.76816951E-03 -5.34146861E-02 -1.65593794E-02
 -2.35509302E-02 -2.88695415E-02 -3.15904090E-03 -1.53582715E-02 -1.82319326E-02
 -1.94126542E-03 -2.22545274E-03  7.96329422E-05  2.11544265E-03  1.46720278E-03
  1.61113059E-03  3.34003133E-03  2.38113540E-03 -2.68376665E-03  3.73014890E-03
  6.52583203E-04  2.42462478E-03  1.97818659E-04 -2.28135374E-04  3.49003678E-04
  2.10460015E-03  4.87350091E-04  1.22693406E-03 -4.69979571E-04 -3.89050244E-02
 -4.90697405E-02 -6.48365404E-03  3.96499397E-03 -2.21659458E-04 -4.85540439E-03
 -3.43748661E-02 -4.49353097E-02 -1.20441118E-02 -1.63915405E-03 -5.13539911E-03
  1.74147960E-03 -2.94117751E-02 -3.98786528E-02 -3.84935016E-03  1.98482364E-03
  0.00000000E+00  5.06497649E-03 -3.89050244E-02 -4.90697405E-02 -6.48365404E-03
  3.96499397E-03  2.21659458E-04 -4.85540439E-03 -3.43748661E-02 -4.49353097E-02
 -1.20441118E-02 -1.63915405E-03  5.13539911E-03  1.74147960E-03  2.76296574E-02
  5.89354719E-02 -8.94691353E-02 -1.16489089E-01 -2.76816951E-03  5.34146861E-02
  1.65593794E-02 -2.35509302E-02  2.88695415E-02  3.15904090E-03 -1.53582715E-02
  1.82319326E-02  1.94126542E-03 -2.22545274E-03  7.96329422E-05 -2.11544265E-03
 -1.46720278E-03  1.61113059E-03  3.34003133E-03  2.38113540E-03  2.68376665E-03
 -3.73014890E-03  6.52583203E-04  2.42462478E-03  1.97818659E-04  2.28135374E-04
 -3.49003678E-04  2.10460015E-03  4.87350091E-04 -1.22693406E-03  4.69979571E-04
  1.98667948E-02  4.24879872E-02 -6.78340344E-02 -6.98151191E-02 -9.93501739E-03
  6.89182212E-02  0.00000000E+00  4.10855426E-02  4.73715848E-02  0.00000000E+00
  2.24514556E-02  1.39394180E-02  0.00000000E+00  4.09992496E-03  1.40575723E-04
  1.83457654E-03  0.00000000E+00  3.62121870E-03  0.00000000E+00  2.35794932E-03
 -5.91102237E-03  0.00000000E+00  6.23168975E-03  0.00000000E+00 -8.00801696E-05
  1.16149006E-03  0.00000000E+00 -2.09337746E-03  0.00000000E+00 -3.72578284E-04
  0.00000000E+00  2.76296574E-02  5.89354719E-02 -8.94691353E-02 -1.16489089E-01
 -2.76816951E-03  5.34146861E-02 -1.65593794E-02 -2.35509302E-02  2.88695415E-02
 -3.15904090E-03 -1.53582715E-02  1.82319326E-02 -1.94126542E-03 -2.22545274E-03
  7.96329422E-05 -2.11544265E-03  1.46720278E-03  1.61113059E-03 -3.34003133E-03
  2.38113540E-03  2.68376665E-03  3.73014890E-03  6.52583203E-04 -2.42462478E-03
  1.97818659E-04  2.28135374E-04  3.49003678E-04  2.10460015E-03 -4.87350091E-04
 -1.22693406E-03 -4.69979571E-04 -3.43748661E-02 -4.49353097E-02 -1.20441118E-02
  1.63915405E-03 -5.13539911E-03  1.74147960E-03 -3.89050244E-02 -4.90697405E-02
 -6.48365404E-03 -3.96499397E-03 -2.21659458E-04 -4.85540439E-03 -2.94117751E-02
 -3.98786528E-02 -3.84935016E-03 -1.98482364E-03  0.00000000E+00  5.06497649E-03
 -3.43748661E-02 -4.49353097E-02 -1.20441118E-02  1.63915405E-03  5.13539911E-03
  1.74147960E-03 -3.89050244E-02 -4.90697405E-02 -6.48365404E-03 -3.96499397E-03
  2.21659458E-04 -4.85540439E-03 -4.12573761E-02 -8.80564410E-02  1.32170399E-01
  1.85930392E-01  9.71934805E-03  0.00000000E+00  0.00000000E+00  2.56328536E-02
  0.00000000E+00  0.00000000E+00  5.27805208E-03  0.00000000E+00  0.00000000E+00
  1.65194984E-02  7.57187960E-04  0.00000000E+00  0.00000000E+00 -1.58888505E-03
  0.00000000E+00  1.09883731E-03  0.00000000E+00  0.00000000E+00  2.82333426E-03
  0.00000000E+00  3.75745167E-04  0.00000000E+00  0.00000000E+00 -3.26404144E-03
  0.00000000E+00  0.00000000E+00  0.00000000E+00  4.44751308E-02  5.38029829E-02
  9.16079772E-03  0.00000000E+00  5.81834111E-03 -3.25060019E-03  4.44751308E-02
  5.38029829E-02  9.16079772E-03  0.00000000E+00 -5.81834111E-03 -3.25060019E-03
  0.00000000E+00  0.00000000E+00  0.00000000E+00  0.00000000E+00  0.00000000E+00
 -8.30389494E-02  0.00000000E+00  0.00000000E+00 -5.30321628E-02  0.00000000E+00
  0.00000000E+00 -1.23613904E-02  0.00000000E+00  0.00000000E+00  0.00000000E+00
 -1.77609374E-03  0.00000000E+00  0.00000000E+00 -8.69515065E-04  0.00000000E+00
  1.11610639E-03  0.00000000E+00  0.00000000E+00 -1.74438339E-03  0.00000000E+00
  2.11209671E-03  0.00000000E+00  0.00000000E+00 -5.75923862E-04  8.17455129E-04
  0.00000000E+00  0.00000000E+00  0.00000000E+00  0.00000000E+00  0.00000000E+00
  0.00000000E+00 -8.30389494E-02  0.00000000E+00  0.00000000E+00 -5.30321628E-02
  0.00000000E+00  0.00000000E+00 -1.23613904E-02  0.00000000E+00  0.00000000E+00
  0.00000000E+00 -1.77609374E-03  0.00000000E+00  0.00000000E+00  8.69515065E-04
  0.00000000E+00  1.11610639E-03  0.00000000E+00  0.00000000E+00  1.74438339E-03
  0.00000000E+00  2.11209671E-03  0.00000000E+00  0.00000000E+00  5.75923862E-04
  8.17455129E-04  0.00000000E+00  2.37187330E-02  5.06629120E-02 -7.49006468E-02
 -1.13285358E-01  1.57538816E-02 -4.76503009E-04  2.00889164E-02  5.84717585E-02
  5.60126074E-03  1.78100543E-03  3.66908580E-02 -1.03264594E-02  6.12829392E-03
  1.92839936E-02  1.71347919E-03  4.26427953E-04  3.87995728E-03 -1.18208420E-03
  1.18311556E-03  3.34044774E-03 -5.69651796E-04  8.53039321E-04  3.61933718E-03
  4.13803116E-03 -8.75813511E-05 -7.84470807E-06 -1.76959704E-04  1.51269096E-03
 -7.95183553E-04 -2.82760362E-04 -1.95096088E-04 -4.75834859E-02 -1.01762350E-01
  1.50050011E-01  2.44820729E-01 -3.66028959E-02  1.68254028E-02  0.00000000E+00
  8.18909341E-02 -6.76334114E-03  0.00000000E+00  4.18261129E-02  3.06019946E-02
  0.00000000E+00  2.88625298E-02 -1.87006434E-04  5.93729677E-04  0.00000000E+00
  3.35367302E-03  0.00000000E+00  1.88359138E-03 -4.42417302E-03  0.00000000E+00
 -8.52237056E-04  0.00000000E+00  5.11525398E-04 -5.25234488E-04  0.00000000E+00
  4.41713044E-03  0.00000000E+00 -3.76788419E-04  0.00000000E+00  2.37187330E-02
  5.06629120E-02 -7.49006468E-02 -1.13285358E-01  1.57538816E-02 -4.76503009E-04
 -2.00889164E-02  5.84717585E-02  5.60126074E-03 -1.78100543E-03  3.66908580E-02
 -1.03264594E-02 -6.12829392E-03  1.92839936E-02  1.71347919E-03  4.26427953E-04
 -3.87995728E-03 -1.18208420E-03 -1.18311556E-03  3.34044774E-03 -5.69651796E-04
 -8.53039321E-04  3.61933718E-03 -4.13803116E-03 -8.75813511E-05 -7.84470807E-06
  1.76959704E-04  1.51269096E-03  7.95183553E-04 -2.82760362E-04  1.95096088E-04
 -3.84462588E-02 -5.00556763E-02 -7.70238091E-03  5.60654341E-03 -9.86865508E-05
 -1.96278871E-03 -2.15726462E-02 -2.71113250E-02 -1.37409170E-02 -4.74373986E-04
 -2.15710154E-03  3.01186991E-03  7.31656542E-02  9.70909607E-02  1.17587017E-02
 -1.00392650E-02  0.00000000E+00 -5.69944576E-03 -3.84462588E-02 -5.00556763E-02
 -7.70238091E-03  5.60654341E-03  9.86865508E-05 -1.96278871E-03 -2.15726462E-02
 -2.71113250E-02 -1.37409170E-02 -4.74373986E-04  2.15710154E-03  3.01186991E-03
 -2.37187330E-02 -5.06629120E-02  7.49006468E-02  1.13285358E-01 -1.57538816E-02
 -4.76503009E-04 -2.00889164E-02 -5.84717585E-02  5.60126074E-03 -1.78100543E-03
 -3.66908580E-02 -1.03264594E-02 -6.12829392E-03 -1.92839936E-02 -1.71347919E-03
  4.26427953E-04 -3.87995728E-03  1.18208420E-03  1.18311556E-03 -3.34044774E-03
 -5.69651796E-04 -8.53039321E-04 -3.61933718E-03  4.13803116E-03  8.75813511E-05
 -7.84470807E-06  1.76959704E-04 -1.51269096E-03 -7.95183553E-04 -2.82760362E-04
  1.95096088E-04  4.75834859E-02  1.01762350E-01 -1.50050011E-01 -2.44820729E-01
  3.66028959E-02  1.68254028E-02  0.00000000E+00 -8.18909341E-02 -6.76334114E-03
  0.00000000E+00 -4.18261129E-02  3.06019946E-02  0.00000000E+00 -2.88625298E-02
  1.87006434E-04  5.93729677E-04  0.00000000E+00 -3.35367302E-03  0.00000000E+00
 -1.88359138E-03 -4.42417302E-03  0.00000000E+00  8.52237056E-04  0.00000000E+00
 -5.11525398E-04 -5.25234488E-04  0.00000000E+00 -4.41713044E-03  0.00000000E+00
 -3.76788419E-04  0.00000000E+00 -2.37187330E-02 -5.06629120E-02  7.49006468E-02
  1.13285358E-01 -1.57538816E-02 -4.76503009E-04  2.00889164E-02 -5.84717585E-02
  5.60126074E-03  1.78100543E-03 -3.66908580E-02 -1.03264594E-02  6.12829392E-03
 -1.92839936E-02 -1.71347919E-03  4.26427953E-04  3.87995728E-03  1.18208420E-03
 -1.18311556E-03 -3.34044774E-03 -5.69651796E-04  8.53039321E-04 -3.61933718E-03
 -4.13803116E-03  8.75813511E-05 -7.84470807E-06 -1.76959704E-04 -1.51269096E-03
  7.95183553E-04 -2.82760362E-04 -1.95096088E-04  2.15726462E-02  2.71113250E-02
  1.37409170E-02 -4.74373986E-04  2.15710154E-03 -3.01186991E-03  3.84462588E-02
  5.00556763E-02  7.70238091E-03  5.60654341E-03  9.86865508E-05  1.96278871E-03
 -7.31656542E-02 -9.70909607E-02 -1.17587017E-02 -1.00392650E-02  0.00000000E+00
  5.69944576E-03  2.15726462E-02  2.71113250E-02  1.37409170E-02 -4.74373986E-04
 -2.15710154E-03 -3.01186991E-03  3.84462588E-02  5.00556763E-02  7.70238091E-03
  5.60654341E-03 -9.86865508E-05  1.96278871E-03  0.00000000E+00  0.00000000E+00
  0.00000000E+00  0.00000000E+00  0.00000000E+00  1.23862030E-01  0.00000000E+00
  0.00000000E+00  8.00037242E-02  0.00000000E+00  0.00000000E+00  3.59521029E-02
  0.00000000E+00  0.00000000E+00  0.00000000E+00 -5.89353202E-03  0.00000000E+00
  0.00000000E+00  0.00000000E+00  0.00000000E+00  1.03422386E-03  0.00000000E+00
  0.00000000E+00  0.00000000E+00  0.00000000E+00 -1.46411780E-03  0.00000000E+00
  0.00000000E+00  0.00000000E+00  7.99821048E-04  0.00000000E+00  0.00000000E+00
  0.00000000E+00  0.00000000E+00  4.46711913E-03  0.00000000E+00  0.00000000E+00
  0.00000000E+00  0.00000000E+00  0.00000000E+00  4.46711913E-03  0.00000000E+00
  0.00000000E+00  1.55264422E-03  3.32279982E-03 -4.52514776E-03 -3.71596501E-04
  2.11247296E-03  0.00000000E+00 -9.46328826E-02  5.79293124E-03  0.00000000E+00
 -6.44270523E-02  1.12368521E-02  0.00000000E+00 -5.38918032E-03  2.83105022E-03
  2.68154177E-04  0.00000000E+00 -3.29354520E-03 -2.68727690E-03  0.00000000E+00
  3.37277334E-03  0.00000000E+00 -5.43182181E-03  2.69022843E-03  0.00000000E+00
 -7.14036781E-05  0.00000000E+00  1.79682027E-04  1.31252623E-03  0.00000000E+00
  0.00000000E+00 -1.30236541E-03  1.55264422E-03  3.32279982E-03 -4.52514776E-03
 -3.71596501E-04  2.11247296E-03  0.00000000E+00  9.46328826E-02  5.79293124E-03
  0.00000000E+00  6.44270523E-02  1.12368521E-02  0.00000000E+00  5.38918032E-03
  2.83105022E-03  2.68154177E-04  0.00000000E+00  3.29354520E-03 -2.68727690E-03
  0.00000000E+00  3.37277334E-03  0.00000000E+00  5.43182181E-03  2.69022843E-03
  0.00000000E+00 -7.14036781E-05  0.00000000E+00 -1.79682027E-04  1.31252623E-03
  0.00000000E+00  0.00000000E+00  1.30236541E-03  1.74287060E-02  3.72414579E-02
 -5.61893738E-02 -8.03338676E-02 -4.03765776E-02  1.53585171E-02  9.60786151E-02
  3.52604844E-02  1.58592276E-02  5.83011114E-02  2.60298425E-02  9.93519939E-03
  1.74121990E-02  2.91267148E-03  8.44716224E-04  7.99409997E-04  4.66733679E-03
 -2.22369951E-03 -7.38771822E-04  9.60894138E-04  1.24414396E-03  6.36118080E-04
 -4.21497963E-03  8.46660601E-04 -5.22804879E-04  6.13731679E-05 -6.74595845E-04
  1.20842464E-03  1.18716499E-04  7.49183041E-04  1.20190726E-04 -3.65625886E-02
 -7.84003300E-02  1.16134616E-01  1.83663247E-01  6.97539733E-02  4.18969376E-02
  0.00000000E+00 -3.00747643E-02  1.71905689E-02  0.00000000E+00 -3.56056789E-02
  4.06626180E-04  0.00000000E+00 -6.21451402E-03  9.75967495E-04  3.76558019E-03
  0.00000000E+00  5.04826010E-04  0.00000000E+00  3.65126803E-03  6.13697094E-03
  0.00000000E+00  3.35931920E-03  0.00000000E+00 -5.52873330E-04  4.49399315E-04
  0.00000000E+00  3.04668319E-03  0.00000000E+00 -7.94319427E-04  0.00000000E+00
  1.74287060E-02  3.72414579E-02 -5.61893738E-02 -8.03338676E-02 -4.03765776E-02
  1.53585171E-02 -9.60786151E-02  3.52604844E-02  1.58592276E-02 -5.83011114E-02
  2.60298425E-02  9.93519939E-03 -1.74121990E-02  2.91267148E-03  8.44716224E-04
  7.99409997E-04 -4.66733679E-03 -2.22369951E-03  7.38771822E-04  9.60894138E-04
  1.24414396E-03 -6.36118080E-04 -4.21497963E-03 -8.46660601E-04 -5.22804879E-04
  6.13731679E-05  6.74595845E-04  1.20842464E-03 -1.18716499E-04  7.49183041E-04
 -1.20190726E-04 -2.26891482E-02 -2.74820831E-02 -1.15165062E-02  3.07168740E-03
  2.99845055E-03 -5.57965697E-04 -5.26422293E-02 -7.25744460E-02 -1.46729076E-02
  6.50497852E-04 -6.23208695E-03  4.92236988E-03  4.53314323E-02  5.60753260E-02
  1.59783379E-02 -3.76913330E-03  0.00000000E+00 -5.48871098E-03 -2.26891482E-02
 -2.74820831E-02 -1.15165062E-02  3.07168740E-03 -2.99845055E-03 -5.57965697E-04
 -5.26422293E-02 -7.25744460E-02 -1.46729076E-02  6.50497852E-04  6.23208695E-03
  4.92236988E-03  1.74287060E-02  3.72414579E-02 -5.61893738E-02 -8.03338676E-02
 -4.03765776E-02 -1.53585171E-02  9.60786151E-02  3.52604844E-02 -1.58592276E-02
  5.83011114E-02  2.60298425E-02 -9.93519939E-03  1.74121990E-02  2.91267148E-03
  8.44716224E-04 -7.99409997E-04  4.66733679E-03 -2.22369951E-03  7.38771822E-04
  9.60894138E-04 -1.24414396E-03  6.36118080E-04 -4.21497963E-03 -8.46660601E-04
 -5.22804879E-04 -6.13731679E-05 -6.74595845E-04  1.20842464E-03 -1.18716499E-04
 -7.49183041E-04  1.20190726E-04 -3.65625886E-02 -7.84003300E-02  1.16134616E-01
  1.83663247E-01  6.97539733E-02 -4.18969376E-02  0.00000000E+00 -3.00747643E-02
 -1.71905689E-02  0.00000000E+00 -3.56056789E-02 -4.06626180E-04  0.00000000E+00
 -6.21451402E-03  9.75967495E-04 -3.76558019E-03  0.00000000E+00  5.04826010E-04
  0.00000000E+00  3.65126803E-03 -6.13697094E-03  0.00000000E+00  3.35931920E-03
  0.00000000E+00 -5.52873330E-04 -4.49399315E-04  0.00000000E+00  3.04668319E-03
  0.00000000E+00  7.94319427E-04  0.00000000E+00  1.74287060E-02  3.72414579E-02
 -5.61893738E-02 -8.03338676E-02 -4.03765776E-02 -1.53585171E-02 -9.60786151E-02
  3.52604844E-02 -1.58592276E-02 -5.83011114E-02  2.60298425E-02 -9.93519939E-03
 -1.74121990E-02  2.91267148E-03  8.44716224E-04 -7.99409997E-04 -4.66733679E-03
 -2.22369951E-03 -7.38771822E-04  9.60894138E-04 -1.24414396E-03 -6.36118080E-04
 -4.21497963E-03  8.46660601E-04 -5.22804879E-04 -6.13731679E-05  6.74595845E-04
  1.20842464E-03  1.18716499E-04 -7.49183041E-04 -1.20190726E-04 -5.26422293E-02
 -7.25744460E-02 -1.46729076E-02 -6.50497852E-04 -6.23208695E-03  4.92236988E-03
 -2.26891482E-02 -2.74820831E-02 -1.15165062E-02 -3.07168740E-03  2.99845055E-03
 -5.57965697E-04  4.53314323E-02  5.60753260E-02  1.59783379E-02  3.76913330E-03
  0.00000000E+00 -5.48871098E-03 -5.26422293E-02 -7.25744460E-02 -1.46729076E-02
 -6.50497852E-04  6.23208695E-03  4.92236988E-03 -2.26891482E-02 -2.74820831E-02
 -1.15165062E-02 -3.07168740E-03 -2.99845055E-03 -5.57965697E-04  3.12411015E-02
  6.67889007E-02 -1.01169860E-01 -1.37147393E-01 -8.02871679E-02  0.00000000E+00
  0.00000000E+00 -8.69736655E-02  0.00000000E+00  0.00000000E+00 -4.95982545E-02
  0.00000000E+00  0.00000000E+00 -1.01504214E-02  2.73891486E-04  0.00000000E+00
  0.00000000E+00  5.49556232E-03  0.00000000E+00 -2.55049109E-03  0.00000000E+00
  0.00000000E+00  1.62443279E-03  0.00000000E+00 -6.88021133E-04  0.00000000E+00
  0.00000000E+00  2.05911905E-03  0.00000000E+00  0.00000000E+00  0.00000000E+00
 -5.68797225E-02 -7.32654114E-02 -1.62778832E-02  0.00000000E+00 -7.23268970E-03
  3.42930702E-03 -5.68797225E-02 -7.32654114E-02 -1.62778832E-02  0.00000000E+00
  7.23268970E-03  3.42930702E-03 -1.33051924E-02 -2.86089243E-02  5.01685228E-02
  2.51490858E-02  5.79929515E-02  0.00000000E+00 -8.24208371E-02 -9.97354608E-02
  0.00000000E+00 -5.15883401E-02 -8.64600071E-02  0.00000000E+00 -1.04058484E-02
 -1.19887234E-02 -5.52359822E-03  0.00000000E+00  1.76532842E-03 -3.10161321E-03
  0.00000000E+00 -9.42209495E-03  0.00000000E+00  2.76818753E-03  3.43555513E-04
  0.00000000E+00  1.16068255E-03  0.00000000E+00  3.39230868E-04  9.58836931E-04
  0.00000000E+00  0.00000000E+00  8.51676188E-05 -1.33051924E-02 -2.86089243E-02
  5.01685228E-02  2.51490858E-02  5.79929515E-02  0.00000000E+00  8.24208371E-02
 -9.97354608E-02  0.00000000E+00  5.15883401E-02 -8.64600071E-02  0.00000000E+00
  1.04058484E-02 -1.19887234E-02 -5.52359822E-03  0.00000000E+00 -1.76532842E-03
 -3.10161321E-03  0.00000000E+00 -9.42209495E-03  0.00000000E+00 -2.76818753E-03
  3.43555513E-04  0.00000000E+00  1.16068255E-03  0.00000000E+00 -3.39230868E-04
  9.58836931E-04  0.00000000E+00  0.00000000E+00 -8.51676188E-05  5.08818903E-04
  1.21480707E-03 -1.84951976E-03 -8.36456391E-03 -4.68249140E-02  8.83947950E-02
  1.65477650E-02 -6.02428369E-02  5.99923128E-02  1.01271779E-02 -4.30244015E-02
  3.15054738E-02 -3.06720701E-04 -2.30377471E-02  1.92615286E-03 -8.51391039E-04
 -1.13459408E-03  1.08366505E-03  1.49094444E-03  2.27694586E-03  6.58403834E-03
 -2.77917764E-03 -3.66177374E-03  8.47644444E-04  5.40527096E-04 -7.49313428E-04
  6.37714928E-04  1.98689703E-04  1.41862084E-03 -1.58831161E-05 -2.01622173E-04
  2.05237331E-03  4.40057909E-03  5.28389764E-04 -5.74877152E-02  1.30553137E-01
  1.00979132E-01  0.00000000E+00  3.83130044E-02  8.21917510E-02  0.00000000E+00
  2.93255043E-02 -1.60474539E-02  0.00000000E+00 -1.81553481E-02  3.68805797E-03
  5.48917710E-04  0.00000000E+00  9.53333740E-04  0.00000000E+00  8.69531463E-03
 -1.32183797E-02  0.00000000E+00 -5.54951625E-03  0.00000000E+00 -5.49036935E-04
 -8.25717321E-04  0.00000000E+00 -5.99423212E-04  0.00000000E+00 -1.48300168E-04
  0.00000000E+00  5.08818903E-04  1.21480707E-03 -1.84951976E-03 -8.36456391E-03
 -4.68249140E-02  8.83947950E-02 -1.65477650E-02 -6.02428369E-02  5.99923128E-02
 -1.01271779E-02 -4.30244015E-02  3.15054738E-02  3.06720701E-04 -2.30377471E-02
  1.92615286E-03 -8.51391039E-04  1.13459408E-03  1.08366505E-03 -1.49094444E-03
  2.27694586E-03  6.58403834E-03  2.77917764E-03 -3.66177374E-03 -8.47644444E-04
  5.40527096E-04 -7.49313428E-04 -6.37714928E-04  1.98689703E-04 -1.41862084E-03
 -1.58831161E-05  2.01622173E-04  5.02892061E-02  7.55287655E-02  1.50490456E-02
 -5.84443131E-03  2.04025492E-03  3.86459815E-03 -2.35123743E-02 -3.40918062E-02
 -5.81573072E-04  2.91993281E-03 -3.79048606E-03  2.44316276E-04  4.55866697E-02
  7.31857341E-02  2.13677576E-02 -5.23760724E-03  0.00000000E+00 -5.01946531E-03
  5.02892061E-02  7.55287655E-02  1.50490456E-02 -5.84443131E-03 -2.04025492E-03
  3.86459815E-03 -2.35123743E-02 -3.40918062E-02 -5.81573072E-04  2.91993281E-03
  3.79048606E-03  2.44316276E-04  5.08818903E-04  1.21480707E-03 -1.84951976E-03
 -8.36456391E-03 -4.68249140E-02 -8.83947950E-02  1.65477650E-02 -6.02428369E-02
 -5.99923128E-02  1.01271779E-02 -4.30244015E-02 -3.15054738E-02 -3.06720701E-04
 -2.30377471E-02  1.92615286E-03  8.51391039E-04 -1.13459408E-03  1.08366505E-03
 -1.49094444E-03  2.27694586E-03 -6.58403834E-03 -2.77917764E-03 -3.66177374E-03
 -8.47644444E-04  5.40527096E-04  7.49313428E-04  6.37714928E-04  1.98689703E-04
 -1.41862084E-03  1.58831161E-05 -2.01622173E-04  2.05237331E-03  4.40057909E-03
  5.28389764E-04 -5.74877152E-02  1.30553137E-01 -1.00979132E-01  0.00000000E+00
  3.83130044E-02 -8.21917510E-02  0.00000000E+00  2.93255043E-02  1.60474539E-02
  0.00000000E+00 -1.81553481E-02  3.68805797E-03 -5.48917710E-04  0.00000000E+00
  9.53333740E-04  0.00000000E+00  8.69531463E-03  1.32183797E-02  0.00000000E+00
 -5.54951625E-03  0.00000000E+00 -5.49036935E-04  8.25717321E-04  0.00000000E+00
 -5.99423212E-04  0.00000000E+00  1.48300168E-04  0.00000000E+00  5.08818903E-04
  1.21480707E-03 -1.84951976E-03 -8.36456391E-03 -4.68249140E-02 -8.83947950E-02
 -1.65477650E-02 -6.02428369E-02 -5.99923128E-02 -1.01271779E-02 -4.30244015E-02
 -3.15054738E-02  3.06720701E-04 -2.30377471E-02  1.92615286E-03  8.51391039E-04
  1.13459408E-03  1.08366505E-03  1.49094444E-03  2.27694586E-03 -6.58403834E-03
  2.77917764E-03 -3.66177374E-03  8.47644444E-04  5.40527096E-04  7.49313428E-04
 -6.37714928E-04  1.98689703E-04  1.41862084E-03  1.58831161E-05  2.01622173E-04
 -2.35123743E-02 -3.40918062E-02 -5.81573072E-04 -2.91993281E-03 -3.79048606E-03
  2.44316276E-04  5.02892061E-02  7.55287655E-02  1.50490456E-02  5.84443131E-03
  2.04025492E-03  3.86459815E-03  4.55866697E-02  7.31857341E-02  2.13677576E-02
  5.23760724E-03  0.00000000E+00 -5.01946531E-03 -2.35123743E-02 -3.40918062E-02
 -5.81573072E-04 -2.91993281E-03  3.79048606E-03  2.44316276E-04  5.02892061E-02
  7.55287655E-02  1.50490456E-02  5.84443131E-03 -2.04025492E-03  3.86459815E-03
 -1.16308207E-02 -2.46472487E-02  4.16201155E-02  2.87597889E-02 -5.21633229E-02
  0.00000000E+00  0.00000000E+00  1.40018567E-01  0.00000000E+00  0.00000000E+00
  1.02725644E-01  0.00000000E+00  0.00000000E+00  6.15971706E-02 -2.70632815E-03
  0.00000000E+00  0.00000000E+00 -4.52096039E-03  0.00000000E+00 -1.58834897E-03
  0.00000000E+00  0.00000000E+00  5.17503214E-03  0.00000000E+00  3.59061104E-04
  0.00000000E+00  0.00000000E+00 -3.83441966E-04  0.00000000E+00  0.00000000E+00
  0.00000000E+00  5.17284028E-02  7.50230176E-02  1.85126878E-02  0.00000000E+00
  7.78437184E-03 -1.76468091E-03  5.17284028E-02  7.50230176E-02  1.85126878E-02
  0.00000000E+00 -7.78437184E-03 -1.76468091E-03 -4.66807223E-02 -1.00627596E-01
  1.47606937E-01  2.67450127E-01  4.33742514E-03  0.00000000E+00  8.61740613E-02
  3.10733542E-02  0.00000000E+00  5.30959067E-02  4.06854450E-02  0.00000000E+00
  1.93568672E-02 -8.99232846E-03 -1.18608992E-03  0.00000000E+00  3.25996282E-03
  5.01164638E-03  0.00000000E+00 -3.68922919E-03  0.00000000E+00  1.17948317E-03
  7.89519594E-03  0.00000000E+00 -2.27746555E-03  0.00000000E+00  1.54526731E-04
  2.01287468E-03  0.00000000E+00  0.00000000E+00  2.69347675E-03  4.66807223E-02
  1.00627596E-01 -1.47606937E-01 -2.67450127E-01 -4.33742514E-03  0.00000000E+00
  8.61740613E-02 -3.10733542E-02  0.00000000E+00  5.30959067E-02 -4.06854450E-02
  0.00000000E+00  1.93568672E-02  8.99232846E-03  1.18608992E-03  0.00000000E+00
  3.25996282E-03 -5.01164638E-03  0.00000000E+00  3.68922919E-03  0.00000000E+00
  1.17948317E-03 -7.89519594E-03  0.00000000E+00  2.27746555E-03  0.00000000E+00
  1.54526731E-04 -2.01287468E-03  0.00000000E+00  0.00000000E+00  2.69347675E-03
 -1.19064494E-02 -2.54436111E-02  3.61875187E-02  7.13740454E-02  1.30591630E-02
  1.21458178E-01 -3.83350373E-02  5.61004259E-02  8.07794596E-02 -1.56373900E-02
  4.33752213E-02  3.73348389E-02 -9.32583559E-03  1.63547159E-02  1.64882795E-03
 -6.02920255E-03  6.25461327E-04 -4.57415209E-03  1.90131679E-03  1.23012658E-03
 -3.24400532E-03  1.57733706E-03 -4.65195854E-03 -3.78374755E-03  7.92799278E-05
 -4.82284419E-04  7.69403379E-04 -6.34482287E-04  3.23759921E-04  1.00837888E-03
  6.03077791E-05  0.00000000E+00  0.00000000E+00  0.00000000E+00  0.00000000E+00
  0.00000000E+00  0.00000000E+00 -6.45261550E-02  0.00000000E+00  0.00000000E+00
 -4.46775807E-02  0.00000000E+00  0.00000000E+00 -3.56986632E-03  0.00000000E+00
  0.00000000E+00  0.00000000E+00  1.41805467E-03  0.00000000E+00 -2.32059368E-03
  0.00000000E+00  0.00000000E+00 -3.34896881E-03  0.00000000E+00 -7.56097516E-03
  0.00000000E+00  0.00000000E+00  8.25840687E-04  0.00000000E+00  2.95939270E-03
  0.00000000E+00  5.44511878E-04  1.19064494E-02  2.54436111E-02 -3.61875187E-02
 -7.13740454E-02 -1.30591630E-02 -1.21458178E-01 -3.83350373E-02 -5.61004259E-02
 -8.07794596E-02 -1.56373900E-02 -4.33752213E-02 -3.73348389E-02 -9.32583559E-03
 -1.63547159E-02 -1.64882795E-03  6.02920255E-03  6.25461327E-04  4.57415209E-03
  1.90131679E-03 -1.23012658E-03  3.24400532E-03  1.57733706E-03  4.65195854E-03
 -3.78374755E-03 -7.92799278E-05  4.82284419E-04  7.69403379E-04  6.34482287E-04
  3.23759921E-04 -1.00837888E-03  6.03077791E-05  4.44354411E-02  5.98330013E-02
  1.58782472E-02 -2.41179376E-03 -1.35968157E-03  6.26205036E-03  3.73307809E-02
  5.22134288E-02  1.81805185E-02  4.42603095E-03  4.42275901E-03 -6.72202596E-05
  0.00000000E+00  0.00000000E+00  0.00000000E+00  0.00000000E+00 -2.87132863E-03
  0.00000000E+00 -4.44354411E-02 -5.98330013E-02 -1.58782472E-02  2.41179376E-03
 -1.35968157E-03 -6.26205036E-03 -3.73307809E-02 -5.22134288E-02 -1.81805185E-02
 -4.42603095E-03  4.42275901E-03  6.72202596E-05 -1.19064494E-02 -2.54436111E-02
  3.61875187E-02  7.13740454E-02  1.30591630E-02 -1.21458178E-01 -3.83350373E-02
  5.61004259E-02 -8.07794596E-02 -1.56373900E-02  4.33752213E-02 -3.73348389E-02
 -9.32583559E-03  1.63547159E-02  1.64882795E-03  6.02920255E-03  6.25461327E-04
 -4.57415209E-03 -1.90131679E-03  1.23012658E-03  3.24400532E-03  1.57733706E-03
 -4.65195854E-03  3.78374755E-03  7.92799278E-05  4.82284419E-04  7.69403379E-04
 -6.34482287E-04 -3.23759921E-04 -1.00837888E-03  6.03077791E-05  0.00000000E+00
  0.00000000E+00  0.00000000E+00  0.00000000E+00  0.00000000E+00  0.00000000E+00
 -6.45261550E-02  0.00000000E+00  0.00000000E+00 -4.46775807E-02  0.00000000E+00
  0.00000000E+00 -3.56986632E-03  0.00000000E+00  0.00000000E+00  0.00000000E+00
  1.41805467E-03  0.00000000E+00  2.32059368E-03  0.00000000E+00  0.00000000E+00
 -3.34896881E-03  0.00000000E+00  7.56097516E-03  0.00000000E+00  0.00000000E+00
  8.25840687E-04  0.00000000E+00 -2.95939270E-03  0.00000000E+00  5.44511878E-04
  1.19064494E-02  2.54436111E-02 -3.61875187E-02 -7.13740454E-02 -1.30591630E-02
  1.21458178E-01 -3.83350373E-02 -5.61004259E-02  8.07794596E-02 -1.56373900E-02
 -4.33752213E-02  3.73348389E-02 -9.32583559E-03 -1.63547159E-02 -1.64882795E-03
 -6.02920255E-03  6.25461327E-04  4.57415209E-03 -1.90131679E-03 -1.23012658E-03
 -3.24400532E-03  1.57733706E-03  4.65195854E-03  3.78374755E-03 -7.92799278E-05
 -4.82284419E-04  7.69403379E-04  6.34482287E-04 -3.23759921E-04  1.00837888E-03
  6.03077791E-05  3.73307809E-02  5.22134288E-02  1.81805185E-02 -4.42603095E-03
  4.42275901E-03 -6.72202596E-05  4.44354411E-02  5.98330013E-02  1.58782472E-02
  2.41179376E-03 -1.35968157E-03  6.26205036E-03  0.00000000E+00  0.00000000E+00
  0.00000000E+00  0.00000000E+00 -2.87132863E-03  0.00000000E+00 -3.73307809E-02
 -5.22134288E-02 -1.81805185E-02  4.42603095E-03  4.42275901E-03  6.72202596E-05
 -4.44354411E-02 -5.98330013E-02 -1.58782472E-02 -2.41179376E-03 -1.35968157E-03
 -6.26205036E-03  0.00000000E+00  0.00000000E+00  0.00000000E+00  0.00000000E+00
  0.00000000E+00  0.00000000E+00 -5.89096142E-02  0.00000000E+00  0.00000000E+00
 -4.20806774E-02  0.00000000E+00  0.00000000E+00 -4.09901174E-02  0.00000000E+00
  0.00000000E+00  0.00000000E+00 -1.95144316E-03  0.00000000E+00  0.00000000E+00
  0.00000000E+00  0.00000000E+00  1.09606469E-03  0.00000000E+00  0.00000000E+00
  0.00000000E+00  0.00000000E+00  4.36419672E-04  0.00000000E+00  0.00000000E+00
  0.00000000E+00 -9.43865240E-04  2.46346648E-02  3.36276641E-02 -4.10997905E-04
  0.00000000E+00  1.55924300E-03 -3.10909974E-03 -2.46346648E-02 -3.36276641E-02
  4.10997905E-04  0.00000000E+00  1.55924300E-03  3.10909974E-03  0.00000000E+00
  0.00000000E+00  0.00000000E+00  0.00000000E+00  0.00000000E+00  1.13205574E-01
  0.00000000E+00  0.00000000E+00  9.98753349E-02  0.00000000E+00  0.00000000E+00
  1.96980640E-02  0.00000000E+00  0.00000000E+00  0.00000000E+00  5.87659474E-03
  0.00000000E+00  0.00000000E+00 -4.50073210E-03  0.00000000E+00  1.64338529E-02
  0.00000000E+00  0.00000000E+00 -7.17810047E-03  0.00000000E+00  1.11348240E-05
  0.00000000E+00  0.00000000E+00 -5.57949118E-04  2.87756096E-04  0.00000000E+00
  0.00000000E+00  0.00000000E+00  0.00000000E+00  0.00000000E+00  0.00000000E+00
  1.13205574E-01  0.00000000E+00  0.00000000E+00  9.98753349E-02  0.00000000E+00
  0.00000000E+00  1.96980640E-02  0.00000000E+00  0.00000000E+00  0.00000000E+00
  5.87659474E-03  0.00000000E+00  0.00000000E+00  4.50073210E-03  0.00000000E+00
  1.64338529E-02  0.00000000E+00  0.00000000E+00  7.17810047E-03  0.00000000E+00
  1.11348240E-05  0.00000000E+00  0.00000000E+00  5.57949118E-04  2.87756096E-04
  0.00000000E+00  1.01766800E-02  2.15992287E-02 -3.16254850E-02 -6.04458748E-02
  8.09325720E-03 -6.67779631E-02  1.31828422E-01 -2.20200118E-02 -4.00686612E-02
  8.44807394E-02 -1.45867886E-02 -3.40319383E-02  3.43874612E-02  3.18412768E-03
 -1.32847733E-04  3.87029677E-03  2.98410953E-03  8.33864026E-05 -3.30567007E-03
  1.73416198E-03 -8.30315683E-04 -1.99509549E-03 -3.40260262E-03  1.02345716E-03
 -3.39947615E-04 -2.86410299E-04 -5.68468723E-04  7.54296831E-04 -1.85284144E-04
  1.00049804E-03 -3.52714065E-04 -7.67383249E-03 -1.65271590E-02  2.06475332E-02
  6.90683503E-02 -8.62701863E-02 -5.76013309E-02  0.00000000E+00 -8.17191457E-02
 -3.78901200E-02  0.00000000E+00 -7.41825682E-02  2.76380559E-02  0.00000000E+00
 -8.49128667E-03  3.36624147E-03 -8.22647256E-05  0.00000000E+00 -1.18861256E-03
  0.00000000E+00  1.33257424E-02  1.18135197E-02  0.00000000E+00  1.54101074E-03
  0.00000000E+00 -1.43328235E-03 -1.25558069E-03  0.00000000E+00  9.88407686E-04
  0.00000000E+00  1.25610281E-03  0.00000000E+00  1.01766800E-02  2.15992287E-02
 -3.16254850E-02 -6.04458748E-02  8.09325720E-03 -6.67779631E-02 -1.31828422E-01
 -2.20200118E-02 -4.00686612E-02 -8.44807394E-02 -1.45867886E-02 -3.40319383E-02
 -3.43874612E-02  3.18412768E-03 -1.32847733E-04  3.87029677E-03 -2.98410953E-03
  8.33864026E-05  3.30567007E-03  1.73416198E-03 -8.30315683E-04  1.99509549E-03
 -3.40260262E-03 -1.02345716E-03 -3.39947615E-04 -2.86410299E-04  5.68468723E-04
  7.54296831E-04  1.85284144E-04  1.00049804E-03  3.52714065E-04 -3.34550870E-02
 -4.45448776E-02 -9.82477509E-03  2.03816178E-03  4.05065702E-03 -3.76817747E-03
 -6.80676251E-02 -9.88586499E-02 -3.13897940E-02 -3.56121372E-03 -7.95253837E-03
  3.98227365E-03 -3.59663567E-02 -5.97843661E-02 -2.12278308E-02  4.95244889E-03
  0.00000000E+00  2.89981240E-03 -3.34550870E-02 -4.45448776E-02 -9.82477509E-03
  2.03816178E-03 -4.05065702E-03 -3.76817747E-03 -6.80676251E-02 -9.88586499E-02
 -3.13897940E-02 -3.56121372E-03  7.95253837E-03  3.98227365E-03 -1.01766800E-02
 -2.15992287E-02  3.16254850E-02  6.04458748E-02 -8.09325720E-03 -6.67779631E-02
 -1.31828422E-01  2.20200118E-02 -4.00686612E-02 -8.44807394E-02  1.45867886E-02
 -3.40319383E-02 -3.43874612E-02 -3.18412768E-03  1.32847733E-04  3.87029677E-03
 -2.98410953E-03 -8.33864026E-05 -3.30567007E-03 -1.73416198E-03 -8.30315683E-04
  1.99509549E-03  3.40260262E-03  1.02345716E-03  3.39947615E-04 -2.86410299E-04
  5.68468723E-04 -7.54296831E-04 -1.85284144E-04  1.00049804E-03  3.52714065E-04
  7.67383249E-03  1.65271590E-02 -2.06475332E-02 -6.90683503E-02  8.62701863E-02
 -5.76013309E-02  0.00000000E+00  8.17191457E-02 -3.78901200E-02  0.00000000E+00
  7.41825682E-02  2.76380559E-02  0.00000000E+00  8.49128667E-03 -3.36624147E-03
 -8.22647256E-05  0.00000000E+00  1.18861256E-03  0.00000000E+00 -1.33257424E-02
  1.18135197E-02  0.00000000E+00 -1.54101074E-03  0.00000000E+00  1.43328235E-03
 -1.25558069E-03  0.00000000E+00 -9.88407686E-04  0.00000000E+00  1.25610281E-03
  0.00000000E+00 -1.01766800E-02 -2.15992287E-02  3.16254850E-02  6.04458748E-02
 -8.09325720E-03 -6.67779631E-02  1.31828422E-01  2.20200118E-02 -4.00686612E-02
  8.44807394E-02  1.45867886E-02 -3.40319383E-02  3.43874612E-02 -3.18412768E-03
  1.32847733E-04  3.87029677E-03  2.98410953E-03 -8.33864026E-05  3.30567007E-03
 -1.73416198E-03 -8.30315683E-04 -1.99509549E-03  3.40260262E-03 -1.02345716E-03
  3.39947615E-04 -2.86410299E-04 -5.68468723E-04 -7.54296831E-04  1.85284144E-04
  1.00049804E-03 -3.52714065E-04  6.80676251E-02  9.88586499E-02  3.13897940E-02
 -3.56121372E-03  7.95253837E-03 -3.98227365E-03  3.34550870E-02  4.45448776E-02
  9.82477509E-03  2.03816178E-03 -4.05065702E-03  3.76817747E-03  3.59663567E-02
  5.97843661E-02  2.12278308E-02  4.95244889E-03  0.00000000E+00 -2.89981240E-03
  6.80676251E-02  9.88586499E-02  3.13897940E-02 -3.56121372E-03 -7.95253837E-03
 -3.98227365E-03  3.34550870E-02  4.45448776E-02  9.82477509E-03  2.03816178E-03
  4.05065702E-03  3.76817747E-03  0.00000000E+00  0.00000000E+00  0.00000000E+00
  0.00000000E+00  0.00000000E+00  2.95888712E-03  0.00000000E+00  0.00000000E+00
  1.38059682E-02  0.00000000E+00  0.00000000E+00  1.93778125E-02  0.00000000E+00
  0.00000000E+00  0.00000000E+00 -2.68168740E-03  0.00000000E+00  0.00000000E+00
  0.00000000E+00  0.00000000E+00 -1.02134525E-02  0.00000000E+00  0.00000000E+00
  0.00000000E+00  0.00000000E+00  2.26665982E-03  0.00000000E+00  0.00000000E+00
  0.00000000E+00 -5.91174736E-04  0.00000000E+00  0.00000000E+00  0.00000000E+00
  0.00000000E+00 -4.21516659E-04  0.00000000E+00  0.00000000E+00  0.00000000E+00
  0.00000000E+00  0.00000000E+00 -4.21516659E-04  0.00000000E+00  0.00000000E+00
 -1.53912046E-03 -3.29233923E-03  9.96081346E-03 -3.95699623E-02  2.21053009E-01
  0.00000000E+00  6.21765140E-03 -3.32479929E-02  0.00000000E+00  2.40650096E-02
 -3.15572268E-02  0.00000000E+00 -3.80633110E-02  3.51750143E-02 -3.13819906E-03
  0.00000000E+00 -2.29067534E-03  1.02735086E-03  0.00000000E+00 -4.01598849E-03
  0.00000000E+00 -2.53922444E-03  8.33770288E-03  0.00000000E+00 -2.39607421E-04
  0.00000000E+00 -1.31860813E-03 -1.11387684E-03  0.00000000E+00  0.00000000E+00
  4.83309992E-04  1.53912046E-03  3.29233923E-03 -9.96081346E-03  3.95699623E-02
 -2.21053009E-01  0.00000000E+00  6.21765140E-03  3.32479929E-02  0.00000000E+00
  2.40650096E-02  3.15572268E-02  0.00000000E+00 -3.80633110E-02 -3.51750143E-02
  3.13819906E-03  0.00000000E+00 -2.29067534E-03 -1.02735086E-03  0.00000000E+00
  4.01598849E-03  0.00000000E+00 -2.53922444E-03 -8.33770288E-03  0.00000000E+00
  2.39607421E-04  0.00000000E+00 -1.31860813E-03  1.11387684E-03  0.00000000E+00
  0.00000000E+00  4.83309992E-04  8.12791174E-03  1.73502878E-02 -2.86411598E-02
 -3.17074594E-02  3.01385638E-02 -6.79045011E-02  2.45445981E-02  8.82358215E-02
 -4.57350351E-02  2.02935732E-02  6.55712194E-02 -3.69194490E-02  1.85155619E-02
  2.76246460E-02  8.87538271E-04  2.26199747E-03  2.11487773E-03 -2.32471554E-03
 -2.36089350E-04  2.90450903E-03 -3.44787048E-03  2.49630491E-03  1.98831986E-03
  1.57235309E-03  2.09706166E-05  1.15282486E-04  3.36040260E-04  6.99034733E-04
 -4.76490715E-04 -2.17876526E-04  4.84224076E-05  0.00000000E+00  0.00000000E+00
  0.00000000E+00  0.00000000E+00  0.00000000E+00  0.00000000E+00 -9.60600822E-02
  0.00000000E+00  0.00000000E+00 -7.75864561E-02  0.00000000E+00  0.00000000E+00
 -1.79404874E-02  0.00000000E+00  0.00000000E+00  0.00000000E+00  7.17685895E-04
  0.00000000E+00  5.45799938E-03  0.00000000E+00  0.00000000E+00 -4.61179491E-03
  0.00000000E+00  1.32206307E-02  0.00000000E+00  0.00000000E+00 -1.44069879E-04
  0.00000000E+00  9.61510575E-05  0.00000000E+00 -1.45373006E-03 -8.12791174E-03
 -1.73502878E-02  2.86411598E-02  3.17074594E-02 -3.01385638E-02  6.79045011E-02
  2.45445981E-02 -8.82358215E-02  4.57350351E-02  2.02935732E-02 -6.55712194E-02
  3.69194490E-02  1.85155619E-02 -2.76246460E-02 -8.87538271E-04 -2.26199747E-03
  2.11487773E-03  2.32471554E-03 -2.36089350E-04 -2.90450903E-03  3.44787048E-03
  2.49630491E-03 -1.98831986E-03  1.57235309E-03 -2.09706166E-05 -1.15282486E-04
  3.36040260E-04 -6.99034733E-04 -4.76490715E-04  2.17876526E-04  4.84224076E-05
 -6.07474302E-02 -8.99368881E-02 -2.02749203E-02  7.28543353E-03  9.89620487E-04
 -3.73210975E-03  3.00899945E-03  7.21926334E-03 -5.01295393E-05 -2.48430929E-03
  2.16397681E-03  3.11047654E-03  0.00000000E+00  0.00000000E+00  0.00000000E+00
  0.00000000E+00 -3.26543101E-03  0.00000000E+00  6.07474302E-02  8.99368881E-02
  2.02749203E-02 -7.28543353E-03  9.89620487E-04  3.73210975E-03 -3.00899945E-03
 -7.21926334E-03  5.01295393E-05  2.48430929E-03  2.16397681E-03 -3.11047654E-03
  8.12791174E-03  1.73502878E-02 -2.86411598E-02 -3.17074594E-02  3.01385638E-02
  6.79045011E-02  2.45445981E-02  8.82358215E-02  4.57350351E-02  2.02935732E-02
  6.55712194E-02  3.69194490E-02  1.85155619E-02  2.76246460E-02  8.87538271E-04
 -2.26199747E-03  2.11487773E-03 -2.32471554E-03  2.36089350E-04  2.90450903E-03
  3.44787048E-03  2.49630491E-03  1.98831986E-03 -1.57235309E-03  2.09706166E-05
 -1.15282486E-04  3.36040260E-04  6.99034733E-04  4.76490715E-04  2.17876526E-04
  4.84224076E-05  0.00000000E+00  0.00000000E+00  0.00000000E+00  0.00000000E+00
  0.00000000E+00  0.00000000E+00 -9.60600822E-02  0.00000000E+00  0.00000000E+00
 -7.75864561E-02  0.00000000E+00  0.00000000E+00 -1.79404874E-02  0.00000000E+00
  0.00000000E+00  0.00000000E+00  7.17685895E-04  0.00000000E+00 -5.45799938E-03
  0.00000000E+00  0.00000000E+00 -4.61179491E-03  0.00000000E+00 -1.32206307E-02
  0.00000000E+00  0.00000000E+00 -1.44069879E-04  0.00000000E+00 -9.61510575E-05
  0.00000000E+00 -1.45373006E-03 -8.12791174E-03 -1.73502878E-02  2.86411598E-02
  3.17074594E-02 -3.01385638E-02 -6.79045011E-02  2.45445981E-02 -8.82358215E-02
 -4.57350351E-02  2.02935732E-02 -6.55712194E-02 -3.69194490E-02  1.85155619E-02
 -2.76246460E-02 -8.87538271E-04  2.26199747E-03  2.11487773E-03  2.32471554E-03
  2.36089350E-04 -2.90450903E-03 -3.44787048E-03  2.49630491E-03 -1.98831986E-03
 -1.57235309E-03 -2.09706166E-05  1.15282486E-04  3.36040260E-04 -6.99034733E-04
  4.76490715E-04 -2.17876526E-04  4.84224076E-05  3.00899945E-03  7.21926334E-03
 -5.01295393E-05  2.48430929E-03  2.16397681E-03  3.11047654E-03 -6.07474302E-02
 -8.99368881E-02 -2.02749203E-02 -7.28543353E-03  9.89620487E-04 -3.73210975E-03
  0.00000000E+00  0.00000000E+00  0.00000000E+00  0.00000000E+00 -3.26543101E-03
  0.00000000E+00 -3.00899945E-03 -7.21926334E-03  5.01295393E-05 -2.48430929E-03
  2.16397681E-03 -3.11047654E-03  6.07474302E-02  8.99368881E-02  2.02749203E-02
  7.28543353E-03  9.89620487E-04  3.73210975E-03  0.00000000E+00  0.00000000E+00
  0.00000000E+00  0.00000000E+00  0.00000000E+00  0.00000000E+00 -2.12736827E-01
  0.00000000E+00  0.00000000E+00 -1.49573936E-01  0.00000000E+00  0.00000000E+00
 -7.71106873E-02  0.00000000E+00  0.00000000E+00  0.00000000E+00 -5.76799911E-03
  0.00000000E+00  0.00000000E+00  0.00000000E+00  0.00000000E+00  4.59791359E-03
  0.00000000E+00  0.00000000E+00  0.00000000E+00  0.00000000E+00  1.12177118E-04
  0.00000000E+00  0.00000000E+00  0.00000000E+00 -1.57226480E-03  8.71662241E-02
  1.28926386E-01  3.03083694E-02  0.00000000E+00  5.72091276E-03 -1.08209936E-02
 -8.71662241E-02 -1.28926386E-01 -3.03083694E-02  0.00000000E+00  5.72091276E-03
  1.08209936E-02 -2.24617068E-02 -4.83943020E-02  7.65119698E-02  9.27114358E-02
  5.56171378E-02  0.00000000E+00  6.78270725E-03 -3.32111296E-02  0.00000000E+00
  9.32549494E-03 -2.55642258E-02  0.00000000E+00 -7.51518355E-03 -8.15664068E-03
 -9.94016657E-04  0.00000000E+00  4.26963495E-03 -4.92512828E-03  0.00000000E+00
 -2.11366210E-03  0.00000000E+00  7.83349002E-03 -7.63596435E-03  0.00000000E+00
 -1.83077624E-04  0.00000000E+00  9.89160567E-04  1.60291445E-04  0.00000000E+00
  0.00000000E+00  1.42558394E-03 -2.24617068E-02 -4.83943020E-02  7.65119698E-02
  9.27114358E-02  5.56171378E-02  0.00000000E+00 -6.78270725E-03 -3.32111296E-02
  0.00000000E+00 -9.32549494E-03 -2.55642258E-02  0.00000000E+00  7.51518355E-03
 -8.15664068E-03 -9.94016657E-04  0.00000000E+00 -4.26963495E-03 -4.92512828E-03
  0.00000000E+00 -2.11366210E-03  0.00000000E+00 -7.83349002E-03 -7.63596435E-03
  0.00000000E+00 -1.83077624E-04  0.00000000E+00 -9.89160567E-04  1.60291445E-04
  0.00000000E+00  0.00000000E+00 -1.42558394E-03  7.58627607E-03  1.64273941E-02
 -2.49395930E-02 -4.13030457E-02 -1.62756494E-02 -6.41895457E-02 -7.39075614E-02
  2.48506720E-02 -4.22142752E-02 -5.76630053E-02  9.58600855E-03 -2.72698834E-02
 -3.04256539E-02  1.16918401E-02  7.31905711E-04  5.07006478E-03 -3.04292824E-03
 -3.60564715E-05  1.14525590E-03  3.23035697E-03  6.54998351E-03 -2.59773442E-03
  8.30911920E-03  2.57196594E-03  7.69120697E-04  4.34811426E-04  5.12600645E-04
  7.14919622E-04  1.16710901E-03 -6.14550292E-04  3.65954355E-04 -1.19410806E-02
 -2.56398879E-02  4.29694505E-02  5.08926755E-02  3.60265841E-02  1.14053461E-01
  0.00000000E+00  1.27921121E-01  8.04130925E-02  0.00000000E+00  8.20282710E-02
  4.54673073E-02  0.00000000E+00  3.70936310E-02 -1.36932058E-03  8.21691861E-03
  0.00000000E+00  2.82877915E-03  0.00000000E+00 -4.30080166E-03  7.08127345E-03
  0.00000000E+00 -6.64219554E-03  0.00000000E+00  1.06084815E-03 -3.88516996E-04
  0.00000000E+00  5.40348557E-04  0.00000000E+00  1.05385735E-03  0.00000000E+00
  7.58627607E-03  1.64273941E-02 -2.49395930E-02 -4.13030457E-02 -1.62756494E-02
 -6.41895457E-02  7.39075614E-02  2.48506720E-02 -4.22142752E-02  5.76630053E-02
  9.58600855E-03 -2.72698834E-02  3.04256539E-02  1.16918401E-02  7.31905711E-04
  5.07006478E-03  3.04292824E-03 -3.60564715E-05 -1.14525590E-03  3.23035697E-03
  6.54998351E-03  2.59773442E-03  8.30911920E-03 -2.57196594E-03  7.69120697E-04
  4.34811426E-04 -5.12600645E-04  7.14919622E-04 -1.16710901E-03 -6.14550292E-04
 -3.65954355E-04 -4.60175670E-02 -6.94119119E-02 -1.72642414E-02  4.46069661E-03
 -3.21423587E-03 -3.96512196E-03  3.47556027E-02  5.57509358E-02  1.11357361E-02
 -1.98768611E-03  4.21780170E-03 -1.96934576E-03  1.01804206E-01  1.52590226E-01
  4.77627849E-02 -1.11132168E-02  0.00000000E+00 -6.87650404E-03 -4.60175670E-02
 -6.94119119E-02 -1.72642414E-02  4.46069661E-03  3.21423587E-03 -3.96512196E-03
  3.47556027E-02  5.57509358E-02  1.11357361E-02 -1.98768611E-03 -4.21780170E-03
 -1.96934576E-03  7.58627607E-03  1.64273941E-02 -2.49395930E-02 -4.13030457E-02
 -1.62756494E-02  6.41895457E-02 -7.39075614E-02  2.48506720E-02  4.22142752E-02
 -5.76630053E-02  9.58600855E-03  2.72698834E-02 -3.04256539E-02  1.16918401E-02
  7.31905711E-04 -5.07006478E-03 -3.04292824E-03 -3.60564715E-05 -1.14525590E-03
  3.23035697E-03 -6.54998351E-03 -2.59773442E-03  8.30911920E-03 -2.57196594E-03
  7.69120697E-04 -4.34811426E-04  5.12600645E-04  7.14919622E-04 -1.16710901E-03
  6.14550292E-04  3.65954355E-04 -1.19410806E-02 -2.56398879E-02  4.29694505E-02
  5.08926755E-02  3.60265841E-02 -1.14053461E-01  0.00000000E+00  1.27921121E-01
 -8.04130925E-02  0.00000000E+00  8.20282710E-02 -4.54673073E-02  0.00000000E+00
  3.70936310E-02 -1.36932058E-03 -8.21691861E-03  0.00000000E+00  2.82877915E-03
  0.00000000E+00 -4.30080166E-03 -7.08127345E-03  0.00000000E+00 -6.64219554E-03
  0.00000000E+00  1.06084815E-03  3.88516996E-04  0.00000000E+00  5.40348557E-04
  0.00000000E+00 -1.05385735E-03  0.00000000E+00  7.58627607E-03  1.64273941E-02
 -2.49395930E-02 -4.13030457E-02 -1.62756494E-02  6.41895457E-02  7.39075614E-02
  2.48506720E-02  4.22142752E-02  5.76630053E-02  9.58600855E-03  2.72698834E-02
  3.04256539E-02  1.16918401E-02  7.31905711E-04 -5.07006478E-03  3.04292824E-03
 -3.60564715E-05  1.14525590E-03  3.23035697E-03 -6.54998351E-03  2.59773442E-03
  8.30911920E-03  2.57196594E-03  7.69120697E-04 -4.34811426E-04 -5.12600645E-04
  7.14919622E-04  1.16710901E-03  6.14550292E-04 -3.65954355E-04  3.47556027E-02
  5.57509358E-02  1.11357361E-02  1.98768611E-03  4.21780170E-03 -1.96934576E-03
 -4.60175670E-02 -6.94119119E-02 -1.72642414E-02 -4.46069661E-03 -3.21423587E-03
 -3.96512196E-03  1.01804206E-01  1.52590226E-01  4.77627849E-02  1.11132168E-02
  0.00000000E+00 -6.87650404E-03  3.47556027E-02  5.57509358E-02  1.11357361E-02
  1.98768611E-03 -4.21780170E-03 -1.96934576E-03 -4.60175670E-02 -6.94119119E-02
 -1.72642414E-02 -4.46069661E-03  3.21423587E-03 -3.96512196E-03  1.95756778E-02
  4.23660602E-02 -7.02143272E-02 -8.28958440E-02 -1.82944878E-02  0.00000000E+00
  0.00000000E+00  1.57861570E-02  0.00000000E+00  0.00000000E+00  1.55670134E-02
  0.00000000E+00  0.00000000E+00 -7.44937154E-04 -4.31720282E-03  0.00000000E+00
  0.00000000E+00  3.61413791E-03  0.00000000E+00 -1.16777950E-02  0.00000000E+00
  0.00000000E+00  1.15758873E-02  0.00000000E+00  7.03486994E-04  0.00000000E+00
  0.00000000E+00  1.61990873E-03  0.00000000E+00  0.00000000E+00  0.00000000E+00
 -1.74027292E-02 -2.30755182E-02 -1.10710719E-02  0.00000000E+00 -1.95003788E-03
  1.40814484E-03 -1.74027292E-02 -2.30755182E-02 -1.10710719E-02  0.00000000E+00
  1.95003788E-03  1.40814484E-03  0.00000000E+00  0.00000000E+00  0.00000000E+00
  0.00000000E+00  0.00000000E+00 -5.49566209E-02  0.00000000E+00  0.00000000E+00
 -4.27426424E-02  0.00000000E+00  0.00000000E+00 -3.34564672E-02  0.00000000E+00
  0.00000000E+00  0.00000000E+00 -5.04446954E-03  0.00000000E+00  0.00000000E+00
 -2.71435591E-03  0.00000000E+00 -9.92281176E-03  0.00000000E+00  0.00000000E+00
 -3.65320790E-03  0.00000000E+00 -1.63970674E-03  0.00000000E+00  0.00000000E+00
 -1.54967392E-03  2.16687393E-03  0.00000000E+00  0.00000000E+00  0.00000000E+00
  0.00000000E+00  0.00000000E+00  0.00000000E+00 -5.49566209E-02  0.00000000E+00
  0.00000000E+00 -4.27426424E-02  0.00000000E+00  0.00000000E+00 -3.34564672E-02
  0.00000000E+00  0.00000000E+00  0.00000000E+00 -5.04446954E-03  0.00000000E+00
  0.00000000E+00  2.71435591E-03  0.00000000E+00 -9.92281176E-03  0.00000000E+00
  0.00000000E+00  3.65320790E-03  0.00000000E+00 -1.63970674E-03  0.00000000E+00
  0.00000000E+00  1.54967392E-03  2.16687393E-03  0.00000000E+00  7.96798028E-03
  1.72500058E-02 -2.82304188E-02 -3.52863165E-02  2.37294435E-02  1.09098390E-01
  6.67734378E-02 -5.29539523E-02  7.81825145E-02  4.73142968E-02 -3.55535502E-02
  3.25846823E-02  3.79899586E-02 -2.59704653E-02  3.04805851E-04 -2.34539656E-03
  3.08907614E-03  3.88464844E-03  2.64827474E-03 -2.60308223E-03  2.36319273E-03
 -1.08182337E-03  4.16929801E-04  6.09769579E-03 -2.69812279E-04  5.36099978E-04
 -4.72988303E-04  6.53092859E-04  4.49261674E-04 -1.40952531E-03 -4.11046753E-04
 -4.94020125E-04 -9.36538353E-04  4.13663856E-04  1.23453742E-02 -3.21604084E-02
  1.37931116E-01  0.00000000E+00 -2.30471722E-02  9.90943139E-02  0.00000000E+00
 -2.09803663E-02  5.01149896E-02  0.00000000E+00  1.26045115E-02  1.89824911E-03
  3.18475923E-03  0.00000000E+00  1.82189212E-03  0.00000000E+00  2.87709323E-03
 -5.83303316E-03  0.00000000E+00  4.73205255E-03  0.00000000E+00 -7.81785222E-04
  1.58970032E-03  0.00000000E+00 -2.97038886E-04  0.00000000E+00 -1.29570149E-03
  0.00000000E+00  7.96798028E-03  1.72500058E-02 -2.82304188E-02 -3.52863165E-02
  2.37294435E-02  1.09098390E-01 -6.67734378E-02 -5.29539523E-02  7.81825145E-02
 -4.73142968E-02 -3.55535502E-02  3.25846823E-02 -3.79899586E-02 -2.59704653E-02
  3.04805851E-04 -2.34539656E-03 -3.08907614E-03  3.88464844E-03 -2.64827474E-03
 -2.60308223E-03  2.36319273E-03  1.08182337E-03  4.16929801E-04 -6.09769579E-03
 -2.69812279E-04  5.36099978E-04  4.72988303E-04  6.53092859E-04 -4.49261674E-04
 -1.40952531E-03  4.11046753E-04  5.58704446E-02  8.48094312E-02  2.20438486E-02
 -4.57681408E-03  3.56692366E-03  4.75274559E-03 -5.72775951E-02 -8.61840453E-02
 -2.24806498E-02  1.63403598E-03 -7.38068561E-03  2.16465790E-03  5.00793031E-02
  7.70644343E-02  2.30999029E-02 -2.34631082E-03  0.00000000E+00 -7.01095343E-03
  5.58704446E-02  8.48094312E-02  2.20438486E-02 -4.57681408E-03 -3.56692366E-03
  4.75274559E-03 -5.72775951E-02 -8.61840453E-02 -2.24806498E-02  1.63403598E-03
  7.38068561E-03  2.16465790E-03 -7.96798028E-03 -1.72500058E-02  2.82304188E-02
  3.52863165E-02 -2.37294435E-02  1.09098390E-01 -6.67734378E-02  5.29539523E-02
  7.81825145E-02 -4.73142968E-02  3.55535502E-02  3.25846823E-02 -3.79899586E-02
  2.59704653E-02 -3.04805851E-04 -2.34539656E-03 -3.08907614E-03 -3.88464844E-03
  2.64827474E-03  2.60308223E-03  2.36319273E-03  1.08182337E-03 -4.16929801E-04
  6.09769579E-03  2.69812279E-04  5.36099978E-04  4.72988303E-04 -6.53092859E-04
  4.49261674E-04 -1.40952531E-03  4.11046753E-04  4.94020125E-04  9.36538353E-04
 -4.13663856E-04 -1.23453742E-02  3.21604084E-02  1.37931116E-01  0.00000000E+00
  2.30471722E-02  9.90943139E-02  0.00000000E+00  2.09803663E-02  5.01149896E-02
  0.00000000E+00 -1.26045115E-02 -1.89824911E-03  3.18475923E-03  0.00000000E+00
 -1.82189212E-03  0.00000000E+00 -2.87709323E-03 -5.83303316E-03  0.00000000E+00
 -4.73205255E-03  0.00000000E+00  7.81785222E-04  1.58970032E-03  0.00000000E+00
  2.97038886E-04  0.00000000E+00 -1.29570149E-03  0.00000000E+00 -7.96798028E-03
 -1.72500058E-02  2.82304188E-02  3.52863165E-02 -2.37294435E-02  1.09098390E-01
  6.67734378E-02  5.29539523E-02  7.81825145E-02  4.73142968E-02  3.55535502E-02
  3.25846823E-02  3.79899586E-02  2.59704653E-02 -3.04805851E-04 -2.34539656E-03
  3.08907614E-03 -3.88464844E-03 -2.64827474E-03  2.60308223E-03  2.36319273E-03
 -1.08182337E-03 -4.16929801E-04 -6.09769579E-03  2.69812279E-04  5.36099978E-04
 -4.72988303E-04 -6.53092859E-04 -4.49261674E-04 -1.40952531E-03 -4.11046753E-04
  5.72775951E-02  8.61840453E-02  2.24806498E-02  1.63403598E-03  7.38068561E-03
 -2.16465790E-03 -5.58704446E-02 -8.48094312E-02 -2.20438486E-02 -4.57681408E-03
 -3.56692366E-03 -4.75274559E-03 -5.00793031E-02 -7.70644343E-02 -2.30999029E-02
 -2.34631082E-03  0.00000000E+00  7.01095343E-03  5.72775951E-02  8.61840453E-02
  2.24806498E-02  1.63403598E-03 -7.38068561E-03 -2.16465790E-03 -5.58704446E-02
 -8.48094312E-02 -2.20438486E-02 -4.57681408E-03  3.56692366E-03 -4.75274559E-03
  0.00000000E+00  0.00000000E+00  0.00000000E+00  0.00000000E+00  0.00000000E+00
 -1.15977812E-01  0.00000000E+00  0.00000000E+00 -1.02551818E-01  0.00000000E+00
  0.00000000E+00 -3.55955526E-02  0.00000000E+00  0.00000000E+00  0.00000000E+00
  7.82359972E-03  0.00000000E+00  0.00000000E+00  0.00000000E+00  0.00000000E+00
  1.46842581E-02  0.00000000E+00  0.00000000E+00  0.00000000E+00  0.00000000E+00
 -1.80368238E-03  0.00000000E+00  0.00000000E+00  0.00000000E+00  8.93669841E-06
  0.00000000E+00  0.00000000E+00  0.00000000E+00  0.00000000E+00 -3.81503599E-03
  0.00000000E+00  0.00000000E+00  0.00000000E+00  0.00000000E+00  0.00000000E+00
 -3.81503599E-03  0.00000000E+00  0.00000000E+00  0.00000000E+00  0.00000000E+00
  0.00000000E+00  0.00000000E+00  0.00000000E+00  4.74824102E-02  0.00000000E+00
  0.00000000E+00  3.03434824E-02  0.00000000E+00  0.00000000E+00  2.05498934E-04
  0.00000000E+00  0.00000000E+00  0.00000000E+00 -1.98972511E-03  0.00000000E+00
  0.00000000E+00  3.12532159E-03  0.00000000E+00 -1.11393040E-02  0.00000000E+00
  0.00000000E+00  3.86570230E-03  0.00000000E+00 -3.20651798E-03  0.00000000E+00
  0.00000000E+00 -1.29099088E-03  2.37674373E-03  0.00000000E+00  0.00000000E+00
  0.00000000E+00  0.00000000E+00  0.00000000E+00  0.00000000E+00 -4.74824102E-02
  0.00000000E+00  0.00000000E+00 -3.03434824E-02  0.00000000E+00  0.00000000E+00
 -2.05498934E-04  0.00000000E+00  0.00000000E+00  0.00000000E+00  1.98972511E-03
  0.00000000E+00  0.00000000E+00  3.12532159E-03  0.00000000E+00  1.11393040E-02
  0.00000000E+00  0.00000000E+00  3.86570230E-03  0.00000000E+00  3.20651798E-03
  0.00000000E+00  0.00000000E+00 -1.29099088E-03 -2.37674373E-03  0.00000000E+00
  7.43422414E-04  1.50812940E-03 -2.01183819E-03 -1.09763560E-02 -4.02238441E-03
 -6.34272573E-02 -2.61486366E-02  1.52649545E-01 -3.80370188E-02 -1.73948944E-02
  1.18490037E-01 -3.51098397E-02 -1.66836518E-02  6.40076523E-02  7.53208792E-04
  2.87422764E-03  1.05924535E-03 -6.91050501E-03  1.39691088E-03  4.08626839E-03
 -1.97774591E-04  2.63410729E-03 -3.71095000E-03  2.62547079E-03  1.10783125E-04
 -2.75078018E-04  6.58242290E-04  8.85304110E-05 -2.50782637E-04  9.89203316E-05
 -2.89391862E-04  0.00000000E+00  0.00000000E+00  0.00000000E+00  0.00000000E+00
  0.00000000E+00  0.00000000E+00 -1.17208917E-01  0.00000000E+00  0.00000000E+00
 -9.47731728E-02  0.00000000E+00  0.00000000E+00 -3.55328842E-02  0.00000000E+00
  0.00000000E+00  0.00000000E+00  3.60515406E-03  0.00000000E+00  1.96092264E-03
  0.00000000E+00  0.00000000E+00  1.40442827E-03  0.00000000E+00  5.09757508E-03
  0.00000000E+00  0.00000000E+00  1.34999054E-03  0.00000000E+00 -1.45116316E-03
  0.00000000E+00  1.29928577E-03 -7.43422414E-04 -1.50812940E-03  2.01183819E-03
  1.09763560E-02  4.02238441E-03  6.34272573E-02 -2.61486366E-02 -1.52649545E-01
  3.80370188E-02 -1.73948944E-02 -1.18490037E-01  3.51098397E-02 -1.66836518E-02
 -6.40076523E-02 -7.53208792E-04 -2.87422764E-03  1.05924535E-03  6.91050501E-03
  1.39691088E-03 -4.08626839E-03  1.97774591E-04  2.63410729E-03  3.71095000E-03
  2.62547079E-03 -1.10783125E-04  2.75078018E-04  6.58242290E-04 -8.85304110E-05
 -2.50782637E-04 -9.89203316E-05 -2.89391862E-04 -7.62463890E-02 -1.13674691E-01
 -3.49229247E-02  8.89653698E-03 -1.72422333E-04 -2.48145756E-03  4.91031282E-02
  7.32618272E-02  2.08784069E-02 -5.16131083E-04  7.37970240E-03  1.90238273E-03
  0.00000000E+00  0.00000000E+00  0.00000000E+00  0.00000000E+00 -4.41751505E-03
  0.00000000E+00  7.62463890E-02  1.13674691E-01  3.49229247E-02 -8.89653698E-03
 -1.72422333E-04  2.48145756E-03 -4.91031282E-02 -7.32618272E-02 -2.08784069E-02
  5.16131083E-04  7.37970240E-03 -1.90238273E-03 -7.43422414E-04 -1.50812940E-03
  2.01183819E-03  1.09763560E-02  4.02238441E-03 -6.34272573E-02  2.61486366E-02
 -1.52649545E-01 -3.80370188E-02  1.73948944E-02 -1.18490037E-01 -3.51098397E-02
  1.66836518E-02 -6.40076523E-02 -7.53208792E-04  2.87422764E-03 -1.05924535E-03
  6.91050501E-03  1.39691088E-03 -4.08626839E-03 -1.97774591E-04 -2.63410729E-03
  3.71095000E-03  2.62547079E-03 -1.10783125E-04 -2.75078018E-04 -6.58242290E-04
 -8.85304110E-05 -2.50782637E-04  9.89203316E-05  2.89391862E-04  0.00000000E+00
  0.00000000E+00  0.00000000E+00  0.00000000E+00  0.00000000E+00  0.00000000E+00
  1.17208917E-01  0.00000000E+00  0.00000000E+00  9.47731728E-02  0.00000000E+00
  0.00000000E+00  3.55328842E-02  0.00000000E+00  0.00000000E+00  0.00000000E+00
 -3.60515406E-03  0.00000000E+00  1.96092264E-03  0.00000000E+00  0.00000000E+00
 -1.40442827E-03  0.00000000E+00  5.09757508E-03  0.00000000E+00  0.00000000E+00
 -1.34999054E-03  0.00000000E+00 -1.45116316E-03  0.00000000E+00 -1.29928577E-03
  7.43422414E-04  1.50812940E-03 -2.01183819E-03 -1.09763560E-02 -4.02238441E-03
  6.34272573E-02  2.61486366E-02  1.52649545E-01  3.80370188E-02  1.73948944E-02
  1.18490037E-01  3.51098397E-02  1.66836518E-02  6.40076523E-02  7.53208792E-04
 -2.87422764E-03 -1.05924535E-03 -6.91050501E-03  1.39691088E-03  4.08626839E-03
  1.97774591E-04 -2.63410729E-03 -3.71095000E-03  2.62547079E-03  1.10783125E-04
  2.75078018E-04 -6.58242290E-04  8.85304110E-05 -2.50782637E-04 -9.89203316E-05
  2.89391862E-04 -4.91031282E-02 -7.32618272E-02 -2.08784069E-02 -5.16131083E-04
 -7.37970240E-03 -1.90238273E-03  7.62463890E-02  1.13674691E-01  3.49229247E-02
  8.89653698E-03  1.72422333E-04  2.48145756E-03  0.00000000E+00  0.00000000E+00
  0.00000000E+00  0.00000000E+00  4.41751505E-03  0.00000000E+00  4.91031282E-02
  7.32618272E-02  2.08784069E-02  5.16131083E-04 -7.37970240E-03  1.90238273E-03
 -7.62463890E-02 -1.13674691E-01 -3.49229247E-02 -8.89653698E-03  1.72422333E-04
 -2.48145756E-03  0.00000000E+00  0.00000000E+00  0.00000000E+00  0.00000000E+00
  0.00000000E+00  0.00000000E+00  0.00000000E+00  0.00000000E+00  0.00000000E+00
  0.00000000E+00  0.00000000E+00  0.00000000E+00  0.00000000E+00  0.00000000E+00
  0.00000000E+00  0.00000000E+00  0.00000000E+00  0.00000000E+00 -4.71883953E-03
  0.00000000E+00  0.00000000E+00  0.00000000E+00  0.00000000E+00 -9.22994837E-03
  0.00000000E+00  0.00000000E+00  0.00000000E+00  0.00000000E+00  2.32687706E-03
  0.00000000E+00  0.00000000E+00  0.00000000E+00  0.00000000E+00  0.00000000E+00
  1.32837079E-03  0.00000000E+00  0.00000000E+00  0.00000000E+00  0.00000000E+00
  0.00000000E+00 -1.32837079E-03  0.00000000E+00  0.00000000E+00 -1.23464875E-02
 -2.66101345E-02  3.90526613E-02  6.84835914E-02  3.58723118E-03  0.00000000E+00
  6.97305936E-03 -1.28951075E-02  0.00000000E+00  1.14702989E-02 -2.89719477E-03
  0.00000000E+00  2.51338461E-02  1.72933193E-03 -1.23388473E-03  0.00000000E+00
 -1.95061316E-03  5.74146975E-03  0.00000000E+00 -2.06671317E-03  0.00000000E+00
 -9.31938062E-03  1.84040673E-02  0.00000000E+00 -1.32989079E-04  0.00000000E+00
 -9.30262973E-04  1.26169234E-03  0.00000000E+00  0.00000000E+00  4.66415182E-04
  1.23464875E-02  2.66101345E-02 -3.90526613E-02 -6.84835914E-02 -3.58723118E-03
  0.00000000E+00  6.97305936E-03  1.28951075E-02  0.00000000E+00  1.14702989E-02
  2.89719477E-03  0.00000000E+00  2.51338461E-02 -1.72933193E-03  1.23388473E-03
  0.00000000E+00 -1.95061316E-03 -5.74146975E-03  0.00000000E+00  2.06671317E-03
  0.00000000E+00 -9.31938062E-03 -1.84040673E-02  0.00000000E+00  1.32989079E-04
  0.00000000E+00 -9.30262973E-04 -1.26169234E-03  0.00000000E+00  0.00000000E+00
  4.66415182E-04  3.29728284E-03  7.16249035E-03 -1.12901857E-02 -2.00448870E-02
  1.22862029E-02 -5.77567618E-02 -1.06311370E-01  8.11287432E-02 -4.31561212E-02
 -7.49382705E-02  5.27092612E-02 -3.99337157E-02 -4.35336897E-02  4.24688706E-02
 -2.65282979E-03  1.71575356E-03 -3.97728589E-03 -6.10978428E-03  1.84775419E-03
 -2.90903306E-03  1.11669965E-04 -4.66821057E-03 -2.57713054E-03 -6.13151516E-04
 -3.27216872E-04  3.15489732E-04 -6.41362863E-04  3.86924665E-04  1.36998892E-04
 -3.05559406E-04 -3.73162191E-04  0.00000000E+00  0.00000000E+00  0.00000000E+00
  0.00000000E+00  0.00000000E+00  0.00000000E+00  3.91908418E-02  0.00000000E+00
  0.00000000E+00  2.88268559E-02  0.00000000E+00  0.00000000E+00  1.85430832E-02
  0.00000000E+00  0.00000000E+00  0.00000000E+00 -1.31144369E-03  0.00000000E+00
 -7.50376277E-04  0.00000000E+00  0.00000000E+00  1.93603064E-03  0.00000000E+00
 -3.19578549E-03  0.00000000E+00  0.00000000E+00  2.91373537E-03  0.00000000E+00
 -2.12823470E-03  0.00000000E+00  2.47250844E-03 -3.29728284E-03 -7.16249035E-03
  1.12901857E-02  2.00448870E-02 -1.22862029E-02  5.77567618E-02 -1.06311370E-01
 -8.11287432E-02  4.31561212E-02 -7.49382705E-02 -5.27092612E-02  3.99337157E-02
 -4.35336897E-02 -4.24688706E-02  2.65282979E-03 -1.71575356E-03 -3.97728589E-03
  6.10978428E-03  1.84775419E-03  2.90903306E-03 -1.11669965E-04 -4.66821057E-03
  2.57713054E-03 -6.13151516E-04  3.27216872E-04 -3.15489732E-04 -6.41362863E-04
 -3.86924665E-04  1.36998892E-04  3.05559406E-04 -3.73162191E-04 -5.52332449E-02
 -8.29126507E-02 -2.19959205E-02  6.06375633E-03 -2.77536453E-03 -2.49939769E-03
  7.56842631E-02  1.15185909E-01  4.15636764E-02 -2.06471260E-03  7.69315884E-03
 -3.01483337E-03  0.00000000E+00  0.00000000E+00  0.00000000E+00  0.00000000E+00
  1.51262811E-03  0.00000000E+00  5.52332449E-02  8.29126507E-02  2.19959205E-02
 -6.06375633E-03 -2.77536453E-03  2.49939769E-03 -7.56842631E-02 -1.15185909E-01
 -4.15636764E-02  2.06471260E-03  7.69315884E-03  3.01483337E-03  3.29728284E-03
  7.16249035E-03 -1.12901857E-02 -2.00448870E-02  1.22862029E-02  5.77567618E-02
 -1.06311370E-01  8.11287432E-02  4.31561212E-02 -7.49382705E-02  5.27092612E-02
  3.99337157E-02 -4.35336897E-02  4.24688706E-02 -2.65282979E-03 -1.71575356E-03
 -3.97728589E-03 -6.10978428E-03 -1.84775419E-03 -2.90903306E-03 -1.11669965E-04
 -4.66821057E-03 -2.57713054E-03  6.13151516E-04 -3.27216872E-04 -3.15489732E-04
 -6.41362863E-04  3.86924665E-04 -1.36998892E-04  3.05559406E-04 -3.73162191E-04
  0.00000000E+00  0.00000000E+00  0.00000000E+00  0.00000000E+00  0.00000000E+00
  0.00000000E+00  3.91908418E-02  0.00000000E+00  0.00000000E+00  2.88268559E-02
  0.00000000E+00  0.00000000E+00  1.85430832E-02  0.00000000E+00  0.00000000E+00
  0.00000000E+00 -1.31144369E-03  0.00000000E+00  7.50376277E-04  0.00000000E+00
  0.00000000E+00  1.93603064E-03  0.00000000E+00  3.19578549E-03  0.00000000E+00
  0.00000000E+00  2.91373537E-03  0.00000000E+00  2.12823470E-03  0.00000000E+00
  2.47250844E-03 -3.29728284E-03 -7.16249035E-03  1.12901857E-02  2.00448870E-02
 -1.22862029E-02 -5.77567618E-02 -1.06311370E-01 -8.11287432E-02 -4.31561212E-02
 -7.49382705E-02 -5.27092612E-02 -3.99337157E-02 -4.35336897E-02 -4.24688706E-02
  2.65282979E-03  1.71575356E-03 -3.97728589E-03  6.10978428E-03 -1.84775419E-03
  2.90903306E-03  1.11669965E-04 -4.66821057E-03  2.57713054E-03  6.13151516E-04
  3.27216872E-04  3.15489732E-04 -6.41362863E-04 -3.86924665E-04 -1.36998892E-04
 -3.05559406E-04 -3.73162191E-04  7.56842631E-02  1.15185909E-01  4.15636764E-02
  2.06471260E-03  7.69315884E-03 -3.01483337E-03 -5.52332449E-02 -8.29126507E-02
 -2.19959205E-02 -6.06375633E-03 -2.77536453E-03 -2.49939769E-03  0.00000000E+00
  0.00000000E+00  0.00000000E+00  0.00000000E+00  1.51262811E-03  0.00000000E+00
 -7.56842631E-02 -1.15185909E-01 -4.15636764E-02 -2.06471260E-03  7.69315884E-03
  3.01483337E-03  5.52332449E-02  8.29126507E-02  2.19959205E-02  6.06375633E-03
 -2.77536453E-03  2.49939769E-03  0.00000000E+00  0.00000000E+00  0.00000000E+00
  0.00000000E+00  0.00000000E+00  0.00000000E+00  1.62266540E-01  0.00000000E+00
  0.00000000E+00  1.17173037E-01  0.00000000E+00  0.00000000E+00  8.28782350E-02
  0.00000000E+00  0.00000000E+00  0.00000000E+00  7.92719564E-03  0.00000000E+00
  0.00000000E+00  0.00000000E+00  0.00000000E+00  2.29022059E-03  0.00000000E+00
  0.00000000E+00  0.00000000E+00  0.00000000E+00 -1.42688214E-04  0.00000000E+00
  0.00000000E+00  0.00000000E+00  5.55395573E-04 -7.17981350E-02 -1.08304359E-01
 -3.06501220E-02  0.00000000E+00 -4.93259505E-03  7.33132432E-03  7.17981350E-02
  1.08304359E-01  3.06501220E-02  0.00000000E+00 -4.93259505E-03 -7.33132432E-03
  0.00000000E+00  0.00000000E+00  0.00000000E+00  0.00000000E+00  0.00000000E+00
  1.21776880E-01  0.00000000E+00  0.00000000E+00  9.13214537E-02  0.00000000E+00
  0.00000000E+00  2.28723442E-02  0.00000000E+00  0.00000000E+00  0.00000000E+00
 -1.16699053E-03  0.00000000E+00  0.00000000E+00  1.57918357E-03  0.00000000E+00
 -6.43726998E-03  0.00000000E+00  0.00000000E+00 -8.45300748E-04  0.00000000E+00
 -3.41842095E-03  0.00000000E+00  0.00000000E+00  9.16005630E-04 -1.36410855E-03
  0.00000000E+00  0.00000000E+00  0.00000000E+00  0.00000000E+00  0.00000000E+00
  0.00000000E+00  1.21776880E-01  0.00000000E+00  0.00000000E+00  9.13214537E-02
  0.00000000E+00  0.00000000E+00  2.28723442E-02  0.00000000E+00  0.00000000E+00
  0.00000000E+00 -1.16699053E-03  0.00000000E+00  0.00000000E+00 -1.57918357E-03
  0.00000000E+00 -6.43726998E-03  0.00000000E+00  0.00000000E+00  8.45300748E-04
  0.00000000E+00 -3.41842095E-03  0.00000000E+00  0.00000000E+00 -9.16005630E-04
 -1.36410855E-03  0.00000000E+00  3.56251794E-03  7.79605861E-03 -1.42299980E-02
 -8.15893292E-03  2.74405913E-03 -2.69954223E-02 -2.81510874E-02 -1.31601041E-01
 -2.75363245E-02 -2.42956889E-02 -1.04800351E-01  3.73913984E-05  4.28731797E-03
 -5.67722725E-02  1.65832932E-03  6.32996597E-04 -4.76454315E-03  6.50997906E-03
 -3.13826031E-03  4.55273470E-03  2.29623339E-03 -7.42468740E-03  4.98448989E-03
 -4.39853975E-03  1.57084348E-03  1.12145776E-04  1.00976268E-03  1.18441651E-03
  6.90505904E-04  5.35023102E-04  1.25732399E-03  6.93349755E-03  1.51137801E-02
 -2.30915292E-02 -3.54760455E-02 -1.68795973E-02 -2.49399517E-02  0.00000000E+00
  1.88279838E-01 -2.75048072E-02  0.00000000E+00  1.51624212E-01 -1.10118040E-02
  0.00000000E+00  8.10703832E-02  2.65188387E-03 -6.60702764E-04  0.00000000E+00
  9.55308212E-03  0.00000000E+00  5.64400426E-03 -4.42266631E-03  0.00000000E+00
  1.18378148E-02  0.00000000E+00 -1.04023781E-03 -6.33658106E-04  0.00000000E+00
 -9.48499047E-04  0.00000000E+00 -2.06760709E-04  0.00000000E+00  3.56251794E-03
  7.79605861E-03 -1.42299980E-02 -8.15893292E-03  2.74405913E-03 -2.69954223E-02
  2.81510874E-02 -1.31601041E-01 -2.75363245E-02  2.42956889E-02 -1.04800351E-01
  3.73913984E-05 -4.28731797E-03 -5.67722725E-02  1.65832932E-03  6.32996597E-04
  4.76454315E-03  6.50997906E-03  3.13826031E-03  4.55273470E-03  2.29623339E-03
  7.42468740E-03  4.98448989E-03  4.39853975E-03  1.57084348E-03  1.12145776E-04
 -1.00976268E-03  1.18441651E-03 -6.90505904E-04  5.35023102E-04 -1.25732399E-03
  2.91276627E-02  4.43072432E-02  1.58363021E-02 -4.86443558E-03 -9.19131284E-04
 -2.44372575E-03 -1.99060144E-02 -3.07939296E-02 -4.95931941E-03 -1.34455873E-03
 -3.85784464E-03 -2.77674471E-03  4.66752032E-02  7.21746157E-02  3.30017338E-02
 -7.67488264E-03  0.00000000E+00  2.31626512E-03  2.91276627E-02  4.43072432E-02
  1.58363021E-02 -4.86443558E-03  9.19131284E-04 -2.44372575E-03 -1.99060144E-02
 -3.07939296E-02 -4.95931941E-03 -1.34455873E-03  3.85784464E-03 -2.77674471E-03
 -3.56251794E-03 -7.79605861E-03  1.42299980E-02  8.15893292E-03 -2.74405913E-03
 -2.69954223E-02  2.81510874E-02  1.31601041E-01 -2.75363245E-02  2.42956889E-02
  1.04800351E-01  3.73913984E-05 -4.28731797E-03  5.67722725E-02 -1.65832932E-03
  6.32996597E-04  4.76454315E-03 -6.50997906E-03 -3.13826031E-03 -4.55273470E-03
  2.29623339E-03  7.42468740E-03 -4.98448989E-03 -4.39853975E-03 -1.57084348E-03
  1.12145776E-04 -1.00976268E-03 -1.18441651E-03  6.90505904E-04  5.35023102E-04
 -1.25732399E-03 -6.93349755E-03 -1.51137801E-02  2.30915292E-02  3.54760455E-02
  1.68795973E-02 -2.49399517E-02  0.00000000E+00 -1.88279838E-01 -2.75048072E-02
  0.00000000E+00 -1.51624212E-01 -1.10118040E-02  0.00000000E+00 -8.10703832E-02
 -2.65188387E-03 -6.60702764E-04  0.00000000E+00 -9.55308212E-03  0.00000000E+00
 -5.64400426E-03 -4.42266631E-03  0.00000000E+00 -1.18378148E-02  0.00000000E+00
  1.04023781E-03 -6.33658106E-04  0.00000000E+00  9.48499047E-04  0.00000000E+00
 -2.06760709E-04  0.00000000E+00 -3.56251794E-03 -7.79605861E-03  1.42299980E-02
  8.15893292E-03 -2.74405913E-03 -2.69954223E-02 -2.81510874E-02  1.31601041E-01
 -2.75363245E-02 -2.42956889E-02  1.04800351E-01  3.73913984E-05  4.28731797E-03
  5.67722725E-02 -1.65832932E-03  6.32996597E-04 -4.76454315E-03 -6.50997906E-03
  3.13826031E-03 -4.55273470E-03  2.29623339E-03 -7.42468740E-03 -4.98448989E-03
  4.39853975E-03 -1.57084348E-03  1.12145776E-04  1.00976268E-03 -1.18441651E-03
 -6.90505904E-04  5.35023102E-04  1.25732399E-03  1.99060144E-02  3.07939296E-02
  4.95931941E-03 -1.34455873E-03  3.85784464E-03  2.77674471E-03 -2.91276627E-02
 -4.43072432E-02 -1.58363021E-02 -4.86443558E-03  9.19131284E-04  2.44372575E-03
 -4.66752032E-02 -7.21746157E-02 -3.30017338E-02 -7.67488264E-03  0.00000000E+00
 -2.31626512E-03  1.99060144E-02  3.07939296E-02  4.95931941E-03 -1.34455873E-03
 -3.85784464E-03  2.77674471E-03 -2.91276627E-02 -4.43072432E-02 -1.58363021E-02
 -4.86443558E-03 -9.19131284E-04  2.44372575E-03  0.00000000E+00  0.00000000E+00
  0.00000000E+00  0.00000000E+00  0.00000000E+00  1.55061343E-01  0.00000000E+00
  0.00000000E+00  1.21573775E-01  0.00000000E+00  0.00000000E+00  4.52836887E-02
  0.00000000E+00  0.00000000E+00  0.00000000E+00 -2.58793711E-03  0.00000000E+00
  0.00000000E+00  0.00000000E+00  0.00000000E+00  6.19867143E-03  0.00000000E+00
  0.00000000E+00  0.00000000E+00  0.00000000E+00 -2.48973079E-03  0.00000000E+00
  0.00000000E+00  0.00000000E+00  1.77006550E-03  0.00000000E+00  0.00000000E+00
  0.00000000E+00  0.00000000E+00  6.25977256E-03  0.00000000E+00  0.00000000E+00
  0.00000000E+00  0.00000000E+00  0.00000000E+00  6.25977256E-03  0.00000000E+00
  0.00000000E+00  2.72964215E-03  5.84096550E-03 -1.20902964E-02  9.53613324E-03
 -5.76215817E-02  0.00000000E+00  1.49114822E-01  1.08816085E-01  0.00000000E+00
  1.00251959E-01  8.87336851E-02  0.00000000E+00  4.26206440E-02  1.89298123E-02
  1.22208156E-03  0.00000000E+00 -1.42873148E-03  9.87985302E-03  0.00000000E+00
  1.77345942E-04  0.00000000E+00 -3.86970730E-03  7.73728051E-03  0.00000000E+00
 -2.83957349E-03  0.00000000E+00  3.58185610E-04  1.34550612E-04  0.00000000E+00
  0.00000000E+00 -2.43857546E-04  2.72964215E-03  5.84096550E-03 -1.20902964E-02
  9.53613324E-03 -5.76215817E-02  0.00000000E+00 -1.49114822E-01  1.08816085E-01
  0.00000000E+00 -1.00251959E-01  8.87336851E-02  0.00000000E+00 -4.26206440E-02
  1.89298123E-02  1.22208156E-03  0.00000000E+00  1.42873148E-03  9.87985302E-03
  0.00000000E+00  1.77345942E-04  0.00000000E+00  3.86970730E-03  7.73728051E-03
  0.00000000E+00 -2.83957349E-03  0.00000000E+00 -3.58185610E-04  1.34550612E-04
  0.00000000E+00  0.00000000E+00  2.43857546E-04 -5.05794943E-03 -1.10915301E-02
  1.63856689E-02  3.23910919E-02  2.71510170E-02 -7.12241636E-02  7.46224740E-02
 -5.04718381E-03 -5.85073289E-02  5.68363566E-02 -3.38453953E-03 -3.61766634E-02
  2.84695111E-02  1.00326914E-03 -2.57436138E-03  4.95883940E-03  2.60759189E-03
  2.27662784E-03  1.07372839E-03 -4.71127406E-03  4.88182435E-03  2.78694524E-03
  3.58448302E-03  4.55681402E-03 -2.37707377E-04  1.44126830E-03 -9.91802867E-04
 -7.95024183E-04  4.09324603E-04 -1.45335999E-03 -2.49604316E-04  3.85473101E-03
  8.43415739E-03 -1.30495246E-02 -1.87748012E-02 -2.06413750E-02  1.05407634E-01
  0.00000000E+00 -8.51867200E-02  8.45827064E-02  0.00000000E+00 -6.97562702E-02
  4.84267036E-02  0.00000000E+00 -3.20222243E-02  5.06509950E-03  5.73256577E-03
  0.00000000E+00 -5.28090998E-03  0.00000000E+00  1.49927921E-02  5.89982229E-03
  0.00000000E+00 -1.01359331E-02  0.00000000E+00  2.35143807E-04 -2.69856668E-03
  0.00000000E+00 -5.31513892E-04  0.00000000E+00  2.43630491E-03  0.00000000E+00
 -5.05794943E-03 -1.10915301E-02  1.63856689E-02  3.23910919E-02  2.71510170E-02
 -7.12241636E-02 -7.46224740E-02 -5.04718381E-03 -5.85073289E-02 -5.68363566E-02
 -3.38453953E-03 -3.61766634E-02 -2.84695111E-02  1.00326914E-03 -2.57436138E-03
  4.95883940E-03 -2.60759189E-03  2.27662784E-03 -1.07372839E-03 -4.71127406E-03
  4.88182435E-03 -2.78694524E-03  3.58448302E-03 -4.55681402E-03 -2.37707377E-04
  1.44126830E-03  9.91802867E-04 -7.95024183E-04 -4.09324603E-04 -1.45335999E-03
  2.49604316E-04 -2.64793972E-02 -4.04699303E-02 -2.02222173E-02  1.33253757E-03
  2.68198911E-03 -1.89023945E-03 -3.01157996E-02 -4.80756796E-02 -2.72926848E-02
 -3.10081186E-03 -2.10000326E-03  1.31934929E-03  1.54237101E-02  2.59055365E-02
  9.86429700E-03  9.82147179E-04  0.00000000E+00 -4.00221346E-03 -2.64793972E-02
 -4.04699303E-02 -2.02222173E-02  1.33253757E-03 -2.68198911E-03 -1.89023945E-03
 -3.01157996E-02 -4.80756796E-02 -2.72926848E-02 -3.10081186E-03  2.10000326E-03
  1.31934929E-03 -5.05794943E-03 -1.10915301E-02  1.63856689E-02  3.23910919E-02
  2.71510170E-02  7.12241636E-02  7.46224740E-02 -5.04718381E-03  5.85073289E-02
  5.68363566E-02 -3.38453953E-03  3.61766634E-02  2.84695111E-02  1.00326914E-03
 -2.57436138E-03 -4.95883940E-03  2.60759189E-03  2.27662784E-03 -1.07372839E-03
 -4.71127406E-03 -4.88182435E-03  2.78694524E-03  3.58448302E-03 -4.55681402E-03
 -2.37707377E-04 -1.44126830E-03 -9.91802867E-04 -7.95024183E-04 -4.09324603E-04
  1.45335999E-03 -2.49604316E-04  3.85473101E-03  8.43415739E-03 -1.30495246E-02
 -1.87748012E-02 -2.06413750E-02 -1.05407634E-01  0.00000000E+00 -8.51867200E-02
 -8.45827064E-02  0.00000000E+00 -6.97562702E-02 -4.84267036E-02  0.00000000E+00
 -3.20222243E-02  5.06509950E-03 -5.73256577E-03  0.00000000E+00 -5.28090998E-03
  0.00000000E+00  1.49927921E-02 -5.89982229E-03  0.00000000E+00 -1.01359331E-02
  0.00000000E+00  2.35143807E-04  2.69856668E-03  0.00000000E+00 -5.31513892E-04
  0.00000000E+00 -2.43630491E-03  0.00000000E+00 -5.05794943E-03 -1.10915301E-02
  1.63856689E-02  3.23910919E-02  2.71510170E-02  7.12241636E-02 -7.46224740E-02
 -5.04718381E-03  5.85073289E-02 -5.68363566E-02 -3.38453953E-03  3.61766634E-02
 -2.84695111E-02  1.00326914E-03 -2.57436138E-03 -4.95883940E-03 -2.60759189E-03
  2.27662784E-03  1.07372839E-03 -4.71127406E-03 -4.88182435E-03 -2.78694524E-03
  3.58448302E-03  4.55681402E-03 -2.37707377E-04 -1.44126830E-03  9.91802867E-04
 -7.95024183E-04  4.09324603E-04  1.45335999E-03  2.49604316E-04 -3.01157996E-02
 -4.80756796E-02 -2.72926848E-02  3.10081186E-03 -2.10000326E-03  1.31934929E-03
 -2.64793972E-02 -4.04699303E-02 -2.02222173E-02 -1.33253757E-03  2.68198911E-03
 -1.89023945E-03  1.54237101E-02  2.59055365E-02  9.86429700E-03 -9.82147179E-04
  0.00000000E+00 -4.00221346E-03 -3.01157996E-02 -4.80756796E-02 -2.72926848E-02
  3.10081186E-03  2.10000326E-03  1.31934929E-03 -2.64793972E-02 -4.04699303E-02
 -2.02222173E-02 -1.33253757E-03 -2.68198911E-03 -1.89023945E-03  1.18663565E-02
  2.61219443E-02 -4.19567658E-02 -5.65461429E-02  4.51577138E-03  0.00000000E+00
  0.00000000E+00  2.32504965E-01  0.00000000E+00  0.00000000E+00  1.76970978E-01
  0.00000000E+00  0.00000000E+00  1.01886097E-01  2.22106514E-03  0.00000000E+00
  0.00000000E+00 -1.10206709E-02  0.00000000E+00  8.24446992E-03  0.00000000E+00
  0.00000000E+00 -1.05269415E-02  0.00000000E+00 -1.08432323E-03  0.00000000E+00
  0.00000000E+00  1.80087299E-03  0.00000000E+00  0.00000000E+00  0.00000000E+00
  6.55416237E-02  1.00113798E-01  4.44972483E-02  0.00000000E+00  8.93409145E-03
  1.94072724E-03  6.55416237E-02  1.00113798E-01  4.44972483E-02  0.00000000E+00
 -8.93409145E-03  1.94072724E-03  0.00000000E+00  0.00000000E+00  0.00000000E+00
  0.00000000E+00  0.00000000E+00 -1.35575498E-01  0.00000000E+00  0.00000000E+00
 -1.14460625E-01  0.00000000E+00  0.00000000E+00 -5.10049783E-02  0.00000000E+00
  0.00000000E+00  0.00000000E+00 -8.21308189E-03  0.00000000E+00  0.00000000E+00
 -6.60123876E-03  0.00000000E+00 -1.79472715E-02  0.00000000E+00  0.00000000E+00
 -4.26649915E-03  0.00000000E+00 -1.40413839E-03  0.00000000E+00  0.00000000E+00
 -2.16021800E-05 -4.52629151E-03  0.00000000E+00  0.00000000E+00  0.00000000E+00
  0.00000000E+00  0.00000000E+00  0.00000000E+00  1.35575498E-01  0.00000000E+00
  0.00000000E+00  1.14460625E-01  0.00000000E+00  0.00000000E+00  5.10049783E-02
  0.00000000E+00  0.00000000E+00  0.00000000E+00  8.21308189E-03  0.00000000E+00
  0.00000000E+00 -6.60123876E-03  0.00000000E+00  1.79472715E-02  0.00000000E+00
  0.00000000E+00 -4.26649915E-03  0.00000000E+00  1.40413839E-03  0.00000000E+00
  0.00000000E+00 -2.16021800E-05  4.52629151E-03  0.00000000E+00 -1.03462889E-02
 -2.27076957E-02  3.66197010E-02  4.81092773E-02  1.92631554E-03 -7.65689715E-02
  1.59655609E-01 -9.28984064E-03 -5.62029143E-02  1.18828471E-01 -5.60391716E-03
 -1.95959715E-02  7.55298354E-02 -1.81732153E-02  3.37089481E-03  4.61766571E-03
  4.88575371E-03  3.95001137E-03 -2.73338898E-03  6.60484395E-03  3.00579355E-03
  2.74688136E-03  3.57504910E-03  8.31471508E-04  5.04506647E-04 -6.09664070E-05
  9.97682708E-04 -8.18783241E-04  2.21246746E-04  4.61455138E-04  7.15732187E-04
  0.00000000E+00  0.00000000E+00  0.00000000E+00  0.00000000E+00  0.00000000E+00
  0.00000000E+00 -1.28243357E-01  0.00000000E+00  0.00000000E+00 -1.06030470E-01
  0.00000000E+00  0.00000000E+00 -5.82296900E-02  0.00000000E+00  0.00000000E+00
  0.00000000E+00  8.75640491E-03  0.00000000E+00  2.67210530E-03  0.00000000E+00
  0.00000000E+00  1.43518670E-02  0.00000000E+00  6.15985239E-03  0.00000000E+00
  0.00000000E+00 -3.42597521E-03  0.00000000E+00 -2.00148888E-03  0.00000000E+00
 -5.98225967E-04  1.03462889E-02  2.27076957E-02 -3.66197010E-02 -4.81092773E-02
 -1.92631554E-03  7.65689715E-02  1.59655609E-01  9.28984064E-03  5.62029143E-02
  1.18828471E-01  5.60391716E-03  1.95959715E-02  7.55298354E-02  1.81732153E-02
 -3.37089481E-03 -4.61766571E-03  4.88575371E-03 -3.95001137E-03 -2.73338898E-03
 -6.60484395E-03 -3.00579355E-03  2.74688136E-03 -3.57504910E-03  8.31471508E-04
 -5.04506647E-04  6.09664070E-05  9.97682708E-04  8.18783241E-04  2.21246746E-04
 -4.61455138E-04  7.15732187E-04 -1.93707048E-02 -3.23924218E-02 -2.18817810E-02
  4.46651842E-04  5.03492112E-03 -2.51175262E-03 -6.95101177E-02 -1.04621457E-01
 -4.15224626E-02 -4.28980928E-03 -4.71568865E-03  4.61411703E-03  0.00000000E+00
  0.00000000E+00  0.00000000E+00  0.00000000E+00 -3.84801001E-03  0.00000000E+00
  1.93707048E-02  3.23924218E-02  2.18817810E-02 -4.46651842E-04  5.03492112E-03
  2.51175262E-03  6.95101177E-02  1.04621457E-01  4.15224626E-02  4.28980928E-03
 -4.71568865E-03 -4.61411703E-03  1.03462889E-02  2.27076957E-02 -3.66197010E-02
 -4.81092773E-02 -1.92631554E-03 -7.65689715E-02 -1.59655609E-01  9.28984064E-03
 -5.62029143E-02 -1.18828471E-01  5.60391716E-03 -1.95959715E-02 -7.55298354E-02
  1.81732153E-02 -3.37089481E-03  4.61766571E-03 -4.88575371E-03 -3.95001137E-03
 -2.73338898E-03 -6.60484395E-03  3.00579355E-03 -2.74688136E-03 -3.57504910E-03
  8.31471508E-04 -5.04506647E-04 -6.09664070E-05 -9.97682708E-04  8.18783241E-04
  2.21246746E-04  4.61455138E-04 -7.15732187E-04  0.00000000E+00  0.00000000E+00
  0.00000000E+00  0.00000000E+00  0.00000000E+00  0.00000000E+00  1.28243357E-01
  0.00000000E+00  0.00000000E+00  1.06030470E-01  0.00000000E+00  0.00000000E+00
  5.82296900E-02  0.00000000E+00  0.00000000E+00  0.00000000E+00 -8.75640491E-03
  0.00000000E+00  2.67210530E-03  0.00000000E+00  0.00000000E+00 -1.43518670E-02
  0.00000000E+00  6.15985239E-03  0.00000000E+00  0.00000000E+00  3.42597521E-03
  0.00000000E+00 -2.00148888E-03  0.00000000E+00  5.98225967E-04 -1.03462889E-02
 -2.27076957E-02  3.66197010E-02  4.81092773E-02  1.92631554E-03  7.65689715E-02
 -1.59655609E-01 -9.28984064E-03  5.62029143E-02 -1.18828471E-01 -5.60391716E-03
  1.95959715E-02 -7.55298354E-02 -1.81732153E-02  3.37089481E-03 -4.61766571E-03
 -4.88575371E-03  3.95001137E-03 -2.73338898E-03  6.60484395E-03 -3.00579355E-03
 -2.74688136E-03  3.57504910E-03  8.31471508E-04  5.04506647E-04  6.09664070E-05
 -9.97682708E-04 -8.18783241E-04  2.21246746E-04 -4.61455138E-04 -7.15732187E-04
  6.95101177E-02  1.04621457E-01  4.15224626E-02 -4.28980928E-03  4.71568865E-03
 -4.61411703E-03  1.93707048E-02  3.23924218E-02  2.18817810E-02  4.46651842E-04
 -5.03492112E-03  2.51175262E-03  0.00000000E+00  0.00000000E+00  0.00000000E+00
  0.00000000E+00  3.84801001E-03  0.00000000E+00 -6.95101177E-02 -1.04621457E-01
 -4.15224626E-02  4.28980928E-03  4.71568865E-03  4.61411703E-03 -1.93707048E-02
 -3.23924218E-02 -2.18817810E-02 -4.46651842E-04 -5.03492112E-03 -2.51175262E-03
  0.00000000E+00  0.00000000E+00  0.00000000E+00  0.00000000E+00  0.00000000E+00
  0.00000000E+00  0.00000000E+00  0.00000000E+00  0.00000000E+00  0.00000000E+00
  0.00000000E+00  0.00000000E+00  0.00000000E+00  0.00000000E+00  0.00000000E+00
  0.00000000E+00  0.00000000E+00  0.00000000E+00 -4.16241953E-03  0.00000000E+00
  0.00000000E+00  0.00000000E+00  0.00000000E+00 -9.10341789E-03  0.00000000E+00
  0.00000000E+00  0.00000000E+00  0.00000000E+00  1.90430058E-03  0.00000000E+00
  0.00000000E+00  0.00000000E+00  0.00000000E+00  0.00000000E+00  4.81559654E-04
  0.00000000E+00  0.00000000E+00  0.00000000E+00  0.00000000E+00  0.00000000E+00
 -4.81559654E-04  0.00000000E+00  0.00000000E+00 -2.31295846E-03 -5.23089769E-03
  4.22304345E-03  3.24789971E-02  4.03620771E-02  0.00000000E+00  2.13964739E-01
 -1.11341709E-02  0.00000000E+00  1.57393589E-01 -1.26397873E-02  0.00000000E+00
  6.62981347E-02 -3.43948830E-03  9.96448646E-04  0.00000000E+00  1.47802834E-03
  1.18349827E-02  0.00000000E+00 -2.05368331E-03  0.00000000E+00  4.03232599E-03
  9.03653595E-03  0.00000000E+00  4.29018875E-04  0.00000000E+00 -1.10569582E-03
 -2.49564793E-05  0.00000000E+00  0.00000000E+00  1.58143725E-03 -2.31295846E-03
 -5.23089769E-03  4.22304345E-03  3.24789971E-02  4.03620771E-02  0.00000000E+00
 -2.13964739E-01 -1.11341709E-02  0.00000000E+00 -1.57393589E-01 -1.26397873E-02
  0.00000000E+00 -6.62981347E-02 -3.43948830E-03  9.96448646E-04  0.00000000E+00
 -1.47802834E-03  1.18349827E-02  0.00000000E+00 -2.05368331E-03  0.00000000E+00
 -4.03232599E-03  9.03653595E-03  0.00000000E+00  4.29018875E-04  0.00000000E+00
  1.10569582E-03 -2.49564793E-05  0.00000000E+00  0.00000000E+00 -1.58143725E-03
  2.37410504E-03  5.09445160E-03 -9.87884542E-03 -3.58707572E-03 -2.20229855E-02
 -2.99567732E-02  2.62699961E-02 -1.15168402E-01 -2.62299990E-02  1.58247454E-02
 -8.75168787E-02 -8.27745329E-04  1.69312155E-02 -5.51424286E-02  1.96472734E-03
  1.13187606E-03  2.00823422E-03  8.17807746E-03  9.87765009E-05  4.79250293E-03
  1.84597391E-03  4.98559188E-03  6.98697882E-03  5.29770533E-03  7.13482641E-04
 -3.33417094E-04  9.54334293E-04 -5.29151086E-04 -1.12111872E-03 -1.31975039E-03
 -4.25464079E-04 -8.01642125E-03 -1.74495540E-02  3.28676953E-02  2.18917364E-02
  6.34685953E-02 -3.62652518E-02  0.00000000E+00  9.44512495E-02 -3.48956403E-02
  0.00000000E+00  7.70370878E-02 -2.13771227E-02  0.00000000E+00  4.26718994E-02
  3.63306852E-04 -6.63091862E-04  0.00000000E+00  8.28150953E-03  0.00000000E+00
 -1.26159080E-03 -3.41727813E-04  0.00000000E+00  1.57836272E-02  0.00000000E+00
 -1.41751135E-03  1.80238511E-03  0.00000000E+00 -1.41910399E-04  0.00000000E+00
 -4.95570421E-04  0.00000000E+00  2.37410504E-03  5.09445160E-03 -9.87884542E-03
 -3.58707572E-03 -2.20229855E-02 -2.99567732E-02 -2.62699961E-02 -1.15168402E-01
 -2.62299990E-02 -1.58247454E-02 -8.75168787E-02 -8.27745329E-04 -1.69312155E-02
 -5.51424286E-02  1.96472734E-03  1.13187606E-03 -2.00823422E-03  8.17807746E-03
 -9.87765009E-05  4.79250293E-03  1.84597391E-03 -4.98559188E-03  6.98697882E-03
 -5.29770533E-03  7.13482641E-04 -3.33417094E-04 -9.54334293E-04 -5.29151086E-04
  1.12111872E-03 -1.31975039E-03  4.25464079E-04  2.62604634E-02  4.06422960E-02
  1.97443355E-02 -4.12687297E-03  9.91237646E-04 -2.26105621E-03 -5.12875663E-02
 -7.99635647E-02 -4.05616018E-02 -1.80981965E-03 -5.48097530E-03 -1.83485115E-03
  2.87618457E-02  4.35290202E-02  2.15536734E-02 -4.34009988E-03  0.00000000E+00
  5.77565180E-04  2.62604634E-02  4.06422960E-02  1.97443355E-02 -4.12687297E-03
 -9.91237646E-04 -2.26105621E-03 -5.12875663E-02 -7.99635647E-02 -4.05616018E-02
 -1.80981965E-03  5.48097530E-03 -1.83485115E-03  2.37410504E-03  5.09445160E-03
 -9.87884542E-03 -3.58707572E-03 -2.20229855E-02  2.99567732E-02  2.62699961E-02
 -1.15168402E-01  2.62299990E-02  1.58247454E-02 -8.75168787E-02  8.27745329E-04
  1.69312155E-02 -5.51424286E-02  1.96472734E-03 -1.13187606E-03  2.00823422E-03
  8.17807746E-03 -9.87765009E-05  4.79250293E-03 -1.84597391E-03  4.98559188E-03
  6.98697882E-03 -5.29770533E-03  7.13482641E-04  3.33417094E-04  9.54334293E-04
 -5.29151086E-04  1.12111872E-03  1.31975039E-03 -4.25464079E-04 -8.01642125E-03
 -1.74495540E-02  3.28676953E-02  2.18917364E-02  6.34685953E-02  3.62652518E-02
  0.00000000E+00  9.44512495E-02  3.48956403E-02  0.00000000E+00  7.70370878E-02
  2.13771227E-02  0.00000000E+00  4.26718994E-02  3.63306852E-04  6.63091862E-04
  0.00000000E+00  8.28150953E-03  0.00000000E+00 -1.26159080E-03  3.41727813E-04
  0.00000000E+00  1.57836272E-02  0.00000000E+00 -1.41751135E-03 -1.80238511E-03
  0.00000000E+00 -1.41910399E-04  0.00000000E+00  4.95570421E-04  0.00000000E+00
  2.37410504E-03  5.09445160E-03 -9.87884542E-03 -3.58707572E-03 -2.20229855E-02
  2.99567732E-02 -2.62699961E-02 -1.15168402E-01  2.62299990E-02 -1.58247454E-02
 -8.75168787E-02  8.27745329E-04 -1.69312155E-02 -5.51424286E-02  1.96472734E-03
 -1.13187606E-03 -2.00823422E-03  8.17807746E-03  9.87765009E-05  4.79250293E-03
 -1.84597391E-03 -4.98559188E-03  6.98697882E-03  5.29770533E-03  7.13482641E-04
  3.33417094E-04 -9.54334293E-04 -5.29151086E-04 -1.12111872E-03  1.31975039E-03
  4.25464079E-04 -5.12875663E-02 -7.99635647E-02 -4.05616018E-02  1.80981965E-03
 -5.48097530E-03 -1.83485115E-03  2.62604634E-02  4.06422960E-02  1.97443355E-02
  4.12687297E-03  9.91237646E-04 -2.26105621E-03  2.87618457E-02  4.35290202E-02
  2.15536734E-02  4.34009988E-03  0.00000000E+00  5.77565180E-04 -5.12875663E-02
 -7.99635647E-02 -4.05616018E-02  1.80981965E-03  5.48097530E-03 -1.83485115E-03
  2.62604634E-02  4.06422960E-02  1.97443355E-02  4.12687297E-03 -9.91237646E-04
 -2.26105621E-03 -8.48465034E-03 -1.84364365E-02  2.56832813E-02  5.96927354E-02
 -3.36022665E-02  0.00000000E+00  0.00000000E+00 -1.45529802E-01  0.00000000E+00
  0.00000000E+00 -1.16529270E-01  0.00000000E+00  0.00000000E+00 -4.59300992E-02
 -2.64508576E-03  0.00000000E+00  0.00000000E+00  9.33298818E-03  0.00000000E+00
 -6.91974564E-03  0.00000000E+00  0.00000000E+00  1.20333737E-02  0.00000000E+00
  7.44812319E-04  0.00000000E+00  0.00000000E+00 -1.10175528E-03  0.00000000E+00
  0.00000000E+00  0.00000000E+00 -4.48998971E-02 -6.84120267E-02 -4.36707246E-02
  0.00000000E+00 -4.87749478E-03 -7.95106282E-04 -4.48998971E-02 -6.84120267E-02
 -4.36707246E-02  0.00000000E+00  4.87749478E-03 -7.95106282E-04 -1.85831263E-03
 -4.14781481E-03  1.05261362E-02 -2.42326674E-02  1.83006645E-01  0.00000000E+00
  2.54962511E-02 -4.36021836E-02  0.00000000E+00  4.36769293E-02 -4.33862034E-02
  0.00000000E+00 -4.20886498E-02  1.23554326E-02 -2.94930979E-03  0.00000000E+00
 -1.41845507E-03 -3.41136805E-03  0.00000000E+00 -7.43865657E-03  0.00000000E+00
  2.97590691E-03 -5.26409412E-04  0.00000000E+00 -5.81662420E-04  0.00000000E+00
 -9.85769138E-04 -2.35863426E-03  0.00000000E+00  0.00000000E+00  1.15433279E-03
  1.85831263E-03  4.14781481E-03 -1.05261362E-02  2.42326674E-02 -1.83006645E-01
  0.00000000E+00  2.54962511E-02  4.36021836E-02  0.00000000E+00  4.36769293E-02
  4.33862034E-02  0.00000000E+00 -4.20886498E-02 -1.23554326E-02  2.94930979E-03
  0.00000000E+00 -1.41845507E-03  3.41136805E-03  0.00000000E+00  7.43865657E-03
  0.00000000E+00  2.97590691E-03  5.26409412E-04  0.00000000E+00  5.81662420E-04
  0.00000000E+00 -9.85769138E-04  2.35863426E-03  0.00000000E+00  0.00000000E+00
  1.15433279E-03 -1.04015982E-02 -2.26902135E-02  3.57886720E-02  5.85905752E-02
  4.17856896E-02  3.73871229E-03  1.17402330E-01  7.97925697E-02 -1.26135004E-03
  8.72408633E-02  6.43060231E-02  2.45210792E-03  5.40482563E-02  2.71797384E-02
  2.24932065E-03  7.23733879E-04  5.51279807E-03  7.57669425E-04 -1.16843658E-03
  3.58924936E-03 -7.64118734E-04  2.02301566E-03  4.84159437E-03 -1.94849167E-03
  1.61884791E-04  4.21267501E-04  7.67236601E-04 -3.95617810E-04 -1.80884290E-04
  8.86403077E-05  8.68031330E-04  0.00000000E+00  0.00000000E+00  0.00000000E+00
  0.00000000E+00  0.00000000E+00  0.00000000E+00 -1.59370523E-01  0.00000000E+00
  0.00000000E+00 -1.37251200E-01  0.00000000E+00  0.00000000E+00 -6.55195457E-02
  0.00000000E+00  0.00000000E+00  0.00000000E+00  1.25587628E-02  0.00000000E+00
 -1.72265365E-03  0.00000000E+00  0.00000000E+00  2.59661177E-02  0.00000000E+00
 -5.20850270E-03  0.00000000E+00  0.00000000E+00 -1.71470361E-03  0.00000000E+00
 -2.47911928E-03  0.00000000E+00  1.27158377E-03  1.04015982E-02  2.26902135E-02
 -3.57886720E-02 -5.85905752E-02 -4.17856896E-02 -3.73871229E-03  1.17402330E-01
 -7.97925697E-02  1.26135004E-03  8.72408633E-02 -6.43060231E-02 -2.45210792E-03
  5.40482563E-02 -2.71797384E-02 -2.24932065E-03 -7.23733879E-04  5.51279807E-03
 -7.57669425E-04 -1.16843658E-03 -3.58924936E-03  7.64118734E-04  2.02301566E-03
 -4.84159437E-03 -1.94849167E-03 -1.61884791E-04 -4.21267501E-04  7.67236601E-04
  3.95617810E-04 -1.80884290E-04 -8.86403077E-05  8.68031330E-04 -1.03230400E-02
 -1.76612904E-02 -1.06013721E-02  2.27296576E-03  3.89486385E-03  1.91268938E-03
 -3.68711838E-02 -5.84814018E-02 -3.68650099E-02  7.40022374E-04 -7.51151940E-04
  5.11112372E-03  0.00000000E+00  0.00000000E+00  0.00000000E+00  0.00000000E+00
 -5.40838146E-03  0.00000000E+00  1.03230400E-02  1.76612904E-02  1.06013721E-02
 -2.27296576E-03  3.89486385E-03 -1.91268938E-03  3.68711838E-02  5.84814018E-02
  3.68650099E-02 -7.40022374E-04 -7.51151940E-04 -5.11112372E-03 -1.04015982E-02
 -2.26902135E-02  3.57886720E-02  5.85905752E-02  4.17856896E-02 -3.73871229E-03
  1.17402330E-01  7.97925697E-02  1.26135004E-03  8.72408633E-02  6.43060231E-02
 -2.45210792E-03  5.40482563E-02  2.71797384E-02  2.24932065E-03 -7.23733879E-04
  5.51279807E-03  7.57669425E-04  1.16843658E-03  3.58924936E-03  7.64118734E-04
  2.02301566E-03  4.84159437E-03  1.94849167E-03  1.61884791E-04 -4.21267501E-04
  7.67236601E-04 -3.95617810E-04  1.80884290E-04 -8.86403077E-05  8.68031330E-04
  0.00000000E+00  0.00000000E+00  0.00000000E+00  0.00000000E+00  0.00000000E+00
  0.00000000E+00 -1.59370523E-01  0.00000000E+00  0.00000000E+00 -1.37251200E-01
  0.00000000E+00  0.00000000E+00 -6.55195457E-02  0.00000000E+00  0.00000000E+00
  0.00000000E+00  1.25587628E-02  0.00000000E+00  1.72265365E-03  0.00000000E+00
  0.00000000E+00  2.59661177E-02  0.00000000E+00  5.20850270E-03  0.00000000E+00
  0.00000000E+00 -1.71470361E-03  0.00000000E+00  2.47911928E-03  0.00000000E+00
  1.27158377E-03  1.04015982E-02  2.26902135E-02 -3.57886720E-02 -5.85905752E-02
 -4.17856896E-02  3.73871229E-03  1.17402330E-01 -7.97925697E-02 -1.26135004E-03
  8.72408633E-02 -6.43060231E-02  2.45210792E-03  5.40482563E-02 -2.71797384E-02
 -2.24932065E-03  7.23733879E-04  5.51279807E-03 -7.57669425E-04  1.16843658E-03
 -3.58924936E-03 -7.64118734E-04  2.02301566E-03 -4.84159437E-03  1.94849167E-03
 -1.61884791E-04  4.21267501E-04  7.67236601E-04  3.95617810E-04  1.80884290E-04
  8.86403077E-05  8.68031330E-04 -3.68711838E-02 -5.84814018E-02 -3.68650099E-02
 -7.40022374E-04 -7.51151940E-04  5.11112372E-03 -1.03230400E-02 -1.76612904E-02
 -1.06013721E-02 -2.27296576E-03  3.89486385E-03  1.91268938E-03  0.00000000E+00
  0.00000000E+00  0.00000000E+00  0.00000000E+00 -5.40838146E-03  0.00000000E+00
  3.68711838E-02  5.84814018E-02  3.68650099E-02  7.40022374E-04 -7.51151940E-04
 -5.11112372E-03  1.03230400E-02  1.76612904E-02  1.06013721E-02  2.27296576E-03
  3.89486385E-03 -1.91268938E-03  0.00000000E+00  0.00000000E+00  0.00000000E+00
  0.00000000E+00  0.00000000E+00  0.00000000E+00  1.78664531E-01  0.00000000E+00
  0.00000000E+00  1.19303277E-01  0.00000000E+00  0.00000000E+00  9.15643914E-02
  0.00000000E+00  0.00000000E+00  0.00000000E+00  1.48388115E-02  0.00000000E+00
  0.00000000E+00  0.00000000E+00  0.00000000E+00  1.46701289E-02  0.00000000E+00
  0.00000000E+00  0.00000000E+00  0.00000000E+00 -1.12777936E-03  0.00000000E+00
  0.00000000E+00  0.00000000E+00 -2.40509025E-03 -9.34463872E-02 -1.49382347E-01
 -7.87141048E-02  0.00000000E+00 -5.08415966E-03  8.57897786E-03  9.34463872E-02
  1.49382347E-01  7.87141048E-02  0.00000000E+00 -5.08415966E-03 -8.57897786E-03
  0.00000000E+00  0.00000000E+00  0.00000000E+00  0.00000000E+00  0.00000000E+00
 -1.15613850E-01  0.00000000E+00  0.00000000E+00 -8.60255039E-02  0.00000000E+00
  0.00000000E+00 -5.20042140E-02  0.00000000E+00  0.00000000E+00  0.00000000E+00
 -3.16540922E-03  0.00000000E+00  0.00000000E+00 -1.19357318E-03  0.00000000E+00
 -4.36791906E-03  0.00000000E+00  0.00000000E+00  4.03889397E-03  0.00000000E+00
  8.59579288E-04  0.00000000E+00  0.00000000E+00 -1.40998770E-03  2.08318560E-03
  0.00000000E+00  0.00000000E+00  0.00000000E+00  0.00000000E+00  0.00000000E+00
  0.00000000E+00 -1.15613850E-01  0.00000000E+00  0.00000000E+00 -8.60255039E-02
  0.00000000E+00  0.00000000E+00 -5.20042140E-02  0.00000000E+00  0.00000000E+00
  0.00000000E+00 -3.16540922E-03  0.00000000E+00  0.00000000E+00  1.19357318E-03
  0.00000000E+00 -4.36791906E-03  0.00000000E+00  0.00000000E+00 -4.03889397E-03
  0.00000000E+00  8.59579288E-04  0.00000000E+00  0.00000000E+00  1.40998770E-03
  2.08318560E-03  0.00000000E+00  2.06980855E-03  4.53837576E-03 -5.49526273E-03
 -2.27339803E-02  2.21021298E-02  9.46527312E-02  2.01518316E-02 -3.21884712E-03
  7.16602577E-02  1.25490149E-02  4.09897953E-03  4.09126766E-02  2.02132333E-02
 -7.21356344E-03  8.97319157E-04 -7.98731659E-03  3.63818856E-03  1.50016723E-03
  7.26715271E-05 -1.20395531E-03 -1.20285746E-02  3.70344440E-03 -1.44671979E-03
 -1.69173305E-03 -1.13280590E-04 -5.44464821E-04 -4.79099616E-05 -3.46145974E-04
 -2.49664688E-03  2.43496418E-04 -8.77121899E-04 -7.24957171E-03 -1.59148704E-02
  2.13218724E-02  5.19899336E-02 -1.45259958E-02 -1.89063747E-01  0.00000000E+00
 -1.13513959E-02 -1.48604156E-01  0.00000000E+00  1.90925618E-04 -8.97688376E-02
  0.00000000E+00 -1.47587361E-02  9.58316814E-04 -1.41308426E-02  0.00000000E+00
 -9.21952147E-04  0.00000000E+00  3.09243415E-03 -1.79505893E-02  0.00000000E+00
  2.58892175E-03  0.00000000E+00  1.28641434E-04 -6.62895300E-04  0.00000000E+00
  1.27289818E-03  0.00000000E+00 -1.54519044E-03  0.00000000E+00  2.06980855E-03
  4.53837576E-03 -5.49526273E-03 -2.27339803E-02  2.21021298E-02  9.46527312E-02
 -2.01518316E-02 -3.21884712E-03  7.16602577E-02 -1.25490149E-02  4.09897953E-03
  4.09126766E-02 -2.02132333E-02 -7.21356344E-03  8.97319157E-04 -7.98731659E-03
 -3.63818856E-03  1.50016723E-03 -7.26715271E-05 -1.20395531E-03 -1.20285746E-02
 -3.70344440E-03 -1.44671979E-03  1.69173305E-03 -1.13280590E-04 -5.44464821E-04
  4.79099616E-05 -3.46145974E-04  2.49664688E-03  2.43496418E-04  8.77121899E-04
  5.15240896E-02  8.18670594E-02  4.49376049E-02 -2.72340296E-03  1.00409228E-03
  3.90752786E-03 -2.16602248E-02 -3.56125336E-02 -1.53011229E-02  2.07497549E-03
 -2.26051926E-03  1.18226863E-03 -9.13195901E-02 -1.46298274E-01 -7.85740554E-02
  4.16338689E-03  0.00000000E+00  8.35048830E-03  5.15240896E-02  8.18670594E-02
  4.49376049E-02 -2.72340296E-03 -1.00409228E-03  3.90752786E-03 -2.16602248E-02
 -3.56125336E-02 -1.53011229E-02  2.07497549E-03  2.26051926E-03  1.18226863E-03
 -2.06980855E-03 -4.53837576E-03  5.49526273E-03  2.27339803E-02 -2.21021298E-02
  9.46527312E-02 -2.01518316E-02  3.21884712E-03  7.16602577E-02 -1.25490149E-02
 -4.09897953E-03  4.09126766E-02 -2.02132333E-02  7.21356344E-03 -8.97319157E-04
 -7.98731659E-03 -3.63818856E-03 -1.50016723E-03  7.26715271E-05  1.20395531E-03
 -1.20285746E-02 -3.70344440E-03  1.44671979E-03 -1.69173305E-03  1.13280590E-04
 -5.44464821E-04  4.79099616E-05  3.46145974E-04 -2.49664688E-03  2.43496418E-04
  8.77121899E-04  7.24957171E-03  1.59148704E-02 -2.13218724E-02 -5.19899336E-02
  1.45259958E-02 -1.89063747E-01  0.00000000E+00  1.13513959E-02 -1.48604156E-01
  0.00000000E+00 -1.90925618E-04 -8.97688376E-02  0.00000000E+00  1.47587361E-02
 -9.58316814E-04 -1.41308426E-02  0.00000000E+00  9.21952147E-04  0.00000000E+00
 -3.09243415E-03 -1.79505893E-02  0.00000000E+00 -2.58892175E-03  0.00000000E+00
 -1.28641434E-04 -6.62895300E-04  0.00000000E+00 -1.27289818E-03  0.00000000E+00
 -1.54519044E-03  0.00000000E+00 -2.06980855E-03 -4.53837576E-03  5.49526273E-03
  2.27339803E-02 -2.21021298E-02  9.46527312E-02  2.01518316E-02  3.21884712E-03
  7.16602577E-02  1.25490149E-02 -4.09897953E-03  4.09126766E-02  2.02132333E-02
  7.21356344E-03 -8.97319157E-04 -7.98731659E-03  3.63818856E-03 -1.50016723E-03
 -7.26715271E-05  1.20395531E-03 -1.20285746E-02  3.70344440E-03  1.44671979E-03
  1.69173305E-03  1.13280590E-04 -5.44464821E-04 -4.79099616E-05  3.46145974E-04
  2.49664688E-03  2.43496418E-04 -8.77121899E-04  2.16602248E-02  3.56125336E-02
  1.53011229E-02  2.07497549E-03  2.26051926E-03 -1.18226863E-03 -5.15240896E-02
 -8.18670594E-02 -4.49376049E-02 -2.72340296E-03 -1.00409228E-03 -3.90752786E-03
  9.13195901E-02  1.46298274E-01  7.85740554E-02  4.16338689E-03  0.00000000E+00
 -8.35048830E-03  2.16602248E-02  3.56125336E-02  1.53011229E-02  2.07497549E-03
 -2.26051926E-03 -1.18226863E-03 -5.15240896E-02 -8.18670594E-02 -4.49376049E-02
 -2.72340296E-03  1.00409228E-03 -3.90752786E-03  0.00000000E+00  0.00000000E+00
  0.00000000E+00  0.00000000E+00  0.00000000E+00  2.10126353E-01  0.00000000E+00
  0.00000000E+00  1.63209370E-01  0.00000000E+00  0.00000000E+00  9.29036609E-02
  0.00000000E+00  0.00000000E+00  0.00000000E+00 -1.09587970E-02  0.00000000E+00
  0.00000000E+00  0.00000000E+00  0.00000000E+00 -1.15823000E-02  0.00000000E+00
  0.00000000E+00  0.00000000E+00  0.00000000E+00  2.19286345E-03  0.00000000E+00
  0.00000000E+00  0.00000000E+00 -3.74179807E-04  0.00000000E+00  0.00000000E+00
  0.00000000E+00  0.00000000E+00  7.00503934E-03  0.00000000E+00  0.00000000E+00
  0.00000000E+00  0.00000000E+00  0.00000000E+00  7.00503934E-03  0.00000000E+00
  0.00000000E+00  0.00000000E+00  0.00000000E+00  0.00000000E+00  0.00000000E+00
  0.00000000E+00  1.49748827E-01  0.00000000E+00  0.00000000E+00  1.23290063E-01
  0.00000000E+00  0.00000000E+00  5.70717197E-02  0.00000000E+00  0.00000000E+00
  0.00000000E+00  6.25777010E-03  0.00000000E+00  0.00000000E+00  1.22704039E-02
  0.00000000E+00  1.19096694E-02  0.00000000E+00  0.00000000E+00  2.26711524E-02
  0.00000000E+00 -7.13072375E-04  0.00000000E+00  0.00000000E+00  2.99817769E-03
  1.21378361E-04  0.00000000E+00  0.00000000E+00  0.00000000E+00  0.00000000E+00
  0.00000000E+00  0.00000000E+00 -1.49748827E-01  0.00000000E+00  0.00000000E+00
 -1.23290063E-01  0.00000000E+00  0.00000000E+00 -5.70717197E-02  0.00000000E+00
  0.00000000E+00  0.00000000E+00 -6.25777010E-03  0.00000000E+00  0.00000000E+00
  1.22704039E-02  0.00000000E+00 -1.19096694E-02  0.00000000E+00  0.00000000E+00
  2.26711524E-02  0.00000000E+00  7.13072375E-04  0.00000000E+00  0.00000000E+00
  2.99817769E-03 -1.21378361E-04  0.00000000E+00  5.22234890E-03  1.13649191E-02
 -1.89315514E-02 -2.30647400E-02 -1.06370638E-02  1.56669727E-01  6.48111150E-02
  6.75971738E-02  1.17339170E-01  4.89166747E-02  5.89531222E-02  6.80789984E-02
  2.64241155E-02  2.54707463E-02  2.57322925E-03 -5.82883928E-03  6.37127975E-03
  1.35889431E-03  1.99861824E-03  1.21839437E-03 -1.96462886E-03  4.73491158E-03
  5.05943463E-03  1.18431397E-03  3.99056387E-04  7.92098777E-05  5.93428442E-04
 -2.51078883E-06 -1.07656851E-03 -2.96676954E-04 -6.76218068E-04  0.00000000E+00
  0.00000000E+00  0.00000000E+00  0.00000000E+00  0.00000000E+00  0.00000000E+00
 -1.27336468E-01  0.00000000E+00  0.00000000E+00 -1.09777314E-01  0.00000000E+00
  0.00000000E+00 -5.51938459E-02  0.00000000E+00  0.00000000E+00  0.00000000E+00
  5.07666928E-03  0.00000000E+00 -3.98016062E-03  0.00000000E+00  0.00000000E+00
  8.35660015E-03  0.00000000E+00 -1.13735598E-02  0.00000000E+00  0.00000000E+00
 -9.06437151E-04  0.00000000E+00  2.36526926E-03  0.00000000E+00  3.69102931E-04
 -5.22234890E-03 -1.13649191E-02  1.89315514E-02  2.30647400E-02  1.06370638E-02
 -1.56669727E-01  6.48111150E-02 -6.75971738E-02 -1.17339170E-01  4.89166747E-02
 -5.89531222E-02 -6.80789984E-02  2.64241155E-02 -2.54707463E-02 -2.57322925E-03
  5.82883928E-03  6.37127975E-03 -1.35889431E-03  1.99861824E-03 -1.21839437E-03
  1.96462886E-03  4.73491158E-03 -5.05943463E-03  1.18431397E-03 -3.99056387E-04
 -7.92098777E-05  5.93428442E-04  2.51078883E-06 -1.07656851E-03  2.96676954E-04
 -6.76218068E-04  4.73425958E-02  7.61934778E-02  3.92385748E-02 -5.40021758E-04
  1.73357971E-03  7.20063606E-03 -3.68601058E-02 -5.81288004E-02 -3.51371223E-02
  4.21758890E-03 -2.35068990E-03  5.05096563E-03  0.00000000E+00  0.00000000E+00
  0.00000000E+00  0.00000000E+00 -5.93120016E-03  0.00000000E+00 -4.73425958E-02
 -7.61934778E-02 -3.92385748E-02  5.40021758E-04  1.73357971E-03 -7.20063606E-03
  3.68601058E-02  5.81288004E-02  3.51371223E-02 -4.21758890E-03 -2.35068990E-03
 -5.05096563E-03 -5.22234890E-03 -1.13649191E-02  1.89315514E-02  2.30647400E-02
  1.06370638E-02  1.56669727E-01 -6.48111150E-02 -6.75971738E-02  1.17339170E-01
 -4.89166747E-02 -5.89531222E-02  6.80789984E-02 -2.64241155E-02 -2.54707463E-02
 -2.57322925E-03 -5.82883928E-03 -6.37127975E-03 -1.35889431E-03  1.99861824E-03
 -1.21839437E-03 -1.96462886E-03 -4.73491158E-03 -5.05943463E-03  1.18431397E-03
 -3.99056387E-04  7.92098777E-05 -5.93428442E-04  2.51078883E-06 -1.07656851E-03
 -2.96676954E-04  6.76218068E-04  0.00000000E+00  0.00000000E+00  0.00000000E+00
  0.00000000E+00  0.00000000E+00  0.00000000E+00  1.27336468E-01  0.00000000E+00
  0.00000000E+00  1.09777314E-01  0.00000000E+00  0.00000000E+00  5.51938459E-02
  0.00000000E+00  0.00000000E+00  0.00000000E+00 -5.07666928E-03  0.00000000E+00
 -3.98016062E-03  0.00000000E+00  0.00000000E+00 -8.35660015E-03  0.00000000E+00
 -1.13735598E-02  0.00000000E+00  0.00000000E+00  9.06437151E-04  0.00000000E+00
  2.36526926E-03  0.00000000E+00 -3.69102931E-04  5.22234890E-03  1.13649191E-02
 -1.89315514E-02 -2.30647400E-02 -1.06370638E-02 -1.56669727E-01 -6.48111150E-02
  6.75971738E-02 -1.17339170E-01 -4.89166747E-02  5.89531222E-02 -6.80789984E-02
 -2.64241155E-02  2.54707463E-02  2.57322925E-03  5.82883928E-03 -6.37127975E-03
  1.35889431E-03  1.99861824E-03  1.21839437E-03  1.96462886E-03 -4.73491158E-03
  5.05943463E-03  1.18431397E-03  3.99056387E-04 -7.92098777E-05 -5.93428442E-04
 -2.51078883E-06 -1.07656851E-03  2.96676954E-04  6.76218068E-04  3.68601058E-02
  5.81288004E-02  3.51371223E-02  4.21758890E-03  2.35068990E-03 -5.05096563E-03
 -4.73425958E-02 -7.61934778E-02 -3.92385748E-02 -5.40021758E-04 -1.73357971E-03
 -7.20063606E-03  0.00000000E+00  0.00000000E+00  0.00000000E+00  0.00000000E+00
  5.93120016E-03  0.00000000E+00 -3.68601058E-02 -5.81288004E-02 -3.51371223E-02
 -4.21758890E-03  2.35068990E-03  5.05096563E-03  4.73425958E-02  7.61934778E-02
  3.92385748E-02  5.40021758E-04 -1.73357971E-03  7.20063606E-03  0.00000000E+00
  0.00000000E+00  0.00000000E+00  0.00000000E+00  0.00000000E+00  0.00000000E+00
  0.00000000E+00  0.00000000E+00  0.00000000E+00  0.00000000E+00  0.00000000E+00
  0.00000000E+00  0.00000000E+00  0.00000000E+00  0.00000000E+00  0.00000000E+00
  0.00000000E+00  0.00000000E+00 -3.59646719E-03  0.00000000E+00  0.00000000E+00
  0.00000000E+00  0.00000000E+00 -1.18670495E-02  0.00000000E+00  0.00000000E+00
  0.00000000E+00  0.00000000E+00  1.62224017E-03  0.00000000E+00  0.00000000E+00
  0.00000000E+00  0.00000000E+00  0.00000000E+00  5.46524792E-04  0.00000000E+00
  0.00000000E+00  0.00000000E+00  0.00000000E+00  0.00000000E+00 -5.46524792E-04
  0.00000000E+00  0.00000000E+00  2.41944877E-03  5.12896902E-03 -2.90944909E-03
 -5.51108622E-02  1.20574667E-01  0.00000000E+00 -1.19187150E-01  2.43948671E-01
  0.00000000E+00 -9.15596665E-02  2.19185784E-01  0.00000000E+00 -4.98901956E-02
  2.21369112E-01 -4.26041852E-03  0.00000000E+00 -9.35692549E-03 -4.04730176E-03
  0.00000000E+00 -1.65144633E-03  0.00000000E+00 -1.95892020E-02 -5.57064816E-04
  0.00000000E+00 -3.11373792E-03  0.00000000E+00  7.08836945E-04 -3.25507882E-03
  0.00000000E+00  0.00000000E+00  9.97649816E-04  2.41944877E-03  5.12896902E-03
 -2.90944909E-03 -5.51108622E-02  1.20574667E-01  0.00000000E+00  1.19187150E-01
  2.43948671E-01  0.00000000E+00  9.15596665E-02  2.19185784E-01  0.00000000E+00
  4.98901956E-02  2.21369112E-01 -4.26041852E-03  0.00000000E+00  9.35692549E-03
 -4.04730176E-03  0.00000000E+00 -1.65144633E-03  0.00000000E+00  1.95892020E-02
 -5.57064816E-04  0.00000000E+00 -3.11373792E-03  0.00000000E+00 -7.08836945E-04
 -3.25507882E-03  0.00000000E+00  0.00000000E+00 -9.97649816E-04  1.00015541E-03
  2.20419747E-03 -4.95149985E-04 -2.20792623E-02 -1.34251698E-01  4.48493026E-03
 -3.40439250E-02 -6.63816106E-02  4.83406389E-03 -3.42554129E-02 -4.96592315E-02
  4.94509979E-02 -3.40391910E-02 -3.84338162E-02 -4.16853746E-03 -4.74848365E-03
 -3.93865177E-03  6.01818128E-03 -5.32203541E-03 -9.46310637E-03 -5.92852099E-03
 -3.02309961E-03  6.08003168E-03 -9.53693366E-03  1.04743258E-03  2.93054635E-03
 -8.89343474E-04  1.60863896E-03  3.36396643E-04  7.94919443E-04  2.49287718E-03
  1.56450154E-02  3.43921833E-02 -5.58790707E-02 -1.15828492E-01  5.15291457E-02
  1.69977584E-02  0.00000000E+00  1.16130420E-01  1.56612748E-02  0.00000000E+00
  9.34288623E-02 -3.15223829E-02  0.00000000E+00  4.75080632E-02  7.71942143E-04
  5.86990085E-03  0.00000000E+00  7.33453124E-03  0.00000000E+00  2.86713427E-04
  1.32386074E-02  0.00000000E+00  9.44762324E-03  0.00000000E+00  5.50945230E-04
 -1.46798374E-04  0.00000000E+00 -2.46025195E-03  0.00000000E+00 -3.39534632E-04
  0.00000000E+00  1.00015541E-03  2.20419747E-03 -4.95149985E-04 -2.20792623E-02
 -1.34251698E-01  4.48493026E-03  3.40439250E-02 -6.63816106E-02  4.83406389E-03
  3.42554129E-02 -4.96592315E-02  4.94509979E-02  3.40391910E-02 -3.84338162E-02
 -4.16853746E-03 -4.74848365E-03  3.93865177E-03  6.01818128E-03  5.32203541E-03
 -9.46310637E-03 -5.92852099E-03  3.02309961E-03  6.08003168E-03  9.53693366E-03
  1.04743258E-03  2.93054635E-03  8.89343474E-04  1.60863896E-03 -3.36396643E-04
  7.94919443E-04 -2.49287718E-03  3.80357880E-02  6.87946375E-02  5.75474883E-02
 -2.34903297E-03 -1.63200786E-03  9.62702677E-04 -2.52747542E-03 -2.52442745E-03
  5.96894702E-03  7.97045412E-04 -1.10438924E-03 -1.83536314E-03  4.74267360E-02
  7.93632256E-02  9.00699334E-02 -3.98632786E-03  0.00000000E+00  1.41122923E-03
  3.80357880E-02  6.87946375E-02  5.75474883E-02 -2.34903297E-03  1.63200786E-03
  9.62702677E-04 -2.52747542E-03 -2.52442745E-03  5.96894702E-03  7.97045412E-04
  1.10438924E-03 -1.83536314E-03  1.00015541E-03  2.20419747E-03 -4.95149985E-04
 -2.20792623E-02 -1.34251698E-01 -4.48493026E-03 -3.40439250E-02 -6.63816106E-02
 -4.83406389E-03 -3.42554129E-02 -4.96592315E-02 -4.94509979E-02 -3.40391910E-02
 -3.84338162E-02 -4.16853746E-03  4.74848365E-03 -3.93865177E-03  6.01818128E-03
  5.32203541E-03 -9.46310637E-03  5.92852099E-03 -3.02309961E-03  6.08003168E-03
  9.53693366E-03  1.04743258E-03 -2.93054635E-03 -8.89343474E-04  1.60863896E-03
 -3.36396643E-04 -7.94919443E-04  2.49287718E-03  1.56450154E-02  3.43921833E-02
 -5.58790707E-02 -1.15828492E-01  5.15291457E-02 -1.69977584E-02  0.00000000E+00
  1.16130420E-01 -1.56612748E-02  0.00000000E+00  9.34288623E-02  3.15223829E-02
  0.00000000E+00  4.75080632E-02  7.71942143E-04 -5.86990085E-03  0.00000000E+00
  7.33453124E-03  0.00000000E+00  2.86713427E-04 -1.32386074E-02  0.00000000E+00
  9.44762324E-03  0.00000000E+00  5.50945230E-04  1.46798374E-04  0.00000000E+00
 -2.46025195E-03  0.00000000E+00  3.39534632E-04  0.00000000E+00  1.00015541E-03
  2.20419747E-03 -4.95149985E-04 -2.20792623E-02 -1.34251698E-01 -4.48493026E-03
  3.40439250E-02 -6.63816106E-02 -4.83406389E-03  3.42554129E-02 -4.96592315E-02
 -4.94509979E-02  3.40391910E-02 -3.84338162E-02 -4.16853746E-03  4.74848365E-03
  3.93865177E-03  6.01818128E-03 -5.32203541E-03 -9.46310637E-03  5.92852099E-03
  3.02309961E-03  6.08003168E-03 -9.53693366E-03  1.04743258E-03 -2.93054635E-03
  8.89343474E-04  1.60863896E-03  3.36396643E-04 -7.94919443E-04 -2.49287718E-03
 -2.52747542E-03 -2.52442745E-03  5.96894702E-03 -7.97045412E-04 -1.10438924E-03
 -1.83536314E-03  3.80357880E-02  6.87946375E-02  5.75474883E-02  2.34903297E-03
 -1.63200786E-03  9.62702677E-04  4.74267360E-02  7.93632256E-02  9.00699334E-02
  3.98632786E-03  0.00000000E+00  1.41122923E-03 -2.52747542E-03 -2.52442745E-03
  5.96894702E-03 -7.97045412E-04  1.10438924E-03 -1.83536314E-03  3.80357880E-02
  6.87946375E-02  5.75474883E-02  2.34903297E-03  1.63200786E-03  9.62702677E-04
  1.65372819E-03  3.47025032E-03 -7.75138934E-03 -7.29964960E-04 -1.27300106E-01
  0.00000000E+00  0.00000000E+00 -9.47018432E-03  0.00000000E+00  0.00000000E+00
 -6.35127086E-03  0.00000000E+00  0.00000000E+00  3.01347678E-02 -1.73068253E-04
  0.00000000E+00  0.00000000E+00  2.49421059E-03  0.00000000E+00 -5.73134464E-03
  0.00000000E+00  0.00000000E+00  1.37098413E-02  0.00000000E+00 -2.94176279E-04
  0.00000000E+00  0.00000000E+00  2.74167800E-04  0.00000000E+00  0.00000000E+00
  0.00000000E+00 -7.84839452E-03 -9.75977585E-03 -9.53298217E-03  0.00000000E+00
 -1.30914321E-04  2.46724501E-04 -7.84839452E-03 -9.75977585E-03 -9.53298217E-03
  0.00000000E+00  1.30914321E-04  2.46724501E-04  2.17295549E-02  4.74399094E-02
 -7.35649436E-02 -2.20457691E-01  8.44461799E-01  0.00000000E+00 -5.93934453E-02
  2.51816225E-01  0.00000000E+00 -6.50673652E-02  2.22112607E-01  0.00000000E+00
 -4.09998861E-01  5.76549286E-01 -8.77863541E-04  0.00000000E+00  1.31065502E-02
  3.13300118E-03  0.00000000E+00  3.08210560E-03  0.00000000E+00  2.69854166E-02
  2.27766484E-03  0.00000000E+00  5.26374856E-04  0.00000000E+00  1.42775568E-03
  2.94876026E-03  0.00000000E+00  0.00000000E+00  1.10428558E-03 -2.17295549E-02
 -4.74399094E-02  7.35649436E-02  2.20457691E-01 -8.44461799E-01  0.00000000E+00
 -5.93934453E-02 -2.51816225E-01  0.00000000E+00 -6.50673652E-02 -2.22112607E-01
  0.00000000E+00 -4.09998861E-01 -5.76549286E-01  8.77863541E-04  0.00000000E+00
  1.31065502E-02 -3.13300118E-03  0.00000000E+00 -3.08210560E-03  0.00000000E+00
  2.69854166E-02 -2.27766484E-03  0.00000000E+00 -5.26374856E-04  0.00000000E+00
  1.42775568E-03 -2.94876026E-03  0.00000000E+00  0.00000000E+00  1.10428558E-03
  1.12745311E-02  2.49829471E-02 -5.01279695E-02 -1.86184432E-02 -1.58765434E-01
  5.26100871E-02 -5.23830541E-03  4.38192453E-02  4.43740185E-02 -2.24115607E-02
  2.91363634E-02  1.69787599E-02  9.33231662E-04 -3.11506727E-02  6.94829321E-03
  7.71108202E-03  2.50247236E-03 -5.70366768E-03  2.43201932E-03  1.65639696E-02
  9.17757848E-03 -5.67260195E-03 -3.31970447E-04  1.07602103E-02  1.17275869E-04
 -2.72532340E-03  1.24500388E-03 -1.50965700E-03 -1.11815147E-04  7.01664606E-04
 -8.64370532E-04  0.00000000E+00  0.00000000E+00  0.00000000E+00  0.00000000E+00
  0.00000000E+00  0.00000000E+00 -1.05244683E-01  0.00000000E+00  0.00000000E+00
 -1.07834977E-01  0.00000000E+00  0.00000000E+00 -3.11420143E-01  0.00000000E+00
  0.00000000E+00  0.00000000E+00 -2.46328338E-03  0.00000000E+00 -5.72838461E-03
  0.00000000E+00  0.00000000E+00  2.53964611E-03  0.00000000E+00 -1.23499762E-02
  0.00000000E+00  0.00000000E+00 -6.46567137E-05  0.00000000E+00  1.04567591E-03
  0.00000000E+00  1.88499965E-03 -1.12745311E-02 -2.49829471E-02  5.01279695E-02
  1.86184432E-02  1.58765434E-01 -5.26100871E-02 -5.23830541E-03 -4.38192453E-02
 -4.43740185E-02 -2.24115607E-02 -2.91363634E-02 -1.69787599E-02  9.33231662E-04
  3.11506727E-02 -6.94829321E-03 -7.71108202E-03  2.50247236E-03  5.70366768E-03
  2.43201932E-03 -1.65639696E-02 -9.17757848E-03 -5.67260195E-03  3.31970447E-04
  1.07602103E-02 -1.17275869E-04  2.72532340E-03  1.24500388E-03  1.50965700E-03
 -1.11815147E-04 -7.01664606E-04 -8.64370532E-04 -2.83737301E-02 -6.92010599E-02
 -6.20673584E-02  2.82714687E-03 -3.91498853E-04 -1.49006979E-03  3.62693398E-03
 -6.70719087E-03  1.15329280E-01  3.92175455E-03 -4.08966486E-03  2.95884446E-03
  0.00000000E+00  0.00000000E+00  0.00000000E+00  0.00000000E+00 -8.38446214E-03
  0.00000000E+00  2.83737301E-02  6.92010599E-02  6.20673584E-02 -2.82714687E-03
 -3.91498853E-04  1.49006979E-03 -3.62693398E-03  6.70719087E-03 -1.15329280E-01
 -3.92175455E-03 -4.08966486E-03 -2.95884446E-03  1.12745311E-02  2.49829471E-02
 -5.01279695E-02 -1.86184432E-02 -1.58765434E-01 -5.26100871E-02 -5.23830541E-03
  4.38192453E-02 -4.43740185E-02 -2.24115607E-02  2.91363634E-02 -1.69787599E-02
  9.33231662E-04 -3.11506727E-02  6.94829321E-03 -7.71108202E-03  2.50247236E-03
 -5.70366768E-03 -2.43201932E-03  1.65639696E-02 -9.17757848E-03 -5.67260195E-03
 -3.31970447E-04 -1.07602103E-02  1.17275869E-04  2.72532340E-03  1.24500388E-03
 -1.50965700E-03  1.11815147E-04 -7.01664606E-04 -8.64370532E-04  0.00000000E+00
  0.00000000E+00  0.00000000E+00  0.00000000E+00  0.00000000E+00  0.00000000E+00
 -1.05244683E-01  0.00000000E+00  0.00000000E+00 -1.07834977E-01  0.00000000E+00
  0.00000000E+00 -3.11420143E-01  0.00000000E+00  0.00000000E+00  0.00000000E+00
 -2.46328338E-03  0.00000000E+00  5.72838461E-03  0.00000000E+00  0.00000000E+00
  2.53964611E-03  0.00000000E+00  1.23499762E-02  0.00000000E+00  0.00000000E+00
 -6.46567137E-05  0.00000000E+00 -1.04567591E-03  0.00000000E+00  1.88499965E-03
 -1.12745311E-02 -2.49829471E-02  5.01279695E-02  1.86184432E-02  1.58765434E-01
  5.26100871E-02 -5.23830541E-03 -4.38192453E-02  4.43740185E-02 -2.24115607E-02
 -2.91363634E-02  1.69787599E-02  9.33231662E-04  3.11506727E-02 -6.94829321E-03
  7.71108202E-03  2.50247236E-03  5.70366768E-03 -2.43201932E-03 -1.65639696E-02
  9.17757848E-03 -5.67260195E-03  3.31970447E-04 -1.07602103E-02 -1.17275869E-04
 -2.72532340E-03  1.24500388E-03  1.50965700E-03  1.11815147E-04  7.01664606E-04
 -8.64370532E-04  3.62693398E-03 -6.70719087E-03  1.15329280E-01 -3.92175455E-03
 -4.08966486E-03  2.95884446E-03 -2.83737301E-02 -6.92010599E-02 -6.20673584E-02
 -2.82714687E-03 -3.91498853E-04 -1.49006979E-03  0.00000000E+00  0.00000000E+00
  0.00000000E+00  0.00000000E+00 -8.38446214E-03  0.00000000E+00 -3.62693398E-03
  6.70719087E-03 -1.15329280E-01  3.92175455E-03 -4.08966486E-03 -2.95884446E-03
  2.83737301E-02  6.92010599E-02  6.20673584E-02  2.82714687E-03 -3.91498853E-04
  1.49006979E-03  0.00000000E+00  0.00000000E+00  0.00000000E+00  0.00000000E+00
  0.00000000E+00  0.00000000E+00  2.50235855E-02  0.00000000E+00  0.00000000E+00
  9.77614178E-03  0.00000000E+00  0.00000000E+00  1.27840823E-01  0.00000000E+00
  0.00000000E+00  0.00000000E+00  5.46122121E-04  0.00000000E+00  0.00000000E+00
  0.00000000E+00  0.00000000E+00  1.09180057E-02  0.00000000E+00  0.00000000E+00
  0.00000000E+00  0.00000000E+00  1.30620699E-03  0.00000000E+00  0.00000000E+00
  0.00000000E+00 -3.19633233E-03 -1.20552589E-02 -1.99491262E-02  1.79631949E-02
  0.00000000E+00 -3.84418903E-04  5.83433329E-04  1.20552589E-02  1.99491262E-02
 -1.79631949E-02  0.00000000E+00 -3.84418903E-04 -5.83433329E-04 -3.95805543E-03
 -8.35017764E-03  2.18829149E-02 -1.06031884E-01 -6.92545706E-01  0.00000000E+00
 -2.68355871E-02 -7.47373555E-04  0.00000000E+00 -4.01490998E-02 -2.71570020E-02
  0.00000000E+00 -4.11476431E-01  1.17876066E-01 -6.95914574E-03  0.00000000E+00
  3.26517710E-03 -1.28876048E-03  0.00000000E+00  1.56602766E-02  0.00000000E+00
 -1.50360584E-02 -2.19976845E-02  0.00000000E+00  8.59103390E-04  0.00000000E+00
  1.43037539E-04 -1.38657540E-03  0.00000000E+00  0.00000000E+00 -1.61206422E-05
 -3.95805543E-03 -8.35017764E-03  2.18829149E-02 -1.06031884E-01 -6.92545706E-01
  0.00000000E+00  2.68355871E-02 -7.47373555E-04  0.00000000E+00  4.01490998E-02
 -2.71570020E-02  0.00000000E+00  4.11476431E-01  1.17876066E-01 -6.95914574E-03
  0.00000000E+00 -3.26517710E-03 -1.28876048E-03  0.00000000E+00  1.56602766E-02
  0.00000000E+00  1.50360584E-02 -2.19976845E-02  0.00000000E+00  8.59103390E-04
  0.00000000E+00 -1.43037539E-04 -1.38657540E-03  0.00000000E+00  0.00000000E+00
  1.61206422E-05 -1.59132517E-02 -3.56731393E-02  9.39900928E-02 -7.59553663E-02
  2.00420901E+00  3.02737869E-02 -5.06230181E-02 -5.40662162E-03 -3.22223422E-02
  1.26555641E-02 -1.33699343E-02 -7.19860493E-02 -1.64439348E-01 -7.57361957E-02
  1.62322771E-03  2.47344481E-03  6.19202671E-04 -5.27782597E-05  8.75777965E-04
 -9.30947778E-03  4.13629287E-02  1.30706338E-02  4.45505655E-03 -3.05333120E-02
  1.03160413E-03 -1.80255054E-03 -4.80812075E-04  4.69025421E-03  3.66140097E-04
 -2.50299643E-03 -2.11795317E-03 -8.10210687E-03 -1.75551244E-02  4.43866858E-02
  3.48902600E-02 -1.21085317E+00  4.13708706E-02  0.00000000E+00  4.86737675E-02
 -2.33439843E-02  0.00000000E+00 -1.15920681E-02  9.88743032E-01  0.00000000E+00
  4.68570706E-01  2.36596193E-03 -9.27160932E-04  0.00000000E+00 -1.50747388E-03
  0.00000000E+00 -8.05902032E-03 -7.75635731E-02  0.00000000E+00 -5.02059980E-02
  0.00000000E+00  4.79585586E-03 -5.03288767E-03  0.00000000E+00 -2.53104462E-03
  0.00000000E+00 -4.40071295E-03  0.00000000E+00 -1.59132517E-02 -3.56731393E-02
  9.39900928E-02 -7.59553663E-02  2.00420901E+00  3.02737869E-02  5.06230181E-02
 -5.40662162E-03 -3.22223422E-02 -1.26555641E-02 -1.33699343E-02 -7.19860493E-02
  1.64439348E-01 -7.57361957E-02  1.62322771E-03  2.47344481E-03 -6.19202671E-04
 -5.27782597E-05 -8.75777965E-04 -9.30947778E-03  4.13629287E-02 -1.30706338E-02
  4.45505655E-03  3.05333120E-02  1.03160413E-03 -1.80255054E-03  4.80812075E-04
  4.69025421E-03 -3.66140097E-04 -2.50299643E-03  2.11795317E-03 -6.69026874E-03
  6.04608378E-02 -7.29861250E-01 -1.71119615E-02 -1.62497093E-03  1.21870220E-02
  1.41116145E-03  6.82878754E-02 -8.08297733E-01  4.25044945E-03  1.92231488E-02
 -1.03634719E-02 -6.58731146E-03  1.55775000E-01 -1.09236245E+00 -2.67997512E-02
  0.00000000E+00 -1.84778506E-02 -6.69026874E-03  6.04608378E-02 -7.29861250E-01
 -1.71119615E-02  1.62497093E-03  1.21870220E-02  1.41116145E-03  6.82878754E-02
 -8.08297733E-01  4.25044945E-03 -1.92231488E-02 -1.03634719E-02 -1.59132517E-02
 -3.56731393E-02  9.39900928E-02 -7.59553663E-02  2.00420901E+00 -3.02737869E-02
 -5.06230181E-02 -5.40662162E-03  3.22223422E-02  1.26555641E-02 -1.33699343E-02
  7.19860493E-02 -1.64439348E-01 -7.57361957E-02  1.62322771E-03 -2.47344481E-03
  6.19202671E-04 -5.27782597E-05 -8.75777965E-04 -9.30947778E-03 -4.13629287E-02
  1.30706338E-02  4.45505655E-03  3.05333120E-02  1.03160413E-03  1.80255054E-03
 -4.80812075E-04  4.69025421E-03 -3.66140097E-04  2.50299643E-03 -2.11795317E-03
 -8.10210687E-03 -1.75551244E-02  4.43866858E-02  3.48902600E-02 -1.21085317E+00
 -4.13708706E-02  0.00000000E+00  4.86737675E-02  2.33439843E-02  0.00000000E+00
 -1.15920681E-02 -9.88743032E-01  0.00000000E+00  4.68570706E-01  2.36596193E-03
  9.27160932E-04  0.00000000E+00 -1.50747388E-03  0.00000000E+00 -8.05902032E-03
  7.75635731E-02  0.00000000E+00 -5.02059980E-02  0.00000000E+00  4.79585586E-03
  5.03288767E-03  0.00000000E+00 -2.53104462E-03  0.00000000E+00  4.40071295E-03
  0.00000000E+00 -1.59132517E-02 -3.56731393E-02  9.39900928E-02 -7.59553663E-02
  2.00420901E+00 -3.02737869E-02  5.06230181E-02 -5.40662162E-03  3.22223422E-02
 -1.26555641E-02 -1.33699343E-02  7.19860493E-02  1.64439348E-01 -7.57361957E-02
  1.62322771E-03 -2.47344481E-03 -6.19202671E-04 -5.27782597E-05  8.75777965E-04
 -9.30947778E-03 -4.13629287E-02 -1.30706338E-02  4.45505655E-03 -3.05333120E-02
  1.03160413E-03  1.80255054E-03  4.80812075E-04  4.69025421E-03  3.66140097E-04
  2.50299643E-03  2.11795317E-03  1.41116145E-03  6.82878754E-02 -8.08297733E-01
 -4.25044945E-03  1.92231488E-02 -1.03634719E-02 -6.69026874E-03  6.04608378E-02
 -7.29861250E-01  1.71119615E-02 -1.62497093E-03  1.21870220E-02 -6.58731146E-03
  1.55775000E-01 -1.09236245E+00  2.67997512E-02  0.00000000E+00 -1.84778506E-02
  1.41116145E-03  6.82878754E-02 -8.08297733E-01 -4.25044945E-03 -1.92231488E-02
 -1.03634719E-02 -6.69026874E-03  6.04608378E-02 -7.29861250E-01  1.71119615E-02
  1.62497093E-03  1.21870220E-02 -1.88842798E-02 -4.28375423E-02  1.41387342E-01
 -3.19444663E-01  3.95882776E+00  0.00000000E+00  0.00000000E+00  9.51774390E-02
  0.00000000E+00  0.00000000E+00 -2.37260498E-02  0.00000000E+00  0.00000000E+00
  3.07112404E-02 -4.86247133E-03  0.00000000E+00  0.00000000E+00  4.47902757E-03
  0.00000000E+00  2.59851431E-02  0.00000000E+00  0.00000000E+00  6.15432600E-02
  0.00000000E+00  3.42596314E-03  0.00000000E+00  0.00000000E+00  9.68213554E-03
  0.00000000E+00  0.00000000E+00  0.00000000E+00 -5.34568949E-03  7.35382947E-02
 -1.28382995E+00  0.00000000E+00  2.69833010E-02 -1.81875872E-02 -5.34568949E-03
  7.35382947E-02 -1.28382995E+00  0.00000000E+00 -2.69833010E-02 -1.81875872E-02
  0.00000000E+00  0.00000000E+00  0.00000000E+00  0.00000000E+00  0.00000000E+00
 -2.90208485E-02  0.00000000E+00  0.00000000E+00 -1.36799028E-01  0.00000000E+00
  0.00000000E+00 -8.61475081E-01  0.00000000E+00  0.00000000E+00  0.00000000E+00
 -1.34088055E-03  0.00000000E+00  0.00000000E+00  6.63310178E-03  0.00000000E+00
 -4.59149940E-02  0.00000000E+00  0.00000000E+00 -2.15394168E-02  0.00000000E+00
 -2.24358481E-03  0.00000000E+00  0.00000000E+00 -3.84846540E-03 -8.14843248E-04
  0.00000000E+00  0.00000000E+00  0.00000000E+00  0.00000000E+00  0.00000000E+00
  0.00000000E+00 -2.90208485E-02  0.00000000E+00  0.00000000E+00 -1.36799028E-01
  0.00000000E+00  0.00000000E+00 -8.61475081E-01  0.00000000E+00  0.00000000E+00
  0.00000000E+00 -1.34088055E-03  0.00000000E+00  0.00000000E+00 -6.63310178E-03
  0.00000000E+00 -4.59149940E-02  0.00000000E+00  0.00000000E+00  2.15394168E-02
  0.00000000E+00 -2.24358481E-03  0.00000000E+00  0.00000000E+00  3.84846540E-03
 -8.14843248E-04  0.00000000E+00 -1.33762030E-02 -2.96094170E-02  7.14225036E-02
 -1.50115812E-02  2.32714359E+00  4.89960627E-02 -3.40976313E-02 -5.42602573E-02
 -8.76350764E-02  3.41398795E-02 -4.23723092E-02  2.09220118E-01  3.23549889E-01
 -7.12748847E-01  2.08036112E-03  1.79760553E-03  3.12498367E-03 -3.21602645E-04
  5.04007706E-03 -8.09096610E-03  4.62741375E-02  2.46350058E-02  1.66181682E-02
 -4.22191081E-02  1.19634241E-03 -1.53520063E-03 -4.22476328E-04  5.31586419E-03
 -1.85013981E-04 -4.55166586E-03 -1.82634707E-03 -1.40256717E-02 -3.11705165E-02
  8.05610637E-02 -5.73831243E-02  1.53925296E+00  7.91373141E-02  0.00000000E+00
  4.70383874E-02 -7.05026595E-02  0.00000000E+00 -4.20116685E-03  3.48693561E-01
  0.00000000E+00  1.35983129E+00  1.69797502E-03 -6.46376345E-04  0.00000000E+00
  6.62286112E-04  0.00000000E+00 -1.72689334E-02 -1.08503293E-01  0.00000000E+00
 -2.58131359E-02  0.00000000E+00  2.88156047E-03 -2.89516966E-03  0.00000000E+00
 -5.19953437E-03  0.00000000E+00 -8.64920678E-03  0.00000000E+00 -1.33762030E-02
 -2.96094170E-02  7.14225036E-02 -1.50115812E-02  2.32714359E+00  4.89960627E-02
  3.40976313E-02 -5.42602573E-02 -8.76350764E-02 -3.41398795E-02 -4.23723092E-02
  2.09220118E-01 -3.23549889E-01 -7.12748847E-01  2.08036112E-03  1.79760553E-03
 -3.12498367E-03 -3.21602645E-04 -5.04007706E-03 -8.09096610E-03  4.62741375E-02
 -2.46350058E-02  1.66181682E-02  4.22191081E-02  1.19634241E-03 -1.53520063E-03
  4.22476328E-04  5.31586419E-03  1.85013981E-04 -4.55166586E-03  1.82634707E-03
  1.57682817E-03  8.90268405E-02 -1.31882725E+00 -2.57390684E-02 -1.64716855E-03
  1.46306318E-02 -1.14731057E-02  1.05204434E-01 -3.77490059E-01 -3.73091618E-03
  1.69477433E-02 -9.03821709E-03  3.09933732E-03  1.93959114E-01 -1.73479563E+00
 -3.60951370E-02  0.00000000E+00 -2.80440112E-02  1.57682817E-03  8.90268405E-02
 -1.31882725E+00 -2.57390684E-02  1.64716855E-03  1.46306318E-02 -1.14731057E-02
  1.05204434E-01 -3.77490059E-01 -3.73091618E-03 -1.69477433E-02 -9.03821709E-03
  1.33762030E-02  2.96094170E-02 -7.14225036E-02  1.50115812E-02 -2.32714359E+00
  4.89960627E-02  3.40976313E-02  5.42602573E-02 -8.76350764E-02 -3.41398795E-02
  4.23723092E-02  2.09220118E-01 -3.23549889E-01  7.12748847E-01 -2.08036112E-03
  1.79760553E-03 -3.12498367E-03  3.21602645E-04  5.04007706E-03  8.09096610E-03
  4.62741375E-02 -2.46350058E-02 -1.66181682E-02 -4.22191081E-02 -1.19634241E-03
 -1.53520063E-03  4.22476328E-04 -5.31586419E-03 -1.85013981E-04 -4.55166586E-03
  1.82634707E-03  1.40256717E-02  3.11705165E-02 -8.05610637E-02  5.73831243E-02
 -1.53925296E+00  7.91373141E-02  0.00000000E+00 -4.70383874E-02 -7.05026595E-02
  0.00000000E+00  4.20116685E-03  3.48693561E-01  0.00000000E+00 -1.35983129E+00
 -1.69797502E-03 -6.46376345E-04  0.00000000E+00 -6.62286112E-04  0.00000000E+00
  1.72689334E-02 -1.08503293E-01  0.00000000E+00  2.58131359E-02  0.00000000E+00
 -2.88156047E-03 -2.89516966E-03  0.00000000E+00  5.19953437E-03  0.00000000E+00
 -8.64920678E-03  0.00000000E+00  1.33762030E-02  2.96094170E-02 -7.14225036E-02
  1.50115812E-02 -2.32714359E+00  4.89960627E-02 -3.40976313E-02  5.42602573E-02
 -8.76350764E-02  3.41398795E-02  4.23723092E-02  2.09220118E-01  3.23549889E-01
  7.12748847E-01 -2.08036112E-03  1.79760553E-03  3.12498367E-03  3.21602645E-04
 -5.04007706E-03  8.09096610E-03  4.62741375E-02  2.46350058E-02 -1.66181682E-02
  4.22191081E-02 -1.19634241E-03 -1.53520063E-03 -4.22476328E-04 -5.31586419E-03
  1.85013981E-04 -4.55166586E-03 -1.82634707E-03  1.14731057E-02 -1.05204434E-01
  3.77490059E-01 -3.73091618E-03 -1.69477433E-02  9.03821709E-03 -1.57682817E-03
 -8.90268405E-02  1.31882725E+00 -2.57390684E-02  1.64716855E-03 -1.46306318E-02
 -3.09933732E-03 -1.93959114E-01  1.73479563E+00 -3.60951370E-02  0.00000000E+00
  2.80440112E-02  1.14731057E-02 -1.05204434E-01  3.77490059E-01 -3.73091618E-03
  1.69477433E-02  9.03821709E-03 -1.57682817E-03 -8.90268405E-02  1.31882725E+00
 -2.57390684E-02 -1.64716855E-03 -1.46306318E-02  0.00000000E+00  0.00000000E+00
  0.00000000E+00  0.00000000E+00  0.00000000E+00  6.19325064E-03  0.00000000E+00
  0.00000000E+00 -8.80056216E-02  0.00000000E+00  0.00000000E+00 -1.07127122E+00
  0.00000000E+00  0.00000000E+00  0.00000000E+00 -1.08802362E-03  0.00000000E+00
  0.00000000E+00  0.00000000E+00  0.00000000E+00  4.90693905E-02  0.00000000E+00
  0.00000000E+00  0.00000000E+00  0.00000000E+00 -1.82476397E-03  0.00000000E+00
  0.00000000E+00  0.00000000E+00 -2.04141698E-04  0.00000000E+00  0.00000000E+00
  0.00000000E+00  0.00000000E+00 -3.14574188E-03  0.00000000E+00  0.00000000E+00
  0.00000000E+00  0.00000000E+00  0.00000000E+00 -3.14574188E-03  0.00000000E+00
  0.00000000E+00 -1.10463782E-02 -2.35874409E-02  3.07846078E-04  3.11553071E-01
  2.53141181E-01  0.00000000E+00  3.01800671E-02  3.07941013E-03  0.00000000E+00
  5.31264626E-02  9.14074223E-02  0.00000000E+00 -2.21677227E-03 -2.17399678E-01
  9.34482694E-03  0.00000000E+00  2.61218556E-03 -4.80167622E-03  0.00000000E+00
  2.34613688E-03  0.00000000E+00  1.47238126E-02  6.23240345E-03  0.00000000E+00
 -1.14310822E-03  0.00000000E+00  7.02795950E-04  1.99493571E-03  0.00000000E+00
  0.00000000E+00  3.84794989E-03 -1.10463782E-02 -2.35874409E-02  3.07846078E-04
  3.11553071E-01  2.53141181E-01  0.00000000E+00 -3.01800671E-02  3.07941013E-03
  0.00000000E+00 -5.31264626E-02  9.14074223E-02  0.00000000E+00  2.21677227E-03
 -2.17399678E-01  9.34482694E-03  0.00000000E+00 -2.61218556E-03 -4.80167622E-03
  0.00000000E+00  2.34613688E-03  0.00000000E+00 -1.47238126E-02  6.23240345E-03
  0.00000000E+00 -1.14310822E-03  0.00000000E+00 -7.02795950E-04  1.99493571E-03
  0.00000000E+00  0.00000000E+00 -3.84794989E-03  2.46338349E-03  5.25225294E-03
 -3.97906382E-04 -4.69280264E-02  2.96178336E-01 -2.96256994E-02 -5.17334314E-02
  1.04595788E-01  8.04830206E-02 -6.93695147E-03  5.43827878E-02 -3.23127931E-01
 -3.20137697E-01  7.82216013E-01 -8.68844001E-04 -7.10386459E-04  1.75536628E-03
  1.14721451E-02 -1.74519038E-03  1.31432919E-02 -4.61310732E-02  1.83818340E-02
  3.21799217E-02  9.08539118E-03  2.89708507E-03  1.95989202E-03 -1.88973237E-03
  1.73377294E-04 -2.09458867E-03  1.97689200E-03 -3.94055711E-03  1.12606223E-02
  2.59088442E-02 -7.14258146E-02  1.27325989E-01 -1.90563748E+00  3.82903020E-04
  0.00000000E+00 -1.43996606E-02  1.20879841E-02  0.00000000E+00 -2.47754557E-02
  3.51550103E-01  0.00000000E+00 -3.15315785E-01 -6.35212033E-03 -1.32654338E-03
  0.00000000E+00 -1.22353031E-03  0.00000000E+00 -2.04699951E-02  4.65368091E-02
  0.00000000E+00 -2.00973716E-03  0.00000000E+00  3.24658716E-03  1.08877912E-03
  0.00000000E+00  2.36591221E-04  0.00000000E+00  2.24800617E-03  0.00000000E+00
  2.46338349E-03  5.25225294E-03 -3.97906382E-04 -4.69280264E-02  2.96178336E-01
 -2.96256994E-02  5.17334314E-02  1.04595788E-01  8.04830206E-02  6.93695147E-03
  5.43827878E-02 -3.23127931E-01  3.20137697E-01  7.82216013E-01 -8.68844001E-04
 -7.10386459E-04 -1.75536628E-03  1.14721451E-02  1.74519038E-03  1.31432919E-02
 -4.61310732E-02 -1.83818340E-02  3.21799217E-02 -9.08539118E-03  2.89708507E-03
  1.95989202E-03  1.88973237E-03  1.73377294E-04  2.09458867E-03  1.97689200E-03
  3.94055711E-03  1.14645070E-02 -1.04135719E-01  9.79263012E-01  2.62649422E-02
 -8.94426365E-04 -9.64937325E-03 -1.48096745E-02  3.99055024E-02 -9.79875186E-01
  5.98745674E-03  2.05259621E-02 -5.80109791E-03 -6.21740743E-03 -5.48532578E-02
  4.39192052E-01  1.29485618E-02  0.00000000E+00  2.97062131E-03  1.14645070E-02
 -1.04135719E-01  9.79263012E-01  2.62649422E-02  8.94426365E-04 -9.64937325E-03
 -1.48096745E-02  3.99055024E-02 -9.79875186E-01  5.98745674E-03 -2.05259621E-02
 -5.80109791E-03  2.46338349E-03  5.25225294E-03 -3.97906382E-04 -4.69280264E-02
  2.96178336E-01  2.96256994E-02 -5.17334314E-02  1.04595788E-01 -8.04830206E-02
 -6.93695147E-03  5.43827878E-02  3.23127931E-01 -3.20137697E-01  7.82216013E-01
 -8.68844001E-04  7.10386459E-04  1.75536628E-03  1.14721451E-02  1.74519038E-03
  1.31432919E-02  4.61310732E-02  1.83818340E-02  3.21799217E-02 -9.08539118E-03
  2.89708507E-03 -1.95989202E-03 -1.88973237E-03  1.73377294E-04  2.09458867E-03
 -1.97689200E-03 -3.94055711E-03  1.12606223E-02  2.59088442E-02 -7.14258146E-02
  1.27325989E-01 -1.90563748E+00 -3.82903020E-04  0.00000000E+00 -1.43996606E-02
 -1.20879841E-02  0.00000000E+00 -2.47754557E-02 -3.51550103E-01  0.00000000E+00
 -3.15315785E-01 -6.35212033E-03  1.32654338E-03  0.00000000E+00 -1.22353031E-03
  0.00000000E+00 -2.04699951E-02 -4.65368091E-02  0.00000000E+00 -2.00973716E-03
  0.00000000E+00  3.24658716E-03 -1.08877912E-03  0.00000000E+00  2.36591221E-04
  0.00000000E+00 -2.24800617E-03  0.00000000E+00  2.46338349E-03  5.25225294E-03
 -3.97906382E-04 -4.69280264E-02  2.96178336E-01  2.96256994E-02  5.17334314E-02
  1.04595788E-01 -8.04830206E-02  6.93695147E-03  5.43827878E-02  3.23127931E-01
  3.20137697E-01  7.82216013E-01 -8.68844001E-04  7.10386459E-04 -1.75536628E-03
  1.14721451E-02 -1.74519038E-03  1.31432919E-02  4.61310732E-02 -1.83818340E-02
  3.21799217E-02  9.08539118E-03  2.89708507E-03 -1.95989202E-03  1.88973237E-03
  1.73377294E-04 -2.09458867E-03 -1.97689200E-03  3.94055711E-03 -1.48096745E-02
  3.99055024E-02 -9.79875186E-01 -5.98745674E-03  2.05259621E-02 -5.80109791E-03
  1.14645070E-02 -1.04135719E-01  9.79263012E-01 -2.62649422E-02 -8.94426365E-04
 -9.64937325E-03 -6.21740743E-03 -5.48532578E-02  4.39192052E-01 -1.29485618E-02
  0.00000000E+00  2.97062131E-03 -1.48096745E-02  3.99055024E-02 -9.79875186E-01
 -5.98745674E-03 -2.05259621E-02 -5.80109791E-03  1.14645070E-02 -1.04135719E-01
  9.79263012E-01 -2.62649422E-02  8.94426365E-04 -9.64937325E-03 -5.31312258E-03
 -1.17274447E-02  2.85688491E-02 -1.62859178E-03  2.52560987E+00  0.00000000E+00
  0.00000000E+00  4.42198591E-02  0.00000000E+00  0.00000000E+00 -6.19108588E-02
  0.00000000E+00  0.00000000E+00  1.51911491E-01  3.98226715E-03  0.00000000E+00
  0.00000000E+00 -3.91242087E-03  0.00000000E+00 -4.79860635E-03  0.00000000E+00
  0.00000000E+00  3.62166516E-02  0.00000000E+00  3.79267619E-03  0.00000000E+00
  0.00000000E+00  5.78968227E-03  0.00000000E+00  0.00000000E+00  0.00000000E+00
  6.97117541E-03  6.86212112E-02 -6.88196629E-01  0.00000000E+00  1.44535629E-02
 -8.09032378E-03  6.97117541E-03  6.86212112E-02 -6.88196629E-01  0.00000000E+00
 -1.44535629E-02 -8.09032378E-03 -6.76083027E-03 -1.64888927E-02  6.88455095E-02
 -3.46957887E-01  4.15246343E+00  0.00000000E+00 -1.23980764E-02  4.46928652E-02
  0.00000000E+00  1.26040525E-01  8.03630416E-02  0.00000000E+00  1.19205154E-01
  1.25636799E+00  1.40920105E-03  0.00000000E+00  1.82282765E-03  5.79160241E-03
  0.00000000E+00  2.05455570E-02  0.00000000E+00 -3.91369152E-03  7.05151722E-02
  0.00000000E+00 -1.56156143E-03  0.00000000E+00 -3.79542225E-03  1.86488723E-03
  0.00000000E+00  0.00000000E+00 -2.81670484E-03  6.76083027E-03  1.64888927E-02
 -6.88455095E-02  3.46957887E-01 -4.15246343E+00  0.00000000E+00 -1.23980764E-02
 -4.46928652E-02  0.00000000E+00  1.26040525E-01 -8.03630416E-02  0.00000000E+00
  1.19205154E-01 -1.25636799E+00 -1.40920105E-03  0.00000000E+00  1.82282765E-03
 -5.79160241E-03  0.00000000E+00 -2.05455570E-02  0.00000000E+00 -3.91369152E-03
 -7.05151722E-02  0.00000000E+00  1.56156143E-03  0.00000000E+00 -3.79542225E-03
 -1.86488723E-03  0.00000000E+00  0.00000000E+00 -2.81670484E-03 -8.10184524E-03
 -1.85782578E-02  6.80434491E-02 -1.31970120E-01  3.38085451E+00  8.68785681E-03
 -9.87354584E-02  2.63140428E-02 -2.78771642E-02  2.28433471E-02 -6.55005397E-03
 -6.07942714E-01 -4.89540995E-01  3.04053990E-01  2.94853012E-03 -1.60531550E-03
  3.90075300E-03 -1.77992431E-03  9.54206824E-04  7.84437420E-03  3.20564695E-02
  3.80090147E-02  2.93316118E-02 -1.00188592E-02  2.37485925E-03 -1.73926110E-03
  5.78271239E-04  6.53367349E-03 -1.42963571E-04 -3.97596861E-03 -5.37127002E-03
  0.00000000E+00  0.00000000E+00  0.00000000E+00  0.00000000E+00  0.00000000E+00
  0.00000000E+00 -1.51480648E-02  0.00000000E+00  0.00000000E+00 -1.23832421E-03
  0.00000000E+00  0.00000000E+00  7.30307250E-01  0.00000000E+00  0.00000000E+00
  0.00000000E+00  7.78104924E-04  0.00000000E+00  2.82943384E-03  0.00000000E+00
  0.00000000E+00 -4.07485924E-02  0.00000000E+00  1.51139599E-02  0.00000000E+00
  0.00000000E+00  2.21852528E-03  0.00000000E+00  1.94580655E-03  0.00000000E+00
 -1.49849971E-03  8.10184524E-03  1.85782578E-02 -6.80434491E-02  1.31970120E-01
 -3.38085451E+00 -8.68785681E-03 -9.87354584E-02 -2.63140428E-02  2.78771642E-02
  2.28433471E-02  6.55005397E-03  6.07942714E-01 -4.89540995E-01 -3.04053990E-01
 -2.94853012E-03  1.60531550E-03  3.90075300E-03  1.77992431E-03  9.54206824E-04
 -7.84437420E-03 -3.20564695E-02  3.80090147E-02 -2.93316118E-02 -1.00188592E-02
 -2.37485925E-03  1.73926110E-03  5.78271239E-04 -6.53367349E-03 -1.42963571E-04
  3.97596861E-03 -5.37127002E-03 -6.72433134E-03  3.06958039E-02 -3.29981574E-01
 -9.85386373E-03 -4.20204211E-04  3.98311980E-03  2.38261931E-03  1.34009896E-01
 -1.64022872E+00  4.87178148E-03  3.30502092E-02 -1.90455728E-02  0.00000000E+00
  0.00000000E+00  0.00000000E+00  0.00000000E+00  2.66726343E-03  0.00000000E+00
  6.72433134E-03 -3.06958039E-02  3.29981574E-01  9.85386373E-03 -4.20204211E-04
 -3.98311980E-03 -2.38261931E-03 -1.34009896E-01  1.64022872E+00 -4.87178148E-03
  3.30502092E-02  1.90455728E-02 -8.10184524E-03 -1.85782578E-02  6.80434491E-02
 -1.31970120E-01  3.38085451E+00 -8.68785681E-03 -9.87354584E-02  2.63140428E-02
  2.78771642E-02  2.28433471E-02 -6.55005397E-03  6.07942714E-01 -4.89540995E-01
  3.04053990E-01  2.94853012E-03  1.60531550E-03  3.90075300E-03 -1.77992431E-03
 -9.54206824E-04  7.84437420E-03 -3.20564695E-02  3.80090147E-02  2.93316118E-02
  1.00188592E-02  2.37485925E-03  1.73926110E-03  5.78271239E-04  6.53367349E-03
  1.42963571E-04  3.97596861E-03 -5.37127002E-03  0.00000000E+00  0.00000000E+00
  0.00000000E+00  0.00000000E+00  0.00000000E+00  0.00000000E+00 -1.51480648E-02
  0.00000000E+00  0.00000000E+00 -1.23832421E-03  0.00000000E+00  0.00000000E+00
  7.30307250E-01  0.00000000E+00  0.00000000E+00  0.00000000E+00  7.78104924E-04
  0.00000000E+00 -2.82943384E-03  0.00000000E+00  0.00000000E+00 -4.07485924E-02
  0.00000000E+00 -1.51139599E-02  0.00000000E+00  0.00000000E+00  2.21852528E-03
  0.00000000E+00 -1.94580655E-03  0.00000000E+00 -1.49849971E-03  8.10184524E-03
  1.85782578E-02 -6.80434491E-02  1.31970120E-01 -3.38085451E+00  8.68785681E-03
 -9.87354584E-02 -2.63140428E-02 -2.78771642E-02  2.28433471E-02  6.55005397E-03
 -6.07942714E-01 -4.89540995E-01 -3.04053990E-01 -2.94853012E-03 -1.60531550E-03
  3.90075300E-03  1.77992431E-03 -9.54206824E-04 -7.84437420E-03  3.20564695E-02
  3.80090147E-02 -2.93316118E-02  1.00188592E-02 -2.37485925E-03 -1.73926110E-03
  5.78271239E-04 -6.53367349E-03  1.42963571E-04 -3.97596861E-03 -5.37127002E-03
  2.38261931E-03  1.34009896E-01 -1.64022872E+00 -4.87178148E-03  3.30502092E-02
 -1.90455728E-02 -6.72433134E-03  3.06958039E-02 -3.29981574E-01  9.85386373E-03
 -4.20204211E-04  3.98311980E-03  0.00000000E+00  0.00000000E+00  0.00000000E+00
  0.00000000E+00  2.66726343E-03  0.00000000E+00 -2.38261931E-03 -1.34009896E-01
  1.64022872E+00  4.87178148E-03  3.30502092E-02  1.90455728E-02  6.72433134E-03
 -3.06958039E-02  3.29981574E-01 -9.85386373E-03 -4.20204211E-04 -3.98311980E-03
  0.00000000E+00  0.00000000E+00  0.00000000E+00  0.00000000E+00  0.00000000E+00
  0.00000000E+00 -1.36249450E-01  0.00000000E+00  0.00000000E+00  1.00280389E-02
  0.00000000E+00  0.00000000E+00 -9.69998155E-01  0.00000000E+00  0.00000000E+00
  0.00000000E+00  7.74530554E-03  0.00000000E+00  0.00000000E+00  0.00000000E+00
  0.00000000E+00  5.44983143E-02  0.00000000E+00  0.00000000E+00  0.00000000E+00
  0.00000000E+00  6.31719102E-03  0.00000000E+00  0.00000000E+00  0.00000000E+00
 -5.31937352E-03 -3.29012922E-03  1.46622737E-01 -1.11036777E+00  0.00000000E+00
  2.52548408E-02 -1.84531448E-02  3.29012922E-03 -1.46622737E-01  1.11036777E+00
  0.00000000E+00  2.52548408E-02  1.84531448E-02  1.14227224E-03  2.42348110E-03
  1.04778931E-04 -2.29308487E-02  8.89844777E-01  0.00000000E+00 -1.76858957E-02
  3.28952621E-02  0.00000000E+00 -3.67534893E-02  6.62509123E-02  0.00000000E+00
  1.26826367E-02  1.89331875E-01  1.64071100E-03  0.00000000E+00 -2.62797664E-03
 -3.99152504E-03  0.00000000E+00 -7.35347142E-03  0.00000000E+00 -1.03088673E-02
 -8.17864692E-03  0.00000000E+00  1.21768658E-03  0.00000000E+00 -7.90016252E-04
 -1.32167385E-03  0.00000000E+00  0.00000000E+00 -2.36165700E-03  1.14227224E-03
  2.42348110E-03  1.04778931E-04 -2.29308487E-02  8.89844777E-01  0.00000000E+00
  1.76858957E-02  3.28952621E-02  0.00000000E+00  3.67534893E-02  6.62509123E-02
  0.00000000E+00 -1.26826367E-02  1.89331875E-01  1.64071100E-03  0.00000000E+00
  2.62797664E-03 -3.99152504E-03  0.00000000E+00 -7.35347142E-03  0.00000000E+00
  1.03088673E-02 -8.17864692E-03  0.00000000E+00  1.21768658E-03  0.00000000E+00
  7.90016252E-04 -1.32167385E-03  0.00000000E+00  0.00000000E+00  2.36165700E-03
  1.52796523E-02  3.49331201E-02 -1.07074341E-01  2.42445568E-01 -2.80704345E+00
 -3.32386478E-02  2.47924204E-02 -1.61295924E-03 -1.43289269E-02 -8.10322956E-03
 -3.19241162E-02 -2.01215507E-01 -2.99323198E-01 -3.87518229E-01 -2.72698176E-03
 -9.16496065E-04  4.22156432E-03 -3.17151302E-03  1.90849238E-03 -2.63772853E-02
 -1.16461720E-02 -5.11170244E-02 -3.66277774E-03  1.48733692E-02 -1.19489163E-03
  2.80398247E-03 -2.47230116E-03 -4.67692692E-03  1.47753228E-03  2.08324601E-03
  3.56064042E-03 -1.14068910E-02 -2.63284104E-02  7.23024900E-02 -5.88384206E-02
  1.86334380E+00  7.52782110E-02  0.00000000E+00 -7.49404227E-03  5.32244330E-02
  0.00000000E+00 -1.48570000E-01  1.32244440E+00  0.00000000E+00 -5.12026645E-01
  3.74743378E-03 -2.84616115E-03  0.00000000E+00  4.17442248E-03  0.00000000E+00
 -8.22527584E-03 -1.58478118E-02  0.00000000E+00 -4.83810537E-02  0.00000000E+00
  3.15372569E-03 -6.15244421E-03  0.00000000E+00 -2.94549576E-03  0.00000000E+00
 -1.81862224E-04  0.00000000E+00  1.52796523E-02  3.49331201E-02 -1.07074341E-01
  2.42445568E-01 -2.80704345E+00 -3.32386478E-02 -2.47924204E-02 -1.61295924E-03
 -1.43289269E-02  8.10322956E-03 -3.19241162E-02 -2.01215507E-01  2.99323198E-01
 -3.87518229E-01 -2.72698176E-03 -9.16496065E-04 -4.22156432E-03 -3.17151302E-03
 -1.90849238E-03 -2.63772853E-02 -1.16461720E-02  5.11170244E-02 -3.66277774E-03
 -1.48733692E-02 -1.19489163E-03  2.80398247E-03  2.47230116E-03 -4.67692692E-03
 -1.47753228E-03  2.08324601E-03 -3.56064042E-03 -5.68304838E-03 -6.09745227E-02
  7.41211396E-01  1.49223850E-02  6.94174380E-04 -1.25188070E-02  8.88327972E-03
 -4.32053766E-02  8.07771692E-01 -6.22296343E-03 -2.14317632E-02  3.69147650E-03
  3.64593622E-03  8.16373630E-02 -1.32443494E+00 -1.85018597E-02  0.00000000E+00
 -1.94854690E-02 -5.68304838E-03 -6.09745227E-02  7.41211396E-01  1.49223850E-02
 -6.94174380E-04 -1.25188070E-02  8.88327972E-03 -4.32053766E-02  8.07771692E-01
 -6.22296343E-03  2.14317632E-02  3.69147650E-03  1.52796523E-02  3.49331201E-02
 -1.07074341E-01  2.42445568E-01 -2.80704345E+00  3.32386478E-02  2.47924204E-02
 -1.61295924E-03  1.43289269E-02 -8.10322956E-03 -3.19241162E-02  2.01215507E-01
 -2.99323198E-01 -3.87518229E-01 -2.72698176E-03  9.16496065E-04  4.22156432E-03
 -3.17151302E-03 -1.90849238E-03 -2.63772853E-02  1.16461720E-02 -5.11170244E-02
 -3.66277774E-03 -1.48733692E-02 -1.19489163E-03 -2.80398247E-03 -2.47230116E-03
 -4.67692692E-03 -1.47753228E-03 -2.08324601E-03  3.56064042E-03 -1.14068910E-02
 -2.63284104E-02  7.23024900E-02 -5.88384206E-02  1.86334380E+00 -7.52782110E-02
  0.00000000E+00 -7.49404227E-03 -5.32244330E-02  0.00000000E+00 -1.48570000E-01
 -1.32244440E+00  0.00000000E+00 -5.12026645E-01  3.74743378E-03  2.84616115E-03
  0.00000000E+00  4.17442248E-03  0.00000000E+00 -8.22527584E-03  1.58478118E-02
  0.00000000E+00 -4.83810537E-02  0.00000000E+00  3.15372569E-03  6.15244421E-03
  0.00000000E+00 -2.94549576E-03  0.00000000E+00  1.81862224E-04  0.00000000E+00
  1.52796523E-02  3.49331201E-02 -1.07074341E-01  2.42445568E-01 -2.80704345E+00
  3.32386478E-02 -2.47924204E-02 -1.61295924E-03  1.43289269E-02  8.10322956E-03
 -3.19241162E-02  2.01215507E-01  2.99323198E-01 -3.87518229E-01 -2.72698176E-03
  9.16496065E-04 -4.22156432E-03 -3.17151302E-03  1.90849238E-03 -2.63772853E-02
  1.16461720E-02  5.11170244E-02 -3.66277774E-03  1.48733692E-02 -1.19489163E-03
 -2.80398247E-03  2.47230116E-03 -4.67692692E-03  1.47753228E-03 -2.08324601E-03
 -3.56064042E-03  8.88327972E-03 -4.32053766E-02  8.07771692E-01  6.22296343E-03
 -2.14317632E-02  3.69147650E-03 -5.68304838E-03 -6.09745227E-02  7.41211396E-01
 -1.49223850E-02  6.94174380E-04 -1.25188070E-02  3.64593622E-03  8.16373630E-02
 -1.32443494E+00  1.85018597E-02  0.00000000E+00 -1.94854690E-02  8.88327972E-03
 -4.32053766E-02  8.07771692E-01  6.22296343E-03  2.14317632E-02  3.69147650E-03
 -5.68304838E-03 -6.09745227E-02  7.41211396E-01 -1.49223850E-02 -6.94174380E-04
 -1.25188070E-02 -2.16150456E-02 -4.97061657E-02  1.64579968E-01 -4.92395830E-01
  5.01665525E+00  0.00000000E+00  0.00000000E+00  9.93487638E-02  0.00000000E+00
  0.00000000E+00 -1.28921351E-02  0.00000000E+00  0.00000000E+00 -4.87590456E-01
 -5.65576496E-03  0.00000000E+00  0.00000000E+00 -7.21983685E-04  0.00000000E+00
  2.12842204E-02  0.00000000E+00  0.00000000E+00  9.20168259E-02  0.00000000E+00
  9.83681604E-03  0.00000000E+00  0.00000000E+00  8.24356423E-03  0.00000000E+00
  0.00000000E+00  0.00000000E+00  3.64069953E-03  1.44831155E-01 -1.35319268E+00
  0.00000000E+00  2.85284866E-02 -2.42671278E-02  3.64069953E-03  1.44831155E-01
 -1.35319268E+00  0.00000000E+00 -2.85284866E-02 -2.42671278E-02  0.00000000E+00
  0.00000000E+00  0.00000000E+00  0.00000000E+00  0.00000000E+00 -1.57212046E-02
  0.00000000E+00  0.00000000E+00 -5.38853904E-02  0.00000000E+00  0.00000000E+00
  4.98842189E-01  0.00000000E+00  0.00000000E+00  0.00000000E+00 -2.58759059E-03
  0.00000000E+00  0.00000000E+00  5.68947151E-03  0.00000000E+00 -2.78225087E-03
  0.00000000E+00  0.00000000E+00 -6.50345489E-03  0.00000000E+00  2.66895050E-03
  0.00000000E+00  0.00000000E+00 -1.19141253E-03 -3.21705978E-03  0.00000000E+00
  0.00000000E+00  0.00000000E+00  0.00000000E+00  0.00000000E+00  0.00000000E+00
 -1.57212046E-02  0.00000000E+00  0.00000000E+00 -5.38853904E-02  0.00000000E+00
  0.00000000E+00  4.98842189E-01  0.00000000E+00  0.00000000E+00  0.00000000E+00
 -2.58759059E-03  0.00000000E+00  0.00000000E+00 -5.68947151E-03  0.00000000E+00
 -2.78225087E-03  0.00000000E+00  0.00000000E+00  6.50345489E-03  0.00000000E+00
  2.66895050E-03  0.00000000E+00  0.00000000E+00  1.19141253E-03 -3.21705978E-03
  0.00000000E+00  7.45696103E-03  1.78334689E-02 -7.48307568E-02  2.41562897E-01
 -2.58866277E+00 -7.71041746E-02 -3.61741506E-02  2.01463203E-02 -3.01336603E-02
 -2.22042635E-02 -4.94384060E-02 -6.62409583E-01 -6.15590728E-01 -3.66876137E-02
  3.60480020E-03 -2.68594024E-03  6.98602380E-03  6.15641080E-04  1.09523869E-03
 -7.77150751E-03 -2.47658838E-02 -1.34789283E-02  2.97943531E-02 -4.62071630E-03
  3.28440169E-03  2.13194219E-03 -5.30175584E-04 -5.30624265E-03  7.50757140E-04
  2.87757392E-03  3.97103717E-04 -2.53622959E-02 -5.70539218E-02  1.16093416E-01
  8.44656528E-02  4.61407760E+00  3.79803213E-02  0.00000000E+00  3.34270776E-02
 -1.09793638E-01  0.00000000E+00 -2.80791558E-02  7.43545771E-01  0.00000000E+00
  1.29078748E-01 -5.11127797E-03  3.18457350E-03  0.00000000E+00  1.98981892E-03
  0.00000000E+00 -2.00940849E-02 -4.69029887E-02  0.00000000E+00 -2.15691440E-02
  0.00000000E+00  2.89887268E-03 -2.64976594E-03  0.00000000E+00 -2.41262569E-03
  0.00000000E+00 -3.09161171E-03  0.00000000E+00  7.45696103E-03  1.78334689E-02
 -7.48307568E-02  2.41562897E-01 -2.58866277E+00 -7.71041746E-02  3.61741506E-02
  2.01463203E-02 -3.01336603E-02  2.22042635E-02 -4.94384060E-02 -6.62409583E-01
  6.15590728E-01 -3.66876137E-02  3.60480020E-03 -2.68594024E-03 -6.98602380E-03
  6.15641080E-04 -1.09523869E-03 -7.77150751E-03 -2.47658838E-02  1.34789283E-02
  2.97943531E-02  4.62071630E-03  3.28440169E-03  2.13194219E-03  5.30175584E-04
 -5.30624265E-03 -7.50757140E-04  2.87757392E-03 -3.97103717E-04  1.92202364E-03
 -7.84768616E-02  1.34723223E+00  2.11684779E-02 -4.01896193E-04 -2.16636433E-02
 -5.09047017E-03  2.79942377E-02 -7.58377558E-02 -2.55680827E-03  3.44565672E-04
 -3.35926437E-03  1.28526135E-02  1.13560802E-01 -1.78649302E+00 -2.58492731E-02
  0.00000000E+00 -2.35964340E-02  1.92202364E-03 -7.84768616E-02  1.34723223E+00
  2.11684779E-02  4.01896193E-04 -2.16636433E-02 -5.09047017E-03  2.79942377E-02
 -7.58377558E-02 -2.55680827E-03 -3.44565672E-04 -3.35926437E-03 -7.45696103E-03
 -1.78334689E-02  7.48307568E-02 -2.41562897E-01  2.58866277E+00 -7.71041746E-02
  3.61741506E-02 -2.01463203E-02 -3.01336603E-02  2.22042635E-02  4.94384060E-02
 -6.62409583E-01  6.15590728E-01  3.66876137E-02 -3.60480020E-03 -2.68594024E-03
 -6.98602380E-03 -6.15641080E-04  1.09523869E-03  7.77150751E-03 -2.47658838E-02
  1.34789283E-02 -2.97943531E-02 -4.62071630E-03 -3.28440169E-03  2.13194219E-03
  5.30175584E-04  5.30624265E-03  7.50757140E-04  2.87757392E-03 -3.97103717E-04
  2.53622959E-02  5.70539218E-02 -1.16093416E-01 -8.44656528E-02 -4.61407760E+00
  3.79803213E-02  0.00000000E+00 -3.34270776E-02 -1.09793638E-01  0.00000000E+00
  2.80791558E-02  7.43545771E-01  0.00000000E+00 -1.29078748E-01  5.11127797E-03
  3.18457350E-03  0.00000000E+00 -1.98981892E-03  0.00000000E+00  2.00940849E-02
 -4.69029887E-02  0.00000000E+00  2.15691440E-02  0.00000000E+00 -2.89887268E-03
 -2.64976594E-03  0.00000000E+00  2.41262569E-03  0.00000000E+00 -3.09161171E-03
  0.00000000E+00 -7.45696103E-03 -1.78334689E-02  7.48307568E-02 -2.41562897E-01
  2.58866277E+00 -7.71041746E-02 -3.61741506E-02 -2.01463203E-02 -3.01336603E-02
 -2.22042635E-02  4.94384060E-02 -6.62409583E-01 -6.15590728E-01  3.66876137E-02
 -3.60480020E-03 -2.68594024E-03  6.98602380E-03 -6.15641080E-04 -1.09523869E-03
  7.77150751E-03 -2.47658838E-02 -1.34789283E-02 -2.97943531E-02  4.62071630E-03
 -3.28440169E-03  2.13194219E-03 -5.30175584E-04  5.30624265E-03 -7.50757140E-04
  2.87757392E-03  3.97103717E-04  5.09047017E-03 -2.79942377E-02  7.58377558E-02
 -2.55680827E-03 -3.44565672E-04  3.35926437E-03 -1.92202364E-03  7.84768616E-02
 -1.34723223E+00  2.11684779E-02  4.01896193E-04  2.16636433E-02 -1.28526135E-02
 -1.13560802E-01  1.78649302E+00 -2.58492731E-02  0.00000000E+00  2.35964340E-02
  5.09047017E-03 -2.79942377E-02  7.58377558E-02 -2.55680827E-03  3.44565672E-04
  3.35926437E-03 -1.92202364E-03  7.84768616E-02 -1.34723223E+00  2.11684779E-02
 -4.01896193E-04  2.16636433E-02  0.00000000E+00  0.00000000E+00  0.00000000E+00
  0.00000000E+00  0.00000000E+00 -6.93314577E-02  0.00000000E+00  0.00000000E+00
 -1.25049205E-01  0.00000000E+00  0.00000000E+00 -1.27499821E+00  0.00000000E+00
  0.00000000E+00  0.00000000E+00 -1.44710057E-02  0.00000000E+00  0.00000000E+00
  0.00000000E+00  0.00000000E+00  4.56346688E-02  0.00000000E+00  0.00000000E+00
  0.00000000E+00  0.00000000E+00 -2.19754862E-03  0.00000000E+00  0.00000000E+00
  0.00000000E+00 -1.59001142E-03  0.00000000E+00  0.00000000E+00  0.00000000E+00
  0.00000000E+00 -1.21079290E-02  0.00000000E+00  0.00000000E+00  0.00000000E+00
  0.00000000E+00  0.00000000E+00 -1.21079290E-02  0.00000000E+00  0.00000000E+00
  9.00725694E-03  2.06153733E-02 -5.72115406E-02  2.92569185E-01 -2.28607348E+00
  0.00000000E+00 -7.87064316E-03  2.97572089E-02  0.00000000E+00 -6.92811782E-02
  8.57449935E-02  0.00000000E+00  1.08026174E+00 -4.21198176E-01  1.32096476E-03
  0.00000000E+00 -2.06816031E-04 -4.33245835E-03  0.00000000E+00  1.48405301E-02
  0.00000000E+00 -1.52280250E-02 -1.04458871E-02  0.00000000E+00  4.57201907E-03
  0.00000000E+00 -1.33113583E-03  5.10867203E-04  0.00000000E+00  0.00000000E+00
 -2.55848235E-03 -9.00725694E-03 -2.06153733E-02  5.72115406E-02 -2.92569185E-01
  2.28607348E+00  0.00000000E+00 -7.87064316E-03 -2.97572089E-02  0.00000000E+00
 -6.92811782E-02 -8.57449935E-02  0.00000000E+00  1.08026174E+00  4.21198176E-01
 -1.32096476E-03  0.00000000E+00 -2.06816031E-04  4.33245835E-03  0.00000000E+00
 -1.48405301E-02  0.00000000E+00 -1.52280250E-02  1.04458871E-02  0.00000000E+00
 -4.57201907E-03  0.00000000E+00 -1.33113583E-03 -5.10867203E-04  0.00000000E+00
  0.00000000E+00 -2.55848235E-03 -1.76781068E-02 -4.05386030E-02  1.29306019E-01
 -3.40978777E-01  2.31509828E+00  4.38859569E-02 -1.94374843E-02 -2.63354989E-04
  4.13860081E-02  3.10732355E-02  3.51804598E-02  2.05988264E-01  4.45892961E-01
  9.98299016E-02  2.21192232E-04  5.00107353E-03 -6.37726025E-03  2.88260846E-03
  3.27313370E-03 -2.56214180E-03  6.59353408E-02  3.43264988E-02 -6.33764320E-02
 -2.24991436E-02 -2.22150962E-03 -2.43304311E-03  1.19035579E-03  4.59151095E-03
  1.60889257E-03 -3.65315380E-03 -2.70203628E-03  0.00000000E+00  0.00000000E+00
  0.00000000E+00  0.00000000E+00  0.00000000E+00  0.00000000E+00  6.27895831E-02
  0.00000000E+00  0.00000000E+00  1.71275008E-01  0.00000000E+00  0.00000000E+00
  3.68037892E-01  0.00000000E+00  0.00000000E+00  0.00000000E+00  2.95692938E-03
  0.00000000E+00 -9.46972745E-03  0.00000000E+00  0.00000000E+00 -3.03655447E-02
  0.00000000E+00  1.71950717E-03  0.00000000E+00  0.00000000E+00  3.20296660E-03
  0.00000000E+00  2.81364925E-03  0.00000000E+00  1.49637755E-03  1.76781068E-02
  4.05386030E-02 -1.29306019E-01  3.40978777E-01 -2.31509828E+00 -4.38859569E-02
 -1.94374843E-02  2.63354989E-04 -4.13860081E-02  3.10732355E-02 -3.51804598E-02
 -2.05988264E-01  4.45892961E-01 -9.98299016E-02 -2.21192232E-04 -5.00107353E-03
 -6.37726025E-03 -2.88260846E-03  3.27313370E-03  2.56214180E-03 -6.59353408E-02
  3.43264988E-02  6.33764320E-02 -2.24991436E-02  2.22150962E-03  2.43304311E-03
  1.19035579E-03 -4.59151095E-03  1.60889257E-03  3.65315380E-03 -2.70203628E-03
 -1.66992808E-02  1.07148829E-01 -1.17091079E+00 -2.37877935E-02  5.37632982E-03
  2.19423573E-02  1.08593170E-02  7.85783629E-02 -3.98897578E-01  2.38769543E-03
  1.83189583E-02  4.84896926E-06  0.00000000E+00  0.00000000E+00  0.00000000E+00
  0.00000000E+00 -2.51682635E-03  0.00000000E+00  1.66992808E-02 -1.07148829E-01
  1.17091079E+00  2.37877935E-02  5.37632982E-03 -2.19423573E-02 -1.08593170E-02
 -7.85783629E-02  3.98897578E-01 -2.38769543E-03  1.83189583E-02 -4.84896926E-06
 -1.76781068E-02 -4.05386030E-02  1.29306019E-01 -3.40978777E-01  2.31509828E+00
 -4.38859569E-02 -1.94374843E-02 -2.63354989E-04 -4.13860081E-02  3.10732355E-02
  3.51804598E-02 -2.05988264E-01  4.45892961E-01  9.98299016E-02  2.21192232E-04
 -5.00107353E-03 -6.37726025E-03  2.88260846E-03 -3.27313370E-03 -2.56214180E-03
 -6.59353408E-02  3.43264988E-02 -6.33764320E-02  2.24991436E-02 -2.22150962E-03
  2.43304311E-03  1.19035579E-03  4.59151095E-03 -1.60889257E-03  3.65315380E-03
 -2.70203628E-03  0.00000000E+00  0.00000000E+00  0.00000000E+00  0.00000000E+00
  0.00000000E+00  0.00000000E+00  6.27895831E-02  0.00000000E+00  0.00000000E+00
  1.71275008E-01  0.00000000E+00  0.00000000E+00  3.68037892E-01  0.00000000E+00
  0.00000000E+00  0.00000000E+00  2.95692938E-03  0.00000000E+00  9.46972745E-03
  0.00000000E+00  0.00000000E+00 -3.03655447E-02  0.00000000E+00 -1.71950717E-03
  0.00000000E+00  0.00000000E+00  3.20296660E-03  0.00000000E+00 -2.81364925E-03
  0.00000000E+00  1.49637755E-03  1.76781068E-02  4.05386030E-02 -1.29306019E-01
  3.40978777E-01 -2.31509828E+00  4.38859569E-02 -1.94374843E-02  2.63354989E-04
  4.13860081E-02  3.10732355E-02 -3.51804598E-02  2.05988264E-01  4.45892961E-01
 -9.98299016E-02 -2.21192232E-04  5.00107353E-03 -6.37726025E-03 -2.88260846E-03
 -3.27313370E-03  2.56214180E-03  6.59353408E-02  3.43264988E-02  6.33764320E-02
  2.24991436E-02  2.22150962E-03 -2.43304311E-03  1.19035579E-03 -4.59151095E-03
 -1.60889257E-03 -3.65315380E-03 -2.70203628E-03  1.08593170E-02  7.85783629E-02
 -3.98897578E-01 -2.38769543E-03  1.83189583E-02  4.84896926E-06 -1.66992808E-02
  1.07148829E-01 -1.17091079E+00  2.37877935E-02  5.37632982E-03  2.19423573E-02
  0.00000000E+00  0.00000000E+00  0.00000000E+00  0.00000000E+00 -2.51682635E-03
  0.00000000E+00 -1.08593170E-02 -7.85783629E-02  3.98897578E-01  2.38769543E-03
  1.83189583E-02 -4.84896926E-06  1.66992808E-02 -1.07148829E-01  1.17091079E+00
 -2.37877935E-02  5.37632982E-03 -2.19423573E-02  0.00000000E+00  0.00000000E+00
  0.00000000E+00  0.00000000E+00  0.00000000E+00  0.00000000E+00  1.20571923E-01
  0.00000000E+00  0.00000000E+00  1.43294689E-02  0.00000000E+00  0.00000000E+00
  1.46410987E+00  0.00000000E+00  0.00000000E+00  0.00000000E+00 -1.00251087E-02
  0.00000000E+00  0.00000000E+00  0.00000000E+00  0.00000000E+00 -1.66030759E-01
  0.00000000E+00  0.00000000E+00  0.00000000E+00  0.00000000E+00 -6.04749803E-03
  0.00000000E+00  0.00000000E+00  0.00000000E+00  1.18527668E-02  3.34281365E-02
 -8.44600308E-02  1.70341264E+00  0.00000000E+00 -2.91017725E-02  2.08097363E-02
 -3.34281365E-02  8.44600308E-02 -1.70341264E+00  0.00000000E+00 -2.91017725E-02
 -2.08097363E-02  0.00000000E+00  0.00000000E+00  0.00000000E+00  0.00000000E+00
  0.00000000E+00  4.49788700E-02  0.00000000E+00  0.00000000E+00  1.81118580E-01
  0.00000000E+00  0.00000000E+00  2.48633061E+00  0.00000000E+00  0.00000000E+00
  0.00000000E+00 -1.68872495E-03  0.00000000E+00  0.00000000E+00  1.56401318E-03
  0.00000000E+00  4.20409474E-02  0.00000000E+00  0.00000000E+00  4.85796946E-03
  0.00000000E+00  3.35521081E-03  0.00000000E+00  0.00000000E+00 -3.35387405E-03
  2.29680389E-03  0.00000000E+00  0.00000000E+00  0.00000000E+00  0.00000000E+00
  0.00000000E+00  0.00000000E+00 -4.49788700E-02  0.00000000E+00  0.00000000E+00
 -1.81118580E-01  0.00000000E+00  0.00000000E+00 -2.48633061E+00  0.00000000E+00
  0.00000000E+00  0.00000000E+00  1.68872495E-03  0.00000000E+00  0.00000000E+00
  1.56401318E-03  0.00000000E+00 -4.20409474E-02  0.00000000E+00  0.00000000E+00
  4.85796946E-03  0.00000000E+00 -3.35521081E-03  0.00000000E+00  0.00000000E+00
 -3.35387405E-03 -2.29680389E-03  0.00000000E+00 -2.11432257E-02 -4.89412424E-02
  1.48348332E-01 -4.81730899E-01  6.70844943E+00  5.37170329E-02 -3.03206982E-02
  3.25267699E-02 -7.90901198E-03  6.26741016E-02  3.91897550E-02 -8.33754170E-01
  1.09808106E+00  7.93019420E-02  8.08778447E-04 -7.56000815E-04  2.45328159E-04
  7.21208947E-04  6.48152381E-03 -2.89422775E-02  3.81048508E-02  2.31196184E-02
 -4.43372494E-03 -4.52755434E-02  3.73471922E-04 -1.11275059E-03 -5.16565142E-04
  4.11469665E-03  3.57796654E-04 -3.52651525E-03 -2.34259446E-03  0.00000000E+00
  0.00000000E+00  0.00000000E+00  0.00000000E+00  0.00000000E+00  0.00000000E+00
  5.45439432E-02  0.00000000E+00  0.00000000E+00  1.30691300E-01  0.00000000E+00
  0.00000000E+00  1.69256579E+00  0.00000000E+00  0.00000000E+00  0.00000000E+00
  1.27756256E-02  0.00000000E+00  3.21144550E-04  0.00000000E+00  0.00000000E+00
 -2.52572555E-02  0.00000000E+00 -1.88391124E-02  0.00000000E+00  0.00000000E+00
  2.53071272E-03  0.00000000E+00  4.50908828E-03  0.00000000E+00  3.12837138E-03
  2.11432257E-02  4.89412424E-02 -1.48348332E-01  4.81730899E-01 -6.70844943E+00
 -5.37170329E-02 -3.03206982E-02 -3.25267699E-02  7.90901198E-03  6.26741016E-02
 -3.91897550E-02  8.33754170E-01  1.09808106E+00 -7.93019420E-02 -8.08778447E-04
  7.56000815E-04  2.45328159E-04 -7.21208947E-04  6.48152381E-03  2.89422775E-02
 -3.81048508E-02  2.31196184E-02  4.43372494E-03 -4.52755434E-02 -3.73471922E-04
  1.11275059E-03 -5.16565142E-04 -4.11469665E-03  3.57796654E-04  3.52651525E-03
 -2.34259446E-03  2.65576586E-03  6.41388450E-02 -1.08262200E+00 -2.07785304E-02
  3.86163492E-03  1.62719915E-02  6.75290124E-03  7.70760911E-02 -1.06390363E+00
 -3.78602605E-04  2.41380282E-02 -1.09393777E-02  0.00000000E+00  0.00000000E+00
  0.00000000E+00  0.00000000E+00  1.08700594E-02  0.00000000E+00 -2.65576586E-03
 -6.41388450E-02  1.08262200E+00  2.07785304E-02  3.86163492E-03 -1.62719915E-02
 -6.75290124E-03 -7.70760911E-02  1.06390363E+00  3.78602605E-04  2.41380282E-02
  1.09393777E-02  2.11432257E-02  4.89412424E-02 -1.48348332E-01  4.81730899E-01
 -6.70844943E+00  5.37170329E-02  3.03206982E-02 -3.25267699E-02 -7.90901198E-03
 -6.26741016E-02 -3.91897550E-02 -8.33754170E-01 -1.09808106E+00 -7.93019420E-02
 -8.08778447E-04 -7.56000815E-04 -2.45328159E-04 -7.21208947E-04  6.48152381E-03
  2.89422775E-02  3.81048508E-02 -2.31196184E-02  4.43372494E-03 -4.52755434E-02
 -3.73471922E-04 -1.11275059E-03  5.16565142E-04 -4.11469665E-03  3.57796654E-04
 -3.52651525E-03  2.34259446E-03  0.00000000E+00  0.00000000E+00  0.00000000E+00
  0.00000000E+00  0.00000000E+00  0.00000000E+00 -5.45439432E-02  0.00000000E+00
  0.00000000E+00 -1.30691300E-01  0.00000000E+00  0.00000000E+00 -1.69256579E+00
  0.00000000E+00  0.00000000E+00  0.00000000E+00 -1.27756256E-02  0.00000000E+00
  3.21144550E-04  0.00000000E+00  0.00000000E+00  2.52572555E-02  0.00000000E+00
 -1.88391124E-02  0.00000000E+00  0.00000000E+00 -2.53071272E-03  0.00000000E+00
  4.50908828E-03  0.00000000E+00 -3.12837138E-03 -2.11432257E-02 -4.89412424E-02
  1.48348332E-01 -4.81730899E-01  6.70844943E+00 -5.37170329E-02  3.03206982E-02
  3.25267699E-02  7.90901198E-03 -6.26741016E-02  3.91897550E-02  8.33754170E-01
 -1.09808106E+00  7.93019420E-02  8.08778447E-04  7.56000815E-04 -2.45328159E-04
  7.21208947E-04  6.48152381E-03 -2.89422775E-02 -3.81048508E-02 -2.31196184E-02
 -4.43372494E-03 -4.52755434E-02  3.73471922E-04  1.11275059E-03  5.16565142E-04
  4.11469665E-03  3.57796654E-04  3.52651525E-03  2.34259446E-03 -6.75290124E-03
 -7.70760911E-02  1.06390363E+00 -3.78602605E-04 -2.41380282E-02  1.09393777E-02
 -2.65576586E-03 -6.41388450E-02  1.08262200E+00 -2.07785304E-02 -3.86163492E-03
 -1.62719915E-02  0.00000000E+00  0.00000000E+00  0.00000000E+00  0.00000000E+00
 -1.08700594E-02  0.00000000E+00  6.75290124E-03  7.70760911E-02 -1.06390363E+00
  3.78602605E-04 -2.41380282E-02 -1.09393777E-02  2.65576586E-03  6.41388450E-02
 -1.08262200E+00  2.07785304E-02 -3.86163492E-03  1.62719915E-02  0.00000000E+00
  0.00000000E+00  0.00000000E+00  0.00000000E+00  0.00000000E+00  0.00000000E+00
  0.00000000E+00  0.00000000E+00  0.00000000E+00  0.00000000E+00  0.00000000E+00
  0.00000000E+00  0.00000000E+00  0.00000000E+00  0.00000000E+00  0.00000000E+00
  0.00000000E+00  0.00000000E+00  7.75054159E-03  0.00000000E+00  0.00000000E+00
  0.00000000E+00  0.00000000E+00  2.80461770E-02  0.00000000E+00  0.00000000E+00
  0.00000000E+00  0.00000000E+00 -2.23439184E-03  0.00000000E+00  0.00000000E+00
  0.00000000E+00  0.00000000E+00  0.00000000E+00 -5.50747857E-03  0.00000000E+00
  0.00000000E+00  0.00000000E+00  0.00000000E+00  0.00000000E+00  5.50747857E-03
  0.00000000E+00  0.00000000E+00 -7.45967246E-03 -1.77159562E-02  4.14751169E-02
 -9.60996801E-02  3.05499946E+00  0.00000000E+00  3.00796228E-02 -1.71506376E-02
  0.00000000E+00  6.92322494E-02 -1.62025195E-02  0.00000000E+00  4.36607579E-01
  8.81267862E-01 -8.75857630E-04  0.00000000E+00 -4.39498353E-03 -2.07456910E-03
  0.00000000E+00 -9.54423028E-03  0.00000000E+00  1.39375591E-02  1.74628559E-02
  0.00000000E+00 -3.52886654E-03  0.00000000E+00  6.73963430E-04  3.95244504E-03
  0.00000000E+00  0.00000000E+00  1.85333126E-03 -7.45967246E-03 -1.77159562E-02
  4.14751169E-02 -9.60996801E-02  3.05499946E+00  0.00000000E+00 -3.00796228E-02
 -1.71506376E-02  0.00000000E+00 -6.92322494E-02 -1.62025195E-02  0.00000000E+00
 -4.36607579E-01  8.81267862E-01 -8.75857630E-04  0.00000000E+00  4.39498353E-03
 -2.07456910E-03  0.00000000E+00 -9.54423028E-03  0.00000000E+00 -1.39375591E-02
  1.74628559E-02  0.00000000E+00 -3.52886654E-03  0.00000000E+00 -6.73963430E-04
  3.95244504E-03  0.00000000E+00  0.00000000E+00 -1.85333126E-03  2.72033722E-03
  5.85180000E-03  2.55184515E-03  5.23365843E-03 -1.36209632E+00  3.39034645E-02
  3.67294556E-03 -2.56778052E-02  4.64354276E-02 -3.99972238E-02  1.75217739E-02
  1.11263942E+00 -2.86673793E-01 -7.79480181E-02 -5.66714812E-03  5.77704780E-03
  2.83484153E-03 -1.22525866E-03 -4.28033853E-03 -3.28183931E-03  1.80589733E-02
 -1.41444121E-02 -3.82454245E-02  3.31840503E-02 -4.08738264E-03 -2.04555473E-03
 -2.51386986E-03  1.57569601E-03 -6.52852374E-04 -1.12874537E-03  1.14770313E-03
  1.28258451E-02  2.96333913E-02 -1.12253977E-01  3.28476329E-01 -3.08960353E+00
 -2.97264175E-02  0.00000000E+00 -1.09439128E-01  6.26856674E-02  0.00000000E+00
 -5.33645037E-02  2.04900433E-01  0.00000000E+00 -1.07825120E+00 -1.89215406E-03
 -2.73087930E-03  0.00000000E+00  1.30863828E-02  0.00000000E+00 -4.22569001E-03
  3.60964866E-02  0.00000000E+00  2.87071685E-02  0.00000000E+00 -5.63458122E-03
  3.35746239E-03  0.00000000E+00  1.03682419E-02  0.00000000E+00  2.72575556E-03
  0.00000000E+00  2.72033722E-03  5.85180000E-03  2.55184515E-03  5.23365843E-03
 -1.36209632E+00  3.39034645E-02 -3.67294556E-03 -2.56778052E-02  4.64354276E-02
  3.99972238E-02  1.75217739E-02  1.11263942E+00  2.86673793E-01 -7.79480181E-02
 -5.66714812E-03  5.77704780E-03 -2.83484153E-03 -1.22525866E-03  4.28033853E-03
 -3.28183931E-03  1.80589733E-02  1.41444121E-02 -3.82454245E-02 -3.31840503E-02
 -4.08738264E-03 -2.04555473E-03  2.51386986E-03  1.57569601E-03  6.52852374E-04
 -1.12874537E-03 -1.14770313E-03 -1.75724070E-02  7.15851167E-03 -7.10637127E-01
 -7.12220176E-03 -5.69442841E-03  1.37153482E-02 -7.37468255E-04 -5.64585760E-02
  3.74955064E-01  3.74607286E-03 -1.23719035E-02 -3.63958118E-04  7.99973324E-03
 -1.35693768E-01  1.70544478E+00  3.90476828E-02  0.00000000E+00  1.73950962E-02
 -1.75724070E-02  7.15851167E-03 -7.10637127E-01 -7.12220176E-03  5.69442841E-03
  1.37153482E-02 -7.37468255E-04 -5.64585760E-02  3.74955064E-01  3.74607286E-03
  1.23719035E-02 -3.63958118E-04  2.72033722E-03  5.85180000E-03  2.55184515E-03
  5.23365843E-03 -1.36209632E+00 -3.39034645E-02  3.67294556E-03 -2.56778052E-02
 -4.64354276E-02 -3.99972238E-02  1.75217739E-02 -1.11263942E+00 -2.86673793E-01
 -7.79480181E-02 -5.66714812E-03 -5.77704780E-03  2.83484153E-03 -1.22525866E-03
  4.28033853E-03 -3.28183931E-03 -1.80589733E-02 -1.41444121E-02 -3.82454245E-02
 -3.31840503E-02 -4.08738264E-03  2.04555473E-03 -2.51386986E-03  1.57569601E-03
  6.52852374E-04  1.12874537E-03  1.14770313E-03  1.28258451E-02  2.96333913E-02
 -1.12253977E-01  3.28476329E-01 -3.08960353E+00  2.97264175E-02  0.00000000E+00
 -1.09439128E-01 -6.26856674E-02  0.00000000E+00 -5.33645037E-02 -2.04900433E-01
  0.00000000E+00 -1.07825120E+00 -1.89215406E-03  2.73087930E-03  0.00000000E+00
  1.30863828E-02  0.00000000E+00 -4.22569001E-03 -3.60964866E-02  0.00000000E+00
  2.87071685E-02  0.00000000E+00 -5.63458122E-03 -3.35746239E-03  0.00000000E+00
  1.03682419E-02  0.00000000E+00 -2.72575556E-03  0.00000000E+00  2.72033722E-03
  5.85180000E-03  2.55184515E-03  5.23365843E-03 -1.36209632E+00 -3.39034645E-02
 -3.67294556E-03 -2.56778052E-02 -4.64354276E-02  3.99972238E-02  1.75217739E-02
 -1.11263942E+00  2.86673793E-01 -7.79480181E-02 -5.66714812E-03 -5.77704780E-03
 -2.83484153E-03 -1.22525866E-03 -4.28033853E-03 -3.28183931E-03 -1.80589733E-02
  1.41444121E-02 -3.82454245E-02  3.31840503E-02 -4.08738264E-03  2.04555473E-03
  2.51386986E-03  1.57569601E-03 -6.52852374E-04  1.12874537E-03 -1.14770313E-03
 -7.37468255E-04 -5.64585760E-02  3.74955064E-01 -3.74607286E-03 -1.23719035E-02
 -3.63958118E-04 -1.75724070E-02  7.15851167E-03 -7.10637127E-01  7.12220176E-03
 -5.69442841E-03  1.37153482E-02  7.99973324E-03 -1.35693768E-01  1.70544478E+00
 -3.90476828E-02  0.00000000E+00  1.73950962E-02 -7.37468255E-04 -5.64585760E-02
  3.74955064E-01 -3.74607286E-03  1.23719035E-02 -3.63958118E-04 -1.75724070E-02
  7.15851167E-03 -7.10637127E-01  7.12220176E-03  5.69442841E-03  1.37153482E-02
 -3.33068556E-02 -7.69050702E-02  2.17014272E-01 -3.41636453E-01  5.79529936E+00
  0.00000000E+00  0.00000000E+00 -2.00392275E-02  0.00000000E+00  0.00000000E+00
  9.82308459E-03  0.00000000E+00  0.00000000E+00 -6.62983409E-01  8.71785187E-03
  0.00000000E+00  0.00000000E+00 -3.26373278E-03  0.00000000E+00 -8.33163805E-03
  0.00000000E+00  0.00000000E+00  1.91676493E-03  0.00000000E+00  1.47141953E-03
  0.00000000E+00  0.00000000E+00  3.58820815E-03  0.00000000E+00  0.00000000E+00
  0.00000000E+00  3.22362284E-03 -2.31872519E-03 -9.85572926E-01  0.00000000E+00
  1.87236962E-02 -6.46760127E-03  3.22362284E-03 -2.31872519E-03 -9.85572926E-01
  0.00000000E+00 -1.87236962E-02 -6.46760127E-03  1.13580771E-02  2.57320591E-02
 -5.58201349E-02  2.21331010E-01 -2.14467782E+00  0.00000000E+00 -4.92623383E-02
  2.76118318E-02  0.00000000E+00 -4.58480736E-02  1.16111999E-03  0.00000000E+00
 -3.79127436E-02 -1.03677371E+00  8.18431887E-03  0.00000000E+00 -9.97994871E-03
 -5.07142615E-03  0.00000000E+00 -3.54999049E-02  0.00000000E+00  2.80069316E-03
  8.59003948E-03  0.00000000E+00 -1.43942611E-03  0.00000000E+00 -2.36970602E-03
 -7.09776327E-04  0.00000000E+00  0.00000000E+00  9.20590806E-04  1.13580771E-02
  2.57320591E-02 -5.58201349E-02  2.21331010E-01 -2.14467782E+00  0.00000000E+00
  4.92623383E-02  2.76118318E-02  0.00000000E+00  4.58480736E-02  1.16111999E-03
  0.00000000E+00  3.79127436E-02 -1.03677371E+00  8.18431887E-03  0.00000000E+00
  9.97994871E-03 -5.07142615E-03  0.00000000E+00 -3.54999049E-02  0.00000000E+00
 -2.80069316E-03  8.59003948E-03  0.00000000E+00 -1.43942611E-03  0.00000000E+00
  2.36970602E-03 -7.09776327E-04  0.00000000E+00  0.00000000E+00 -9.20590806E-04
 -2.76065562E-04 -1.64804286E-03  2.80234470E-02 -1.94890917E-01 -1.43250108E+00
  2.07165127E-03 -3.10623026E-02  1.32250497E-02  1.46335493E-02 -1.01707960E-01
 -6.74339023E-02 -2.76846359E-01 -1.11886201E+00 -6.27753828E-01  1.13026871E-03
 -2.30956488E-03  1.10284416E-02 -9.04776558E-03 -4.14862484E-03 -1.29143367E-02
 -1.48488230E-02 -1.25836340E-02  3.24325863E-02 -6.95081491E-03  8.33865261E-04
  3.73862946E-03 -4.13583894E-04 -4.72409348E-04 -4.84291349E-04  1.92761363E-03
  1.12378025E-03 -1.92297155E-02 -4.49089005E-02  1.11515494E-01 -4.93840364E-01
  9.08937002E+00 -5.52181788E-02  0.00000000E+00 -4.21724824E-02 -1.02705068E-02
  0.00000000E+00 -9.55403639E-02 -3.43630742E+00  0.00000000E+00 -2.06426089E+00
  1.90371020E-03  2.75008771E-03  0.00000000E+00 -4.16654895E-03  0.00000000E+00
  2.41602687E-02  6.79332545E-02  0.00000000E+00 -1.26798740E-02  0.00000000E+00
  3.44760456E-03  6.81837414E-04  0.00000000E+00  5.55786809E-03  0.00000000E+00
  7.87792131E-04  0.00000000E+00 -2.76065562E-04 -1.64804286E-03  2.80234470E-02
 -1.94890917E-01 -1.43250108E+00  2.07165127E-03  3.10623026E-02  1.32250497E-02
  1.46335493E-02  1.01707960E-01 -6.74339023E-02 -2.76846359E-01  1.11886201E+00
 -6.27753828E-01  1.13026871E-03 -2.30956488E-03 -1.10284416E-02 -9.04776558E-03
  4.14862484E-03 -1.29143367E-02 -1.48488230E-02  1.25836340E-02  3.24325863E-02
  6.95081491E-03  8.33865261E-04  3.73862946E-03  4.13583894E-04 -4.72409348E-04
  4.84291349E-04  1.92761363E-03 -1.12378025E-03 -6.16281666E-03 -8.29686567E-02
  2.46017530E-01  2.49239948E-03 -1.00209428E-02 -1.12810523E-02  2.37576295E-03
 -5.95686791E-03 -3.86674059E-01  4.84127702E-03 -9.92955804E-04 -1.37607857E-02
  3.94485727E-03 -4.32434741E-03  1.25857863E+00 -4.32083114E-04  0.00000000E+00
  6.86260191E-03 -6.16281666E-03 -8.29686567E-02  2.46017530E-01  2.49239948E-03
  1.00209428E-02 -1.12810523E-02  2.37576295E-03 -5.95686791E-03 -3.86674059E-01
  4.84127702E-03  9.92955804E-04 -1.37607857E-02 -2.76065562E-04 -1.64804286E-03
  2.80234470E-02 -1.94890917E-01 -1.43250108E+00 -2.07165127E-03 -3.10623026E-02
  1.32250497E-02 -1.46335493E-02 -1.01707960E-01 -6.74339023E-02  2.76846359E-01
 -1.11886201E+00 -6.27753828E-01  1.13026871E-03  2.30956488E-03  1.10284416E-02
 -9.04776558E-03  4.14862484E-03 -1.29143367E-02  1.48488230E-02 -1.25836340E-02
  3.24325863E-02  6.95081491E-03  8.33865261E-04 -3.73862946E-03 -4.13583894E-04
 -4.72409348E-04  4.84291349E-04 -1.92761363E-03  1.12378025E-03 -1.92297155E-02
 -4.49089005E-02  1.11515494E-01 -4.93840364E-01  9.08937002E+00  5.52181788E-02
  0.00000000E+00 -4.21724824E-02  1.02705068E-02  0.00000000E+00 -9.55403639E-02
  3.43630742E+00  0.00000000E+00 -2.06426089E+00  1.90371020E-03 -2.75008771E-03
  0.00000000E+00 -4.16654895E-03  0.00000000E+00  2.41602687E-02 -6.79332545E-02
  0.00000000E+00 -1.26798740E-02  0.00000000E+00  3.44760456E-03 -6.81837414E-04
  0.00000000E+00  5.55786809E-03  0.00000000E+00 -7.87792131E-04  0.00000000E+00
 -2.76065562E-04 -1.64804286E-03  2.80234470E-02 -1.94890917E-01 -1.43250108E+00
 -2.07165127E-03  3.10623026E-02  1.32250497E-02 -1.46335493E-02  1.01707960E-01
 -6.74339023E-02  2.76846359E-01  1.11886201E+00 -6.27753828E-01  1.13026871E-03
  2.30956488E-03 -1.10284416E-02 -9.04776558E-03 -4.14862484E-03 -1.29143367E-02
  1.48488230E-02  1.25836340E-02  3.24325863E-02 -6.95081491E-03  8.33865261E-04
 -3.73862946E-03  4.13583894E-04 -4.72409348E-04 -4.84291349E-04 -1.92761363E-03
 -1.12378025E-03  2.37576295E-03 -5.95686791E-03 -3.86674059E-01 -4.84127702E-03
 -9.92955804E-04 -1.37607857E-02 -6.16281666E-03 -8.29686567E-02  2.46017530E-01
 -2.49239948E-03 -1.00209428E-02 -1.12810523E-02  3.94485727E-03 -4.32434741E-03
  1.25857863E+00  4.32083114E-04  0.00000000E+00  6.86260191E-03  2.37576295E-03
 -5.95686791E-03 -3.86674059E-01 -4.84127702E-03  9.92955804E-04 -1.37607857E-02
 -6.16281666E-03 -8.29686567E-02  2.46017530E-01 -2.49239948E-03  1.00209428E-02
 -1.12810523E-02  1.50009870E-02  3.36894771E-02 -8.84001193E-02  3.14636198E-01
 -8.94165761E+00  0.00000000E+00  0.00000000E+00  5.41827081E-02  0.00000000E+00
  0.00000000E+00  7.53712522E-02  0.00000000E+00  0.00000000E+00  3.48421767E+00
  1.51444567E-02  0.00000000E+00  0.00000000E+00  1.03669347E-02  0.00000000E+00
 -4.14235219E-02  0.00000000E+00  0.00000000E+00  5.26016415E-02  0.00000000E+00
  5.12161246E-03  0.00000000E+00  0.00000000E+00 -4.36655918E-03  0.00000000E+00
  0.00000000E+00  0.00000000E+00 -1.07771135E-02  2.80346245E-02  8.24527115E-02
  0.00000000E+00  5.83542347E-03  1.34955536E-02 -1.07771135E-02  2.80346245E-02
  8.24527115E-02  0.00000000E+00 -5.83542347E-03  1.34955536E-02  0.00000000E+00
  0.00000000E+00  0.00000000E+00  0.00000000E+00  0.00000000E+00  8.63823582E-02
  0.00000000E+00  0.00000000E+00  1.66236894E-01  0.00000000E+00  0.00000000E+00
  5.68489867E-01  0.00000000E+00  0.00000000E+00  0.00000000E+00 -1.01572181E-02
  0.00000000E+00  0.00000000E+00 -1.40045400E-02  0.00000000E+00  5.89332665E-03
  0.00000000E+00  0.00000000E+00 -2.64686360E-02  0.00000000E+00  4.71294815E-04
  0.00000000E+00  0.00000000E+00 -1.18550914E-03 -1.27223493E-03  0.00000000E+00
  0.00000000E+00  0.00000000E+00  0.00000000E+00  0.00000000E+00  0.00000000E+00
  8.63823582E-02  0.00000000E+00  0.00000000E+00  1.66236894E-01  0.00000000E+00
  0.00000000E+00  5.68489867E-01  0.00000000E+00  0.00000000E+00  0.00000000E+00
 -1.01572181E-02  0.00000000E+00  0.00000000E+00  1.40045400E-02  0.00000000E+00
  5.89332665E-03  0.00000000E+00  0.00000000E+00  2.64686360E-02  0.00000000E+00
  4.71294815E-04  0.00000000E+00  0.00000000E+00  1.18550914E-03 -1.27223493E-03
  0.00000000E+00  1.80692873E-02  4.12177542E-02 -1.13727350E-01  2.10358105E-01
 -2.14420743E+00  6.38933744E-02  5.41701063E-02  1.08790620E-02  5.86997649E-02
  3.29989223E-02  5.36275249E-02  6.91892810E-01  3.71025330E-01 -3.94244473E-01
 -1.74235726E-03  5.80946373E-03 -7.02951174E-03 -4.17314106E-03 -1.05912777E-03
 -2.09750223E-03 -2.45594721E-03 -4.56620399E-02 -4.52569453E-02  1.70761402E-02
 -3.41676890E-03 -1.06850140E-03  5.14158020E-04 -1.83698286E-03  1.12693511E-03
  1.56773711E-03  2.16948795E-03  7.78006722E-04  1.00831340E-03  2.52878630E-02
 -8.39155160E-02  2.59667013E+00  8.90834846E-02  0.00000000E+00  4.22348379E-02
 -5.86529139E-03  0.00000000E+00 -4.45947897E-02  6.04309809E-01  0.00000000E+00
  1.20232936E+00  5.21574098E-03 -6.09775637E-03  0.00000000E+00 -2.19707323E-03
  0.00000000E+00 -1.63354310E-02 -4.79535411E-02  0.00000000E+00 -4.39364917E-03
  0.00000000E+00  7.25787133E-04 -3.55460548E-03  0.00000000E+00 -7.84110304E-03
  0.00000000E+00 -4.90918587E-03  0.00000000E+00  1.80692873E-02  4.12177542E-02
 -1.13727350E-01  2.10358105E-01 -2.14420743E+00  6.38933744E-02 -5.41701063E-02
  1.08790620E-02  5.86997649E-02 -3.29989223E-02  5.36275249E-02  6.91892810E-01
 -3.71025330E-01 -3.94244473E-01 -1.74235726E-03  5.80946373E-03  7.02951174E-03
 -4.17314106E-03  1.05912777E-03 -2.09750223E-03 -2.45594721E-03  4.56620399E-02
 -4.52569453E-02 -1.70761402E-02 -3.41676890E-03 -1.06850140E-03 -5.14158020E-04
 -1.83698286E-03 -1.12693511E-03  1.56773711E-03 -2.16948795E-03 -1.81768377E-02
 -3.80104957E-02 -2.55279247E-01  3.13815075E-03  3.32214717E-03  1.99229791E-03
  2.53574263E-02 -2.81434196E-02  1.52494128E+00  3.74774193E-03 -2.39798874E-02
  1.61937839E-02 -1.89963981E-02  2.45105661E-03 -1.99520296E+00 -2.39774385E-02
  0.00000000E+00 -1.78769238E-02 -1.81768377E-02 -3.80104957E-02 -2.55279247E-01
  3.13815075E-03 -3.32214717E-03  1.99229791E-03  2.53574263E-02 -2.81434196E-02
  1.52494128E+00  3.74774193E-03  2.39798874E-02  1.61937839E-02 -1.80692873E-02
 -4.12177542E-02  1.13727350E-01 -2.10358105E-01  2.14420743E+00  6.38933744E-02
 -5.41701063E-02 -1.08790620E-02  5.86997649E-02 -3.29989223E-02 -5.36275249E-02
  6.91892810E-01 -3.71025330E-01  3.94244473E-01  1.74235726E-03  5.80946373E-03
  7.02951174E-03  4.17314106E-03 -1.05912777E-03  2.09750223E-03 -2.45594721E-03
  4.56620399E-02  4.52569453E-02  1.70761402E-02  3.41676890E-03 -1.06850140E-03
 -5.14158020E-04  1.83698286E-03  1.12693511E-03  1.56773711E-03 -2.16948795E-03
 -7.78006722E-04 -1.00831340E-03 -2.52878630E-02  8.39155160E-02 -2.59667013E+00
  8.90834846E-02  0.00000000E+00 -4.22348379E-02 -5.86529139E-03  0.00000000E+00
  4.45947897E-02  6.04309809E-01  0.00000000E+00 -1.20232936E+00 -5.21574098E-03
 -6.09775637E-03  0.00000000E+00  2.19707323E-03  0.00000000E+00  1.63354310E-02
 -4.79535411E-02  0.00000000E+00  4.39364917E-03  0.00000000E+00 -7.25787133E-04
 -3.55460548E-03  0.00000000E+00  7.84110304E-03  0.00000000E+00 -4.90918587E-03
  0.00000000E+00 -1.80692873E-02 -4.12177542E-02  1.13727350E-01 -2.10358105E-01
  2.14420743E+00  6.38933744E-02  5.41701063E-02 -1.08790620E-02  5.86997649E-02
  3.29989223E-02 -5.36275249E-02  6.91892810E-01  3.71025330E-01  3.94244473E-01
  1.74235726E-03  5.80946373E-03 -7.02951174E-03  4.17314106E-03  1.05912777E-03
  2.09750223E-03 -2.45594721E-03 -4.56620399E-02  4.52569453E-02 -1.70761402E-02
  3.41676890E-03 -1.06850140E-03  5.14158020E-04  1.83698286E-03 -1.12693511E-03
  1.56773711E-03  2.16948795E-03 -2.53574263E-02  2.81434196E-02 -1.52494128E+00
  3.74774193E-03  2.39798874E-02 -1.61937839E-02  1.81768377E-02  3.80104957E-02
  2.55279247E-01  3.13815075E-03 -3.32214717E-03 -1.99229791E-03  1.89963981E-02
 -2.45105661E-03  1.99520296E+00 -2.39774385E-02  0.00000000E+00  1.78769238E-02
 -2.53574263E-02  2.81434196E-02 -1.52494128E+00  3.74774193E-03 -2.39798874E-02
 -1.61937839E-02  1.81768377E-02  3.80104957E-02  2.55279247E-01  3.13815075E-03
  3.32214717E-03 -1.99229791E-03  0.00000000E+00  0.00000000E+00  0.00000000E+00
  0.00000000E+00  0.00000000E+00  5.43821697E-02  0.00000000E+00  0.00000000E+00
  4.01248913E-02  0.00000000E+00  0.00000000E+00 -7.63063166E-01  0.00000000E+00
  0.00000000E+00  0.00000000E+00  8.16888447E-03  0.00000000E+00  0.00000000E+00
  0.00000000E+00  0.00000000E+00  1.60597305E-02  0.00000000E+00  0.00000000E+00
  0.00000000E+00  0.00000000E+00 -4.14693815E-03  0.00000000E+00  0.00000000E+00
  0.00000000E+00  6.18835732E-04  0.00000000E+00  0.00000000E+00  0.00000000E+00
  0.00000000E+00  7.20534373E-03  0.00000000E+00  0.00000000E+00  0.00000000E+00
  0.00000000E+00  0.00000000E+00  7.20534373E-03  0.00000000E+00  0.00000000E+00
 -1.15499155E-02 -2.61969768E-02  1.89862468E-02  6.32899645E-02  9.86600790E+00
  0.00000000E+00  4.86131992E-02  3.37020222E-02  0.00000000E+00  1.48582781E-02
  1.09500846E-01  0.00000000E+00 -1.50239441E+00  1.37106376E+00  5.58677166E-03
  0.00000000E+00  2.65670762E-03 -6.79353594E-03  0.00000000E+00 -4.39495814E-02
  0.00000000E+00  1.39562753E-02  2.87934404E-02  0.00000000E+00 -4.75701701E-03
  0.00000000E+00  3.03309614E-03  4.30959517E-03  0.00000000E+00  0.00000000E+00
  2.22567496E-03  1.15499155E-02  2.61969768E-02 -1.89862468E-02 -6.32899645E-02
 -9.86600790E+00  0.00000000E+00  4.86131992E-02 -3.37020222E-02  0.00000000E+00
  1.48582781E-02 -1.09500846E-01  0.00000000E+00 -1.50239441E+00 -1.37106376E+00
 -5.58677166E-03  0.00000000E+00  2.65670762E-03  6.79353594E-03  0.00000000E+00
  4.39495814E-02  0.00000000E+00  1.39562753E-02 -2.87934404E-02  0.00000000E+00
  4.75701701E-03  0.00000000E+00  3.03309614E-03 -4.30959517E-03  0.00000000E+00
  0.00000000E+00  2.22567496E-03 -9.63171990E-03 -2.14177969E-02  2.37531906E-02
  1.69525564E-02  4.10565069E+00  4.55659309E-02  6.47123836E-02 -6.62537205E-02
 -1.01957433E-01  4.58368380E-02 -1.01874433E-02 -3.31600141E-01  1.81168732E+00
 -9.58972523E-01  5.45304177E-03 -2.24006826E-03  4.53911229E-04 -7.30205068E-03
  4.00420067E-03 -2.93751985E-02  3.82981503E-02 -3.27911274E-02 -3.92554835E-02
 -1.32368356E-02 -3.91837914E-03 -2.98889309E-03  1.08492654E-03 -1.08106704E-03
  3.18113691E-03 -5.75843353E-04  5.26876155E-03  0.00000000E+00  0.00000000E+00
  0.00000000E+00  0.00000000E+00  0.00000000E+00  0.00000000E+00 -2.39063819E-02
  0.00000000E+00  0.00000000E+00 -2.52273259E-02  0.00000000E+00  0.00000000E+00
  9.76042979E-01  0.00000000E+00  0.00000000E+00  0.00000000E+00  6.81293771E-03
  0.00000000E+00  4.16401015E-03  0.00000000E+00  0.00000000E+00 -1.69651516E-02
  0.00000000E+00  1.38131783E-03  0.00000000E+00  0.00000000E+00  4.06510169E-04
  0.00000000E+00  2.50719472E-03  0.00000000E+00 -3.75718218E-04  9.63171990E-03
  2.14177969E-02 -2.37531906E-02 -1.69525564E-02 -4.10565069E+00 -4.55659309E-02
  6.47123836E-02  6.62537205E-02  1.01957433E-01  4.58368380E-02  1.01874433E-02
  3.31600141E-01  1.81168732E+00  9.58972523E-01 -5.45304177E-03  2.24006826E-03
  4.53911229E-04  7.30205068E-03  4.00420067E-03  2.93751985E-02 -3.82981503E-02
 -3.27911274E-02  3.92554835E-02 -1.32368356E-02  3.91837914E-03  2.98889309E-03
  1.08492654E-03  1.08106704E-03  3.18113691E-03  5.75843353E-04  5.26876155E-03
  1.02336238E-03  6.00999919E-02 -1.49219936E+00 -2.46360464E-02  7.24395706E-04
  1.06276572E-02  1.01167505E-02 -6.20858631E-02  1.17837779E+00 -9.64185214E-03
 -2.04661975E-02  7.02986268E-03  0.00000000E+00  0.00000000E+00  0.00000000E+00
  0.00000000E+00  7.69231721E-03  0.00000000E+00 -1.02336238E-03 -6.00999919E-02
  1.49219936E+00  2.46360464E-02  7.24395706E-04 -1.06276572E-02 -1.01167505E-02
  6.20858631E-02 -1.17837779E+00  9.64185214E-03 -2.04661975E-02 -7.02986268E-03
 -9.63171990E-03 -2.14177969E-02  2.37531906E-02  1.69525564E-02  4.10565069E+00
 -4.55659309E-02  6.47123836E-02 -6.62537205E-02  1.01957433E-01  4.58368380E-02
 -1.01874433E-02  3.31600141E-01  1.81168732E+00 -9.58972523E-01  5.45304177E-03
  2.24006826E-03  4.53911229E-04 -7.30205068E-03 -4.00420067E-03 -2.93751985E-02
 -3.82981503E-02 -3.27911274E-02 -3.92554835E-02  1.32368356E-02 -3.91837914E-03
  2.98889309E-03  1.08492654E-03 -1.08106704E-03 -3.18113691E-03  5.75843353E-04
  5.26876155E-03  0.00000000E+00  0.00000000E+00  0.00000000E+00  0.00000000E+00
  0.00000000E+00  0.00000000E+00 -2.39063819E-02  0.00000000E+00  0.00000000E+00
 -2.52273259E-02  0.00000000E+00  0.00000000E+00  9.76042979E-01  0.00000000E+00
  0.00000000E+00  0.00000000E+00  6.81293771E-03  0.00000000E+00 -4.16401015E-03
  0.00000000E+00  0.00000000E+00 -1.69651516E-02  0.00000000E+00 -1.38131783E-03
  0.00000000E+00  0.00000000E+00  4.06510169E-04  0.00000000E+00 -2.50719472E-03
  0.00000000E+00 -3.75718218E-04  9.63171990E-03  2.14177969E-02 -2.37531906E-02
 -1.69525564E-02 -4.10565069E+00  4.55659309E-02  6.47123836E-02  6.62537205E-02
 -1.01957433E-01  4.58368380E-02  1.01874433E-02 -3.31600141E-01  1.81168732E+00
  9.58972523E-01 -5.45304177E-03 -2.24006826E-03  4.53911229E-04  7.30205068E-03
 -4.00420067E-03  2.93751985E-02  3.82981503E-02 -3.27911274E-02  3.92554835E-02
  1.32368356E-02  3.91837914E-03 -2.98889309E-03  1.08492654E-03  1.08106704E-03
 -3.18113691E-03 -5.75843353E-04  5.26876155E-03  1.01167505E-02 -6.20858631E-02
  1.17837779E+00  9.64185214E-03 -2.04661975E-02  7.02986268E-03  1.02336238E-03
  6.00999919E-02 -1.49219936E+00  2.46360464E-02  7.24395706E-04  1.06276572E-02
  0.00000000E+00  0.00000000E+00  0.00000000E+00  0.00000000E+00  7.69231721E-03
  0.00000000E+00 -1.01167505E-02  6.20858631E-02 -1.17837779E+00 -9.64185214E-03
 -2.04661975E-02 -7.02986268E-03 -1.02336238E-03 -6.00999919E-02  1.49219936E+00
 -2.46360464E-02  7.24395706E-04 -1.06276572E-02  0.00000000E+00  0.00000000E+00
  0.00000000E+00  0.00000000E+00  0.00000000E+00  0.00000000E+00 -9.00633109E-02
  0.00000000E+00  0.00000000E+00  1.49414861E-02  0.00000000E+00  0.00000000E+00
 -1.72640372E+00  0.00000000E+00  0.00000000E+00  0.00000000E+00  3.57345395E-03
  0.00000000E+00  0.00000000E+00  0.00000000E+00  0.00000000E+00  5.86135690E-02
  0.00000000E+00  0.00000000E+00  0.00000000E+00  0.00000000E+00  2.45139502E-03
  0.00000000E+00  0.00000000E+00  0.00000000E+00 -2.86185971E-03 -6.50035326E-03
  3.31895621E-02 -1.36832341E+00  0.00000000E+00  1.56287244E-02 -1.30745356E-02
  6.50035326E-03 -3.31895621E-02  1.36832341E+00  0.00000000E+00  1.56287244E-02
  1.30745356E-02 -2.57290800E-02 -5.97388109E-02  1.73411533E-01 -6.08269633E-01
  5.91802396E+00  0.00000000E+00  4.94929679E-02  1.39865284E-02  0.00000000E+00
  1.01526643E-01 -9.28974744E-02  0.00000000E+00  3.55931548E-01  1.89414338E+00
 -4.67628504E-04  0.00000000E+00 -1.76874941E-03 -1.08977076E-02  0.00000000E+00
 -9.84330156E-03  0.00000000E+00 -1.14463656E-02 -2.52255630E-02  0.00000000E+00
 -1.61834942E-03  0.00000000E+00  6.36976802E-04  5.54300960E-04  0.00000000E+00
  0.00000000E+00  2.22058532E-03 -2.57290800E-02 -5.97388109E-02  1.73411533E-01
 -6.08269633E-01  5.91802396E+00  0.00000000E+00 -4.94929679E-02  1.39865284E-02
  0.00000000E+00 -1.01526643E-01 -9.28974744E-02  0.00000000E+00 -3.55931548E-01
  1.89414338E+00 -4.67628504E-04  0.00000000E+00  1.76874941E-03 -1.08977076E-02
  0.00000000E+00 -9.84330156E-03  0.00000000E+00  1.14463656E-02 -2.52255630E-02
  0.00000000E+00 -1.61834942E-03  0.00000000E+00 -6.36976802E-04  5.54300960E-04
  0.00000000E+00  0.00000000E+00 -2.22058532E-03  8.59784281E-03  1.94864662E-02
 -4.91748358E-02  1.02087961E-01 -4.03243806E+00  4.33430226E-02 -2.98400418E-02
  1.12869021E-02  4.16919599E-02 -7.24467471E-02  2.70070313E-02  1.21546217E+00
 -8.94840065E-01 -1.21940806E-01 -3.28207711E-03  7.73646671E-03  7.27320355E-03
  7.53052706E-03 -5.25214751E-03  6.73819708E-03  1.18215790E-02  6.10089361E-03
  1.63133906E-02 -3.17773961E-03  2.00683106E-04  4.21765437E-05  2.80284276E-04
 -3.97234638E-03 -4.46136881E-04 -9.72688277E-04  2.25656892E-03 -1.40887531E-02
 -3.26660518E-02  1.00508151E-01 -8.01559032E-02  3.93804567E+00  4.32979213E-02
  0.00000000E+00  1.49895245E-02 -6.49154879E-04  0.00000000E+00  2.07303555E-02
  6.57585157E-01  0.00000000E+00  7.09691129E-02 -8.24410180E-03 -5.76353055E-04
  0.00000000E+00  3.48522254E-03  0.00000000E+00 -5.93436850E-03 -1.11769550E-01
  0.00000000E+00 -3.77975590E-02  0.00000000E+00  2.24190797E-03 -3.59384784E-03
  0.00000000E+00 -3.87937259E-03  0.00000000E+00 -6.77169553E-03  0.00000000E+00
  8.59784281E-03  1.94864662E-02 -4.91748358E-02  1.02087961E-01 -4.03243806E+00
  4.33430226E-02  2.98400418E-02  1.12869021E-02  4.16919599E-02  7.24467471E-02
  2.70070313E-02  1.21546217E+00  8.94840065E-01 -1.21940806E-01 -3.28207711E-03
  7.73646671E-03 -7.27320355E-03  7.53052706E-03  5.25214751E-03  6.73819708E-03
  1.18215790E-02 -6.10089361E-03  1.63133906E-02  3.17773961E-03  2.00683106E-04
  4.21765437E-05 -2.80284276E-04 -3.97234638E-03  4.46136881E-04 -9.72688277E-04
 -2.25656892E-03  1.38436271E-03  3.87364877E-02  2.40418172E-02  6.18645840E-03
 -7.20530207E-03  8.53697013E-03 -3.04042933E-02 -7.72773195E-02  1.99321435E-01
  6.05997886E-03 -5.95948066E-03  2.39255576E-03 -2.11557619E-02  7.34720109E-02
 -1.87545723E+00 -2.35571549E-02  0.00000000E+00 -2.61100378E-02  1.38436271E-03
  3.87364877E-02  2.40418172E-02  6.18645840E-03  7.20530207E-03  8.53697013E-03
 -3.04042933E-02 -7.72773195E-02  1.99321435E-01  6.05997886E-03  5.95948066E-03
  2.39255576E-03  8.59784281E-03  1.94864662E-02 -4.91748358E-02  1.02087961E-01
 -4.03243806E+00 -4.33430226E-02 -2.98400418E-02  1.12869021E-02 -4.16919599E-02
 -7.24467471E-02  2.70070313E-02 -1.21546217E+00 -8.94840065E-01 -1.21940806E-01
 -3.28207711E-03 -7.73646671E-03  7.27320355E-03  7.53052706E-03  5.25214751E-03
  6.73819708E-03 -1.18215790E-02  6.10089361E-03  1.63133906E-02  3.17773961E-03
  2.00683106E-04 -4.21765437E-05  2.80284276E-04 -3.97234638E-03  4.46136881E-04
  9.72688277E-04  2.25656892E-03 -1.40887531E-02 -3.26660518E-02  1.00508151E-01
 -8.01559032E-02  3.93804567E+00 -4.32979213E-02  0.00000000E+00  1.49895245E-02
  6.49154879E-04  0.00000000E+00  2.07303555E-02 -6.57585157E-01  0.00000000E+00
  7.09691129E-02 -8.24410180E-03  5.76353055E-04  0.00000000E+00  3.48522254E-03
  0.00000000E+00 -5.93436850E-03  1.11769550E-01  0.00000000E+00 -3.77975590E-02
  0.00000000E+00  2.24190797E-03  3.59384784E-03  0.00000000E+00 -3.87937259E-03
  0.00000000E+00  6.77169553E-03  0.00000000E+00  8.59784281E-03  1.94864662E-02
 -4.91748358E-02  1.02087961E-01 -4.03243806E+00 -4.33430226E-02  2.98400418E-02
  1.12869021E-02 -4.16919599E-02  7.24467471E-02  2.70070313E-02 -1.21546217E+00
  8.94840065E-01 -1.21940806E-01 -3.28207711E-03 -7.73646671E-03 -7.27320355E-03
  7.53052706E-03 -5.25214751E-03  6.73819708E-03 -1.18215790E-02 -6.10089361E-03
  1.63133906E-02 -3.17773961E-03  2.00683106E-04 -4.21765437E-05 -2.80284276E-04
 -3.97234638E-03 -4.46136881E-04  9.72688277E-04 -2.25656892E-03 -3.04042933E-02
 -7.72773195E-02  1.99321435E-01 -6.05997886E-03 -5.95948066E-03  2.39255576E-03
  1.38436271E-03  3.87364877E-02  2.40418172E-02 -6.18645840E-03 -7.20530207E-03
  8.53697013E-03 -2.11557619E-02  7.34720109E-02 -1.87545723E+00  2.35571549E-02
  0.00000000E+00 -2.61100378E-02 -3.04042933E-02 -7.72773195E-02  1.99321435E-01
 -6.05997886E-03  5.95948066E-03  2.39255576E-03  1.38436271E-03  3.87364877E-02
  2.40418172E-02 -6.18645840E-03  7.20530207E-03  8.53697013E-03  1.10027082E-02
  2.37526186E-02 -6.67350238E-02  1.18502975E-01 -3.12603591E+00  0.00000000E+00
  0.00000000E+00 -8.55395992E-02  0.00000000E+00  0.00000000E+00  9.49573344E-02
  0.00000000E+00  0.00000000E+00 -5.26976453E-01  3.87944702E-03  0.00000000E+00
  0.00000000E+00 -7.83642384E-04  0.00000000E+00 -2.08244410E-03  0.00000000E+00
  0.00000000E+00 -1.05298161E-01  0.00000000E+00 -8.82109382E-03  0.00000000E+00
  0.00000000E+00 -1.34099231E-02  0.00000000E+00  0.00000000E+00  0.00000000E+00
  1.23735858E-02 -1.29303138E-01  1.52298274E+00  0.00000000E+00 -2.76797371E-02
  2.34357614E-02  1.23735858E-02 -1.29303138E-01  1.52298274E+00  0.00000000E+00
  2.76797371E-02  2.34357614E-02  0.00000000E+00  0.00000000E+00  0.00000000E+00
  0.00000000E+00  0.00000000E+00 -6.66316156E-02  0.00000000E+00  0.00000000E+00
 -3.30065267E-02  0.00000000E+00  0.00000000E+00  3.23231688E-01  0.00000000E+00
  0.00000000E+00  0.00000000E+00  5.35781621E-03  0.00000000E+00  0.00000000E+00
  4.91251208E-03  0.00000000E+00 -9.44970306E-03  0.00000000E+00  0.00000000E+00
  7.68318262E-03  0.00000000E+00  1.96944968E-03  0.00000000E+00  0.00000000E+00
 -3.34387556E-03  3.09535761E-04  0.00000000E+00  0.00000000E+00  0.00000000E+00
  0.00000000E+00  0.00000000E+00  0.00000000E+00 -6.66316156E-02  0.00000000E+00
  0.00000000E+00 -3.30065267E-02  0.00000000E+00  0.00000000E+00  3.23231688E-01
  0.00000000E+00  0.00000000E+00  0.00000000E+00  5.35781621E-03  0.00000000E+00
  0.00000000E+00 -4.91251208E-03  0.00000000E+00 -9.44970306E-03  0.00000000E+00
  0.00000000E+00 -7.68318262E-03  0.00000000E+00  1.96944968E-03  0.00000000E+00
  0.00000000E+00  3.34387556E-03  3.09535761E-04  0.00000000E+00  7.29970548E-03
  1.69379980E-02 -6.72342469E-02  3.34500272E-01 -5.10876627E+00 -3.55542304E-03
  1.80452162E-02 -9.08314712E-02 -5.23003225E-02 -2.69654925E-02 -6.45003885E-02
  1.59525492E+00 -1.12429556E+00 -1.62394753E+00 -5.52290518E-03 -3.26259797E-03
  1.21646755E-02 -6.47513321E-03 -5.49530395E-03  1.11137428E-02  1.95466291E-02
  6.75624801E-04 -4.79145826E-02  3.15913109E-02 -4.12012970E-03 -1.38900149E-04
  2.33190093E-03 -3.32161561E-03  1.09119600E-03 -1.47835708E-03  1.17725499E-03
 -2.30761099E-02 -5.36368663E-02  1.49521534E-01 -5.25605352E-01  8.66125585E+00
 -6.04516195E-02  0.00000000E+00 -7.40120262E-02  3.42723339E-02  0.00000000E+00
 -6.04217349E-02 -2.90631665E+00  0.00000000E+00 -2.28997603E+00  3.83709847E-03
  1.64201162E-03  0.00000000E+00  4.50200421E-03  0.00000000E+00 -2.22108993E-03
  8.03308583E-02  0.00000000E+00  6.12657765E-02  0.00000000E+00 -4.97333077E-03
  6.92624387E-04  0.00000000E+00  1.00219386E-03  0.00000000E+00  3.81780422E-03
  0.00000000E+00  7.29970548E-03  1.69379980E-02 -6.72342469E-02  3.34500272E-01
 -5.10876627E+00 -3.55542304E-03 -1.80452162E-02 -9.08314712E-02 -5.23003225E-02
  2.69654925E-02 -6.45003885E-02  1.59525492E+00  1.12429556E+00 -1.62394753E+00
 -5.52290518E-03 -3.26259797E-03 -1.21646755E-02 -6.47513321E-03  5.49530395E-03
  1.11137428E-02  1.95466291E-02 -6.75624801E-04 -4.79145826E-02 -3.15913109E-02
 -4.12012970E-03 -1.38900149E-04 -2.33190093E-03 -3.32161561E-03 -1.09119600E-03
 -1.47835708E-03 -1.17725499E-03 -5.49551349E-04  2.76975371E-02 -8.41776223E-01
 -8.95083430E-03 -1.31463660E-02  1.48755556E-03 -7.43085088E-03 -6.26535400E-02
  1.21665446E+00 -3.64546842E-03 -2.53800634E-02 -8.09754491E-04  2.05302842E-02
 -5.89321785E-02  1.45786035E+00  1.33100372E-02  0.00000000E+00  8.44342569E-03
 -5.49551349E-04  2.76975371E-02 -8.41776223E-01 -8.95083430E-03  1.31463660E-02
  1.48755556E-03 -7.43085088E-03 -6.26535400E-02  1.21665446E+00 -3.64546842E-03
  2.53800634E-02 -8.09754491E-04 -7.29970548E-03 -1.69379980E-02  6.72342469E-02
 -3.34500272E-01  5.10876627E+00 -3.55542304E-03 -1.80452162E-02  9.08314712E-02
 -5.23003225E-02  2.69654925E-02  6.45003885E-02  1.59525492E+00  1.12429556E+00
  1.62394753E+00  5.52290518E-03 -3.26259797E-03 -1.21646755E-02  6.47513321E-03
 -5.49530395E-03 -1.11137428E-02  1.95466291E-02 -6.75624801E-04  4.79145826E-02
  3.15913109E-02  4.12012970E-03 -1.38900149E-04 -2.33190093E-03  3.32161561E-03
  1.09119600E-03 -1.47835708E-03 -1.17725499E-03  2.30761099E-02  5.36368663E-02
 -1.49521534E-01  5.25605352E-01 -8.66125585E+00 -6.04516195E-02  0.00000000E+00
  7.40120262E-02  3.42723339E-02  0.00000000E+00  6.04217349E-02 -2.90631665E+00
  0.00000000E+00  2.28997603E+00 -3.83709847E-03  1.64201162E-03  0.00000000E+00
 -4.50200421E-03  0.00000000E+00  2.22108993E-03  8.03308583E-02  0.00000000E+00
 -6.12657765E-02  0.00000000E+00  4.97333077E-03  6.92624387E-04  0.00000000E+00
 -1.00219386E-03  0.00000000E+00  3.81780422E-03  0.00000000E+00 -7.29970548E-03
 -1.69379980E-02  6.72342469E-02 -3.34500272E-01  5.10876627E+00 -3.55542304E-03
  1.80452162E-02  9.08314712E-02 -5.23003225E-02 -2.69654925E-02  6.45003885E-02
  1.59525492E+00 -1.12429556E+00  1.62394753E+00  5.52290518E-03 -3.26259797E-03
  1.21646755E-02  6.47513321E-03  5.49530395E-03 -1.11137428E-02  1.95466291E-02
  6.75624801E-04  4.79145826E-02 -3.15913109E-02  4.12012970E-03 -1.38900149E-04
  2.33190093E-03  3.32161561E-03 -1.09119600E-03 -1.47835708E-03  1.17725499E-03
  7.43085088E-03  6.26535400E-02 -1.21665446E+00 -3.64546842E-03  2.53800634E-02
  8.09754491E-04  5.49551349E-04 -2.76975371E-02  8.41776223E-01 -8.95083430E-03
  1.31463660E-02 -1.48755556E-03 -2.05302842E-02  5.89321785E-02 -1.45786035E+00
  1.33100372E-02  0.00000000E+00 -8.44342569E-03  7.43085088E-03  6.26535400E-02
 -1.21665446E+00 -3.64546842E-03 -2.53800634E-02  8.09754491E-04  5.49551349E-04
 -2.76975371E-02  8.41776223E-01 -8.95083430E-03 -1.31463660E-02 -1.48755556E-03
  0.00000000E+00  0.00000000E+00  0.00000000E+00  0.00000000E+00  0.00000000E+00
 -3.35778075E-02  0.00000000E+00  0.00000000E+00 -7.49256026E-02  0.00000000E+00
  0.00000000E+00 -1.34185097E+00  0.00000000E+00  0.00000000E+00  0.00000000E+00
 -1.05529240E-02  0.00000000E+00  0.00000000E+00  0.00000000E+00  0.00000000E+00
 -4.10699577E-02  0.00000000E+00  0.00000000E+00  0.00000000E+00  0.00000000E+00
  1.17773394E-03  0.00000000E+00  0.00000000E+00  0.00000000E+00  6.10437506E-03
  0.00000000E+00  0.00000000E+00  0.00000000E+00  0.00000000E+00 -1.04601721E-02
  0.00000000E+00  0.00000000E+00  0.00000000E+00  0.00000000E+00  0.00000000E+00
 -1.04601721E-02  0.00000000E+00  0.00000000E+00  0.00000000E+00  0.00000000E+00
  0.00000000E+00  0.00000000E+00  0.00000000E+00  5.66381044E-02  0.00000000E+00
  0.00000000E+00  1.12230348E-01  0.00000000E+00  0.00000000E+00 -4.60231591E-01
  0.00000000E+00  0.00000000E+00  0.00000000E+00  6.09587551E-04  0.00000000E+00
  0.00000000E+00 -1.24913332E-03  0.00000000E+00  1.50620480E-02  0.00000000E+00
  0.00000000E+00  5.84681434E-02  0.00000000E+00 -1.05370395E-03  0.00000000E+00
  0.00000000E+00  1.99720422E-03  6.50652186E-03  0.00000000E+00  0.00000000E+00
  0.00000000E+00  0.00000000E+00  0.00000000E+00  0.00000000E+00 -5.66381044E-02
  0.00000000E+00  0.00000000E+00 -1.12230348E-01  0.00000000E+00  0.00000000E+00
  4.60231591E-01  0.00000000E+00  0.00000000E+00  0.00000000E+00 -6.09587551E-04
  0.00000000E+00  0.00000000E+00 -1.24913332E-03  0.00000000E+00 -1.50620480E-02
  0.00000000E+00  0.00000000E+00  5.84681434E-02  0.00000000E+00  1.05370395E-03
  0.00000000E+00  0.00000000E+00  1.99720422E-03 -6.50652186E-03  0.00000000E+00
  2.56398994E-03  5.25909564E-03 -1.13027723E-02  3.44834707E-03 -6.21426158E-02
 -8.07451895E-02 -6.55032833E-02  6.22535945E-02 -1.50070422E-02  2.10148514E-02
 -2.26134664E-02 -1.38973823E+00 -1.35927391E+00  1.14620745E+00  2.57478168E-03
 -7.22252179E-03  7.82792406E-03 -2.76006810E-03  9.36546684E-04  6.64307503E-03
 -2.21882465E-02  1.55744181E-02  8.65845445E-02 -1.43750405E-02  7.74432367E-03
  1.08734684E-03 -1.54194602E-03 -3.01595542E-03 -1.24875417E-03  1.20906241E-03
 -1.76007145E-03  0.00000000E+00  0.00000000E+00  0.00000000E+00  0.00000000E+00
  0.00000000E+00  0.00000000E+00 -6.05533360E-02  0.00000000E+00  0.00000000E+00
 -1.32139590E-01  0.00000000E+00  0.00000000E+00  5.86528380E-01  0.00000000E+00
  0.00000000E+00  0.00000000E+00  2.84351155E-03  0.00000000E+00  1.12794850E-02
  0.00000000E+00  0.00000000E+00 -6.95483712E-03  0.00000000E+00 -2.46310824E-02
  0.00000000E+00  0.00000000E+00  5.89871812E-04  0.00000000E+00 -1.62515281E-03
  0.00000000E+00  1.08804177E-03 -2.56398994E-03 -5.25909564E-03  1.13027723E-02
 -3.44834707E-03  6.21426158E-02  8.07451895E-02 -6.55032833E-02 -6.22535945E-02
  1.50070422E-02  2.10148514E-02  2.26134664E-02  1.38973823E+00 -1.35927391E+00
 -1.14620745E+00 -2.57478168E-03  7.22252179E-03  7.82792406E-03  2.76006810E-03
  9.36546684E-04 -6.64307503E-03  2.21882465E-02  1.55744181E-02 -8.65845445E-02
 -1.43750405E-02 -7.74432367E-03 -1.08734684E-03 -1.54194602E-03  3.01595542E-03
 -1.24875417E-03 -1.20906241E-03 -1.76007145E-03  1.22144775E-02 -6.73408737E-02
  2.02493173E+00  2.14751692E-02 -2.16632440E-03 -2.36175462E-02 -4.42857862E-03
  5.02483259E-02 -1.88763363E+00 -9.54196625E-05  2.07746000E-02 -1.64065255E-02
  0.00000000E+00  0.00000000E+00  0.00000000E+00  0.00000000E+00  5.60031056E-03
  0.00000000E+00 -1.22144775E-02  6.73408737E-02 -2.02493173E+00 -2.14751692E-02
 -2.16632440E-03  2.36175462E-02  4.42857862E-03 -5.02483259E-02  1.88763363E+00
  9.54196625E-05  2.07746000E-02  1.64065255E-02 -2.56398994E-03 -5.25909564E-03
  1.13027723E-02 -3.44834707E-03  6.21426158E-02 -8.07451895E-02  6.55032833E-02
 -6.22535945E-02 -1.50070422E-02 -2.10148514E-02  2.26134664E-02 -1.38973823E+00
  1.35927391E+00 -1.14620745E+00 -2.57478168E-03 -7.22252179E-03 -7.82792406E-03
  2.76006810E-03  9.36546684E-04 -6.64307503E-03 -2.21882465E-02 -1.55744181E-02
 -8.65845445E-02 -1.43750405E-02 -7.74432367E-03  1.08734684E-03  1.54194602E-03
  3.01595542E-03 -1.24875417E-03  1.20906241E-03  1.76007145E-03  0.00000000E+00
  0.00000000E+00  0.00000000E+00  0.00000000E+00  0.00000000E+00  0.00000000E+00
  6.05533360E-02  0.00000000E+00  0.00000000E+00  1.32139590E-01  0.00000000E+00
  0.00000000E+00 -5.86528380E-01  0.00000000E+00  0.00000000E+00  0.00000000E+00
 -2.84351155E-03  0.00000000E+00  1.12794850E-02  0.00000000E+00  0.00000000E+00
  6.95483712E-03  0.00000000E+00 -2.46310824E-02  0.00000000E+00  0.00000000E+00
 -5.89871812E-04  0.00000000E+00 -1.62515281E-03  0.00000000E+00 -1.08804177E-03
  2.56398994E-03  5.25909564E-03 -1.13027723E-02  3.44834707E-03 -6.21426158E-02
  8.07451895E-02  6.55032833E-02  6.22535945E-02  1.50070422E-02 -2.10148514E-02
 -2.26134664E-02  1.38973823E+00  1.35927391E+00  1.14620745E+00  2.57478168E-03
  7.22252179E-03 -7.82792406E-03 -2.76006810E-03  9.36546684E-04  6.64307503E-03
  2.21882465E-02 -1.55744181E-02  8.65845445E-02 -1.43750405E-02  7.74432367E-03
 -1.08734684E-03  1.54194602E-03 -3.01595542E-03 -1.24875417E-03 -1.20906241E-03
  1.76007145E-03  4.42857862E-03 -5.02483259E-02  1.88763363E+00 -9.54196625E-05
 -2.07746000E-02  1.64065255E-02 -1.22144775E-02  6.73408737E-02 -2.02493173E+00
  2.14751692E-02  2.16632440E-03  2.36175462E-02  0.00000000E+00  0.00000000E+00
  0.00000000E+00  0.00000000E+00 -5.60031056E-03  0.00000000E+00 -4.42857862E-03
  5.02483259E-02 -1.88763363E+00  9.54196625E-05 -2.07746000E-02 -1.64065255E-02
  1.22144775E-02 -6.73408737E-02  2.02493173E+00 -2.14751692E-02  2.16632440E-03
 -2.36175462E-02  0.00000000E+00  0.00000000E+00  0.00000000E+00  0.00000000E+00
  0.00000000E+00  0.00000000E+00  0.00000000E+00  0.00000000E+00  0.00000000E+00
  0.00000000E+00  0.00000000E+00  0.00000000E+00  0.00000000E+00  0.00000000E+00
  0.00000000E+00  0.00000000E+00  0.00000000E+00  0.00000000E+00 -3.91918603E-03
  0.00000000E+00  0.00000000E+00  0.00000000E+00  0.00000000E+00 -1.79340153E-02
  0.00000000E+00  0.00000000E+00  0.00000000E+00  0.00000000E+00  3.35338092E-03
  0.00000000E+00  0.00000000E+00  0.00000000E+00  0.00000000E+00  0.00000000E+00
 -1.07288917E-03  0.00000000E+00  0.00000000E+00  0.00000000E+00  0.00000000E+00
  0.00000000E+00  1.07288917E-03  0.00000000E+00  0.00000000E+00 -2.56718804E-02
 -6.01591903E-02  1.87245568E-01 -1.02175480E+00  2.00852575E+01  0.00000000E+00
  3.39419145E-02 -1.12384866E-02  0.00000000E+00  1.90576531E-01 -5.28979656E-02
  0.00000000E+00 -1.86553272E+00  4.92859176E+00  4.04479570E-03  0.00000000E+00
 -1.30679262E-03  4.48542054E-03  0.00000000E+00  8.82675710E-03  0.00000000E+00
  5.19972704E-02  8.72408907E-02  0.00000000E+00 -5.15232630E-03  0.00000000E+00
  1.05563458E-04  6.48491763E-03  0.00000000E+00  0.00000000E+00 -1.25950228E-03
  2.56718804E-02  6.01591903E-02 -1.87245568E-01  1.02175480E+00 -2.00852575E+01
  0.00000000E+00  3.39419145E-02  1.12384866E-02  0.00000000E+00  1.90576531E-01
  5.28979656E-02  0.00000000E+00 -1.86553272E+00 -4.92859176E+00 -4.04479570E-03
  0.00000000E+00 -1.30679262E-03 -4.48542054E-03  0.00000000E+00 -8.82675710E-03
  0.00000000E+00  5.19972704E-02 -8.72408907E-02  0.00000000E+00  5.15232630E-03
  0.00000000E+00  1.05563458E-04 -6.48491763E-03  0.00000000E+00  0.00000000E+00
 -1.25950228E-03 -3.40748113E-03 -7.00341862E-03 -1.37755396E-02  1.08533852E-01
  6.41770727E+00 -2.12226922E-02  1.10125162E-04  1.13892818E-02 -1.23708579E-01
 -7.41592853E-03 -7.09790920E-02 -2.87029772E+00  5.13454375E-01  8.85160150E-02
  5.46019560E-03 -2.89879811E-03  5.16722225E-03 -8.15299721E-03  5.12130671E-03
 -1.91869353E-02 -6.46837128E-02 -2.56652488E-02  7.43897022E-02  3.90657583E-03
  5.70467512E-04  2.31533392E-03 -9.39991693E-04 -4.51946477E-04 -2.98241147E-04
  1.86809603E-03  2.03035092E-03  0.00000000E+00  0.00000000E+00  0.00000000E+00
  0.00000000E+00  0.00000000E+00  0.00000000E+00 -5.58280039E-02  0.00000000E+00
  0.00000000E+00 -1.45787742E-01  0.00000000E+00  0.00000000E+00  1.61854050E-01
  0.00000000E+00  0.00000000E+00  0.00000000E+00  4.29674171E-03  0.00000000E+00
 -1.22875740E-03  0.00000000E+00  0.00000000E+00  5.81252299E-02  0.00000000E+00
  1.09544096E-02  0.00000000E+00  0.00000000E+00 -3.89089171E-03  0.00000000E+00
 -3.36839048E-03  0.00000000E+00  5.24234482E-03  3.40748113E-03  7.00341862E-03
  1.37755396E-02 -1.08533852E-01 -6.41770727E+00  2.12226922E-02  1.10125162E-04
 -1.13892818E-02  1.23708579E-01 -7.41592853E-03  7.09790920E-02  2.87029772E+00
  5.13454375E-01 -8.85160150E-02 -5.46019560E-03  2.89879811E-03  5.16722225E-03
  8.15299721E-03  5.12130671E-03  1.91869353E-02  6.46837128E-02 -2.56652488E-02
 -7.43897022E-02  3.90657583E-03 -5.70467512E-04 -2.31533392E-03 -9.39991693E-04
  4.51946477E-04 -2.98241147E-04 -1.86809603E-03  2.03035092E-03  7.74804766E-03
 -8.43321372E-02  8.09295185E-01  8.07445075E-03 -5.10214574E-04 -1.61791032E-02
 -4.27907304E-04 -9.78490114E-02 -1.05889721E+00 -2.34628830E-03 -3.34160257E-03
 -6.61516136E-03  0.00000000E+00  0.00000000E+00  0.00000000E+00  0.00000000E+00
 -4.07502425E-04  0.00000000E+00 -7.74804766E-03  8.43321372E-02 -8.09295185E-01
 -8.07445075E-03 -5.10214574E-04  1.61791032E-02  4.27907304E-04  9.78490114E-02
  1.05889721E+00  2.34628830E-03 -3.34160257E-03  6.61516136E-03 -3.40748113E-03
 -7.00341862E-03 -1.37755396E-02  1.08533852E-01  6.41770727E+00  2.12226922E-02
  1.10125162E-04  1.13892818E-02  1.23708579E-01 -7.41592853E-03 -7.09790920E-02
  2.87029772E+00  5.13454375E-01  8.85160150E-02  5.46019560E-03  2.89879811E-03
  5.16722225E-03 -8.15299721E-03 -5.12130671E-03 -1.91869353E-02  6.46837128E-02
 -2.56652488E-02  7.43897022E-02 -3.90657583E-03  5.70467512E-04 -2.31533392E-03
 -9.39991693E-04 -4.51946477E-04  2.98241147E-04 -1.86809603E-03  2.03035092E-03
  0.00000000E+00  0.00000000E+00  0.00000000E+00  0.00000000E+00  0.00000000E+00
  0.00000000E+00 -5.58280039E-02  0.00000000E+00  0.00000000E+00 -1.45787742E-01
  0.00000000E+00  0.00000000E+00  1.61854050E-01  0.00000000E+00  0.00000000E+00
  0.00000000E+00  4.29674171E-03  0.00000000E+00  1.22875740E-03  0.00000000E+00
  0.00000000E+00  5.81252299E-02  0.00000000E+00 -1.09544096E-02  0.00000000E+00
  0.00000000E+00 -3.89089171E-03  0.00000000E+00  3.36839048E-03  0.00000000E+00
  5.24234482E-03  3.40748113E-03  7.00341862E-03  1.37755396E-02 -1.08533852E-01
 -6.41770727E+00 -2.12226922E-02  1.10125162E-04 -1.13892818E-02 -1.23708579E-01
 -7.41592853E-03  7.09790920E-02 -2.87029772E+00  5.13454375E-01 -8.85160150E-02
 -5.46019560E-03 -2.89879811E-03  5.16722225E-03  8.15299721E-03 -5.12130671E-03
  1.91869353E-02 -6.46837128E-02 -2.56652488E-02 -7.43897022E-02 -3.90657583E-03
 -5.70467512E-04  2.31533392E-03 -9.39991693E-04  4.51946477E-04  2.98241147E-04
  1.86809603E-03  2.03035092E-03 -4.27907304E-04 -9.78490114E-02 -1.05889721E+00
  2.34628830E-03 -3.34160257E-03 -6.61516136E-03  7.74804766E-03 -8.43321372E-02
  8.09295185E-01 -8.07445075E-03 -5.10214574E-04 -1.61791032E-02  0.00000000E+00
  0.00000000E+00  0.00000000E+00  0.00000000E+00 -4.07502425E-04  0.00000000E+00
  4.27907304E-04  9.78490114E-02  1.05889721E+00 -2.34628830E-03 -3.34160257E-03
  6.61516136E-03 -7.74804766E-03  8.43321372E-02 -8.09295185E-01  8.07445075E-03
 -5.10214574E-04  1.61791032E-02  0.00000000E+00  0.00000000E+00  0.00000000E+00
  0.00000000E+00  0.00000000E+00  0.00000000E+00  1.63953866E-01  0.00000000E+00
  0.00000000E+00 -8.51871466E-02  0.00000000E+00  0.00000000E+00  2.28461593E+00
  0.00000000E+00  0.00000000E+00  0.00000000E+00 -9.72042132E-03  0.00000000E+00
  0.00000000E+00  0.00000000E+00  0.00000000E+00  3.59338115E-02  0.00000000E+00
  0.00000000E+00  0.00000000E+00  0.00000000E+00 -9.82124791E-03  0.00000000E+00
  0.00000000E+00  0.00000000E+00  2.76035278E-03 -3.96736401E-03 -5.78442657E-02
  2.06641840E+00  0.00000000E+00 -2.27462351E-02  1.88454659E-02  3.96736401E-03
  5.78442657E-02 -2.06641840E+00  0.00000000E+00 -2.27462351E-02 -1.88454659E-02
 -6.98015073E-03 -1.77907753E-02  8.99911554E-02 -6.47920329E-01  4.78277126E+00
  0.00000000E+00  7.21744534E-02 -3.33656954E-02  0.00000000E+00  1.46167697E-01
 -1.42054405E-01  0.00000000E+00  2.36621639E-01  1.51410149E+00 -7.50806498E-04
  0.00000000E+00  6.45277554E-03  1.10085975E-02  0.00000000E+00 -2.80801079E-02
  0.00000000E+00  4.19953636E-03 -1.19160388E-02  0.00000000E+00 -3.08769821E-03
  0.00000000E+00  4.14188674E-03  2.38000022E-03  0.00000000E+00  0.00000000E+00
  3.58575304E-04 -6.98015073E-03 -1.77907753E-02  8.99911554E-02 -6.47920329E-01
  4.78277126E+00  0.00000000E+00 -7.21744534E-02 -3.33656954E-02  0.00000000E+00
 -1.46167697E-01 -1.42054405E-01  0.00000000E+00 -2.36621639E-01  1.51410149E+00
 -7.50806498E-04  0.00000000E+00 -6.45277554E-03  1.10085975E-02  0.00000000E+00
 -2.80801079E-02  0.00000000E+00 -4.19953636E-03 -1.19160388E-02  0.00000000E+00
 -3.08769821E-03  0.00000000E+00 -4.14188674E-03  2.38000022E-03  0.00000000E+00
  0.00000000E+00 -3.58575304E-04 -4.99365680E-03 -1.05596398E-02 -2.24042050E-02
  3.40290685E-01 -2.33586133E+00 -2.05596185E-02  5.91964285E-02  3.19359125E-02
  9.22666839E-03  4.93066196E-02  5.51095976E-02  1.15664635E+00  2.44890507E-01
  4.14129683E-01 -9.02872924E-04  2.68116891E-03 -5.30651047E-03  2.03185044E-03
 -7.78953508E-03  2.07086399E-02 -1.81991436E-02 -6.14400000E-03 -1.67317656E-02
  8.43065675E-03  1.17997144E-03  1.11379825E-03  1.09595989E-03 -8.51465269E-03
 -1.23123500E-03  3.81955231E-03  9.03702412E-04 -8.52795558E-03 -1.86503284E-02
  2.01044982E-02  3.01903401E-01 -3.30239689E-01 -1.17331105E-01  0.00000000E+00
  8.90407634E-02 -8.15738754E-02  0.00000000E+00  2.02833256E-01 -8.68776521E-01
  0.00000000E+00  1.31363547E+00  1.12217709E-02  5.43870522E-03  0.00000000E+00
 -1.24564764E-02  0.00000000E+00  8.77743611E-03 -6.20809747E-02  0.00000000E+00
 -1.60206864E-03  0.00000000E+00 -3.96551903E-03 -1.64533093E-03  0.00000000E+00
  4.20339035E-03  0.00000000E+00 -1.98439728E-03  0.00000000E+00 -4.99365680E-03
 -1.05596398E-02 -2.24042050E-02  3.40290685E-01 -2.33586133E+00 -2.05596185E-02
 -5.91964285E-02  3.19359125E-02  9.22666839E-03 -4.93066196E-02  5.51095976E-02
  1.15664635E+00 -2.44890507E-01  4.14129683E-01 -9.02872924E-04  2.68116891E-03
  5.30651047E-03  2.03185044E-03  7.78953508E-03  2.07086399E-02 -1.81991436E-02
  6.14400000E-03 -1.67317656E-02 -8.43065675E-03  1.17997144E-03  1.11379825E-03
 -1.09595989E-03 -8.51465269E-03  1.23123500E-03  3.81955231E-03 -9.03702412E-04
 -8.91827273E-04 -6.90008408E-02  3.25925894E-01  1.26549348E-02  1.49084100E-03
 -4.69389086E-03  8.80417276E-04 -5.18110178E-02  8.13775552E-01  7.60490689E-03
 -1.17763108E-02  9.94923257E-03 -2.70686660E-02 -1.08240006E-01 -7.05168432E-02
 -6.13601546E-03  0.00000000E+00  1.88117811E-02 -8.91827273E-04 -6.90008408E-02
  3.25925894E-01  1.26549348E-02 -1.49084100E-03 -4.69389086E-03  8.80417276E-04
 -5.18110178E-02  8.13775552E-01  7.60490689E-03  1.17763108E-02  9.94923257E-03
 -4.99365680E-03 -1.05596398E-02 -2.24042050E-02  3.40290685E-01 -2.33586133E+00
  2.05596185E-02  5.91964285E-02  3.19359125E-02 -9.22666839E-03  4.93066196E-02
  5.51095976E-02 -1.15664635E+00  2.44890507E-01  4.14129683E-01 -9.02872924E-04
 -2.68116891E-03 -5.30651047E-03  2.03185044E-03  7.78953508E-03  2.07086399E-02
  1.81991436E-02 -6.14400000E-03 -1.67317656E-02 -8.43065675E-03  1.17997144E-03
 -1.11379825E-03  1.09595989E-03 -8.51465269E-03  1.23123500E-03 -3.81955231E-03
  9.03702412E-04 -8.52795558E-03 -1.86503284E-02  2.01044982E-02  3.01903401E-01
 -3.30239689E-01  1.17331105E-01  0.00000000E+00  8.90407634E-02  8.15738754E-02
  0.00000000E+00  2.02833256E-01  8.68776521E-01  0.00000000E+00  1.31363547E+00
  1.12217709E-02 -5.43870522E-03  0.00000000E+00 -1.24564764E-02  0.00000000E+00
  8.77743611E-03  6.20809747E-02  0.00000000E+00 -1.60206864E-03  0.00000000E+00
 -3.96551903E-03  1.64533093E-03  0.00000000E+00  4.20339035E-03  0.00000000E+00
  1.98439728E-03  0.00000000E+00 -4.99365680E-03 -1.05596398E-02 -2.24042050E-02
  3.40290685E-01 -2.33586133E+00  2.05596185E-02 -5.91964285E-02  3.19359125E-02
 -9.22666839E-03 -4.93066196E-02  5.51095976E-02 -1.15664635E+00 -2.44890507E-01
  4.14129683E-01 -9.02872924E-04 -2.68116891E-03  5.30651047E-03  2.03185044E-03
 -7.78953508E-03  2.07086399E-02  1.81991436E-02  6.14400000E-03 -1.67317656E-02
  8.43065675E-03  1.17997144E-03 -1.11379825E-03 -1.09595989E-03 -8.51465269E-03
 -1.23123500E-03 -3.81955231E-03 -9.03702412E-04  8.80417276E-04 -5.18110178E-02
  8.13775552E-01 -7.60490689E-03 -1.17763108E-02  9.94923257E-03 -8.91827273E-04
 -6.90008408E-02  3.25925894E-01 -1.26549348E-02  1.49084100E-03 -4.69389086E-03
 -2.70686660E-02 -1.08240006E-01 -7.05168432E-02  6.13601546E-03  0.00000000E+00
  1.88117811E-02  8.80417276E-04 -5.18110178E-02  8.13775552E-01 -7.60490689E-03
  1.17763108E-02  9.94923257E-03 -8.91827273E-04 -6.90008408E-02  3.25925894E-01
 -1.26549348E-02 -1.49084100E-03 -4.69389086E-03  1.26790365E-02  2.65825965E-02
  1.15036442E-02 -2.95988409E-01 -1.57500172E+00  0.00000000E+00  0.00000000E+00
  1.53517133E-01  0.00000000E+00  0.00000000E+00  2.81604951E-01  0.00000000E+00
  0.00000000E+00  1.49168731E+00  1.37316983E-03  0.00000000E+00  0.00000000E+00
  2.64735292E-02  0.00000000E+00 -3.80579665E-02  0.00000000E+00  0.00000000E+00
 -2.75566735E-02  0.00000000E+00  1.15790434E-03  0.00000000E+00  0.00000000E+00
  6.55378353E-03  0.00000000E+00  0.00000000E+00  0.00000000E+00 -4.30768942E-02
 -1.08860337E-01 -9.07969494E-01  0.00000000E+00  1.57153717E-02  9.18232119E-03
 -4.30768942E-02 -1.08860337E-01 -9.07969494E-01  0.00000000E+00 -1.57153717E-02
  9.18232119E-03  0.00000000E+00  0.00000000E+00  0.00000000E+00  0.00000000E+00
  0.00000000E+00 -3.94043217E-02  0.00000000E+00  0.00000000E+00 -1.63246543E-01
  0.00000000E+00  0.00000000E+00 -1.07726856E+00  0.00000000E+00  0.00000000E+00
  0.00000000E+00 -8.66503024E-03  0.00000000E+00  0.00000000E+00  2.82182044E-03
  0.00000000E+00 -4.98663020E-02  0.00000000E+00  0.00000000E+00 -6.31867928E-03
  0.00000000E+00 -4.16060802E-03  0.00000000E+00  0.00000000E+00  1.95725834E-04
 -4.76267430E-03  0.00000000E+00  0.00000000E+00  0.00000000E+00  0.00000000E+00
  0.00000000E+00  0.00000000E+00  3.94043217E-02  0.00000000E+00  0.00000000E+00
  1.63246543E-01  0.00000000E+00  0.00000000E+00  1.07726856E+00  0.00000000E+00
  0.00000000E+00  0.00000000E+00  8.66503024E-03  0.00000000E+00  0.00000000E+00
  2.82182044E-03  0.00000000E+00  4.98663020E-02  0.00000000E+00  0.00000000E+00
 -6.31867928E-03  0.00000000E+00  4.16060802E-03  0.00000000E+00  0.00000000E+00
  1.95725834E-04  4.76267430E-03  0.00000000E+00 -7.72078413E-03 -1.67372104E-02
 -1.11059933E-02  3.72769916E-01 -1.05494976E+00 -2.32559461E-02  1.11883092E-01
  9.71482071E-02  4.81627413E-02  1.07592061E-01  1.29872398E-01  2.69448953E-01
 -1.60818784E-03  1.20112005E+00 -9.15088572E-03  2.89503082E-04 -6.35655109E-03
  4.40814402E-04 -5.64963728E-03 -1.22793759E-03 -5.38089319E-02 -1.77260997E-02
 -7.57576173E-05  3.30661446E-02 -3.25448168E-03  1.43176737E-03 -8.47887293E-04
 -8.10552131E-03 -1.67259325E-03  5.42773536E-03  1.65642160E-03  0.00000000E+00
  0.00000000E+00  0.00000000E+00  0.00000000E+00  0.00000000E+00  0.00000000E+00
  1.38028548E-01  0.00000000E+00  0.00000000E+00  8.80241669E-02  0.00000000E+00
  0.00000000E+00  1.80570134E+00  0.00000000E+00  0.00000000E+00  0.00000000E+00
  2.41939641E-02  0.00000000E+00  4.65815802E-03  0.00000000E+00  0.00000000E+00
  1.61583215E-04  0.00000000E+00 -1.04795798E-02  0.00000000E+00  0.00000000E+00
  2.50514566E-03  0.00000000E+00 -1.80782099E-03  0.00000000E+00 -2.46836174E-03
  7.72078413E-03  1.67372104E-02  1.11059933E-02 -3.72769916E-01  1.05494976E+00
  2.32559461E-02  1.11883092E-01 -9.71482071E-02 -4.81627413E-02  1.07592061E-01
 -1.29872398E-01 -2.69448953E-01 -1.60818784E-03 -1.20112005E+00  9.15088572E-03
 -2.89503082E-04 -6.35655109E-03 -4.40814402E-04 -5.64963728E-03  1.22793759E-03
  5.38089319E-02 -1.77260997E-02  7.57576173E-05  3.30661446E-02  3.25448168E-03
 -1.43176737E-03 -8.47887293E-04  8.10552131E-03 -1.67259325E-03 -5.42773536E-03
  1.65642160E-03  1.55863105E-04 -1.25562096E-01  1.00758427E+00  2.54977385E-02
  1.96865666E-03 -5.20142207E-03  1.69487658E-02 -7.60226945E-02  3.86693759E-01
  3.68095162E-03 -1.57255110E-02  8.24741410E-03  0.00000000E+00  0.00000000E+00
  0.00000000E+00  0.00000000E+00  1.92900711E-02  0.00000000E+00 -1.55863105E-04
  1.25562096E-01 -1.00758427E+00 -2.54977385E-02  1.96865666E-03  5.20142207E-03
 -1.69487658E-02  7.60226945E-02 -3.86693759E-01 -3.68095162E-03 -1.57255110E-02
 -8.24741410E-03  7.72078413E-03  1.67372104E-02  1.11059933E-02 -3.72769916E-01
  1.05494976E+00 -2.32559461E-02 -1.11883092E-01 -9.71482071E-02  4.81627413E-02
 -1.07592061E-01 -1.29872398E-01  2.69448953E-01  1.60818784E-03 -1.20112005E+00
  9.15088572E-03  2.89503082E-04  6.35655109E-03 -4.40814402E-04 -5.64963728E-03
  1.22793759E-03 -5.38089319E-02  1.77260997E-02  7.57576173E-05  3.30661446E-02
  3.25448168E-03  1.43176737E-03  8.47887293E-04  8.10552131E-03 -1.67259325E-03
  5.42773536E-03 -1.65642160E-03  0.00000000E+00  0.00000000E+00  0.00000000E+00
  0.00000000E+00  0.00000000E+00  0.00000000E+00 -1.38028548E-01  0.00000000E+00
  0.00000000E+00 -8.80241669E-02  0.00000000E+00  0.00000000E+00 -1.80570134E+00
  0.00000000E+00  0.00000000E+00  0.00000000E+00 -2.41939641E-02  0.00000000E+00
  4.65815802E-03  0.00000000E+00  0.00000000E+00 -1.61583215E-04  0.00000000E+00
 -1.04795798E-02  0.00000000E+00  0.00000000E+00 -2.50514566E-03  0.00000000E+00
 -1.80782099E-03  0.00000000E+00  2.46836174E-03 -7.72078413E-03 -1.67372104E-02
 -1.11059933E-02  3.72769916E-01 -1.05494976E+00  2.32559461E-02 -1.11883092E-01
  9.71482071E-02 -4.81627413E-02 -1.07592061E-01  1.29872398E-01 -2.69448953E-01
  1.60818784E-03  1.20112005E+00 -9.15088572E-03 -2.89503082E-04  6.35655109E-03
  4.40814402E-04 -5.64963728E-03 -1.22793759E-03  5.38089319E-02  1.77260997E-02
 -7.57576173E-05  3.30661446E-02 -3.25448168E-03 -1.43176737E-03  8.47887293E-04
 -8.10552131E-03 -1.67259325E-03 -5.42773536E-03 -1.65642160E-03 -1.69487658E-02
  7.60226945E-02 -3.86693759E-01  3.68095162E-03  1.57255110E-02 -8.24741410E-03
 -1.55863105E-04  1.25562096E-01 -1.00758427E+00  2.54977385E-02 -1.96865666E-03
  5.20142207E-03  0.00000000E+00  0.00000000E+00  0.00000000E+00  0.00000000E+00
 -1.92900711E-02  0.00000000E+00  1.69487658E-02 -7.60226945E-02  3.86693759E-01
 -3.68095162E-03  1.57255110E-02  8.24741410E-03  1.55863105E-04 -1.25562096E-01
  1.00758427E+00 -2.54977385E-02 -1.96865666E-03 -5.20142207E-03  0.00000000E+00
  0.00000000E+00  0.00000000E+00  0.00000000E+00  0.00000000E+00  0.00000000E+00
  0.00000000E+00  0.00000000E+00  0.00000000E+00  0.00000000E+00  0.00000000E+00
  0.00000000E+00  0.00000000E+00  0.00000000E+00  0.00000000E+00  0.00000000E+00
  0.00000000E+00  0.00000000E+00  1.77433150E-02  0.00000000E+00  0.00000000E+00
  0.00000000E+00  0.00000000E+00  2.98631632E-02  0.00000000E+00  0.00000000E+00
  0.00000000E+00  0.00000000E+00 -3.39183302E-04  0.00000000E+00  0.00000000E+00
  0.00000000E+00  0.00000000E+00  0.00000000E+00 -1.42968555E-02  0.00000000E+00
  0.00000000E+00  0.00000000E+00  0.00000000E+00  0.00000000E+00  1.42968555E-02
  0.00000000E+00  0.00000000E+00  0.00000000E+00  0.00000000E+00  0.00000000E+00
  0.00000000E+00  0.00000000E+00  1.36889604E-01  0.00000000E+00  0.00000000E+00
  1.74132351E-01  0.00000000E+00  0.00000000E+00  1.04824530E+00  0.00000000E+00
  0.00000000E+00  0.00000000E+00  4.50468485E-03  0.00000000E+00  0.00000000E+00
 -6.44531597E-03  0.00000000E+00 -4.24001870E-02  0.00000000E+00  0.00000000E+00
 -2.58890136E-02  0.00000000E+00 -1.55620561E-03  0.00000000E+00  0.00000000E+00
 -1.89245761E-03 -2.54312531E-03  0.00000000E+00  0.00000000E+00  0.00000000E+00
  0.00000000E+00  0.00000000E+00  0.00000000E+00  1.36889604E-01  0.00000000E+00
  0.00000000E+00  1.74132351E-01  0.00000000E+00  0.00000000E+00  1.04824530E+00
  0.00000000E+00  0.00000000E+00  0.00000000E+00  4.50468485E-03  0.00000000E+00
  0.00000000E+00  6.44531597E-03  0.00000000E+00 -4.24001870E-02  0.00000000E+00
  0.00000000E+00  2.58890136E-02  0.00000000E+00 -1.55620561E-03  0.00000000E+00
  0.00000000E+00  1.89245761E-03 -2.54312531E-03  0.00000000E+00  2.04670855E-03
  4.43254982E-03  1.43571783E-06 -8.84696153E-03 -2.56338068E+00  4.11503018E-02
 -2.79657266E-02  2.06563635E-02 -3.22702778E-02 -5.60618519E-02 -6.62104012E-02
  1.32973718E+00 -1.17345516E+00  2.89760936E-01 -4.16715921E-03  8.82514828E-03
 -3.93576526E-03  1.14464799E-02 -1.00379909E-02  2.32335742E-02  1.46390668E-02
  1.04454632E-02  1.26358104E-02 -5.45149363E-03 -1.62762332E-05  3.42155991E-04
  3.19771385E-03  2.83271572E-03  8.01068589E-04 -6.44641270E-04 -8.42383023E-04
 -1.00553752E-03 -3.20529200E-03  3.72404594E-02 -4.31125006E-01  4.22462144E+00
 -5.47458726E-02  0.00000000E+00  8.44589421E-02 -9.47358506E-02  0.00000000E+00
  1.54023368E-01 -1.34101461E+00  0.00000000E+00 -1.87202366E+00 -1.34730756E-02
 -1.01245262E-02  0.00000000E+00  7.73991251E-03  0.00000000E+00  2.11182345E-02
  3.12425433E-02  0.00000000E+00 -2.86811348E-02  0.00000000E+00  3.41042305E-03
 -6.58752866E-04  0.00000000E+00 -6.08246631E-04  0.00000000E+00 -2.08055224E-03
  0.00000000E+00  2.04670855E-03  4.43254982E-03  1.43571783E-06 -8.84696153E-03
 -2.56338068E+00  4.11503018E-02  2.79657266E-02  2.06563635E-02 -3.22702778E-02
  5.60618519E-02 -6.62104012E-02  1.32973718E+00  1.17345516E+00  2.89760936E-01
 -4.16715921E-03  8.82514828E-03  3.93576526E-03  1.14464799E-02  1.00379909E-02
  2.32335742E-02  1.46390668E-02 -1.04454632E-02  1.26358104E-02  5.45149363E-03
 -1.62762332E-05  3.42155991E-04 -3.19771385E-03  2.83271572E-03 -8.01068589E-04
 -6.44641270E-04  8.42383023E-04 -2.55666273E-03  8.65730709E-03 -3.88065612E-01
  4.84257311E-03 -7.05024012E-03  1.51087070E-02 -2.16216294E-02 -2.72364354E-03
 -6.55685013E-01  6.16734138E-03  6.96967042E-03 -1.12386308E-03 -1.18570895E-02
  2.98246278E-02  6.39199130E-01  4.53881840E-03  0.00000000E+00 -1.69764746E-02
 -2.55666273E-03  8.65730709E-03 -3.88065612E-01  4.84257311E-03  7.05024012E-03
  1.51087070E-02 -2.16216294E-02 -2.72364354E-03 -6.55685013E-01  6.16734138E-03
 -6.96967042E-03 -1.12386308E-03 -2.04670855E-03 -4.43254982E-03 -1.43571783E-06
  8.84696153E-03  2.56338068E+00  4.11503018E-02  2.79657266E-02 -2.06563635E-02
 -3.22702778E-02  5.60618519E-02  6.62104012E-02  1.32973718E+00  1.17345516E+00
 -2.89760936E-01  4.16715921E-03  8.82514828E-03  3.93576526E-03 -1.14464799E-02
 -1.00379909E-02 -2.32335742E-02  1.46390668E-02 -1.04454632E-02 -1.26358104E-02
 -5.45149363E-03  1.62762332E-05  3.42155991E-04 -3.19771385E-03 -2.83271572E-03
  8.01068589E-04 -6.44641270E-04  8.42383023E-04  1.00553752E-03  3.20529200E-03
 -3.72404594E-02  4.31125006E-01 -4.22462144E+00 -5.47458726E-02  0.00000000E+00
 -8.44589421E-02 -9.47358506E-02  0.00000000E+00 -1.54023368E-01 -1.34101461E+00
  0.00000000E+00  1.87202366E+00  1.34730756E-02 -1.01245262E-02  0.00000000E+00
 -7.73991251E-03  0.00000000E+00 -2.11182345E-02  3.12425433E-02  0.00000000E+00
  2.86811348E-02  0.00000000E+00 -3.41042305E-03 -6.58752866E-04  0.00000000E+00
  6.08246631E-04  0.00000000E+00 -2.08055224E-03  0.00000000E+00 -2.04670855E-03
 -4.43254982E-03 -1.43571783E-06  8.84696153E-03  2.56338068E+00  4.11503018E-02
 -2.79657266E-02 -2.06563635E-02 -3.22702778E-02 -5.60618519E-02  6.62104012E-02
  1.32973718E+00 -1.17345516E+00 -2.89760936E-01  4.16715921E-03  8.82514828E-03
 -3.93576526E-03 -1.14464799E-02  1.00379909E-02 -2.32335742E-02  1.46390668E-02
  1.04454632E-02 -1.26358104E-02  5.45149363E-03  1.62762332E-05  3.42155991E-04
  3.19771385E-03 -2.83271572E-03 -8.01068589E-04 -6.44641270E-04 -8.42383023E-04
  2.16216294E-02  2.72364354E-03  6.55685013E-01  6.16734138E-03 -6.96967042E-03
  1.12386308E-03  2.55666273E-03 -8.65730709E-03  3.88065612E-01  4.84257311E-03
  7.05024012E-03 -1.51087070E-02  1.18570895E-02 -2.98246278E-02 -6.39199130E-01
  4.53881840E-03  0.00000000E+00  1.69764746E-02  2.16216294E-02  2.72364354E-03
  6.55685013E-01  6.16734138E-03  6.96967042E-03  1.12386308E-03  2.55666273E-03
 -8.65730709E-03  3.88065612E-01  4.84257311E-03 -7.05024012E-03 -1.51087070E-02
  0.00000000E+00  0.00000000E+00  0.00000000E+00  0.00000000E+00  0.00000000E+00
  3.61940530E-02  0.00000000E+00  0.00000000E+00  1.52622683E-01  0.00000000E+00
  0.00000000E+00 -1.10207475E+00  0.00000000E+00  0.00000000E+00  0.00000000E+00
 -2.42123321E-02  0.00000000E+00  0.00000000E+00  0.00000000E+00  0.00000000E+00
  1.12796615E-02  0.00000000E+00  0.00000000E+00  0.00000000E+00  0.00000000E+00
  5.66191104E-04  0.00000000E+00  0.00000000E+00  0.00000000E+00 -1.60626624E-03
  0.00000000E+00  0.00000000E+00  0.00000000E+00  0.00000000E+00 -1.48067078E-02
  0.00000000E+00  0.00000000E+00  0.00000000E+00  0.00000000E+00  0.00000000E+00
 -1.48067078E-02  0.00000000E+00  0.00000000E+00  1.60206031E-02  3.44102109E-02
  2.62559518E-02 -9.91697878E-01  5.93054181E+00  0.00000000E+00  1.58710284E-02
  1.01664293E-01  0.00000000E+00  3.81950637E-01  1.18527605E-01  0.00000000E+00
  2.72700374E-01  2.50041458E+00 -7.42213945E-03  0.00000000E+00  1.26478455E-03
 -4.27097310E-03  0.00000000E+00  6.64551690E-02  0.00000000E+00  3.04155607E-02
  1.49311291E-01  0.00000000E+00  1.69326104E-03  0.00000000E+00 -1.14333596E-02
  6.38310928E-03  0.00000000E+00  0.00000000E+00 -7.10270035E-03 -1.60206031E-02
 -3.44102109E-02 -2.62559518E-02  9.91697878E-01 -5.93054181E+00  0.00000000E+00
  1.58710284E-02 -1.01664293E-01  0.00000000E+00  3.81950637E-01 -1.18527605E-01
  0.00000000E+00  2.72700374E-01 -2.50041458E+00  7.42213945E-03  0.00000000E+00
  1.26478455E-03  4.27097310E-03  0.00000000E+00 -6.64551690E-02  0.00000000E+00
  3.04155607E-02 -1.49311291E-01  0.00000000E+00 -1.69326104E-03  0.00000000E+00
 -1.14333596E-02 -6.38310928E-03  0.00000000E+00  0.00000000E+00 -7.10270035E-03
  3.26443449E-03  6.80330489E-03 -1.08004466E-02 -1.34161444E-01  4.04207291E+00
  5.57033502E-03  3.20537909E-02  7.42663830E-02 -2.31517760E-03  8.20982766E-02
  3.56461009E-02 -1.39991789E+00  1.31745851E+00  1.20586556E+00  5.05424111E-04
 -7.59829515E-03 -1.23148832E-02  5.21223475E-03  2.60305412E-03  6.41449916E-03
 -1.07885119E-02  2.12606087E-02  4.26730422E-03 -1.69142988E-02 -2.76831259E-03
 -7.48702355E-04  1.66603964E-03 -2.94661756E-03  7.66565752E-04  6.97339733E-04
 -1.40704442E-03  0.00000000E+00  0.00000000E+00  0.00000000E+00  0.00000000E+00
  0.00000000E+00  0.00000000E+00  1.13985685E-01  0.00000000E+00  0.00000000E+00
  2.11230770E-01  0.00000000E+00  0.00000000E+00  2.11183478E+00  0.00000000E+00
  0.00000000E+00  0.00000000E+00  6.93141594E-03  0.00000000E+00  6.37012261E-03
  0.00000000E+00  0.00000000E+00 -3.81768458E-02  0.00000000E+00  1.15059291E-02
  0.00000000E+00  0.00000000E+00  4.72003615E-03  0.00000000E+00  3.63296325E-03
  0.00000000E+00 -1.29976611E-03 -3.26443449E-03 -6.80330489E-03  1.08004466E-02
  1.34161444E-01 -4.04207291E+00 -5.57033502E-03  3.20537909E-02 -7.42663830E-02
  2.31517760E-03  8.20982766E-02 -3.56461009E-02  1.39991789E+00  1.31745851E+00
 -1.20586556E+00 -5.05424111E-04  7.59829515E-03 -1.23148832E-02 -5.21223475E-03
  2.60305412E-03 -6.41449916E-03  1.07885119E-02  2.12606087E-02 -4.26730422E-03
 -1.69142988E-02  2.76831259E-03  7.48702355E-04  1.66603964E-03  2.94661756E-03
  7.66565752E-04 -6.97339733E-04 -1.40704442E-03  2.99844589E-02  2.30372007E-02
  1.08758996E+00  1.10887973E-02  5.33138015E-03 -3.83383423E-03  2.43053358E-02
  8.41072124E-02 -1.37844500E-01 -5.98287139E-03  9.53516010E-03  1.24595424E-02
  0.00000000E+00  0.00000000E+00  0.00000000E+00  0.00000000E+00  1.30348377E-02
  0.00000000E+00 -2.99844589E-02 -2.30372007E-02 -1.08758996E+00 -1.10887973E-02
  5.33138015E-03  3.83383423E-03 -2.43053358E-02 -8.41072124E-02  1.37844500E-01
  5.98287139E-03  9.53516010E-03 -1.24595424E-02  3.26443449E-03  6.80330489E-03
 -1.08004466E-02 -1.34161444E-01  4.04207291E+00 -5.57033502E-03  3.20537909E-02
  7.42663830E-02  2.31517760E-03  8.20982766E-02  3.56461009E-02  1.39991789E+00
  1.31745851E+00  1.20586556E+00  5.05424111E-04  7.59829515E-03 -1.23148832E-02
  5.21223475E-03 -2.60305412E-03  6.41449916E-03  1.07885119E-02  2.12606087E-02
  4.26730422E-03  1.69142988E-02 -2.76831259E-03  7.48702355E-04  1.66603964E-03
 -2.94661756E-03 -7.66565752E-04 -6.97339733E-04 -1.40704442E-03  0.00000000E+00
  0.00000000E+00  0.00000000E+00  0.00000000E+00  0.00000000E+00  0.00000000E+00
  1.13985685E-01  0.00000000E+00  0.00000000E+00  2.11230770E-01  0.00000000E+00
  0.00000000E+00  2.11183478E+00  0.00000000E+00  0.00000000E+00  0.00000000E+00
  6.93141594E-03  0.00000000E+00 -6.37012261E-03  0.00000000E+00  0.00000000E+00
 -3.81768458E-02  0.00000000E+00 -1.15059291E-02  0.00000000E+00  0.00000000E+00
  4.72003615E-03  0.00000000E+00 -3.63296325E-03  0.00000000E+00 -1.29976611E-03
 -3.26443449E-03 -6.80330489E-03  1.08004466E-02  1.34161444E-01 -4.04207291E+00
  5.57033502E-03  3.20537909E-02 -7.42663830E-02 -2.31517760E-03  8.20982766E-02
 -3.56461009E-02 -1.39991789E+00  1.31745851E+00 -1.20586556E+00 -5.05424111E-04
 -7.59829515E-03 -1.23148832E-02 -5.21223475E-03 -2.60305412E-03 -6.41449916E-03
 -1.07885119E-02  2.12606087E-02 -4.26730422E-03  1.69142988E-02  2.76831259E-03
 -7.48702355E-04  1.66603964E-03  2.94661756E-03 -7.66565752E-04  6.97339733E-04
 -1.40704442E-03  2.43053358E-02  8.41072124E-02 -1.37844500E-01  5.98287139E-03
  9.53516010E-03  1.24595424E-02  2.99844589E-02  2.30372007E-02  1.08758996E+00
 -1.10887973E-02  5.33138015E-03 -3.83383423E-03  0.00000000E+00  0.00000000E+00
  0.00000000E+00  0.00000000E+00  1.30348377E-02  0.00000000E+00 -2.43053358E-02
 -8.41072124E-02  1.37844500E-01 -5.98287139E-03  9.53516010E-03 -1.24595424E-02
 -2.99844589E-02 -2.30372007E-02 -1.08758996E+00  1.10887973E-02  5.33138015E-03
  3.83383423E-03  0.00000000E+00  0.00000000E+00  0.00000000E+00  0.00000000E+00
  0.00000000E+00  0.00000000E+00 -9.20449290E-03  0.00000000E+00  0.00000000E+00
 -4.45913617E-03  0.00000000E+00  0.00000000E+00 -5.97869035E-01  0.00000000E+00
  0.00000000E+00  0.00000000E+00  8.13169268E-03  0.00000000E+00  0.00000000E+00
  0.00000000E+00  0.00000000E+00 -3.36685928E-02  0.00000000E+00  0.00000000E+00
  0.00000000E+00  0.00000000E+00 -2.94866272E-03  0.00000000E+00  0.00000000E+00
  0.00000000E+00  7.04258790E-03 -1.01639605E-02 -6.33750907E-02 -2.07594603E-01
  0.00000000E+00 -9.51809047E-03 -6.15374724E-03  1.01639605E-02  6.33750907E-02
  2.07594603E-01  0.00000000E+00 -9.51809047E-03  6.15374724E-03  2.38366124E-03
  2.40957718E-03  1.04681480E-01 -1.23539869E+00  2.16643590E+00  0.00000000E+00
 -4.43250407E-02 -1.06865226E-01  0.00000000E+00  1.35386350E-02 -4.07741318E-01
  0.00000000E+00 -6.14854746E-01  1.57750576E+00 -1.39063854E-02  0.00000000E+00
  1.24441292E-02 -8.24827050E-04  0.00000000E+00  5.26377624E-04  0.00000000E+00
  1.02743329E-02 -3.58232820E-02  0.00000000E+00 -1.40045284E-03  0.00000000E+00
  3.76497455E-03 -1.01464113E-03  0.00000000E+00  0.00000000E+00 -5.59245161E-04
  2.38366124E-03  2.40957718E-03  1.04681480E-01 -1.23539869E+00  2.16643590E+00
  0.00000000E+00  4.43250407E-02 -1.06865226E-01  0.00000000E+00 -1.35386350E-02
 -4.07741318E-01  0.00000000E+00  6.14854746E-01  1.57750576E+00 -1.39063854E-02
  0.00000000E+00 -1.24441292E-02 -8.24827050E-04  0.00000000E+00  5.26377624E-04
  0.00000000E+00 -1.02743329E-02 -3.58232820E-02  0.00000000E+00 -1.40045284E-03
  0.00000000E+00 -3.76497455E-03 -1.01464113E-03  0.00000000E+00  0.00000000E+00
  5.59245161E-04  1.80642966E-03  3.14211422E-03  1.78718658E-02 -2.15889492E-01
 -1.54455877E+00 -5.70571677E-02 -2.71295761E-02 -3.24573629E-02 -4.19751646E-04
 -7.41620471E-03 -7.48635921E-02 -6.54037321E-01 -2.87775989E-01  7.86483226E-02
 -3.40372642E-03 -2.52464650E-03 -1.84352791E-03 -4.86360322E-03  1.01708707E-02
  1.94873642E-02  2.64400223E-02  4.27635954E-02  1.07394736E-02 -2.88693944E-02
  3.98539949E-03 -2.26742073E-03  6.48413581E-04 -2.88828948E-03  1.35567509E-03
 -3.71990441E-04 -1.46722741E-03 -1.20402490E-02 -2.65200321E-02  3.85380649E-02
  2.87130566E-01  4.32660122E-01 -9.73665166E-03  0.00000000E+00 -6.00851634E-02
 -6.15049311E-02  0.00000000E+00  1.25043924E-01  1.13727007E+00  0.00000000E+00
 -4.34269957E-01 -2.75545108E-03  1.25682425E-03  0.00000000E+00  1.70396082E-02
  0.00000000E+00  1.20247894E-02 -1.03419363E-01  0.00000000E+00 -1.62338825E-02
  0.00000000E+00 -3.42800545E-03  5.59216378E-03  0.00000000E+00  5.69046806E-03
  0.00000000E+00 -8.57665664E-05  0.00000000E+00  1.80642966E-03  3.14211422E-03
  1.78718658E-02 -2.15889492E-01 -1.54455877E+00 -5.70571677E-02  2.71295761E-02
 -3.24573629E-02 -4.19751646E-04  7.41620471E-03 -7.48635921E-02 -6.54037321E-01
  2.87775989E-01  7.86483226E-02 -3.40372642E-03 -2.52464650E-03  1.84352791E-03
 -4.86360322E-03 -1.01708707E-02  1.94873642E-02  2.64400223E-02 -4.27635954E-02
  1.07394736E-02  2.88693944E-02  3.98539949E-03 -2.26742073E-03 -6.48413581E-04
 -2.88828948E-03 -1.35567509E-03 -3.71990441E-04  1.46722741E-03 -7.87647576E-03
 -5.25547469E-03  9.12184902E-01  6.55676292E-03  1.31324280E-02 -2.97954707E-03
  2.53948921E-02  2.04949822E-01 -1.85627899E-01 -8.62805688E-03  1.17024258E-02
 -1.40218255E-02  1.21396441E-02  2.51925047E-02 -3.59193818E-01  4.47906332E-03
  0.00000000E+00 -3.76514923E-03 -7.87647576E-03 -5.25547469E-03  9.12184902E-01
  6.55676292E-03 -1.31324280E-02 -2.97954707E-03  2.53948921E-02  2.04949822E-01
 -1.85627899E-01 -8.62805688E-03 -1.17024258E-02 -1.40218255E-02  1.80642966E-03
  3.14211422E-03  1.78718658E-02 -2.15889492E-01 -1.54455877E+00  5.70571677E-02
 -2.71295761E-02 -3.24573629E-02  4.19751646E-04 -7.41620471E-03 -7.48635921E-02
  6.54037321E-01 -2.87775989E-01  7.86483226E-02 -3.40372642E-03  2.52464650E-03
 -1.84352791E-03 -4.86360322E-03 -1.01708707E-02  1.94873642E-02 -2.64400223E-02
  4.27635954E-02  1.07394736E-02  2.88693944E-02  3.98539949E-03  2.26742073E-03
  6.48413581E-04 -2.88828948E-03 -1.35567509E-03  3.71990441E-04 -1.46722741E-03
 -1.20402490E-02 -2.65200321E-02  3.85380649E-02  2.87130566E-01  4.32660122E-01
  9.73665166E-03  0.00000000E+00 -6.00851634E-02  6.15049311E-02  0.00000000E+00
  1.25043924E-01 -1.13727007E+00  0.00000000E+00 -4.34269957E-01 -2.75545108E-03
 -1.25682425E-03  0.00000000E+00  1.70396082E-02  0.00000000E+00  1.20247894E-02
  1.03419363E-01  0.00000000E+00 -1.62338825E-02  0.00000000E+00 -3.42800545E-03
 -5.59216378E-03  0.00000000E+00  5.69046806E-03  0.00000000E+00  8.57665664E-05
  0.00000000E+00  1.80642966E-03  3.14211422E-03  1.78718658E-02 -2.15889492E-01
 -1.54455877E+00  5.70571677E-02  2.71295761E-02 -3.24573629E-02  4.19751646E-04
  7.41620471E-03 -7.48635921E-02  6.54037321E-01  2.87775989E-01  7.86483226E-02
 -3.40372642E-03  2.52464650E-03  1.84352791E-03 -4.86360322E-03  1.01708707E-02
  1.94873642E-02 -2.64400223E-02 -4.27635954E-02  1.07394736E-02 -2.88693944E-02
  3.98539949E-03  2.26742073E-03 -6.48413581E-04 -2.88828948E-03  1.35567509E-03
  3.71990441E-04  1.46722741E-03  2.53948921E-02  2.04949822E-01 -1.85627899E-01
  8.62805688E-03  1.17024258E-02 -1.40218255E-02 -7.87647576E-03 -5.25547469E-03
  9.12184902E-01 -6.55676292E-03  1.31324280E-02 -2.97954707E-03  1.21396441E-02
  2.51925047E-02 -3.59193818E-01 -4.47906332E-03  0.00000000E+00 -3.76514923E-03
  2.53948921E-02  2.04949822E-01 -1.85627899E-01  8.62805688E-03 -1.17024258E-02
 -1.40218255E-02 -7.87647576E-03 -5.25547469E-03  9.12184902E-01 -6.55676292E-03
 -1.31324280E-02 -2.97954707E-03 -5.76885257E-03 -1.38201881E-02  1.46630112E-02
  5.44089902E-01 -2.59317679E-01  0.00000000E+00  0.00000000E+00 -7.53663498E-02
  0.00000000E+00  0.00000000E+00 -2.98949024E-02  0.00000000E+00  0.00000000E+00
  1.49684605E+00  2.05928248E-02  0.00000000E+00  0.00000000E+00  1.09670659E-02
  0.00000000E+00 -4.84794072E-02  0.00000000E+00  0.00000000E+00 -1.40489606E-01
  0.00000000E+00 -1.04568337E-02  0.00000000E+00  0.00000000E+00 -3.15446686E-03
  0.00000000E+00  0.00000000E+00  0.00000000E+00 -1.38386868E-02 -1.92283065E-01
 -8.99585479E-02  0.00000000E+00 -5.52720393E-03  2.40167912E-02 -1.38386868E-02
 -1.92283065E-01 -8.99585479E-02  0.00000000E+00  5.52720393E-03  2.40167912E-02
  0.00000000E+00  0.00000000E+00  0.00000000E+00  0.00000000E+00  0.00000000E+00
 -1.37510822E-02  0.00000000E+00  0.00000000E+00  2.34716831E-02  0.00000000E+00
  0.00000000E+00 -7.74574095E-01  0.00000000E+00  0.00000000E+00  0.00000000E+00
  1.71132406E-02  0.00000000E+00  0.00000000E+00  1.30856172E-02  0.00000000E+00
 -4.59716667E-02  0.00000000E+00  0.00000000E+00 -1.58653198E-02  0.00000000E+00
 -2.57634301E-03  0.00000000E+00  0.00000000E+00 -6.58801097E-03 -1.57404126E-03
  0.00000000E+00  0.00000000E+00  0.00000000E+00  0.00000000E+00  0.00000000E+00
  0.00000000E+00 -1.37510822E-02  0.00000000E+00  0.00000000E+00  2.34716831E-02
  0.00000000E+00  0.00000000E+00 -7.74574095E-01  0.00000000E+00  0.00000000E+00
  0.00000000E+00  1.71132406E-02  0.00000000E+00  0.00000000E+00 -1.30856172E-02
  0.00000000E+00 -4.59716667E-02  0.00000000E+00  0.00000000E+00  1.58653198E-02
  0.00000000E+00 -2.57634301E-03  0.00000000E+00  0.00000000E+00  6.58801097E-03
 -1.57404126E-03  0.00000000E+00 -3.01507956E-03 -5.94958534E-03 -3.21814666E-02
  3.08118517E-01 -7.32491211E-01 -7.08757543E-02 -5.19763062E-03 -6.00749222E-02
 -1.15456093E-01  2.29161091E-03 -1.58074984E-01 -5.64077599E-01 -3.38876672E-01
 -4.10789529E-02 -9.72190141E-03  6.24458829E-03  1.27313904E-03  1.22083219E-03
  4.82983330E-03 -2.56034968E-02 -1.21640976E-02 -7.17787876E-03  2.73703477E-03
  2.24455146E-02  5.55891572E-05  4.03957902E-03 -2.21811749E-03 -4.31368676E-03
  2.68427437E-03 -7.45099123E-04  3.47365608E-03  7.38528074E-03  1.71307237E-02
 -2.85934148E-02  7.86869244E-03 -1.70617101E+00  1.26168577E-01  0.00000000E+00
 -6.97443324E-02  1.12462913E-01  0.00000000E+00 -1.01608759E-01  2.09051607E+00
  0.00000000E+00 -2.12588452E+00  1.20973110E-03 -1.88110159E-02  0.00000000E+00
  1.38953473E-02  0.00000000E+00  4.62542122E-02  2.40981565E-02  0.00000000E+00
 -3.58951349E-02  0.00000000E+00  5.19621625E-03 -6.03501787E-03  0.00000000E+00
 -5.76386602E-03  0.00000000E+00  2.17143922E-03  0.00000000E+00 -3.01507956E-03
 -5.94958534E-03 -3.21814666E-02  3.08118517E-01 -7.32491211E-01 -7.08757543E-02
  5.19763062E-03 -6.00749222E-02 -1.15456093E-01 -2.29161091E-03 -1.58074984E-01
 -5.64077599E-01  3.38876672E-01 -4.10789529E-02 -9.72190141E-03  6.24458829E-03
 -1.27313904E-03  1.22083219E-03 -4.82983330E-03 -2.56034968E-02 -1.21640976E-02
  7.17787876E-03  2.73703477E-03 -2.24455146E-02  5.55891572E-05  4.03957902E-03
  2.21811749E-03 -4.31368676E-03 -2.68427437E-03 -7.45099123E-04 -3.47365608E-03
 -1.87577817E-02 -1.30205523E-01  4.90567419E-01  1.78145108E-02  1.73352503E-03
  5.75127624E-04  9.82810781E-03 -1.60744787E-02  8.10716124E-02 -3.39117479E-03
 -1.00463638E-02 -6.22881031E-03 -2.63528853E-02  2.26477248E-03 -5.22363276E-01
 -1.09295932E-03  0.00000000E+00 -1.72795841E-02 -1.87577817E-02 -1.30205523E-01
  4.90567419E-01  1.78145108E-02 -1.73352503E-03  5.75127624E-04  9.82810781E-03
 -1.60744787E-02  8.10716124E-02 -3.39117479E-03  1.00463638E-02 -6.22881031E-03
  3.01507956E-03  5.94958534E-03  3.21814666E-02 -3.08118517E-01  7.32491211E-01
 -7.08757543E-02  5.19763062E-03  6.00749222E-02 -1.15456093E-01 -2.29161091E-03
  1.58074984E-01 -5.64077599E-01  3.38876672E-01  4.10789529E-02  9.72190141E-03
  6.24458829E-03 -1.27313904E-03 -1.22083219E-03  4.82983330E-03  2.56034968E-02
 -1.21640976E-02  7.17787876E-03 -2.73703477E-03  2.24455146E-02 -5.55891572E-05
  4.03957902E-03  2.21811749E-03  4.31368676E-03  2.68427437E-03 -7.45099123E-04
 -3.47365608E-03 -7.38528074E-03 -1.71307237E-02  2.85934148E-02 -7.86869244E-03
  1.70617101E+00  1.26168577E-01  0.00000000E+00  6.97443324E-02  1.12462913E-01
  0.00000000E+00  1.01608759E-01  2.09051607E+00  0.00000000E+00  2.12588452E+00
 -1.20973110E-03 -1.88110159E-02  0.00000000E+00 -1.38953473E-02  0.00000000E+00
 -4.62542122E-02  2.40981565E-02  0.00000000E+00  3.58951349E-02  0.00000000E+00
 -5.19621625E-03 -6.03501787E-03  0.00000000E+00  5.76386602E-03  0.00000000E+00
  2.17143922E-03  0.00000000E+00  3.01507956E-03  5.94958534E-03  3.21814666E-02
 -3.08118517E-01  7.32491211E-01 -7.08757543E-02 -5.19763062E-03  6.00749222E-02
 -1.15456093E-01  2.29161091E-03  1.58074984E-01 -5.64077599E-01 -3.38876672E-01
  4.10789529E-02  9.72190141E-03  6.24458829E-03  1.27313904E-03 -1.22083219E-03
 -4.82983330E-03  2.56034968E-02 -1.21640976E-02 -7.17787876E-03 -2.73703477E-03
 -2.24455146E-02 -5.55891572E-05  4.03957902E-03 -2.21811749E-03  4.31368676E-03
 -2.68427437E-03 -7.45099123E-04  3.47365608E-03 -9.82810781E-03  1.60744787E-02
 -8.10716124E-02 -3.39117479E-03  1.00463638E-02  6.22881031E-03  1.87577817E-02
  1.30205523E-01 -4.90567419E-01  1.78145108E-02 -1.73352503E-03 -5.75127624E-04
  2.63528853E-02 -2.26477248E-03  5.22363276E-01 -1.09295932E-03  0.00000000E+00
  1.72795841E-02 -9.82810781E-03  1.60744787E-02 -8.10716124E-02 -3.39117479E-03
 -1.00463638E-02  6.22881031E-03  1.87577817E-02  1.30205523E-01 -4.90567419E-01
  1.78145108E-02  1.73352503E-03 -5.75127624E-04  0.00000000E+00  0.00000000E+00
  0.00000000E+00  0.00000000E+00  0.00000000E+00  2.11605324E-01  0.00000000E+00
  0.00000000E+00  3.70304458E-01  0.00000000E+00  0.00000000E+00  3.48303864E+00
  0.00000000E+00  0.00000000E+00  0.00000000E+00  1.78548859E-02  0.00000000E+00
  0.00000000E+00  0.00000000E+00  0.00000000E+00 -2.12055263E-02  0.00000000E+00
  0.00000000E+00  0.00000000E+00  0.00000000E+00  4.81436354E-03  0.00000000E+00
  0.00000000E+00  0.00000000E+00 -2.66923121E-04  0.00000000E+00  0.00000000E+00
  0.00000000E+00  0.00000000E+00  1.43292337E-02  0.00000000E+00  0.00000000E+00
  0.00000000E+00  0.00000000E+00  0.00000000E+00  1.43292337E-02  0.00000000E+00
  0.00000000E+00  0.00000000E+00  0.00000000E+00  0.00000000E+00  0.00000000E+00
  0.00000000E+00  8.79238112E-02  0.00000000E+00  0.00000000E+00  1.55775400E-01
  0.00000000E+00  0.00000000E+00  3.67220511E+00  0.00000000E+00  0.00000000E+00
  0.00000000E+00  4.03793822E-03  0.00000000E+00  0.00000000E+00  5.86115976E-03
  0.00000000E+00  4.12153090E-03  0.00000000E+00  0.00000000E+00 -1.71541066E-02
  0.00000000E+00 -3.35146960E-04  0.00000000E+00  0.00000000E+00  1.57703651E-03
  2.51957240E-03  0.00000000E+00  0.00000000E+00  0.00000000E+00  0.00000000E+00
  0.00000000E+00  0.00000000E+00 -8.79238112E-02  0.00000000E+00  0.00000000E+00
 -1.55775400E-01  0.00000000E+00  0.00000000E+00 -3.67220511E+00  0.00000000E+00
  0.00000000E+00  0.00000000E+00 -4.03793822E-03  0.00000000E+00  0.00000000E+00
  5.86115976E-03  0.00000000E+00 -4.12153090E-03  0.00000000E+00  0.00000000E+00
 -1.71541066E-02  0.00000000E+00  3.35146960E-04  0.00000000E+00  0.00000000E+00
  1.57703651E-03 -2.51957240E-03  0.00000000E+00  2.02020777E-03  3.45641856E-03
 -1.21769624E-02 -1.31044785E-01  3.19621315E+00  2.47997699E-02  6.82271995E-02
 -1.72740017E-02  4.67967676E-02  4.58485341E-03  8.88514891E-02 -9.92971577E-01
  1.50186542E+00 -1.92050793E+00  2.50301065E-03 -7.76898675E-03  1.22897206E-02
 -1.19704748E-02  5.72518510E-03 -1.83570334E-02 -1.75910515E-02 -7.10693972E-02
 -1.68876111E-02 -1.57504340E-02 -1.67753260E-03  1.36232806E-05 -2.12875527E-03
 -6.47593771E-03  1.57049968E-03  3.36945934E-03  8.91572451E-03  0.00000000E+00
  0.00000000E+00  0.00000000E+00  0.00000000E+00  0.00000000E+00  0.00000000E+00
 -1.04278717E-01  0.00000000E+00  0.00000000E+00 -2.51620371E-01  0.00000000E+00
  0.00000000E+00  2.70707964E-01  0.00000000E+00  0.00000000E+00  0.00000000E+00
  1.40826363E-02  0.00000000E+00  8.47067593E-03  0.00000000E+00  0.00000000E+00
 -2.04360755E-03  0.00000000E+00 -1.43482648E-02  0.00000000E+00  0.00000000E+00
 -1.65178397E-03  0.00000000E+00 -8.83796524E-04  0.00000000E+00 -3.43670906E-04
 -2.02020777E-03 -3.45641856E-03  1.21769624E-02  1.31044785E-01 -3.19621315E+00
 -2.47997699E-02  6.82271995E-02  1.72740017E-02 -4.67967676E-02  4.58485341E-03
 -8.88514891E-02  9.92971577E-01  1.50186542E+00  1.92050793E+00 -2.50301065E-03
  7.76898675E-03  1.22897206E-02  1.19704748E-02  5.72518510E-03  1.83570334E-02
  1.75910515E-02 -7.10693972E-02  1.68876111E-02 -1.57504340E-02  1.67753260E-03
 -1.36232806E-05 -2.12875527E-03  6.47593771E-03  1.57049968E-03 -3.36945934E-03
  8.91572451E-03  9.98752741E-03 -6.86448845E-02 -6.73560621E-01 -4.53077977E-03
 -5.16823042E-03 -7.58321054E-03  1.38594537E-02 -1.73609984E-01  1.85735710E+00
 -4.20650205E-03 -3.48772615E-02  3.39562952E-03  0.00000000E+00  0.00000000E+00
  0.00000000E+00  0.00000000E+00  1.72729514E-02  0.00000000E+00 -9.98752741E-03
  6.86448845E-02  6.73560621E-01  4.53077977E-03 -5.16823042E-03  7.58321054E-03
 -1.38594537E-02  1.73609984E-01 -1.85735710E+00  4.20650205E-03 -3.48772615E-02
 -3.39562952E-03 -2.02020777E-03 -3.45641856E-03  1.21769624E-02  1.31044785E-01
 -3.19621315E+00  2.47997699E-02 -6.82271995E-02  1.72740017E-02  4.67967676E-02
 -4.58485341E-03 -8.88514891E-02 -9.92971577E-01 -1.50186542E+00  1.92050793E+00
 -2.50301065E-03 -7.76898675E-03 -1.22897206E-02  1.19704748E-02  5.72518510E-03
  1.83570334E-02 -1.75910515E-02  7.10693972E-02  1.68876111E-02 -1.57504340E-02
  1.67753260E-03  1.36232806E-05  2.12875527E-03  6.47593771E-03  1.57049968E-03
  3.36945934E-03 -8.91572451E-03  0.00000000E+00  0.00000000E+00  0.00000000E+00
  0.00000000E+00  0.00000000E+00  0.00000000E+00  1.04278717E-01  0.00000000E+00
  0.00000000E+00  2.51620371E-01  0.00000000E+00  0.00000000E+00 -2.70707964E-01
  0.00000000E+00  0.00000000E+00  0.00000000E+00 -1.40826363E-02  0.00000000E+00
  8.47067593E-03  0.00000000E+00  0.00000000E+00  2.04360755E-03  0.00000000E+00
 -1.43482648E-02  0.00000000E+00  0.00000000E+00  1.65178397E-03  0.00000000E+00
 -8.83796524E-04  0.00000000E+00  3.43670906E-04  2.02020777E-03  3.45641856E-03
 -1.21769624E-02 -1.31044785E-01  3.19621315E+00 -2.47997699E-02 -6.82271995E-02
 -1.72740017E-02 -4.67967676E-02 -4.58485341E-03  8.88514891E-02  9.92971577E-01
 -1.50186542E+00 -1.92050793E+00  2.50301065E-03  7.76898675E-03 -1.22897206E-02
 -1.19704748E-02  5.72518510E-03 -1.83570334E-02  1.75910515E-02  7.10693972E-02
 -1.68876111E-02 -1.57504340E-02 -1.67753260E-03 -1.36232806E-05  2.12875527E-03
 -6.47593771E-03  1.57049968E-03 -3.36945934E-03 -8.91572451E-03 -1.38594537E-02
  1.73609984E-01 -1.85735710E+00 -4.20650205E-03  3.48772615E-02 -3.39562952E-03
 -9.98752741E-03  6.86448845E-02  6.73560621E-01 -4.53077977E-03  5.16823042E-03
  7.58321054E-03  0.00000000E+00  0.00000000E+00  0.00000000E+00  0.00000000E+00
 -1.72729514E-02  0.00000000E+00  1.38594537E-02 -1.73609984E-01  1.85735710E+00
  4.20650205E-03  3.48772615E-02  3.39562952E-03  9.98752741E-03 -6.86448845E-02
 -6.73560621E-01  4.53077977E-03  5.16823042E-03 -7.58321054E-03  0.00000000E+00
  0.00000000E+00  0.00000000E+00  0.00000000E+00  0.00000000E+00  0.00000000E+00
  0.00000000E+00  0.00000000E+00  0.00000000E+00  0.00000000E+00  0.00000000E+00
  0.00000000E+00  0.00000000E+00  0.00000000E+00  0.00000000E+00  0.00000000E+00
  0.00000000E+00  0.00000000E+00  6.86184256E-04  0.00000000E+00  0.00000000E+00
  0.00000000E+00  0.00000000E+00 -3.01856326E-02  0.00000000E+00  0.00000000E+00
  0.00000000E+00  0.00000000E+00  3.14488897E-03  0.00000000E+00  0.00000000E+00
  0.00000000E+00  0.00000000E+00  0.00000000E+00 -3.92990755E-03  0.00000000E+00
  0.00000000E+00  0.00000000E+00  0.00000000E+00  0.00000000E+00  3.92990755E-03
  0.00000000E+00  0.00000000E+00  8.24135004E-03  1.71571549E-02 -6.13151056E-03
 -5.41856294E-01  3.64824468E+00  0.00000000E+00  2.11125669E-02 -1.63039132E-02
  0.00000000E+00  7.47866502E-02 -1.19757876E-01  0.00000000E+00 -1.36225844E+00
  1.01094007E+00 -2.33722180E-03  0.00000000E+00  2.42810163E-03 -2.96560072E-03
  0.00000000E+00 -5.01056117E-02  0.00000000E+00  4.36754447E-02 -1.50294946E-02
  0.00000000E+00 -3.84696431E-03  0.00000000E+00  4.49774013E-03 -1.59589270E-03
  0.00000000E+00  0.00000000E+00  6.37329336E-03 -8.24135004E-03 -1.71571549E-02
  6.13151056E-03  5.41856294E-01 -3.64824468E+00  0.00000000E+00  2.11125669E-02
  1.63039132E-02  0.00000000E+00  7.47866502E-02  1.19757876E-01  0.00000000E+00
 -1.36225844E+00 -1.01094007E+00  2.33722180E-03  0.00000000E+00  2.42810163E-03
  2.96560072E-03  0.00000000E+00  5.01056117E-02  0.00000000E+00  4.36754447E-02
  1.50294946E-02  0.00000000E+00  3.84696431E-03  0.00000000E+00  4.49774013E-03
  1.59589270E-03  0.00000000E+00  0.00000000E+00  6.37329336E-03 -1.39911586E-02
 -2.92827157E-02 -2.71009405E-02  7.75043862E-01  2.77462797E-01  3.74412119E-02
  8.63634056E-02  1.11260444E-01  2.21833855E-03  1.14470681E-01  1.39280835E-01
  2.52529979E-01 -6.87742840E-01  3.24008193E-01 -8.27549806E-03  7.35420229E-03
  3.17579208E-03 -1.10909952E-02 -7.65417904E-03 -1.31028895E-02 -5.49385746E-02
 -6.10196516E-02  9.04106500E-02  1.85690925E-02  1.06749918E-03  5.10850046E-04
 -2.95284560E-03 -5.76815905E-03 -1.54633406E-03  2.98128526E-03  4.04785782E-03
  0.00000000E+00  0.00000000E+00  0.00000000E+00  0.00000000E+00  0.00000000E+00
  0.00000000E+00  1.00539769E-01  0.00000000E+00  0.00000000E+00 -6.97380348E-02
  0.00000000E+00  0.00000000E+00  1.44465418E+00  0.00000000E+00  0.00000000E+00
  0.00000000E+00  2.96047142E-02  0.00000000E+00  1.53223139E-03  0.00000000E+00
  0.00000000E+00  4.89153577E-02  0.00000000E+00 -3.83814470E-02  0.00000000E+00
  0.00000000E+00 -5.15668220E-03  0.00000000E+00 -2.87458712E-03  0.00000000E+00
  2.43158867E-03  1.39911586E-02  2.92827157E-02  2.71009405E-02 -7.75043862E-01
 -2.77462797E-01 -3.74412119E-02  8.63634056E-02 -1.11260444E-01 -2.21833855E-03
  1.14470681E-01 -1.39280835E-01 -2.52529979E-01 -6.87742840E-01 -3.24008193E-01
  8.27549806E-03 -7.35420229E-03  3.17579208E-03  1.10909952E-02 -7.65417904E-03
  1.31028895E-02  5.49385746E-02 -6.10196516E-02 -9.04106500E-02  1.85690925E-02
 -1.06749918E-03 -5.10850046E-04 -2.95284560E-03  5.76815905E-03 -1.54633406E-03
 -2.98128526E-03  4.04785782E-03 -3.25183072E-02 -2.57981709E-01  8.63579113E-02
  2.05307120E-02 -7.48774549E-04 -6.89958869E-03  1.13723181E-02 -4.12680890E-02
 -3.37003273E-01  1.46895285E-02 -1.47278358E-02 -7.09182675E-03  0.00000000E+00
  0.00000000E+00  0.00000000E+00  0.00000000E+00  2.51801231E-02  0.00000000E+00
  3.25183072E-02  2.57981709E-01 -8.63579113E-02 -2.05307120E-02 -7.48774549E-04
  6.89958869E-03 -1.13723181E-02  4.12680890E-02  3.37003273E-01 -1.46895285E-02
 -1.47278358E-02  7.09182675E-03 -1.39911586E-02 -2.92827157E-02 -2.71009405E-02
  7.75043862E-01  2.77462797E-01 -3.74412119E-02  8.63634056E-02  1.11260444E-01
 -2.21833855E-03  1.14470681E-01  1.39280835E-01 -2.52529979E-01 -6.87742840E-01
  3.24008193E-01 -8.27549806E-03 -7.35420229E-03  3.17579208E-03 -1.10909952E-02
  7.65417904E-03 -1.31028895E-02  5.49385746E-02 -6.10196516E-02  9.04106500E-02
 -1.85690925E-02  1.06749918E-03 -5.10850046E-04 -2.95284560E-03 -5.76815905E-03
  1.54633406E-03 -2.98128526E-03  4.04785782E-03  0.00000000E+00  0.00000000E+00
  0.00000000E+00  0.00000000E+00  0.00000000E+00  0.00000000E+00  1.00539769E-01
  0.00000000E+00  0.00000000E+00 -6.97380348E-02  0.00000000E+00  0.00000000E+00
  1.44465418E+00  0.00000000E+00  0.00000000E+00  0.00000000E+00  2.96047142E-02
  0.00000000E+00 -1.53223139E-03  0.00000000E+00  0.00000000E+00  4.89153577E-02
  0.00000000E+00  3.83814470E-02  0.00000000E+00  0.00000000E+00 -5.15668220E-03
  0.00000000E+00  2.87458712E-03  0.00000000E+00  2.43158867E-03  1.39911586E-02
  2.92827157E-02  2.71009405E-02 -7.75043862E-01 -2.77462797E-01  3.74412119E-02
  8.63634056E-02 -1.11260444E-01  2.21833855E-03  1.14470681E-01 -1.39280835E-01
  2.52529979E-01 -6.87742840E-01 -3.24008193E-01  8.27549806E-03  7.35420229E-03
  3.17579208E-03  1.10909952E-02  7.65417904E-03  1.31028895E-02 -5.49385746E-02
 -6.10196516E-02 -9.04106500E-02 -1.85690925E-02 -1.06749918E-03  5.10850046E-04
 -2.95284560E-03  5.76815905E-03  1.54633406E-03  2.98128526E-03  4.04785782E-03
  1.13723181E-02 -4.12680890E-02 -3.37003273E-01 -1.46895285E-02 -1.47278358E-02
 -7.09182675E-03 -3.25183072E-02 -2.57981709E-01  8.63579113E-02 -2.05307120E-02
 -7.48774549E-04 -6.89958869E-03  0.00000000E+00  0.00000000E+00  0.00000000E+00
  0.00000000E+00  2.51801231E-02  0.00000000E+00 -1.13723181E-02  4.12680890E-02
  3.37003273E-01  1.46895285E-02 -1.47278358E-02  7.09182675E-03  3.25183072E-02
  2.57981709E-01 -8.63579113E-02  2.05307120E-02 -7.48774549E-04  6.89958869E-03
  0.00000000E+00  0.00000000E+00  0.00000000E+00  0.00000000E+00  0.00000000E+00
  0.00000000E+00  1.34639180E-02  0.00000000E+00  0.00000000E+00  1.01369025E-01
  0.00000000E+00  0.00000000E+00 -1.10387595E+00  0.00000000E+00  0.00000000E+00
  0.00000000E+00 -3.29554473E-02  0.00000000E+00  0.00000000E+00  0.00000000E+00
  0.00000000E+00  1.65607678E-01  0.00000000E+00  0.00000000E+00  0.00000000E+00
  0.00000000E+00  8.38713917E-04  0.00000000E+00  0.00000000E+00  0.00000000E+00
 -3.31870721E-03  7.72914377E-02  4.11468358E-01 -4.33683021E-01  0.00000000E+00
  3.27422399E-02  4.31981315E-03 -7.72914377E-02 -4.11468358E-01  4.33683021E-01
  0.00000000E+00  3.27422399E-02 -4.31981315E-03  0.00000000E+00  0.00000000E+00
  0.00000000E+00  0.00000000E+00  0.00000000E+00 -7.36011556E-02  0.00000000E+00
  0.00000000E+00 -1.00578044E-01  0.00000000E+00  0.00000000E+00 -1.92912138E+00
  0.00000000E+00  0.00000000E+00  0.00000000E+00  1.59010563E-02  0.00000000E+00
  0.00000000E+00  3.16055439E-03  0.00000000E+00 -3.16147932E-02  0.00000000E+00
  0.00000000E+00  1.27687080E-02  0.00000000E+00 -3.33386043E-03  0.00000000E+00
  0.00000000E+00 -2.93787541E-03  2.82575385E-03  0.00000000E+00  0.00000000E+00
  0.00000000E+00  0.00000000E+00  0.00000000E+00  0.00000000E+00 -7.36011556E-02
  0.00000000E+00  0.00000000E+00 -1.00578044E-01  0.00000000E+00  0.00000000E+00
 -1.92912138E+00  0.00000000E+00  0.00000000E+00  0.00000000E+00  1.59010563E-02
  0.00000000E+00  0.00000000E+00 -3.16055439E-03  0.00000000E+00 -3.16147932E-02
  0.00000000E+00  0.00000000E+00 -1.27687080E-02  0.00000000E+00 -3.33386043E-03
  0.00000000E+00  0.00000000E+00  2.93787541E-03  2.82575385E-03  0.00000000E+00
  5.52654560E-04  9.20672529E-04  8.74865368E-03 -1.72372320E-01  2.99088201E+00
 -5.41512667E-02  3.37418857E-02 -6.41532923E-02 -1.76681555E-01 -6.66740689E-03
 -4.38935355E-02 -7.06739758E-01  2.08294318E+00 -9.27560196E-02 -3.40891985E-03
 -7.45644315E-03 -1.23836787E-02  1.10134631E-03  7.50903984E-03 -7.25240532E-03
[truncated: 5,047,960 more chars]
