# Supplementary material for: Hyperpyramidalized alkenes with bond orders near 1.5 as synthetic building blocks
Source: Nat Chem. 2026 Jan 21;18(5):913–22. doi: 10.1038/s41557-025-02055-9 (PMC12859755; doi:10.1038/s41557-025-02055-9)
Supplement: Supplementary file 2 — Output files for reported computations. [file 41557_2025_2055_MOESM2_ESM.zip › Computation data/Compound 5/compound5.out]

 Entering Gaussian System, Link 0=/u/local/apps/gaussian/16_sse4/g16
 Initial command:
 /u/local/apps/gaussian/16_sse4/l1.exe "/work/9246474.1.pod_smp.q/Gau-557.inp" -scrdir="/work/9246474.1.pod_smp.q/"
 Entering Link 1 = /u/local/apps/gaussian/16_sse4/l1.exe PID=       559.
  
 Copyright (c) 1988,1990,1992,1993,1995,1998,2003,2009,2016,
            Gaussian, Inc.  All Rights Reserved.
  
 This is part of the Gaussian(R) 16 program.  It is based on
 the Gaussian(R) 09 system (copyright 2009, Gaussian, Inc.),
 the Gaussian(R) 03 system (copyright 2003, Gaussian, Inc.),
 the Gaussian(R) 98 system (copyright 1998, Gaussian, Inc.),
 the Gaussian(R) 94 system (copyright 1995, Gaussian, Inc.),
 the Gaussian 92(TM) system (copyright 1992, Gaussian, Inc.),
 the Gaussian 90(TM) system (copyright 1990, Gaussian, Inc.),
 the Gaussian 88(TM) system (copyright 1988, Gaussian, Inc.),
 the Gaussian 86(TM) system (copyright 1986, Carnegie Mellon
 University), and the Gaussian 82(TM) system (copyright 1983,
 Carnegie Mellon University). Gaussian is a federally registered
 trademark of Gaussian, Inc.
  
 This software contains proprietary and confidential information,
 including trade secrets, belonging to Gaussian, Inc.
  
 This software is provided under written license and may be
 used, copied, transmitted, or stored only in accord with that
 written license.
  
 The following legend is applicable only to US Government
 contracts under FAR:
  
                    RESTRICTED RIGHTS LEGEND
  
 Use, reproduction and disclosure by the US Government is
 subject to restrictions as set forth in subparagraphs (a)
 and (c) of the Commercial Computer Software - Restricted
 Rights clause in FAR 52.227-19.
  
 Gaussian, Inc.
 340 Quinnipiac St., Bldg. 40, Wallingford CT 06492
  
  
 ---------------------------------------------------------------
 Warning -- This program may not be used in any manner that
 competes with the business of Gaussian, Inc. or will provide
 assistance to any competitor of Gaussian, Inc.  The licensee
 of this program is prohibited from giving any competitor of
 Gaussian, Inc. access to this program.  By using this program,
 the user acknowledges that Gaussian, Inc. is engaged in the
 business of creating and licensing software in the field of
 computational chemistry and represents and warrants to the
 licensee that it is not a competitor of Gaussian, Inc. and that
 it will not use this program in any manner prohibited above.
 ---------------------------------------------------------------
  

 Cite this work as:
 Gaussian 16, Revision A.03,
 M. J. Frisch, G. W. Trucks, H. B. Schlegel, G. E. Scuseria, 
 M. A. Robb, J. R. Cheeseman, G. Scalmani, V. Barone, 
 G. A. Petersson, H. Nakatsuji, X. Li, M. Caricato, A. V. Marenich, 
 J. Bloino, B. G. Janesko, R. Gomperts, B. Mennucci, H. P. Hratchian, 
 J. V. Ortiz, A. F. Izmaylov, J. L. Sonnenberg, D. Williams-Young, 
 F. Ding, F. Lipparini, F. Egidi, J. Goings, B. Peng, A. Petrone, 
 T. Henderson, D. Ranasinghe, V. G. Zakrzewski, J. Gao, N. Rega, 
 G. Zheng, W. Liang, M. Hada, M. Ehara, K. Toyota, R. Fukuda, 
 J. Hasegawa, M. Ishida, T. Nakajima, Y. Honda, O. Kitao, H. Nakai, 
 T. Vreven, K. Throssell, J. A. Montgomery, Jr., J. E. Peralta, 
 F. Ogliaro, M. J. Bearpark, J. J. Heyd, E. N. Brothers, K. N. Kudin, 
 V. N. Staroverov, T. A. Keith, R. Kobayashi, J. Normand, 
 K. Raghavachari, A. P. Rendell, J. C. Burant, S. S. Iyengar, 
 J. Tomasi, M. Cossi, J. M. Millam, M. Klene, C. Adamo, R. Cammi, 
 J. W. Ochterski, R. L. Martin, K. Morokuma, O. Farkas, 
 J. B. Foresman, and D. J. Fox, Gaussian, Inc., Wallingford CT, 2016.
 
 ******************************************
 Gaussian 16:  ES64L-G16RevA.03 25-Dec-2016
                30-May-2025 
 ******************************************
 %nproc=8
 Will use up to    8 processors via shared memory.
 %mem=16GB
 %chk=compound5.chk
 ---------------------------------------------------------------
 # opt freq wb97xd geom=connectivity def2tzvp pop=(full,nboread)
 ---------------------------------------------------------------
 1/18=20,19=15,26=3,38=1,57=2/1,3;
 2/9=110,12=2,17=6,18=5,40=1/2;
 3/5=44,7=101,11=2,25=1,30=1,71=1,74=-58/1,2,3;
 4//1;
 5/5=2,38=5/2;
 6/7=3,28=1,40=2/1,7;
 7//1,2,3,16;
 1/18=20,19=15,26=3/3(2);
 2/9=110/2;
 99//99;
 2/9=110/2;
 3/5=44,7=101,11=2,25=1,30=1,71=1,74=-58/1,2,3;
 4/5=5,16=3,69=1/1;
 5/5=2,38=5/2;
 7//1,2,3,16;
 1/18=20,19=15,26=3/3(-5);
 2/9=110/2;
 6/7=3,19=2,28=1,40=2/1,7;
 99/9=1/99;
 -----
 M0001
 -----
 Symbolic Z-matrix:
 Charge =  0 Multiplicity = 1
 C                    -0.67732   0.        1.15634 
 C                     0.67732   0.        1.15634 
 C                     1.1709   -1.27274   0.49114 
 C                     0.       -1.32495  -0.5388 
 C                    -1.1709   -1.27274   0.49114 
 H                     1.17847  -2.1677    1.12439 
 H                     2.16388  -1.16205   0.04392 
 H                     0.       -2.19374  -1.2147 
 H                    -1.17847  -2.1677    1.12439 
 H                    -2.16388  -1.16205   0.04392 
 C                     1.1709    1.27274   0.49114 
 C                     0.        1.32495  -0.5388 
 C                    -1.1709    1.27274   0.49114 
 H                     2.16388   1.16205   0.04392 
 H                     1.17847   2.1677    1.12439 
 H                     0.        2.19374  -1.2147 
 H                    -2.16388   1.16205   0.04392 
 H                    -1.17847   2.1677    1.12439 
 C                     0.        0.       -1.37672 
 H                     0.88009   0.       -2.03339 
 H                    -0.88009   0.       -2.03339 
 

 GradGradGradGradGradGradGradGradGradGradGradGradGradGradGradGradGradGrad
 Berny optimization.
 Initialization pass.
                           ----------------------------
                           !    Initial Parameters    !
                           ! (Angstroms and Degrees)  !
 --------------------------                            --------------------------
 ! Name  Definition              Value          Derivative Info.                !
 --------------------------------------------------------------------------------
 ! R1    R(1,2)                  1.3546         estimate D2E/DX2                !
 ! R2    R(1,5)                  1.5185         estimate D2E/DX2                !
 ! R3    R(1,13)                 1.5185         estimate D2E/DX2                !
 ! R4    R(2,3)                  1.5185         estimate D2E/DX2                !
 ! R5    R(2,11)                 1.5185         estimate D2E/DX2                !
 ! R6    R(3,4)                  1.5603         estimate D2E/DX2                !
 ! R7    R(3,6)                  1.0964         estimate D2E/DX2                !
 ! R8    R(3,7)                  1.0947         estimate D2E/DX2                !
 ! R9    R(4,5)                  1.5603         estimate D2E/DX2                !
 ! R10   R(4,8)                  1.1007         estimate D2E/DX2                !
 ! R11   R(4,19)                 1.5677         estimate D2E/DX2                !
 ! R12   R(5,9)                  1.0964         estimate D2E/DX2                !
 ! R13   R(5,10)                 1.0947         estimate D2E/DX2                !
 ! R14   R(11,12)                1.5603         estimate D2E/DX2                !
 ! R15   R(11,14)                1.0947         estimate D2E/DX2                !
 ! R16   R(11,15)                1.0964         estimate D2E/DX2                !
 ! R17   R(12,13)                1.5603         estimate D2E/DX2                !
 ! R18   R(12,16)                1.1007         estimate D2E/DX2                !
 ! R19   R(12,19)                1.5677         estimate D2E/DX2                !
 ! R20   R(13,17)                1.0947         estimate D2E/DX2                !
 ! R21   R(13,18)                1.0964         estimate D2E/DX2                !
 ! R22   R(19,20)                1.0981         estimate D2E/DX2                !
 ! R23   R(19,21)                1.0981         estimate D2E/DX2                !
 ! A1    A(2,1,5)              108.9676         estimate D2E/DX2                !
 ! A2    A(2,1,13)             108.9676         estimate D2E/DX2                !
 ! A3    A(5,1,13)             113.887          estimate D2E/DX2                !
 ! A4    A(1,2,3)              108.9676         estimate D2E/DX2                !
 ! A5    A(1,2,11)             108.9676         estimate D2E/DX2                !
 ! A6    A(3,2,11)             113.887          estimate D2E/DX2                !
 ! A7    A(2,3,4)               94.2025         estimate D2E/DX2                !
 ! A8    A(2,3,6)              115.6835         estimate D2E/DX2                !
 ! A9    A(2,3,7)              112.8958         estimate D2E/DX2                !
 ! A10   A(4,3,6)              111.0467         estimate D2E/DX2                !
 ! A11   A(4,3,7)              114.4836         estimate D2E/DX2                !
 ! A12   A(6,3,7)              108.1954         estimate D2E/DX2                !
 ! A13   A(3,4,5)               97.2562         estimate D2E/DX2                !
 ! A14   A(3,4,8)              115.5775         estimate D2E/DX2                !
 ! A15   A(3,4,19)             108.9377         estimate D2E/DX2                !
 ! A16   A(5,4,8)              115.5775         estimate D2E/DX2                !
 ! A17   A(5,4,19)             108.9377         estimate D2E/DX2                !
 ! A18   A(8,4,19)             109.8084         estimate D2E/DX2                !
 ! A19   A(1,5,4)               94.2025         estimate D2E/DX2                !
 ! A20   A(1,5,9)              115.6835         estimate D2E/DX2                !
 ! A21   A(1,5,10)             112.8958         estimate D2E/DX2                !
 ! A22   A(4,5,9)              111.0467         estimate D2E/DX2                !
 ! A23   A(4,5,10)             114.4836         estimate D2E/DX2                !
 ! A24   A(9,5,10)             108.1954         estimate D2E/DX2                !
 ! A25   A(2,11,12)             94.2025         estimate D2E/DX2                !
 ! A26   A(2,11,14)            112.8958         estimate D2E/DX2                !
 ! A27   A(2,11,15)            115.6835         estimate D2E/DX2                !
 ! A28   A(12,11,14)           114.4836         estimate D2E/DX2                !
 ! A29   A(12,11,15)           111.0467         estimate D2E/DX2                !
 ! A30   A(14,11,15)           108.1954         estimate D2E/DX2                !
 ! A31   A(11,12,13)            97.2562         estimate D2E/DX2                !
 ! A32   A(11,12,16)           115.5775         estimate D2E/DX2                !
 ! A33   A(11,12,19)           108.9377         estimate D2E/DX2                !
 ! A34   A(13,12,16)           115.5775         estimate D2E/DX2                !
 ! A35   A(13,12,19)           108.9377         estimate D2E/DX2                !
 ! A36   A(16,12,19)           109.8084         estimate D2E/DX2                !
 ! A37   A(1,13,12)             94.2025         estimate D2E/DX2                !
 ! A38   A(1,13,17)            112.8958         estimate D2E/DX2                !
 ! A39   A(1,13,18)            115.6835         estimate D2E/DX2                !
 ! A40   A(12,13,17)           114.4836         estimate D2E/DX2                !
 ! A41   A(12,13,18)           111.0467         estimate D2E/DX2                !
 ! A42   A(17,13,18)           108.1954         estimate D2E/DX2                !
 ! A43   A(4,19,12)            115.3803         estimate D2E/DX2                !
 ! A44   A(4,19,20)            108.6411         estimate D2E/DX2                !
 ! A45   A(4,19,21)            108.6411         estimate D2E/DX2                !
 ! A46   A(12,19,20)           108.6411         estimate D2E/DX2                !
 ! A47   A(12,19,21)           108.6411         estimate D2E/DX2                !
 ! A48   A(20,19,21)           106.5441         estimate D2E/DX2                !
 ! D1    D(5,1,2,3)              0.0            estimate D2E/DX2                !
 ! D2    D(5,1,2,11)           124.8127         estimate D2E/DX2                !
 ! D3    D(13,1,2,3)          -124.8127         estimate D2E/DX2                !
 ! D4    D(13,1,2,11)            0.0            estimate D2E/DX2                !
 ! D5    D(2,1,5,4)            -34.8235         estimate D2E/DX2                !
 ! D6    D(2,1,5,9)             80.9561         estimate D2E/DX2                !
 ! D7    D(2,1,5,10)          -153.6476         estimate D2E/DX2                !
 ! D8    D(13,1,5,4)            87.054          estimate D2E/DX2                !
 ! D9    D(13,1,5,9)          -157.1664         estimate D2E/DX2                !
 ! D10   D(13,1,5,10)          -31.7701         estimate D2E/DX2                !
 ! D11   D(2,1,13,12)           34.8235         estimate D2E/DX2                !
 ! D12   D(2,1,13,17)          153.6476         estimate D2E/DX2                !
 ! D13   D(2,1,13,18)          -80.9561         estimate D2E/DX2                !
 ! D14   D(5,1,13,12)          -87.054          estimate D2E/DX2                !
 ! D15   D(5,1,13,17)           31.7701         estimate D2E/DX2                !
 ! D16   D(5,1,13,18)          157.1664         estimate D2E/DX2                !
 ! D17   D(1,2,3,4)             34.8235         estimate D2E/DX2                !
 ! D18   D(1,2,3,6)            -80.9561         estimate D2E/DX2                !
 ! D19   D(1,2,3,7)            153.6476         estimate D2E/DX2                !
 ! D20   D(11,2,3,4)           -87.054          estimate D2E/DX2                !
 ! D21   D(11,2,3,6)           157.1664         estimate D2E/DX2                !
 ! D22   D(11,2,3,7)            31.7701         estimate D2E/DX2                !
 ! D23   D(1,2,11,12)          -34.8235         estimate D2E/DX2                !
 ! D24   D(1,2,11,14)         -153.6476         estimate D2E/DX2                !
 ! D25   D(1,2,11,15)           80.9561         estimate D2E/DX2                !
 ! D26   D(3,2,11,12)           87.054          estimate D2E/DX2                !
 ! D27   D(3,2,11,14)          -31.7701         estimate D2E/DX2                !
 ! D28   D(3,2,11,15)         -157.1664         estimate D2E/DX2                !
 ! D29   D(2,3,4,5)            -54.7934         estimate D2E/DX2                !
 ! D30   D(2,3,4,8)           -177.7118         estimate D2E/DX2                !
 ! D31   D(2,3,4,19)            58.1343         estimate D2E/DX2                !
 ! D32   D(6,3,4,5)             64.8042         estimate D2E/DX2                !
 ! D33   D(6,3,4,8)            -58.1142         estimate D2E/DX2                !
 ! D34   D(6,3,4,19)           177.7319         estimate D2E/DX2                !
 ! D35   D(7,3,4,5)           -172.3168         estimate D2E/DX2                !
 ! D36   D(7,3,4,8)             64.7648         estimate D2E/DX2                !
 ! D37   D(7,3,4,19)           -59.3891         estimate D2E/DX2                !
 ! D38   D(3,4,5,1)             54.7934         estimate D2E/DX2                !
 ! D39   D(3,4,5,9)            -64.8042         estimate D2E/DX2                !
 ! D40   D(3,4,5,10)           172.3168         estimate D2E/DX2                !
 ! D41   D(8,4,5,1)            177.7118         estimate D2E/DX2                !
 ! D42   D(8,4,5,9)             58.1142         estimate D2E/DX2                !
 ! D43   D(8,4,5,10)           -64.7648         estimate D2E/DX2                !
 ! D44   D(19,4,5,1)           -58.1343         estimate D2E/DX2                !
 ! D45   D(19,4,5,9)          -177.7319         estimate D2E/DX2                !
 ! D46   D(19,4,5,10)           59.3891         estimate D2E/DX2                !
 ! D47   D(3,4,19,12)          -52.5024         estimate D2E/DX2                !
 ! D48   D(3,4,19,20)           69.7336         estimate D2E/DX2                !
 ! D49   D(3,4,19,21)         -174.7385         estimate D2E/DX2                !
 ! D50   D(5,4,19,12)           52.5024         estimate D2E/DX2                !
 ! D51   D(5,4,19,20)          174.7385         estimate D2E/DX2                !
 ! D52   D(5,4,19,21)          -69.7336         estimate D2E/DX2                !
 ! D53   D(8,4,19,12)          180.0            estimate D2E/DX2                !
 ! D54   D(8,4,19,20)          -57.764          estimate D2E/DX2                !
 ! D55   D(8,4,19,21)           57.764          estimate D2E/DX2                !
 ! D56   D(2,11,12,13)          54.7934         estimate D2E/DX2                !
 ! D57   D(2,11,12,16)         177.7118         estimate D2E/DX2                !
 ! D58   D(2,11,12,19)         -58.1343         estimate D2E/DX2                !
 ! D59   D(14,11,12,13)        172.3168         estimate D2E/DX2                !
 ! D60   D(14,11,12,16)        -64.7648         estimate D2E/DX2                !
 ! D61   D(14,11,12,19)         59.3891         estimate D2E/DX2                !
 ! D62   D(15,11,12,13)        -64.8042         estimate D2E/DX2                !
 ! D63   D(15,11,12,16)         58.1142         estimate D2E/DX2                !
 ! D64   D(15,11,12,19)       -177.7319         estimate D2E/DX2                !
 ! D65   D(11,12,13,1)         -54.7934         estimate D2E/DX2                !
 ! D66   D(11,12,13,17)       -172.3168         estimate D2E/DX2                !
 ! D67   D(11,12,13,18)         64.8042         estimate D2E/DX2                !
 ! D68   D(16,12,13,1)        -177.7118         estimate D2E/DX2                !
 ! D69   D(16,12,13,17)         64.7648         estimate D2E/DX2                !
 ! D70   D(16,12,13,18)        -58.1142         estimate D2E/DX2                !
 ! D71   D(19,12,13,1)          58.1343         estimate D2E/DX2                !
 ! D72   D(19,12,13,17)        -59.3891         estimate D2E/DX2                !
 ! D73   D(19,12,13,18)        177.7319         estimate D2E/DX2                !
 ! D74   D(11,12,19,4)          52.5024         estimate D2E/DX2                !
 ! D75   D(11,12,19,20)        -69.7336         estimate D2E/DX2                !
 ! D76   D(11,12,19,21)        174.7385         estimate D2E/DX2                !
 ! D77   D(13,12,19,4)         -52.5024         estimate D2E/DX2                !
 ! D78   D(13,12,19,20)       -174.7385         estimate D2E/DX2                !
 ! D79   D(13,12,19,21)         69.7336         estimate D2E/DX2                !
 ! D80   D(16,12,19,4)         180.0            estimate D2E/DX2                !
 ! D81   D(16,12,19,20)         57.764          estimate D2E/DX2                !
 ! D82   D(16,12,19,21)        -57.764          estimate D2E/DX2                !
 --------------------------------------------------------------------------------
 Trust Radius=3.00D-01 FncErr=1.00D-07 GrdErr=1.00D-06 EigMax=2.50D+02 EigMin=1.00D-04
 Number of steps in this run=    126 maximum allowed number of steps=    126.
 GradGradGradGradGradGradGradGradGradGradGradGradGradGradGradGradGradGrad

                          Input orientation:                          
 ---------------------------------------------------------------------
 Center     Atomic      Atomic             Coordinates (Angstroms)
 Number     Number       Type             X           Y           Z
 ---------------------------------------------------------------------
      1          6           0       -0.677324    0.000000    1.156338
      2          6           0        0.677324    0.000000    1.156338
      3          6           0        1.170902   -1.272741    0.491144
      4          6           0        0.000000   -1.324950   -0.538803
      5          6           0       -1.170902   -1.272741    0.491144
      6          1           0        1.178468   -2.167700    1.124389
      7          1           0        2.163883   -1.162049    0.043921
      8          1           0        0.000000   -2.193745   -1.214697
      9          1           0       -1.178468   -2.167700    1.124389
     10          1           0       -2.163883   -1.162049    0.043921
     11          6           0        1.170902    1.272741    0.491144
     12          6           0        0.000000    1.324950   -0.538803
     13          6           0       -1.170902    1.272741    0.491144
     14          1           0        2.163883    1.162049    0.043921
     15          1           0        1.178468    2.167700    1.124389
     16          1           0        0.000000    2.193745   -1.214696
     17          1           0       -2.163883    1.162049    0.043921
     18          1           0       -1.178468    2.167700    1.124389
     19          6           0        0.000000    0.000000   -1.376721
     20          1           0        0.880091    0.000000   -2.033389
     21          1           0       -0.880091    0.000000   -2.033389
 ---------------------------------------------------------------------
                    Distance matrix (angstroms):
                    1          2          3          4          5
     1  C    0.000000
     2  C    1.354648   0.000000
     3  C    2.340575   1.518542   0.000000
     4  C    2.255607   2.255607   1.560297   0.000000
     5  C    1.518542   2.340575   2.341804   1.560297   0.000000
     6  H    2.853753   2.225104   1.096361   2.205725   2.592584
     7  H    3.265010   2.190362   1.094657   2.246886   3.366460
     8  H    3.300468   3.300468   2.264763   1.100744   2.264763
     9  H    2.225104   2.853753   2.592584   2.205725   1.096361
    10  H    2.190362   3.265010   3.366460   2.246886   1.094657
    11  C    2.340575   1.518542   2.545481   3.029818   3.458832
    12  C    2.255607   2.255607   3.029818   2.649899   3.029818
    13  C    1.518542   2.340575   3.458832   3.029818   2.545481
    14  H    3.265010   2.190362   2.667250   3.347704   4.153192
    15  H    2.853753   2.225104   3.498240   4.043958   4.213925
    16  H    3.300468   3.300468   4.037007   3.583021   4.037007
    17  H    2.190362   3.265010   4.153192   3.347704   2.667250
    18  H    2.225104   2.853753   4.213925   4.043958   3.498240
    19  C    2.622052   2.622052   2.545545   1.567673   2.545545
    20  H    3.549634   3.196165   2.842131   2.182622   3.492808
    21  H    3.196165   3.549634   3.492808   2.182622   2.842131
                    6          7          8          9         10
     6  H    0.000000
     7  H    1.774764   0.000000
     8  H    2.619311   2.707564   0.000000
     9  H    2.356936   3.653773   2.619311   0.000000
    10  H    3.653773   4.327767   2.707564   1.774764   0.000000
    11  C    3.498240   2.667250   4.037007   4.213925   4.153192
    12  C    4.043958   3.347704   3.583021   4.043958   3.347704
    13  C    4.213925   4.153192   4.037007   3.498240   2.667250
    14  H    3.636713   2.324098   4.186629   4.840036   4.912331
    15  H    4.335399   3.636713   5.087466   4.934656   4.840036
    16  H    5.087466   4.186629   4.387489   5.087466   4.186629
    17  H    4.840036   4.912331   4.186629   3.636713   2.324098
    18  H    4.934656   4.840036   5.087466   4.335399   3.636713
    19  C    3.513297   2.837423   2.199720   3.513297   2.837423
    20  H    3.841811   2.704385   2.501466   4.348350   3.864111
    21  H    4.348350   3.864111   2.501466   3.841811   2.704385
                   11         12         13         14         15
    11  C    0.000000
    12  C    1.560297   0.000000
    13  C    2.341804   1.560297   0.000000
    14  H    1.094657   2.246885   3.366460   0.000000
    15  H    1.096361   2.205725   2.592584   1.774764   0.000000
    16  H    2.264763   1.100744   2.264763   2.707564   2.619311
    17  H    3.366460   2.246885   1.094657   4.327767   3.653773
    18  H    2.592584   2.205725   1.096361   3.653773   2.356936
    19  C    2.545545   1.567673   2.545545   2.837423   3.513297
    20  H    2.842131   2.182622   3.492808   2.704385   3.841811
    21  H    3.492808   2.182622   2.842131   3.864111   4.348350
                   16         17         18         19         20
    16  H    0.000000
    17  H    2.707564   0.000000
    18  H    2.619311   1.774764   0.000000
    19  C    2.199720   2.837423   3.513297   0.000000
    20  H    2.501466   3.864111   4.348350   1.098077   0.000000
    21  H    2.501466   2.704385   3.841811   1.098077   1.760182
                   21
    21  H    0.000000
 Stoichiometry    C9H12
 Framework group  C2V[C2(C),SGV(C2H2),SGV'(C2H2),X(C4H8)]
 Deg. of freedom    17
 Full point group                 C2V     NOp   4
 Largest Abelian subgroup         C2V     NOp   4
 Largest concise Abelian subgroup C2V     NOp   4
                         Standard orientation:                         
 ---------------------------------------------------------------------
 Center     Atomic      Atomic             Coordinates (Angstroms)
 Number     Number       Type             X           Y           Z
 ---------------------------------------------------------------------
      1          6           0        0.000000    0.677324   -1.018237
      2          6           0       -0.000000   -0.677324   -1.018237
      3          6           0        1.272741   -1.170902   -0.353044
      4          6           0        1.324950   -0.000000    0.676903
      5          6           0        1.272741    1.170902   -0.353044
      6          1           0        2.167700   -1.178468   -0.986289
      7          1           0        1.162049   -2.163883    0.094179
      8          1           0        2.193745   -0.000000    1.352797
      9          1           0        2.167700    1.178468   -0.986289
     10          1           0        1.162049    2.163883    0.094179
     11          6           0       -1.272741   -1.170902   -0.353044
     12          6           0       -1.324950    0.000000    0.676903
     13          6           0       -1.272741    1.170902   -0.353044
     14          1           0       -1.162049   -2.163883    0.094179
     15          1           0       -2.167700   -1.178468   -0.986289
     16          1           0       -2.193745    0.000000    1.352797
     17          1           0       -1.162049    2.163883    0.094179
     18          1           0       -2.167700    1.178468   -0.986289
     19          6           0        0.000000    0.000000    1.514821
     20          1           0        0.000000   -0.880091    2.171489
     21          1           0        0.000000    0.880091    2.171489
 ---------------------------------------------------------------------
 Rotational constants (GHZ):           2.6696509           2.1020441           1.9677778
 Standard basis: def2TZVP (5D, 7F)
 There are   125 symmetry adapted cartesian basis functions of A1  symmetry.
 There are    75 symmetry adapted cartesian basis functions of A2  symmetry.
 There are    98 symmetry adapted cartesian basis functions of B1  symmetry.
 There are    98 symmetry adapted cartesian basis functions of B2  symmetry.
 There are   109 symmetry adapted basis functions of A1  symmetry.
 There are    68 symmetry adapted basis functions of A2  symmetry.
 There are    87 symmetry adapted basis functions of B1  symmetry.
 There are    87 symmetry adapted basis functions of B2  symmetry.
   351 basis functions,   555 primitive gaussians,   396 cartesian basis functions
    33 alpha electrons       33 beta electrons
       nuclear repulsion energy       472.6607413561 Hartrees.
 NAtoms=   21 NActive=   21 NUniq=    8 SFac= 4.00D+00 NAtFMM=   60 NAOKFM=F Big=F
 Integral buffers will be    131072 words long.
 Raffenetti 2 integral format.
 Two-electron integral symmetry is turned on.
 Nuclear repulsion after empirical dispersion term =      472.6450396233 Hartrees.
 One-electron integrals computed using PRISM.
   4 Symmetry operations used in ECPInt.
 ECPInt:  NShTT=   10878 NPrTT=   32112 LenC2=   10816 LenP2D=   26380.
 LDataN:  DoStor=T MaxTD1= 6 Len=  172
 NBasis=   351 RedAO= T EigKep=  2.28D-05  NBF=   109    68    87    87
 NBsUse=   351 1.00D-06 EigRej= -1.00D+00 NBFU=   109    68    87    87
 ExpMin= 9.52D-02 ExpMax= 1.36D+04 ExpMxC= 4.63D+02 IAcc=3 IRadAn=         5 AccDes= 0.00D+00
 Harris functional with IExCor= 4639 and IRadAn=       5 diagonalized for initial guess.
 HarFok:  IExCor= 4639 AccDes= 0.00D+00 IRadAn=         5 IDoV= 1 UseB2=F ITyADJ=14
 ICtDFT=  3500011 ScaDFX=  1.000000  1.000000  1.000000  1.000000
 FoFCou: FMM=F IPFlag=           0 FMFlag=      100000 FMFlg1=           0
         NFxFlg=           0 DoJE=T BraDBF=F KetDBF=T FulRan=T
         wScrn=  0.000000 ICntrl=       500 IOpCl=  0 I1Cent=   200000004 NGrid=           0
         NMat0=    1 NMatS0=      1 NMatT0=    0 NMatD0=    1 NMtDS0=    0 NMtDT0=    0
 Petite list used in FoFCou.
 Initial guess orbital symmetries:
       Occupied  (B2) (A2) (B1) (A1) (A1) (A1) (B1) (A1) (B2) (A1)
                 (B1) (A1) (B2) (A2) (A1) (B1) (A1) (A1) (B1) (B2)
                 (B2) (A1) (B1) (A2) (B2) (B1) (A1) (A2) (A1) (B2)
                 (A2) (B1) (A1)
       Virtual   (B2) (A1) (B1) (A1) (B2) (A1) (B1) (B2) (A2) (A1)
                 (A1) (B1) (B2) (A1) (B1) (A2) (B2) (A2) (A1) (B1)
                 (B2) (A1) (B1) (B2) (A2) (B1) (B1) (A1) (B2) (A1)
                 (A2) (B2) (A1) (B1) (A1) (A2) (A1) (B1) (B2) (A1)
                 (A2) (B1) (B2) (A1) (B1) (A1) (B2) (B2) (B1) (A2)
                 (A1) (B2) (B1) (A1) (B1) (B2) (A2) (A2) (A1) (B2)
                 (B1) (A1) (A2) (A1) (B2) (A1) (B2) (B1) (A2) (A1)
                 (B2) (A1) (B1) (B1) (A2) (A1) (B2) (B1) (B2) (A2)
                 (A1) (B2) (B1) (A2) (B1) (A1) (A1) (A2) (A1) (B2)
                 (B1) (A2) (A1) (B1) (A1) (B2) (A1) (B2) (B1) (B1)
                 (A2) (A2) (B1) (A1) (B2) (B2) (B1) (A1) (A1) (A2)
                 (B2) (B2) (B1) (A2) (A1) (B2) (A1) (B1) (A1) (B2)
                 (A2) (B2) (A2) (A1) (B1) (A1) (A2) (B2) (B1) (B2)
                 (A1) (B1) (A1) (B1) (B2) (A1) (A2) (B1) (A2) (B2)
                 (B2) (B1) (A1) (B2) (B1) (A2) (A1) (A2) (B1) (A1)
                 (B2) (A1) (B1) (B2) (A2) (A2) (A1) (A1) (B1) (B2)
                 (A2) (A1) (B1) (A1) (A2) (B2) (A1) (B1) (B1) (A1)
                 (B1) (A2) (B2) (A1) (B2) (B1) (A2) (A1) (B2) (B2)
                 (B1) (A1) (B1) (A2) (A1) (A1) (B2) (A2) (A1) (B1)
                 (A2) (A1) (B1) (B2) (A1) (B2) (B1) (A2) (A1) (B2)
                 (B2) (A1) (B2) (B1) (B1) (A2) (A1) (B2) (B1) (A2)
                 (A1) (A1) (A2) (B1) (B2) (A1) (A1) (B2) (B1) (A2)
                 (A1) (B1) (B2) (A2) (B2) (B2) (A1) (B1) (A2) (B1)
                 (A2) (A1) (B2) (B1) (A2) (A1) (B2) (A1) (A1) (B1)
                 (B1) (A2) (A2) (B2) (B1) (A2) (A1) (B2) (B2) (A1)
                 (B1) (A1) (A2) (A2) (B2) (B1) (A1) (A1) (B1) (B2)
                 (B1) (A1) (B2) (A2) (B2) (A1) (A2) (B1) (B2) (B1)
                 (A1) (B1) (A2) (B2) (A2) (A1) (B1) (A1) (B2) (A2)
                 (A1) (B2) (B1) (A1) (A1) (A2) (B2) (B1) (B1) (A1)
                 (A2) (A1) (B2) (B2) (A2) (B1) (B2) (A1) (B1) (B1)
                 (A2) (B2) (A1) (A2) (A2) (A1) (B1) (B2) (B2) (A1)
                 (B1) (A1) (A2) (A1) (B1) (B2) (A1) (B2)
 The electronic state of the initial guess is 1-A1.
 Requested convergence on RMS density matrix=1.00D-08 within 128 cycles.
 Requested convergence on MAX density matrix=1.00D-06.
 Requested convergence on             energy=1.00D-06.
 No special actions if energy rises.
 Integral accuracy reduced to 1.0D-05 until final iterations.
 Initial convergence to 1.0D-05 achieved.  Increase integral accuracy.
 SCF Done:  E(RwB97XD) =  -350.098018766     A.U. after   13 cycles
            NFock= 13  Conv=0.65D-08     -V/T= 2.0058

 **********************************************************************

            Population analysis using the SCF density.

 **********************************************************************

 Orbital symmetries:
       Occupied  (B1) (A1) (A1) (A2) (B2) (B1) (A1) (A1) (B2) (A1)
                 (B1) (A1) (B2) (A2) (A1) (B1) (A1) (A1) (B2) (B1)
                 (B2) (A1) (B1) (A2) (B2) (B1) (A1) (A2) (A1) (B2)
                 (B1) (A2) (A1)
       Virtual   (B2) (A1) (B1) (A1) (B2) (A1) (B1) (B2) (A2) (A1)
                 (A1) (B1) (B2) (A1) (B1) (A2) (B2) (A1) (A2) (B1)
                 (B2) (A1) (B1) (A2) (B2) (B1) (B1) (A1) (A2) (A1)
                 (B2) (B2) (A1) (B1) (A1) (A1) (A2) (B2) (A1) (B1)
                 (B1) (A2) (B2) (A1) (B1) (A1) (B2) (B2) (B1) (A2)
                 (B1) (A1) (B2) (A1) (A2) (B2) (B1) (A1) (A2) (B2)
                 (B1) (A1) (A2) (A1) (B2) (A1) (B2) (B1) (A2) (A1)
                 (B2) (A1) (B1) (B1) (A2) (A1) (B2) (B1) (B2) (A2)
                 (A1) (B1) (B2) (B1) (A2) (A1) (A1) (A2) (A1) (B2)
                 (B1) (A2) (A1) (B1) (A1) (B2) (A1) (B1) (B2) (B1)
                 (A2) (A2) (A1) (B1) (B2) (B2) (B1) (A1) (A1) (A2)
                 (B2) (B2) (B1) (A1) (A2) (B2) (A1) (B1) (A1) (B2)
                 (A2) (B2) (A2) (A1) (A1) (B1) (A2) (B2) (B1) (B2)
                 (A1) (B1) (A1) (B1) (B2) (A1) (A2) (B1) (A2) (B2)
                 (B1) (B2) (A1) (B2) (B1) (A2) (A1) (A2) (B1) (A1)
                 (B2) (A1) (B1) (A2) (B2) (A1) (A2) (A1) (B1) (B2)
                 (A1) (A2) (A1) (B1) (A2) (B1) (B2) (A1) (B1) (A1)
                 (B1) (A2) (A1) (B2) (B2) (A2) (A1) (B1) (B2) (B2)
                 (B1) (A1) (B1) (A2) (A1) (A1) (B2) (A2) (B1) (A1)
                 (A2) (A1) (B1) (B2) (A1) (B2) (B1) (A1) (A2) (B2)
                 (B2) (A1) (B2) (B1) (B1) (A2) (A1) (B2) (A2) (B1)
                 (A1) (A1) (A2) (B2) (B1) (A1) (B2) (A1) (B1) (A2)
                 (A1) (B1) (A2) (B2) (B2) (B2) (A1) (B1) (A2) (B1)
                 (A2) (A1) (B2) (B1) (A2) (B2) (A1) (A1) (A1) (B1)
                 (B1) (A2) (A2) (B2) (A1) (B1) (B2) (A2) (B2) (A1)
                 (B1) (A1) (A2) (A2) (B2) (B1) (A1) (A1) (B1) (B2)
                 (B1) (A1) (B2) (A2) (B2) (A1) (A2) (B1) (B2) (B1)
                 (A1) (B1) (A2) (B2) (A2) (A1) (B1) (A1) (B2) (A2)
                 (A1) (B2) (B1) (A1) (A1) (A2) (B2) (B1) (B1) (A1)
                 (A2) (A1) (B2) (B2) (A2) (B1) (B2) (A1) (B1) (B1)
                 (A2) (B2) (A1) (A2) (A2) (A1) (B1) (B2) (B2) (A1)
                 (B1) (A1) (A2) (B1) (A1) (B2) (A1) (B2)
 The electronic state is 1-A1.
 Alpha  occ. eigenvalues --  -10.29888 -10.29888 -10.28515 -10.28301 -10.28301
 Alpha  occ. eigenvalues --  -10.28300 -10.28300 -10.27692 -10.27611  -1.00351
 Alpha  occ. eigenvalues --   -0.88696  -0.83806  -0.82804  -0.75082  -0.72280
 Alpha  occ. eigenvalues --   -0.68229  -0.63864  -0.58345  -0.56581  -0.56106
 Alpha  occ. eigenvalues --   -0.53680  -0.51610  -0.49964  -0.46384  -0.45958
 Alpha  occ. eigenvalues --   -0.43971  -0.42579  -0.41387  -0.40937  -0.40536
 Alpha  occ. eigenvalues --   -0.38711  -0.38337  -0.28208
 Alpha virt. eigenvalues --    0.03849   0.10577   0.13593   0.14233   0.14637
 Alpha virt. eigenvalues --    0.15392   0.16430   0.17715   0.18073   0.18410
 Alpha virt. eigenvalues --    0.19227   0.20154   0.21353   0.22680   0.23068
 Alpha virt. eigenvalues --    0.23588   0.24440   0.26569   0.26675   0.27540
 Alpha virt. eigenvalues --    0.27931   0.28675   0.31215   0.31727   0.32347
 Alpha virt. eigenvalues --    0.33381   0.34240   0.34795   0.37612   0.38121
 Alpha virt. eigenvalues --    0.38464   0.39678   0.42895   0.44481   0.45288
 Alpha virt. eigenvalues --    0.45793   0.46500   0.46888   0.47580   0.48086
 Alpha virt. eigenvalues --    0.48378   0.49150   0.49253   0.49927   0.50100
 Alpha virt. eigenvalues --    0.50990   0.51603   0.53385   0.54016   0.54028
 Alpha virt. eigenvalues --    0.54937   0.55260   0.56295   0.56417   0.56714
 Alpha virt. eigenvalues --    0.56969   0.58441   0.59817   0.61434   0.65613
 Alpha virt. eigenvalues --    0.67452   0.68230   0.68869   0.69695   0.71322
 Alpha virt. eigenvalues --    0.76091   0.77360   0.77388   0.78495   0.82899
 Alpha virt. eigenvalues --    0.84261   0.84657   0.85152   0.90889   0.91712
 Alpha virt. eigenvalues --    0.92684   0.95988   0.98491   0.99069   0.99994
 Alpha virt. eigenvalues --    1.01149   1.02056   1.02120   1.02757   1.02823
 Alpha virt. eigenvalues --    1.03651   1.06219   1.08900   1.18148   1.18970
 Alpha virt. eigenvalues --    1.20450   1.21048   1.22486   1.23776   1.24047
 Alpha virt. eigenvalues --    1.24271   1.25889   1.26606   1.26679   1.28703
 Alpha virt. eigenvalues --    1.28891   1.32290   1.32873   1.33210   1.34189
 Alpha virt. eigenvalues --    1.35829   1.36415   1.37512   1.39101   1.41374
 Alpha virt. eigenvalues --    1.44873   1.46017   1.46205   1.46979   1.47223
 Alpha virt. eigenvalues --    1.52756   1.58208   1.59185   1.63100   1.64974
 Alpha virt. eigenvalues --    1.68295   1.68826   1.70798   1.71488   1.71786
 Alpha virt. eigenvalues --    1.71792   1.73535   1.74559   1.74813   1.79207
 Alpha virt. eigenvalues --    1.82783   1.85024   1.88182   1.88631   1.92757
 Alpha virt. eigenvalues --    1.94289   1.94434   1.95362   1.96382   2.05268
 Alpha virt. eigenvalues --    2.08037   2.08306   2.09349   2.09958   2.11200
 Alpha virt. eigenvalues --    2.11589   2.13078   2.13233   2.14393   2.15969
 Alpha virt. eigenvalues --    2.17180   2.20046   2.23334   2.26664   2.26993
 Alpha virt. eigenvalues --    2.33854   2.34459   2.37941   2.38196   2.39288
 Alpha virt. eigenvalues --    2.40484   2.40559   2.43280   2.43882   2.48305
 Alpha virt. eigenvalues --    2.50675   2.51394   2.51668   2.54930   2.56159
 Alpha virt. eigenvalues --    2.58347   2.63058   2.64293   2.64732   2.65330
 Alpha virt. eigenvalues --    2.65647   2.66318   2.67338   2.69125   2.69545
 Alpha virt. eigenvalues --    2.69870   2.71419   2.73344   2.73554   2.75213
 Alpha virt. eigenvalues --    2.77526   2.78623   2.78924   2.81715   2.82193
 Alpha virt. eigenvalues --    2.83345   2.83493   2.87977   2.88131   2.90348
 Alpha virt. eigenvalues --    2.90667   2.91722   2.93942   2.94099   2.96772
 Alpha virt. eigenvalues --    3.01809   3.03792   3.04300   3.05113   3.07991
 Alpha virt. eigenvalues --    3.09247   3.09949   3.11612   3.14933   3.14938
 Alpha virt. eigenvalues --    3.15789   3.19522   3.20667   3.22241   3.22444
 Alpha virt. eigenvalues --    3.24663   3.28069   3.28269   3.28615   3.31599
 Alpha virt. eigenvalues --    3.33104   3.33660   3.34552   3.34949   3.36135
 Alpha virt. eigenvalues --    3.38015   3.39479   3.40159   3.42497   3.42910
 Alpha virt. eigenvalues --    3.46286   3.48916   3.49270   3.50154   3.53165
 Alpha virt. eigenvalues --    3.56443   3.56842   3.60101   3.61897   3.62446
 Alpha virt. eigenvalues --    3.64395   3.65163   3.66357   3.67450   3.75017
 Alpha virt. eigenvalues --    3.75269   3.75731   3.75846   3.78491   3.81402
 Alpha virt. eigenvalues --    3.82813   3.85611   3.85710   3.87862   3.87954
 Alpha virt. eigenvalues --    3.89136   3.90213   3.95081   3.95736   3.96331
 Alpha virt. eigenvalues --    4.03096   4.07460   4.08730   4.11688   4.12476
 Alpha virt. eigenvalues --    4.13783   4.14354   4.16978   4.18499   4.22897
 Alpha virt. eigenvalues --    4.23393   4.27148   4.28514   4.29817   4.31395
 Alpha virt. eigenvalues --    4.31806   4.32543   4.37131   4.41206   4.42475
 Alpha virt. eigenvalues --    4.43736   4.44723   4.45579   4.46996   4.48747
 Alpha virt. eigenvalues --    4.49900   4.55748   4.56335   4.64633   4.65810
 Alpha virt. eigenvalues --    4.67274   4.68824   4.70830   4.76333   4.77947
 Alpha virt. eigenvalues --    4.81554   4.87257   4.89727   4.92564   4.99534
 Alpha virt. eigenvalues --    5.01991   5.04531   5.05846   5.08807   5.18030
 Alpha virt. eigenvalues --    5.18370   5.25177   5.28360   5.30692  22.46668
 Alpha virt. eigenvalues --   22.54299  22.59145  22.71088  22.75224  22.75666
 Alpha virt. eigenvalues --   22.78752  22.86712  23.09145
     Molecular Orbital Coefficients:
                           1         2         3         4         5
                        (B1)--O   (A1)--O   (A1)--O   (A2)--O   (B2)--O
     Eigenvalues --   -10.29888 -10.29888 -10.28515 -10.28301 -10.28301
   1 1   C  1S          0.00000  -0.00006   0.00010   0.00000  -0.00824
   2        2S          0.00000  -0.00000   0.00005   0.00000  -0.01073
   3        3S          0.00000  -0.00034   0.00195   0.00000  -0.00034
   4        4S          0.00000  -0.00339  -0.01229   0.00000  -0.00684
   5        5S          0.00000   0.00610   0.02571   0.00000  -0.00233
   6        6PX        -0.00021   0.00000   0.00000  -0.00030   0.00000
   7        6PY         0.00000   0.00004  -0.00005   0.00000  -0.00021
   8        6PZ         0.00000  -0.00018   0.00006   0.00000   0.00005
   9        7PX         0.00079   0.00000   0.00000  -0.00120   0.00000
  10        7PY         0.00000   0.00056  -0.00008   0.00000   0.00310
  11        7PZ         0.00000  -0.00074  -0.00252   0.00000  -0.00222
  12        8PX         0.00298   0.00000   0.00000   0.01682   0.00000
  13        8PY         0.00000  -0.00083   0.00089   0.00000   0.00791
  14        8PZ         0.00000   0.00149   0.00739   0.00000  -0.00121
  15        9D 0        0.00000  -0.00006  -0.00001   0.00000   0.00008
  16        9D+1       -0.00012   0.00000   0.00000  -0.00002   0.00000
  17        9D-1        0.00000   0.00014  -0.00003   0.00000   0.00008
  18        9D+2        0.00000   0.00004  -0.00001   0.00000  -0.00002
  19        9D-2       -0.00001   0.00000   0.00000   0.00015   0.00000
  20       10D 0        0.00000  -0.00006  -0.00021   0.00000  -0.00016
  21       10D+1        0.00052   0.00000   0.00000   0.00080   0.00000
  22       10D-1        0.00000  -0.00022   0.00009   0.00000   0.00049
  23       10D+2        0.00000  -0.00023  -0.00076   0.00000   0.00138
  24       10D-2        0.00037   0.00000   0.00000   0.00135   0.00000
  25       11F 0        0.00000  -0.00007   0.00004   0.00000  -0.00033
  26       11F+1        0.00011   0.00000   0.00000   0.00007   0.00000
  27       11F-1        0.00000  -0.00006   0.00009   0.00000  -0.00006
  28       11F+2        0.00000   0.00006  -0.00009   0.00000   0.00043
  29       11F-2       -0.00007   0.00000   0.00000   0.00046   0.00000
  30       11F+3        0.00000   0.00000   0.00000   0.00030   0.00000
  31       11F-3        0.00000   0.00003  -0.00007   0.00000   0.00033
  32 2   C  1S          0.00000  -0.00006   0.00010   0.00000   0.00824
  33        2S          0.00000  -0.00000   0.00005   0.00000   0.01073
  34        3S          0.00000  -0.00034   0.00195   0.00000   0.00034
  35        4S          0.00000  -0.00339  -0.01229   0.00000   0.00684
  36        5S          0.00000   0.00610   0.02571   0.00000   0.00233
  37        6PX        -0.00021   0.00000   0.00000   0.00030   0.00000
  38        6PY         0.00000  -0.00004   0.00005   0.00000  -0.00021
  39        6PZ         0.00000  -0.00018   0.00006   0.00000  -0.00005
  40        7PX         0.00079   0.00000   0.00000   0.00120   0.00000
  41        7PY         0.00000  -0.00056   0.00008   0.00000   0.00310
  42        7PZ         0.00000  -0.00074  -0.00252   0.00000   0.00222
  43        8PX         0.00298   0.00000   0.00000  -0.01682   0.00000
  44        8PY         0.00000   0.00083  -0.00089   0.00000   0.00791
  45        8PZ         0.00000   0.00149   0.00739   0.00000   0.00121
  46        9D 0        0.00000  -0.00006  -0.00001   0.00000  -0.00008
  47        9D+1       -0.00012   0.00000   0.00000   0.00002   0.00000
  48        9D-1        0.00000  -0.00014   0.00003   0.00000   0.00008
  49        9D+2        0.00000   0.00004  -0.00001   0.00000   0.00002
  50        9D-2        0.00001   0.00000   0.00000   0.00015   0.00000
  51       10D 0        0.00000  -0.00006  -0.00021   0.00000   0.00016
  52       10D+1        0.00052   0.00000   0.00000  -0.00080   0.00000
  53       10D-1        0.00000   0.00022  -0.00009   0.00000   0.00049
  54       10D+2        0.00000  -0.00023  -0.00076   0.00000  -0.00138
  55       10D-2       -0.00037   0.00000   0.00000   0.00135   0.00000
  56       11F 0        0.00000  -0.00007   0.00004   0.00000   0.00033
  57       11F+1        0.00011   0.00000   0.00000  -0.00007   0.00000
  58       11F-1        0.00000   0.00006  -0.00009   0.00000  -0.00006
  59       11F+2        0.00000   0.00006  -0.00009   0.00000  -0.00043
  60       11F-2        0.00007   0.00000   0.00000   0.00046   0.00000
  61       11F+3        0.00000   0.00000   0.00000  -0.00030   0.00000
  62       11F-3        0.00000  -0.00003   0.00007   0.00000   0.00033
  63 3   C  1S          0.00182   0.00191  -0.00055   0.23365   0.23358
  64        2S          0.00240   0.00247  -0.00071   0.30412   0.30400
  65        3S         -0.00039   0.00077  -0.00011   0.01948   0.01969
  66        4S          0.00300  -0.00108   0.00020  -0.01674  -0.01648
  67        5S         -0.03032  -0.02168  -0.02150   0.04180   0.02452
  68        6PX         0.00004  -0.00007   0.00001  -0.00026  -0.00042
  69        6PY         0.00010   0.00021  -0.00003   0.00048   0.00048
  70        6PZ         0.00006   0.00020   0.00006   0.00012   0.00006
  71        7PX         0.00091   0.00051  -0.00030   0.00120   0.00295
  72        7PY         0.00129   0.00015   0.00040  -0.00307  -0.00279
  73        7PZ         0.00127  -0.00012  -0.00117  -0.00138  -0.00077
  74        8PX         0.00540   0.00084   0.00526  -0.00551  -0.00127
  75        8PY        -0.00556  -0.00486  -0.00276   0.00765   0.00337
  76        8PZ        -0.00593  -0.00397  -0.00260  -0.00119  -0.00084
  77        9D 0        0.00000   0.00001   0.00001  -0.00015  -0.00014
  78        9D+1       -0.00002  -0.00009  -0.00001  -0.00011  -0.00010
  79        9D-1       -0.00005  -0.00005  -0.00006  -0.00009  -0.00008
  80        9D+2       -0.00005   0.00003   0.00001  -0.00006  -0.00010
  81        9D-2        0.00003  -0.00001   0.00004  -0.00009  -0.00010
  82       10D 0        0.00016  -0.00006  -0.00024  -0.00031   0.00025
  83       10D+1       -0.00020   0.00048   0.00106  -0.00076  -0.00088
  84       10D-1        0.00077   0.00001   0.00030  -0.00090  -0.00085
  85       10D+2        0.00005   0.00010   0.00049   0.00061  -0.00001
  86       10D-2        0.00022   0.00014  -0.00024   0.00049   0.00067
  87       11F 0        0.00012   0.00014   0.00004  -0.00002  -0.00002
  88       11F+1       -0.00006  -0.00008   0.00003   0.00017   0.00006
  89       11F-1       -0.00024  -0.00029   0.00001   0.00003   0.00007
  90       11F+2        0.00018   0.00028  -0.00006  -0.00054  -0.00059
  91       11F-2       -0.00007  -0.00006   0.00012   0.00006   0.00013
  92       11F+3        0.00000   0.00001  -0.00010   0.00014   0.00024
  93       11F-3        0.00008   0.00012  -0.00001   0.00030   0.00025
  94 4   C  1S          0.33048   0.33047  -0.00301   0.00000   0.00000
  95        2S          0.43009   0.43009  -0.00394   0.00000   0.00000
  96        3S          0.02957   0.02869   0.00033   0.00000   0.00000
  97        4S         -0.03697  -0.03173  -0.00216   0.00000   0.00000
  98        5S          0.07796   0.06805   0.01176   0.00000   0.00000
  99        6PX        -0.00050  -0.00060  -0.00024   0.00000   0.00000
 100        6PY         0.00000   0.00000   0.00000  -0.00016  -0.00024
 101        6PZ        -0.00036  -0.00032   0.00014   0.00000   0.00000
 102        7PX         0.00391   0.00447  -0.00027   0.00000   0.00000
 103        7PY         0.00000   0.00000   0.00000  -0.00227  -0.00139
 104        7PZ         0.00359   0.00235   0.00204   0.00000   0.00000
 105        8PX        -0.01920  -0.01251  -0.00223   0.00000   0.00000
 106        8PY         0.00000   0.00000   0.00000   0.00608   0.00349
 107        8PZ        -0.01289  -0.00970  -0.00798   0.00000   0.00000
 108        9D 0        0.00015   0.00011  -0.00002   0.00000   0.00000
 109        9D+1        0.00009   0.00020  -0.00006   0.00000   0.00000
 110        9D-1        0.00000   0.00000   0.00000   0.00005   0.00009
 111        9D+2        0.00011   0.00019   0.00004   0.00000   0.00000
 112        9D-2        0.00000   0.00000   0.00000  -0.00005  -0.00001
 113       10D 0       -0.00058   0.00006   0.00009   0.00000   0.00000
 114       10D+1        0.00165   0.00088   0.00041   0.00000   0.00000
 115       10D-1        0.00000   0.00000   0.00000   0.00020  -0.00051
 116       10D+2        0.00127  -0.00042  -0.00030   0.00000   0.00000
 117       10D-2        0.00000   0.00000   0.00000   0.00052   0.00018
 118       11F 0       -0.00018  -0.00015   0.00034   0.00000   0.00000
 119       11F+1        0.00028   0.00016   0.00025   0.00000   0.00000
 120       11F-1        0.00000   0.00000   0.00000   0.00026   0.00032
 121       11F+2        0.00025   0.00051  -0.00035   0.00000   0.00000
 122       11F-2        0.00000   0.00000   0.00000  -0.00002  -0.00001
 123       11F+3        0.00014   0.00032   0.00043   0.00000   0.00000
 124       11F-3        0.00000   0.00000   0.00000  -0.00035  -0.00033
 125 5   C  1S          0.00182   0.00191  -0.00055  -0.23365  -0.23358
 126        2S          0.00240   0.00247  -0.00071  -0.30412  -0.30400
 127        3S         -0.00039   0.00077  -0.00011  -0.01948  -0.01969
 128        4S          0.00300  -0.00108   0.00020   0.01674   0.01648
 129        5S         -0.03032  -0.02168  -0.02150  -0.04180  -0.02452
 130        6PX         0.00004  -0.00007   0.00001   0.00026   0.00042
 131        6PY        -0.00010  -0.00021   0.00003   0.00048   0.00048
 132        6PZ         0.00006   0.00020   0.00006  -0.00012  -0.00006
 133        7PX         0.00091   0.00051  -0.00030  -0.00120  -0.00295
 134        7PY        -0.00129  -0.00015  -0.00040  -0.00307  -0.00279
 135        7PZ         0.00127  -0.00012  -0.00117   0.00138   0.00077
 136        8PX         0.00540   0.00084   0.00526   0.00551   0.00127
 137        8PY         0.00556   0.00486   0.00276   0.00765   0.00337
 138        8PZ        -0.00593  -0.00397  -0.00260   0.00119   0.00084
 139        9D 0        0.00000   0.00001   0.00001   0.00015   0.00014
 140        9D+1       -0.00002  -0.00009  -0.00001   0.00011   0.00010
 141        9D-1        0.00005   0.00005   0.00006  -0.00009  -0.00008
 142        9D+2       -0.00005   0.00003   0.00001   0.00006   0.00010
 143        9D-2       -0.00003   0.00001  -0.00004  -0.00009  -0.00010
 144       10D 0        0.00016  -0.00006  -0.00024   0.00031  -0.00025
 145       10D+1       -0.00020   0.00048   0.00106   0.00076   0.00088
 146       10D-1       -0.00077  -0.00001  -0.00030  -0.00090  -0.00085
 147       10D+2        0.00005   0.00010   0.00049  -0.00061   0.00001
 148       10D-2       -0.00022  -0.00014   0.00024   0.00049   0.00067
 149       11F 0        0.00012   0.00014   0.00004   0.00002   0.00002
 150       11F+1       -0.00006  -0.00008   0.00003  -0.00017  -0.00006
 151       11F-1        0.00024   0.00029  -0.00001   0.00003   0.00007
 152       11F+2        0.00018   0.00028  -0.00006   0.00054   0.00059
 153       11F-2        0.00007   0.00006  -0.00012   0.00006   0.00013
 154       11F+3        0.00000   0.00001  -0.00010  -0.00014  -0.00024
 155       11F-3       -0.00008  -0.00012   0.00001   0.00030   0.00025
 156 6   H  1S          0.00000   0.00002   0.00003  -0.00018  -0.00024
 157        2S         -0.00075   0.00027   0.00026  -0.00220  -0.00217
 158        3S         -0.00062   0.00085  -0.00056  -0.00319  -0.00358
 159        4PX         0.00004  -0.00010  -0.00005   0.00082   0.00094
 160        4PY        -0.00016  -0.00016   0.00002  -0.00000  -0.00001
 161        4PZ        -0.00021  -0.00011  -0.00008  -0.00059  -0.00057
 162 7   H  1S         -0.00001  -0.00000   0.00002  -0.00016  -0.00018
 163        2S          0.00094   0.00070   0.00146  -0.00192  -0.00184
 164        3S          0.00180   0.00116   0.00208  -0.00176  -0.00184
 165        4PX         0.00003  -0.00006  -0.00003  -0.00003   0.00003
 166        4PY        -0.00006   0.00007   0.00017  -0.00094  -0.00101
 167        4PZ        -0.00020  -0.00014  -0.00002   0.00040   0.00039
 168 8   H  1S         -0.00035  -0.00027  -0.00004   0.00000   0.00000
 169        2S         -0.00200  -0.00176  -0.00076   0.00000   0.00000
 170        3S          0.00190  -0.00146   0.00171   0.00000   0.00000
 171        4PX         0.00095   0.00102   0.00034   0.00000   0.00000
 172        4PY         0.00000   0.00000   0.00000   0.00015   0.00024
 173        4PZ         0.00082   0.00081  -0.00019   0.00000   0.00000
 174 9   H  1S          0.00000   0.00002   0.00003   0.00018   0.00024
 175        2S         -0.00075   0.00027   0.00026   0.00220   0.00217
 176        3S         -0.00062   0.00085  -0.00056   0.00319   0.00358
 177        4PX         0.00004  -0.00010  -0.00005  -0.00082  -0.00094
 178        4PY         0.00016   0.00016  -0.00002  -0.00000  -0.00001
 179        4PZ        -0.00021  -0.00011  -0.00008   0.00059   0.00057
 180 10  H  1S         -0.00001  -0.00000   0.00002   0.00016   0.00018
 181        2S          0.00094   0.00070   0.00146   0.00192   0.00184
 182        3S          0.00180   0.00116   0.00208   0.00176   0.00184
 183        4PX         0.00003  -0.00006  -0.00003   0.00003  -0.00003
 184        4PY         0.00006  -0.00007  -0.00017  -0.00094  -0.00101
 185        4PZ        -0.00020  -0.00014  -0.00002  -0.00040  -0.00039
 186 11  C  1S         -0.00182   0.00191  -0.00055  -0.23365   0.23358
 187        2S         -0.00240   0.00247  -0.00071  -0.30412   0.30400
 188        3S          0.00039   0.00077  -0.00011  -0.01948   0.01969
 189        4S         -0.00300  -0.00108   0.00020   0.01674  -0.01648
 190        5S          0.03032  -0.02168  -0.02150  -0.04180   0.02452
 191        6PX         0.00004   0.00007  -0.00001  -0.00026   0.00042
 192        6PY        -0.00010   0.00021  -0.00003  -0.00048   0.00048
 193        6PZ        -0.00006   0.00020   0.00006  -0.00012   0.00006
 194        7PX         0.00091  -0.00051   0.00030   0.00120  -0.00295
 195        7PY        -0.00129   0.00015   0.00040   0.00307  -0.00279
 196        7PZ        -0.00127  -0.00012  -0.00117   0.00138  -0.00077
 197        8PX         0.00540  -0.00084  -0.00526  -0.00551   0.00127
 198        8PY         0.00556  -0.00486  -0.00276  -0.00765   0.00337
 199        8PZ         0.00593  -0.00397  -0.00260   0.00119  -0.00084
 200        9D 0       -0.00000   0.00001   0.00001   0.00015  -0.00014
 201        9D+1       -0.00002   0.00009   0.00001  -0.00011   0.00010
 202        9D-1        0.00005  -0.00005  -0.00006   0.00009  -0.00008
 203        9D+2        0.00005   0.00003   0.00001   0.00006  -0.00010
 204        9D-2        0.00003   0.00001  -0.00004  -0.00009   0.00010
 205       10D 0       -0.00016  -0.00006  -0.00024   0.00031   0.00025
 206       10D+1       -0.00020  -0.00048  -0.00106  -0.00076   0.00088
 207       10D-1       -0.00077   0.00001   0.00030   0.00090  -0.00085
 208       10D+2       -0.00005   0.00010   0.00049  -0.00061  -0.00001
 209       10D-2        0.00022  -0.00014   0.00024   0.00049  -0.00067
 210       11F 0       -0.00012   0.00014   0.00004   0.00002  -0.00002
 211       11F+1       -0.00006   0.00008  -0.00003   0.00017  -0.00006
 212       11F-1        0.00024  -0.00029   0.00001  -0.00003   0.00007
 213       11F+2       -0.00018   0.00028  -0.00006   0.00054  -0.00059
 214       11F-2       -0.00007   0.00006  -0.00012   0.00006  -0.00013
 215       11F+3        0.00000  -0.00001   0.00010   0.00014  -0.00024
 216       11F-3       -0.00008   0.00012  -0.00001  -0.00030   0.00025
 217 12  C  1S         -0.33048   0.33047  -0.00301   0.00000   0.00000
 218        2S         -0.43009   0.43009  -0.00394   0.00000   0.00000
 219        3S         -0.02957   0.02869   0.00033   0.00000   0.00000
 220        4S          0.03697  -0.03173  -0.00216   0.00000   0.00000
 221        5S         -0.07796   0.06805   0.01176   0.00000   0.00000
 222        6PX        -0.00050   0.00060   0.00024   0.00000   0.00000
 223        6PY         0.00000   0.00000   0.00000   0.00016  -0.00024
 224        6PZ         0.00036  -0.00032   0.00014   0.00000   0.00000
 225        7PX         0.00391  -0.00447   0.00027   0.00000   0.00000
 226        7PY         0.00000   0.00000   0.00000   0.00227  -0.00139
 227        7PZ        -0.00359   0.00235   0.00204   0.00000   0.00000
 228        8PX        -0.01920   0.01251   0.00223   0.00000   0.00000
 229        8PY         0.00000   0.00000   0.00000  -0.00608   0.00349
 230        8PZ         0.01289  -0.00970  -0.00798   0.00000   0.00000
 231        9D 0       -0.00015   0.00011  -0.00002   0.00000   0.00000
 232        9D+1        0.00009  -0.00020   0.00006   0.00000   0.00000
 233        9D-1        0.00000   0.00000   0.00000  -0.00005   0.00009
 234        9D+2       -0.00011   0.00019   0.00004   0.00000   0.00000
 235        9D-2        0.00000   0.00000   0.00000  -0.00005   0.00001
 236       10D 0        0.00058   0.00006   0.00009   0.00000   0.00000
 237       10D+1        0.00165  -0.00088  -0.00041   0.00000   0.00000
 238       10D-1        0.00000   0.00000   0.00000  -0.00020  -0.00051
 239       10D+2       -0.00127  -0.00042  -0.00030   0.00000   0.00000
 240       10D-2        0.00000   0.00000   0.00000   0.00052  -0.00018
 241       11F 0        0.00018  -0.00015   0.00034   0.00000   0.00000
 242       11F+1        0.00028  -0.00016  -0.00025   0.00000   0.00000
 243       11F-1        0.00000   0.00000   0.00000  -0.00026   0.00032
 244       11F+2       -0.00025   0.00051  -0.00035   0.00000   0.00000
 245       11F-2        0.00000   0.00000   0.00000  -0.00002   0.00001
 246       11F+3        0.00014  -0.00032  -0.00043   0.00000   0.00000
 247       11F-3        0.00000   0.00000   0.00000   0.00035  -0.00033
 248 13  C  1S         -0.00182   0.00191  -0.00055   0.23365  -0.23358
 249        2S         -0.00240   0.00247  -0.00071   0.30412  -0.30400
 250        3S          0.00039   0.00077  -0.00011   0.01948  -0.01969
 251        4S         -0.00300  -0.00108   0.00020  -0.01674   0.01648
 252        5S          0.03032  -0.02168  -0.02150   0.04180  -0.02452
 253        6PX         0.00004   0.00007  -0.00001   0.00026  -0.00042
 254        6PY         0.00010  -0.00021   0.00003  -0.00048   0.00048
 255        6PZ        -0.00006   0.00020   0.00006   0.00012  -0.00006
 256        7PX         0.00091  -0.00051   0.00030  -0.00120   0.00295
 257        7PY         0.00129  -0.00015  -0.00040   0.00307  -0.00279
 258        7PZ        -0.00127  -0.00012  -0.00117  -0.00138   0.00077
 259        8PX         0.00540  -0.00084  -0.00526   0.00551  -0.00127
 260        8PY        -0.00556   0.00486   0.00276  -0.00765   0.00337
 261        8PZ         0.00593  -0.00397  -0.00260  -0.00119   0.00084
 262        9D 0       -0.00000   0.00001   0.00001  -0.00015   0.00014
 263        9D+1       -0.00002   0.00009   0.00001   0.00011  -0.00010
 264        9D-1       -0.00005   0.00005   0.00006   0.00009  -0.00008
 265        9D+2        0.00005   0.00003   0.00001  -0.00006   0.00010
 266        9D-2       -0.00003  -0.00001   0.00004  -0.00009   0.00010
 267       10D 0       -0.00016  -0.00006  -0.00024  -0.00031  -0.00025
 268       10D+1       -0.00020  -0.00048  -0.00106   0.00076  -0.00088
 269       10D-1        0.00077  -0.00001  -0.00030   0.00090  -0.00085
 270       10D+2       -0.00005   0.00010   0.00049   0.00061   0.00001
 271       10D-2       -0.00022   0.00014  -0.00024   0.00049  -0.00067
 272       11F 0       -0.00012   0.00014   0.00004  -0.00002   0.00002
 273       11F+1       -0.00006   0.00008  -0.00003  -0.00017   0.00006
 274       11F-1       -0.00024   0.00029  -0.00001  -0.00003   0.00007
 275       11F+2       -0.00018   0.00028  -0.00006  -0.00054   0.00059
 276       11F-2        0.00007  -0.00006   0.00012   0.00006  -0.00013
 277       11F+3        0.00000  -0.00001   0.00010  -0.00014   0.00024
 278       11F-3        0.00008  -0.00012   0.00001  -0.00030   0.00025
 279 14  H  1S          0.00001  -0.00000   0.00002   0.00016  -0.00018
 280        2S         -0.00094   0.00070   0.00146   0.00192  -0.00184
 281        3S         -0.00180   0.00116   0.00208   0.00176  -0.00184
 282        4PX         0.00003   0.00006   0.00003  -0.00003  -0.00003
 283        4PY         0.00006   0.00007   0.00017   0.00094  -0.00101
 284        4PZ         0.00020  -0.00014  -0.00002  -0.00040   0.00039
 285 15  H  1S         -0.00000   0.00002   0.00003   0.00018  -0.00024
 286        2S          0.00075   0.00027   0.00026   0.00220  -0.00217
 287        3S          0.00062   0.00085  -0.00056   0.00319  -0.00358
 288        4PX         0.00004   0.00010   0.00005   0.00082  -0.00094
 289        4PY         0.00016  -0.00016   0.00002   0.00000  -0.00001
 290        4PZ         0.00021  -0.00011  -0.00008   0.00059  -0.00057
 291 16  H  1S          0.00035  -0.00027  -0.00004   0.00000   0.00000
 292        2S          0.00200  -0.00176  -0.00076   0.00000   0.00000
 293        3S         -0.00190  -0.00146   0.00171   0.00000   0.00000
 294        4PX         0.00095  -0.00102  -0.00034   0.00000   0.00000
 295        4PY         0.00000   0.00000   0.00000  -0.00015   0.00024
 296        4PZ        -0.00082   0.00081  -0.00019   0.00000   0.00000
 297 17  H  1S          0.00001  -0.00000   0.00002  -0.00016   0.00018
 298        2S         -0.00094   0.00070   0.00146  -0.00192   0.00184
 299        3S         -0.00180   0.00116   0.00208  -0.00176   0.00184
 300        4PX         0.00003   0.00006   0.00003   0.00003   0.00003
 301        4PY        -0.00006  -0.00007  -0.00017   0.00094  -0.00101
 302        4PZ         0.00020  -0.00014  -0.00002   0.00040  -0.00039
 303 18  H  1S         -0.00000   0.00002   0.00003  -0.00018   0.00024
 304        2S          0.00075   0.00027   0.00026  -0.00220   0.00217
 305        3S          0.00062   0.00085  -0.00056  -0.00319   0.00358
 306        4PX         0.00004   0.00010   0.00005  -0.00082   0.00094
 307        4PY        -0.00016   0.00016  -0.00002   0.00000  -0.00001
 308        4PZ         0.00021  -0.00011  -0.00008  -0.00059   0.00057
 309 19  C  1S          0.00000   0.00422   0.46731   0.00000   0.00000
 310        2S          0.00000   0.00548   0.60826   0.00000   0.00000
 311        3S          0.00000   0.00024   0.03904   0.00000   0.00000
 312        4S          0.00000   0.00407  -0.03485   0.00000   0.00000
 313        5S          0.00000  -0.04236   0.03597   0.00000   0.00000
 314        6PX         0.00022   0.00000   0.00000   0.00000   0.00000
 315        6PY         0.00000   0.00000   0.00000   0.00000  -0.00007
 316        6PZ         0.00000  -0.00028  -0.00080   0.00000   0.00000
 317        7PX         0.00258   0.00000   0.00000   0.00000   0.00000
 318        7PY         0.00000   0.00000   0.00000   0.00000   0.00126
 319        7PZ         0.00000  -0.00064   0.00769   0.00000   0.00000
 320        8PX        -0.01080   0.00000   0.00000   0.00000   0.00000
 321        8PY         0.00000   0.00000   0.00000   0.00000   0.00376
 322        8PZ         0.00000   0.00986  -0.00390   0.00000   0.00000
 323        9D 0        0.00000   0.00002  -0.00003   0.00000   0.00000
 324        9D+1       -0.00003   0.00000   0.00000   0.00000   0.00000
 325        9D-1        0.00000   0.00000   0.00000   0.00000  -0.00008
 326        9D+2        0.00000  -0.00007  -0.00015   0.00000   0.00000
 327        9D-2        0.00000   0.00000   0.00000  -0.00001   0.00000
 328       10D 0        0.00000  -0.00018  -0.00020   0.00000   0.00000
 329       10D+1       -0.00007   0.00000   0.00000   0.00000   0.00000
 330       10D-1        0.00000   0.00000   0.00000   0.00000   0.00014
 331       10D+2        0.00000   0.00042  -0.00238   0.00000   0.00000
 332       10D-2        0.00000   0.00000   0.00000   0.00083   0.00000
 333       11F 0        0.00000  -0.00040  -0.00042   0.00000   0.00000
 334       11F+1       -0.00025   0.00000   0.00000   0.00000   0.00000
 335       11F-1        0.00000   0.00000   0.00000   0.00000   0.00003
 336       11F+2        0.00000   0.00042  -0.00115   0.00000   0.00000
 337       11F-2        0.00000   0.00000   0.00000  -0.00018   0.00000
 338       11F+3       -0.00050   0.00000   0.00000   0.00000   0.00000
 339       11F-3        0.00000   0.00000   0.00000   0.00000   0.00006
 340 20  H  1S          0.00000  -0.00006  -0.00034   0.00000   0.00003
 341        2S          0.00000   0.00002  -0.00332   0.00000   0.00085
 342        3S          0.00000   0.00132  -0.00430   0.00000   0.00204
 343        4PX        -0.00048   0.00000   0.00000   0.00010   0.00000
 344        4PY         0.00000   0.00002  -0.00154   0.00000   0.00009
 345        4PZ         0.00000   0.00018   0.00124   0.00000  -0.00006
 346 21  H  1S          0.00000  -0.00006  -0.00034   0.00000  -0.00003
 347        2S          0.00000   0.00002  -0.00332   0.00000  -0.00085
 348        3S          0.00000   0.00132  -0.00430   0.00000  -0.00204
 349        4PX        -0.00048   0.00000   0.00000  -0.00010   0.00000
 350        4PY         0.00000  -0.00002   0.00154   0.00000   0.00009
 351        4PZ         0.00000   0.00018   0.00124   0.00000   0.00006
                           6         7         8         9        10
                        (B1)--O   (A1)--O   (A1)--O   (B2)--O   (A1)--O
     Eigenvalues --   -10.28300 -10.28300 -10.27692 -10.27611  -1.00351
   1 1   C  1S          0.00000   0.00880   0.33024   0.33036  -0.04563
   2        2S          0.00000   0.01145   0.42993   0.42985  -0.09579
   3        3S          0.00000   0.00235   0.03057   0.02928   0.13878
   4        4S          0.00000  -0.00808  -0.03811  -0.02369   0.16389
   5        5S          0.00000  -0.00051   0.06223   0.11229  -0.05535
   6        6PX         0.00026   0.00000   0.00000   0.00000   0.00000
   7        6PY         0.00000   0.00016  -0.00039   0.00011  -0.03926
   8        6PZ         0.00000   0.00021   0.00066   0.00052   0.03705
   9        7PX        -0.00019   0.00000   0.00000   0.00000   0.00000
  10        7PY         0.00000   0.00015   0.00060  -0.01304  -0.02128
  11        7PZ         0.00000  -0.00207  -0.00321  -0.00300   0.03102
  12        8PX        -0.00594   0.00000   0.00000   0.00000   0.00000
  13        8PY         0.00000  -0.00168   0.00053  -0.01764  -0.00220
  14        8PZ         0.00000   0.00099   0.01757   0.02108  -0.01990
  15        9D 0        0.00000   0.00007  -0.00023  -0.00082  -0.00286
  16        9D+1       -0.00008   0.00000   0.00000   0.00000   0.00000
  17        9D-1        0.00000   0.00001   0.00010   0.00020  -0.00026
  18        9D+2        0.00000  -0.00007   0.00012  -0.00037  -0.00116
  19        9D-2        0.00004   0.00000   0.00000   0.00000   0.00000
  20       10D 0        0.00000  -0.00002   0.00033  -0.00023  -0.00105
  21       10D+1       -0.00039   0.00000   0.00000   0.00000   0.00000
  22       10D-1        0.00000  -0.00026   0.00012  -0.00092  -0.00165
  23       10D+2        0.00000  -0.00144   0.00019  -0.00669   0.00143
  24       10D-2       -0.00062   0.00000   0.00000   0.00000   0.00000
  25       11F 0        0.00000   0.00031  -0.00016   0.00011  -0.00140
  26       11F+1        0.00000   0.00000   0.00000   0.00000   0.00000
  27       11F-1        0.00000   0.00015  -0.00010   0.00065   0.00065
  28       11F+2        0.00000  -0.00048   0.00004  -0.00012   0.00126
  29       11F-2       -0.00047   0.00000   0.00000   0.00000   0.00000
  30       11F+3       -0.00021   0.00000   0.00000   0.00000   0.00000
  31       11F-3        0.00000  -0.00045  -0.00020   0.00095   0.00177
  32 2   C  1S          0.00000   0.00880   0.33024  -0.33036  -0.04563
  33        2S          0.00000   0.01145   0.42993  -0.42985  -0.09579
  34        3S          0.00000   0.00235   0.03057  -0.02928   0.13878
  35        4S          0.00000  -0.00808  -0.03811   0.02369   0.16389
  36        5S          0.00000  -0.00051   0.06223  -0.11229  -0.05535
  37        6PX         0.00026   0.00000   0.00000   0.00000   0.00000
  38        6PY         0.00000  -0.00016   0.00039   0.00011   0.03926
  39        6PZ         0.00000   0.00021   0.00066  -0.00052   0.03705
  40        7PX        -0.00019   0.00000   0.00000   0.00000   0.00000
  41        7PY         0.00000  -0.00015  -0.00060  -0.01304   0.02128
  42        7PZ         0.00000  -0.00207  -0.00321   0.00300   0.03102
  43        8PX        -0.00594   0.00000   0.00000   0.00000   0.00000
  44        8PY         0.00000   0.00168  -0.00053  -0.01764   0.00220
  45        8PZ         0.00000   0.00099   0.01757  -0.02108  -0.01990
  46        9D 0        0.00000   0.00007  -0.00023   0.00082  -0.00286
  47        9D+1       -0.00008   0.00000   0.00000   0.00000   0.00000
  48        9D-1        0.00000  -0.00001  -0.00010   0.00020   0.00026
  49        9D+2        0.00000  -0.00007   0.00012   0.00037  -0.00116
  50        9D-2       -0.00004   0.00000   0.00000   0.00000   0.00000
  51       10D 0        0.00000  -0.00002   0.00033   0.00023  -0.00105
  52       10D+1       -0.00039   0.00000   0.00000   0.00000   0.00000
  53       10D-1        0.00000   0.00026  -0.00012  -0.00092   0.00165
  54       10D+2        0.00000  -0.00144   0.00019   0.00669   0.00143
  55       10D-2        0.00062   0.00000   0.00000   0.00000   0.00000
  56       11F 0        0.00000   0.00031  -0.00016  -0.00011  -0.00140
  57       11F+1        0.00000   0.00000   0.00000   0.00000   0.00000
  58       11F-1        0.00000  -0.00015   0.00010   0.00065  -0.00065
  59       11F+2        0.00000  -0.00048   0.00004   0.00012   0.00126
  60       11F-2        0.00047   0.00000   0.00000   0.00000   0.00000
  61       11F+3       -0.00021   0.00000   0.00000   0.00000   0.00000
  62       11F-3        0.00000   0.00045   0.00020   0.00095  -0.00177
  63 3   C  1S          0.23364   0.23355  -0.00625   0.00586  -0.02954
  64        2S          0.30418   0.30408  -0.00813   0.00764  -0.06208
  65        3S          0.01865   0.01818  -0.00007   0.00046   0.09243
  66        4S         -0.01411  -0.01243  -0.00026  -0.00364   0.09538
  67        5S          0.02771   0.00597  -0.02902   0.02664   0.06097
  68        6PX        -0.00028  -0.00021  -0.00020   0.00024  -0.02399
  69        6PY         0.00026   0.00021   0.00006  -0.00006   0.02931
  70        6PZ         0.00005   0.00011  -0.00002  -0.00005   0.00295
  71        7PX         0.00146   0.00079  -0.00020   0.00186  -0.01804
  72        7PY        -0.00216  -0.00166  -0.00030  -0.00064   0.02058
  73        7PZ        -0.00068  -0.00147  -0.00056   0.00311   0.00450
  74        8PX        -0.00346  -0.00029   0.00715  -0.00786  -0.01353
  75        8PY         0.00208  -0.00140  -0.00322   0.00218   0.01008
  76        8PZ         0.00183   0.00013   0.00092   0.00163   0.00483
  77        9D 0       -0.00012  -0.00009  -0.00000   0.00005  -0.00124
  78        9D+1       -0.00017  -0.00013  -0.00011   0.00007   0.00063
  79        9D-1       -0.00006  -0.00011  -0.00001  -0.00001   0.00060
  80        9D+2        0.00004   0.00003   0.00005  -0.00002  -0.00018
  81        9D-2       -0.00008  -0.00006   0.00007   0.00001  -0.00194
  82       10D 0       -0.00004  -0.00012   0.00013  -0.00035  -0.00198
  83       10D+1       -0.00044  -0.00023   0.00079  -0.00074   0.00025
  84       10D-1       -0.00071  -0.00057   0.00020   0.00101   0.00066
  85       10D+2       -0.00006  -0.00010  -0.00046  -0.00040  -0.00040
  86       10D-2        0.00050  -0.00030   0.00009   0.00033  -0.00323
  87       11F 0        0.00002   0.00004  -0.00018   0.00017   0.00007
  88       11F+1        0.00015   0.00014   0.00007  -0.00004   0.00049
  89       11F-1        0.00005   0.00007   0.00001  -0.00007   0.00007
  90       11F+2       -0.00055  -0.00068   0.00027  -0.00026  -0.00123
  91       11F-2        0.00010   0.00017  -0.00010   0.00011   0.00047
  92       11F+3        0.00015   0.00028   0.00014  -0.00012   0.00038
  93       11F-3        0.00015   0.00022  -0.00028   0.00018   0.00071
  94 4   C  1S         -0.00262  -0.00274   0.00012   0.00000  -0.03318
  95        2S         -0.00336  -0.00362   0.00022   0.00000  -0.06963
  96        3S         -0.00054   0.00159  -0.00075   0.00000   0.09805
  97        4S          0.00385  -0.00782  -0.00130   0.00000   0.13691
  98        5S         -0.01905   0.02605   0.01195   0.00000  -0.07663
  99        6PX         0.00016  -0.00010   0.00013   0.00000  -0.02381
 100        6PY         0.00000   0.00000   0.00000  -0.00018   0.00000
 101        6PZ        -0.00022  -0.00025   0.00012   0.00000  -0.02489
 102        7PX        -0.00175   0.00158  -0.00035   0.00000  -0.02349
 103        7PY         0.00000   0.00000   0.00000   0.00169   0.00000
 104        7PZ        -0.00005   0.00003   0.00137   0.00000  -0.02202
 105        8PX        -0.00256  -0.01252   0.00036   0.00000   0.02290
 106        8PY         0.00000   0.00000   0.00000   0.00286   0.00000
 107        8PZ        -0.00000  -0.00491   0.00050   0.00000   0.01156
 108        9D 0        0.00003  -0.00006  -0.00002   0.00000   0.00077
 109        9D+1       -0.00006   0.00009  -0.00005   0.00000   0.00040
 110        9D-1        0.00000   0.00000   0.00000   0.00002   0.00000
 111        9D+2       -0.00005   0.00004  -0.00002   0.00000  -0.00003
 112        9D-2        0.00000   0.00000   0.00000   0.00002   0.00000
 113       10D 0       -0.00037  -0.00020  -0.00023   0.00000   0.00235
 114       10D+1       -0.00010  -0.00046  -0.00048   0.00000   0.00417
 115       10D-1        0.00000   0.00000   0.00000  -0.00086   0.00000
 116       10D+2        0.00097  -0.00029   0.00046   0.00000   0.00284
 117       10D-2        0.00000   0.00000   0.00000  -0.00009   0.00000
 118       11F 0       -0.00026  -0.00025  -0.00002   0.00000  -0.00019
 119       11F+1       -0.00004   0.00001  -0.00012   0.00000  -0.00033
 120       11F-1        0.00000   0.00000   0.00000   0.00010   0.00000
 121       11F+2       -0.00044  -0.00054   0.00005   0.00000   0.00201
 122       11F-2        0.00000   0.00000   0.00000   0.00003   0.00000
 123       11F+3       -0.00007  -0.00000  -0.00008   0.00000  -0.00020
 124       11F-3        0.00000   0.00000   0.00000   0.00001   0.00000
 125 5   C  1S          0.23364   0.23355  -0.00625  -0.00586  -0.02954
 126        2S          0.30418   0.30408  -0.00813  -0.00764  -0.06208
 127        3S          0.01865   0.01818  -0.00007  -0.00046   0.09243
 128        4S         -0.01411  -0.01243  -0.00026   0.00364   0.09538
 129        5S          0.02771   0.00597  -0.02902  -0.02664   0.06097
 130        6PX        -0.00028  -0.00021  -0.00020  -0.00024  -0.02399
 131        6PY        -0.00026  -0.00021  -0.00006  -0.00006  -0.02931
 132        6PZ         0.00005   0.00011  -0.00002   0.00005   0.00295
 133        7PX         0.00146   0.00079  -0.00020  -0.00186  -0.01804
 134        7PY         0.00216   0.00166   0.00030  -0.00064  -0.02058
 135        7PZ        -0.00068  -0.00147  -0.00056  -0.00311   0.00450
 136        8PX        -0.00346  -0.00029   0.00715   0.00786  -0.01353
 137        8PY        -0.00208   0.00140   0.00322   0.00218  -0.01008
 138        8PZ         0.00183   0.00013   0.00092  -0.00163   0.00483
 139        9D 0       -0.00012  -0.00009  -0.00000  -0.00005  -0.00124
 140        9D+1       -0.00017  -0.00013  -0.00011  -0.00007   0.00063
 141        9D-1        0.00006   0.00011   0.00001  -0.00001  -0.00060
 142        9D+2        0.00004   0.00003   0.00005   0.00002  -0.00018
 143        9D-2        0.00008   0.00006  -0.00007   0.00001   0.00194
 144       10D 0       -0.00004  -0.00012   0.00013   0.00035  -0.00198
 145       10D+1       -0.00044  -0.00023   0.00079   0.00074   0.00025
 146       10D-1        0.00071   0.00057  -0.00020   0.00101  -0.00066
 147       10D+2       -0.00006  -0.00010  -0.00046   0.00040  -0.00040
 148       10D-2       -0.00050   0.00030  -0.00009   0.00033   0.00323
 149       11F 0        0.00002   0.00004  -0.00018  -0.00017   0.00007
 150       11F+1        0.00015   0.00014   0.00007   0.00004   0.00049
 151       11F-1       -0.00005  -0.00007  -0.00001  -0.00007  -0.00007
 152       11F+2       -0.00055  -0.00068   0.00027   0.00026  -0.00123
 153       11F-2       -0.00010  -0.00017   0.00010   0.00011  -0.00047
 154       11F+3        0.00015   0.00028   0.00014   0.00012   0.00038
 155       11F-3       -0.00015  -0.00022   0.00028   0.00018  -0.00071
 156 6   H  1S         -0.00012  -0.00020   0.00007  -0.00003   0.01440
 157        2S         -0.00182  -0.00162   0.00101   0.00072   0.01626
 158        3S         -0.00184  -0.00104   0.00091   0.00101   0.00105
 159        4PX         0.00088   0.00095   0.00001  -0.00031  -0.00271
 160        4PY        -0.00016  -0.00010  -0.00003   0.00016   0.00114
 161        4PZ        -0.00058  -0.00060   0.00021  -0.00020   0.00155
 162 7   H  1S         -0.00016  -0.00014  -0.00000  -0.00001   0.01426
 163        2S         -0.00200  -0.00179   0.00031  -0.00030   0.01354
 164        3S         -0.00403  -0.00217   0.00179  -0.00287  -0.00223
 165        4PX        -0.00011  -0.00005   0.00017  -0.00019  -0.00059
 166        4PY        -0.00094  -0.00098   0.00010  -0.00003   0.00263
 167        4PZ         0.00034   0.00038   0.00013  -0.00003  -0.00074
 168 8   H  1S         -0.00011   0.00007   0.00008   0.00000   0.01327
 169        2S          0.00078   0.00073  -0.00043   0.00000   0.01107
 170        3S          0.00347   0.00290  -0.00230   0.00000  -0.00025
 171        4PX        -0.00020  -0.00022  -0.00001   0.00000  -0.00181
 172        4PY         0.00000   0.00000   0.00000  -0.00003   0.00000
 173        4PZ         0.00010   0.00006   0.00003   0.00000  -0.00151
 174 9   H  1S         -0.00012  -0.00020   0.00007   0.00003   0.01440
 175        2S         -0.00182  -0.00162   0.00101  -0.00072   0.01626
 176        3S         -0.00184  -0.00104   0.00091  -0.00101   0.00105
 177        4PX         0.00088   0.00095   0.00001   0.00031  -0.00271
 178        4PY         0.00016   0.00010   0.00003   0.00016  -0.00114
 179        4PZ        -0.00058  -0.00060   0.00021   0.00020   0.00155
 180 10  H  1S         -0.00016  -0.00014  -0.00000   0.00001   0.01426
 181        2S         -0.00200  -0.00179   0.00031   0.00030   0.01354
 182        3S         -0.00403  -0.00217   0.00179   0.00287  -0.00223
 183        4PX        -0.00011  -0.00005   0.00017   0.00019  -0.00059
 184        4PY         0.00094   0.00098  -0.00010  -0.00003  -0.00263
 185        4PZ         0.00034   0.00038   0.00013   0.00003  -0.00074
 186 11  C  1S         -0.23364   0.23355  -0.00625   0.00586  -0.02954
 187        2S         -0.30418   0.30408  -0.00813   0.00764  -0.06208
 188        3S         -0.01865   0.01818  -0.00007   0.00046   0.09243
 189        4S          0.01411  -0.01243  -0.00026  -0.00364   0.09538
 190        5S         -0.02771   0.00597  -0.02902   0.02664   0.06097
 191        6PX        -0.00028   0.00021   0.00020  -0.00024   0.02399
 192        6PY        -0.00026   0.00021   0.00006  -0.00006   0.02931
 193        6PZ        -0.00005   0.00011  -0.00002  -0.00005   0.00295
 194        7PX         0.00146  -0.00079   0.00020  -0.00186   0.01804
 195        7PY         0.00216  -0.00166  -0.00030  -0.00064   0.02058
 196        7PZ         0.00068  -0.00147  -0.00056   0.00311   0.00450
 197        8PX        -0.00346   0.00029  -0.00715   0.00786   0.01353
 198        8PY        -0.00208  -0.00140  -0.00322   0.00218   0.01008
 199        8PZ        -0.00183   0.00013   0.00092   0.00163   0.00483
 200        9D 0        0.00012  -0.00009  -0.00000   0.00005  -0.00124
 201        9D+1       -0.00017   0.00013   0.00011  -0.00007  -0.00063
 202        9D-1        0.00006  -0.00011  -0.00001  -0.00001   0.00060
 203        9D+2       -0.00004   0.00003   0.00005  -0.00002  -0.00018
 204        9D-2       -0.00008   0.00006  -0.00007  -0.00001   0.00194
 205       10D 0        0.00004  -0.00012   0.00013  -0.00035  -0.00198
 206       10D+1       -0.00044   0.00023  -0.00079   0.00074  -0.00025
 207       10D-1        0.00071  -0.00057   0.00020   0.00101   0.00066
 208       10D+2        0.00006  -0.00010  -0.00046  -0.00040  -0.00040
 209       10D-2        0.00050   0.00030  -0.00009  -0.00033   0.00323
 210       11F 0       -0.00002   0.00004  -0.00018   0.00017   0.00007
 211       11F+1        0.00015  -0.00014  -0.00007   0.00004  -0.00049
 212       11F-1       -0.00005   0.00007   0.00001  -0.00007   0.00007
 213       11F+2        0.00055  -0.00068   0.00027  -0.00026  -0.00123
 214       11F-2        0.00010  -0.00017   0.00010  -0.00011  -0.00047
 215       11F+3        0.00015  -0.00028  -0.00014   0.00012  -0.00038
 216       11F-3       -0.00015   0.00022  -0.00028   0.00018   0.00071
 217 12  C  1S          0.00262  -0.00274   0.00012   0.00000  -0.03318
 218        2S          0.00336  -0.00362   0.00022   0.00000  -0.06963
 219        3S          0.00054   0.00159  -0.00075   0.00000   0.09805
 220        4S         -0.00385  -0.00782  -0.00130   0.00000   0.13691
 221        5S          0.01905   0.02605   0.01195   0.00000  -0.07663
 222        6PX         0.00016   0.00010  -0.00013   0.00000   0.02381
 223        6PY         0.00000   0.00000   0.00000  -0.00018   0.00000
 224        6PZ         0.00022  -0.00025   0.00012   0.00000  -0.02489
 225        7PX        -0.00175  -0.00158   0.00035   0.00000   0.02349
 226        7PY         0.00000   0.00000   0.00000   0.00169   0.00000
 227        7PZ         0.00005   0.00003   0.00137   0.00000  -0.02202
 228        8PX        -0.00256   0.01252  -0.00036   0.00000  -0.02290
 229        8PY         0.00000   0.00000   0.00000   0.00286   0.00000
 230        8PZ         0.00000  -0.00491   0.00050   0.00000   0.01156
 231        9D 0       -0.00003  -0.00006  -0.00002   0.00000   0.00077
 232        9D+1       -0.00006  -0.00009   0.00005   0.00000  -0.00040
 233        9D-1        0.00000   0.00000   0.00000   0.00002   0.00000
 234        9D+2        0.00005   0.00004  -0.00002   0.00000  -0.00003
 235        9D-2        0.00000   0.00000   0.00000  -0.00002   0.00000
 236       10D 0        0.00037  -0.00020  -0.00023   0.00000   0.00235
 237       10D+1       -0.00010   0.00046   0.00048   0.00000  -0.00417
 238       10D-1        0.00000   0.00000   0.00000  -0.00086   0.00000
 239       10D+2       -0.00097  -0.00029   0.00046   0.00000   0.00284
 240       10D-2        0.00000   0.00000   0.00000   0.00009   0.00000
 241       11F 0        0.00026  -0.00025  -0.00002   0.00000  -0.00019
 242       11F+1       -0.00004  -0.00001   0.00012   0.00000   0.00033
 243       11F-1        0.00000   0.00000   0.00000   0.00010   0.00000
 244       11F+2        0.00044  -0.00054   0.00005   0.00000   0.00201
 245       11F-2        0.00000   0.00000   0.00000  -0.00003   0.00000
 246       11F+3       -0.00007   0.00000   0.00008   0.00000   0.00020
 247       11F-3        0.00000   0.00000   0.00000   0.00001   0.00000
 248 13  C  1S         -0.23364   0.23355  -0.00625  -0.00586  -0.02954
 249        2S         -0.30418   0.30408  -0.00813  -0.00764  -0.06208
 250        3S         -0.01865   0.01818  -0.00007  -0.00046   0.09243
 251        4S          0.01411  -0.01243  -0.00026   0.00364   0.09538
 252        5S         -0.02771   0.00597  -0.02902  -0.02664   0.06097
 253        6PX        -0.00028   0.00021   0.00020   0.00024   0.02399
 254        6PY         0.00026  -0.00021  -0.00006  -0.00006  -0.02931
 255        6PZ        -0.00005   0.00011  -0.00002   0.00005   0.00295
 256        7PX         0.00146  -0.00079   0.00020   0.00186   0.01804
 257        7PY        -0.00216   0.00166   0.00030  -0.00064  -0.02058
 258        7PZ         0.00068  -0.00147  -0.00056  -0.00311   0.00450
 259        8PX        -0.00346   0.00029  -0.00715  -0.00786   0.01353
 260        8PY         0.00208   0.00140   0.00322   0.00218  -0.01008
 261        8PZ        -0.00183   0.00013   0.00092  -0.00163   0.00483
 262        9D 0        0.00012  -0.00009  -0.00000  -0.00005  -0.00124
 263        9D+1       -0.00017   0.00013   0.00011   0.00007  -0.00063
 264        9D-1       -0.00006   0.00011   0.00001  -0.00001  -0.00060
 265        9D+2       -0.00004   0.00003   0.00005   0.00002  -0.00018
 266        9D-2        0.00008  -0.00006   0.00007  -0.00001  -0.00194
 267       10D 0        0.00004  -0.00012   0.00013   0.00035  -0.00198
 268       10D+1       -0.00044   0.00023  -0.00079  -0.00074  -0.00025
 269       10D-1       -0.00071   0.00057  -0.00020   0.00101  -0.00066
 270       10D+2        0.00006  -0.00010  -0.00046   0.00040  -0.00040
 271       10D-2       -0.00050  -0.00030   0.00009  -0.00033  -0.00323
 272       11F 0       -0.00002   0.00004  -0.00018  -0.00017   0.00007
 273       11F+1        0.00015  -0.00014  -0.00007  -0.00004  -0.00049
 274       11F-1        0.00005  -0.00007  -0.00001  -0.00007  -0.00007
 275       11F+2        0.00055  -0.00068   0.00027   0.00026  -0.00123
 276       11F-2       -0.00010   0.00017  -0.00010  -0.00011   0.00047
 277       11F+3        0.00015  -0.00028  -0.00014  -0.00012  -0.00038
 278       11F-3        0.00015  -0.00022   0.00028   0.00018  -0.00071
 279 14  H  1S          0.00016  -0.00014  -0.00000  -0.00001   0.01426
 280        2S          0.00200  -0.00179   0.00031  -0.00030   0.01354
 281        3S          0.00403  -0.00217   0.00179  -0.00287  -0.00223
 282        4PX        -0.00011   0.00005  -0.00017   0.00019   0.00059
 283        4PY         0.00094  -0.00098   0.00010  -0.00003   0.00263
 284        4PZ        -0.00034   0.00038   0.00013  -0.00003  -0.00074
 285 15  H  1S          0.00012  -0.00020   0.00007  -0.00003   0.01440
 286        2S          0.00182  -0.00162   0.00101   0.00072   0.01626
 287        3S          0.00184  -0.00104   0.00091   0.00101   0.00105
 288        4PX         0.00088  -0.00095  -0.00001   0.00031   0.00271
 289        4PY         0.00016  -0.00010  -0.00003   0.00016   0.00114
 290        4PZ         0.00058  -0.00060   0.00021  -0.00020   0.00155
 291 16  H  1S          0.00011   0.00007   0.00008   0.00000   0.01327
 292        2S         -0.00078   0.00073  -0.00043   0.00000   0.01107
 293        3S         -0.00347   0.00290  -0.00230   0.00000  -0.00025
 294        4PX        -0.00020   0.00022   0.00001   0.00000   0.00181
 295        4PY         0.00000   0.00000   0.00000  -0.00003   0.00000
 296        4PZ        -0.00010   0.00006   0.00003   0.00000  -0.00151
 297 17  H  1S          0.00016  -0.00014  -0.00000   0.00001   0.01426
 298        2S          0.00200  -0.00179   0.00031   0.00030   0.01354
 299        3S          0.00403  -0.00217   0.00179   0.00287  -0.00223
 300        4PX        -0.00011   0.00005  -0.00017  -0.00019   0.00059
 301        4PY        -0.00094   0.00098  -0.00010  -0.00003  -0.00263
 302        4PZ        -0.00034   0.00038   0.00013   0.00003  -0.00074
 303 18  H  1S          0.00012  -0.00020   0.00007   0.00003   0.01440
 304        2S          0.00182  -0.00162   0.00101  -0.00072   0.01626
 305        3S          0.00184  -0.00104   0.00091  -0.00101   0.00105
 306        4PX         0.00088  -0.00095  -0.00001  -0.00031   0.00271
 307        4PY        -0.00016   0.00010   0.00003   0.00016  -0.00114
 308        4PZ         0.00058  -0.00060   0.00021   0.00020   0.00155
 309 19  C  1S          0.00000   0.00106  -0.00014   0.00000  -0.02543
 310        2S          0.00000   0.00139  -0.00030   0.00000  -0.05354
 311        3S          0.00000   0.00003   0.00239   0.00000   0.07921
 312        4S          0.00000   0.00062  -0.00931   0.00000   0.08897
 313        5S          0.00000  -0.03657  -0.00699   0.00000   0.07199
 314        6PX         0.00006   0.00000   0.00000   0.00000   0.00000
 315        6PY         0.00000   0.00000   0.00000   0.00016   0.00000
 316        6PZ         0.00000  -0.00005  -0.00042   0.00000  -0.02677
 317        7PX        -0.00218   0.00000   0.00000   0.00000   0.00000
 318        7PY         0.00000   0.00000   0.00000  -0.00100   0.00000
 319        7PZ         0.00000   0.00030   0.00397   0.00000  -0.02251
 320        8PX         0.00189   0.00000   0.00000   0.00000   0.00000
 321        8PY         0.00000   0.00000   0.00000   0.00122   0.00000
 322        8PZ         0.00000   0.01109   0.00022   0.00000  -0.01684
 323        9D 0        0.00000  -0.00003  -0.00003   0.00000   0.00117
 324        9D+1        0.00003   0.00000   0.00000   0.00000   0.00000
 325        9D-1        0.00000   0.00000   0.00000  -0.00008   0.00000
 326        9D+2        0.00000  -0.00013  -0.00008   0.00000   0.00146
 327        9D-2        0.00000   0.00000   0.00000   0.00000   0.00000
 328       10D 0        0.00000  -0.00045  -0.00068   0.00000   0.00146
 329       10D+1        0.00138   0.00000   0.00000   0.00000   0.00000
 330       10D-1        0.00000   0.00000   0.00000   0.00082   0.00000
 331       10D+2        0.00000   0.00186  -0.00002   0.00000  -0.00031
 332       10D-2        0.00000   0.00000   0.00000   0.00000   0.00000
 333       11F 0        0.00000   0.00025   0.00008   0.00000  -0.00020
 334       11F+1       -0.00019   0.00000   0.00000   0.00000   0.00000
 335       11F-1        0.00000   0.00000   0.00000  -0.00001   0.00000
 336       11F+2        0.00000  -0.00011   0.00010   0.00000  -0.00144
 337       11F-2        0.00000   0.00000   0.00000   0.00000   0.00000
 338       11F+3        0.00002   0.00000   0.00000   0.00000   0.00000
 339       11F-3        0.00000   0.00000   0.00000   0.00002   0.00000
 340 20  H  1S          0.00000   0.00005  -0.00002  -0.00001   0.01305
 341        2S          0.00000   0.00144   0.00074   0.00037   0.01180
 342        3S          0.00000   0.00046   0.00108   0.00041  -0.00107
 343        4PX        -0.00008   0.00000   0.00000   0.00000   0.00000
 344        4PY         0.00000   0.00002   0.00005   0.00003   0.00159
 345        4PZ         0.00000  -0.00015  -0.00016   0.00009  -0.00175
 346 21  H  1S          0.00000   0.00005  -0.00002   0.00001   0.01305
 347        2S          0.00000   0.00144   0.00074  -0.00037   0.01180
 348        3S          0.00000   0.00046   0.00108  -0.00041  -0.00107
 349        4PX        -0.00008   0.00000   0.00000   0.00000   0.00000
 350        4PY         0.00000  -0.00002  -0.00005   0.00003  -0.00159
 351        4PZ         0.00000  -0.00015  -0.00016  -0.00009  -0.00175
                          11        12        13        14        15
                        (B1)--O   (A1)--O   (B2)--O   (A2)--O   (A1)--O
     Eigenvalues --    -0.88696  -0.83806  -0.82804  -0.75082  -0.72280
   1 1   C  1S          0.00000   0.03980   0.03398   0.00000  -0.03793
   2        2S          0.00000   0.08444   0.07219   0.00000  -0.08091
   3        3S          0.00000  -0.12950  -0.11009   0.00000   0.12047
   4        4S          0.00000  -0.13111  -0.11802   0.00000   0.17516
   5        5S          0.00000  -0.02141  -0.00984   0.00000  -0.02702
   6        6PX         0.07013   0.00000   0.00000  -0.06624   0.00000
   7        6PY         0.00000   0.04489  -0.05715   0.00000  -0.09601
   8        6PZ         0.00000  -0.00193  -0.03594   0.00000  -0.00601
   9        7PX         0.04210   0.00000   0.00000  -0.02590   0.00000
  10        7PY         0.00000   0.02319  -0.03364   0.00000  -0.05407
  11        7PZ         0.00000  -0.00071  -0.01927   0.00000   0.00823
  12        8PX         0.01262   0.00000   0.00000  -0.02875   0.00000
  13        8PY         0.00000   0.00507  -0.00885   0.00000  -0.01201
  14        8PZ         0.00000   0.00170   0.00415   0.00000  -0.01906
  15        9D 0        0.00000   0.00461   0.00055   0.00000  -0.00313
  16        9D+1        0.00461   0.00000   0.00000  -0.00385   0.00000
  17        9D-1        0.00000  -0.00108  -0.00336   0.00000   0.00003
  18        9D+2        0.00000   0.00251  -0.00423   0.00000  -0.00634
  19        9D-2       -0.00074   0.00000   0.00000  -0.00515   0.00000
  20       10D 0        0.00000   0.00554   0.00197   0.00000  -0.00190
  21       10D+1        0.00653   0.00000   0.00000   0.00170   0.00000
  22       10D-1        0.00000  -0.00095  -0.00453   0.00000  -0.00048
  23       10D+2        0.00000   0.00175  -0.00443   0.00000  -0.00178
  24       10D-2       -0.00183   0.00000   0.00000  -0.00646   0.00000
  25       11F 0        0.00000   0.00113   0.00078   0.00000  -0.00061
  26       11F+1        0.00013   0.00000   0.00000   0.00016   0.00000
  27       11F-1        0.00000  -0.00102  -0.00035   0.00000   0.00058
  28       11F+2        0.00000  -0.00082  -0.00108   0.00000   0.00132
  29       11F-2       -0.00025   0.00000   0.00000  -0.00094   0.00000
  30       11F+3       -0.00029   0.00000   0.00000  -0.00094   0.00000
  31       11F-3        0.00000  -0.00182  -0.00145   0.00000   0.00192
  32 2   C  1S          0.00000   0.03980  -0.03398   0.00000  -0.03793
  33        2S          0.00000   0.08444  -0.07219   0.00000  -0.08091
  34        3S          0.00000  -0.12950   0.11009   0.00000   0.12047
  35        4S          0.00000  -0.13111   0.11802   0.00000   0.17516
  36        5S          0.00000  -0.02141   0.00984   0.00000  -0.02702
  37        6PX         0.07013   0.00000   0.00000   0.06624   0.00000
  38        6PY         0.00000  -0.04489  -0.05715   0.00000   0.09601
  39        6PZ         0.00000  -0.00193   0.03594   0.00000  -0.00601
  40        7PX         0.04210   0.00000   0.00000   0.02590   0.00000
  41        7PY         0.00000  -0.02319  -0.03364   0.00000   0.05407
  42        7PZ         0.00000  -0.00071   0.01927   0.00000   0.00823
  43        8PX         0.01262   0.00000   0.00000   0.02875   0.00000
  44        8PY         0.00000  -0.00507  -0.00885   0.00000   0.01201
  45        8PZ         0.00000   0.00170  -0.00415   0.00000  -0.01906
  46        9D 0        0.00000   0.00461  -0.00055   0.00000  -0.00313
  47        9D+1        0.00461   0.00000   0.00000   0.00385   0.00000
  48        9D-1        0.00000   0.00108  -0.00336   0.00000  -0.00003
  49        9D+2        0.00000   0.00251   0.00423   0.00000  -0.00634
  50        9D-2        0.00074   0.00000   0.00000  -0.00515   0.00000
  51       10D 0        0.00000   0.00554  -0.00197   0.00000  -0.00190
  52       10D+1        0.00653   0.00000   0.00000  -0.00170   0.00000
  53       10D-1        0.00000   0.00095  -0.00453   0.00000   0.00048
  54       10D+2        0.00000   0.00175   0.00443   0.00000  -0.00178
  55       10D-2        0.00183   0.00000   0.00000  -0.00646   0.00000
  56       11F 0        0.00000   0.00113  -0.00078   0.00000  -0.00061
  57       11F+1        0.00013   0.00000   0.00000  -0.00016   0.00000
  58       11F-1        0.00000   0.00102  -0.00035   0.00000  -0.00058
  59       11F+2        0.00000  -0.00082   0.00108   0.00000   0.00132
  60       11F-2        0.00025   0.00000   0.00000  -0.00094   0.00000
  61       11F+3       -0.00029   0.00000   0.00000   0.00094   0.00000
  62       11F-3        0.00000   0.00182  -0.00145   0.00000  -0.00192
  63 3   C  1S         -0.03799   0.00728  -0.04374  -0.04903   0.02758
  64        2S         -0.08046   0.01542  -0.09282  -0.10445   0.05884
  65        3S          0.12255  -0.02280   0.14003   0.15763  -0.08945
  66        4S          0.12878  -0.03060   0.16734   0.21155  -0.11641
  67        5S          0.01282   0.01901   0.01143  -0.00803  -0.00351
  68        6PX         0.00241   0.01878  -0.02749   0.01112  -0.05320
  69        6PY         0.03392  -0.00131  -0.00943  -0.01682   0.01643
  70        6PZ         0.01202   0.03493  -0.00324   0.00089  -0.02368
  71        7PX        -0.00241   0.01394  -0.02611  -0.00349  -0.02907
  72        7PY         0.02565  -0.00333   0.00189   0.00298   0.00336
  73        7PZ         0.00903   0.02329  -0.00012   0.00298  -0.01553
  74        8PX        -0.00056   0.00163  -0.00622   0.00905  -0.01809
  75        8PY         0.00199   0.00535  -0.00801  -0.01720   0.00189
  76        8PZ         0.00573   0.01008   0.00306   0.00392  -0.00233
  77        9D 0       -0.00039   0.00142  -0.00075   0.00026   0.00007
  78        9D+1        0.00008  -0.00159   0.00053  -0.00094   0.00211
  79        9D-1        0.00135   0.00245  -0.00067  -0.00085  -0.00147
  80        9D+2       -0.00184  -0.00125   0.00202   0.00008   0.00161
  81        9D-2       -0.00052   0.00128  -0.00061  -0.00043  -0.00330
  82       10D 0       -0.00045   0.00280  -0.00135   0.00052   0.00237
  83       10D+1        0.00276  -0.00373   0.00267   0.00332  -0.00259
  84       10D-1        0.00267   0.00276   0.00349   0.00320  -0.00367
  85       10D+2       -0.00346  -0.00041   0.00510   0.00041   0.00070
  86       10D-2       -0.00291   0.00185  -0.00350  -0.00627  -0.00245
  87       11F 0        0.00005  -0.00029   0.00041   0.00057   0.00020
  88       11F+1       -0.00003  -0.00043   0.00068   0.00006  -0.00022
  89       11F-1        0.00044   0.00021   0.00118   0.00145  -0.00034
  90       11F+2       -0.00210   0.00037  -0.00260  -0.00309   0.00210
  91       11F-2        0.00082  -0.00097   0.00066   0.00114  -0.00049
  92       11F+3        0.00035  -0.00008  -0.00074   0.00032   0.00121
  93       11F-3        0.00037  -0.00020   0.00092   0.00118   0.00047
  94 4   C  1S         -0.04649  -0.03497   0.00000   0.00000   0.01989
  95        2S         -0.09840  -0.07426   0.00000   0.00000   0.04255
  96        3S          0.14749   0.11345   0.00000   0.00000  -0.06793
  97        4S          0.16838   0.12973   0.00000   0.00000  -0.07064
  98        5S         -0.00007  -0.01329   0.00000   0.00000  -0.00872
  99        6PX         0.00199  -0.02927   0.00000   0.00000  -0.06852
 100        6PY         0.00000   0.00000  -0.05873  -0.07252   0.00000
 101        6PZ        -0.03596   0.05115   0.00000   0.00000   0.04112
 102        7PX        -0.00147  -0.02215   0.00000   0.00000  -0.04732
 103        7PY         0.00000   0.00000  -0.03631  -0.04284   0.00000
 104        7PZ        -0.02698   0.02794   0.00000   0.00000   0.02280
 105        8PX         0.01086  -0.00390   0.00000   0.00000  -0.01449
 106        8PY         0.00000   0.00000  -0.01025  -0.01797   0.00000
 107        8PZ        -0.00718   0.01621   0.00000   0.00000   0.00394
 108        9D 0        0.00166  -0.00093   0.00000   0.00000   0.00014
 109        9D+1        0.00056  -0.00312   0.00000   0.00000  -0.00185
 110        9D-1        0.00000   0.00000   0.00448   0.00532   0.00000
 111        9D+2       -0.00179   0.00292   0.00000   0.00000   0.00362
 112        9D-2        0.00000   0.00000   0.00158   0.00006   0.00000
 113       10D 0        0.00477  -0.00208   0.00000   0.00000   0.00234
 114       10D+1       -0.00134  -0.00681   0.00000   0.00000   0.00572
 115       10D-1        0.00000   0.00000   0.00351   0.00274   0.00000
 116       10D+2       -0.00324   0.00043   0.00000   0.00000   0.00625
 117       10D-2        0.00000   0.00000   0.00187  -0.00203   0.00000
 118       11F 0       -0.00041   0.00026   0.00000   0.00000  -0.00008
 119       11F+1       -0.00034   0.00047   0.00000   0.00000  -0.00115
 120       11F-1        0.00000   0.00000  -0.00029  -0.00011   0.00000
 121       11F+2        0.00358   0.00277   0.00000   0.00000  -0.00209
 122       11F-2        0.00000   0.00000  -0.00060   0.00019   0.00000
 123       11F+3        0.00007  -0.00048   0.00000   0.00000   0.00037
 124       11F-3        0.00000   0.00000  -0.00043   0.00018   0.00000
 125 5   C  1S         -0.03799   0.00728   0.04374   0.04903   0.02758
 126        2S         -0.08046   0.01542   0.09282   0.10445   0.05884
 127        3S          0.12255  -0.02280  -0.14003  -0.15763  -0.08945
 128        4S          0.12878  -0.03060  -0.16734  -0.21155  -0.11641
 129        5S          0.01282   0.01901  -0.01143   0.00803  -0.00351
 130        6PX         0.00241   0.01878   0.02749  -0.01112  -0.05320
 131        6PY        -0.03392   0.00131  -0.00943  -0.01682  -0.01643
 132        6PZ         0.01202   0.03493   0.00324  -0.00089  -0.02368
 133        7PX        -0.00241   0.01394   0.02611   0.00349  -0.02907
 134        7PY        -0.02565   0.00333   0.00189   0.00298  -0.00336
 135        7PZ         0.00903   0.02329   0.00012  -0.00298  -0.01553
 136        8PX        -0.00056   0.00163   0.00622  -0.00905  -0.01809
 137        8PY        -0.00199  -0.00535  -0.00801  -0.01720  -0.00189
 138        8PZ         0.00573   0.01008  -0.00306  -0.00392  -0.00233
 139        9D 0       -0.00039   0.00142   0.00075  -0.00026   0.00007
 140        9D+1        0.00008  -0.00159  -0.00053   0.00094   0.00211
 141        9D-1       -0.00135  -0.00245  -0.00067  -0.00085   0.00147
 142        9D+2       -0.00184  -0.00125  -0.00202  -0.00008   0.00161
 143        9D-2        0.00052  -0.00128  -0.00061  -0.00043   0.00330
 144       10D 0       -0.00045   0.00280   0.00135  -0.00052   0.00237
 145       10D+1        0.00276  -0.00373  -0.00267  -0.00332  -0.00259
 146       10D-1       -0.00267  -0.00276   0.00349   0.00320   0.00367
 147       10D+2       -0.00346  -0.00041  -0.00510  -0.00041   0.00070
 148       10D-2        0.00291  -0.00185  -0.00350  -0.00627   0.00245
 149       11F 0        0.00005  -0.00029  -0.00041  -0.00057   0.00020
 150       11F+1       -0.00003  -0.00043  -0.00068  -0.00006  -0.00022
 151       11F-1       -0.00044  -0.00021   0.00118   0.00145   0.00034
 152       11F+2       -0.00210   0.00037   0.00260   0.00309   0.00210
 153       11F-2       -0.00082   0.00097   0.00066   0.00114   0.00049
 154       11F+3        0.00035  -0.00008   0.00074  -0.00032   0.00121
 155       11F-3       -0.00037   0.00020   0.00092   0.00118  -0.00047
 156 6   H  1S          0.02841  -0.00753   0.02952   0.04754  -0.03864
 157        2S          0.03543  -0.01091   0.03527   0.05943  -0.04885
 158        3S          0.00478  -0.00107   0.00992   0.01307  -0.00654
 159        4PX        -0.00436   0.00195  -0.00471  -0.00627   0.00396
 160        4PY         0.00179  -0.00035  -0.00018  -0.00045  -0.00023
 161        4PZ         0.00348   0.00020   0.00262   0.00464  -0.00482
 162 7   H  1S          0.02160  -0.00121   0.04090   0.04962  -0.03422
 163        2S          0.02381  -0.00226   0.05082   0.06195  -0.04474
 164        3S          0.00288  -0.00261   0.00377   0.00736  -0.01201
 165        4PX         0.00040   0.00048  -0.00092   0.00133  -0.00163
 166        4PY         0.00399   0.00008   0.00680   0.00751  -0.00511
 167        4PZ        -0.00092   0.00117  -0.00290  -0.00316   0.00174
 168 8   H  1S          0.02983   0.03129   0.00000   0.00000  -0.02922
 169        2S          0.03360   0.04054   0.00000   0.00000  -0.03965
 170        3S          0.00223   0.00467   0.00000   0.00000  -0.00378
 171        4PX        -0.00360  -0.00580   0.00000   0.00000   0.00198
 172        4PY         0.00000   0.00000  -0.00153  -0.00210   0.00000
 173        4PZ        -0.00398  -0.00215   0.00000   0.00000   0.00503
 174 9   H  1S          0.02841  -0.00753  -0.02952  -0.04754  -0.03864
 175        2S          0.03543  -0.01091  -0.03527  -0.05943  -0.04885
 176        3S          0.00478  -0.00107  -0.00992  -0.01307  -0.00654
 177        4PX        -0.00436   0.00195   0.00471   0.00627   0.00396
 178        4PY        -0.00179   0.00035  -0.00018  -0.00045   0.00023
 179        4PZ         0.00348   0.00020  -0.00262  -0.00464  -0.00482
 180 10  H  1S          0.02160  -0.00121  -0.04090  -0.04962  -0.03422
 181        2S          0.02381  -0.00226  -0.05082  -0.06195  -0.04474
 182        3S          0.00288  -0.00261  -0.00377  -0.00736  -0.01201
 183        4PX         0.00040   0.00048   0.00092  -0.00133  -0.00163
 184        4PY        -0.00399  -0.00008   0.00680   0.00751   0.00511
 185        4PZ        -0.00092   0.00117   0.00290   0.00316   0.00174
 186 11  C  1S          0.03799   0.00728  -0.04374   0.04903   0.02758
 187        2S          0.08046   0.01542  -0.09282   0.10445   0.05884
 188        3S         -0.12255  -0.02280   0.14003  -0.15763  -0.08945
 189        4S         -0.12878  -0.03060   0.16734  -0.21155  -0.11641
 190        5S         -0.01282   0.01901   0.01143   0.00803  -0.00351
 191        6PX         0.00241  -0.01878   0.02749   0.01112   0.05320
 192        6PY        -0.03392  -0.00131  -0.00943   0.01682   0.01643
 193        6PZ        -0.01202   0.03493  -0.00324  -0.00089  -0.02368
 194        7PX        -0.00241  -0.01394   0.02611  -0.00349   0.02907
 195        7PY        -0.02565  -0.00333   0.00189  -0.00298   0.00336
 196        7PZ        -0.00903   0.02329  -0.00012  -0.00298  -0.01553
 197        8PX        -0.00056  -0.00163   0.00622   0.00905   0.01809
 198        8PY        -0.00199   0.00535  -0.00801   0.01720   0.00189
 199        8PZ        -0.00573   0.01008   0.00306  -0.00392  -0.00233
 200        9D 0        0.00039   0.00142  -0.00075  -0.00026   0.00007
 201        9D+1        0.00008   0.00159  -0.00053  -0.00094  -0.00211
 202        9D-1       -0.00135   0.00245  -0.00067   0.00085  -0.00147
 203        9D+2        0.00184  -0.00125   0.00202  -0.00008   0.00161
 204        9D-2       -0.00052  -0.00128   0.00061  -0.00043   0.00330
 205       10D 0        0.00045   0.00280  -0.00135  -0.00052   0.00237
 206       10D+1        0.00276   0.00373  -0.00267   0.00332   0.00259
 207       10D-1       -0.00267   0.00276   0.00349  -0.00320  -0.00367
 208       10D+2        0.00346  -0.00041   0.00510  -0.00041   0.00070
 209       10D-2       -0.00291  -0.00185   0.00350  -0.00627   0.00245
 210       11F 0       -0.00005  -0.00029   0.00041  -0.00057   0.00020
 211       11F+1       -0.00003   0.00043  -0.00068   0.00006   0.00022
 212       11F-1       -0.00044   0.00021   0.00118  -0.00145  -0.00034
 213       11F+2        0.00210   0.00037  -0.00260   0.00309   0.00210
 214       11F-2        0.00082   0.00097  -0.00066   0.00114   0.00049
 215       11F+3        0.00035   0.00008   0.00074   0.00032  -0.00121
 216       11F-3       -0.00037  -0.00020   0.00092  -0.00118   0.00047
 217 12  C  1S          0.04649  -0.03497   0.00000   0.00000   0.01989
 218        2S          0.09840  -0.07426   0.00000   0.00000   0.04255
 219        3S         -0.14749   0.11345   0.00000   0.00000  -0.06793
 220        4S         -0.16838   0.12973   0.00000   0.00000  -0.07064
 221        5S          0.00007  -0.01329   0.00000   0.00000  -0.00872
 222        6PX         0.00199   0.02927   0.00000   0.00000   0.06852
 223        6PY         0.00000   0.00000  -0.05873   0.07252   0.00000
 224        6PZ         0.03596   0.05115   0.00000   0.00000   0.04112
 225        7PX        -0.00147   0.02215   0.00000   0.00000   0.04732
 226        7PY         0.00000   0.00000  -0.03631   0.04284   0.00000
 227        7PZ         0.02698   0.02794   0.00000   0.00000   0.02280
 228        8PX         0.01086   0.00390   0.00000   0.00000   0.01449
 229        8PY         0.00000   0.00000  -0.01025   0.01797   0.00000
 230        8PZ         0.00718   0.01621   0.00000   0.00000   0.00394
 231        9D 0       -0.00166  -0.00093   0.00000   0.00000   0.00014
 232        9D+1        0.00056   0.00312   0.00000   0.00000   0.00185
 233        9D-1        0.00000   0.00000   0.00448  -0.00532   0.00000
 234        9D+2        0.00179   0.00292   0.00000   0.00000   0.00362
 235        9D-2        0.00000   0.00000  -0.00158   0.00006   0.00000
 236       10D 0       -0.00477  -0.00208   0.00000   0.00000   0.00234
 237       10D+1       -0.00134   0.00681   0.00000   0.00000  -0.00572
 238       10D-1        0.00000   0.00000   0.00351  -0.00274   0.00000
 239       10D+2        0.00324   0.00043   0.00000   0.00000   0.00625
 240       10D-2        0.00000   0.00000  -0.00187  -0.00203   0.00000
 241       11F 0        0.00041   0.00026   0.00000   0.00000  -0.00008
 242       11F+1       -0.00034  -0.00047   0.00000   0.00000   0.00115
 243       11F-1        0.00000   0.00000  -0.00029   0.00011   0.00000
 244       11F+2       -0.00358   0.00277   0.00000   0.00000  -0.00209
 245       11F-2        0.00000   0.00000   0.00060   0.00019   0.00000
 246       11F+3        0.00007   0.00048   0.00000   0.00000  -0.00037
 247       11F-3        0.00000   0.00000  -0.00043  -0.00018   0.00000
 248 13  C  1S          0.03799   0.00728   0.04374  -0.04903   0.02758
 249        2S          0.08046   0.01542   0.09282  -0.10445   0.05884
 250        3S         -0.12255  -0.02280  -0.14003   0.15763  -0.08945
 251        4S         -0.12878  -0.03060  -0.16734   0.21155  -0.11641
 252        5S         -0.01282   0.01901  -0.01143  -0.00803  -0.00351
 253        6PX         0.00241  -0.01878  -0.02749  -0.01112   0.05320
 254        6PY         0.03392   0.00131  -0.00943   0.01682  -0.01643
 255        6PZ        -0.01202   0.03493   0.00324   0.00089  -0.02368
 256        7PX        -0.00241  -0.01394  -0.02611   0.00349   0.02907
 257        7PY         0.02565   0.00333   0.00189  -0.00298  -0.00336
 258        7PZ        -0.00903   0.02329   0.00012   0.00298  -0.01553
 259        8PX        -0.00056  -0.00163  -0.00622  -0.00905   0.01809
 260        8PY         0.00199  -0.00535  -0.00801   0.01720  -0.00189
 261        8PZ        -0.00573   0.01008  -0.00306   0.00392  -0.00233
 262        9D 0        0.00039   0.00142   0.00075   0.00026   0.00007
 263        9D+1        0.00008   0.00159   0.00053   0.00094  -0.00211
 264        9D-1        0.00135  -0.00245  -0.00067   0.00085   0.00147
 265        9D+2        0.00184  -0.00125  -0.00202   0.00008   0.00161
 266        9D-2        0.00052   0.00128   0.00061  -0.00043  -0.00330
 267       10D 0        0.00045   0.00280   0.00135   0.00052   0.00237
 268       10D+1        0.00276   0.00373   0.00267  -0.00332   0.00259
 269       10D-1        0.00267  -0.00276   0.00349  -0.00320   0.00367
 270       10D+2        0.00346  -0.00041  -0.00510   0.00041   0.00070
 271       10D-2        0.00291   0.00185   0.00350  -0.00627  -0.00245
 272       11F 0       -0.00005  -0.00029  -0.00041   0.00057   0.00020
 273       11F+1       -0.00003   0.00043   0.00068  -0.00006   0.00022
 274       11F-1        0.00044  -0.00021   0.00118  -0.00145   0.00034
 275       11F+2        0.00210   0.00037   0.00260  -0.00309   0.00210
 276       11F-2       -0.00082  -0.00097  -0.00066   0.00114  -0.00049
 277       11F+3        0.00035   0.00008  -0.00074  -0.00032  -0.00121
 278       11F-3        0.00037   0.00020   0.00092  -0.00118  -0.00047
 279 14  H  1S         -0.02160  -0.00121   0.04090  -0.04962  -0.03422
 280        2S         -0.02381  -0.00226   0.05082  -0.06195  -0.04474
 281        3S         -0.00288  -0.00261   0.00377  -0.00736  -0.01201
 282        4PX         0.00040  -0.00048   0.00092   0.00133   0.00163
 283        4PY        -0.00399   0.00008   0.00680  -0.00751  -0.00511
 284        4PZ         0.00092   0.00117  -0.00290   0.00316   0.00174
 285 15  H  1S         -0.02841  -0.00753   0.02952  -0.04754  -0.03864
 286        2S         -0.03543  -0.01091   0.03527  -0.05943  -0.04885
 287        3S         -0.00478  -0.00107   0.00992  -0.01307  -0.00654
 288        4PX        -0.00436  -0.00195   0.00471  -0.00627  -0.00396
 289        4PY        -0.00179  -0.00035  -0.00018   0.00045  -0.00023
 290        4PZ        -0.00348   0.00020   0.00262  -0.00464  -0.00482
 291 16  H  1S         -0.02983   0.03129   0.00000   0.00000  -0.02922
 292        2S         -0.03360   0.04054   0.00000   0.00000  -0.03965
 293        3S         -0.00223   0.00467   0.00000   0.00000  -0.00378
 294        4PX        -0.00360   0.00580   0.00000   0.00000  -0.00198
 295        4PY         0.00000   0.00000  -0.00153   0.00210   0.00000
 296        4PZ         0.00398  -0.00215   0.00000   0.00000   0.00503
 297 17  H  1S         -0.02160  -0.00121  -0.04090   0.04962  -0.03422
 298        2S         -0.02381  -0.00226  -0.05082   0.06195  -0.04474
 299        3S         -0.00288  -0.00261  -0.00377   0.00736  -0.01201
 300        4PX         0.00040  -0.00048  -0.00092  -0.00133   0.00163
 301        4PY         0.00399  -0.00008   0.00680  -0.00751   0.00511
 302        4PZ         0.00092   0.00117   0.00290  -0.00316   0.00174
 303 18  H  1S         -0.02841  -0.00753  -0.02952   0.04754  -0.03864
 304        2S         -0.03543  -0.01091  -0.03527   0.05943  -0.04885
 305        3S         -0.00478  -0.00107  -0.00992   0.01307  -0.00654
 306        4PX        -0.00436  -0.00195  -0.00471   0.00627  -0.00396
 307        4PY         0.00179   0.00035  -0.00018   0.00045   0.00023
 308        4PZ        -0.00348   0.00020  -0.00262   0.00464  -0.00482
 309 19  C  1S          0.00000  -0.07022   0.00000   0.00000  -0.04140
 310        2S          0.00000  -0.14895   0.00000   0.00000  -0.08836
 311        3S          0.00000   0.22616   0.00000   0.00000   0.13279
 312        4S          0.00000   0.26038   0.00000   0.00000   0.18647
 313        5S          0.00000   0.03119   0.00000   0.00000   0.00895
 314        6PX         0.04950   0.00000   0.00000   0.00000   0.00000
 315        6PY         0.00000   0.00000  -0.02341   0.00000   0.00000
 316        6PZ         0.00000  -0.00143   0.00000   0.00000   0.02593
 317        7PX         0.03184   0.00000   0.00000   0.00000   0.00000
 318        7PY         0.00000   0.00000  -0.01768   0.00000   0.00000
 319        7PZ         0.00000  -0.01404   0.00000   0.00000   0.00577
 320        8PX         0.01766   0.00000   0.00000   0.00000   0.00000
 321        8PY         0.00000   0.00000  -0.00741   0.00000   0.00000
 322        8PZ         0.00000   0.00473   0.00000   0.00000   0.01678
 323        9D 0        0.00000  -0.00135   0.00000   0.00000   0.00074
 324        9D+1       -0.00412   0.00000   0.00000   0.00000   0.00000
 325        9D-1        0.00000   0.00000   0.00132   0.00000   0.00000
 326        9D+2        0.00000   0.00138   0.00000   0.00000  -0.00161
 327        9D-2        0.00000   0.00000   0.00000  -0.00187   0.00000
 328       10D 0        0.00000  -0.00172   0.00000   0.00000   0.00116
 329       10D+1       -0.00571   0.00000   0.00000   0.00000   0.00000
 330       10D-1        0.00000   0.00000   0.00406   0.00000   0.00000
 331       10D+2        0.00000   0.01023   0.00000   0.00000   0.00274
 332       10D-2        0.00000   0.00000   0.00000  -0.00562   0.00000
 333       11F 0        0.00000   0.00139   0.00000   0.00000   0.00037
 334       11F+1        0.00074   0.00000   0.00000   0.00000   0.00000
 335       11F-1        0.00000   0.00000  -0.00054   0.00000   0.00000
 336       11F+2        0.00000  -0.00463   0.00000   0.00000  -0.00327
 337       11F-2        0.00000   0.00000   0.00000   0.00142   0.00000
 338       11F+3       -0.00018   0.00000   0.00000   0.00000   0.00000
 339       11F-3        0.00000   0.00000  -0.00062   0.00000   0.00000
 340 20  H  1S          0.00000   0.05817   0.00677   0.00000   0.04456
 341        2S          0.00000   0.06946   0.00827   0.00000   0.05406
 342        3S          0.00000   0.00838  -0.00264   0.00000   0.00937
 343        4PX         0.00171   0.00000   0.00000   0.00021   0.00000
 344        4PY         0.00000   0.00791   0.00036   0.00000   0.00582
 345        4PZ         0.00000  -0.00668  -0.00128   0.00000  -0.00327
 346 21  H  1S          0.00000   0.05817  -0.00677   0.00000   0.04456
 347        2S          0.00000   0.06946  -0.00827   0.00000   0.05406
 348        3S          0.00000   0.00838   0.00264   0.00000   0.00937
 349        4PX         0.00171   0.00000   0.00000  -0.00021   0.00000
 350        4PY         0.00000  -0.00791   0.00036   0.00000  -0.00582
 351        4PZ         0.00000  -0.00668   0.00128   0.00000  -0.00327
                          16        17        18        19        20
                        (B1)--O   (A1)--O   (A1)--O   (B2)--O   (B1)--O
     Eigenvalues --    -0.68229  -0.63864  -0.58345  -0.56581  -0.56106
   1 1   C  1S          0.00000   0.00140  -0.01322  -0.04674   0.00000
   2        2S          0.00000   0.00300  -0.02843  -0.10076   0.00000
   3        3S          0.00000  -0.00416   0.04986   0.14799   0.00000
   4        4S          0.00000   0.00041   0.02559   0.26765   0.00000
   5        5S          0.00000   0.00203   0.05730   0.00121   0.00000
   6        6PX        -0.08265   0.00000   0.00000   0.00000   0.11339
   7        6PY         0.00000  -0.09419  -0.08237   0.08587   0.00000
   8        6PZ         0.00000   0.00583  -0.09954   0.03102   0.00000
   9        7PX        -0.05304   0.00000   0.00000   0.00000   0.09983
  10        7PY         0.00000  -0.06441  -0.05177   0.05258   0.00000
  11        7PZ         0.00000   0.01129  -0.08640   0.04029   0.00000
  12        8PX        -0.01227   0.00000   0.00000   0.00000   0.01960
  13        8PY         0.00000  -0.00545  -0.01049   0.01998   0.00000
  14        8PZ         0.00000   0.00278  -0.01232  -0.00969   0.00000
  15        9D 0        0.00000   0.00026  -0.00547  -0.00116   0.00000
  16        9D+1       -0.00178   0.00000   0.00000   0.00000   0.00584
  17        9D-1        0.00000  -0.00325   0.00173   0.00324   0.00000
  18        9D+2        0.00000  -0.00270  -0.00310   0.00498   0.00000
  19        9D-2       -0.00090   0.00000   0.00000   0.00000  -0.00445
  20       10D 0        0.00000   0.00334  -0.00942  -0.00373   0.00000
  21       10D+1        0.00106   0.00000   0.00000   0.00000   0.01629
  22       10D-1        0.00000  -0.00539   0.00281   0.00117   0.00000
  23       10D+2        0.00000   0.00254   0.00027   0.00768   0.00000
  24       10D-2       -0.00177   0.00000   0.00000   0.00000  -0.00717
  25       11F 0        0.00000  -0.00007   0.00115  -0.00227   0.00000
  26       11F+1        0.00210   0.00000   0.00000   0.00000  -0.00000
  27       11F-1        0.00000   0.00019   0.00036   0.00018   0.00000
  28       11F+2        0.00000   0.00130   0.00096   0.00203   0.00000
  29       11F-2       -0.00058   0.00000   0.00000   0.00000  -0.00054
  30       11F+3        0.00081   0.00000   0.00000   0.00000   0.00029
  31       11F-3        0.00000  -0.00128   0.00010   0.00272   0.00000
  32 2   C  1S          0.00000   0.00140  -0.01322   0.04674   0.00000
  33        2S          0.00000   0.00300  -0.02843   0.10076   0.00000
  34        3S          0.00000  -0.00416   0.04986  -0.14799   0.00000
  35        4S          0.00000   0.00041   0.02559  -0.26765   0.00000
  36        5S          0.00000   0.00203   0.05730  -0.00121   0.00000
  37        6PX        -0.08265   0.00000   0.00000   0.00000   0.11339
  38        6PY         0.00000   0.09419   0.08237   0.08587   0.00000
  39        6PZ         0.00000   0.00583  -0.09954  -0.03102   0.00000
  40        7PX        -0.05304   0.00000   0.00000   0.00000   0.09983
  41        7PY         0.00000   0.06441   0.05177   0.05258   0.00000
  42        7PZ         0.00000   0.01129  -0.08640  -0.04029   0.00000
  43        8PX        -0.01227   0.00000   0.00000   0.00000   0.01960
  44        8PY         0.00000   0.00545   0.01049   0.01998   0.00000
  45        8PZ         0.00000   0.00278  -0.01232   0.00969   0.00000
  46        9D 0        0.00000   0.00026  -0.00547   0.00116   0.00000
  47        9D+1       -0.00178   0.00000   0.00000   0.00000   0.00584
  48        9D-1        0.00000   0.00325  -0.00173   0.00324   0.00000
  49        9D+2        0.00000  -0.00270  -0.00310  -0.00498   0.00000
  50        9D-2        0.00090   0.00000   0.00000   0.00000   0.00445
  51       10D 0        0.00000   0.00334  -0.00942   0.00373   0.00000
  52       10D+1        0.00106   0.00000   0.00000   0.00000   0.01629
  53       10D-1        0.00000   0.00539  -0.00281   0.00117   0.00000
  54       10D+2        0.00000   0.00254   0.00027  -0.00768   0.00000
  55       10D-2        0.00177   0.00000   0.00000   0.00000   0.00717
  56       11F 0        0.00000  -0.00007   0.00115   0.00227   0.00000
  57       11F+1        0.00210   0.00000   0.00000   0.00000  -0.00000
  58       11F-1        0.00000  -0.00019  -0.00036   0.00018   0.00000
  59       11F+2        0.00000   0.00130   0.00096  -0.00203   0.00000
  60       11F-2        0.00058   0.00000   0.00000   0.00000   0.00054
  61       11F+3        0.00081   0.00000   0.00000   0.00000   0.00029
  62       11F-3        0.00000   0.00128  -0.00010   0.00272   0.00000
  63 3   C  1S          0.02381   0.01750   0.00054  -0.01198   0.01004
  64        2S          0.05087   0.03740   0.00128  -0.02560   0.02131
  65        3S         -0.07537  -0.05655  -0.00187   0.03658  -0.03131
  66        4S         -0.11351  -0.08048  -0.00864   0.07119  -0.05942
  67        5S          0.01475  -0.04011  -0.04607   0.01224   0.00836
  68        6PX        -0.00054   0.01465   0.08846   0.12130  -0.06672
  69        6PY         0.02050   0.09565   0.01663  -0.03865   0.13156
  70        6PZ         0.05817   0.03523  -0.06001   0.05571  -0.02232
  71        7PX         0.00541   0.01533   0.06046   0.08119  -0.04039
  72        7PY         0.00246   0.05854   0.01017  -0.01621   0.08501
  73        7PZ         0.03683   0.02614  -0.04308   0.04313  -0.01487
  74        8PX        -0.01025   0.00974   0.03160   0.03757  -0.03415
  75        8PY         0.00616   0.01748  -0.00022  -0.00974   0.03465
  76        8PZ         0.01922   0.00302  -0.02303   0.01633   0.00301
  77        9D 0        0.00170   0.00083   0.00191   0.00162  -0.00014
  78        9D+1        0.00043   0.00082  -0.00086  -0.00602   0.00386
  79        9D-1        0.00388   0.00465  -0.00109   0.00060   0.00297
  80        9D+2       -0.00119  -0.00222   0.00108  -0.00455   0.00009
  81        9D-2        0.00118  -0.00073   0.00147   0.00190  -0.00328
  82       10D 0        0.00335   0.00099   0.00230   0.00122   0.00170
  83       10D+1       -0.00053   0.00123   0.00650  -0.00329  -0.00076
  84       10D-1        0.00097   0.00074  -0.00277   0.00153  -0.00190
  85       10D+2        0.00352  -0.00416  -0.00359  -0.00471  -0.00335
  86       10D-2        0.00410   0.00083   0.00090  -0.00370   0.00094
  87       11F 0       -0.00009  -0.00052   0.00053   0.00007  -0.00033
  88       11F+1       -0.00001   0.00006  -0.00074  -0.00048  -0.00028
  89       11F-1       -0.00017  -0.00066   0.00063   0.00076  -0.00056
  90       11F+2        0.00152   0.00121   0.00021  -0.00064   0.00073
  91       11F-2       -0.00080   0.00011   0.00141   0.00032  -0.00017
  92       11F+3       -0.00028   0.00075  -0.00001   0.00101   0.00100
  93       11F-3       -0.00020   0.00012  -0.00020   0.00004  -0.00034
  94 4   C  1S         -0.04757  -0.03661   0.00192   0.00000  -0.00757
  95        2S         -0.10174  -0.07851   0.00411   0.00000  -0.01631
  96        3S          0.15033   0.11654   0.00092   0.00000   0.02041
  97        4S          0.24392   0.18349  -0.05616   0.00000   0.06810
  98        5S         -0.03497   0.06876   0.12914   0.00000  -0.08577
  99        6PX         0.01680   0.04163   0.10138   0.00000  -0.05751
 100        6PY         0.00000   0.00000   0.00000  -0.06373   0.00000
 101        6PZ         0.08144  -0.02964   0.03812   0.00000  -0.08199
 102        7PX        -0.00623   0.01741   0.08248   0.00000  -0.03798
 103        7PY         0.00000   0.00000   0.00000  -0.04431   0.00000
 104        7PZ         0.04209  -0.03507   0.02916   0.00000  -0.07418
 105        8PX         0.03033   0.00084  -0.01552   0.00000   0.02742
 106        8PY         0.00000   0.00000   0.00000  -0.00366   0.00000
 107        8PZ         0.02862  -0.00591  -0.01799   0.00000  -0.00846
 108        9D 0       -0.00018   0.00096   0.00366   0.00000   0.00333
 109        9D+1        0.00061   0.00378   0.00059   0.00000  -0.00009
 110        9D-1        0.00000   0.00000   0.00000   0.00142   0.00000
 111        9D+2        0.00334   0.00051   0.00096   0.00000  -0.00119
 112        9D-2        0.00000   0.00000   0.00000  -0.00232   0.00000
 113       10D 0        0.00191   0.00357   0.00863   0.00000   0.01320
 114       10D+1       -0.00424   0.00627  -0.01303   0.00000   0.01167
 115       10D-1        0.00000   0.00000   0.00000  -0.00322   0.00000
 116       10D+2       -0.00073   0.00336  -0.00548   0.00000   0.00151
 117       10D-2        0.00000   0.00000   0.00000  -0.00757   0.00000
 118       11F 0        0.00050  -0.00054  -0.00054   0.00000  -0.00142
 119       11F+1       -0.00052   0.00045  -0.00082   0.00000  -0.00124
 120       11F-1        0.00000   0.00000   0.00000   0.00082   0.00000
 121       11F+2        0.00439   0.00305  -0.00059   0.00000   0.00098
 122       11F-2        0.00000   0.00000   0.00000   0.00293   0.00000
 123       11F+3       -0.00037  -0.00077  -0.00016   0.00000   0.00126
 124       11F-3        0.00000   0.00000   0.00000   0.00056   0.00000
 125 5   C  1S          0.02381   0.01750   0.00054   0.01198   0.01004
 126        2S          0.05087   0.03740   0.00128   0.02560   0.02131
 127        3S         -0.07537  -0.05655  -0.00187  -0.03658  -0.03131
 128        4S         -0.11351  -0.08048  -0.00864  -0.07119  -0.05942
 129        5S          0.01475  -0.04011  -0.04607  -0.01224   0.00836
 130        6PX        -0.00054   0.01465   0.08846  -0.12130  -0.06672
 131        6PY        -0.02050  -0.09565  -0.01663  -0.03865  -0.13156
 132        6PZ         0.05817   0.03523  -0.06001  -0.05571  -0.02232
 133        7PX         0.00541   0.01533   0.06046  -0.08119  -0.04039
 134        7PY        -0.00246  -0.05854  -0.01017  -0.01621  -0.08501
 135        7PZ         0.03683   0.02614  -0.04308  -0.04313  -0.01487
 136        8PX        -0.01025   0.00974   0.03160  -0.03757  -0.03415
 137        8PY        -0.00616  -0.01748   0.00022  -0.00974  -0.03465
 138        8PZ         0.01922   0.00302  -0.02303  -0.01633   0.00301
 139        9D 0        0.00170   0.00083   0.00191  -0.00162  -0.00014
 140        9D+1        0.00043   0.00082  -0.00086   0.00602   0.00386
 141        9D-1       -0.00388  -0.00465   0.00109   0.00060  -0.00297
 142        9D+2       -0.00119  -0.00222   0.00108   0.00455   0.00009
 143        9D-2       -0.00118   0.00073  -0.00147   0.00190   0.00328
 144       10D 0        0.00335   0.00099   0.00230  -0.00122   0.00170
 145       10D+1       -0.00053   0.00123   0.00650   0.00329  -0.00076
 146       10D-1       -0.00097  -0.00074   0.00277   0.00153   0.00190
 147       10D+2        0.00352  -0.00416  -0.00359   0.00471  -0.00335
 148       10D-2       -0.00410  -0.00083  -0.00090  -0.00370  -0.00094
 149       11F 0       -0.00009  -0.00052   0.00053  -0.00007  -0.00033
 150       11F+1       -0.00001   0.00006  -0.00074   0.00048  -0.00028
 151       11F-1        0.00017   0.00066  -0.00063   0.00076   0.00056
 152       11F+2        0.00152   0.00121   0.00021   0.00064   0.00073
 153       11F-2        0.00080  -0.00011  -0.00141   0.00032   0.00017
 154       11F+3       -0.00028   0.00075  -0.00001  -0.00101   0.00100
 155       11F-3        0.00020  -0.00012   0.00020   0.00004   0.00034
 156 6   H  1S         -0.03838  -0.02303   0.05014   0.04453  -0.03328
 157        2S         -0.05001  -0.02807   0.07543   0.06011  -0.04446
 158        3S         -0.00781  -0.01166   0.01527   0.01609  -0.00988
 159        4PX         0.00559   0.00311  -0.00582  -0.00245   0.00205
 160        4PY        -0.00009   0.00296   0.00204  -0.00134   0.00402
 161        4PZ        -0.00197  -0.00061   0.00386   0.00625  -0.00377
 162 7   H  1S         -0.02175  -0.05233  -0.02354   0.03747  -0.06780
 163        2S         -0.02738  -0.07221  -0.03417   0.05246  -0.09864
 164        3S         -0.01374  -0.01486  -0.00088   0.01828  -0.03152
 165        4PX        -0.00048   0.00063   0.00292   0.00440  -0.00353
 166        4PY        -0.00217  -0.00619  -0.00378   0.00444  -0.00792
 167        4PZ         0.00301   0.00491   0.00026  -0.00012   0.00399
 168 8   H  1S          0.07283   0.04528   0.04582   0.00000  -0.03610
 169        2S          0.09674   0.05609   0.07363   0.00000  -0.06002
 170        3S          0.01201   0.01603   0.02176   0.00000  -0.02151
 171        4PX        -0.00999  -0.00377  -0.00527   0.00000   0.00499
 172        4PY         0.00000   0.00000   0.00000  -0.00282   0.00000
 173        4PZ        -0.00568  -0.00545  -0.00506   0.00000   0.00291
 174 9   H  1S         -0.03838  -0.02303   0.05014  -0.04453  -0.03328
 175        2S         -0.05001  -0.02807   0.07543  -0.06011  -0.04446
 176        3S         -0.00781  -0.01166   0.01527  -0.01609  -0.00988
 177        4PX         0.00559   0.00311  -0.00582   0.00245   0.00205
 178        4PY         0.00009  -0.00296  -0.00204  -0.00134  -0.00402
 179        4PZ        -0.00197  -0.00061   0.00386  -0.00625  -0.00377
 180 10  H  1S         -0.02175  -0.05233  -0.02354  -0.03747  -0.06780
 181        2S         -0.02738  -0.07221  -0.03417  -0.05246  -0.09864
 182        3S         -0.01374  -0.01486  -0.00088  -0.01828  -0.03152
 183        4PX        -0.00048   0.00063   0.00292  -0.00440  -0.00353
 184        4PY         0.00217   0.00619   0.00378   0.00444   0.00792
 185        4PZ         0.00301   0.00491   0.00026   0.00012   0.00399
 186 11  C  1S         -0.02381   0.01750   0.00054  -0.01198  -0.01004
 187        2S         -0.05087   0.03740   0.00128  -0.02560  -0.02131
 188        3S          0.07537  -0.05655  -0.00187   0.03658   0.03131
 189        4S          0.11351  -0.08048  -0.00864   0.07119   0.05942
 190        5S         -0.01475  -0.04011  -0.04607   0.01224  -0.00836
 191        6PX        -0.00054  -0.01465  -0.08846  -0.12130  -0.06672
 192        6PY        -0.02050   0.09565   0.01663  -0.03865  -0.13156
 193        6PZ        -0.05817   0.03523  -0.06001   0.05571   0.02232
 194        7PX         0.00541  -0.01533  -0.06046  -0.08119  -0.04039
 195        7PY        -0.00246   0.05854   0.01017  -0.01621  -0.08501
 196        7PZ        -0.03683   0.02614  -0.04308   0.04313   0.01487
 197        8PX        -0.01025  -0.00974  -0.03160  -0.03757  -0.03415
 198        8PY        -0.00616   0.01748  -0.00022  -0.00974  -0.03465
 199        8PZ        -0.01922   0.00302  -0.02303   0.01633  -0.00301
 200        9D 0       -0.00170   0.00083   0.00191   0.00162   0.00014
 201        9D+1        0.00043  -0.00082   0.00086   0.00602   0.00386
 202        9D-1       -0.00388   0.00465  -0.00109   0.00060  -0.00297
 203        9D+2        0.00119  -0.00222   0.00108  -0.00455  -0.00009
 204        9D-2        0.00118   0.00073  -0.00147  -0.00190  -0.00328
 205       10D 0       -0.00335   0.00099   0.00230   0.00122  -0.00170
 206       10D+1       -0.00053  -0.00123  -0.00650   0.00329  -0.00076
 207       10D-1       -0.00097   0.00074  -0.00277   0.00153   0.00190
 208       10D+2       -0.00352  -0.00416  -0.00359  -0.00471   0.00335
 209       10D-2        0.00410  -0.00083  -0.00090   0.00370   0.00094
 210       11F 0        0.00009  -0.00052   0.00053   0.00007   0.00033
 211       11F+1       -0.00001  -0.00006   0.00074   0.00048  -0.00028
 212       11F-1        0.00017  -0.00066   0.00063   0.00076   0.00056
 213       11F+2       -0.00152   0.00121   0.00021  -0.00064  -0.00073
 214       11F-2       -0.00080  -0.00011  -0.00141  -0.00032  -0.00017
 215       11F+3       -0.00028  -0.00075   0.00001  -0.00101   0.00100
 216       11F-3        0.00020   0.00012  -0.00020   0.00004   0.00034
 217 12  C  1S          0.04757  -0.03661   0.00192   0.00000   0.00757
 218        2S          0.10174  -0.07851   0.00411   0.00000   0.01631
 219        3S         -0.15033   0.11654   0.00092   0.00000  -0.02041
 220        4S         -0.24392   0.18349  -0.05616   0.00000  -0.06810
 221        5S          0.03497   0.06876   0.12914   0.00000   0.08577
 222        6PX         0.01680  -0.04163  -0.10138   0.00000  -0.05751
 223        6PY         0.00000   0.00000   0.00000  -0.06373   0.00000
 224        6PZ        -0.08144  -0.02964   0.03812   0.00000   0.08199
 225        7PX        -0.00623  -0.01741  -0.08248   0.00000  -0.03798
 226        7PY         0.00000   0.00000   0.00000  -0.04431   0.00000
 227        7PZ        -0.04209  -0.03507   0.02916   0.00000   0.07418
 228        8PX         0.03033  -0.00084   0.01552   0.00000   0.02742
 229        8PY         0.00000   0.00000   0.00000  -0.00366   0.00000
 230        8PZ        -0.02862  -0.00591  -0.01799   0.00000   0.00846
 231        9D 0        0.00018   0.00096   0.00366   0.00000  -0.00333
 232        9D+1        0.00061  -0.00378  -0.00059   0.00000  -0.00009
 233        9D-1        0.00000   0.00000   0.00000   0.00142   0.00000
 234        9D+2       -0.00334   0.00051   0.00096   0.00000   0.00119
 235        9D-2        0.00000   0.00000   0.00000   0.00232   0.00000
 236       10D 0       -0.00191   0.00357   0.00863   0.00000  -0.01320
 237       10D+1       -0.00424  -0.00627   0.01303   0.00000   0.01167
 238       10D-1        0.00000   0.00000   0.00000  -0.00322   0.00000
 239       10D+2        0.00073   0.00336  -0.00548   0.00000  -0.00151
 240       10D-2        0.00000   0.00000   0.00000   0.00757   0.00000
 241       11F 0       -0.00050  -0.00054  -0.00054   0.00000   0.00142
 242       11F+1       -0.00052  -0.00045   0.00082   0.00000  -0.00124
 243       11F-1        0.00000   0.00000   0.00000   0.00082   0.00000
 244       11F+2       -0.00439   0.00305  -0.00059   0.00000  -0.00098
 245       11F-2        0.00000   0.00000   0.00000  -0.00293   0.00000
 246       11F+3       -0.00037   0.00077   0.00016   0.00000   0.00126
 247       11F-3        0.00000   0.00000   0.00000   0.00056   0.00000
 248 13  C  1S         -0.02381   0.01750   0.00054   0.01198  -0.01004
 249        2S         -0.05087   0.03740   0.00128   0.02560  -0.02131
 250        3S          0.07537  -0.05655  -0.00187  -0.03658   0.03131
 251        4S          0.11351  -0.08048  -0.00864  -0.07119   0.05942
 252        5S         -0.01475  -0.04011  -0.04607  -0.01224  -0.00836
 253        6PX        -0.00054  -0.01465  -0.08846   0.12130  -0.06672
 254        6PY         0.02050  -0.09565  -0.01663  -0.03865   0.13156
 255        6PZ        -0.05817   0.03523  -0.06001  -0.05571   0.02232
 256        7PX         0.00541  -0.01533  -0.06046   0.08119  -0.04039
 257        7PY         0.00246  -0.05854  -0.01017  -0.01621   0.08501
 258        7PZ        -0.03683   0.02614  -0.04308  -0.04313   0.01487
 259        8PX        -0.01025  -0.00974  -0.03160   0.03757  -0.03415
 260        8PY         0.00616  -0.01748   0.00022  -0.00974   0.03465
 261        8PZ        -0.01922   0.00302  -0.02303  -0.01633  -0.00301
 262        9D 0       -0.00170   0.00083   0.00191  -0.00162   0.00014
 263        9D+1        0.00043  -0.00082   0.00086  -0.00602   0.00386
 264        9D-1        0.00388  -0.00465   0.00109   0.00060   0.00297
 265        9D+2        0.00119  -0.00222   0.00108   0.00455  -0.00009
 266        9D-2       -0.00118  -0.00073   0.00147  -0.00190   0.00328
 267       10D 0       -0.00335   0.00099   0.00230  -0.00122  -0.00170
 268       10D+1       -0.00053  -0.00123  -0.00650  -0.00329  -0.00076
 269       10D-1        0.00097  -0.00074   0.00277   0.00153  -0.00190
 270       10D+2       -0.00352  -0.00416  -0.00359   0.00471   0.00335
 271       10D-2       -0.00410   0.00083   0.00090   0.00370  -0.00094
 272       11F 0        0.00009  -0.00052   0.00053  -0.00007   0.00033
 273       11F+1       -0.00001  -0.00006   0.00074  -0.00048  -0.00028
 274       11F-1       -0.00017   0.00066  -0.00063   0.00076  -0.00056
 275       11F+2       -0.00152   0.00121   0.00021   0.00064  -0.00073
 276       11F-2        0.00080   0.00011   0.00141  -0.00032   0.00017
 277       11F+3       -0.00028  -0.00075   0.00001   0.00101   0.00100
 278       11F-3       -0.00020  -0.00012   0.00020   0.00004  -0.00034
 279 14  H  1S          0.02175  -0.05233  -0.02354   0.03747   0.06780
 280        2S          0.02738  -0.07221  -0.03417   0.05246   0.09864
 281        3S          0.01374  -0.01486  -0.00088   0.01828   0.03152
 282        4PX        -0.00048  -0.00063  -0.00292  -0.00440  -0.00353
 283        4PY         0.00217  -0.00619  -0.00378   0.00444   0.00792
 284        4PZ        -0.00301   0.00491   0.00026  -0.00012  -0.00399
 285 15  H  1S          0.03838  -0.02303   0.05014   0.04453   0.03328
 286        2S          0.05001  -0.02807   0.07543   0.06011   0.04446
 287        3S          0.00781  -0.01166   0.01527   0.01609   0.00988
 288        4PX         0.00559  -0.00311   0.00582   0.00245   0.00205
 289        4PY         0.00009   0.00296   0.00204  -0.00134  -0.00402
 290        4PZ         0.00197  -0.00061   0.00386   0.00625   0.00377
 291 16  H  1S         -0.07283   0.04528   0.04582   0.00000   0.03610
 292        2S         -0.09674   0.05609   0.07363   0.00000   0.06002
 293        3S         -0.01201   0.01603   0.02176   0.00000   0.02151
 294        4PX        -0.00999   0.00377   0.00527   0.00000   0.00499
 295        4PY         0.00000   0.00000   0.00000  -0.00282   0.00000
 296        4PZ         0.00568  -0.00545  -0.00506   0.00000  -0.00291
 297 17  H  1S          0.02175  -0.05233  -0.02354  -0.03747   0.06780
 298        2S          0.02738  -0.07221  -0.03417  -0.05246   0.09864
 299        3S          0.01374  -0.01486  -0.00088  -0.01828   0.03152
 300        4PX        -0.00048  -0.00063  -0.00292   0.00440  -0.00353
 301        4PY        -0.00217   0.00619   0.00378   0.00444  -0.00792
 302        4PZ        -0.00301   0.00491   0.00026   0.00012  -0.00399
 303 18  H  1S          0.03838  -0.02303   0.05014  -0.04453   0.03328
 304        2S          0.05001  -0.02807   0.07543  -0.06011   0.04446
 305        3S          0.00781  -0.01166   0.01527  -0.01609   0.00988
 306        4PX         0.00559  -0.00311   0.00582  -0.00245   0.00205
 307        4PY        -0.00009  -0.00296  -0.00204  -0.00134   0.00402
 308        4PZ         0.00197  -0.00061   0.00386  -0.00625   0.00377
 309 19  C  1S          0.00000   0.03134  -0.01137   0.00000   0.00000
 310        2S          0.00000   0.06701  -0.02410   0.00000   0.00000
 311        3S          0.00000  -0.10179   0.04098   0.00000   0.00000
 312        4S          0.00000  -0.13712   0.02750   0.00000   0.00000
 313        5S          0.00000  -0.07931  -0.05098   0.00000   0.00000
 314        6PX         0.12320   0.00000   0.00000   0.00000   0.00245
 315        6PY         0.00000   0.00000   0.00000  -0.05722   0.00000
 316        6PZ         0.00000  -0.08719   0.13946   0.00000   0.00000
 317        7PX         0.08033   0.00000   0.00000   0.00000   0.01330
 318        7PY         0.00000   0.00000   0.00000  -0.04097   0.00000
 319        7PZ         0.00000  -0.05045   0.10307   0.00000   0.00000
 320        8PX         0.03587   0.00000   0.00000   0.00000   0.01895
 321        8PY         0.00000   0.00000   0.00000  -0.04017   0.00000
 322        8PZ         0.00000  -0.01064   0.06149   0.00000   0.00000
 323        9D 0        0.00000   0.00026  -0.00268   0.00000   0.00000
 324        9D+1       -0.00588   0.00000   0.00000   0.00000  -0.00264
 325        9D-1        0.00000   0.00000   0.00000  -0.00189   0.00000
 326        9D+2        0.00000   0.00552  -0.00450   0.00000   0.00000
 327        9D-2        0.00000   0.00000   0.00000   0.00000   0.00000
 328       10D 0        0.00000  -0.00252  -0.00169   0.00000   0.00000
 329       10D+1        0.00077   0.00000   0.00000   0.00000  -0.01014
 330       10D-1        0.00000   0.00000   0.00000   0.00100   0.00000
 331       10D+2        0.00000   0.00178   0.00503   0.00000   0.00000
 332       10D-2        0.00000   0.00000   0.00000   0.00000   0.00000
 333       11F 0        0.00000  -0.00068   0.00035   0.00000   0.00000
 334       11F+1       -0.00143   0.00000   0.00000   0.00000   0.00226
 335       11F-1        0.00000   0.00000   0.00000   0.00044   0.00000
 336       11F+2        0.00000   0.00206  -0.00035   0.00000   0.00000
 337       11F-2        0.00000   0.00000   0.00000   0.00000   0.00000
 338       11F+3        0.00080   0.00000   0.00000   0.00000  -0.00059
 339       11F-3        0.00000   0.00000   0.00000  -0.00093   0.00000
 340 20  H  1S          0.00000  -0.05692   0.05128   0.02391   0.00000
 341        2S          0.00000  -0.07348   0.07454   0.03262   0.00000
 342        3S          0.00000  -0.01655   0.01851  -0.00038   0.00000
 343        4PX         0.00442   0.00000   0.00000   0.00000  -0.00043
 344        4PY         0.00000  -0.00724   0.00773   0.00152   0.00000
 345        4PZ         0.00000   0.00343  -0.00175  -0.00302   0.00000
 346 21  H  1S          0.00000  -0.05692   0.05128  -0.02391   0.00000
 347        2S          0.00000  -0.07348   0.07454  -0.03262   0.00000
 348        3S          0.00000  -0.01655   0.01851   0.00038   0.00000
 349        4PX         0.00442   0.00000   0.00000   0.00000  -0.00043
 350        4PY         0.00000   0.00724  -0.00773   0.00152   0.00000
 351        4PZ         0.00000   0.00343  -0.00175   0.00302   0.00000
                          21        22        23        24        25
                        (B2)--O   (A1)--O   (B1)--O   (A2)--O   (B2)--O
     Eigenvalues --    -0.53680  -0.51610  -0.49964  -0.46384  -0.45958
   1 1   C  1S         -0.00177  -0.02235   0.00000   0.00000  -0.01218
   2        2S         -0.00378  -0.04816   0.00000   0.00000  -0.02625
   3        3S          0.01066   0.07628   0.00000   0.00000   0.03866
   4        4S         -0.03737   0.09226   0.00000   0.00000   0.06711
   5        5S          0.22001   0.05564   0.00000   0.00000   0.00620
   6        6PX         0.00000   0.00000  -0.05443   0.04744   0.00000
   7        6PY         0.00663   0.00781   0.00000   0.00000   0.00660
   8        6PZ        -0.03306  -0.03305   0.00000   0.00000  -0.01308
   9        7PX         0.00000   0.00000  -0.04248   0.03049   0.00000
  10        7PY         0.02392   0.01001   0.00000   0.00000   0.01125
  11        7PZ        -0.03119  -0.02562   0.00000   0.00000  -0.00328
  12        8PX         0.00000   0.00000  -0.03320   0.00020   0.00000
  13        8PY        -0.03785  -0.00731   0.00000   0.00000   0.02464
  14        8PZ         0.03509  -0.00816   0.00000   0.00000   0.00229
  15        9D 0       -0.00312  -0.00096   0.00000   0.00000  -0.00123
  16        9D+1        0.00000   0.00000  -0.00500  -0.00197   0.00000
  17        9D-1       -0.00225   0.00425   0.00000   0.00000  -0.00195
  18        9D+2        0.00104  -0.00485   0.00000   0.00000   0.00567
  19        9D-2        0.00000   0.00000  -0.00270   0.00310   0.00000
  20       10D 0       -0.00405  -0.00211   0.00000   0.00000  -0.00203
  21       10D+1        0.00000   0.00000  -0.00992  -0.01102   0.00000
  22       10D-1       -0.00256   0.00782   0.00000   0.00000  -0.00916
  23       10D+2        0.00831  -0.00762   0.00000   0.00000   0.01821
  24       10D-2        0.00000   0.00000  -0.00366   0.00390   0.00000
  25       11F 0       -0.00026  -0.00018   0.00000   0.00000  -0.00013
  26       11F+1        0.00000   0.00000  -0.00164  -0.00318   0.00000
  27       11F-1       -0.00131   0.00098   0.00000   0.00000  -0.00092
  28       11F+2       -0.00110   0.00015   0.00000   0.00000   0.00125
  29       11F-2        0.00000   0.00000  -0.00155  -0.00128   0.00000
  30       11F+3        0.00000   0.00000   0.00214   0.00235   0.00000
  31       11F-3        0.00049   0.00143   0.00000   0.00000   0.00046
  32 2   C  1S          0.00177  -0.02235   0.00000   0.00000   0.01218
  33        2S          0.00378  -0.04816   0.00000   0.00000   0.02625
  34        3S         -0.01066   0.07628   0.00000   0.00000  -0.03866
  35        4S          0.03737   0.09226   0.00000   0.00000  -0.06711
  36        5S         -0.22001   0.05564   0.00000   0.00000  -0.00620
  37        6PX         0.00000   0.00000  -0.05443  -0.04744   0.00000
  38        6PY         0.00663  -0.00781   0.00000   0.00000   0.00660
  39        6PZ         0.03306  -0.03305   0.00000   0.00000   0.01308
  40        7PX         0.00000   0.00000  -0.04248  -0.03049   0.00000
  41        7PY         0.02392  -0.01001   0.00000   0.00000   0.01125
  42        7PZ         0.03119  -0.02562   0.00000   0.00000   0.00328
  43        8PX         0.00000   0.00000  -0.03320  -0.00020   0.00000
  44        8PY        -0.03785   0.00731   0.00000   0.00000   0.02464
  45        8PZ        -0.03509  -0.00816   0.00000   0.00000  -0.00229
  46        9D 0        0.00312  -0.00096   0.00000   0.00000   0.00123
  47        9D+1        0.00000   0.00000  -0.00500   0.00197   0.00000
  48        9D-1       -0.00225  -0.00425   0.00000   0.00000  -0.00195
  49        9D+2       -0.00104  -0.00485   0.00000   0.00000  -0.00567
  50        9D-2        0.00000   0.00000   0.00270   0.00310   0.00000
  51       10D 0        0.00405  -0.00211   0.00000   0.00000   0.00203
  52       10D+1        0.00000   0.00000  -0.00992   0.01102   0.00000
  53       10D-1       -0.00256  -0.00782   0.00000   0.00000  -0.00916
  54       10D+2       -0.00831  -0.00762   0.00000   0.00000  -0.01821
  55       10D-2        0.00000   0.00000   0.00366   0.00390   0.00000
  56       11F 0        0.00026  -0.00018   0.00000   0.00000   0.00013
  57       11F+1        0.00000   0.00000  -0.00164   0.00318   0.00000
  58       11F-1       -0.00131  -0.00098   0.00000   0.00000  -0.00092
  59       11F+2        0.00110   0.00015   0.00000   0.00000  -0.00125
  60       11F-2        0.00000   0.00000   0.00155  -0.00128   0.00000
  61       11F+3        0.00000   0.00000   0.00214  -0.00235   0.00000
  62       11F-3        0.00049  -0.00143   0.00000   0.00000   0.00046
  63 3   C  1S          0.00799   0.00755   0.00791   0.00073   0.00327
  64        2S          0.01707   0.01635   0.01712   0.00149   0.00710
  65        3S         -0.02832  -0.02485  -0.02807  -0.00199  -0.01118
  66        4S         -0.03095  -0.04107  -0.03502  -0.01082  -0.01997
  67        5S          0.03013  -0.01616   0.02296  -0.00417   0.01289
  68        6PX        -0.06715  -0.06420   0.10889  -0.06327  -0.05804
  69        6PY         0.02429  -0.07420   0.06652  -0.02597  -0.10573
  70        6PZ         0.08845   0.02467  -0.05329   0.15243   0.08097
  71        7PX        -0.04557  -0.04251   0.07832  -0.03823  -0.04353
  72        7PY         0.02034  -0.05799   0.04742  -0.01734  -0.07491
  73        7PZ         0.06599   0.00965  -0.03598   0.11866   0.05289
  74        8PX        -0.03678  -0.02733   0.03277  -0.03495  -0.04015
  75        8PY         0.01857  -0.03048   0.03777  -0.01651  -0.04328
  76        8PZ         0.02783   0.01165  -0.02611   0.06400   0.04237
  77        9D 0        0.00089   0.00073   0.00030   0.00075  -0.00262
  78        9D+1        0.00223   0.00503  -0.00234   0.00286   0.00173
  79        9D-1        0.00209  -0.00305   0.00308   0.00103  -0.00398
  80        9D+2       -0.00236  -0.00003   0.00388  -0.00688  -0.00606
  81        9D-2       -0.00021   0.00115   0.00261   0.00140   0.00183
  82       10D 0        0.00289   0.00320  -0.00257   0.00405  -0.00292
  83       10D+1       -0.00339   0.00656   0.00232  -0.00014   0.00015
  84       10D-1        0.00254  -0.00259  -0.00101   0.00263  -0.00468
  85       10D+2        0.00190   0.00824   0.00050  -0.00380  -0.00261
  86       10D-2        0.00152   0.00257   0.00606   0.00263  -0.00055
  87       11F 0        0.00002   0.00077  -0.00027   0.00010  -0.00032
  88       11F+1        0.00012   0.00043   0.00054  -0.00027   0.00032
  89       11F-1        0.00035   0.00051  -0.00046   0.00066  -0.00063
  90       11F+2        0.00068   0.00072   0.00065   0.00008   0.00039
  91       11F-2       -0.00047   0.00115   0.00045  -0.00026   0.00013
  92       11F+3       -0.00021  -0.00063  -0.00139   0.00009  -0.00031
  93       11F-3        0.00005   0.00037  -0.00041  -0.00029  -0.00036
  94 4   C  1S          0.00000  -0.01182  -0.00047   0.00000   0.00000
  95        2S          0.00000  -0.02537  -0.00089   0.00000   0.00000
  96        3S          0.00000   0.04264   0.00038   0.00000   0.00000
  97        4S          0.00000   0.05020   0.01193   0.00000   0.00000
  98        5S          0.00000   0.03599  -0.03119   0.00000   0.00000
  99        6PX         0.00000   0.11356   0.13766   0.00000   0.00000
 100        6PY        -0.09631   0.00000   0.00000  -0.11696   0.03902
 101        6PZ         0.00000   0.12803  -0.02289   0.00000   0.00000
 102        7PX         0.00000   0.08045   0.09924   0.00000   0.00000
 103        7PY        -0.07771   0.00000   0.00000  -0.09463   0.02876
 104        7PZ         0.00000   0.08269  -0.02079   0.00000   0.00000
 105        8PX         0.00000   0.04527   0.04996   0.00000   0.00000
 106        8PY        -0.01810   0.00000   0.00000  -0.03568   0.01855
 107        8PZ         0.00000   0.03730   0.01222   0.00000   0.00000
 108        9D 0        0.00000  -0.00137   0.00189   0.00000   0.00000
 109        9D+1        0.00000   0.00816   0.00318   0.00000   0.00000
 110        9D-1        0.00073   0.00000   0.00000   0.00358  -0.00129
 111        9D+2        0.00000   0.00284   0.00182   0.00000   0.00000
 112        9D-2        0.00540   0.00000   0.00000   0.00195  -0.00073
 113       10D 0        0.00000  -0.00429   0.00284   0.00000   0.00000
 114       10D+1        0.00000   0.00710  -0.00566   0.00000   0.00000
 115       10D-1       -0.00464   0.00000   0.00000   0.00141   0.00193
 116       10D+2        0.00000  -0.00652   0.00478   0.00000   0.00000
 117       10D-2        0.01306   0.00000   0.00000   0.00503  -0.00314
 118       11F 0        0.00000   0.00105  -0.00078   0.00000   0.00000
 119       11F+1        0.00000  -0.00037   0.00158   0.00000   0.00000
 120       11F-1       -0.00014   0.00000   0.00000   0.00134   0.00289
 121       11F+2        0.00000   0.00052  -0.00031   0.00000   0.00000
 122       11F-2        0.00011   0.00000   0.00000  -0.00145  -0.00213
 123       11F+3        0.00000   0.00105  -0.00129   0.00000   0.00000
 124       11F-3       -0.00143   0.00000   0.00000   0.00130   0.00246
 125 5   C  1S         -0.00799   0.00755   0.00791  -0.00073  -0.00327
 126        2S         -0.01707   0.01635   0.01712  -0.00149  -0.00710
 127        3S          0.02832  -0.02485  -0.02807   0.00199   0.01118
 128        4S          0.03095  -0.04107  -0.03502   0.01082   0.01997
 129        5S         -0.03013  -0.01616   0.02296   0.00417  -0.01289
 130        6PX         0.06715  -0.06420   0.10889   0.06327   0.05804
 131        6PY         0.02429   0.07420  -0.06652  -0.02597  -0.10573
 132        6PZ        -0.08845   0.02467  -0.05329  -0.15243  -0.08097
 133        7PX         0.04557  -0.04251   0.07832   0.03823   0.04353
 134        7PY         0.02034   0.05799  -0.04742  -0.01734  -0.07491
 135        7PZ        -0.06599   0.00965  -0.03598  -0.11866  -0.05289
 136        8PX         0.03678  -0.02733   0.03277   0.03495   0.04015
 137        8PY         0.01857   0.03048  -0.03777  -0.01651  -0.04328
 138        8PZ        -0.02783   0.01165  -0.02611  -0.06400  -0.04237
 139        9D 0       -0.00089   0.00073   0.00030  -0.00075   0.00262
 140        9D+1       -0.00223   0.00503  -0.00234  -0.00286  -0.00173
 141        9D-1        0.00209   0.00305  -0.00308   0.00103  -0.00398
 142        9D+2        0.00236  -0.00003   0.00388   0.00688   0.00606
 143        9D-2       -0.00021  -0.00115  -0.00261   0.00140   0.00183
 144       10D 0       -0.00289   0.00320  -0.00257  -0.00405   0.00292
 145       10D+1        0.00339   0.00656   0.00232   0.00014  -0.00015
 146       10D-1        0.00254   0.00259   0.00101   0.00263  -0.00468
 147       10D+2       -0.00190   0.00824   0.00050   0.00380   0.00261
 148       10D-2        0.00152  -0.00257  -0.00606   0.00263  -0.00055
 149       11F 0       -0.00002   0.00077  -0.00027  -0.00010   0.00032
 150       11F+1       -0.00012   0.00043   0.00054   0.00027  -0.00032
 151       11F-1        0.00035  -0.00051   0.00046   0.00066  -0.00063
 152       11F+2       -0.00068   0.00072   0.00065  -0.00008  -0.00039
 153       11F-2       -0.00047  -0.00115  -0.00045  -0.00026   0.00013
 154       11F+3        0.00021  -0.00063  -0.00139  -0.00009   0.00031
 155       11F-3        0.00005  -0.00037   0.00041  -0.00029  -0.00036
 156 6   H  1S         -0.06034  -0.04576   0.05586  -0.07603  -0.05514
 157        2S         -0.08955  -0.06914   0.08494  -0.11357  -0.08294
 158        3S         -0.02046  -0.01745   0.02255  -0.03537  -0.02242
 159        4PX         0.00726   0.00444  -0.00460   0.00887   0.00604
 160        4PY         0.00094  -0.00323   0.00356  -0.00021  -0.00279
 161        4PZ        -0.00368  -0.00394   0.00473  -0.00246  -0.00250
 162 7   H  1S          0.00336   0.03487  -0.05712   0.04906   0.07535
 163        2S          0.00771   0.05597  -0.08608   0.07333   0.11483
 164        3S          0.00026   0.01152  -0.02283   0.02130   0.04186
 165        4PX        -0.00245  -0.00199   0.00165  -0.00052  -0.00207
 166        4PY         0.00220   0.00423  -0.00735   0.00737   0.00766
 167        4PZ         0.00308  -0.00200   0.00216   0.00187  -0.00302
 168 8   H  1S          0.00000   0.10139   0.04999   0.00000   0.00000
 169        2S          0.00000   0.15225   0.07702   0.00000   0.00000
 170        3S          0.00000   0.04816   0.02353   0.00000   0.00000
 171        4PX         0.00000  -0.01108  -0.00236   0.00000   0.00000
 172        4PY        -0.00327   0.00000   0.00000  -0.00439   0.00150
 173        4PZ         0.00000  -0.00685  -0.00699   0.00000   0.00000
 174 9   H  1S          0.06034  -0.04576   0.05586   0.07603   0.05514
 175        2S          0.08955  -0.06914   0.08494   0.11357   0.08294
 176        3S          0.02046  -0.01745   0.02255   0.03537   0.02242
 177        4PX        -0.00726   0.00444  -0.00460  -0.00887  -0.00604
 178        4PY         0.00094   0.00323  -0.00356  -0.00021  -0.00279
 179        4PZ         0.00368  -0.00394   0.00473   0.00246   0.00250
 180 10  H  1S         -0.00336   0.03487  -0.05712  -0.04906  -0.07535
 181        2S         -0.00771   0.05597  -0.08608  -0.07333  -0.11483
 182        3S         -0.00026   0.01152  -0.02283  -0.02130  -0.04186
 183        4PX         0.00245  -0.00199   0.00165   0.00052   0.00207
 184        4PY         0.00220  -0.00423   0.00735   0.00737   0.00766
 185        4PZ        -0.00308  -0.00200   0.00216  -0.00187   0.00302
 186 11  C  1S          0.00799   0.00755  -0.00791  -0.00073   0.00327
 187        2S          0.01707   0.01635  -0.01712  -0.00149   0.00710
 188        3S         -0.02832  -0.02485   0.02807   0.00199  -0.01118
 189        4S         -0.03095  -0.04107   0.03502   0.01082  -0.01997
 190        5S          0.03013  -0.01616  -0.02296   0.00417   0.01289
 191        6PX         0.06715   0.06420   0.10889  -0.06327   0.05804
 192        6PY         0.02429  -0.07420  -0.06652   0.02597  -0.10573
 193        6PZ         0.08845   0.02467   0.05329  -0.15243   0.08097
 194        7PX         0.04557   0.04251   0.07832  -0.03823   0.04353
 195        7PY         0.02034  -0.05799  -0.04742   0.01734  -0.07491
 196        7PZ         0.06599   0.00965   0.03598  -0.11866   0.05289
 197        8PX         0.03678   0.02733   0.03277  -0.03495   0.04015
 198        8PY         0.01857  -0.03048  -0.03777   0.01651  -0.04328
 199        8PZ         0.02783   0.01165   0.02611  -0.06400   0.04237
 200        9D 0        0.00089   0.00073  -0.00030  -0.00075  -0.00262
 201        9D+1       -0.00223  -0.00503  -0.00234   0.00286  -0.00173
 202        9D-1        0.00209  -0.00305  -0.00308  -0.00103  -0.00398
 203        9D+2       -0.00236  -0.00003  -0.00388   0.00688  -0.00606
 204        9D-2        0.00021  -0.00115   0.00261   0.00140  -0.00183
 205       10D 0        0.00289   0.00320   0.00257  -0.00405  -0.00292
 206       10D+1        0.00339  -0.00656   0.00232  -0.00014  -0.00015
 207       10D-1        0.00254  -0.00259   0.00101  -0.00263  -0.00468
 208       10D+2        0.00190   0.00824  -0.00050   0.00380  -0.00261
 209       10D-2       -0.00152  -0.00257   0.00606   0.00263   0.00055
 210       11F 0        0.00002   0.00077   0.00027  -0.00010  -0.00032
 211       11F+1       -0.00012  -0.00043   0.00054  -0.00027  -0.00032
 212       11F-1        0.00035   0.00051   0.00046  -0.00066  -0.00063
 213       11F+2        0.00068   0.00072  -0.00065  -0.00008   0.00039
 214       11F-2        0.00047  -0.00115   0.00045  -0.00026  -0.00013
 215       11F+3        0.00021   0.00063  -0.00139   0.00009   0.00031
 216       11F-3        0.00005   0.00037   0.00041   0.00029  -0.00036
 217 12  C  1S          0.00000  -0.01182   0.00047   0.00000   0.00000
 218        2S          0.00000  -0.02537   0.00089   0.00000   0.00000
 219        3S          0.00000   0.04264  -0.00038   0.00000   0.00000
 220        4S          0.00000   0.05020  -0.01193   0.00000   0.00000
 221        5S          0.00000   0.03599   0.03119   0.00000   0.00000
 222        6PX         0.00000  -0.11356   0.13766   0.00000   0.00000
 223        6PY        -0.09631   0.00000   0.00000   0.11696   0.03902
 224        6PZ         0.00000   0.12803   0.02289   0.00000   0.00000
 225        7PX         0.00000  -0.08045   0.09924   0.00000   0.00000
 226        7PY        -0.07771   0.00000   0.00000   0.09463   0.02876
 227        7PZ         0.00000   0.08269   0.02079   0.00000   0.00000
 228        8PX         0.00000  -0.04527   0.04996   0.00000   0.00000
 229        8PY        -0.01810   0.00000   0.00000   0.03568   0.01855
 230        8PZ         0.00000   0.03730  -0.01222   0.00000   0.00000
 231        9D 0        0.00000  -0.00137  -0.00189   0.00000   0.00000
 232        9D+1        0.00000  -0.00816   0.00318   0.00000   0.00000
 233        9D-1        0.00073   0.00000   0.00000  -0.00358  -0.00129
 234        9D+2        0.00000   0.00284  -0.00182   0.00000   0.00000
 235        9D-2       -0.00540   0.00000   0.00000   0.00195   0.00073
 236       10D 0        0.00000  -0.00429  -0.00284   0.00000   0.00000
 237       10D+1        0.00000  -0.00710  -0.00566   0.00000   0.00000
 238       10D-1       -0.00464   0.00000   0.00000  -0.00141   0.00193
 239       10D+2        0.00000  -0.00652  -0.00478   0.00000   0.00000
 240       10D-2       -0.01306   0.00000   0.00000   0.00503   0.00314
 241       11F 0        0.00000   0.00105   0.00078   0.00000   0.00000
 242       11F+1        0.00000   0.00037   0.00158   0.00000   0.00000
 243       11F-1       -0.00014   0.00000   0.00000  -0.00134   0.00289
 244       11F+2        0.00000   0.00052   0.00031   0.00000   0.00000
 245       11F-2       -0.00011   0.00000   0.00000  -0.00145   0.00213
 246       11F+3        0.00000  -0.00105  -0.00129   0.00000   0.00000
 247       11F-3       -0.00143   0.00000   0.00000  -0.00130   0.00246
 248 13  C  1S         -0.00799   0.00755  -0.00791   0.00073  -0.00327
 249        2S         -0.01707   0.01635  -0.01712   0.00149  -0.00710
 250        3S          0.02832  -0.02485   0.02807  -0.00199   0.01118
 251        4S          0.03095  -0.04107   0.03502  -0.01082   0.01997
 252        5S         -0.03013  -0.01616  -0.02296  -0.00417  -0.01289
 253        6PX        -0.06715   0.06420   0.10889   0.06327  -0.05804
 254        6PY         0.02429   0.07420   0.06652   0.02597  -0.10573
 255        6PZ        -0.08845   0.02467   0.05329   0.15243  -0.08097
 256        7PX        -0.04557   0.04251   0.07832   0.03823  -0.04353
 257        7PY         0.02034   0.05799   0.04742   0.01734  -0.07491
 258        7PZ        -0.06599   0.00965   0.03598   0.11866  -0.05289
 259        8PX        -0.03678   0.02733   0.03277   0.03495  -0.04015
 260        8PY         0.01857   0.03048   0.03777   0.01651  -0.04328
 261        8PZ        -0.02783   0.01165   0.02611   0.06400  -0.04237
 262        9D 0       -0.00089   0.00073  -0.00030   0.00075   0.00262
 263        9D+1        0.00223  -0.00503  -0.00234  -0.00286   0.00173
 264        9D-1        0.00209   0.00305   0.00308  -0.00103  -0.00398
 265        9D+2        0.00236  -0.00003  -0.00388  -0.00688   0.00606
 266        9D-2        0.00021   0.00115  -0.00261   0.00140  -0.00183
 267       10D 0       -0.00289   0.00320   0.00257   0.00405   0.00292
 268       10D+1       -0.00339  -0.00656   0.00232   0.00014   0.00015
 269       10D-1        0.00254   0.00259  -0.00101  -0.00263  -0.00468
 270       10D+2       -0.00190   0.00824  -0.00050  -0.00380   0.00261
 271       10D-2       -0.00152   0.00257  -0.00606   0.00263   0.00055
 272       11F 0       -0.00002   0.00077   0.00027   0.00010   0.00032
 273       11F+1        0.00012  -0.00043   0.00054   0.00027   0.00032
 274       11F-1        0.00035  -0.00051  -0.00046  -0.00066  -0.00063
 275       11F+2       -0.00068   0.00072  -0.00065   0.00008  -0.00039
 276       11F-2        0.00047   0.00115  -0.00045  -0.00026  -0.00013
 277       11F+3       -0.00021   0.00063  -0.00139  -0.00009  -0.00031
 278       11F-3        0.00005  -0.00037  -0.00041   0.00029  -0.00036
 279 14  H  1S          0.00336   0.03487   0.05712  -0.04906   0.07535
 280        2S          0.00771   0.05597   0.08608  -0.07333   0.11483
 281        3S          0.00026   0.01152   0.02283  -0.02130   0.04186
 282        4PX         0.00245   0.00199   0.00165  -0.00052   0.00207
 283        4PY         0.00220   0.00423   0.00735  -0.00737   0.00766
 284        4PZ         0.00308  -0.00200  -0.00216  -0.00187  -0.00302
 285 15  H  1S         -0.06034  -0.04576  -0.05586   0.07603  -0.05514
 286        2S         -0.08955  -0.06914  -0.08494   0.11357  -0.08294
 287        3S         -0.02046  -0.01745  -0.02255   0.03537  -0.02242
 288        4PX        -0.00726  -0.00444  -0.00460   0.00887  -0.00604
 289        4PY         0.00094  -0.00323  -0.00356   0.00021  -0.00279
 290        4PZ        -0.00368  -0.00394  -0.00473   0.00246  -0.00250
 291 16  H  1S          0.00000   0.10139  -0.04999   0.00000   0.00000
 292        2S          0.00000   0.15225  -0.07702   0.00000   0.00000
 293        3S          0.00000   0.04816  -0.02353   0.00000   0.00000
 294        4PX         0.00000   0.01108  -0.00236   0.00000   0.00000
 295        4PY        -0.00327   0.00000   0.00000   0.00439   0.00150
 296        4PZ         0.00000  -0.00685   0.00699   0.00000   0.00000
 297 17  H  1S         -0.00336   0.03487   0.05712   0.04906  -0.07535
 298        2S         -0.00771   0.05597   0.08608   0.07333  -0.11483
 299        3S         -0.00026   0.01152   0.02283   0.02130  -0.04186
 300        4PX        -0.00245   0.00199   0.00165   0.00052  -0.00207
 301        4PY         0.00220  -0.00423  -0.00735  -0.00737   0.00766
 302        4PZ        -0.00308  -0.00200  -0.00216   0.00187   0.00302
 303 18  H  1S          0.06034  -0.04576  -0.05586  -0.07603   0.05514
 304        2S          0.08955  -0.06914  -0.08494  -0.11357   0.08294
 305        3S          0.02046  -0.01745  -0.02255  -0.03537   0.02242
 306        4PX         0.00726  -0.00444  -0.00460  -0.00887   0.00604
 307        4PY         0.00094   0.00323   0.00356   0.00021  -0.00279
 308        4PZ         0.00368  -0.00394  -0.00473  -0.00246   0.00250
 309 19  C  1S          0.00000   0.01942   0.00000   0.00000   0.00000
 310        2S          0.00000   0.04203   0.00000   0.00000   0.00000
 311        3S          0.00000  -0.06973   0.00000   0.00000   0.00000
 312        4S          0.00000  -0.08252   0.00000   0.00000   0.00000
 313        5S          0.00000  -0.01888   0.00000   0.00000   0.00000
 314        6PX         0.00000   0.00000  -0.11570   0.00000   0.00000
 315        6PY        -0.21278   0.00000   0.00000   0.00000   0.16264
 316        6PZ         0.00000   0.01582   0.00000   0.00000   0.00000
 317        7PX         0.00000   0.00000  -0.10243   0.00000   0.00000
 318        7PY        -0.15028   0.00000   0.00000   0.00000   0.11782
 319        7PZ         0.00000   0.01548   0.00000   0.00000   0.00000
 320        8PX         0.00000   0.00000  -0.03579   0.00000   0.00000
 321        8PY        -0.07733   0.00000   0.00000   0.00000   0.08310
 322        8PZ         0.00000  -0.00059   0.00000   0.00000   0.00000
 323        9D 0        0.00000  -0.00428   0.00000   0.00000   0.00000
 324        9D+1        0.00000   0.00000   0.00776   0.00000   0.00000
 325        9D-1       -0.00580   0.00000   0.00000   0.00000   0.00794
 326        9D+2        0.00000   0.00358   0.00000   0.00000   0.00000
 327        9D-2        0.00000   0.00000   0.00000  -0.00466   0.00000
 328       10D 0        0.00000  -0.01161   0.00000   0.00000   0.00000
 329       10D+1        0.00000   0.00000   0.01469   0.00000   0.00000
 330       10D-1        0.00447   0.00000   0.00000   0.00000   0.00243
 331       10D+2        0.00000   0.01153   0.00000   0.00000   0.00000
 332       10D-2        0.00000   0.00000   0.00000  -0.00920   0.00000
 333       11F 0        0.00000   0.00072   0.00000   0.00000   0.00000
 334       11F+1        0.00000   0.00000  -0.00181   0.00000   0.00000
 335       11F-1        0.00010   0.00000   0.00000   0.00000  -0.00014
 336       11F+2        0.00000   0.00161   0.00000   0.00000   0.00000
 337       11F-2        0.00000   0.00000   0.00000   0.00232   0.00000
 338       11F+3        0.00000   0.00000  -0.00001   0.00000   0.00000
 339       11F-3       -0.00156   0.00000   0.00000   0.00000   0.00055
 340 20  H  1S          0.08716  -0.01716   0.00000   0.00000  -0.07195
 341        2S          0.12913  -0.02274   0.00000   0.00000  -0.10869
 342        3S          0.03096  -0.01090   0.00000   0.00000  -0.03123
 343        4PX         0.00000   0.00000  -0.00381   0.00131   0.00000
 344        4PY         0.00573  -0.00191   0.00000   0.00000  -0.00495
 345        4PZ        -0.01080   0.00138   0.00000   0.00000   0.00735
 346 21  H  1S         -0.08716  -0.01716   0.00000   0.00000   0.07195
 347        2S         -0.12913  -0.02274   0.00000   0.00000   0.10869
 348        3S         -0.03096  -0.01090   0.00000   0.00000   0.03123
 349        4PX         0.00000   0.00000  -0.00381  -0.00131   0.00000
 350        4PY         0.00573   0.00191   0.00000   0.00000  -0.00495
 351        4PZ         0.01080   0.00138   0.00000   0.00000  -0.00735
                          26        27        28        29        30
                        (B1)--O   (A1)--O   (A2)--O   (A1)--O   (B2)--O
     Eigenvalues --    -0.43971  -0.42579  -0.41387  -0.40937  -0.40536
   1 1   C  1S          0.00000   0.00274   0.00000  -0.00233  -0.00191
   2        2S          0.00000   0.00586   0.00000  -0.00527  -0.00425
   3        3S          0.00000  -0.01203   0.00000   0.00445   0.01051
   4        4S          0.00000   0.00916   0.00000   0.03200  -0.02201
   5        5S          0.00000  -0.05695   0.00000   0.04007   0.17727
   6        6PX         0.12194   0.00000  -0.13677   0.00000   0.00000
   7        6PY         0.00000   0.14953   0.00000   0.21305   0.02562
   8        6PZ         0.00000   0.10832   0.00000  -0.01132  -0.04344
   9        7PX         0.09178   0.00000  -0.11551   0.00000   0.00000
  10        7PY         0.00000   0.10100   0.00000   0.15728   0.04265
  11        7PZ         0.00000   0.08845   0.00000  -0.01280  -0.04310
  12        8PX         0.02327   0.00000  -0.05103   0.00000   0.00000
  13        8PY         0.00000   0.04297   0.00000   0.06615  -0.04119
  14        8PZ         0.00000   0.01904   0.00000  -0.00356   0.01126
  15        9D 0        0.00000   0.00123   0.00000   0.00099  -0.00292
  16        9D+1       -0.00112   0.00000  -0.00821   0.00000   0.00000
  17        9D-1        0.00000  -0.00139   0.00000   0.00145  -0.00139
  18        9D+2        0.00000   0.00988   0.00000   0.01174  -0.00340
  19        9D-2        0.00161   0.00000  -0.00667   0.00000   0.00000
  20       10D 0        0.00000   0.00022   0.00000  -0.00200  -0.00752
  21       10D+1       -0.00629   0.00000  -0.01804   0.00000   0.00000
  22       10D-1        0.00000  -0.00382   0.00000   0.00403   0.00287
  23       10D+2        0.00000   0.00790   0.00000   0.00914  -0.00080
  24       10D-2       -0.00081   0.00000  -0.00453   0.00000   0.00000
  25       11F 0        0.00000  -0.00283   0.00000   0.00042  -0.00058
  26       11F+1       -0.00338   0.00000  -0.00139   0.00000   0.00000
  27       11F-1        0.00000   0.00033   0.00000  -0.00113  -0.00097
  28       11F+2        0.00000   0.00015   0.00000  -0.00002  -0.00235
  29       11F-2        0.00092   0.00000  -0.00007   0.00000   0.00000
  30       11F+3       -0.00136   0.00000  -0.00450   0.00000   0.00000
  31       11F-3        0.00000  -0.00026   0.00000   0.00156   0.00116
  32 2   C  1S          0.00000   0.00274   0.00000  -0.00233   0.00191
  33        2S          0.00000   0.00586   0.00000  -0.00527   0.00425
  34        3S          0.00000  -0.01203   0.00000   0.00445  -0.01051
  35        4S          0.00000   0.00916   0.00000   0.03200   0.02201
  36        5S          0.00000  -0.05695   0.00000   0.04007  -0.17727
  37        6PX         0.12194   0.00000   0.13677   0.00000   0.00000
  38        6PY         0.00000  -0.14953   0.00000  -0.21305   0.02562
  39        6PZ         0.00000   0.10832   0.00000  -0.01132   0.04344
  40        7PX         0.09178   0.00000   0.11551   0.00000   0.00000
  41        7PY         0.00000  -0.10100   0.00000  -0.15728   0.04265
  42        7PZ         0.00000   0.08845   0.00000  -0.01280   0.04310
  43        8PX         0.02327   0.00000   0.05103   0.00000   0.00000
  44        8PY         0.00000  -0.04297   0.00000  -0.06615  -0.04119
  45        8PZ         0.00000   0.01904   0.00000  -0.00356  -0.01126
  46        9D 0        0.00000   0.00123   0.00000   0.00099   0.00292
  47        9D+1       -0.00112   0.00000   0.00821   0.00000   0.00000
  48        9D-1        0.00000   0.00139   0.00000  -0.00145  -0.00139
  49        9D+2        0.00000   0.00988   0.00000   0.01174   0.00340
  50        9D-2       -0.00161   0.00000  -0.00667   0.00000   0.00000
  51       10D 0        0.00000   0.00022   0.00000  -0.00200   0.00752
  52       10D+1       -0.00629   0.00000   0.01804   0.00000   0.00000
  53       10D-1        0.00000   0.00382   0.00000  -0.00403   0.00287
  54       10D+2        0.00000   0.00790   0.00000   0.00914   0.00080
  55       10D-2        0.00081   0.00000  -0.00453   0.00000   0.00000
  56       11F 0        0.00000  -0.00283   0.00000   0.00042   0.00058
  57       11F+1       -0.00338   0.00000   0.00139   0.00000   0.00000
  58       11F-1        0.00000  -0.00033   0.00000   0.00113  -0.00097
  59       11F+2        0.00000   0.00015   0.00000  -0.00002   0.00235
  60       11F-2       -0.00092   0.00000  -0.00007   0.00000   0.00000
  61       11F+3       -0.00136   0.00000   0.00450   0.00000   0.00000
  62       11F-3        0.00000   0.00026   0.00000  -0.00156   0.00116
  63 3   C  1S          0.00350  -0.00507  -0.01037   0.00235  -0.01038
  64        2S          0.00767  -0.01111  -0.02276   0.00504  -0.02263
  65        3S         -0.01403   0.01643   0.03673  -0.00979   0.03568
  66        4S         -0.00802   0.03225   0.04816  -0.00362   0.05852
  67        5S          0.00256   0.02671   0.00310  -0.02178   0.04073
  68        6PX        -0.02742  -0.07118  -0.07801  -0.02953   0.00389
  69        6PY        -0.02832   0.07463   0.15869   0.02585   0.11753
  70        6PZ        -0.13130  -0.00537  -0.01002  -0.11512   0.07944
  71        7PX        -0.02781  -0.05855  -0.05737  -0.02593  -0.00105
  72        7PY        -0.02449   0.05695   0.11844   0.01553   0.08774
  73        7PZ        -0.10478  -0.00366  -0.00619  -0.08767   0.06424
  74        8PX        -0.00028  -0.03612  -0.02058  -0.00083   0.00281
  75        8PY         0.00394   0.02857   0.07524   0.01664   0.05417
  76        8PZ        -0.05669   0.00087  -0.01821  -0.05516   0.02713
  77        9D 0        0.00164  -0.00254   0.00331   0.00195   0.00224
  78        9D+1        0.00065   0.00494   0.00466   0.00110   0.00072
  79        9D-1       -0.00473   0.00260   0.00481   0.00201   0.00550
  80        9D+2        0.00648   0.00229   0.00390   0.00814   0.00075
  81        9D-2       -0.00313   0.00108  -0.00273   0.00009  -0.00115
  82       10D 0        0.00456  -0.00468   0.00656   0.00478   0.00360
  83       10D+1        0.00228   0.00492   0.00304   0.00183  -0.00076
  84       10D-1       -0.00740   0.00282   0.00275   0.00498   0.00212
  85       10D+2        0.00503   0.00359   0.00350   0.00702   0.00475
  86       10D-2       -0.00440   0.00459   0.00081   0.00525  -0.00197
  87       11F 0        0.00157  -0.00023   0.00050   0.00072   0.00016
  88       11F+1        0.00010   0.00143  -0.00006  -0.00034   0.00042
  89       11F-1        0.00100  -0.00098   0.00099   0.00095   0.00077
  90       11F+2        0.00117  -0.00080  -0.00083  -0.00053  -0.00040
  91       11F-2        0.00069   0.00041   0.00024  -0.00111  -0.00018
  92       11F+3        0.00053  -0.00145   0.00047  -0.00131   0.00010
  93       11F-3        0.00126  -0.00025   0.00072  -0.00042   0.00086
  94 4   C  1S          0.00692   0.00378   0.00000  -0.00796   0.00000
  95        2S          0.01508   0.00828   0.00000  -0.01734   0.00000
  96        3S         -0.02308  -0.01279   0.00000   0.03264   0.00000
  97        4S         -0.03535  -0.01859   0.00000   0.02210   0.00000
  98        5S         -0.01707  -0.01952   0.00000   0.06281   0.00000
  99        6PX        -0.02487   0.10506   0.00000  -0.03660   0.00000
 100        6PY         0.00000   0.00000  -0.12663   0.00000  -0.15928
 101        6PZ         0.18801  -0.08489   0.00000   0.09446   0.00000
 102        7PX        -0.02741   0.08441   0.00000  -0.03522   0.00000
 103        7PY         0.00000   0.00000  -0.10468   0.00000  -0.13713
 104        7PZ         0.15166  -0.06963   0.00000   0.07721   0.00000
 105        8PX        -0.01088   0.04793   0.00000  -0.02146   0.00000
 106        8PY         0.00000   0.00000  -0.05734   0.00000  -0.06563
 107        8PZ         0.08098  -0.03211   0.00000   0.04246   0.00000
 108        9D 0        0.00263   0.00501   0.00000   0.00035   0.00000
 109        9D+1       -0.00063   0.00569   0.00000  -0.00070   0.00000
 110        9D-1        0.00000   0.00000   0.00865   0.00000   0.01247
 111        9D+2        0.00950  -0.00522   0.00000   0.00823   0.00000
 112        9D-2        0.00000   0.00000   0.00269   0.00000  -0.00170
 113       10D 0        0.00566   0.01486   0.00000  -0.00126   0.00000
 114       10D+1       -0.00439   0.00597   0.00000  -0.00042   0.00000
 115       10D-1        0.00000   0.00000   0.01421   0.00000   0.02579
 116       10D+2        0.01185  -0.01007   0.00000   0.01583   0.00000
 117       10D-2        0.00000   0.00000   0.00620   0.00000  -0.00517
 118       11F 0       -0.00105   0.00024   0.00000  -0.00143   0.00000
 119       11F+1       -0.00064  -0.00267   0.00000   0.00180   0.00000
 120       11F-1        0.00000   0.00000  -0.00340   0.00000  -0.00172
 121       11F+2       -0.00095  -0.00053   0.00000  -0.00014   0.00000
 122       11F-2        0.00000   0.00000  -0.00201   0.00000  -0.00246
 123       11F+3       -0.00021   0.00243   0.00000  -0.00051   0.00000
 124       11F-3        0.00000   0.00000  -0.00058   0.00000   0.00127
 125 5   C  1S          0.00350  -0.00507   0.01037   0.00235   0.01038
 126        2S          0.00767  -0.01111   0.02276   0.00504   0.02263
 127        3S         -0.01403   0.01643  -0.03673  -0.00979  -0.03568
 128        4S         -0.00802   0.03225  -0.04816  -0.00362  -0.05852
 129        5S          0.00256   0.02671  -0.00310  -0.02178  -0.04073
 130        6PX        -0.02742  -0.07118   0.07801  -0.02953  -0.00389
 131        6PY         0.02832  -0.07463   0.15869  -0.02585   0.11753
 132        6PZ        -0.13130  -0.00537   0.01002  -0.11512  -0.07944
 133        7PX        -0.02781  -0.05855   0.05737  -0.02593   0.00105
 134        7PY         0.02449  -0.05695   0.11844  -0.01553   0.08774
 135        7PZ        -0.10478  -0.00366   0.00619  -0.08767  -0.06424
 136        8PX        -0.00028  -0.03612   0.02058  -0.00083  -0.00281
 137        8PY        -0.00394  -0.02857   0.07524  -0.01664   0.05417
 138        8PZ        -0.05669   0.00087   0.01821  -0.05516  -0.02713
 139        9D 0        0.00164  -0.00254  -0.00331   0.00195  -0.00224
 140        9D+1        0.00065   0.00494  -0.00466   0.00110  -0.00072
 141        9D-1        0.00473  -0.00260   0.00481  -0.00201   0.00550
 142        9D+2        0.00648   0.00229  -0.00390   0.00814  -0.00075
 143        9D-2        0.00313  -0.00108  -0.00273  -0.00009  -0.00115
 144       10D 0        0.00456  -0.00468  -0.00656   0.00478  -0.00360
 145       10D+1        0.00228   0.00492  -0.00304   0.00183   0.00076
 146       10D-1        0.00740  -0.00282   0.00275  -0.00498   0.00212
 147       10D+2        0.00503   0.00359  -0.00350   0.00702  -0.00475
 148       10D-2        0.00440  -0.00459   0.00081  -0.00525  -0.00197
 149       11F 0        0.00157  -0.00023  -0.00050   0.00072  -0.00016
 150       11F+1        0.00010   0.00143   0.00006  -0.00034  -0.00042
 151       11F-1       -0.00100   0.00098   0.00099  -0.00095   0.00077
 152       11F+2        0.00117  -0.00080   0.00083  -0.00053   0.00040
 153       11F-2       -0.00069  -0.00041   0.00024   0.00111  -0.00018
 154       11F+3        0.00053  -0.00145  -0.00047  -0.00131  -0.00010
 155       11F-3       -0.00126   0.00025   0.00072   0.00042   0.00086
 156 6   H  1S          0.02888  -0.02642  -0.01999   0.02640  -0.01031
 157        2S          0.04402  -0.04041  -0.03337   0.04097  -0.01766
 158        3S          0.01601  -0.02025  -0.02224   0.02008  -0.01064
 159        4PX        -0.00484   0.00133   0.00049  -0.00414   0.00227
 160        4PY        -0.00092   0.00267   0.00499   0.00099   0.00389
 161        4PZ        -0.00244  -0.00191  -0.00259  -0.00223   0.00189
 162 7   H  1S         -0.01976  -0.03025  -0.06899  -0.05112  -0.03694
 163        2S         -0.03063  -0.04835  -0.10403  -0.07983  -0.05867
 164        3S         -0.00513  -0.02745  -0.04160  -0.04076  -0.03702
 165        4PX        -0.00135  -0.00308  -0.00430  -0.00178   0.00074
 166        4PY        -0.00385  -0.00212  -0.00469  -0.00548  -0.00076
 167        4PZ        -0.00277   0.00134   0.00457  -0.00181   0.00510
 168 8   H  1S          0.04667   0.01546   0.00000   0.02847   0.00000
 169        2S          0.07231   0.02598   0.00000   0.04314   0.00000
 170        3S          0.03331   0.01015   0.00000   0.02156   0.00000
 171        4PX        -0.00766   0.00097   0.00000  -0.00432   0.00000
 172        4PY         0.00000   0.00000  -0.00378   0.00000  -0.00540
 173        4PZ         0.00229  -0.00400   0.00000   0.00060   0.00000
 174 9   H  1S          0.02888  -0.02642   0.01999   0.02640   0.01031
 175        2S          0.04402  -0.04041   0.03337   0.04097   0.01766
 176        3S          0.01601  -0.02025   0.02224   0.02008   0.01064
 177        4PX        -0.00484   0.00133  -0.00049  -0.00414  -0.00227
 178        4PY         0.00092  -0.00267   0.00499  -0.00099   0.00389
 179        4PZ        -0.00244  -0.00191   0.00259  -0.00223  -0.00189
 180 10  H  1S         -0.01976  -0.03025   0.06899  -0.05112   0.03694
 181        2S         -0.03063  -0.04835   0.10403  -0.07983   0.05867
 182        3S         -0.00513  -0.02745   0.04160  -0.04076   0.03702
 183        4PX        -0.00135  -0.00308   0.00430  -0.00178  -0.00074
 184        4PY         0.00385   0.00212  -0.00469   0.00548  -0.00076
 185        4PZ        -0.00277   0.00134  -0.00457  -0.00181  -0.00510
 186 11  C  1S         -0.00350  -0.00507   0.01037   0.00235  -0.01038
 187        2S         -0.00767  -0.01111   0.02276   0.00504  -0.02263
 188        3S          0.01403   0.01643  -0.03673  -0.00979   0.03568
 189        4S          0.00802   0.03225  -0.04816  -0.00362   0.05852
 190        5S         -0.00256   0.02671  -0.00310  -0.02178   0.04073
 191        6PX        -0.02742   0.07118  -0.07801   0.02953  -0.00389
 192        6PY         0.02832   0.07463  -0.15869   0.02585   0.11753
 193        6PZ         0.13130  -0.00537   0.01002  -0.11512   0.07944
 194        7PX        -0.02781   0.05855  -0.05737   0.02593   0.00105
 195        7PY         0.02449   0.05695  -0.11844   0.01553   0.08774
 196        7PZ         0.10478  -0.00366   0.00619  -0.08767   0.06424
 197        8PX        -0.00028   0.03612  -0.02058   0.00083  -0.00281
 198        8PY        -0.00394   0.02857  -0.07524   0.01664   0.05417
 199        8PZ         0.05669   0.00087   0.01821  -0.05516   0.02713
 200        9D 0       -0.00164  -0.00254  -0.00331   0.00195   0.00224
 201        9D+1        0.00065  -0.00494   0.00466  -0.00110  -0.00072
 202        9D-1        0.00473   0.00260  -0.00481   0.00201   0.00550
 203        9D+2       -0.00648   0.00229  -0.00390   0.00814   0.00075
 204        9D-2       -0.00313  -0.00108  -0.00273  -0.00009   0.00115
 205       10D 0       -0.00456  -0.00468  -0.00656   0.00478   0.00360
 206       10D+1        0.00228  -0.00492   0.00304  -0.00183   0.00076
 207       10D-1        0.00740   0.00282  -0.00275   0.00498   0.00212
 208       10D+2       -0.00503   0.00359  -0.00350   0.00702   0.00475
 209       10D-2       -0.00440  -0.00459   0.00081  -0.00525   0.00197
 210       11F 0       -0.00157  -0.00023  -0.00050   0.00072   0.00016
 211       11F+1        0.00010  -0.00143  -0.00006   0.00034  -0.00042
 212       11F-1       -0.00100  -0.00098  -0.00099   0.00095   0.00077
 213       11F+2       -0.00117  -0.00080   0.00083  -0.00053  -0.00040
 214       11F-2        0.00069  -0.00041   0.00024   0.00111   0.00018
 215       11F+3        0.00053   0.00145   0.00047   0.00131  -0.00010
 216       11F-3       -0.00126  -0.00025  -0.00072  -0.00042   0.00086
 217 12  C  1S         -0.00692   0.00378   0.00000  -0.00796   0.00000
 218        2S         -0.01508   0.00828   0.00000  -0.01734   0.00000
 219        3S          0.02308  -0.01279   0.00000   0.03264   0.00000
 220        4S          0.03535  -0.01859   0.00000   0.02210   0.00000
 221        5S          0.01707  -0.01952   0.00000   0.06281   0.00000
 222        6PX        -0.02487  -0.10506   0.00000   0.03660   0.00000
 223        6PY         0.00000   0.00000   0.12663   0.00000  -0.15928
 224        6PZ        -0.18801  -0.08489   0.00000   0.09446   0.00000
 225        7PX        -0.02741  -0.08441   0.00000   0.03522   0.00000
 226        7PY         0.00000   0.00000   0.10468   0.00000  -0.13713
 227        7PZ        -0.15166  -0.06963   0.00000   0.07721   0.00000
 228        8PX        -0.01088  -0.04793   0.00000   0.02146   0.00000
 229        8PY         0.00000   0.00000   0.05734   0.00000  -0.06563
 230        8PZ        -0.08098  -0.03211   0.00000   0.04246   0.00000
 231        9D 0       -0.00263   0.00501   0.00000   0.00035   0.00000
 232        9D+1       -0.00063  -0.00569   0.00000   0.00070   0.00000
 233        9D-1        0.00000   0.00000  -0.00865   0.00000   0.01247
 234        9D+2       -0.00950  -0.00522   0.00000   0.00823   0.00000
 235        9D-2        0.00000   0.00000   0.00269   0.00000   0.00170
 236       10D 0       -0.00566   0.01486   0.00000  -0.00126   0.00000
 237       10D+1       -0.00439  -0.00597   0.00000   0.00042   0.00000
 238       10D-1        0.00000   0.00000  -0.01421   0.00000   0.02579
 239       10D+2       -0.01185  -0.01007   0.00000   0.01583   0.00000
 240       10D-2        0.00000   0.00000   0.00620   0.00000   0.00517
 241       11F 0        0.00105   0.00024   0.00000  -0.00143   0.00000
 242       11F+1       -0.00064   0.00267   0.00000  -0.00180   0.00000
 243       11F-1        0.00000   0.00000   0.00340   0.00000  -0.00172
 244       11F+2        0.00095  -0.00053   0.00000  -0.00014   0.00000
 245       11F-2        0.00000   0.00000  -0.00201   0.00000   0.00246
 246       11F+3       -0.00021  -0.00243   0.00000   0.00051   0.00000
 247       11F-3        0.00000   0.00000   0.00058   0.00000   0.00127
 248 13  C  1S         -0.00350  -0.00507  -0.01037   0.00235   0.01038
 249        2S         -0.00767  -0.01111  -0.02276   0.00504   0.02263
 250        3S          0.01403   0.01643   0.03673  -0.00979  -0.03568
 251        4S          0.00802   0.03225   0.04816  -0.00362  -0.05852
 252        5S         -0.00256   0.02671   0.00310  -0.02178  -0.04073
 253        6PX        -0.02742   0.07118   0.07801   0.02953   0.00389
 254        6PY        -0.02832  -0.07463  -0.15869  -0.02585   0.11753
 255        6PZ         0.13130  -0.00537  -0.01002  -0.11512  -0.07944
 256        7PX        -0.02781   0.05855   0.05737   0.02593  -0.00105
 257        7PY        -0.02449  -0.05695  -0.11844  -0.01553   0.08774
 258        7PZ         0.10478  -0.00366  -0.00619  -0.08767  -0.06424
 259        8PX        -0.00028   0.03612   0.02058   0.00083   0.00281
 260        8PY         0.00394  -0.02857  -0.07524  -0.01664   0.05417
 261        8PZ         0.05669   0.00087  -0.01821  -0.05516  -0.02713
 262        9D 0       -0.00164  -0.00254   0.00331   0.00195  -0.00224
 263        9D+1        0.00065  -0.00494  -0.00466  -0.00110   0.00072
 264        9D-1       -0.00473  -0.00260  -0.00481  -0.00201   0.00550
 265        9D+2       -0.00648   0.00229   0.00390   0.00814  -0.00075
 266        9D-2        0.00313   0.00108  -0.00273   0.00009   0.00115
 267       10D 0       -0.00456  -0.00468   0.00656   0.00478  -0.00360
 268       10D+1        0.00228  -0.00492  -0.00304  -0.00183  -0.00076
 269       10D-1       -0.00740  -0.00282  -0.00275  -0.00498   0.00212
 270       10D+2       -0.00503   0.00359   0.00350   0.00702  -0.00475
 271       10D-2        0.00440   0.00459   0.00081   0.00525   0.00197
 272       11F 0       -0.00157  -0.00023   0.00050   0.00072  -0.00016
 273       11F+1        0.00010  -0.00143   0.00006   0.00034   0.00042
 274       11F-1        0.00100   0.00098  -0.00099  -0.00095   0.00077
 275       11F+2       -0.00117  -0.00080  -0.00083  -0.00053   0.00040
 276       11F-2       -0.00069   0.00041   0.00024  -0.00111   0.00018
 277       11F+3        0.00053   0.00145  -0.00047   0.00131   0.00010
 278       11F-3        0.00126   0.00025  -0.00072   0.00042   0.00086
 279 14  H  1S          0.01976  -0.03025   0.06899  -0.05112  -0.03694
 280        2S          0.03063  -0.04835   0.10403  -0.07983  -0.05867
 281        3S          0.00513  -0.02745   0.04160  -0.04076  -0.03702
 282        4PX        -0.00135   0.00308  -0.00430   0.00178  -0.00074
 283        4PY         0.00385  -0.00212   0.00469  -0.00548  -0.00076
 284        4PZ         0.00277   0.00134  -0.00457  -0.00181   0.00510
 285 15  H  1S         -0.02888  -0.02642   0.01999   0.02640  -0.01031
 286        2S         -0.04402  -0.04041   0.03337   0.04097  -0.01766
 287        3S         -0.01601  -0.02025   0.02224   0.02008  -0.01064
 288        4PX        -0.00484  -0.00133   0.00049   0.00414  -0.00227
 289        4PY         0.00092   0.00267  -0.00499   0.00099   0.00389
 290        4PZ         0.00244  -0.00191   0.00259  -0.00223   0.00189
 291 16  H  1S         -0.04667   0.01546   0.00000   0.02847   0.00000
 292        2S         -0.07231   0.02598   0.00000   0.04314   0.00000
 293        3S         -0.03331   0.01015   0.00000   0.02156   0.00000
 294        4PX        -0.00766  -0.00097   0.00000   0.00432   0.00000
 295        4PY         0.00000   0.00000   0.00378   0.00000  -0.00540
 296        4PZ        -0.00229  -0.00400   0.00000   0.00060   0.00000
 297 17  H  1S          0.01976  -0.03025  -0.06899  -0.05112   0.03694
 298        2S          0.03063  -0.04835  -0.10403  -0.07983   0.05867
 299        3S          0.00513  -0.02745  -0.04160  -0.04076   0.03702
 300        4PX        -0.00135   0.00308   0.00430   0.00178   0.00074
 301        4PY        -0.00385   0.00212   0.00469   0.00548  -0.00076
 302        4PZ         0.00277   0.00134   0.00457  -0.00181  -0.00510
 303 18  H  1S         -0.02888  -0.02642  -0.01999   0.02640   0.01031
 304        2S         -0.04402  -0.04041  -0.03337   0.04097   0.01766
 305        3S         -0.01601  -0.02025  -0.02224   0.02008   0.01064
 306        4PX        -0.00484  -0.00133  -0.00049   0.00414   0.00227
 307        4PY        -0.00092  -0.00267  -0.00499  -0.00099   0.00389
 308        4PZ         0.00244  -0.00191  -0.00259  -0.00223  -0.00189
 309 19  C  1S          0.00000   0.01183   0.00000  -0.00854   0.00000
 310        2S          0.00000   0.02603   0.00000  -0.01856   0.00000
 311        3S          0.00000  -0.04183   0.00000   0.02600   0.00000
 312        4S          0.00000  -0.05640   0.00000   0.05949   0.00000
 313        5S          0.00000   0.00283   0.00000  -0.03193   0.00000
 314        6PX         0.15480   0.00000   0.00000   0.00000   0.00000
 315        6PY         0.00000   0.00000   0.00000   0.00000   0.17796
 316        6PZ         0.00000   0.23161   0.00000  -0.14599   0.00000
 317        7PX         0.12172   0.00000   0.00000   0.00000   0.00000
 318        7PY         0.00000   0.00000   0.00000   0.00000   0.11932
 319        7PZ         0.00000   0.17677   0.00000  -0.11696   0.00000
 320        8PX         0.04580   0.00000   0.00000   0.00000   0.00000
 321        8PY         0.00000   0.00000   0.00000   0.00000   0.09137
 322        8PZ         0.00000   0.10207   0.00000  -0.04644   0.00000
 323        9D 0        0.00000   0.00219   0.00000  -0.00262   0.00000
 324        9D+1       -0.00259   0.00000   0.00000   0.00000   0.00000
 325        9D-1        0.00000   0.00000   0.00000   0.00000   0.01473
 326        9D+2        0.00000  -0.01093   0.00000   0.00930   0.00000
 327        9D-2        0.00000   0.00000  -0.00408   0.00000   0.00000
 328       10D 0        0.00000   0.00819   0.00000  -0.00694   0.00000
 329       10D+1        0.00605   0.00000   0.00000   0.00000   0.00000
 330       10D-1        0.00000   0.00000   0.00000   0.00000   0.01477
 331       10D+2        0.00000  -0.01052   0.00000   0.01198   0.00000
 332       10D-2        0.00000   0.00000  -0.00893   0.00000   0.00000
 333       11F 0        0.00000  -0.00109   0.00000   0.00076   0.00000
 334       11F+1       -0.00246   0.00000   0.00000   0.00000   0.00000
 335       11F-1        0.00000   0.00000   0.00000   0.00000  -0.00112
 336       11F+2        0.00000   0.00180   0.00000  -0.00111   0.00000
 337       11F-2        0.00000   0.00000   0.00188   0.00000   0.00000
 338       11F+3        0.00177   0.00000   0.00000   0.00000   0.00000
 339       11F-3        0.00000   0.00000   0.00000   0.00000  -0.00240
 340 20  H  1S          0.00000   0.06530   0.00000  -0.04498  -0.09301
 341        2S          0.00000   0.09990   0.00000  -0.06870  -0.14880
 342        3S          0.00000   0.04471   0.00000  -0.04403  -0.07874
 343        4PX         0.00624   0.00000   0.00046   0.00000   0.00000
 344        4PY         0.00000   0.00889   0.00000  -0.00490  -0.00506
 345        4PZ         0.00000   0.00191   0.00000  -0.00079   0.00854
 346 21  H  1S          0.00000   0.06530   0.00000  -0.04498   0.09301
 347        2S          0.00000   0.09990   0.00000  -0.06870   0.14880
 348        3S          0.00000   0.04471   0.00000  -0.04403   0.07874
 349        4PX         0.00624   0.00000  -0.00046   0.00000   0.00000
 350        4PY         0.00000  -0.00889   0.00000   0.00490  -0.00506
 351        4PZ         0.00000   0.00191   0.00000  -0.00079  -0.00854
                          31        32        33        34        35
                        (B1)--O   (A2)--O   (A1)--O   (B2)--V   (A1)--V
     Eigenvalues --    -0.38711  -0.38337  -0.28208   0.03849   0.10577
   1 1   C  1S          0.00000   0.00000   0.00249   0.02186  -0.00394
   2        2S          0.00000   0.00000   0.00528   0.04773  -0.00831
   3        3S          0.00000   0.00000  -0.00324  -0.07422   0.02203
   4        4S          0.00000   0.00000  -0.05497  -0.21918  -0.10478
   5        5S          0.00000   0.00000   0.11789   0.80644  -0.67363
   6        6PX        -0.11511   0.14816   0.00000   0.00000   0.00000
   7        6PY         0.00000   0.00000  -0.11907  -0.05930  -0.02696
   8        6PZ         0.00000   0.00000   0.24399   0.25212  -0.00053
   9        7PX        -0.08589   0.12193   0.00000   0.00000   0.00000
  10        7PY         0.00000   0.00000  -0.09183  -0.06487  -0.03965
  11        7PZ         0.00000   0.00000   0.21929   0.22233  -0.02727
  12        8PX        -0.05170   0.05604   0.00000   0.00000   0.00000
  13        8PY         0.00000   0.00000  -0.05006  -0.40164  -0.40596
  14        8PZ         0.00000   0.00000   0.22081   0.56649   0.11853
  15        9D 0        0.00000   0.00000  -0.00424  -0.00090  -0.00691
  16        9D+1       -0.00316   0.00613   0.00000   0.00000   0.00000
  17        9D-1        0.00000   0.00000  -0.00925   0.01303   0.00326
  18        9D+2        0.00000   0.00000  -0.00402   0.00311  -0.00127
  19        9D-2       -0.00121   0.01212   0.00000   0.00000   0.00000
  20       10D 0        0.00000   0.00000  -0.00164   0.00301   0.01534
  21       10D+1       -0.00438   0.01167   0.00000   0.00000   0.00000
  22       10D-1        0.00000   0.00000  -0.01962   0.02664  -0.01487
  23       10D+2        0.00000   0.00000  -0.00063   0.00227  -0.02187
  24       10D-2        0.00396   0.02257   0.00000   0.00000   0.00000
  25       11F 0        0.00000   0.00000  -0.00310   0.00053   0.00082
  26       11F+1        0.00084  -0.00072   0.00000   0.00000   0.00000
  27       11F-1        0.00000   0.00000   0.00072   0.00141   0.00019
  28       11F+2        0.00000   0.00000  -0.00324   0.00296  -0.00135
  29       11F-2       -0.00142   0.00299   0.00000   0.00000   0.00000
  30       11F+3        0.00206   0.00010   0.00000   0.00000   0.00000
  31       11F-3        0.00000   0.00000   0.00100   0.00109   0.00000
  32 2   C  1S          0.00000   0.00000   0.00249  -0.02186  -0.00394
  33        2S          0.00000   0.00000   0.00528  -0.04773  -0.00831
  34        3S          0.00000   0.00000  -0.00324   0.07422   0.02203
  35        4S          0.00000   0.00000  -0.05497   0.21918  -0.10478
  36        5S          0.00000   0.00000   0.11789  -0.80644  -0.67363
  37        6PX        -0.11511  -0.14816   0.00000   0.00000   0.00000
  38        6PY         0.00000   0.00000   0.11907  -0.05930   0.02696
  39        6PZ         0.00000   0.00000   0.24399  -0.25212  -0.00053
  40        7PX        -0.08589  -0.12193   0.00000   0.00000   0.00000
  41        7PY         0.00000   0.00000   0.09183  -0.06487   0.03965
  42        7PZ         0.00000   0.00000   0.21929  -0.22233  -0.02727
  43        8PX        -0.05170  -0.05604   0.00000   0.00000   0.00000
  44        8PY         0.00000   0.00000   0.05006  -0.40164   0.40596
  45        8PZ         0.00000   0.00000   0.22081  -0.56649   0.11853
  46        9D 0        0.00000   0.00000  -0.00424   0.00090  -0.00691
  47        9D+1       -0.00316  -0.00613   0.00000   0.00000   0.00000
  48        9D-1        0.00000   0.00000   0.00925   0.01303  -0.00326
  49        9D+2        0.00000   0.00000  -0.00402  -0.00311  -0.00127
  50        9D-2        0.00121   0.01212   0.00000   0.00000   0.00000
  51       10D 0        0.00000   0.00000  -0.00164  -0.00301   0.01534
  52       10D+1       -0.00438  -0.01167   0.00000   0.00000   0.00000
  53       10D-1        0.00000   0.00000   0.01962   0.02664   0.01487
  54       10D+2        0.00000   0.00000  -0.00063  -0.00227  -0.02187
  55       10D-2       -0.00396   0.02257   0.00000   0.00000   0.00000
  56       11F 0        0.00000   0.00000  -0.00310  -0.00053   0.00082
  57       11F+1        0.00084   0.00072   0.00000   0.00000   0.00000
  58       11F-1        0.00000   0.00000  -0.00072   0.00141  -0.00019
  59       11F+2        0.00000   0.00000  -0.00324  -0.00296  -0.00135
  60       11F-2        0.00142   0.00299   0.00000   0.00000   0.00000
  61       11F+3        0.00206  -0.00010   0.00000   0.00000   0.00000
  62       11F-3        0.00000   0.00000  -0.00100   0.00109  -0.00000
  63 3   C  1S          0.00209   0.00510   0.00099   0.01128  -0.01601
  64        2S          0.00459   0.01110   0.00217   0.02498  -0.03591
  65        3S         -0.00557  -0.01850  -0.00053  -0.04995   0.09471
  66        4S         -0.02277  -0.02261  -0.02130  -0.02034  -0.07519
  67        5S          0.02139  -0.01105  -0.13189  -0.15922   1.97275
  68        6PX         0.09447   0.15555   0.00430   0.05292   0.03040
  69        6PY         0.02007   0.06642  -0.03378  -0.00529  -0.05088
  70        6PZ        -0.00346   0.06741  -0.06602   0.04384  -0.00524
  71        7PX         0.07169   0.11687   0.00455   0.04484  -0.03096
  72        7PY         0.01253   0.05035  -0.03395  -0.02189   0.01123
  73        7PZ         0.00380   0.05890  -0.04951   0.02939  -0.01350
  74        8PX         0.04099   0.06792   0.04888   0.01930  -0.06515
  75        8PY         0.01999   0.02712  -0.03368   0.00117  -0.16816
  76        8PZ        -0.00732   0.02548  -0.03806  -0.03054  -0.07403
  77        9D 0        0.00089   0.00258  -0.00415   0.00689   0.00160
  78        9D+1       -0.00794  -0.00576  -0.00471   0.00765   0.00244
  79        9D-1        0.00363   0.00641  -0.00390   0.00247   0.00061
  80        9D+2        0.00150   0.00138   0.00599  -0.00566  -0.00003
  81        9D-2        0.00005   0.00196  -0.00530   0.00243   0.00086
  82       10D 0       -0.00115   0.00133  -0.00945   0.01653  -0.00907
  83       10D+1       -0.01200  -0.00199  -0.00599   0.00929   0.04100
  84       10D-1        0.00372   0.00486  -0.00304  -0.00548   0.01288
  85       10D+2       -0.00138   0.00507   0.00617  -0.00045   0.00451
  86       10D-2       -0.00172   0.00122  -0.00954   0.01051  -0.02995
  87       11F 0       -0.00011   0.00039   0.00104   0.00011   0.00105
  88       11F+1       -0.00054   0.00008   0.00292  -0.00273  -0.00179
  89       11F-1       -0.00004   0.00061  -0.00089   0.00125  -0.00045
  90       11F+2       -0.00033  -0.00000   0.00160  -0.00149   0.00468
  91       11F-2       -0.00248  -0.00108   0.00033  -0.00011   0.00036
  92       11F+3        0.00026  -0.00028   0.00079   0.00069  -0.00249
  93       11F-3       -0.00088  -0.00069   0.00248  -0.00088  -0.00207
  94 4   C  1S         -0.00726   0.00000   0.01563   0.00000  -0.00806
  95        2S         -0.01593   0.00000   0.03436   0.00000  -0.01748
  96        3S          0.02139   0.00000  -0.05584   0.00000   0.04422
  97        4S          0.05185   0.00000  -0.11522   0.00000   0.03565
  98        5S         -0.01364   0.00000   0.04776   0.00000  -1.17121
  99        6PX        -0.18876   0.00000   0.01706   0.00000   0.04141
 100        6PY         0.00000  -0.12868   0.00000  -0.10498   0.00000
 101        6PZ        -0.01106   0.00000   0.11560   0.00000   0.04891
 102        7PX        -0.14865   0.00000   0.01577   0.00000  -0.02193
 103        7PY         0.00000  -0.11095   0.00000  -0.10712   0.00000
 104        7PZ         0.00022   0.00000   0.09319   0.00000  -0.01084
 105        8PX        -0.08969   0.00000  -0.03038   0.00000   0.96240
 106        8PY         0.00000  -0.05595   0.00000  -0.30785   0.00000
 107        8PZ        -0.01467   0.00000   0.04786   0.00000   0.45776
 108        9D 0        0.00095   0.00000   0.00077   0.00000   0.00234
 109        9D+1       -0.01404   0.00000   0.00586   0.00000  -0.00088
 110        9D-1        0.00000   0.00514   0.00000  -0.00245   0.00000
 111        9D+2       -0.00092   0.00000   0.00729   0.00000  -0.00149
 112        9D-2        0.00000  -0.00391   0.00000  -0.00568   0.00000
 113       10D 0        0.00314   0.00000   0.00032   0.00000  -0.00781
 114       10D+1       -0.01797   0.00000   0.01316   0.00000  -0.07610
 115       10D-1        0.00000   0.00849   0.00000   0.00239   0.00000
 116       10D+2        0.00253   0.00000   0.00941   0.00000  -0.04967
 117       10D-2        0.00000  -0.01124   0.00000  -0.01226   0.00000
 118       11F 0        0.00012   0.00000   0.00054   0.00000   0.00476
 119       11F+1       -0.00068   0.00000  -0.00013   0.00000  -0.00499
 120       11F-1        0.00000  -0.00095   0.00000  -0.00006   0.00000
 121       11F+2        0.00128   0.00000  -0.00245   0.00000  -0.00248
 122       11F-2        0.00000   0.00232   0.00000   0.00105   0.00000
 123       11F+3       -0.00155   0.00000  -0.00034   0.00000  -0.00436
 124       11F-3        0.00000   0.00037   0.00000   0.00186   0.00000
 125 5   C  1S          0.00209  -0.00510   0.00099  -0.01128  -0.01601
 126        2S          0.00459  -0.01110   0.00217  -0.02498  -0.03591
 127        3S         -0.00557   0.01850  -0.00053   0.04995   0.09471
 128        4S         -0.02277   0.02261  -0.02130   0.02034  -0.07519
 129        5S          0.02139   0.01105  -0.13189   0.15922   1.97275
 130        6PX         0.09447  -0.15555   0.00430  -0.05292   0.03040
 131        6PY        -0.02007   0.06642   0.03378  -0.00529   0.05088
 132        6PZ        -0.00346  -0.06741  -0.06602  -0.04384  -0.00524
 133        7PX         0.07169  -0.11687   0.00455  -0.04484  -0.03096
 134        7PY        -0.01253   0.05035   0.03395  -0.02189  -0.01123
 135        7PZ         0.00380  -0.05890  -0.04951  -0.02939  -0.01350
 136        8PX         0.04099  -0.06792   0.04888  -0.01930  -0.06515
 137        8PY        -0.01999   0.02712   0.03368   0.00117   0.16816
 138        8PZ        -0.00732  -0.02548  -0.03806   0.03054  -0.07403
 139        9D 0        0.00089  -0.00258  -0.00415  -0.00689   0.00160
 140        9D+1       -0.00794   0.00576  -0.00471  -0.00765   0.00244
 141        9D-1       -0.00363   0.00641   0.00390   0.00247  -0.00061
 142        9D+2        0.00150  -0.00138   0.00599   0.00566  -0.00003
 143        9D-2       -0.00005   0.00196   0.00530   0.00243  -0.00086
 144       10D 0       -0.00115  -0.00133  -0.00945  -0.01653  -0.00907
 145       10D+1       -0.01200   0.00199  -0.00599  -0.00929   0.04100
 146       10D-1       -0.00372   0.00486   0.00304  -0.00548  -0.01288
 147       10D+2       -0.00138  -0.00507   0.00617   0.00045   0.00451
 148       10D-2        0.00172   0.00122   0.00954   0.01051   0.02995
 149       11F 0       -0.00011  -0.00039   0.00104  -0.00011   0.00105
 150       11F+1       -0.00054  -0.00008   0.00292   0.00273  -0.00179
 151       11F-1        0.00004   0.00061   0.00089   0.00125   0.00045
 152       11F+2       -0.00033   0.00000   0.00160   0.00149   0.00468
 153       11F-2        0.00248  -0.00108  -0.00033  -0.00011  -0.00036
 154       11F+3        0.00026   0.00028   0.00079  -0.00069  -0.00249
 155       11F-3        0.00088  -0.00069  -0.00248  -0.00088   0.00207
 156 6   H  1S          0.05145   0.04701   0.03790  -0.02814  -0.00700
 157        2S          0.08188   0.07580   0.06850  -0.06849   0.05896
 158        3S          0.04515   0.03916   0.05748  -0.06273  -0.72517
 159        4PX        -0.00274  -0.00055  -0.00234   0.00280  -0.01701
 160        4PY         0.00101   0.00182  -0.00161  -0.00039  -0.00162
 161        4PZ         0.00390   0.00715   0.00095  -0.00142   0.01210
 162 7   H  1S         -0.02166  -0.03740  -0.00260   0.00386   0.00103
 163        2S         -0.03561  -0.05903  -0.00268  -0.00577   0.06718
 164        3S         -0.01550  -0.03578   0.00559   0.11448  -0.80377
 165        4PX         0.00208   0.00417   0.00079   0.00392   0.00424
 166        4PY        -0.00226  -0.00236  -0.00111  -0.00396   0.01913
 167        4PZ         0.00118   0.00507  -0.00182   0.00296  -0.01039
 168 8   H  1S         -0.09104   0.00000   0.04736   0.00000  -0.00698
 169        2S         -0.14603   0.00000   0.07938   0.00000   0.15293
 170        3S         -0.07894   0.00000   0.08992   0.00000  -1.07249
 171        4PX         0.00415   0.00000  -0.00396   0.00000  -0.02654
 172        4PY         0.00000  -0.00595   0.00000  -0.00832   0.00000
 173        4PZ         0.00833   0.00000   0.00139   0.00000  -0.01829
 174 9   H  1S          0.05145  -0.04701   0.03790   0.02814  -0.00700
 175        2S          0.08188  -0.07580   0.06850   0.06849   0.05896
 176        3S          0.04515  -0.03916   0.05748   0.06273  -0.72517
 177        4PX        -0.00274   0.00055  -0.00234  -0.00280  -0.01701
 178        4PY        -0.00101   0.00182   0.00161  -0.00039   0.00162
 179        4PZ         0.00390  -0.00715   0.00095   0.00142   0.01210
 180 10  H  1S         -0.02166   0.03740  -0.00260  -0.00386   0.00103
 181        2S         -0.03561   0.05903  -0.00268   0.00577   0.06718
 182        3S         -0.01550   0.03578   0.00559  -0.11448  -0.80377
 183        4PX         0.00208  -0.00417   0.00079  -0.00392   0.00424
 184        4PY         0.00226  -0.00236   0.00111  -0.00396  -0.01913
 185        4PZ         0.00118  -0.00507  -0.00182  -0.00296  -0.01039
 186 11  C  1S         -0.00209  -0.00510   0.00099   0.01128  -0.01601
 187        2S         -0.00459  -0.01110   0.00217   0.02498  -0.03591
 188        3S          0.00557   0.01850  -0.00053  -0.04995   0.09471
 189        4S          0.02277   0.02261  -0.02130  -0.02034  -0.07519
 190        5S         -0.02139   0.01105  -0.13189  -0.15922   1.97275
 191        6PX         0.09447   0.15555  -0.00430  -0.05292  -0.03040
 192        6PY        -0.02007  -0.06642  -0.03378  -0.00529  -0.05088
 193        6PZ         0.00346  -0.06741  -0.06602   0.04384  -0.00524
 194        7PX         0.07169   0.11687  -0.00455  -0.04484   0.03096
 195        7PY        -0.01253  -0.05035  -0.03395  -0.02189   0.01123
 196        7PZ        -0.00380  -0.05890  -0.04951   0.02939  -0.01350
 197        8PX         0.04099   0.06792  -0.04888  -0.01930   0.06515
 198        8PY        -0.01999  -0.02712  -0.03368   0.00117  -0.16816
 199        8PZ         0.00732  -0.02548  -0.03806  -0.03054  -0.07403
 200        9D 0       -0.00089  -0.00258  -0.00415   0.00689   0.00160
 201        9D+1       -0.00794  -0.00576   0.00471  -0.00765  -0.00244
 202        9D-1       -0.00363  -0.00641  -0.00390   0.00247   0.00061
 203        9D+2       -0.00150  -0.00138   0.00599  -0.00566  -0.00003
 204        9D-2        0.00005   0.00196   0.00530  -0.00243  -0.00086
 205       10D 0        0.00115  -0.00133  -0.00945   0.01653  -0.00907
 206       10D+1       -0.01200  -0.00199   0.00599  -0.00929  -0.04100
 207       10D-1       -0.00372  -0.00486  -0.00304  -0.00548   0.01288
 208       10D+2        0.00138  -0.00507   0.00617  -0.00045   0.00451
 209       10D-2       -0.00172   0.00122   0.00954  -0.01051   0.02995
 210       11F 0        0.00011  -0.00039   0.00104   0.00011   0.00105
 211       11F+1       -0.00054   0.00008  -0.00292   0.00273   0.00179
 212       11F-1        0.00004  -0.00061  -0.00089   0.00125  -0.00045
 213       11F+2        0.00033   0.00000   0.00160  -0.00149   0.00468
 214       11F-2       -0.00248  -0.00108  -0.00033   0.00011  -0.00036
 215       11F+3        0.00026  -0.00028  -0.00079  -0.00069   0.00249
 216       11F-3        0.00088   0.00069   0.00248  -0.00088  -0.00207
 217 12  C  1S          0.00726   0.00000   0.01563   0.00000  -0.00806
 218        2S          0.01593   0.00000   0.03436   0.00000  -0.01748
 219        3S         -0.02139   0.00000  -0.05584   0.00000   0.04422
 220        4S         -0.05185   0.00000  -0.11522   0.00000   0.03565
 221        5S          0.01364   0.00000   0.04776   0.00000  -1.17121
 222        6PX        -0.18876   0.00000  -0.01706   0.00000  -0.04141
 223        6PY         0.00000   0.12868   0.00000  -0.10498   0.00000
 224        6PZ         0.01106   0.00000   0.11560   0.00000   0.04891
 225        7PX        -0.14865   0.00000  -0.01577   0.00000   0.02193
 226        7PY         0.00000   0.11095   0.00000  -0.10712   0.00000
 227        7PZ        -0.00022   0.00000   0.09319   0.00000  -0.01084
 228        8PX        -0.08969   0.00000   0.03038   0.00000  -0.96240
 229        8PY         0.00000   0.05595   0.00000  -0.30785   0.00000
 230        8PZ         0.01467   0.00000   0.04786   0.00000   0.45776
 231        9D 0       -0.00095   0.00000   0.00077   0.00000   0.00234
 232        9D+1       -0.01404   0.00000  -0.00586   0.00000   0.00088
 233        9D-1        0.00000  -0.00514   0.00000  -0.00245   0.00000
 234        9D+2        0.00092   0.00000   0.00729   0.00000  -0.00149
 235        9D-2        0.00000  -0.00391   0.00000   0.00568   0.00000
 236       10D 0       -0.00314   0.00000   0.00032   0.00000  -0.00781
 237       10D+1       -0.01797   0.00000  -0.01316   0.00000   0.07610
 238       10D-1        0.00000  -0.00849   0.00000   0.00239   0.00000
 239       10D+2       -0.00253   0.00000   0.00941   0.00000  -0.04967
 240       10D-2        0.00000  -0.01124   0.00000   0.01226   0.00000
 241       11F 0       -0.00012   0.00000   0.00054   0.00000   0.00476
 242       11F+1       -0.00068   0.00000   0.00013   0.00000   0.00499
 243       11F-1        0.00000   0.00095   0.00000  -0.00006   0.00000
 244       11F+2       -0.00128   0.00000  -0.00245   0.00000  -0.00248
 245       11F-2        0.00000   0.00232   0.00000  -0.00105   0.00000
 246       11F+3       -0.00155   0.00000   0.00034   0.00000   0.00436
 247       11F-3        0.00000  -0.00037   0.00000   0.00186   0.00000
 248 13  C  1S         -0.00209   0.00510   0.00099  -0.01128  -0.01601
 249        2S         -0.00459   0.01110   0.00217  -0.02498  -0.03591
 250        3S          0.00557  -0.01850  -0.00053   0.04995   0.09471
 251        4S          0.02277  -0.02261  -0.02130   0.02034  -0.07519
 252        5S         -0.02139  -0.01105  -0.13189   0.15922   1.97275
 253        6PX         0.09447  -0.15555  -0.00430   0.05292  -0.03040
 254        6PY         0.02007  -0.06642   0.03378  -0.00529   0.05088
 255        6PZ         0.00346   0.06741  -0.06602  -0.04384  -0.00524
 256        7PX         0.07169  -0.11687  -0.00455   0.04484   0.03096
 257        7PY         0.01253  -0.05035   0.03395  -0.02189  -0.01123
 258        7PZ        -0.00380   0.05890  -0.04951  -0.02939  -0.01350
 259        8PX         0.04099  -0.06792  -0.04888   0.01930   0.06515
 260        8PY         0.01999  -0.02712   0.03368   0.00117   0.16816
 261        8PZ         0.00732   0.02548  -0.03806   0.03054  -0.07403
 262        9D 0       -0.00089   0.00258  -0.00415  -0.00689   0.00160
 263        9D+1       -0.00794   0.00576   0.00471   0.00765  -0.00244
 264        9D-1        0.00363  -0.00641   0.00390   0.00247  -0.00061
 265        9D+2       -0.00150   0.00138   0.00599   0.00566  -0.00003
 266        9D-2       -0.00005   0.00196  -0.00530  -0.00243   0.00086
 267       10D 0        0.00115   0.00133  -0.00945  -0.01653  -0.00907
 268       10D+1       -0.01200   0.00199   0.00599   0.00929  -0.04100
 269       10D-1        0.00372  -0.00486   0.00304  -0.00548  -0.01288
 270       10D+2        0.00138   0.00507   0.00617   0.00045   0.00451
 271       10D-2        0.00172   0.00122  -0.00954  -0.01051  -0.02995
 272       11F 0        0.00011   0.00039   0.00104  -0.00011   0.00105
 273       11F+1       -0.00054  -0.00008  -0.00292  -0.00273   0.00179
 274       11F-1       -0.00004  -0.00061   0.00089   0.00125   0.00045
 275       11F+2        0.00033  -0.00000   0.00160   0.00149   0.00468
 276       11F-2        0.00248  -0.00108   0.00033   0.00011   0.00036
 277       11F+3        0.00026   0.00028  -0.00079   0.00069   0.00249
 278       11F-3       -0.00088   0.00069  -0.00248  -0.00088   0.00207
 279 14  H  1S          0.02166   0.03740  -0.00260   0.00386   0.00103
 280        2S          0.03561   0.05903  -0.00268  -0.00577   0.06718
 281        3S          0.01550   0.03578   0.00559   0.11448  -0.80377
 282        4PX         0.00208   0.00417  -0.00079  -0.00392  -0.00424
 283        4PY         0.00226   0.00236  -0.00111  -0.00396   0.01913
 284        4PZ        -0.00118  -0.00507  -0.00182   0.00296  -0.01039
 285 15  H  1S         -0.05145  -0.04701   0.03790  -0.02814  -0.00700
 286        2S         -0.08188  -0.07580   0.06850  -0.06849   0.05896
 287        3S         -0.04515  -0.03916   0.05748  -0.06273  -0.72517
 288        4PX        -0.00274  -0.00055   0.00234  -0.00280   0.01701
 289        4PY        -0.00101  -0.00182  -0.00161  -0.00039  -0.00162
 290        4PZ        -0.00390  -0.00715   0.00095  -0.00142   0.01210
 291 16  H  1S          0.09104   0.00000   0.04736   0.00000  -0.00698
 292        2S          0.14603   0.00000   0.07938   0.00000   0.15293
 293        3S          0.07894   0.00000   0.08992   0.00000  -1.07249
 294        4PX         0.00415   0.00000   0.00396   0.00000   0.02654
 295        4PY         0.00000   0.00595   0.00000  -0.00832   0.00000
 296        4PZ        -0.00833   0.00000   0.00139   0.00000  -0.01829
 297 17  H  1S          0.02166  -0.03740  -0.00260  -0.00386   0.00103
 298        2S          0.03561  -0.05903  -0.00268   0.00577   0.06718
 299        3S          0.01550  -0.03578   0.00559  -0.11448  -0.80377
 300        4PX         0.00208  -0.00417  -0.00079   0.00392  -0.00424
 301        4PY        -0.00226   0.00236   0.00111  -0.00396  -0.01913
 302        4PZ        -0.00118   0.00507  -0.00182  -0.00296  -0.01039
 303 18  H  1S         -0.05145   0.04701   0.03790   0.02814  -0.00700
 304        2S         -0.08188   0.07580   0.06850   0.06849   0.05896
 305        3S         -0.04515   0.03916   0.05748   0.06273  -0.72517
 306        4PX        -0.00274   0.00055   0.00234   0.00280   0.01701
 307        4PY         0.00101  -0.00182   0.00161  -0.00039   0.00162
 308        4PZ        -0.00390   0.00715   0.00095   0.00142   0.01210
 309 19  C  1S          0.00000   0.00000   0.00165   0.00000  -0.01893
 310        2S          0.00000   0.00000   0.00348   0.00000  -0.04298
 311        3S          0.00000   0.00000  -0.00788   0.00000   0.14153
 312        4S          0.00000   0.00000  -0.00048   0.00000  -0.31350
 313        5S          0.00000   0.00000  -0.12365   0.00000   3.86828
 314        6PX         0.20992   0.00000   0.00000   0.00000   0.00000
 315        6PY         0.00000   0.00000   0.00000   0.02474   0.00000
 316        6PZ         0.00000   0.00000  -0.00929   0.00000   0.09531
 317        7PX         0.16363   0.00000   0.00000   0.00000   0.00000
 318        7PY         0.00000   0.00000   0.00000   0.01009   0.00000
 319        7PZ         0.00000   0.00000  -0.00649   0.00000  -0.02129
 320        8PX         0.09305   0.00000   0.00000   0.00000   0.00000
 321        8PY         0.00000   0.00000   0.00000   0.12526   0.00000
 322        8PZ         0.00000   0.00000   0.02939   0.00000   0.04295
 323        9D 0        0.00000   0.00000  -0.00016   0.00000  -0.00481
 324        9D+1       -0.01089   0.00000   0.00000   0.00000   0.00000
 325        9D-1        0.00000   0.00000   0.00000   0.00056   0.00000
 326        9D+2        0.00000   0.00000   0.00244   0.00000   0.00442
 327        9D-2        0.00000  -0.00361   0.00000   0.00000   0.00000
 328       10D 0        0.00000   0.00000  -0.00559   0.00000   0.02522
 329       10D+1       -0.01167   0.00000   0.00000   0.00000   0.00000
 330       10D-1        0.00000   0.00000   0.00000   0.01075   0.00000
 331       10D+2        0.00000   0.00000   0.01351   0.00000   0.06111
 332       10D-2        0.00000  -0.01191   0.00000   0.00000   0.00000
 333       11F 0        0.00000   0.00000  -0.00030   0.00000   0.00345
 334       11F+1        0.00220   0.00000   0.00000   0.00000   0.00000
 335       11F-1        0.00000   0.00000   0.00000   0.00132   0.00000
 336       11F+2        0.00000   0.00000   0.00027   0.00000   0.00957
 337       11F-2        0.00000   0.00165   0.00000   0.00000   0.00000
 338       11F+3       -0.00035   0.00000   0.00000   0.00000   0.00000
 339       11F-3        0.00000   0.00000   0.00000  -0.00317   0.00000
 340 20  H  1S          0.00000   0.00000  -0.00775  -0.01197  -0.00583
 341        2S          0.00000   0.00000  -0.00969  -0.01978   0.07181
 342        3S          0.00000   0.00000  -0.00951   0.01698  -1.26837
 343        4PX         0.00700   0.00054   0.00000   0.00000   0.00000
 344        4PY         0.00000   0.00000  -0.00013  -0.00035   0.02679
 345        4PZ         0.00000   0.00000   0.00024   0.00054  -0.01798
 346 21  H  1S          0.00000   0.00000  -0.00775   0.01197  -0.00583
 347        2S          0.00000   0.00000  -0.00969   0.01978   0.07181
 348        3S          0.00000   0.00000  -0.00951  -0.01698  -1.26837
 349        4PX         0.00700  -0.00054   0.00000   0.00000   0.00000
 350        4PY         0.00000   0.00000   0.00013  -0.00035  -0.02679
 351        4PZ         0.00000   0.00000   0.00024  -0.00054  -0.01798
                          36        37        38        39        40
                        (B1)--V   (A1)--V   (B2)--V   (A1)--V   (B1)--V
     Eigenvalues --     0.13593   0.14233   0.14637   0.15392   0.16430
   1 1   C  1S          0.00000  -0.01118  -0.00685   0.00098   0.00000
   2        2S          0.00000  -0.02390  -0.01668   0.00206   0.00000
   3        3S          0.00000   0.00197   0.06889   0.00073   0.00000
   4        4S          0.00000   0.30199  -0.34047  -0.02439   0.00000
   5        5S          0.00000   0.27354   4.06311   0.88244   0.00000
   6        6PX        -0.02948   0.00000   0.00000   0.00000  -0.01609
   7        6PY         0.00000   0.03082  -0.01267  -0.01717   0.00000
   8        6PZ         0.00000   0.00285   0.04453   0.03283   0.00000
   9        7PX        -0.13530   0.00000   0.00000   0.00000  -0.05260
  10        7PY         0.00000   0.05303   0.12128  -0.03581   0.00000
  11        7PZ         0.00000   0.08871   0.07859   0.06623   0.00000
  12        8PX        -0.84749   0.00000   0.00000   0.00000   0.48968
  13        8PY         0.00000   0.00131   0.12503   0.01174   0.00000
  14        8PZ         0.00000  -0.20932   1.23838   0.19049   0.00000
  15        9D 0        0.00000   0.00935   0.00141   0.00161   0.00000
  16        9D+1       -0.00129   0.00000   0.00000   0.00000  -0.00253
  17        9D-1        0.00000   0.00264   0.00178  -0.00254   0.00000
  18        9D+2        0.00000  -0.00485   0.00575  -0.00400   0.00000
  19        9D-2        0.00673   0.00000   0.00000   0.00000   0.00575
  20       10D 0        0.00000   0.00238   0.02003  -0.00724   0.00000
  21       10D+1       -0.04542   0.00000   0.00000   0.00000  -0.00201
  22       10D-1        0.00000   0.01422  -0.00361  -0.01018   0.00000
  23       10D+2        0.00000   0.00594   0.06924  -0.00822   0.00000
  24       10D-2       -0.02120   0.00000   0.00000   0.00000  -0.00571
  25       11F 0        0.00000  -0.00111  -0.00155   0.00120   0.00000
  26       11F+1       -0.00220   0.00000   0.00000   0.00000   0.00261
  27       11F-1        0.00000   0.00067  -0.00376  -0.00075   0.00000
  28       11F+2        0.00000   0.00197   0.00186  -0.00133   0.00000
  29       11F-2       -0.00383   0.00000   0.00000   0.00000  -0.00113
  30       11F+3       -0.00079   0.00000   0.00000   0.00000  -0.00315
  31       11F-3        0.00000   0.00380  -0.00281  -0.00232   0.00000
  32 2   C  1S          0.00000  -0.01118   0.00685   0.00098   0.00000
  33        2S          0.00000  -0.02390   0.01668   0.00206   0.00000
  34        3S          0.00000   0.00197  -0.06889   0.00073   0.00000
  35        4S          0.00000   0.30199   0.34047  -0.02439   0.00000
  36        5S          0.00000   0.27354  -4.06311   0.88244   0.00000
  37        6PX        -0.02948   0.00000   0.00000   0.00000  -0.01609
  38        6PY         0.00000  -0.03082  -0.01267   0.01717   0.00000
  39        6PZ         0.00000   0.00285  -0.04453   0.03283   0.00000
  40        7PX        -0.13530   0.00000   0.00000   0.00000  -0.05260
  41        7PY         0.00000  -0.05303   0.12128   0.03581   0.00000
  42        7PZ         0.00000   0.08871  -0.07859   0.06623   0.00000
  43        8PX        -0.84749   0.00000   0.00000   0.00000   0.48968
  44        8PY         0.00000  -0.00131   0.12503  -0.01174   0.00000
  45        8PZ         0.00000  -0.20932  -1.23838   0.19049   0.00000
  46        9D 0        0.00000   0.00935  -0.00141   0.00161   0.00000
  47        9D+1       -0.00129   0.00000   0.00000   0.00000  -0.00253
  48        9D-1        0.00000  -0.00264   0.00178   0.00254   0.00000
  49        9D+2        0.00000  -0.00485  -0.00575  -0.00400   0.00000
  50        9D-2       -0.00673   0.00000   0.00000   0.00000  -0.00575
  51       10D 0        0.00000   0.00238  -0.02003  -0.00724   0.00000
  52       10D+1       -0.04542   0.00000   0.00000   0.00000  -0.00201
  53       10D-1        0.00000  -0.01422  -0.00361   0.01018   0.00000
  54       10D+2        0.00000   0.00594  -0.06924  -0.00822   0.00000
  55       10D-2        0.02120   0.00000   0.00000   0.00000   0.00571
  56       11F 0        0.00000  -0.00111   0.00155   0.00120   0.00000
  57       11F+1       -0.00220   0.00000   0.00000   0.00000   0.00261
  58       11F-1        0.00000  -0.00067  -0.00376   0.00075   0.00000
  59       11F+2        0.00000   0.00197  -0.00186  -0.00133   0.00000
  60       11F-2        0.00383   0.00000   0.00000   0.00000   0.00113
  61       11F+3       -0.00079   0.00000   0.00000   0.00000  -0.00315
  62       11F-3        0.00000  -0.00380  -0.00281   0.00232   0.00000
  63 3   C  1S         -0.01349   0.00245  -0.00820   0.01536   0.00751
  64        2S         -0.02988   0.00523  -0.01881   0.03512   0.01795
  65        3S          0.07190  -0.00035   0.06834  -0.10705  -0.07439
  66        4S         -0.01269  -0.04781  -0.13013   0.23733   0.23498
  67        5S          2.27915   0.29230   3.33298  -2.76276  -2.54657
  68        6PX         0.04877  -0.02928   0.00853  -0.03342  -0.07790
  69        6PY        -0.03464  -0.05174  -0.09917   0.02437  -0.03658
  70        6PZ        -0.05453   0.10539   0.02627  -0.00141   0.01978
  71        7PX        -0.08583   0.07792  -0.02744  -0.01433  -0.03034
  72        7PY         0.03221  -0.00782   0.02053  -0.00762  -0.02395
  73        7PZ        -0.04260   0.05578  -0.00624  -0.03103  -0.04831
  74        8PX         0.20854  -0.31234  -0.59693  -0.20332  -0.65948
  75        8PY         0.30704  -0.31301  -0.48776  -0.29495  -0.60779
  76        8PZ        -0.70538   0.77943   0.30180  -0.37940  -0.03648
  77        9D 0        0.00209  -0.00087   0.00290  -0.00270   0.00359
  78        9D+1        0.00174  -0.00064  -0.00162  -0.00086  -0.00268
  79        9D-1        0.00316   0.00170   0.00388   0.00421   0.00702
  80        9D+2       -0.00031   0.01146  -0.00179  -0.00307   0.00058
  81        9D-2        0.00502  -0.00175   0.00095   0.00193   0.00109
  82       10D 0       -0.00799   0.01290   0.00770  -0.02619  -0.00757
  83       10D+1        0.04578  -0.04517   0.03146  -0.01151  -0.02505
  84       10D-1        0.02438   0.01869   0.03747  -0.05053  -0.01300
  85       10D+2        0.01639   0.03219   0.02872  -0.00360   0.02944
  86       10D-2       -0.04115   0.00862  -0.00946   0.01449  -0.00453
  87       11F 0        0.00118   0.00293   0.00235  -0.00118   0.00327
  88       11F+1       -0.00152   0.00195  -0.00171   0.00277   0.00212
  89       11F-1       -0.00037  -0.00184   0.00064  -0.00251  -0.00052
  90       11F+2        0.00526   0.00019   0.00650  -0.00461  -0.00525
  91       11F-2       -0.00017  -0.00207  -0.00017   0.00146   0.00071
  92       11F+3       -0.00454   0.00192  -0.00393   0.00206   0.00288
  93       11F-3       -0.00180  -0.00393  -0.00533   0.00350   0.00035
  94 4   C  1S         -0.01414   0.01137   0.00000  -0.01139  -0.02558
  95        2S         -0.03145   0.02616   0.00000  -0.02627  -0.05753
  96        3S          0.08104  -0.07168   0.00000   0.07176   0.11673
  97        4S         -0.05654   0.12421   0.00000  -0.05473   0.08458
  98        5S          1.54539  -1.89101   0.00000   1.80584   4.54232
  99        6PX         0.07931   0.00006   0.00000   0.07594   0.03717
 100        6PY         0.00000   0.00000  -0.01514   0.00000   0.00000
 101        6PZ         0.04712  -0.01442   0.00000  -0.00786   0.03322
 102        7PX        -0.06809   0.01202   0.00000   0.05454  -0.10685
 103        7PY         0.00000   0.00000  -0.00175   0.00000   0.00000
 104        7PZ        -0.00318  -0.02369   0.00000  -0.14745  -0.02762
 105        8PX         0.33573   0.34201   0.00000   1.32157   0.72689
 106        8PY         0.00000   0.00000   0.72262   0.00000   0.00000
 107        8PZ         1.32850  -0.30880   0.00000  -0.50875   0.12033
 108        9D 0        0.00167  -0.00640   0.00000   0.00366  -0.00514
 109        9D+1       -0.00059  -0.00134   0.00000  -0.00285   0.00330
 110        9D-1        0.00000   0.00000   0.00075   0.00000   0.00000
 111        9D+2        0.00063  -0.00124   0.00000   0.00430   0.00203
 112        9D-2        0.00000   0.00000   0.00283   0.00000   0.00000
 113       10D 0       -0.01713  -0.02023   0.00000  -0.00814  -0.01947
 114       10D+1       -0.10666   0.04581   0.00000  -0.01554  -0.04531
 115       10D-1        0.00000   0.00000  -0.04016   0.00000   0.00000
 116       10D+2       -0.02483  -0.00202   0.00000  -0.04844  -0.02152
 117       10D-2        0.00000   0.00000   0.01487   0.00000   0.00000
 118       11F 0        0.00283   0.00319   0.00000   0.00316   0.00287
 119       11F+1       -0.00290   0.00114   0.00000  -0.00606  -0.00257
 120       11F-1        0.00000   0.00000   0.00219   0.00000   0.00000
 121       11F+2       -0.00511   0.00023   0.00000  -0.00290  -0.00233
 122       11F-2        0.00000   0.00000   0.00189   0.00000   0.00000
 123       11F+3       -0.00857   0.00223   0.00000  -0.00019  -0.00301
 124       11F-3        0.00000   0.00000  -0.00149   0.00000   0.00000
 125 5   C  1S         -0.01349   0.00245   0.00820   0.01536   0.00751
 126        2S         -0.02988   0.00523   0.01881   0.03512   0.01795
 127        3S          0.07190  -0.00035  -0.06834  -0.10705  -0.07439
 128        4S         -0.01269  -0.04781   0.13013   0.23733   0.23498
 129        5S          2.27915   0.29230  -3.33298  -2.76276  -2.54657
 130        6PX         0.04877  -0.02928  -0.00853  -0.03342  -0.07790
 131        6PY         0.03464   0.05174  -0.09917  -0.02437   0.03658
 132        6PZ        -0.05453   0.10539  -0.02627  -0.00141   0.01978
 133        7PX        -0.08583   0.07792   0.02744  -0.01433  -0.03034
 134        7PY        -0.03221   0.00782   0.02053   0.00762   0.02395
 135        7PZ        -0.04260   0.05578   0.00624  -0.03103  -0.04831
 136        8PX         0.20854  -0.31234   0.59693  -0.20332  -0.65948
 137        8PY        -0.30704   0.31301  -0.48776   0.29495   0.60779
 138        8PZ        -0.70538   0.77943  -0.30180  -0.37940  -0.03648
 139        9D 0        0.00209  -0.00087  -0.00290  -0.00270   0.00359
 140        9D+1        0.00174  -0.00064   0.00162  -0.00086  -0.00268
 141        9D-1       -0.00316  -0.00170   0.00388  -0.00421  -0.00702
 142        9D+2       -0.00031   0.01146   0.00179  -0.00307   0.00058
 143        9D-2       -0.00502   0.00175   0.00095  -0.00193  -0.00109
 144       10D 0       -0.00799   0.01290  -0.00770  -0.02619  -0.00757
 145       10D+1        0.04578  -0.04517  -0.03146  -0.01151  -0.02505
 146       10D-1       -0.02438  -0.01869   0.03747   0.05053   0.01300
 147       10D+2        0.01639   0.03219  -0.02872  -0.00360   0.02944
 148       10D-2        0.04115  -0.00862  -0.00946  -0.01449   0.00453
 149       11F 0        0.00118   0.00293  -0.00235  -0.00118   0.00327
 150       11F+1       -0.00152   0.00195   0.00171   0.00277   0.00212
 151       11F-1        0.00037   0.00184   0.00064   0.00251   0.00052
 152       11F+2        0.00526   0.00019  -0.00650  -0.00461  -0.00525
 153       11F-2        0.00017   0.00207  -0.00017  -0.00146  -0.00071
 154       11F+3       -0.00454   0.00192   0.00393   0.00206   0.00288
 155       11F-3        0.00180   0.00393  -0.00533  -0.00350  -0.00035
 156 6   H  1S          0.00113   0.01195  -0.00684  -0.00536   0.00250
 157        2S          0.08779  -0.10128   0.02963  -0.06010  -0.07704
 158        3S         -1.30254   0.96616  -0.32891   0.73701   1.33460
 159        4PX        -0.02558   0.02600  -0.00976   0.01488   0.02105
 160        4PY        -0.00165  -0.00095  -0.00046   0.00068  -0.00055
 161        4PZ         0.01447  -0.00940   0.00396  -0.01237  -0.02155
 162 7   H  1S         -0.01192  -0.01519   0.00181   0.00913  -0.00521
 163        2S          0.10267   0.03888   0.13087  -0.04141   0.02719
 164        3S         -0.38158  -0.97098  -1.62475   0.79490  -0.07700
 165        4PX        -0.00375   0.00596   0.00483  -0.00615  -0.00259
 166        4PY         0.01673   0.02048   0.03272  -0.02115   0.00031
 167        4PZ        -0.00906  -0.00571  -0.01898   0.00369  -0.00339
 168 8   H  1S          0.00251  -0.00610   0.00000   0.00318   0.01244
 169        2S          0.19017  -0.05434   0.00000   0.07986   0.11048
 170        3S         -1.70753   0.43991   0.00000  -1.30964  -1.75108
 171        4PX        -0.03574   0.01298   0.00000  -0.01825  -0.02539
 172        4PY         0.00000   0.00000   0.00264   0.00000   0.00000
 173        4PZ        -0.02777   0.00299   0.00000  -0.01942  -0.02329
 174 9   H  1S          0.00113   0.01195   0.00684  -0.00536   0.00250
 175        2S          0.08779  -0.10128  -0.02963  -0.06010  -0.07704
 176        3S         -1.30254   0.96616   0.32891   0.73701   1.33460
 177        4PX        -0.02558   0.02600   0.00976   0.01488   0.02105
 178        4PY         0.00165   0.00095  -0.00046  -0.00068   0.00055
 179        4PZ         0.01447  -0.00940  -0.00396  -0.01237  -0.02155
 180 10  H  1S         -0.01192  -0.01519  -0.00181   0.00913  -0.00521
 181        2S          0.10267   0.03888  -0.13087  -0.04141   0.02719
 182        3S         -0.38158  -0.97098   1.62475   0.79490  -0.07700
 183        4PX        -0.00375   0.00596  -0.00483  -0.00615  -0.00259
 184        4PY        -0.01673  -0.02048   0.03272   0.02115  -0.00031
 185        4PZ        -0.00906  -0.00571   0.01898   0.00369  -0.00339
 186 11  C  1S          0.01349   0.00245  -0.00820   0.01536  -0.00751
 187        2S          0.02988   0.00523  -0.01881   0.03512  -0.01795
 188        3S         -0.07190  -0.00035   0.06834  -0.10705   0.07439
 189        4S          0.01269  -0.04781  -0.13013   0.23733  -0.23498
 190        5S         -2.27915   0.29230   3.33298  -2.76276   2.54657
 191        6PX         0.04877   0.02928  -0.00853   0.03342  -0.07790
 192        6PY         0.03464  -0.05174  -0.09917   0.02437   0.03658
 193        6PZ         0.05453   0.10539   0.02627  -0.00141  -0.01978
 194        7PX        -0.08583  -0.07792   0.02744   0.01433  -0.03034
 195        7PY        -0.03221  -0.00782   0.02053  -0.00762   0.02395
 196        7PZ         0.04260   0.05578  -0.00624  -0.03103   0.04831
 197        8PX         0.20854   0.31234   0.59693   0.20332  -0.65948
 198        8PY        -0.30704  -0.31301  -0.48776  -0.29495   0.60779
 199        8PZ         0.70538   0.77943   0.30180  -0.37940   0.03648
 200        9D 0       -0.00209  -0.00087   0.00290  -0.00270  -0.00359
 201        9D+1        0.00174   0.00064   0.00162   0.00086  -0.00268
 202        9D-1       -0.00316   0.00170   0.00388   0.00421  -0.00702
 203        9D+2        0.00031   0.01146  -0.00179  -0.00307  -0.00058
 204        9D-2        0.00502   0.00175  -0.00095  -0.00193   0.00109
 205       10D 0        0.00799   0.01290   0.00770  -0.02619   0.00757
 206       10D+1        0.04578   0.04517  -0.03146   0.01151  -0.02505
 207       10D-1       -0.02438   0.01869   0.03747  -0.05053   0.01300
 208       10D+2       -0.01639   0.03219   0.02872  -0.00360  -0.02944
 209       10D-2       -0.04115  -0.00862   0.00946  -0.01449  -0.00453
 210       11F 0       -0.00118   0.00293   0.00235  -0.00118  -0.00327
 211       11F+1       -0.00152  -0.00195   0.00171  -0.00277   0.00212
 212       11F-1        0.00037  -0.00184   0.00064  -0.00251   0.00052
 213       11F+2       -0.00526   0.00019   0.00650  -0.00461   0.00525
 214       11F-2       -0.00017   0.00207   0.00017  -0.00146   0.00071
 215       11F+3       -0.00454  -0.00192   0.00393  -0.00206   0.00288
 216       11F-3        0.00180  -0.00393  -0.00533   0.00350  -0.00035
 217 12  C  1S          0.01414   0.01137   0.00000  -0.01139   0.02558
 218        2S          0.03145   0.02616   0.00000  -0.02627   0.05753
 219        3S         -0.08104  -0.07168   0.00000   0.07176  -0.11673
 220        4S          0.05654   0.12421   0.00000  -0.05473  -0.08458
 221        5S         -1.54539  -1.89101   0.00000   1.80584  -4.54232
 222        6PX         0.07931  -0.00006   0.00000  -0.07594   0.03717
 223        6PY         0.00000   0.00000  -0.01514   0.00000   0.00000
 224        6PZ        -0.04712  -0.01442   0.00000  -0.00786  -0.03322
 225        7PX        -0.06809  -0.01202   0.00000  -0.05454  -0.10685
 226        7PY         0.00000   0.00000  -0.00175   0.00000   0.00000
 227        7PZ         0.00318  -0.02369   0.00000  -0.14745   0.02762
 228        8PX         0.33573  -0.34201   0.00000  -1.32157   0.72689
 229        8PY         0.00000   0.00000   0.72262   0.00000   0.00000
 230        8PZ        -1.32850  -0.30880   0.00000  -0.50875  -0.12033
 231        9D 0       -0.00167  -0.00640   0.00000   0.00366   0.00514
 232        9D+1       -0.00059   0.00134   0.00000   0.00285   0.00330
 233        9D-1        0.00000   0.00000   0.00075   0.00000   0.00000
 234        9D+2       -0.00063  -0.00124   0.00000   0.00430  -0.00203
 235        9D-2        0.00000   0.00000  -0.00283   0.00000   0.00000
 236       10D 0        0.01713  -0.02023   0.00000  -0.00814   0.01947
 237       10D+1       -0.10666  -0.04581   0.00000   0.01554  -0.04531
 238       10D-1        0.00000   0.00000  -0.04016   0.00000   0.00000
 239       10D+2        0.02483  -0.00202   0.00000  -0.04844   0.02152
 240       10D-2        0.00000   0.00000  -0.01487   0.00000   0.00000
 241       11F 0       -0.00283   0.00319   0.00000   0.00316  -0.00287
 242       11F+1       -0.00290  -0.00114   0.00000   0.00606  -0.00257
 243       11F-1        0.00000   0.00000   0.00219   0.00000   0.00000
 244       11F+2        0.00511   0.00023   0.00000  -0.00290   0.00233
 245       11F-2        0.00000   0.00000  -0.00189   0.00000   0.00000
 246       11F+3       -0.00857  -0.00223   0.00000   0.00019  -0.00301
 247       11F-3        0.00000   0.00000  -0.00149   0.00000   0.00000
 248 13  C  1S          0.01349   0.00245   0.00820   0.01536  -0.00751
 249        2S          0.02988   0.00523   0.01881   0.03512  -0.01795
 250        3S         -0.07190  -0.00035  -0.06834  -0.10705   0.07439
 251        4S          0.01269  -0.04781   0.13013   0.23733  -0.23498
 252        5S         -2.27915   0.29230  -3.33298  -2.76276   2.54657
 253        6PX         0.04877   0.02928   0.00853   0.03342  -0.07790
 254        6PY        -0.03464   0.05174  -0.09917  -0.02437  -0.03658
 255        6PZ         0.05453   0.10539  -0.02627  -0.00141  -0.01978
 256        7PX        -0.08583  -0.07792  -0.02744   0.01433  -0.03034
 257        7PY         0.03221   0.00782   0.02053   0.00762  -0.02395
 258        7PZ         0.04260   0.05578   0.00624  -0.03103   0.04831
 259        8PX         0.20854   0.31234  -0.59693   0.20332  -0.65948
 260        8PY         0.30704   0.31301  -0.48776   0.29495  -0.60779
 261        8PZ         0.70538   0.77943  -0.30180  -0.37940   0.03648
 262        9D 0       -0.00209  -0.00087  -0.00290  -0.00270  -0.00359
 263        9D+1        0.00174   0.00064  -0.00162   0.00086  -0.00268
 264        9D-1        0.00316  -0.00170   0.00388  -0.00421   0.00702
 265        9D+2        0.00031   0.01146   0.00179  -0.00307  -0.00058
 266        9D-2       -0.00502  -0.00175  -0.00095   0.00193  -0.00109
 267       10D 0        0.00799   0.01290  -0.00770  -0.02619   0.00757
 268       10D+1        0.04578   0.04517   0.03146   0.01151  -0.02505
 269       10D-1        0.02438  -0.01869   0.03747   0.05053  -0.01300
 270       10D+2       -0.01639   0.03219  -0.02872  -0.00360  -0.02944
 271       10D-2        0.04115   0.00862   0.00946   0.01449   0.00453
 272       11F 0       -0.00118   0.00293  -0.00235  -0.00118  -0.00327
 273       11F+1       -0.00152  -0.00195  -0.00171  -0.00277   0.00212
 274       11F-1       -0.00037   0.00184   0.00064   0.00251  -0.00052
 275       11F+2       -0.00526   0.00019  -0.00650  -0.00461   0.00525
 276       11F-2        0.00017  -0.00207   0.00017   0.00146  -0.00071
 277       11F+3       -0.00454  -0.00192  -0.00393  -0.00206   0.00288
 278       11F-3       -0.00180   0.00393  -0.00533  -0.00350   0.00035
 279 14  H  1S          0.01192  -0.01519   0.00181   0.00913   0.00521
 280        2S         -0.10267   0.03888   0.13087  -0.04141  -0.02719
 281        3S          0.38158  -0.97098  -1.62475   0.79490   0.07700
 282        4PX        -0.00375  -0.00596  -0.00483   0.00615  -0.00259
 283        4PY        -0.01673   0.02048   0.03272  -0.02115  -0.00031
 284        4PZ         0.00906  -0.00571  -0.01898   0.00369   0.00339
 285 15  H  1S         -0.00113   0.01195  -0.00684  -0.00536  -0.00250
 286        2S         -0.08779  -0.10128   0.02963  -0.06010   0.07704
 287        3S          1.30254   0.96616  -0.32891   0.73701  -1.33460
 288        4PX        -0.02558  -0.02600   0.00976  -0.01488   0.02105
 289        4PY         0.00165  -0.00095  -0.00046   0.00068   0.00055
 290        4PZ        -0.01447  -0.00940   0.00396  -0.01237   0.02155
 291 16  H  1S         -0.00251  -0.00610   0.00000   0.00318  -0.01244
 292        2S         -0.19017  -0.05434   0.00000   0.07986  -0.11048
 293        3S          1.70753   0.43991   0.00000  -1.30964   1.75108
 294        4PX        -0.03574  -0.01298   0.00000   0.01825  -0.02539
 295        4PY         0.00000   0.00000   0.00264   0.00000   0.00000
 296        4PZ         0.02777   0.00299   0.00000  -0.01942   0.02329
 297 17  H  1S          0.01192  -0.01519  -0.00181   0.00913   0.00521
 298        2S         -0.10267   0.03888  -0.13087  -0.04141  -0.02719
 299        3S          0.38158  -0.97098   1.62475   0.79490   0.07700
 300        4PX        -0.00375  -0.00596   0.00483   0.00615  -0.00259
 301        4PY         0.01673  -0.02048   0.03272   0.02115   0.00031
 302        4PZ         0.00906  -0.00571   0.01898   0.00369   0.00339
 303 18  H  1S         -0.00113   0.01195   0.00684  -0.00536  -0.00250
 304        2S         -0.08779  -0.10128  -0.02963  -0.06010   0.07704
 305        3S          1.30254   0.96616   0.32891   0.73701  -1.33460
 306        4PX        -0.02558  -0.02600  -0.00976  -0.01488   0.02105
 307        4PY        -0.00165   0.00095  -0.00046  -0.00068  -0.00055
 308        4PZ        -0.01447  -0.00940  -0.00396  -0.01237   0.02155
 309 19  C  1S          0.00000  -0.00527   0.00000  -0.02193   0.00000
 310        2S          0.00000  -0.01163   0.00000  -0.05044   0.00000
 311        3S          0.00000   0.02792   0.00000   0.16578   0.00000
 312        4S          0.00000   0.00056   0.00000  -0.48530   0.00000
 313        5S          0.00000   2.46345   0.00000   4.99842   0.00000
 314        6PX         0.00587   0.00000   0.00000   0.00000  -0.07108
 315        6PY         0.00000   0.00000  -0.13656   0.00000   0.00000
 316        6PZ         0.00000   0.04340   0.00000   0.09981   0.00000
 317        7PX        -0.08736   0.00000   0.00000   0.00000  -0.12289
 318        7PY         0.00000   0.00000   0.00636   0.00000   0.00000
 319        7PZ         0.00000  -0.06072   0.00000  -0.01135   0.00000
 320        8PX        -1.05747   0.00000   0.00000   0.00000  -1.26347
 321        8PY         0.00000   0.00000  -0.96175   0.00000   0.00000
 322        8PZ         0.00000   0.14873   0.00000  -0.48288   0.00000
 323        9D 0        0.00000   0.00399   0.00000  -0.00557   0.00000
 324        9D+1       -0.00116   0.00000   0.00000   0.00000  -0.01455
 325        9D-1        0.00000   0.00000   0.00763   0.00000   0.00000
 326        9D+2        0.00000  -0.00397   0.00000  -0.00084   0.00000
 327        9D-2        0.00000   0.00000   0.00000   0.00000   0.00000
 328       10D 0        0.00000  -0.00470   0.00000   0.02095   0.00000
 329       10D+1        0.04881   0.00000   0.00000   0.00000   0.04380
 330       10D-1        0.00000   0.00000   0.05329   0.00000   0.00000
 331       10D+2        0.00000   0.03522   0.00000   0.09139   0.00000
 332       10D-2        0.00000   0.00000   0.00000   0.00000   0.00000
 333       11F 0        0.00000   0.00369   0.00000   0.00982   0.00000
 334       11F+1       -0.00184   0.00000   0.00000   0.00000  -0.00207
 335       11F-1        0.00000   0.00000   0.00624   0.00000   0.00000
 336       11F+2        0.00000   0.00563   0.00000   0.00816   0.00000
 337       11F-2        0.00000   0.00000   0.00000   0.00000   0.00000
 338       11F+3       -0.00024   0.00000   0.00000   0.00000  -0.00153
 339       11F-3        0.00000   0.00000  -0.00529   0.00000   0.00000
 340 20  H  1S          0.00000   0.00678  -0.00360   0.00311   0.00000
 341        2S          0.00000   0.06655   0.14338   0.14303   0.00000
 342        3S          0.00000  -0.67026  -1.09942  -1.35034   0.00000
 343        4PX        -0.00319   0.00000   0.00000   0.00000  -0.01214
 344        4PY         0.00000   0.01412   0.02493   0.02849   0.00000
 345        4PZ         0.00000  -0.00788  -0.01821  -0.02417   0.00000
 346 21  H  1S          0.00000   0.00678   0.00360   0.00311   0.00000
 347        2S          0.00000   0.06655  -0.14338   0.14303   0.00000
 348        3S          0.00000  -0.67026   1.09942  -1.35034   0.00000
 349        4PX        -0.00319   0.00000   0.00000   0.00000  -0.01214
 350        4PY         0.00000  -0.01412   0.02493  -0.02849   0.00000
 351        4PZ         0.00000  -0.00788   0.01821  -0.02417   0.00000
                          41        42        43        44        45
                        (B2)--V   (A2)--V   (A1)--V   (A1)--V   (B1)--V
     Eigenvalues --     0.17715   0.18073   0.18410   0.19227   0.20154
   1 1   C  1S          0.00889   0.00000  -0.00754   0.01120   0.00000
   2        2S          0.02037   0.00000  -0.01785   0.02533   0.00000
   3        3S         -0.05684   0.00000   0.04077  -0.05443   0.00000
   4        4S          0.28437   0.00000  -0.09176   0.21432   0.00000
   5        5S         -2.20116   0.00000   3.00392  -2.02512   0.00000
   6        6PX         0.00000   0.04515   0.00000   0.00000   0.08693
   7        6PY        -0.00712   0.00000   0.03090  -0.04864   0.00000
   8        6PZ         0.02937   0.00000  -0.01749   0.02661   0.00000
   9        7PX         0.00000   0.17944   0.00000   0.00000   0.16374
  10        7PY        -0.06328   0.00000   0.06934  -0.04468   0.00000
  11        7PZ         0.08558   0.00000  -0.01514   0.00099   0.00000
  12        8PX         0.00000   2.43855   0.00000   0.00000   0.55889
  13        8PY         1.05186   0.00000   0.42966  -0.02918   0.00000
  14        8PZ        -0.41100   0.00000   0.87565  -0.99871   0.00000
  15        9D 0        0.00133   0.00000  -0.00102   0.00814   0.00000
  16        9D+1        0.00000  -0.00175   0.00000   0.00000  -0.01025
  17        9D-1       -0.00021   0.00000  -0.00422  -0.00998   0.00000
  18        9D+2       -0.00438   0.00000  -0.00191  -0.00514   0.00000
  19        9D-2        0.00000   0.00154   0.00000   0.00000  -0.01392
  20       10D 0        0.01495   0.00000  -0.00865  -0.03553   0.00000
  21       10D+1        0.00000   0.04158   0.00000   0.00000   0.00530
  22       10D-1       -0.01439   0.00000   0.01379   0.00303   0.00000
  23       10D+2       -0.00871   0.00000   0.01739   0.00874   0.00000
  24       10D-2        0.00000   0.00536   0.00000   0.00000  -0.02673
  25       11F 0        0.00448   0.00000  -0.00345  -0.00147   0.00000
  26       11F+1        0.00000   0.00328   0.00000   0.00000   0.00041
  27       11F-1       -0.00135   0.00000   0.00068  -0.00236   0.00000
  28       11F+2        0.00046   0.00000   0.00392  -0.00067   0.00000
  29       11F-2        0.00000  -0.00328   0.00000   0.00000  -0.00119
  30       11F+3        0.00000   0.00225   0.00000   0.00000  -0.00131
  31       11F-3       -0.00254   0.00000   0.00185   0.00092   0.00000
  32 2   C  1S         -0.00889   0.00000  -0.00754   0.01120   0.00000
  33        2S         -0.02037   0.00000  -0.01785   0.02533   0.00000
  34        3S          0.05684   0.00000   0.04077  -0.05443   0.00000
  35        4S         -0.28437   0.00000  -0.09176   0.21432   0.00000
  36        5S          2.20116   0.00000   3.00392  -2.02512   0.00000
  37        6PX         0.00000  -0.04515   0.00000   0.00000   0.08693
  38        6PY        -0.00712   0.00000  -0.03090   0.04864   0.00000
  39        6PZ        -0.02937   0.00000  -0.01749   0.02661   0.00000
  40        7PX         0.00000  -0.17944   0.00000   0.00000   0.16374
  41        7PY        -0.06328   0.00000  -0.06934   0.04468   0.00000
  42        7PZ        -0.08558   0.00000  -0.01514   0.00099   0.00000
  43        8PX         0.00000  -2.43855   0.00000   0.00000   0.55889
  44        8PY         1.05186   0.00000  -0.42966   0.02918   0.00000
  45        8PZ         0.41100   0.00000   0.87565  -0.99871   0.00000
  46        9D 0       -0.00133   0.00000  -0.00102   0.00814   0.00000
  47        9D+1        0.00000   0.00175   0.00000   0.00000  -0.01025
  48        9D-1       -0.00021   0.00000   0.00422   0.00998   0.00000
  49        9D+2        0.00438   0.00000  -0.00191  -0.00514   0.00000
  50        9D-2        0.00000   0.00154   0.00000   0.00000   0.01392
  51       10D 0       -0.01495   0.00000  -0.00865  -0.03553   0.00000
  52       10D+1        0.00000  -0.04158   0.00000   0.00000   0.00530
  53       10D-1       -0.01439   0.00000  -0.01379  -0.00303   0.00000
  54       10D+2        0.00871   0.00000   0.01739   0.00874   0.00000
  55       10D-2        0.00000   0.00536   0.00000   0.00000   0.02673
  56       11F 0       -0.00448   0.00000  -0.00345  -0.00147   0.00000
  57       11F+1        0.00000  -0.00328   0.00000   0.00000   0.00041
  58       11F-1       -0.00135   0.00000  -0.00068   0.00236   0.00000
  59       11F+2       -0.00046   0.00000   0.00392  -0.00067   0.00000
  60       11F-2        0.00000  -0.00328   0.00000   0.00000   0.00119
  61       11F+3        0.00000  -0.00225   0.00000   0.00000  -0.00131
  62       11F-3       -0.00254   0.00000  -0.00185  -0.00092   0.00000
  63 3   C  1S         -0.01790  -0.02129   0.00267  -0.00009   0.01812
  64        2S         -0.04104  -0.04928   0.00576  -0.00122   0.04134
  65        3S          0.12939   0.14846   0.00201   0.02677  -0.11331
  66        4S         -0.32996  -0.47328   0.00892  -0.18941   0.20172
  67        5S          2.28732   6.59061  -1.27990  -1.46014  -2.08413
  68        6PX         0.04451   0.05409   0.03406   0.00205   0.06408
  69        6PY        -0.01852  -0.03019   0.00446  -0.03126   0.05379
  70        6PZ        -0.00043   0.03251  -0.02619   0.01249   0.01082
  71        7PX         0.04077  -0.00634   0.04584   0.01479   0.05849
  72        7PY         0.03011   0.06105  -0.03641  -0.10151   0.03377
  73        7PZ         0.03391   0.03953   0.01821  -0.06588   0.05208
  74        8PX         0.20979  -0.81247   1.09735  -0.24792   0.66703
  75        8PY         0.44352   1.07828  -0.25891  -1.11948   0.36865
  76        8PZ         0.09441   0.08224  -0.06335  -0.62325  -0.38326
  77        9D 0        0.00019   0.00074  -0.00566   0.00100  -0.00164
  78        9D+1        0.00493  -0.00079   0.00578  -0.00216   0.00582
  79        9D-1       -0.00636   0.00017   0.00254   0.01114  -0.00703
  80        9D+2        0.00282   0.00072  -0.00107  -0.00911  -0.00412
  81        9D-2        0.00319   0.00644  -0.00414  -0.00423  -0.00095
  82       10D 0       -0.00278  -0.02852  -0.00307  -0.01302  -0.00232
  83       10D+1        0.06556   0.03801   0.01764  -0.01474  -0.00206
  84       10D-1        0.03300   0.02306  -0.01386  -0.01283  -0.04524
  85       10D+2       -0.06258  -0.00462  -0.03864   0.03125  -0.04397
  86       10D-2       -0.02177  -0.04436   0.03312  -0.00632   0.01618
  87       11F 0       -0.00223   0.00035  -0.00411   0.00071  -0.00334
  88       11F+1       -0.00243  -0.00110  -0.00210   0.00372  -0.00108
  89       11F-1        0.00119  -0.00045  -0.00250  -0.00043   0.00043
  90       11F+2        0.00450   0.00403   0.00160  -0.00052  -0.00177
  91       11F-2        0.00162   0.00036  -0.00066  -0.00050   0.00112
  92       11F+3       -0.00367  -0.00354  -0.00115   0.00195   0.00152
  93       11F-3       -0.00257  -0.00232   0.00112   0.00111   0.00214
  94 4   C  1S          0.00000   0.00000   0.01357  -0.01916   0.00061
  95        2S          0.00000   0.00000   0.03134  -0.04470   0.00065
  96        3S          0.00000   0.00000  -0.11532   0.10954   0.02520
  97        4S          0.00000   0.00000   0.33111  -0.47982  -0.07965
  98        5S          0.00000   0.00000  -3.23879   8.88664   2.52824
  99        6PX         0.00000   0.00000  -0.02816  -0.05696   0.09042
 100        6PY         0.06345   0.05561   0.00000   0.00000   0.00000
 101        6PZ         0.00000   0.00000  -0.10962  -0.04496   0.04278
 102        7PX         0.00000   0.00000   0.06209  -0.00972  -0.00553
 103        7PY         0.16998   0.13142   0.00000   0.00000   0.00000
 104        7PZ         0.00000   0.00000  -0.05402  -0.09371  -0.04357
 105        8PX         0.00000   0.00000   0.26276  -3.38549   0.61568
 106        8PY         0.37093   1.67634   0.00000   0.00000   0.00000
 107        8PZ         0.00000   0.00000  -1.03178  -2.06364   1.18940
 108        9D 0        0.00000   0.00000  -0.00192   0.00188   0.00516
 109        9D+1        0.00000   0.00000  -0.00285   0.00276  -0.00611
 110        9D-1        0.00316   0.01280   0.00000   0.00000   0.00000
 111        9D+2        0.00000   0.00000   0.01314  -0.00382  -0.00211
 112        9D-2       -0.00940   0.00032   0.00000   0.00000   0.00000
 113       10D 0        0.00000   0.00000  -0.00476   0.02366  -0.01610
 114       10D+1        0.00000   0.00000   0.03498   0.06752  -0.04883
 115       10D-1       -0.02980  -0.02554   0.00000   0.00000   0.00000
 116       10D+2        0.00000   0.00000   0.02852  -0.01138  -0.00487
 117       10D-2        0.00148  -0.01873   0.00000   0.00000   0.00000
 118       11F 0        0.00000   0.00000  -0.00566   0.00328   0.00077
 119       11F+1        0.00000   0.00000   0.00336   0.00075  -0.00356
 120       11F-1        0.00313   0.00251   0.00000   0.00000   0.00000
 121       11F+2        0.00000   0.00000   0.01006   0.00586  -0.00773
 122       11F-2        0.00276   0.00444   0.00000   0.00000   0.00000
 123       11F+3        0.00000   0.00000   0.00269   0.00085  -0.00497
 124       11F-3        0.00151   0.00309   0.00000   0.00000   0.00000
 125 5   C  1S          0.01790   0.02129   0.00267  -0.00009   0.01812
 126        2S          0.04104   0.04928   0.00576  -0.00122   0.04134
 127        3S         -0.12939  -0.14846   0.00201   0.02677  -0.11331
 128        4S          0.32996   0.47328   0.00892  -0.18941   0.20172
 129        5S         -2.28732  -6.59061  -1.27990  -1.46014  -2.08413
 130        6PX        -0.04451  -0.05409   0.03406   0.00205   0.06408
 131        6PY        -0.01852  -0.03019  -0.00446   0.03126  -0.05379
 132        6PZ         0.00043  -0.03251  -0.02619   0.01249   0.01082
 133        7PX        -0.04077   0.00634   0.04584   0.01479   0.05849
 134        7PY         0.03011   0.06105   0.03641   0.10151  -0.03377
 135        7PZ        -0.03391  -0.03953   0.01821  -0.06588   0.05208
 136        8PX        -0.20979   0.81247   1.09735  -0.24792   0.66703
 137        8PY         0.44352   1.07828   0.25891   1.11948  -0.36865
 138        8PZ        -0.09441  -0.08224  -0.06335  -0.62325  -0.38326
 139        9D 0       -0.00019  -0.00074  -0.00566   0.00100  -0.00164
 140        9D+1       -0.00493   0.00079   0.00578  -0.00216   0.00582
 141        9D-1       -0.00636   0.00017  -0.00254  -0.01114   0.00703
 142        9D+2       -0.00282  -0.00072  -0.00107  -0.00911  -0.00412
 143        9D-2        0.00319   0.00644   0.00414   0.00423   0.00095
 144       10D 0        0.00278   0.02852  -0.00307  -0.01302  -0.00232
 145       10D+1       -0.06556  -0.03801   0.01764  -0.01474  -0.00206
 146       10D-1        0.03300   0.02306   0.01386   0.01283   0.04524
 147       10D+2        0.06258   0.00462  -0.03864   0.03125  -0.04397
 148       10D-2       -0.02177  -0.04436  -0.03312   0.00632  -0.01618
 149       11F 0        0.00223  -0.00035  -0.00411   0.00071  -0.00334
 150       11F+1        0.00243   0.00110  -0.00210   0.00372  -0.00108
 151       11F-1        0.00119  -0.00045   0.00250   0.00043  -0.00043
 152       11F+2       -0.00450  -0.00403   0.00160  -0.00052  -0.00177
 153       11F-2        0.00162   0.00036   0.00066   0.00050  -0.00112
 154       11F+3        0.00367   0.00354  -0.00115   0.00195   0.00152
 155       11F-3       -0.00257  -0.00232  -0.00112  -0.00111  -0.00214
 156 6   H  1S         -0.01733   0.00206  -0.01755  -0.00633  -0.01816
 157        2S          0.10409   0.06285   0.00721  -0.08262  -0.03820
 158        3S         -1.16606  -1.07348  -0.71103   0.23385  -0.24448
 159        4PX        -0.02371  -0.02064  -0.00716   0.00251   0.00310
 160        4PY         0.00538   0.00387  -0.00538  -0.01012   0.00342
 161        4PZ         0.02183   0.01622   0.01381  -0.01102   0.00194
 162 7   H  1S          0.01068   0.00625  -0.00035   0.00227   0.02599
 163        2S          0.07706   0.07546  -0.05542  -0.00794  -0.02404
 164        3S         -0.38808  -1.05184   0.37355  -0.37287   1.49330
 165        4PX         0.00239  -0.00037   0.00363   0.00490   0.00377
 166        4PY         0.01790   0.02383  -0.01228  -0.00140  -0.02347
 167        4PZ         0.00001  -0.01088  -0.00007  -0.01369   0.01601
 168 8   H  1S          0.00000   0.00000   0.00878   0.00409  -0.01949
 169        2S          0.00000   0.00000  -0.13144  -0.00804   0.00309
 170        3S          0.00000   0.00000   1.67593   1.27870  -1.98212
 171        4PX         0.00000   0.00000   0.03880   0.00064  -0.02409
 172        4PY        -0.00233   0.01085   0.00000   0.00000   0.00000
 173        4PZ         0.00000   0.00000   0.01706   0.00741  -0.01807
 174 9   H  1S          0.01733  -0.00206  -0.01755  -0.00633  -0.01816
 175        2S         -0.10409  -0.06285   0.00721  -0.08262  -0.03820
 176        3S          1.16606   1.07348  -0.71103   0.23385  -0.24448
 177        4PX         0.02371   0.02064  -0.00716   0.00251   0.00310
 178        4PY         0.00538   0.00387   0.00538   0.01012  -0.00342
 179        4PZ        -0.02183  -0.01622   0.01381  -0.01102   0.00194
 180 10  H  1S         -0.01068  -0.00625  -0.00035   0.00227   0.02599
 181        2S         -0.07706  -0.07546  -0.05542  -0.00794  -0.02404
 182        3S          0.38808   1.05184   0.37355  -0.37287   1.49330
 183        4PX        -0.00239   0.00037   0.00363   0.00490   0.00377
 184        4PY         0.01790   0.02383   0.01228   0.00140   0.02347
 185        4PZ        -0.00001   0.01088  -0.00007  -0.01369   0.01601
 186 11  C  1S         -0.01790   0.02129   0.00267  -0.00009  -0.01812
 187        2S         -0.04104   0.04928   0.00576  -0.00122  -0.04134
 188        3S          0.12939  -0.14846   0.00201   0.02677   0.11331
 189        4S         -0.32996   0.47328   0.00892  -0.18941  -0.20172
 190        5S          2.28732  -6.59061  -1.27990  -1.46014   2.08413
 191        6PX        -0.04451   0.05409  -0.03406  -0.00205   0.06408
 192        6PY        -0.01852   0.03019   0.00446  -0.03126  -0.05379
 193        6PZ        -0.00043  -0.03251  -0.02619   0.01249  -0.01082
 194        7PX        -0.04077  -0.00634  -0.04584  -0.01479   0.05849
 195        7PY         0.03011  -0.06105  -0.03641  -0.10151  -0.03377
 196        7PZ         0.03391  -0.03953   0.01821  -0.06588  -0.05208
 197        8PX        -0.20979  -0.81247  -1.09735   0.24792   0.66703
 198        8PY         0.44352  -1.07828  -0.25891  -1.11948  -0.36865
 199        8PZ         0.09441  -0.08224  -0.06335  -0.62325   0.38326
 200        9D 0        0.00019  -0.00074  -0.00566   0.00100   0.00164
 201        9D+1       -0.00493  -0.00079  -0.00578   0.00216   0.00582
 202        9D-1       -0.00636  -0.00017   0.00254   0.01114   0.00703
 203        9D+2        0.00282  -0.00072  -0.00107  -0.00911   0.00412
 204        9D-2       -0.00319   0.00644   0.00414   0.00423  -0.00095
 205       10D 0       -0.00278   0.02852  -0.00307  -0.01302   0.00232
 206       10D+1       -0.06556   0.03801  -0.01764   0.01474  -0.00206
 207       10D-1        0.03300  -0.02306  -0.01386  -0.01283   0.04524
 208       10D+2       -0.06258   0.00462  -0.03864   0.03125   0.04397
 209       10D-2        0.02177  -0.04436  -0.03312   0.00632   0.01618
 210       11F 0       -0.00223  -0.00035  -0.00411   0.00071   0.00334
 211       11F+1        0.00243  -0.00110   0.00210  -0.00372  -0.00108
 212       11F-1        0.00119   0.00045  -0.00250  -0.00043  -0.00043
 213       11F+2        0.00450  -0.00403   0.00160  -0.00052   0.00177
 214       11F-2       -0.00162   0.00036   0.00066   0.00050   0.00112
 215       11F+3        0.00367  -0.00354   0.00115  -0.00195   0.00152
 216       11F-3       -0.00257   0.00232   0.00112   0.00111  -0.00214
 217 12  C  1S          0.00000   0.00000   0.01357  -0.01916  -0.00061
 218        2S          0.00000   0.00000   0.03134  -0.04470  -0.00065
 219        3S          0.00000   0.00000  -0.11532   0.10954  -0.02520
 220        4S          0.00000   0.00000   0.33111  -0.47982   0.07965
 221        5S          0.00000   0.00000  -3.23879   8.88664  -2.52824
 222        6PX         0.00000   0.00000   0.02816   0.05696   0.09042
 223        6PY         0.06345  -0.05561   0.00000   0.00000   0.00000
 224        6PZ         0.00000   0.00000  -0.10962  -0.04496  -0.04278
 225        7PX         0.00000   0.00000  -0.06209   0.00972  -0.00553
 226        7PY         0.16998  -0.13142   0.00000   0.00000   0.00000
 227        7PZ         0.00000   0.00000  -0.05402  -0.09371   0.04357
 228        8PX         0.00000   0.00000  -0.26276   3.38549   0.61568
 229        8PY         0.37093  -1.67634   0.00000   0.00000   0.00000
 230        8PZ         0.00000   0.00000  -1.03178  -2.06364  -1.18940
 231        9D 0        0.00000   0.00000  -0.00192   0.00188  -0.00516
 232        9D+1        0.00000   0.00000   0.00285  -0.00276  -0.00611
 233        9D-1        0.00316  -0.01280   0.00000   0.00000   0.00000
 234        9D+2        0.00000   0.00000   0.01314  -0.00382   0.00211
 235        9D-2        0.00940   0.00032   0.00000   0.00000   0.00000
 236       10D 0        0.00000   0.00000  -0.00476   0.02366   0.01610
 237       10D+1        0.00000   0.00000  -0.03498  -0.06752  -0.04883
 238       10D-1       -0.02980   0.02554   0.00000   0.00000   0.00000
 239       10D+2        0.00000   0.00000   0.02852  -0.01138   0.00487
 240       10D-2       -0.00148  -0.01873   0.00000   0.00000   0.00000
 241       11F 0        0.00000   0.00000  -0.00566   0.00328  -0.00077
 242       11F+1        0.00000   0.00000  -0.00336  -0.00075  -0.00356
 243       11F-1        0.00313  -0.00251   0.00000   0.00000   0.00000
 244       11F+2        0.00000   0.00000   0.01006   0.00586   0.00773
 245       11F-2       -0.00276   0.00444   0.00000   0.00000   0.00000
 246       11F+3        0.00000   0.00000  -0.00269  -0.00085  -0.00497
 247       11F-3        0.00151  -0.00309   0.00000   0.00000   0.00000
 248 13  C  1S          0.01790  -0.02129   0.00267  -0.00009  -0.01812
 249        2S          0.04104  -0.04928   0.00576  -0.00122  -0.04134
 250        3S         -0.12939   0.14846   0.00201   0.02677   0.11331
 251        4S          0.32996  -0.47328   0.00892  -0.18941  -0.20172
 252        5S         -2.28732   6.59061  -1.27990  -1.46014   2.08413
 253        6PX         0.04451  -0.05409  -0.03406  -0.00205   0.06408
 254        6PY        -0.01852   0.03019  -0.00446   0.03126   0.05379
 255        6PZ         0.00043   0.03251  -0.02619   0.01249  -0.01082
 256        7PX         0.04077   0.00634  -0.04584  -0.01479   0.05849
 257        7PY         0.03011  -0.06105   0.03641   0.10151   0.03377
 258        7PZ        -0.03391   0.03953   0.01821  -0.06588  -0.05208
 259        8PX         0.20979   0.81247  -1.09735   0.24792   0.66703
 260        8PY         0.44352  -1.07828   0.25891   1.11948   0.36865
 261        8PZ        -0.09441   0.08224  -0.06335  -0.62325   0.38326
 262        9D 0       -0.00019   0.00074  -0.00566   0.00100   0.00164
 263        9D+1        0.00493   0.00079  -0.00578   0.00216   0.00582
 264        9D-1       -0.00636  -0.00017  -0.00254  -0.01114  -0.00703
 265        9D+2       -0.00282   0.00072  -0.00107  -0.00911   0.00412
 266        9D-2       -0.00319   0.00644  -0.00414  -0.00423   0.00095
 267       10D 0        0.00278  -0.02852  -0.00307  -0.01302   0.00232
 268       10D+1        0.06556  -0.03801  -0.01764   0.01474  -0.00206
 269       10D-1        0.03300  -0.02306   0.01386   0.01283  -0.04524
 270       10D+2        0.06258  -0.00462  -0.03864   0.03125   0.04397
 271       10D-2        0.02177  -0.04436   0.03312  -0.00632  -0.01618
 272       11F 0        0.00223   0.00035  -0.00411   0.00071   0.00334
 273       11F+1       -0.00243   0.00110   0.00210  -0.00372  -0.00108
 274       11F-1        0.00119   0.00045   0.00250   0.00043   0.00043
 275       11F+2       -0.00450   0.00403   0.00160  -0.00052   0.00177
 276       11F-2       -0.00162   0.00036  -0.00066  -0.00050  -0.00112
 277       11F+3       -0.00367   0.00354   0.00115  -0.00195   0.00152
 278       11F-3       -0.00257   0.00232  -0.00112  -0.00111   0.00214
 279 14  H  1S          0.01068  -0.00625  -0.00035   0.00227  -0.02599
 280        2S          0.07706  -0.07546  -0.05542  -0.00794   0.02404
 281        3S         -0.38808   1.05184   0.37355  -0.37287  -1.49330
 282        4PX        -0.00239  -0.00037  -0.00363  -0.00490   0.00377
 283        4PY         0.01790  -0.02383  -0.01228  -0.00140   0.02347
 284        4PZ         0.00001   0.01088  -0.00007  -0.01369  -0.01601
 285 15  H  1S         -0.01733  -0.00206  -0.01755  -0.00633   0.01816
 286        2S          0.10409  -0.06285   0.00721  -0.08262   0.03820
 287        3S         -1.16606   1.07348  -0.71103   0.23385   0.24448
 288        4PX         0.02371  -0.02064   0.00716  -0.00251   0.00310
 289        4PY         0.00538  -0.00387  -0.00538  -0.01012  -0.00342
 290        4PZ         0.02183  -0.01622   0.01381  -0.01102  -0.00194
 291 16  H  1S          0.00000   0.00000   0.00878   0.00409   0.01949
 292        2S          0.00000   0.00000  -0.13144  -0.00804  -0.00309
 293        3S          0.00000   0.00000   1.67593   1.27870   1.98212
 294        4PX         0.00000   0.00000  -0.03880  -0.00064  -0.02409
 295        4PY        -0.00233  -0.01085   0.00000   0.00000   0.00000
 296        4PZ         0.00000   0.00000   0.01706   0.00741   0.01807
 297 17  H  1S         -0.01068   0.00625  -0.00035   0.00227  -0.02599
 298        2S         -0.07706   0.07546  -0.05542  -0.00794   0.02404
 299        3S          0.38808  -1.05184   0.37355  -0.37287  -1.49330
 300        4PX         0.00239   0.00037  -0.00363  -0.00490   0.00377
 301        4PY         0.01790  -0.02383   0.01228   0.00140  -0.02347
 302        4PZ        -0.00001  -0.01088  -0.00007  -0.01369  -0.01601
 303 18  H  1S          0.01733   0.00206  -0.01755  -0.00633   0.01816
 304        2S         -0.10409   0.06285   0.00721  -0.08262   0.03820
 305        3S          1.16606  -1.07348  -0.71103   0.23385   0.24448
 306        4PX        -0.02371   0.02064   0.00716  -0.00251   0.00310
 307        4PY         0.00538  -0.00387   0.00538   0.01012   0.00342
 308        4PZ        -0.02183   0.01622   0.01381  -0.01102  -0.00194
 309 19  C  1S          0.00000   0.00000  -0.03392   0.01449   0.00000
 310        2S          0.00000   0.00000  -0.07821   0.03248   0.00000
 311        3S          0.00000   0.00000   0.21777  -0.08401   0.00000
 312        4S          0.00000   0.00000  -0.33203   0.30071   0.00000
 313        5S          0.00000   0.00000   5.87601  -8.64607   0.00000
 314        6PX         0.00000   0.00000   0.00000   0.00000   0.05517
 315        6PY         0.12073   0.00000   0.00000   0.00000   0.00000
 316        6PZ         0.00000   0.00000  -0.02214   0.05515   0.00000
 317        7PX         0.00000   0.00000   0.00000   0.00000   0.03945
 318        7PY         0.01636   0.00000   0.00000   0.00000   0.00000
 319        7PZ         0.00000   0.00000   0.00457   0.07706   0.00000
 320        8PX         0.00000   0.00000   0.00000   0.00000  -0.74356
 321        8PY         1.43133   0.00000   0.00000   0.00000   0.00000
 322        8PZ         0.00000   0.00000  -0.71730   3.43180   0.00000
 323        9D 0        0.00000   0.00000   0.00842   0.01535   0.00000
 324        9D+1        0.00000   0.00000   0.00000   0.00000   0.00807
 325        9D-1       -0.01000   0.00000   0.00000   0.00000   0.00000
 326        9D+2        0.00000   0.00000  -0.00358   0.01037   0.00000
 327        9D-2        0.00000   0.00779   0.00000   0.00000   0.00000
 328       10D 0        0.00000   0.00000  -0.00744  -0.04102   0.00000
 329       10D+1        0.00000   0.00000   0.00000   0.00000   0.01730
 330       10D-1       -0.16396   0.00000   0.00000   0.00000   0.00000
 331       10D+2        0.00000   0.00000   0.00146   0.05073   0.00000
 332       10D-2        0.00000   0.02786   0.00000   0.00000   0.00000
 333       11F 0        0.00000   0.00000   0.00135   0.00507   0.00000
 334       11F+1        0.00000   0.00000   0.00000   0.00000  -0.00414
 335       11F-1       -0.00601   0.00000   0.00000   0.00000   0.00000
 336       11F+2        0.00000   0.00000   0.00355  -0.00420   0.00000
 337       11F-2        0.00000  -0.00225   0.00000   0.00000   0.00000
 338       11F+3        0.00000   0.00000   0.00000   0.00000   0.00051
 339       11F-3        0.01181   0.00000   0.00000   0.00000   0.00000
 340 20  H  1S          0.03412   0.00000   0.00302  -0.01049   0.00000
 341        2S         -0.08094   0.00000  -0.00364   0.02716   0.00000
 342        3S          1.67402   0.00000  -0.97711   0.05149   0.00000
 343        4PX         0.00000  -0.00556   0.00000   0.00000   0.00717
 344        4PY        -0.02877   0.00000   0.01840   0.00629   0.00000
 345        4PZ         0.02074   0.00000  -0.00673   0.01333   0.00000
 346 21  H  1S         -0.03412   0.00000   0.00302  -0.01049   0.00000
 347        2S          0.08094   0.00000  -0.00364   0.02716   0.00000
 348        3S         -1.67402   0.00000  -0.97711   0.05149   0.00000
 349        4PX         0.00000   0.00556   0.00000   0.00000   0.00717
 350        4PY        -0.02877   0.00000  -0.01840  -0.00629   0.00000
 351        4PZ        -0.02074   0.00000  -0.00673   0.01333   0.00000
                          46        47        48        49        50
                        (B2)--V   (A1)--V   (B1)--V   (A2)--V   (B2)--V
     Eigenvalues --     0.21353   0.22680   0.23068   0.23588   0.24440
   1 1   C  1S         -0.01176  -0.02586   0.00000   0.00000  -0.02602
   2        2S         -0.02665  -0.05999   0.00000   0.00000  -0.06090
   3        3S          0.02022   0.17255   0.00000   0.00000   0.18628
   4        4S          0.06118  -0.58984   0.00000   0.00000  -0.98483
   5        5S          9.65036   5.81972   0.00000   0.00000  19.61989
   6        6PX         0.00000   0.00000  -0.06670   0.05700   0.00000
   7        6PY         0.04920   0.04989   0.00000   0.00000   0.03330
   8        6PZ         0.03364   0.01477   0.00000   0.00000  -0.01078
   9        7PX         0.00000   0.00000  -0.03211   0.11182   0.00000
  10        7PY         0.01255   0.10216   0.00000   0.00000   0.17596
  11        7PZ         0.10651  -0.09006   0.00000   0.00000  -0.05245
  12        8PX         0.00000   0.00000   0.31133  -0.43785   0.00000
  13        8PY        -1.47042   0.35894   0.00000   0.00000  -1.83160
  14        8PZ         1.34740   1.86725   0.00000   0.00000   4.82033
  15        9D 0        0.00564  -0.00048   0.00000   0.00000   0.00416
  16        9D+1        0.00000   0.00000   0.00524   0.00055   0.00000
  17        9D-1        0.00265  -0.00192   0.00000   0.00000  -0.00124
  18        9D+2       -0.00683  -0.01095   0.00000   0.00000   0.00446
  19        9D-2        0.00000   0.00000   0.00479  -0.00135   0.00000
  20       10D 0       -0.04427  -0.00963   0.00000   0.00000   0.00656
  21       10D+1        0.00000   0.00000  -0.00925   0.01469   0.00000
  22       10D-1        0.01367  -0.01112   0.00000   0.00000   0.04980
  23       10D+2        0.02672  -0.02462   0.00000   0.00000   0.08312
  24       10D-2        0.00000   0.00000   0.00764   0.05734   0.00000
  25       11F 0       -0.00470  -0.00162   0.00000   0.00000  -0.00516
  26       11F+1        0.00000   0.00000   0.00191  -0.00099   0.00000
  27       11F-1        0.00308   0.00064   0.00000   0.00000   0.00026
  28       11F+2        0.00422   0.00056   0.00000   0.00000   0.00641
  29       11F-2        0.00000   0.00000  -0.00332   0.00189   0.00000
  30       11F+3        0.00000   0.00000   0.00031   0.00648   0.00000
  31       11F-3        0.00230   0.00230   0.00000   0.00000  -0.00110
  32 2   C  1S          0.01176  -0.02586   0.00000   0.00000   0.02602
  33        2S          0.02665  -0.05999   0.00000   0.00000   0.06090
  34        3S         -0.02022   0.17255   0.00000   0.00000  -0.18628
  35        4S         -0.06118  -0.58984   0.00000   0.00000   0.98483
  36        5S         -9.65036   5.81972   0.00000   0.00000 -19.61989
  37        6PX         0.00000   0.00000  -0.06670  -0.05700   0.00000
  38        6PY         0.04920  -0.04989   0.00000   0.00000   0.03330
  39        6PZ        -0.03364   0.01477   0.00000   0.00000   0.01078
  40        7PX         0.00000   0.00000  -0.03211  -0.11182   0.00000
  41        7PY         0.01255  -0.10216   0.00000   0.00000   0.17596
  42        7PZ        -0.10651  -0.09006   0.00000   0.00000   0.05245
  43        8PX         0.00000   0.00000   0.31133   0.43785   0.00000
  44        8PY        -1.47042  -0.35894   0.00000   0.00000  -1.83160
  45        8PZ        -1.34740   1.86725   0.00000   0.00000  -4.82033
  46        9D 0       -0.00564  -0.00048   0.00000   0.00000  -0.00416
  47        9D+1        0.00000   0.00000   0.00524  -0.00055   0.00000
  48        9D-1        0.00265   0.00192   0.00000   0.00000  -0.00124
  49        9D+2        0.00683  -0.01095   0.00000   0.00000  -0.00446
  50        9D-2        0.00000   0.00000  -0.00479  -0.00135   0.00000
  51       10D 0        0.04427  -0.00963   0.00000   0.00000  -0.00656
  52       10D+1        0.00000   0.00000  -0.00925  -0.01469   0.00000
  53       10D-1        0.01367   0.01112   0.00000   0.00000   0.04980
  54       10D+2       -0.02672  -0.02462   0.00000   0.00000  -0.08312
  55       10D-2        0.00000   0.00000  -0.00764   0.05734   0.00000
  56       11F 0        0.00470  -0.00162   0.00000   0.00000   0.00516
  57       11F+1        0.00000   0.00000   0.00191   0.00099   0.00000
  58       11F-1        0.00308  -0.00064   0.00000   0.00000   0.00026
  59       11F+2       -0.00422   0.00056   0.00000   0.00000  -0.00641
  60       11F-2        0.00000   0.00000   0.00332   0.00189   0.00000
  61       11F+3        0.00000   0.00000   0.00031  -0.00648   0.00000
  62       11F-3        0.00230  -0.00230   0.00000   0.00000  -0.00110
  63 3   C  1S         -0.00965   0.00878   0.00753   0.00251  -0.00347
  64        2S         -0.02144   0.01990   0.01746   0.00514  -0.00715
  65        3S          0.02381  -0.05001  -0.06807  -0.01056  -0.01270
  66        4S          0.01876   0.10159   0.33011  -0.00227   0.10132
  67        5S          4.00141  -3.95216  -5.00940  -0.02469   6.25924
  68        6PX         0.04508   0.04438  -0.00296  -0.08149  -0.02193
  69        6PY         0.06513  -0.03006   0.01830  -0.06679  -0.00052
  70        6PZ        -0.06734   0.01092  -0.09164   0.06218   0.01030
  71        7PX        -0.09917   0.04265  -0.05197  -0.01587  -0.12180
  72        7PY         0.04589  -0.07212  -0.02645   0.01924  -0.00706
  73        7PZ        -0.01120   0.02751  -0.06497  -0.02086  -0.07098
  74        8PX        -0.32949   1.20928   1.57165  -1.37538  -2.81819
  75        8PY         1.77039  -0.88281  -1.10278  -1.32706   0.50468
  76        8PZ        -0.94923  -0.12187  -1.60719   1.12567   0.06924
  77        9D 0        0.00543  -0.00332  -0.00549   0.00256   0.00552
  78        9D+1       -0.00233   0.00779  -0.00326  -0.00717  -0.00286
  79        9D-1        0.00050   0.00730   0.01206   0.00779   0.00529
  80        9D+2       -0.00733   0.00748  -0.00654  -0.00275  -0.00818
  81        9D-2        0.00398  -0.00526  -0.00546   0.00100   0.00524
  82       10D 0       -0.02859   0.00648   0.01064   0.00659  -0.01884
  83       10D+1        0.03756   0.01125   0.01920  -0.02190  -0.06329
  84       10D-1       -0.03260   0.00577  -0.00016   0.01629  -0.02486
  85       10D+2       -0.03882   0.01569  -0.04808   0.08504   0.07319
  86       10D-2       -0.01270  -0.00264   0.03143  -0.01444   0.00315
  87       11F 0       -0.00393   0.00013  -0.00419   0.00770   0.00066
  88       11F+1       -0.00300   0.00001  -0.00014   0.00110   0.00227
  89       11F-1        0.00108   0.00022   0.00226  -0.00146  -0.00091
  90       11F+2       -0.00110  -0.00392  -0.00328  -0.00292  -0.00039
  91       11F-2        0.00314  -0.00048   0.00105  -0.00123  -0.00028
  92       11F+3       -0.00054  -0.00098  -0.00145   0.00119   0.00189
  93       11F-3        0.00524   0.00227   0.00119  -0.00184   0.00194
  94 4   C  1S          0.00000  -0.01415  -0.02313   0.00000   0.00000
  95        2S          0.00000  -0.03280  -0.05371   0.00000   0.00000
  96        3S          0.00000   0.09973   0.14842   0.00000   0.00000
  97        4S          0.00000  -0.07079  -0.51233   0.00000   0.00000
  98        5S          0.00000   3.82164   8.48565   0.00000   0.00000
  99        6PX         0.00000   0.04364  -0.06084   0.00000   0.00000
 100        6PY        -0.02411   0.00000   0.00000  -0.06086  -0.05756
 101        6PZ         0.00000   0.01408  -0.07474   0.00000   0.00000
 102        7PX         0.00000   0.00072   0.03306   0.00000   0.00000
 103        7PY        -0.02653   0.00000   0.00000  -0.13033  -0.14641
 104        7PZ         0.00000   0.01951  -0.06179   0.00000   0.00000
 105        8PX         0.00000   0.65433  -2.85841   0.00000   0.00000
 106        8PY         0.95544   0.00000   0.00000   0.57681   0.13396
 107        8PZ         0.00000   0.06290  -2.24545   0.00000   0.00000
 108        9D 0        0.00000  -0.00821   0.00389   0.00000   0.00000
 109        9D+1        0.00000  -0.00058   0.00164   0.00000   0.00000
 110        9D-1        0.00677   0.00000   0.00000   0.00268   0.00407
 111        9D+2        0.00000   0.00360   0.00451   0.00000   0.00000
 112        9D-2        0.00423   0.00000   0.00000   0.01122  -0.00130
 113       10D 0        0.00000  -0.00614  -0.00236   0.00000   0.00000
 114       10D+1        0.00000  -0.10996   0.07885   0.00000   0.00000
 115       10D-1       -0.01660   0.00000   0.00000  -0.00738   0.05788
 116       10D+2        0.00000  -0.03725   0.06051   0.00000   0.00000
 117       10D-2        0.00144   0.00000   0.00000  -0.02427   0.01113
 118       11F 0        0.00000   0.00222  -0.00497   0.00000   0.00000
 119       11F+1        0.00000  -0.00356   0.00071   0.00000   0.00000
 120       11F-1        0.00034   0.00000   0.00000   0.00060  -0.00393
 121       11F+2        0.00000  -0.00382   0.00110   0.00000   0.00000
 122       11F-2        0.00242   0.00000   0.00000  -0.00159  -0.00338
 123       11F+3        0.00000  -0.00672   0.00377   0.00000   0.00000
 124       11F-3       -0.00040   0.00000   0.00000   0.00108   0.00518
 125 5   C  1S          0.00965   0.00878   0.00753  -0.00251   0.00347
 126        2S          0.02144   0.01990   0.01746  -0.00514   0.00715
 127        3S         -0.02381  -0.05001  -0.06807   0.01056   0.01270
 128        4S         -0.01876   0.10159   0.33011   0.00227  -0.10132
 129        5S         -4.00141  -3.95216  -5.00940   0.02469  -6.25924
 130        6PX        -0.04508   0.04438  -0.00296   0.08149   0.02193
 131        6PY         0.06513   0.03006  -0.01830  -0.06679  -0.00052
 132        6PZ         0.06734   0.01092  -0.09164  -0.06218  -0.01030
 133        7PX         0.09917   0.04265  -0.05197   0.01587   0.12180
 134        7PY         0.04589   0.07212   0.02645   0.01924  -0.00706
 135        7PZ         0.01120   0.02751  -0.06497   0.02086   0.07098
 136        8PX         0.32949   1.20928   1.57165   1.37538   2.81819
 137        8PY         1.77039   0.88281   1.10278  -1.32706   0.50468
 138        8PZ         0.94923  -0.12187  -1.60719  -1.12567  -0.06924
 139        9D 0       -0.00543  -0.00332  -0.00549  -0.00256  -0.00552
 140        9D+1        0.00233   0.00779  -0.00326   0.00717   0.00286
 141        9D-1        0.00050  -0.00730  -0.01206   0.00779   0.00529
 142        9D+2        0.00733   0.00748  -0.00654   0.00275   0.00818
 143        9D-2        0.00398   0.00526   0.00546   0.00100   0.00524
 144       10D 0        0.02859   0.00648   0.01064  -0.00659   0.01884
 145       10D+1       -0.03756   0.01125   0.01920   0.02190   0.06329
 146       10D-1       -0.03260  -0.00577   0.00016   0.01629  -0.02486
 147       10D+2        0.03882   0.01569  -0.04808  -0.08504  -0.07319
 148       10D-2       -0.01270   0.00264  -0.03143  -0.01444   0.00315
 149       11F 0        0.00393   0.00013  -0.00419  -0.00770  -0.00066
 150       11F+1        0.00300   0.00001  -0.00014  -0.00110  -0.00227
 151       11F-1        0.00108  -0.00022  -0.00226  -0.00146  -0.00091
 152       11F+2        0.00110  -0.00392  -0.00328   0.00292   0.00039
 153       11F-2        0.00314   0.00048  -0.00105  -0.00123  -0.00028
 154       11F+3        0.00054  -0.00098  -0.00145  -0.00119  -0.00189
 155       11F-3        0.00524  -0.00227  -0.00119  -0.00184   0.00194
 156 6   H  1S          0.00038   0.00158  -0.00059   0.01275   0.00755
 157        2S          0.05829   0.03888   0.02774  -0.06412  -0.08269
 158        3S         -1.46263   0.00773  -0.83678   1.98688   0.78663
 159        4PX        -0.02445   0.00606  -0.00910   0.02117   0.00794
 160        4PY         0.00080  -0.00731  -0.01299  -0.00227  -0.00057
 161        4PZ         0.01038   0.00864   0.00153  -0.02335  -0.01611
 162 7   H  1S          0.01030  -0.03021  -0.00664  -0.00494  -0.00087
 163        2S         -0.06160  -0.07867  -0.06215   0.04952  -0.09640
 164        3S          1.16231   0.19887   1.21387  -1.86332  -1.03204
 165        4PX        -0.00955   0.00607  -0.00363  -0.00024  -0.00248
 166        4PY        -0.02051  -0.00615  -0.02549   0.02088  -0.00309
 167        4PZ         0.00697   0.00241  -0.00061  -0.01642  -0.00673
 168 8   H  1S          0.00000  -0.02161   0.02049   0.00000   0.00000
 169        2S          0.00000   0.06970  -0.05780   0.00000   0.00000
 170        3S          0.00000  -1.83436   1.43427   0.00000   0.00000
 171        4PX         0.00000  -0.02315   0.01334   0.00000   0.00000
 172        4PY         0.00765   0.00000   0.00000   0.00548  -0.00059
 173        4PZ         0.00000  -0.02588   0.00853   0.00000   0.00000
 174 9   H  1S         -0.00038   0.00158  -0.00059  -0.01275  -0.00755
 175        2S         -0.05829   0.03888   0.02774   0.06412   0.08269
 176        3S          1.46263   0.00773  -0.83678  -1.98688  -0.78663
 177        4PX         0.02445   0.00606  -0.00910  -0.02117  -0.00794
 178        4PY         0.00080   0.00731   0.01299  -0.00227  -0.00057
 179        4PZ        -0.01038   0.00864   0.00153   0.02335   0.01611
 180 10  H  1S         -0.01030  -0.03021  -0.00664   0.00494   0.00087
 181        2S          0.06160  -0.07867  -0.06215  -0.04952   0.09640
 182        3S         -1.16231   0.19887   1.21387   1.86332   1.03204
 183        4PX         0.00955   0.00607  -0.00363   0.00024   0.00248
 184        4PY        -0.02051   0.00615   0.02549   0.02088  -0.00309
 185        4PZ        -0.00697   0.00241  -0.00061   0.01642   0.00673
 186 11  C  1S         -0.00965   0.00878  -0.00753  -0.00251  -0.00347
 187        2S         -0.02144   0.01990  -0.01746  -0.00514  -0.00715
 188        3S          0.02381  -0.05001   0.06807   0.01056  -0.01270
 189        4S          0.01876   0.10159  -0.33011   0.00227   0.10132
 190        5S          4.00141  -3.95216   5.00940   0.02469   6.25924
 191        6PX        -0.04508  -0.04438  -0.00296  -0.08149   0.02193
 192        6PY         0.06513  -0.03006  -0.01830   0.06679  -0.00052
 193        6PZ        -0.06734   0.01092   0.09164  -0.06218   0.01030
 194        7PX         0.09917  -0.04265  -0.05197  -0.01587   0.12180
 195        7PY         0.04589  -0.07212   0.02645  -0.01924  -0.00706
 196        7PZ        -0.01120   0.02751   0.06497   0.02086  -0.07098
 197        8PX         0.32949  -1.20928   1.57165  -1.37538   2.81819
 198        8PY         1.77039  -0.88281   1.10278   1.32706   0.50468
 199        8PZ        -0.94923  -0.12187   1.60719  -1.12567   0.06924
 200        9D 0        0.00543  -0.00332   0.00549  -0.00256   0.00552
 201        9D+1        0.00233  -0.00779  -0.00326  -0.00717   0.00286
 202        9D-1        0.00050   0.00730  -0.01206  -0.00779   0.00529
 203        9D+2       -0.00733   0.00748   0.00654   0.00275  -0.00818
 204        9D-2       -0.00398   0.00526  -0.00546   0.00100  -0.00524
 205       10D 0       -0.02859   0.00648  -0.01064  -0.00659  -0.01884
 206       10D+1       -0.03756  -0.01125   0.01920  -0.02190   0.06329
 207       10D-1       -0.03260   0.00577   0.00016  -0.01629  -0.02486
 208       10D+2       -0.03882   0.01569   0.04808  -0.08504   0.07319
 209       10D-2        0.01270   0.00264   0.03143  -0.01444  -0.00315
 210       11F 0       -0.00393   0.00013   0.00419  -0.00770   0.00066
 211       11F+1        0.00300  -0.00001  -0.00014   0.00110  -0.00227
 212       11F-1        0.00108   0.00022  -0.00226   0.00146  -0.00091
 213       11F+2       -0.00110  -0.00392   0.00328   0.00292  -0.00039
 214       11F-2       -0.00314   0.00048   0.00105  -0.00123   0.00028
 215       11F+3        0.00054   0.00098  -0.00145   0.00119  -0.00189
 216       11F-3        0.00524   0.00227  -0.00119   0.00184   0.00194
 217 12  C  1S          0.00000  -0.01415   0.02313   0.00000   0.00000
 218        2S          0.00000  -0.03280   0.05371   0.00000   0.00000
 219        3S          0.00000   0.09973  -0.14842   0.00000   0.00000
 220        4S          0.00000  -0.07079   0.51233   0.00000   0.00000
 221        5S          0.00000   3.82164  -8.48565   0.00000   0.00000
 222        6PX         0.00000  -0.04364  -0.06084   0.00000   0.00000
 223        6PY        -0.02411   0.00000   0.00000   0.06086  -0.05756
 224        6PZ         0.00000   0.01408   0.07474   0.00000   0.00000
 225        7PX         0.00000  -0.00072   0.03306   0.00000   0.00000
 226        7PY        -0.02653   0.00000   0.00000   0.13033  -0.14641
 227        7PZ         0.00000   0.01951   0.06179   0.00000   0.00000
 228        8PX         0.00000  -0.65433  -2.85841   0.00000   0.00000
 229        8PY         0.95544   0.00000   0.00000  -0.57681   0.13396
 230        8PZ         0.00000   0.06290   2.24545   0.00000   0.00000
 231        9D 0        0.00000  -0.00821  -0.00389   0.00000   0.00000
 232        9D+1        0.00000   0.00058   0.00164   0.00000   0.00000
 233        9D-1        0.00677   0.00000   0.00000  -0.00268   0.00407
 234        9D+2        0.00000   0.00360  -0.00451   0.00000   0.00000
 235        9D-2       -0.00423   0.00000   0.00000   0.01122   0.00130
 236       10D 0        0.00000  -0.00614   0.00236   0.00000   0.00000
 237       10D+1        0.00000   0.10996   0.07885   0.00000   0.00000
 238       10D-1       -0.01660   0.00000   0.00000   0.00738   0.05788
 239       10D+2        0.00000  -0.03725  -0.06051   0.00000   0.00000
 240       10D-2       -0.00144   0.00000   0.00000  -0.02427  -0.01113
 241       11F 0        0.00000   0.00222   0.00497   0.00000   0.00000
 242       11F+1        0.00000   0.00356   0.00071   0.00000   0.00000
 243       11F-1        0.00034   0.00000   0.00000  -0.00060  -0.00393
 244       11F+2        0.00000  -0.00382  -0.00110   0.00000   0.00000
 245       11F-2       -0.00242   0.00000   0.00000  -0.00159   0.00338
 246       11F+3        0.00000   0.00672   0.00377   0.00000   0.00000
 247       11F-3       -0.00040   0.00000   0.00000  -0.00108   0.00518
 248 13  C  1S          0.00965   0.00878  -0.00753   0.00251   0.00347
 249        2S          0.02144   0.01990  -0.01746   0.00514   0.00715
 250        3S         -0.02381  -0.05001   0.06807  -0.01056   0.01270
 251        4S         -0.01876   0.10159  -0.33011  -0.00227  -0.10132
 252        5S         -4.00141  -3.95216   5.00940  -0.02469  -6.25924
 253        6PX         0.04508  -0.04438  -0.00296   0.08149  -0.02193
 254        6PY         0.06513   0.03006   0.01830   0.06679  -0.00052
 255        6PZ         0.06734   0.01092   0.09164   0.06218  -0.01030
 256        7PX        -0.09917  -0.04265  -0.05197   0.01587  -0.12180
 257        7PY         0.04589   0.07212  -0.02645  -0.01924  -0.00706
 258        7PZ         0.01120   0.02751   0.06497  -0.02086   0.07098
 259        8PX        -0.32949  -1.20928   1.57165   1.37538  -2.81819
 260        8PY         1.77039   0.88281  -1.10278   1.32706   0.50468
 261        8PZ         0.94923  -0.12187   1.60719   1.12567  -0.06924
 262        9D 0       -0.00543  -0.00332   0.00549   0.00256  -0.00552
 263        9D+1       -0.00233  -0.00779  -0.00326   0.00717  -0.00286
 264        9D-1        0.00050  -0.00730   0.01206  -0.00779   0.00529
 265        9D+2        0.00733   0.00748   0.00654  -0.00275   0.00818
 266        9D-2       -0.00398  -0.00526   0.00546   0.00100  -0.00524
 267       10D 0        0.02859   0.00648  -0.01064   0.00659   0.01884
 268       10D+1        0.03756  -0.01125   0.01920   0.02190  -0.06329
 269       10D-1       -0.03260  -0.00577  -0.00016  -0.01629  -0.02486
 270       10D+2        0.03882   0.01569   0.04808   0.08504  -0.07319
 271       10D-2        0.01270  -0.00264  -0.03143  -0.01444  -0.00315
 272       11F 0        0.00393   0.00013   0.00419   0.00770  -0.00066
 273       11F+1       -0.00300  -0.00001  -0.00014  -0.00110   0.00227
 274       11F-1        0.00108  -0.00022   0.00226   0.00146  -0.00091
 275       11F+2        0.00110  -0.00392   0.00328  -0.00292   0.00039
 276       11F-2       -0.00314  -0.00048  -0.00105  -0.00123   0.00028
 277       11F+3       -0.00054   0.00098  -0.00145  -0.00119   0.00189
 278       11F-3        0.00524  -0.00227   0.00119   0.00184   0.00194
 279 14  H  1S          0.01030  -0.03021   0.00664   0.00494  -0.00087
 280        2S         -0.06160  -0.07867   0.06215  -0.04952  -0.09640
 281        3S          1.16231   0.19887  -1.21387   1.86332  -1.03204
 282        4PX         0.00955  -0.00607  -0.00363  -0.00024   0.00248
 283        4PY        -0.02051  -0.00615   0.02549  -0.02088  -0.00309
 284        4PZ         0.00697   0.00241   0.00061   0.01642  -0.00673
 285 15  H  1S          0.00038   0.00158   0.00059  -0.01275   0.00755
 286        2S          0.05829   0.03888  -0.02774   0.06412  -0.08269
 287        3S         -1.46263   0.00773   0.83678  -1.98688   0.78663
 288        4PX         0.02445  -0.00606  -0.00910   0.02117  -0.00794
 289        4PY         0.00080  -0.00731   0.01299   0.00227  -0.00057
 290        4PZ         0.01038   0.00864  -0.00153   0.02335  -0.01611
 291 16  H  1S          0.00000  -0.02161  -0.02049   0.00000   0.00000
 292        2S          0.00000   0.06970   0.05780   0.00000   0.00000
 293        3S          0.00000  -1.83436  -1.43427   0.00000   0.00000
 294        4PX         0.00000   0.02315   0.01334   0.00000   0.00000
 295        4PY         0.00765   0.00000   0.00000  -0.00548  -0.00059
 296        4PZ         0.00000  -0.02588  -0.00853   0.00000   0.00000
 297 17  H  1S         -0.01030  -0.03021   0.00664  -0.00494   0.00087
 298        2S          0.06160  -0.07867   0.06215   0.04952   0.09640
 299        3S         -1.16231   0.19887  -1.21387  -1.86332   1.03204
 300        4PX        -0.00955  -0.00607  -0.00363   0.00024  -0.00248
 301        4PY        -0.02051   0.00615  -0.02549  -0.02088  -0.00309
 302        4PZ        -0.00697   0.00241   0.00061  -0.01642   0.00673
 303 18  H  1S         -0.00038   0.00158   0.00059   0.01275  -0.00755
 304        2S         -0.05829   0.03888  -0.02774  -0.06412   0.08269
 305        3S          1.46263   0.00773   0.83678   1.98688  -0.78663
 306        4PX        -0.02445  -0.00606  -0.00910  -0.02117   0.00794
 307        4PY         0.00080   0.00731  -0.01299   0.00227  -0.00057
 308        4PZ        -0.01038   0.00864  -0.00153  -0.02335   0.01611
 309 19  C  1S          0.00000   0.01095   0.00000   0.00000   0.00000
 310        2S          0.00000   0.02367   0.00000   0.00000   0.00000
 311        3S          0.00000  -0.06670   0.00000   0.00000   0.00000
 312        4S          0.00000   0.11512   0.00000   0.00000   0.00000
 313        5S          0.00000  -3.01023   0.00000   0.00000   0.00000
 314        6PX         0.00000   0.00000  -0.03413   0.00000   0.00000
 315        6PY        -0.09175   0.00000   0.00000   0.00000   0.16480
 316        6PZ         0.00000  -0.08601   0.00000   0.00000   0.00000
 317        7PX         0.00000   0.00000  -0.07754   0.00000   0.00000
 318        7PY         0.01342   0.00000   0.00000   0.00000  -0.07947
 319        7PZ         0.00000   0.09016   0.00000   0.00000   0.00000
 320        8PX         0.00000   0.00000  -1.32009   0.00000   0.00000
 321        8PY        -1.71203   0.00000   0.00000   0.00000   2.25748
 322        8PZ         0.00000  -0.53841   0.00000   0.00000   0.00000
 323        9D 0        0.00000   0.00384   0.00000   0.00000   0.00000
 324        9D+1        0.00000   0.00000  -0.01046   0.00000   0.00000
 325        9D-1        0.00357   0.00000   0.00000   0.00000  -0.00965
 326        9D+2        0.00000  -0.00074   0.00000   0.00000   0.00000
 327        9D-2        0.00000   0.00000   0.00000  -0.00392   0.00000
 328       10D 0        0.00000  -0.00164   0.00000   0.00000   0.00000
 329       10D+1        0.00000   0.00000  -0.03991   0.00000   0.00000
 330       10D-1        0.05961   0.00000   0.00000   0.00000   0.03595
 331       10D+2        0.00000  -0.10411   0.00000   0.00000   0.00000
 332       10D-2        0.00000   0.00000   0.00000  -0.01797   0.00000
 333       11F 0        0.00000  -0.00877   0.00000   0.00000   0.00000
 334       11F+1        0.00000   0.00000   0.00119   0.00000   0.00000
 335       11F-1        0.00255   0.00000   0.00000   0.00000  -0.00966
 336       11F+2        0.00000  -0.01325   0.00000   0.00000   0.00000
 337       11F-2        0.00000   0.00000   0.00000   0.00333   0.00000
 338       11F+3        0.00000   0.00000   0.00608   0.00000   0.00000
 339       11F-3       -0.00301   0.00000   0.00000   0.00000   0.00263
 340 20  H  1S         -0.00697   0.01295   0.00000   0.00000  -0.00347
 341        2S          0.03384  -0.12649   0.00000   0.00000  -0.05630
 342        3S         -1.36455   1.49926   0.00000   0.00000   2.04056
 343        4PX         0.00000   0.00000  -0.01029  -0.00104   0.00000
 344        4PY         0.01585  -0.02736   0.00000   0.00000  -0.02236
 345        4PZ        -0.01328   0.02321   0.00000   0.00000   0.01863
 346 21  H  1S          0.00697   0.01295   0.00000   0.00000   0.00347
 347        2S         -0.03384  -0.12649   0.00000   0.00000   0.05630
 348        3S          1.36455   1.49926   0.00000   0.00000  -2.04056
 349        4PX         0.00000   0.00000  -0.01029   0.00104   0.00000
 350        4PY         0.01585   0.02736   0.00000   0.00000  -0.02236
 351        4PZ         0.01328   0.02321   0.00000   0.00000  -0.01863
                          51        52        53        54        55
                        (A1)--V   (A2)--V   (B1)--V   (B2)--V   (A1)--V
     Eigenvalues --     0.26569   0.26675   0.27540   0.27931   0.28675
   1 1   C  1S         -0.00727   0.00000   0.00000   0.01593   0.00223
   2        2S         -0.01838   0.00000   0.00000   0.03413   0.00204
   3        3S          0.08837   0.00000   0.00000   0.02668   0.10482
   4        4S         -0.61737   0.00000   0.00000  -0.98543  -1.22867
   5        5S          4.70338   0.00000   0.00000   6.13511   2.21272
   6        6PX         0.00000  -0.03918   0.13759   0.00000   0.00000
   7        6PY         0.07315   0.00000   0.00000   0.01722  -0.04307
   8        6PZ        -0.03161   0.00000   0.00000   0.10124  -0.10771
   9        7PX         0.00000  -0.16030   0.17560   0.00000   0.00000
  10        7PY         0.14709   0.00000   0.00000   0.37299   0.01698
  11        7PZ        -0.13450   0.00000   0.00000   0.11780  -0.40886
  12        8PX         0.00000  -1.06999   1.05928   0.00000   0.00000
  13        8PY         0.25208   0.00000   0.00000   0.23566  -0.60902
  14        8PZ         1.48157   0.00000   0.00000   2.53687   1.59353
  15        9D 0       -0.00058   0.00000   0.00000  -0.00748  -0.01395
  16        9D+1        0.00000  -0.00858   0.00424   0.00000   0.00000
  17        9D-1        0.00609   0.00000   0.00000   0.00125   0.01255
  18        9D+2        0.01086   0.00000   0.00000  -0.00437  -0.00054
  19        9D-2        0.00000   0.00284  -0.00659   0.00000   0.00000
  20       10D 0       -0.02766   0.00000   0.00000   0.06389   0.00001
  21       10D+1        0.00000  -0.04912  -0.04165   0.00000   0.00000
  22       10D-1        0.00450   0.00000   0.00000   0.03053   0.01035
  23       10D+2       -0.01034   0.00000   0.00000   0.14692  -0.03506
  24       10D-2        0.00000  -0.00572  -0.02571   0.00000   0.00000
  25       11F 0       -0.00309   0.00000   0.00000   0.00148  -0.00146
  26       11F+1        0.00000  -0.00411  -0.00148   0.00000   0.00000
  27       11F-1        0.00404   0.00000   0.00000  -0.01128   0.00381
  28       11F+2        0.00246   0.00000   0.00000   0.00634  -0.00085
  29       11F-2        0.00000   0.00018  -0.00184   0.00000   0.00000
  30       11F+3        0.00000  -0.00471  -0.00255   0.00000   0.00000
  31       11F-3        0.00045   0.00000   0.00000  -0.00695  -0.00038
  32 2   C  1S         -0.00727   0.00000   0.00000  -0.01593   0.00223
  33        2S         -0.01838   0.00000   0.00000  -0.03413   0.00204
  34        3S          0.08837   0.00000   0.00000  -0.02668   0.10482
  35        4S         -0.61737   0.00000   0.00000   0.98543  -1.22867
  36        5S          4.70338   0.00000   0.00000  -6.13511   2.21272
  37        6PX         0.00000   0.03918   0.13759   0.00000   0.00000
  38        6PY        -0.07315   0.00000   0.00000   0.01722   0.04307
  39        6PZ        -0.03161   0.00000   0.00000  -0.10124  -0.10771
  40        7PX         0.00000   0.16030   0.17560   0.00000   0.00000
  41        7PY        -0.14709   0.00000   0.00000   0.37299  -0.01698
  42        7PZ        -0.13450   0.00000   0.00000  -0.11780  -0.40886
  43        8PX         0.00000   1.06999   1.05928   0.00000   0.00000
  44        8PY        -0.25208   0.00000   0.00000   0.23566   0.60902
  45        8PZ         1.48157   0.00000   0.00000  -2.53687   1.59353
  46        9D 0       -0.00058   0.00000   0.00000   0.00748  -0.01395
  47        9D+1        0.00000   0.00858   0.00424   0.00000   0.00000
  48        9D-1       -0.00609   0.00000   0.00000   0.00125  -0.01255
  49        9D+2        0.01086   0.00000   0.00000   0.00437  -0.00054
  50        9D-2        0.00000   0.00284   0.00659   0.00000   0.00000
  51       10D 0       -0.02766   0.00000   0.00000  -0.06389   0.00001
  52       10D+1        0.00000   0.04912  -0.04165   0.00000   0.00000
  53       10D-1       -0.00450   0.00000   0.00000   0.03053  -0.01035
  54       10D+2       -0.01034   0.00000   0.00000  -0.14692  -0.03506
  55       10D-2        0.00000  -0.00572   0.02571   0.00000   0.00000
  56       11F 0       -0.00309   0.00000   0.00000  -0.00148  -0.00146
  57       11F+1        0.00000   0.00411  -0.00148   0.00000   0.00000
  58       11F-1       -0.00404   0.00000   0.00000  -0.01128  -0.00381
  59       11F+2        0.00246   0.00000   0.00000  -0.00634  -0.00085
  60       11F-2        0.00000   0.00018   0.00184   0.00000   0.00000
  61       11F+3        0.00000   0.00471  -0.00255   0.00000   0.00000
  62       11F-3       -0.00045   0.00000   0.00000  -0.00695   0.00038
  63 3   C  1S         -0.00486  -0.00761   0.00215   0.00303   0.00168
  64        2S         -0.01022  -0.01647   0.00467   0.00631   0.00288
  65        3S         -0.02308  -0.01101  -0.00046  -0.01040   0.01731
  66        4S          0.33867   0.36580  -0.00718  -0.13095  -0.20499
  67        5S         -2.27775  -1.03968  -2.56367   4.09341  -1.52510
  68        6PX        -0.01894  -0.02386   0.04257   0.00589  -0.05800
  69        6PY         0.05998   0.11207  -0.02799   0.03308  -0.02687
  70        6PZ         0.03235   0.09783   0.02170   0.07582  -0.03266
  71        7PX         0.00997   0.04650  -0.03061  -0.00487   0.00014
  72        7PY         0.04918   0.10878  -0.05666   0.08256  -0.00734
  73        7PZ         0.05669   0.12845  -0.06408   0.03672  -0.07360
  74        8PX         1.16132   0.25187   1.33829  -1.41614  -0.62816
  75        8PY         0.25285  -0.00208  -1.17629   1.31534  -0.27276
  76        8PZ         0.41066   1.19987   0.28485   1.19195   0.09013
  77        9D 0       -0.00089  -0.00906  -0.00406   0.00048  -0.00347
  78        9D+1        0.00283   0.00027   0.00874  -0.00758  -0.00239
  79        9D-1       -0.00525  -0.00640  -0.00377  -0.01223  -0.00197
  80        9D+2        0.00219   0.00047   0.01135   0.00498  -0.00486
  81        9D-2       -0.00793  -0.00559  -0.01016   0.00257   0.00995
  82       10D 0        0.02039  -0.00141   0.02324   0.00568   0.02019
  83       10D+1       -0.01883  -0.05297   0.01483  -0.01089   0.02471
  84       10D-1       -0.00678  -0.01764   0.00952   0.02007   0.04310
  85       10D+2       -0.01688   0.00080   0.01226   0.00573   0.01029
  86       10D-2        0.00908   0.03200  -0.00541  -0.01701  -0.02769
  87       11F 0        0.00110  -0.00315  -0.00002  -0.00273   0.00401
  88       11F+1        0.00108   0.00142   0.00027  -0.00075  -0.00226
  89       11F-1        0.00102  -0.00093   0.00320   0.00159   0.00069
  90       11F+2       -0.00837  -0.00800   0.00281  -0.00289  -0.00299
  91       11F-2       -0.00130  -0.00163   0.00079   0.00079   0.00126
  92       11F+3        0.00379   0.00540  -0.00061   0.00070  -0.00031
  93       11F-3        0.00094   0.00162  -0.00084  -0.00133  -0.00148
  94 4   C  1S         -0.00830   0.00000  -0.00124   0.00000  -0.01225
  95        2S         -0.01813   0.00000  -0.00375   0.00000  -0.02694
  96        3S          0.01906   0.00000   0.03795   0.00000   0.03863
  97        4S          0.30197   0.00000  -0.42802   0.00000   0.30396
  98        5S         -0.38730   0.00000   4.24146   0.00000   0.32062
  99        6PX        -0.11795   0.00000  -0.05650   0.00000  -0.01132
 100        6PY         0.00000   0.13912   0.00000   0.11509   0.00000
 101        6PZ         0.09054   0.00000   0.08460   0.00000  -0.05916
 102        7PX        -0.08118   0.00000  -0.09505   0.00000  -0.06446
 103        7PY         0.00000   0.08756   0.00000   0.20845   0.00000
 104        7PZ         0.19811   0.00000   0.15552   0.00000   0.12582
 105        8PX        -0.85948   0.00000  -1.36766   0.00000   1.14533
 106        8PY         0.00000   1.79090   0.00000   2.11172   0.00000
 107        8PZ         1.30719   0.00000  -1.84782   0.00000  -0.38722
 108        9D 0        0.01114   0.00000  -0.01342   0.00000  -0.00253
 109        9D+1        0.00538   0.00000  -0.00981   0.00000   0.00138
 110        9D-1        0.00000   0.02404   0.00000   0.00733   0.00000
 111        9D+2       -0.01260   0.00000   0.00747   0.00000   0.01682
 112        9D-2        0.00000   0.00468   0.00000   0.00637   0.00000
 113       10D 0        0.00907   0.00000   0.02024   0.00000   0.01172
 114       10D+1       -0.05990   0.00000   0.03129   0.00000  -0.10408
 115       10D-1        0.00000   0.00135   0.00000  -0.03659   0.00000
 116       10D+2       -0.00273   0.00000  -0.02743   0.00000  -0.01634
 117       10D-2        0.00000  -0.01017   0.00000   0.01148   0.00000
 118       11F 0       -0.00379   0.00000   0.00329   0.00000  -0.00348
 119       11F+1       -0.00174   0.00000  -0.00059   0.00000   0.00544
 120       11F-1        0.00000   0.00240   0.00000   0.00455   0.00000
 121       11F+2        0.00399   0.00000  -0.00040   0.00000   0.00551
 122       11F-2        0.00000  -0.00176   0.00000   0.00352   0.00000
 123       11F+3       -0.00193   0.00000  -0.00206   0.00000  -0.00013
 124       11F-3        0.00000  -0.00236   0.00000  -0.00121   0.00000
 125 5   C  1S         -0.00486   0.00761   0.00215  -0.00303   0.00168
 126        2S         -0.01022   0.01647   0.00467  -0.00631   0.00288
 127        3S         -0.02308   0.01101  -0.00046   0.01040   0.01731
 128        4S          0.33867  -0.36580  -0.00718   0.13095  -0.20499
 129        5S         -2.27775   1.03968  -2.56367  -4.09341  -1.52510
 130        6PX        -0.01894   0.02386   0.04257  -0.00589  -0.05800
 131        6PY        -0.05998   0.11207   0.02799   0.03308   0.02687
 132        6PZ         0.03235  -0.09783   0.02170  -0.07582  -0.03266
 133        7PX         0.00997  -0.04650  -0.03061   0.00487   0.00014
 134        7PY        -0.04918   0.10878   0.05666   0.08256   0.00734
 135        7PZ         0.05669  -0.12845  -0.06408  -0.03672  -0.07360
 136        8PX         1.16132  -0.25187   1.33829   1.41614  -0.62816
 137        8PY        -0.25285  -0.00208   1.17629   1.31534   0.27276
 138        8PZ         0.41066  -1.19987   0.28485  -1.19195   0.09013
 139        9D 0       -0.00089   0.00906  -0.00406  -0.00048  -0.00347
 140        9D+1        0.00283  -0.00027   0.00874   0.00758  -0.00239
 141        9D-1        0.00525  -0.00640   0.00377  -0.01223   0.00197
 142        9D+2        0.00219  -0.00047   0.01135  -0.00498  -0.00486
 143        9D-2        0.00793  -0.00559   0.01016   0.00257  -0.00995
 144       10D 0        0.02039   0.00141   0.02324  -0.00568   0.02019
 145       10D+1       -0.01883   0.05297   0.01483   0.01089   0.02471
 146       10D-1        0.00678  -0.01764  -0.00952   0.02007  -0.04310
 147       10D+2       -0.01688  -0.00080   0.01226  -0.00573   0.01029
 148       10D-2       -0.00908   0.03200   0.00541  -0.01701   0.02769
 149       11F 0        0.00110   0.00315  -0.00002   0.00273   0.00401
 150       11F+1        0.00108  -0.00142   0.00027   0.00075  -0.00226
 151       11F-1       -0.00102  -0.00093  -0.00320   0.00159  -0.00069
 152       11F+2       -0.00837   0.00800   0.00281   0.00289  -0.00299
 153       11F-2        0.00130  -0.00163  -0.00079   0.00079  -0.00126
 154       11F+3        0.00379  -0.00540  -0.00061  -0.00070  -0.00031
 155       11F-3       -0.00094   0.00162   0.00084  -0.00133   0.00148
 156 6   H  1S         -0.00053   0.00061  -0.00236   0.02992  -0.00792
 157        2S         -0.06757  -0.12299   0.00984   0.02310  -0.00844
 158        3S          0.30195   1.01475  -0.39321   1.07154   0.90379
 159        4PX         0.01246   0.02544   0.00465   0.01100   0.00686
 160        4PY         0.00123   0.00204  -0.00719   0.00527   0.01299
 161        4PZ        -0.00443  -0.00526   0.01510  -0.00383  -0.00312
 162 7   H  1S          0.00059   0.01729  -0.02192   0.02454   0.02512
 163        2S         -0.05460  -0.07322  -0.00549   0.08371   0.20353
 164        3S          0.81138   0.37358  -0.64966  -0.15031  -0.17738
 165        4PX         0.00773   0.00365   0.00619  -0.00587  -0.00840
 166        4PY        -0.01195  -0.01528   0.00678   0.00948   0.01152
 167        4PZ         0.01018   0.00816  -0.00105   0.01220  -0.01397
 168 8   H  1S         -0.02735   0.00000  -0.01165   0.00000   0.01162
 169        2S         -0.10833   0.00000   0.02746   0.00000   0.02462
 170        3S         -0.06272   0.00000   0.64779   0.00000  -0.36699
 171        4PX        -0.00626   0.00000   0.00482   0.00000   0.00404
 172        4PY         0.00000   0.01916   0.00000   0.01328   0.00000
 173        4PZ         0.01863   0.00000  -0.01645   0.00000  -0.00372
 174 9   H  1S         -0.00053  -0.00061  -0.00236  -0.02992  -0.00792
 175        2S         -0.06757   0.12299   0.00984  -0.02310  -0.00844
 176        3S          0.30195  -1.01475  -0.39321  -1.07154   0.90379
 177        4PX         0.01246  -0.02544   0.00465  -0.01100   0.00686
 178        4PY        -0.00123   0.00204   0.00719   0.00527  -0.01299
 179        4PZ        -0.00443   0.00526   0.01510   0.00383  -0.00312
 180 10  H  1S          0.00059  -0.01729  -0.02192  -0.02454   0.02512
 181        2S         -0.05460   0.07322  -0.00549  -0.08371   0.20353
 182        3S          0.81138  -0.37358  -0.64966   0.15031  -0.17738
 183        4PX         0.00773  -0.00365   0.00619   0.00587  -0.00840
 184        4PY         0.01195  -0.01528  -0.00678   0.00948  -0.01152
 185        4PZ         0.01018  -0.00816  -0.00105  -0.01220  -0.01397
 186 11  C  1S         -0.00486   0.00761  -0.00215   0.00303   0.00168
 187        2S         -0.01022   0.01647  -0.00467   0.00631   0.00288
 188        3S         -0.02308   0.01101   0.00046  -0.01040   0.01731
 189        4S          0.33867  -0.36580   0.00718  -0.13095  -0.20499
 190        5S         -2.27775   1.03968   2.56367   4.09341  -1.52510
 191        6PX         0.01894  -0.02386   0.04257  -0.00589   0.05800
 192        6PY         0.05998  -0.11207   0.02799   0.03308  -0.02687
 193        6PZ         0.03235  -0.09783  -0.02170   0.07582  -0.03266
 194        7PX        -0.00997   0.04650  -0.03061   0.00487  -0.00014
 195        7PY         0.04918  -0.10878   0.05666   0.08256  -0.00734
 196        7PZ         0.05669  -0.12845   0.06408   0.03672  -0.07360
 197        8PX        -1.16132   0.25187   1.33829   1.41614   0.62816
 198        8PY         0.25285   0.00208   1.17629   1.31534  -0.27276
 199        8PZ         0.41066  -1.19987  -0.28485   1.19195   0.09013
 200        9D 0       -0.00089   0.00906   0.00406   0.00048  -0.00347
 201        9D+1       -0.00283   0.00027   0.00874   0.00758   0.00239
 202        9D-1       -0.00525   0.00640   0.00377  -0.01223  -0.00197
 203        9D+2        0.00219  -0.00047  -0.01135   0.00498  -0.00486
 204        9D-2        0.00793  -0.00559  -0.01016  -0.00257  -0.00995
 205       10D 0        0.02039   0.00141  -0.02324   0.00568   0.02019
 206       10D+1        0.01883  -0.05297   0.01483   0.01089  -0.02471
 207       10D-1       -0.00678   0.01764  -0.00952   0.02007   0.04310
 208       10D+2       -0.01688  -0.00080  -0.01226   0.00573   0.01029
 209       10D-2       -0.00908   0.03200  -0.00541   0.01701   0.02769
 210       11F 0        0.00110   0.00315   0.00002  -0.00273   0.00401
 211       11F+1       -0.00108   0.00142   0.00027   0.00075   0.00226
 212       11F-1        0.00102   0.00093  -0.00320   0.00159   0.00069
 213       11F+2       -0.00837   0.00800  -0.00281  -0.00289  -0.00299
 214       11F-2        0.00130  -0.00163   0.00079  -0.00079  -0.00126
 215       11F+3       -0.00379   0.00540  -0.00061  -0.00070   0.00031
 216       11F-3        0.00094  -0.00162   0.00084  -0.00133  -0.00148
 217 12  C  1S         -0.00830   0.00000   0.00124   0.00000  -0.01225
 218        2S         -0.01813   0.00000   0.00375   0.00000  -0.02694
 219        3S          0.01906   0.00000  -0.03795   0.00000   0.03863
 220        4S          0.30197   0.00000   0.42802   0.00000   0.30396
 221        5S         -0.38730   0.00000  -4.24146   0.00000   0.32062
 222        6PX         0.11795   0.00000  -0.05650   0.00000   0.01132
 223        6PY         0.00000  -0.13912   0.00000   0.11509   0.00000
 224        6PZ         0.09054   0.00000  -0.08460   0.00000  -0.05916
 225        7PX         0.08118   0.00000  -0.09505   0.00000   0.06446
 226        7PY         0.00000  -0.08756   0.00000   0.20845   0.00000
 227        7PZ         0.19811   0.00000  -0.15552   0.00000   0.12582
 228        8PX         0.85948   0.00000  -1.36766   0.00000  -1.14533
 229        8PY         0.00000  -1.79090   0.00000   2.11172   0.00000
 230        8PZ         1.30719   0.00000   1.84782   0.00000  -0.38722
 231        9D 0        0.01114   0.00000   0.01342   0.00000  -0.00253
 232        9D+1       -0.00538   0.00000  -0.00981   0.00000  -0.00138
 233        9D-1        0.00000  -0.02404   0.00000   0.00733   0.00000
 234        9D+2       -0.01260   0.00000  -0.00747   0.00000   0.01682
 235        9D-2        0.00000   0.00468   0.00000  -0.00637   0.00000
 236       10D 0        0.00907   0.00000  -0.02024   0.00000   0.01172
 237       10D+1        0.05990   0.00000   0.03129   0.00000   0.10408
 238       10D-1        0.00000  -0.00135   0.00000  -0.03659   0.00000
 239       10D+2       -0.00273   0.00000   0.02743   0.00000  -0.01634
 240       10D-2        0.00000  -0.01017   0.00000  -0.01148   0.00000
 241       11F 0       -0.00379   0.00000  -0.00329   0.00000  -0.00348
 242       11F+1        0.00174   0.00000  -0.00059   0.00000  -0.00544
 243       11F-1        0.00000  -0.00240   0.00000   0.00455   0.00000
 244       11F+2        0.00399   0.00000   0.00040   0.00000   0.00551
 245       11F-2        0.00000  -0.00176   0.00000  -0.00352   0.00000
 246       11F+3        0.00193   0.00000  -0.00206   0.00000   0.00013
 247       11F-3        0.00000   0.00236   0.00000  -0.00121   0.00000
 248 13  C  1S         -0.00486  -0.00761  -0.00215  -0.00303   0.00168
 249        2S         -0.01022  -0.01647  -0.00467  -0.00631   0.00288
 250        3S         -0.02308  -0.01101   0.00046   0.01040   0.01731
 251        4S          0.33867   0.36580   0.00718   0.13095  -0.20499
 252        5S         -2.27775  -1.03968   2.56367  -4.09341  -1.52510
 253        6PX         0.01894   0.02386   0.04257   0.00589   0.05800
 254        6PY        -0.05998  -0.11207  -0.02799   0.03308   0.02687
 255        6PZ         0.03235   0.09783  -0.02170  -0.07582  -0.03266
 256        7PX        -0.00997  -0.04650  -0.03061  -0.00487  -0.00014
 257        7PY        -0.04918  -0.10878  -0.05666   0.08256   0.00734
 258        7PZ         0.05669   0.12845   0.06408  -0.03672  -0.07360
 259        8PX        -1.16132  -0.25187   1.33829  -1.41614   0.62816
 260        8PY        -0.25285   0.00208  -1.17629   1.31534   0.27276
 261        8PZ         0.41066   1.19987  -0.28485  -1.19195   0.09013
 262        9D 0       -0.00089  -0.00906   0.00406  -0.00048  -0.00347
 263        9D+1       -0.00283  -0.00027   0.00874  -0.00758   0.00239
 264        9D-1        0.00525   0.00640  -0.00377  -0.01223   0.00197
 265        9D+2        0.00219   0.00047  -0.01135  -0.00498  -0.00486
 266        9D-2       -0.00793  -0.00559   0.01016  -0.00257   0.00995
 267       10D 0        0.02039  -0.00141  -0.02324  -0.00568   0.02019
 268       10D+1        0.01883   0.05297   0.01483  -0.01089  -0.02471
 269       10D-1        0.00678   0.01764   0.00952   0.02007  -0.04310
 270       10D+2       -0.01688   0.00080  -0.01226  -0.00573   0.01029
 271       10D-2        0.00908   0.03200   0.00541   0.01701  -0.02769
 272       11F 0        0.00110  -0.00315   0.00002   0.00273   0.00401
 273       11F+1       -0.00108  -0.00142   0.00027  -0.00075   0.00226
 274       11F-1       -0.00102   0.00093   0.00320   0.00159  -0.00069
 275       11F+2       -0.00837  -0.00800  -0.00281   0.00289  -0.00299
 276       11F-2       -0.00130  -0.00163  -0.00079  -0.00079   0.00126
 277       11F+3       -0.00379  -0.00540  -0.00061   0.00070   0.00031
 278       11F-3       -0.00094  -0.00162  -0.00084  -0.00133   0.00148
 279 14  H  1S          0.00059  -0.01729   0.02192   0.02454   0.02512
 280        2S         -0.05460   0.07322   0.00549   0.08371   0.20353
 281        3S          0.81138  -0.37358   0.64966  -0.15031  -0.17738
 282        4PX        -0.00773   0.00365   0.00619   0.00587   0.00840
 283        4PY        -0.01195   0.01528  -0.00678   0.00948   0.01152
 284        4PZ         0.01018  -0.00816   0.00105   0.01220  -0.01397
 285 15  H  1S         -0.00053  -0.00061   0.00236   0.02992  -0.00792
 286        2S         -0.06757   0.12299  -0.00984   0.02310  -0.00844
 287        3S          0.30195  -1.01475   0.39321   1.07154   0.90379
 288        4PX        -0.01246   0.02544   0.00465  -0.01100  -0.00686
 289        4PY         0.00123  -0.00204   0.00719   0.00527   0.01299
 290        4PZ        -0.00443   0.00526  -0.01510  -0.00383  -0.00312
 291 16  H  1S         -0.02735   0.00000   0.01165   0.00000   0.01162
 292        2S         -0.10833   0.00000  -0.02746   0.00000   0.02462
 293        3S         -0.06272   0.00000  -0.64779   0.00000  -0.36699
 294        4PX         0.00626   0.00000   0.00482   0.00000  -0.00404
 295        4PY         0.00000  -0.01916   0.00000   0.01328   0.00000
 296        4PZ         0.01863   0.00000   0.01645   0.00000  -0.00372
 297 17  H  1S          0.00059   0.01729   0.02192  -0.02454   0.02512
 298        2S         -0.05460  -0.07322   0.00549  -0.08371   0.20353
 299        3S          0.81138   0.37358   0.64966   0.15031  -0.17738
 300        4PX        -0.00773  -0.00365   0.00619  -0.00587   0.00840
 301        4PY         0.01195   0.01528   0.00678   0.00948  -0.01152
 302        4PZ         0.01018   0.00816   0.00105  -0.01220  -0.01397
 303 18  H  1S         -0.00053   0.00061   0.00236  -0.02992  -0.00792
 304        2S         -0.06757  -0.12299  -0.00984  -0.02310  -0.00844
 305        3S          0.30195   1.01475   0.39321  -1.07154   0.90379
 306        4PX        -0.01246  -0.02544   0.00465   0.01100  -0.00686
 307        4PY        -0.00123  -0.00204  -0.00719   0.00527  -0.01299
 308        4PZ        -0.00443  -0.00526  -0.01510   0.00383  -0.00312
 309 19  C  1S          0.01275   0.00000   0.00000   0.00000  -0.00548
 310        2S          0.02677   0.00000   0.00000   0.00000  -0.01311
 311        3S          0.00913   0.00000   0.00000   0.00000   0.01145
 312        4S         -0.29221   0.00000   0.00000   0.00000   0.54808
 313        5S         -1.48943   0.00000   0.00000   0.00000  -0.21752
 314        6PX         0.00000   0.00000   0.03269   0.00000   0.00000
 315        6PY         0.00000   0.00000   0.00000  -0.00805   0.00000
 316        6PZ         0.15549   0.00000   0.00000   0.00000  -0.07307
 317        7PX         0.00000   0.00000   0.14634   0.00000   0.00000
 318        7PY         0.00000   0.00000   0.00000  -0.00532   0.00000
 319        7PZ         0.27817   0.00000   0.00000   0.00000  -0.03125
 320        8PX         0.00000   0.00000  -1.13549   0.00000   0.00000
 321        8PY         0.00000   0.00000   0.00000  -0.58332   0.00000
 322        8PZ         1.44623   0.00000   0.00000   0.00000   1.47859
 323        9D 0        0.00110   0.00000   0.00000   0.00000   0.02048
 324        9D+1        0.00000   0.00000  -0.02430   0.00000   0.00000
 325        9D-1        0.00000   0.00000   0.00000   0.00771   0.00000
 326        9D+2        0.02634   0.00000   0.00000   0.00000   0.01147
 327        9D-2        0.00000   0.01758   0.00000   0.00000   0.00000
 328       10D 0       -0.03661   0.00000   0.00000   0.00000  -0.04774
 329       10D+1        0.00000   0.00000   0.01122   0.00000   0.00000
 330       10D-1        0.00000   0.00000   0.00000  -0.03191   0.00000
 331       10D+2       -0.02545   0.00000   0.00000   0.00000  -0.14139
 332       10D-2        0.00000   0.02968   0.00000   0.00000   0.00000
 333       11F 0        0.00127   0.00000   0.00000   0.00000  -0.01061
 334       11F+1        0.00000   0.00000   0.00053   0.00000   0.00000
 335       11F-1        0.00000   0.00000   0.00000  -0.00304   0.00000
 336       11F+2        0.00632   0.00000   0.00000   0.00000  -0.00319
 337       11F-2        0.00000  -0.00039   0.00000   0.00000   0.00000
 338       11F+3        0.00000   0.00000  -0.00149   0.00000   0.00000
 339       11F-3        0.00000   0.00000   0.00000   0.00704   0.00000
 340 20  H  1S         -0.04278   0.00000   0.00000  -0.00940  -0.01410
 341        2S         -0.10847   0.00000   0.00000  -0.06069  -0.19622
 342        3S         -0.89925   0.00000   0.00000  -0.19030  -0.09397
 343        4PX         0.00000  -0.01421  -0.01495   0.00000   0.00000
 344        4PY         0.01557   0.00000   0.00000  -0.00945  -0.00560
 345        4PZ         0.00905   0.00000   0.00000  -0.00585   0.02441
 346 21  H  1S         -0.04278   0.00000   0.00000   0.00940  -0.01410
 347        2S         -0.10847   0.00000   0.00000   0.06069  -0.19622
 348        3S         -0.89925   0.00000   0.00000   0.19030  -0.09397
 349        4PX         0.00000   0.01421  -0.01495   0.00000   0.00000
 350        4PY        -0.01557   0.00000   0.00000  -0.00945   0.00560
 351        4PZ         0.00905   0.00000   0.00000   0.00585   0.02441
                          56        57        58        59        60
                        (B1)--V   (A2)--V   (B2)--V   (B1)--V   (B1)--V
     Eigenvalues --     0.31215   0.31727   0.32347   0.33381   0.34240
   1 1   C  1S          0.00000   0.00000   0.00785   0.00000   0.00000
   2        2S          0.00000   0.00000   0.01627   0.00000   0.00000
   3        3S          0.00000   0.00000  -0.00567   0.00000   0.00000
   4        4S          0.00000   0.00000  -0.52247   0.00000   0.00000
   5        5S          0.00000   0.00000   3.51995   0.00000   0.00000
   6        6PX        -0.01169   0.08875   0.00000  -0.07287   0.01655
   7        6PY         0.00000   0.00000   0.02190   0.00000   0.00000
   8        6PZ         0.00000   0.00000  -0.01727   0.00000   0.00000
   9        7PX         0.02656   0.15768   0.00000  -0.09535   0.21411
  10        7PY         0.00000   0.00000   0.06525   0.00000   0.00000
  11        7PZ         0.00000   0.00000  -0.12220   0.00000   0.00000
  12        8PX        -0.69820   3.62799   0.00000  -1.94140  -1.04821
  13        8PY         0.00000   0.00000  -1.34584   0.00000   0.00000
  14        8PZ         0.00000   0.00000   0.97362   0.00000   0.00000
  15        9D 0        0.00000   0.00000  -0.00219   0.00000   0.00000
  16        9D+1        0.01652   0.00392   0.00000   0.01662   0.02419
  17        9D-1        0.00000   0.00000   0.00245   0.00000   0.00000
  18        9D+2        0.00000   0.00000  -0.00291   0.00000   0.00000
  19        9D-2        0.01289   0.00580   0.00000   0.00349   0.00999
  20       10D 0        0.00000   0.00000  -0.05150   0.00000   0.00000
  21       10D+1       -0.04447   0.00527   0.00000  -0.03252  -0.00212
  22       10D-1        0.00000   0.00000   0.04222   0.00000   0.00000
  23       10D+2        0.00000   0.00000  -0.01929   0.00000   0.00000
  24       10D-2       -0.01453  -0.01528   0.00000   0.01105  -0.05612
  25       11F 0        0.00000   0.00000  -0.00385   0.00000   0.00000
  26       11F+1       -0.00254  -0.00029   0.00000  -0.00326   0.00491
  27       11F-1        0.00000   0.00000   0.00470   0.00000   0.00000
  28       11F+2        0.00000   0.00000  -0.00165   0.00000   0.00000
  29       11F-2       -0.00627   0.00158   0.00000  -0.00325  -0.01129
  30       11F+3       -0.00155   0.00257   0.00000   0.00275  -0.00303
  31       11F-3        0.00000   0.00000   0.00651   0.00000   0.00000
  32 2   C  1S          0.00000   0.00000  -0.00785   0.00000   0.00000
  33        2S          0.00000   0.00000  -0.01627   0.00000   0.00000
  34        3S          0.00000   0.00000   0.00567   0.00000   0.00000
  35        4S          0.00000   0.00000   0.52247   0.00000   0.00000
  36        5S          0.00000   0.00000  -3.51995   0.00000   0.00000
  37        6PX        -0.01169  -0.08875   0.00000  -0.07287   0.01655
  38        6PY         0.00000   0.00000   0.02190   0.00000   0.00000
  39        6PZ         0.00000   0.00000   0.01727   0.00000   0.00000
  40        7PX         0.02656  -0.15768   0.00000  -0.09535   0.21411
  41        7PY         0.00000   0.00000   0.06525   0.00000   0.00000
  42        7PZ         0.00000   0.00000   0.12220   0.00000   0.00000
  43        8PX        -0.69820  -3.62799   0.00000  -1.94140  -1.04821
  44        8PY         0.00000   0.00000  -1.34584   0.00000   0.00000
  45        8PZ         0.00000   0.00000  -0.97362   0.00000   0.00000
  46        9D 0        0.00000   0.00000   0.00219   0.00000   0.00000
  47        9D+1        0.01652  -0.00392   0.00000   0.01662   0.02419
  48        9D-1        0.00000   0.00000   0.00245   0.00000   0.00000
  49        9D+2        0.00000   0.00000   0.00291   0.00000   0.00000
  50        9D-2       -0.01289   0.00580   0.00000  -0.00349  -0.00999
  51       10D 0        0.00000   0.00000   0.05150   0.00000   0.00000
  52       10D+1       -0.04447  -0.00527   0.00000  -0.03252  -0.00212
  53       10D-1        0.00000   0.00000   0.04222   0.00000   0.00000
  54       10D+2        0.00000   0.00000   0.01929   0.00000   0.00000
  55       10D-2        0.01453  -0.01528   0.00000  -0.01105   0.05612
  56       11F 0        0.00000   0.00000   0.00385   0.00000   0.00000
  57       11F+1       -0.00254   0.00029   0.00000  -0.00326   0.00491
  58       11F-1        0.00000   0.00000   0.00470   0.00000   0.00000
  59       11F+2        0.00000   0.00000   0.00165   0.00000   0.00000
  60       11F-2        0.00627   0.00158   0.00000   0.00325   0.01129
  61       11F+3       -0.00155  -0.00257   0.00000   0.00275  -0.00303
  62       11F-3        0.00000   0.00000   0.00651   0.00000   0.00000
  63 3   C  1S         -0.00292   0.00198  -0.01394   0.00025  -0.01043
  64        2S         -0.00574   0.00339  -0.02914   0.00027  -0.02123
  65        3S         -0.03097  -0.01209  -0.02680   0.00804  -0.06629
  66        4S          0.29580  -0.13077   0.76845  -0.15478   0.88590
  67        5S         -0.84750   3.15687   0.19962   2.98345   1.48072
  68        6PX        -0.06937   0.02433   0.03681  -0.05563  -0.04615
  69        6PY        -0.00674   0.06867   0.08651   0.03454   0.03516
  70        6PZ        -0.05892  -0.01759   0.11041  -0.06510   0.00995
  71        7PX        -0.11106   0.04602   0.00406  -0.17952  -0.12707
  72        7PY        -0.00127   0.00885   0.11497  -0.00323   0.16288
  73        7PZ        -0.15709   0.08864   0.13798  -0.04847   0.02267
  74        8PX        -0.53130  -0.99974   0.25656  -0.70429   0.61012
  75        8PY        -0.39889   1.47482  -0.70650   2.06046   0.37627
  76        8PZ        -0.03274  -1.89065   0.30338  -0.08199   0.00283
  77        9D 0       -0.00959   0.00248  -0.00820  -0.00360  -0.00251
  78        9D+1        0.00649  -0.00782   0.00742  -0.00728  -0.00065
  79        9D-1        0.00144   0.01222   0.00332  -0.01234   0.00546
  80        9D+2        0.00122  -0.01194  -0.01124   0.00143   0.01241
  81        9D-2        0.00473   0.00578  -0.00758   0.00732  -0.01382
  82       10D 0       -0.02464  -0.01778  -0.01303  -0.00781  -0.01714
  83       10D+1       -0.01127  -0.01679  -0.05540  -0.00848  -0.03762
  84       10D-1       -0.00683  -0.06908  -0.06077   0.03613  -0.04289
  85       10D+2        0.00294  -0.01592   0.09044  -0.01913  -0.04390
  86       10D-2        0.02278  -0.01646   0.01823  -0.03075   0.01899
  87       11F 0        0.00003  -0.00163   0.00119  -0.00259   0.00055
  88       11F+1        0.00389   0.00001   0.00057   0.00200   0.00414
  89       11F-1       -0.00216  -0.00212  -0.00303   0.00158  -0.00245
  90       11F+2       -0.00414  -0.00647  -0.00565  -0.00038  -0.00781
  91       11F-2        0.00274   0.00155  -0.00158  -0.00163  -0.00187
  92       11F+3       -0.00083   0.00329   0.00307   0.00045   0.00440
  93       11F-3        0.00333   0.00879   0.00398   0.00232   0.00167
  94 4   C  1S          0.00734   0.00000   0.00000  -0.00198   0.00599
  95        2S          0.01696   0.00000   0.00000  -0.00369   0.01461
  96        3S         -0.02802   0.00000   0.00000   0.01914  -0.03079
  97        4S         -0.00480   0.00000   0.00000   0.01108   0.35774
  98        5S         -1.52347   0.00000   0.00000  -2.63220  -1.31692
  99        6PX         0.12737   0.00000   0.00000  -0.08234   0.01612
 100        6PY         0.00000  -0.10410   0.09950   0.00000   0.00000
 101        6PZ        -0.07163   0.00000   0.00000   0.07986   0.06317
 102        7PX         0.11560   0.00000   0.00000  -0.20261  -0.09375
 103        7PY         0.00000  -0.24997  -0.07407   0.00000   0.00000
 104        7PZ        -0.09824   0.00000   0.00000   0.16582  -0.10745
 105        8PX         2.02125   0.00000   0.00000   0.58058   0.37484
 106        8PY         0.00000   0.28222   1.38893   0.00000   0.00000
 107        8PZ        -2.20490   0.00000   0.00000   1.87422   2.72651
 108        9D 0        0.00092   0.00000   0.00000  -0.00341   0.00737
 109        9D+1       -0.01918   0.00000   0.00000   0.00511   0.01370
 110        9D-1        0.00000   0.01408   0.02932   0.00000   0.00000
 111        9D+2        0.01396   0.00000   0.00000   0.01135  -0.01638
 112        9D-2        0.00000   0.00854   0.00146   0.00000   0.00000
 113       10D 0        0.04597   0.00000   0.00000   0.02134  -0.04378
 114       10D+1        0.02395   0.00000   0.00000   0.00126   0.02437
 115       10D-1        0.00000  -0.00277   0.05098   0.00000   0.00000
 116       10D+2       -0.03485   0.00000   0.00000  -0.01456   0.02261
 117       10D-2        0.00000  -0.01438  -0.03757   0.00000   0.00000
 118       11F 0        0.00508   0.00000   0.00000   0.00000   0.00367
 119       11F+1       -0.00590   0.00000   0.00000   0.00376  -0.00740
 120       11F-1        0.00000  -0.00163  -0.00530   0.00000   0.00000
 121       11F+2       -0.00534   0.00000   0.00000  -0.00658  -0.01421
 122       11F-2        0.00000  -0.00083  -0.00292   0.00000   0.00000
 123       11F+3        0.00219   0.00000   0.00000  -0.00048  -0.00368
 124       11F-3        0.00000  -0.00032   0.00250   0.00000   0.00000
 125 5   C  1S         -0.00292  -0.00198   0.01394   0.00025  -0.01043
 126        2S         -0.00574  -0.00339   0.02914   0.00027  -0.02123
 127        3S         -0.03097   0.01209   0.02680   0.00804  -0.06629
 128        4S          0.29580   0.13077  -0.76845  -0.15478   0.88590
 129        5S         -0.84750  -3.15687  -0.19962   2.98345   1.48072
 130        6PX        -0.06937  -0.02433  -0.03681  -0.05563  -0.04615
 131        6PY         0.00674   0.06867   0.08651  -0.03454  -0.03516
 132        6PZ        -0.05892   0.01759  -0.11041  -0.06510   0.00995
 133        7PX        -0.11106  -0.04602  -0.00406  -0.17952  -0.12707
 134        7PY         0.00127   0.00885   0.11497   0.00323  -0.16288
 135        7PZ        -0.15709  -0.08864  -0.13798  -0.04847   0.02267
 136        8PX        -0.53130   0.99974  -0.25656  -0.70429   0.61012
 137        8PY         0.39889   1.47482  -0.70650  -2.06046  -0.37627
 138        8PZ        -0.03274   1.89065  -0.30338  -0.08199   0.00283
 139        9D 0       -0.00959  -0.00248   0.00820  -0.00360  -0.00251
 140        9D+1        0.00649   0.00782  -0.00742  -0.00728  -0.00065
 141        9D-1       -0.00144   0.01222   0.00332   0.01234  -0.00546
 142        9D+2        0.00122   0.01194   0.01124   0.00143   0.01241
 143        9D-2       -0.00473   0.00578  -0.00758  -0.00732   0.01382
 144       10D 0       -0.02464   0.01778   0.01303  -0.00781  -0.01714
 145       10D+1       -0.01127   0.01679   0.05540  -0.00848  -0.03762
 146       10D-1        0.00683  -0.06908  -0.06077  -0.03613   0.04289
 147       10D+2        0.00294   0.01592  -0.09044  -0.01913  -0.04390
 148       10D-2       -0.02278  -0.01646   0.01823   0.03075  -0.01899
 149       11F 0        0.00003   0.00163  -0.00119  -0.00259   0.00055
 150       11F+1        0.00389  -0.00001  -0.00057   0.00200   0.00414
 151       11F-1        0.00216  -0.00212  -0.00303  -0.00158   0.00245
 152       11F+2       -0.00414   0.00647   0.00565  -0.00038  -0.00781
 153       11F-2       -0.00274   0.00155  -0.00158   0.00163   0.00187
 154       11F+3       -0.00083  -0.00329  -0.00307   0.00045   0.00440
 155       11F-3       -0.00333   0.00879   0.00398  -0.00232  -0.00167
 156 6   H  1S         -0.01960   0.01005  -0.03269   0.03020   0.03050
 157        2S         -0.13080  -0.06643  -0.25906   0.16255  -0.00581
 158        3S          0.48511  -0.64809   0.09066  -0.16992  -0.09552
 159        4PX         0.01758  -0.00461   0.02064  -0.00622   0.01777
 160        4PY         0.00151  -0.00499  -0.00079   0.01677  -0.01920
 161        4PZ         0.00076  -0.00761  -0.00716   0.00619  -0.00012
 162 7   H  1S          0.00921   0.01440   0.01128   0.02913  -0.03847
 163        2S         -0.01534  -0.16825  -0.04081   0.06370  -0.28878
 164        3S          0.04443   1.82343  -0.33379   1.34768   0.13397
 165        4PX        -0.00324  -0.00414   0.01465  -0.00830   0.00157
 166        4PY        -0.00966  -0.03435  -0.01459  -0.00700  -0.01584
 167        4PZ        -0.00647   0.00330  -0.00732   0.00676   0.01266
 168 8   H  1S         -0.02747   0.00000   0.00000   0.03774   0.01088
 169        2S         -0.00468   0.00000   0.00000   0.17035   0.14449
 170        3S         -0.46869   0.00000   0.00000  -0.48160  -1.75636
 171        4PX        -0.00027   0.00000   0.00000  -0.00438  -0.03123
 172        4PY         0.00000   0.01731   0.02484   0.00000   0.00000
 173        4PZ        -0.01712   0.00000   0.00000  -0.00969   0.00115
 174 9   H  1S         -0.01960  -0.01005   0.03269   0.03020   0.03050
 175        2S         -0.13080   0.06643   0.25906   0.16255  -0.00581
 176        3S          0.48511   0.64809  -0.09066  -0.16992  -0.09552
 177        4PX         0.01758   0.00461  -0.02064  -0.00622   0.01777
 178        4PY        -0.00151  -0.00499  -0.00079  -0.01677   0.01920
 179        4PZ         0.00076   0.00761   0.00716   0.00619  -0.00012
 180 10  H  1S          0.00921  -0.01440  -0.01128   0.02913  -0.03847
 181        2S         -0.01534   0.16825   0.04081   0.06370  -0.28878
 182        3S          0.04443  -1.82343   0.33379   1.34768   0.13397
 183        4PX        -0.00324   0.00414  -0.01465  -0.00830   0.00157
 184        4PY         0.00966  -0.03435  -0.01459   0.00700   0.01584
 185        4PZ        -0.00647  -0.00330   0.00732   0.00676   0.01266
 186 11  C  1S          0.00292  -0.00198  -0.01394  -0.00025   0.01043
 187        2S          0.00574  -0.00339  -0.02914  -0.00027   0.02123
 188        3S          0.03097   0.01209  -0.02680  -0.00804   0.06629
 189        4S         -0.29580   0.13077   0.76845   0.15478  -0.88590
 190        5S          0.84750  -3.15687   0.19962  -2.98345  -1.48072
 191        6PX        -0.06937   0.02433  -0.03681  -0.05563  -0.04615
 192        6PY         0.00674  -0.06867   0.08651  -0.03454  -0.03516
 193        6PZ         0.05892   0.01759   0.11041   0.06510  -0.00995
 194        7PX        -0.11106   0.04602  -0.00406  -0.17952  -0.12707
 195        7PY         0.00127  -0.00885   0.11497   0.00323  -0.16288
 196        7PZ         0.15709  -0.08864   0.13798   0.04847  -0.02267
 197        8PX        -0.53130  -0.99974  -0.25656  -0.70429   0.61012
 198        8PY         0.39889  -1.47482  -0.70650  -2.06046  -0.37627
 199        8PZ         0.03274   1.89065   0.30338   0.08199  -0.00283
 200        9D 0        0.00959  -0.00248  -0.00820   0.00360   0.00251
 201        9D+1        0.00649  -0.00782  -0.00742  -0.00728  -0.00065
 202        9D-1       -0.00144  -0.01222   0.00332   0.01234  -0.00546
 203        9D+2       -0.00122   0.01194  -0.01124  -0.00143  -0.01241
 204        9D-2        0.00473   0.00578   0.00758   0.00732  -0.01382
 205       10D 0        0.02464   0.01778  -0.01303   0.00781   0.01714
 206       10D+1       -0.01127  -0.01679   0.05540  -0.00848  -0.03762
 207       10D-1        0.00683   0.06908  -0.06077  -0.03613   0.04289
 208       10D+2       -0.00294   0.01592   0.09044   0.01913   0.04390
 209       10D-2        0.02278  -0.01646  -0.01823  -0.03075   0.01899
 210       11F 0       -0.00003   0.00163   0.00119   0.00259  -0.00055
 211       11F+1        0.00389   0.00001  -0.00057   0.00200   0.00414
 212       11F-1        0.00216   0.00212  -0.00303  -0.00158   0.00245
 213       11F+2        0.00414   0.00647  -0.00565   0.00038   0.00781
 214       11F-2        0.00274   0.00155   0.00158  -0.00163  -0.00187
 215       11F+3       -0.00083   0.00329  -0.00307   0.00045   0.00440
 216       11F-3       -0.00333  -0.00879   0.00398  -0.00232  -0.00167
 217 12  C  1S         -0.00734   0.00000   0.00000   0.00198  -0.00599
 218        2S         -0.01696   0.00000   0.00000   0.00369  -0.01461
 219        3S          0.02802   0.00000   0.00000  -0.01914   0.03079
 220        4S          0.00480   0.00000   0.00000  -0.01108  -0.35774
 221        5S          1.52347   0.00000   0.00000   2.63220   1.31692
 222        6PX         0.12737   0.00000   0.00000  -0.08234   0.01612
 223        6PY         0.00000   0.10410   0.09950   0.00000   0.00000
 224        6PZ         0.07163   0.00000   0.00000  -0.07986  -0.06317
 225        7PX         0.11560   0.00000   0.00000  -0.20261  -0.09375
 226        7PY         0.00000   0.24997  -0.07407   0.00000   0.00000
 227        7PZ         0.09824   0.00000   0.00000  -0.16582   0.10745
 228        8PX         2.02125   0.00000   0.00000   0.58058   0.37484
 229        8PY         0.00000  -0.28222   1.38893   0.00000   0.00000
 230        8PZ         2.20490   0.00000   0.00000  -1.87422  -2.72651
 231        9D 0       -0.00092   0.00000   0.00000   0.00341  -0.00737
 232        9D+1       -0.01918   0.00000   0.00000   0.00511   0.01370
 233        9D-1        0.00000  -0.01408   0.02932   0.00000   0.00000
 234        9D+2       -0.01396   0.00000   0.00000  -0.01135   0.01638
 235        9D-2        0.00000   0.00854  -0.00146   0.00000   0.00000
 236       10D 0       -0.04597   0.00000   0.00000  -0.02134   0.04378
 237       10D+1        0.02395   0.00000   0.00000   0.00126   0.02437
 238       10D-1        0.00000   0.00277   0.05098   0.00000   0.00000
 239       10D+2        0.03485   0.00000   0.00000   0.01456  -0.02261
 240       10D-2        0.00000  -0.01438   0.03757   0.00000   0.00000
 241       11F 0       -0.00508   0.00000   0.00000  -0.00000  -0.00367
 242       11F+1       -0.00590   0.00000   0.00000   0.00376  -0.00740
 243       11F-1        0.00000   0.00163  -0.00530   0.00000   0.00000
 244       11F+2        0.00534   0.00000   0.00000   0.00658   0.01421
 245       11F-2        0.00000  -0.00083   0.00292   0.00000   0.00000
 246       11F+3        0.00219   0.00000   0.00000  -0.00048  -0.00368
 247       11F-3        0.00000   0.00032   0.00250   0.00000   0.00000
 248 13  C  1S          0.00292   0.00198   0.01394  -0.00025   0.01043
 249        2S          0.00574   0.00339   0.02914  -0.00027   0.02123
 250        3S          0.03097  -0.01209   0.02680  -0.00804   0.06629
 251        4S         -0.29580  -0.13077  -0.76845   0.15478  -0.88590
 252        5S          0.84750   3.15687  -0.19962  -2.98345  -1.48072
 253        6PX        -0.06937  -0.02433   0.03681  -0.05563  -0.04615
 254        6PY        -0.00674  -0.06867   0.08651   0.03454   0.03516
 255        6PZ         0.05892  -0.01759  -0.11041   0.06510  -0.00995
 256        7PX        -0.11106  -0.04602   0.00406  -0.17952  -0.12707
 257        7PY        -0.00127  -0.00885   0.11497  -0.00323   0.16288
 258        7PZ         0.15709   0.08864  -0.13798   0.04847  -0.02267
 259        8PX        -0.53130   0.99974   0.25656  -0.70429   0.61012
 260        8PY        -0.39889  -1.47482  -0.70650   2.06046   0.37627
 261        8PZ         0.03274  -1.89065  -0.30338   0.08199  -0.00283
 262        9D 0        0.00959   0.00248   0.00820   0.00360   0.00251
 263        9D+1        0.00649   0.00782   0.00742  -0.00728  -0.00065
 264        9D-1        0.00144  -0.01222   0.00332  -0.01234   0.00546
 265        9D+2       -0.00122  -0.01194   0.01124  -0.00143  -0.01241
 266        9D-2       -0.00473   0.00578   0.00758  -0.00732   0.01382
 267       10D 0        0.02464  -0.01778   0.01303   0.00781   0.01714
 268       10D+1       -0.01127   0.01679  -0.05540  -0.00848  -0.03762
 269       10D-1       -0.00683   0.06908  -0.06077   0.03613  -0.04289
 270       10D+2       -0.00294  -0.01592  -0.09044   0.01913   0.04390
 271       10D-2       -0.02278  -0.01646  -0.01823   0.03075  -0.01899
 272       11F 0       -0.00003  -0.00163  -0.00119   0.00259  -0.00055
 273       11F+1        0.00389  -0.00001   0.00057   0.00200   0.00414
 274       11F-1       -0.00216   0.00212  -0.00303   0.00158  -0.00245
 275       11F+2        0.00414  -0.00647   0.00565   0.00038   0.00781
 276       11F-2       -0.00274   0.00155   0.00158   0.00163   0.00187
 277       11F+3       -0.00083  -0.00329   0.00307   0.00045   0.00440
 278       11F-3        0.00333  -0.00879   0.00398   0.00232   0.00167
 279 14  H  1S         -0.00921  -0.01440   0.01128  -0.02913   0.03847
 280        2S          0.01534   0.16825  -0.04081  -0.06370   0.28878
 281        3S         -0.04443  -1.82343  -0.33379  -1.34768  -0.13397
 282        4PX        -0.00324  -0.00414  -0.01465  -0.00830   0.00157
 283        4PY         0.00966   0.03435  -0.01459   0.00700   0.01584
 284        4PZ         0.00647  -0.00330  -0.00732  -0.00676  -0.01266
 285 15  H  1S          0.01960  -0.01005  -0.03269  -0.03020  -0.03050
 286        2S          0.13080   0.06643  -0.25906  -0.16255   0.00581
 287        3S         -0.48511   0.64809   0.09066   0.16992   0.09552
 288        4PX         0.01758  -0.00461  -0.02064  -0.00622   0.01777
 289        4PY        -0.00151   0.00499  -0.00079  -0.01677   0.01920
 290        4PZ        -0.00076   0.00761  -0.00716  -0.00619   0.00012
 291 16  H  1S          0.02747   0.00000   0.00000  -0.03774  -0.01088
 292        2S          0.00468   0.00000   0.00000  -0.17035  -0.14449
 293        3S          0.46869   0.00000   0.00000   0.48160   1.75636
 294        4PX        -0.00027   0.00000   0.00000  -0.00438  -0.03123
 295        4PY         0.00000  -0.01731   0.02484   0.00000   0.00000
 296        4PZ         0.01712   0.00000   0.00000   0.00969  -0.00115
 297 17  H  1S         -0.00921   0.01440  -0.01128  -0.02913   0.03847
 298        2S          0.01534  -0.16825   0.04081  -0.06370   0.28878
 299        3S         -0.04443   1.82343   0.33379  -1.34768  -0.13397
 300        4PX        -0.00324   0.00414   0.01465  -0.00830   0.00157
 301        4PY        -0.00966   0.03435  -0.01459  -0.00700  -0.01584
 302        4PZ         0.00647   0.00330   0.00732  -0.00676  -0.01266
 303 18  H  1S          0.01960   0.01005   0.03269  -0.03020  -0.03050
 304        2S          0.13080  -0.06643   0.25906  -0.16255   0.00581
 305        3S         -0.48511  -0.64809  -0.09066   0.16992   0.09552
 306        4PX         0.01758   0.00461   0.02064  -0.00622   0.01777
 307        4PY         0.00151   0.00499  -0.00079   0.01677  -0.01920
 308        4PZ        -0.00076  -0.00761   0.00716  -0.00619   0.00012
 309 19  C  1S          0.00000   0.00000   0.00000   0.00000   0.00000
 310        2S          0.00000   0.00000   0.00000   0.00000   0.00000
 311        3S          0.00000   0.00000   0.00000   0.00000   0.00000
 312        4S          0.00000   0.00000   0.00000   0.00000   0.00000
 313        5S          0.00000   0.00000   0.00000   0.00000   0.00000
 314        6PX         0.21701   0.00000   0.00000  -0.07396  -0.16516
 315        6PY         0.00000   0.00000   0.01310   0.00000   0.00000
 316        6PZ         0.00000   0.00000   0.00000   0.00000   0.00000
 317        7PX         0.37260   0.00000   0.00000   0.07898  -0.26534
 318        7PY         0.00000   0.00000   0.10257   0.00000   0.00000
 319        7PZ         0.00000   0.00000   0.00000   0.00000   0.00000
 320        8PX         3.44929   0.00000   0.00000  -1.80979  -0.40570
 321        8PY         0.00000   0.00000  -1.07775   0.00000   0.00000
 322        8PZ         0.00000   0.00000   0.00000   0.00000   0.00000
 323        9D 0        0.00000   0.00000   0.00000   0.00000   0.00000
 324        9D+1        0.01770   0.00000   0.00000  -0.02265   0.01362
 325        9D-1        0.00000   0.00000  -0.03301   0.00000   0.00000
 326        9D+2        0.00000   0.00000   0.00000   0.00000   0.00000
 327        9D-2        0.00000   0.00078   0.00000   0.00000   0.00000
 328       10D 0        0.00000   0.00000   0.00000   0.00000   0.00000
 329       10D+1       -0.01900   0.00000   0.00000  -0.00872  -0.03466
 330       10D-1        0.00000   0.00000   0.16607   0.00000   0.00000
 331       10D+2        0.00000   0.00000   0.00000   0.00000   0.00000
 332       10D-2        0.00000  -0.03027   0.00000   0.00000   0.00000
 333       11F 0        0.00000   0.00000   0.00000   0.00000   0.00000
 334       11F+1        0.00473   0.00000   0.00000   0.00069  -0.00545
 335       11F-1        0.00000   0.00000   0.00101   0.00000   0.00000
 336       11F+2        0.00000   0.00000   0.00000   0.00000   0.00000
 337       11F-2        0.00000   0.00314   0.00000   0.00000   0.00000
 338       11F+3       -0.00035   0.00000   0.00000  -0.00312   0.00353
 339       11F-3        0.00000   0.00000  -0.00360   0.00000   0.00000
 340 20  H  1S          0.00000   0.00000   0.07707   0.00000   0.00000
 341        2S          0.00000   0.00000   0.41298   0.00000   0.00000
 342        3S          0.00000   0.00000  -0.43469   0.00000   0.00000
 343        4PX         0.01427  -0.00402   0.00000  -0.01273   0.00258
 344        4PY         0.00000   0.00000   0.03315   0.00000   0.00000
 345        4PZ         0.00000   0.00000   0.00406   0.00000   0.00000
 346 21  H  1S          0.00000   0.00000  -0.07707   0.00000   0.00000
 347        2S          0.00000   0.00000  -0.41298   0.00000   0.00000
 348        3S          0.00000   0.00000   0.43469   0.00000   0.00000
 349        4PX         0.01427   0.00402   0.00000  -0.01273   0.00258
 350        4PY         0.00000   0.00000   0.03315   0.00000   0.00000
 351        4PZ         0.00000   0.00000  -0.00406   0.00000   0.00000
                          61        62        63        64        65
                        (A1)--V   (A2)--V   (A1)--V   (B2)--V   (B2)--V
     Eigenvalues --     0.34795   0.37612   0.38121   0.38464   0.39678
   1 1   C  1S          0.00809   0.00000   0.01810  -0.00150  -0.00479
   2        2S          0.02082   0.00000   0.03837  -0.00460  -0.01119
   3        3S         -0.11574   0.00000  -0.02569  -0.03062   0.12596
   4        4S          0.36628   0.00000  -0.80473   0.19371  -1.21259
   5        5S          0.57779   0.00000   2.44510  19.39975   9.74187
   6        6PX         0.00000   0.02615   0.00000   0.00000   0.00000
   7        6PY        -0.05275   0.00000   0.02068  -0.12215   0.09913
   8        6PZ        -0.09525   0.00000   0.01846  -0.10098  -0.12030
   9        7PX         0.00000   0.30827   0.00000   0.00000   0.00000
  10        7PY        -0.02090   0.00000   0.14542  -0.63697   0.22571
  11        7PZ        -0.04570   0.00000   0.09547  -0.07374  -0.40911
  12        8PX         0.00000   0.93984   0.00000   0.00000   0.00000
  13        8PY        -0.56725   0.00000  -1.27560  -7.70786  -0.29885
  14        8PZ         0.86680   0.00000   0.32414   1.54549   4.62501
  15        9D 0       -0.00922   0.00000   0.00846   0.00238  -0.00954
  16        9D+1        0.00000   0.00016   0.00000   0.00000   0.00000
  17        9D-1        0.00702   0.00000   0.01094   0.00152   0.00296
  18        9D+2        0.00362   0.00000   0.02832   0.02087  -0.01101
  19        9D-2        0.00000   0.00331   0.00000   0.00000   0.00000
  20       10D 0       -0.00917   0.00000  -0.08026  -0.12104   0.07847
  21       10D+1        0.00000   0.05881   0.00000   0.00000   0.00000
  22       10D-1        0.01335   0.00000  -0.04268  -0.09142  -0.04754
  23       10D+2        0.04777   0.00000  -0.03212  -0.14212  -0.00629
  24       10D-2        0.00000   0.00459   0.00000   0.00000   0.00000
  25       11F 0       -0.00439   0.00000   0.00105  -0.00783  -0.00372
  26       11F+1        0.00000   0.00123   0.00000   0.00000   0.00000
  27       11F-1        0.00134   0.00000   0.00079   0.00834  -0.00381
  28       11F+2        0.00720   0.00000  -0.00091  -0.00748  -0.00740
  29       11F-2        0.00000  -0.00340   0.00000   0.00000   0.00000
  30       11F+3        0.00000  -0.00102   0.00000   0.00000   0.00000
  31       11F-3        0.00241   0.00000   0.00354   0.01123  -0.00672
  32 2   C  1S          0.00809   0.00000   0.01810   0.00150   0.00479
  33        2S          0.02082   0.00000   0.03837   0.00460   0.01119
  34        3S         -0.11574   0.00000  -0.02569   0.03062  -0.12596
  35        4S          0.36628   0.00000  -0.80473  -0.19371   1.21259
  36        5S          0.57779   0.00000   2.44510 -19.39975  -9.74187
  37        6PX         0.00000  -0.02615   0.00000   0.00000   0.00000
  38        6PY         0.05275   0.00000  -0.02068  -0.12215   0.09913
  39        6PZ        -0.09525   0.00000   0.01846   0.10098   0.12030
  40        7PX         0.00000  -0.30827   0.00000   0.00000   0.00000
  41        7PY         0.02090   0.00000  -0.14542  -0.63697   0.22571
  42        7PZ        -0.04570   0.00000   0.09547   0.07374   0.40911
  43        8PX         0.00000  -0.93984   0.00000   0.00000   0.00000
  44        8PY         0.56725   0.00000   1.27560  -7.70786  -0.29885
  45        8PZ         0.86680   0.00000   0.32414  -1.54549  -4.62501
  46        9D 0       -0.00922   0.00000   0.00846  -0.00238   0.00954
  47        9D+1        0.00000  -0.00016   0.00000   0.00000   0.00000
  48        9D-1       -0.00702   0.00000  -0.01094   0.00152   0.00296
  49        9D+2        0.00362   0.00000   0.02832  -0.02087   0.01101
  50        9D-2        0.00000   0.00331   0.00000   0.00000   0.00000
  51       10D 0       -0.00917   0.00000  -0.08026   0.12104  -0.07847
  52       10D+1        0.00000  -0.05881   0.00000   0.00000   0.00000
  53       10D-1       -0.01335   0.00000   0.04268  -0.09142  -0.04754
  54       10D+2        0.04777   0.00000  -0.03212   0.14212   0.00629
  55       10D-2        0.00000   0.00459   0.00000   0.00000   0.00000
  56       11F 0       -0.00439   0.00000   0.00105   0.00783   0.00372
  57       11F+1        0.00000  -0.00123   0.00000   0.00000   0.00000
  58       11F-1       -0.00134   0.00000  -0.00079   0.00834  -0.00381
  59       11F+2        0.00720   0.00000  -0.00091   0.00748   0.00740
  60       11F-2        0.00000  -0.00340   0.00000   0.00000   0.00000
  61       11F+3        0.00000   0.00102   0.00000   0.00000   0.00000
  62       11F-3       -0.00241   0.00000  -0.00354   0.01123  -0.00672
  63 3   C  1S         -0.00601   0.00287  -0.00634   0.01117  -0.00442
  64        2S         -0.01286   0.00667  -0.01301   0.02417  -0.00996
  65        3S         -0.00241  -0.00878  -0.02900  -0.00769   0.07204
  66        4S          0.42186  -0.34989   0.39665  -0.50010  -0.20904
  67        5S          0.92196   0.99247  -0.91788   4.16309   3.84033
  68        6PX        -0.06221  -0.02870  -0.06734   0.08070  -0.00170
  69        6PY        -0.00471   0.02737  -0.02622  -0.00231   0.03334
  70        6PZ        -0.02605   0.00696  -0.09557   0.06747  -0.03527
  71        7PX         0.07227  -0.06780  -0.04862   0.00791  -0.08828
  72        7PY         0.13860   0.01831   0.03361  -0.07583  -0.07107
  73        7PZ         0.01328  -0.05684  -0.22338   0.06889  -0.20054
  74        8PX         0.19076  -1.94541   0.44955  -0.03992  -1.02241
  75        8PY        -0.55213   2.33941  -0.75874   2.39215  -0.22609
  76        8PZ        -0.28909   0.31397   0.46155   0.48631   0.30309
  77        9D 0        0.00452   0.00651  -0.00433  -0.00235   0.00161
  78        9D+1       -0.00444  -0.01329   0.00845   0.00291   0.00601
  79        9D-1        0.01348  -0.01330  -0.00550  -0.00006  -0.00989
  80        9D+2       -0.00318   0.00550  -0.00959   0.01526  -0.00388
  81        9D-2       -0.00687   0.01219  -0.00831   0.00786  -0.00837
  82       10D 0        0.01449  -0.04231   0.01047  -0.06243  -0.02753
  83       10D+1       -0.04525   0.05084  -0.08569   0.00892  -0.09714
  84       10D-1       -0.03452   0.00005   0.03006  -0.00783  -0.06029
  85       10D+2       -0.07972  -0.02412   0.02149   0.00564   0.07159
  86       10D-2        0.04581  -0.06248   0.00378   0.01278   0.01314
  87       11F 0        0.00164   0.00090   0.00125  -0.00133  -0.00294
  88       11F+1        0.00058   0.00046   0.00586  -0.00008   0.00330
  89       11F-1       -0.00468   0.00065   0.00209  -0.00331  -0.00605
  90       11F+2       -0.00014  -0.00277  -0.00423   0.00251   0.01413
  91       11F-2       -0.00288   0.00353   0.00024  -0.00334  -0.00357
  92       11F+3        0.00567  -0.00084   0.00408  -0.00069   0.00099
  93       11F-3       -0.00544   0.00210  -0.00199  -0.00187   0.00028
  94 4   C  1S         -0.00861   0.00000  -0.00466   0.00000   0.00000
  95        2S         -0.01767   0.00000  -0.00954   0.00000   0.00000
  96        3S         -0.04074   0.00000   0.03810   0.00000   0.00000
  97        4S          0.83895   0.00000   0.14679   0.00000   0.00000
  98        5S         -4.81905   0.00000   0.20977   0.00000   0.00000
  99        6PX        -0.02366   0.00000   0.04985   0.00000   0.00000
 100        6PY         0.00000   0.06478   0.00000   0.08029   0.13135
 101        6PZ        -0.07676   0.00000  -0.04146   0.00000   0.00000
 102        7PX         0.01149   0.00000   0.06004   0.00000   0.00000
 103        7PY         0.00000   0.27846   0.00000   0.07884   0.04514
 104        7PZ        -0.16918   0.00000  -0.08463   0.00000   0.00000
 105        8PX         1.85011   0.00000   0.37654   0.00000   0.00000
 106        8PY         0.00000  -0.07218   0.00000   1.27525  -0.71928
 107        8PZ         1.75939   0.00000   0.14188   0.00000   0.00000
 108        9D 0        0.00820   0.00000   0.00112   0.00000   0.00000
 109        9D+1        0.01336   0.00000   0.00166   0.00000   0.00000
 110        9D-1        0.00000  -0.00928   0.00000  -0.00074  -0.01120
 111        9D+2       -0.00860   0.00000   0.01248   0.00000   0.00000
 112        9D-2        0.00000   0.00362   0.00000  -0.00886  -0.00664
 113       10D 0       -0.03938   0.00000   0.00407   0.00000   0.00000
 114       10D+1       -0.01476   0.00000  -0.02177   0.00000   0.00000
 115       10D-1        0.00000   0.00670   0.00000   0.04756   0.21147
 116       10D+2        0.02618   0.00000   0.00630   0.00000   0.00000
 117       10D-2        0.00000   0.01483   0.00000   0.00766   0.04534
 118       11F 0       -0.00709   0.00000  -0.00117   0.00000   0.00000
 119       11F+1       -0.00324   0.00000  -0.00277   0.00000   0.00000
 120       11F-1        0.00000  -0.00011   0.00000   0.00066  -0.01509
 121       11F+2        0.00558   0.00000  -0.00941   0.00000   0.00000
 122       11F-2        0.00000   0.00344   0.00000   0.00229  -0.00306
 123       11F+3        0.00320   0.00000  -0.00455   0.00000   0.00000
 124       11F-3        0.00000   0.00530   0.00000   0.00279   0.00903
 125 5   C  1S         -0.00601  -0.00287  -0.00634  -0.01117   0.00442
 126        2S         -0.01286  -0.00667  -0.01301  -0.02417   0.00996
 127        3S         -0.00241   0.00878  -0.02900   0.00769  -0.07204
 128        4S          0.42186   0.34989   0.39665   0.50010   0.20904
 129        5S          0.92196  -0.99247  -0.91788  -4.16309  -3.84033
 130        6PX        -0.06221   0.02870  -0.06734  -0.08070   0.00170
 131        6PY         0.00471   0.02737   0.02622  -0.00231   0.03334
 132        6PZ        -0.02605  -0.00696  -0.09557  -0.06747   0.03527
 133        7PX         0.07227   0.06780  -0.04862  -0.00791   0.08828
 134        7PY        -0.13860   0.01831  -0.03361  -0.07583  -0.07107
 135        7PZ         0.01328   0.05684  -0.22338  -0.06889   0.20054
 136        8PX         0.19076   1.94541   0.44955   0.03992   1.02241
 137        8PY         0.55213   2.33941   0.75874   2.39215  -0.22609
 138        8PZ        -0.28909  -0.31397   0.46155  -0.48631  -0.30309
 139        9D 0        0.00452  -0.00651  -0.00433   0.00235  -0.00161
 140        9D+1       -0.00444   0.01329   0.00845  -0.00291  -0.00601
 141        9D-1       -0.01348  -0.01330   0.00550  -0.00006  -0.00989
 142        9D+2       -0.00318  -0.00550  -0.00959  -0.01526   0.00388
 143        9D-2        0.00687   0.01219   0.00831   0.00786  -0.00837
 144       10D 0        0.01449   0.04231   0.01047   0.06243   0.02753
 145       10D+1       -0.04525  -0.05084  -0.08569  -0.00892   0.09714
 146       10D-1        0.03452   0.00005  -0.03006  -0.00783  -0.06029
 147       10D+2       -0.07972   0.02412   0.02149  -0.00564  -0.07159
 148       10D-2       -0.04581  -0.06248  -0.00378   0.01278   0.01314
 149       11F 0        0.00164  -0.00090   0.00125   0.00133   0.00294
 150       11F+1        0.00058  -0.00046   0.00586   0.00008  -0.00330
 151       11F-1        0.00468   0.00065  -0.00209  -0.00331  -0.00605
 152       11F+2       -0.00014   0.00277  -0.00423  -0.00251  -0.01413
 153       11F-2        0.00288   0.00353  -0.00024  -0.00334  -0.00357
 154       11F+3        0.00567   0.00084   0.00408   0.00069  -0.00099
 155       11F-3        0.00544   0.00210   0.00199  -0.00187   0.00028
 156 6   H  1S         -0.00303   0.04820  -0.03972   0.03142  -0.01803
 157        2S         -0.12901   0.27704  -0.35381   0.13605  -0.07289
 158        3S          0.08531   1.49033   0.33966  -0.49687  -0.39972
 159        4PX         0.00741  -0.00663   0.01698  -0.00050  -0.00713
 160        4PY        -0.01693   0.01277  -0.00137   0.00050   0.00335
 161        4PZ        -0.01301  -0.00448  -0.02206   0.01824  -0.00465
 162 7   H  1S         -0.01899   0.03285   0.03015  -0.03119   0.01069
 163        2S         -0.08744   0.12090   0.16811  -0.14831   0.02769
 164        3S         -0.67077   1.47434  -0.42682   0.50193  -0.87646
 165        4PX         0.00031  -0.01180   0.01842  -0.01217   0.01551
 166        4PY         0.00191   0.00460   0.00343  -0.00196   0.00822
 167        4PZ        -0.00037   0.01930  -0.00987   0.00594   0.00467
 168 8   H  1S          0.01454   0.00000   0.01996   0.00000   0.00000
 169        2S         -0.10653   0.00000   0.24368   0.00000   0.00000
 170        3S         -0.35392   0.00000  -0.73135   0.00000   0.00000
 171        4PX         0.01042   0.00000  -0.00753   0.00000   0.00000
 172        4PY         0.00000   0.00461   0.00000  -0.00722  -0.01470
 173        4PZ         0.01654   0.00000  -0.02291   0.00000   0.00000
 174 9   H  1S         -0.00303  -0.04820  -0.03972  -0.03142   0.01803
 175        2S         -0.12901  -0.27704  -0.35381  -0.13605   0.07289
 176        3S          0.08531  -1.49033   0.33966   0.49687   0.39972
 177        4PX         0.00741   0.00663   0.01698   0.00050   0.00713
 178        4PY         0.01693   0.01277   0.00137   0.00050   0.00335
 179        4PZ        -0.01301   0.00448  -0.02206  -0.01824   0.00465
 180 10  H  1S         -0.01899  -0.03285   0.03015   0.03119  -0.01069
 181        2S         -0.08744  -0.12090   0.16811   0.14831  -0.02769
 182        3S         -0.67077  -1.47434  -0.42682  -0.50193   0.87646
 183        4PX         0.00031   0.01180   0.01842   0.01217  -0.01551
 184        4PY        -0.00191   0.00460  -0.00343  -0.00196   0.00822
 185        4PZ        -0.00037  -0.01930  -0.00987  -0.00594  -0.00467
 186 11  C  1S         -0.00601  -0.00287  -0.00634   0.01117  -0.00442
 187        2S         -0.01286  -0.00667  -0.01301   0.02417  -0.00996
 188        3S         -0.00241   0.00878  -0.02900  -0.00769   0.07204
 189        4S          0.42186   0.34989   0.39665  -0.50010  -0.20904
 190        5S          0.92196  -0.99247  -0.91788   4.16309   3.84033
 191        6PX         0.06221  -0.02870   0.06734  -0.08070   0.00170
 192        6PY        -0.00471  -0.02737  -0.02622  -0.00231   0.03334
 193        6PZ        -0.02605  -0.00696  -0.09557   0.06747  -0.03527
 194        7PX        -0.07227  -0.06780   0.04862  -0.00791   0.08828
 195        7PY         0.13860  -0.01831   0.03361  -0.07583  -0.07107
 196        7PZ         0.01328   0.05684  -0.22338   0.06889  -0.20054
 197        8PX        -0.19076  -1.94541  -0.44955   0.03992   1.02241
 198        8PY        -0.55213  -2.33941  -0.75874   2.39215  -0.22609
 199        8PZ        -0.28909  -0.31397   0.46155   0.48631   0.30309
 200        9D 0        0.00452  -0.00651  -0.00433  -0.00235   0.00161
 201        9D+1        0.00444  -0.01329  -0.00845  -0.00291  -0.00601
 202        9D-1        0.01348   0.01330  -0.00550  -0.00006  -0.00989
 203        9D+2       -0.00318  -0.00550  -0.00959   0.01526  -0.00388
 204        9D-2        0.00687   0.01219   0.00831  -0.00786   0.00837
 205       10D 0        0.01449   0.04231   0.01047  -0.06243  -0.02753
 206       10D+1        0.04525   0.05084   0.08569  -0.00892   0.09714
 207       10D-1       -0.03452  -0.00005   0.03006  -0.00783  -0.06029
 208       10D+2       -0.07972   0.02412   0.02149   0.00564   0.07159
 209       10D-2       -0.04581  -0.06248  -0.00378  -0.01278  -0.01314
 210       11F 0        0.00164  -0.00090   0.00125  -0.00133  -0.00294
 211       11F+1       -0.00058   0.00046  -0.00586   0.00008  -0.00330
 212       11F-1       -0.00468  -0.00065   0.00209  -0.00331  -0.00605
 213       11F+2       -0.00014   0.00277  -0.00423   0.00251   0.01413
 214       11F-2        0.00288   0.00353  -0.00024   0.00334   0.00357
 215       11F+3       -0.00567  -0.00084  -0.00408   0.00069  -0.00099
 216       11F-3       -0.00544  -0.00210  -0.00199  -0.00187   0.00028
 217 12  C  1S         -0.00861   0.00000  -0.00466   0.00000   0.00000
 218        2S         -0.01767   0.00000  -0.00954   0.00000   0.00000
 219        3S         -0.04074   0.00000   0.03810   0.00000   0.00000
 220        4S          0.83895   0.00000   0.14679   0.00000   0.00000
 221        5S         -4.81905   0.00000   0.20977   0.00000   0.00000
 222        6PX         0.02366   0.00000  -0.04985   0.00000   0.00000
 223        6PY         0.00000  -0.06478   0.00000   0.08029   0.13135
 224        6PZ        -0.07676   0.00000  -0.04146   0.00000   0.00000
 225        7PX        -0.01149   0.00000  -0.06004   0.00000   0.00000
 226        7PY         0.00000  -0.27846   0.00000   0.07884   0.04514
 227        7PZ        -0.16918   0.00000  -0.08463   0.00000   0.00000
 228        8PX        -1.85011   0.00000  -0.37654   0.00000   0.00000
 229        8PY         0.00000   0.07218   0.00000   1.27525  -0.71928
 230        8PZ         1.75939   0.00000   0.14188   0.00000   0.00000
 231        9D 0        0.00820   0.00000   0.00112   0.00000   0.00000
 232        9D+1       -0.01336   0.00000  -0.00166   0.00000   0.00000
 233        9D-1        0.00000   0.00928   0.00000  -0.00074  -0.01120
 234        9D+2       -0.00860   0.00000   0.01248   0.00000   0.00000
 235        9D-2        0.00000   0.00362   0.00000   0.00886   0.00664
 236       10D 0       -0.03938   0.00000   0.00407   0.00000   0.00000
 237       10D+1        0.01476   0.00000   0.02177   0.00000   0.00000
 238       10D-1        0.00000  -0.00670   0.00000   0.04756   0.21147
 239       10D+2        0.02618   0.00000   0.00630   0.00000   0.00000
 240       10D-2        0.00000   0.01483   0.00000  -0.00766  -0.04534
 241       11F 0       -0.00709   0.00000  -0.00117   0.00000   0.00000
 242       11F+1        0.00324   0.00000   0.00277   0.00000   0.00000
 243       11F-1        0.00000   0.00011   0.00000   0.00066  -0.01509
 244       11F+2        0.00558   0.00000  -0.00941   0.00000   0.00000
 245       11F-2        0.00000   0.00344   0.00000  -0.00229   0.00306
 246       11F+3       -0.00320   0.00000   0.00455   0.00000   0.00000
 247       11F-3        0.00000  -0.00530   0.00000   0.00279   0.00903
 248 13  C  1S         -0.00601   0.00287  -0.00634  -0.01117   0.00442
 249        2S         -0.01286   0.00667  -0.01301  -0.02417   0.00996
 250        3S         -0.00241  -0.00878  -0.02900   0.00769  -0.07204
 251        4S          0.42186  -0.34989   0.39665   0.50010   0.20904
 252        5S          0.92196   0.99247  -0.91788  -4.16309  -3.84033
 253        6PX         0.06221   0.02870   0.06734   0.08070  -0.00170
 254        6PY         0.00471  -0.02737   0.02622  -0.00231   0.03334
 255        6PZ        -0.02605   0.00696  -0.09557  -0.06747   0.03527
 256        7PX        -0.07227   0.06780   0.04862   0.00791  -0.08828
 257        7PY        -0.13860  -0.01831  -0.03361  -0.07583  -0.07107
 258        7PZ         0.01328  -0.05684  -0.22338  -0.06889   0.20054
 259        8PX        -0.19076   1.94541  -0.44955  -0.03992  -1.02241
 260        8PY         0.55213  -2.33941   0.75874   2.39215  -0.22609
 261        8PZ        -0.28909   0.31397   0.46155  -0.48631  -0.30309
 262        9D 0        0.00452   0.00651  -0.00433   0.00235  -0.00161
 263        9D+1        0.00444   0.01329  -0.00845   0.00291   0.00601
 264        9D-1       -0.01348   0.01330   0.00550  -0.00006  -0.00989
 265        9D+2       -0.00318   0.00550  -0.00959  -0.01526   0.00388
 266        9D-2       -0.00687   0.01219  -0.00831  -0.00786   0.00837
 267       10D 0        0.01449  -0.04231   0.01047   0.06243   0.02753
 268       10D+1        0.04525  -0.05084   0.08569   0.00892  -0.09714
 269       10D-1        0.03452  -0.00005  -0.03006  -0.00783  -0.06029
 270       10D+2       -0.07972  -0.02412   0.02149  -0.00564  -0.07159
 271       10D-2        0.04581  -0.06248   0.00378  -0.01278  -0.01314
 272       11F 0        0.00164   0.00090   0.00125   0.00133   0.00294
 273       11F+1       -0.00058  -0.00046  -0.00586  -0.00008   0.00330
 274       11F-1        0.00468  -0.00065  -0.00209  -0.00331  -0.00605
 275       11F+2       -0.00014  -0.00277  -0.00423  -0.00251  -0.01413
 276       11F-2       -0.00288   0.00353   0.00024   0.00334   0.00357
 277       11F+3       -0.00567   0.00084  -0.00408  -0.00069   0.00099
 278       11F-3        0.00544  -0.00210   0.00199  -0.00187   0.00028
 279 14  H  1S         -0.01899  -0.03285   0.03015  -0.03119   0.01069
 280        2S         -0.08744  -0.12090   0.16811  -0.14831   0.02769
 281        3S         -0.67077  -1.47434  -0.42682   0.50193  -0.87646
 282        4PX        -0.00031  -0.01180  -0.01842   0.01217  -0.01551
 283        4PY         0.00191  -0.00460   0.00343  -0.00196   0.00822
 284        4PZ        -0.00037  -0.01930  -0.00987   0.00594   0.00467
 285 15  H  1S         -0.00303  -0.04820  -0.03972   0.03142  -0.01803
 286        2S         -0.12901  -0.27704  -0.35381   0.13605  -0.07289
 287        3S          0.08531  -1.49033   0.33966  -0.49687  -0.39972
 288        4PX        -0.00741  -0.00663  -0.01698   0.00050   0.00713
 289        4PY        -0.01693  -0.01277  -0.00137   0.00050   0.00335
 290        4PZ        -0.01301   0.00448  -0.02206   0.01824  -0.00465
 291 16  H  1S          0.01454   0.00000   0.01996   0.00000   0.00000
 292        2S         -0.10653   0.00000   0.24368   0.00000   0.00000
 293        3S         -0.35392   0.00000  -0.73135   0.00000   0.00000
 294        4PX        -0.01042   0.00000   0.00753   0.00000   0.00000
 295        4PY         0.00000  -0.00461   0.00000  -0.00722  -0.01470
 296        4PZ         0.01654   0.00000  -0.02291   0.00000   0.00000
 297 17  H  1S         -0.01899   0.03285   0.03015   0.03119  -0.01069
 298        2S         -0.08744   0.12090   0.16811   0.14831  -0.02769
 299        3S         -0.67077   1.47434  -0.42682  -0.50193   0.87646
 300        4PX        -0.00031   0.01180  -0.01842  -0.01217   0.01551
 301        4PY        -0.00191  -0.00460  -0.00343  -0.00196   0.00822
 302        4PZ        -0.00037   0.01930  -0.00987  -0.00594  -0.00467
 303 18  H  1S         -0.00303   0.04820  -0.03972  -0.03142   0.01803
 304        2S         -0.12901   0.27704  -0.35381  -0.13605   0.07289
 305        3S          0.08531   1.49033   0.33966   0.49687   0.39972
 306        4PX        -0.00741   0.00663  -0.01698  -0.00050  -0.00713
 307        4PY         0.01693  -0.01277   0.00137   0.00050   0.00335
 308        4PZ        -0.01301  -0.00448  -0.02206  -0.01824   0.00465
 309 19  C  1S          0.01686   0.00000  -0.01512   0.00000   0.00000
 310        2S          0.03434   0.00000  -0.02985   0.00000   0.00000
 311        3S          0.08584   0.00000  -0.06098   0.00000   0.00000
 312        4S         -1.29802   0.00000   0.88482   0.00000   0.00000
 313        5S          5.17599   0.00000  -1.74152   0.00000   0.00000
 314        6PX         0.00000   0.00000   0.00000   0.00000   0.00000
 315        6PY         0.00000   0.00000   0.00000  -0.00663  -0.01079
 316        6PZ         0.04370   0.00000  -0.06970   0.00000   0.00000
 317        7PX         0.00000   0.00000   0.00000   0.00000   0.00000
 318        7PY         0.00000   0.00000   0.00000   0.06562   0.07822
 319        7PZ         0.21231   0.00000  -0.12742   0.00000   0.00000
 320        8PX         0.00000   0.00000   0.00000   0.00000   0.00000
 321        8PY         0.00000   0.00000   0.00000  -0.73021  -0.31253
 322        8PZ        -4.11847   0.00000  -0.25591   0.00000   0.00000
 323        9D 0       -0.01759   0.00000   0.00450   0.00000   0.00000
 324        9D+1        0.00000   0.00000   0.00000   0.00000   0.00000
 325        9D-1        0.00000   0.00000   0.00000  -0.00328  -0.00296
 326        9D+2       -0.01761   0.00000  -0.00576   0.00000   0.00000
 327        9D-2        0.00000  -0.00891   0.00000   0.00000   0.00000
 328       10D 0        0.02746   0.00000   0.02033   0.00000   0.00000
 329       10D+1        0.00000   0.00000   0.00000   0.00000   0.00000
 330       10D-1        0.00000   0.00000   0.00000   0.02968   0.09408
 331       10D+2        0.02162   0.00000  -0.01808   0.00000   0.00000
 332       10D-2        0.00000   0.01132   0.00000   0.00000   0.00000
 333       11F 0        0.00393   0.00000  -0.00366   0.00000   0.00000
 334       11F+1        0.00000   0.00000   0.00000   0.00000   0.00000
 335       11F-1        0.00000   0.00000   0.00000   0.00091   0.00352
 336       11F+2        0.01308   0.00000  -0.01014   0.00000   0.00000
 337       11F-2        0.00000  -0.00205   0.00000   0.00000   0.00000
 338       11F+3        0.00000   0.00000   0.00000   0.00000   0.00000
 339       11F-3        0.00000   0.00000   0.00000  -0.00077  -0.01003
 340 20  H  1S          0.03585   0.00000   0.01124   0.00786  -0.00582
 341        2S          0.26712   0.00000  -0.00449   0.09551   0.10088
 342        3S          0.69246   0.00000   0.77142  -0.52704  -0.80081
 343        4PX         0.00000   0.01517   0.00000   0.00000   0.00000
 344        4PY         0.00087   0.00000  -0.01117   0.00561   0.01241
 345        4PZ        -0.02420   0.00000   0.00928  -0.00805  -0.01255
 346 21  H  1S          0.03585   0.00000   0.01124  -0.00786   0.00582
 347        2S          0.26712   0.00000  -0.00449  -0.09551  -0.10088
 348        3S          0.69246   0.00000   0.77142   0.52704   0.80081
 349        4PX         0.00000  -0.01517   0.00000   0.00000   0.00000
 350        4PY        -0.00087   0.00000   0.01117   0.00561   0.01241
 351        4PZ        -0.02420   0.00000   0.00928   0.00805   0.01255
                          66        67        68        69        70
                        (A1)--V   (B1)--V   (A1)--V   (A1)--V   (A2)--V
     Eigenvalues --     0.42895   0.44481   0.45288   0.45793   0.46500
   1 1   C  1S         -0.00399   0.00000   0.02057  -0.00351   0.00000
   2        2S         -0.01089   0.00000   0.04383  -0.00650   0.00000
   3        3S          0.14663   0.00000  -0.09932  -0.06007   0.00000
   4        4S         -1.17961   0.00000  -0.33507   0.45985   0.00000
   5        5S         -0.14752   0.00000   3.23755  -1.84557   0.00000
   6        6PX         0.00000   0.11580   0.00000   0.00000   0.07913
   7        6PY         0.07788   0.00000  -0.05506   0.03160   0.00000
   8        6PZ        -0.04406   0.00000  -0.04297   0.01161   0.00000
   9        7PX         0.00000  -0.39189   0.00000   0.00000  -0.01801
  10        7PY         0.10864   0.00000  -0.08695   0.01548   0.00000
  11        7PZ        -0.32518   0.00000   0.25614   0.07629   0.00000
  12        8PX         0.00000  -1.42573   0.00000   0.00000   5.88521
  13        8PY        -1.75328   0.00000   0.24664   0.14368   0.00000
  14        8PZ         0.44948   0.00000   0.92305  -0.27657   0.00000
  15        9D 0        0.01612   0.00000  -0.00488  -0.00858   0.00000
  16        9D+1        0.00000   0.00985   0.00000   0.00000  -0.02937
  17        9D-1        0.01589   0.00000  -0.00073  -0.00662   0.00000
  18        9D+2        0.00110   0.00000   0.00248   0.00207   0.00000
  19        9D-2        0.00000  -0.02041   0.00000   0.00000   0.00252
  20       10D 0        0.08854   0.00000   0.04669  -0.00736   0.00000
  21       10D+1        0.00000  -0.26860   0.00000   0.00000   0.09676
  22       10D-1       -0.08977   0.00000   0.01938   0.00026   0.00000
  23       10D+2       -0.15582   0.00000   0.09611   0.07119   0.00000
  24       10D-2        0.00000  -0.22225   0.00000   0.00000  -0.12523
  25       11F 0        0.01416   0.00000  -0.00400  -0.00659   0.00000
  26       11F+1        0.00000  -0.00424   0.00000   0.00000   0.00390
  27       11F-1       -0.00057   0.00000  -0.00387  -0.00185   0.00000
  28       11F+2       -0.01076   0.00000   0.01100   0.00631   0.00000
  29       11F-2        0.00000  -0.01848   0.00000   0.00000  -0.00969
  30       11F+3        0.00000  -0.00772   0.00000   0.00000   0.00182
  31       11F-3       -0.00569   0.00000   0.00312   0.00195   0.00000
  32 2   C  1S         -0.00399   0.00000   0.02057  -0.00351   0.00000
  33        2S         -0.01089   0.00000   0.04383  -0.00650   0.00000
  34        3S          0.14663   0.00000  -0.09932  -0.06007   0.00000
  35        4S         -1.17961   0.00000  -0.33507   0.45985   0.00000
  36        5S         -0.14752   0.00000   3.23755  -1.84557   0.00000
  37        6PX         0.00000   0.11580   0.00000   0.00000  -0.07913
  38        6PY        -0.07788   0.00000   0.05506  -0.03160   0.00000
  39        6PZ        -0.04406   0.00000  -0.04297   0.01161   0.00000
  40        7PX         0.00000  -0.39189   0.00000   0.00000   0.01801
  41        7PY        -0.10864   0.00000   0.08695  -0.01548   0.00000
  42        7PZ        -0.32518   0.00000   0.25614   0.07629   0.00000
  43        8PX         0.00000  -1.42573   0.00000   0.00000  -5.88521
  44        8PY         1.75328   0.00000  -0.24664  -0.14368   0.00000
  45        8PZ         0.44948   0.00000   0.92305  -0.27657   0.00000
  46        9D 0        0.01612   0.00000  -0.00488  -0.00858   0.00000
  47        9D+1        0.00000   0.00985   0.00000   0.00000   0.02937
  48        9D-1       -0.01589   0.00000   0.00073   0.00662   0.00000
  49        9D+2        0.00110   0.00000   0.00248   0.00207   0.00000
  50        9D-2        0.00000   0.02041   0.00000   0.00000   0.00252
  51       10D 0        0.08854   0.00000   0.04669  -0.00736   0.00000
  52       10D+1        0.00000  -0.26860   0.00000   0.00000  -0.09676
  53       10D-1        0.08977   0.00000  -0.01938  -0.00026   0.00000
  54       10D+2       -0.15582   0.00000   0.09611   0.07119   0.00000
  55       10D-2        0.00000   0.22225   0.00000   0.00000  -0.12523
  56       11F 0        0.01416   0.00000  -0.00400  -0.00659   0.00000
  57       11F+1        0.00000  -0.00424   0.00000   0.00000  -0.00390
  58       11F-1        0.00057   0.00000   0.00387   0.00185   0.00000
  59       11F+2       -0.01076   0.00000   0.01100   0.00631   0.00000
  60       11F-2        0.00000   0.01848   0.00000   0.00000  -0.00969
  61       11F+3        0.00000  -0.00772   0.00000   0.00000  -0.00182
  62       11F-3        0.00569   0.00000  -0.00312  -0.00195   0.00000
  63 3   C  1S          0.01053   0.00107   0.00844   0.01737   0.00077
  64        2S          0.02340   0.00338   0.01646   0.03349   0.00268
  65        3S         -0.05313  -0.05439   0.09579   0.09694  -0.07020
  66        4S         -0.07537   0.33776  -0.74425  -1.30298   0.36229
  67        5S          0.16006  -3.82787   2.30986   4.82959   4.81293
  68        6PX         0.02021   0.07230  -0.06364   0.01082  -0.11046
  69        6PY        -0.01000   0.04389   0.01910   0.06744  -0.06050
  70        6PZ         0.03514   0.10897  -0.05194  -0.00281  -0.09062
  71        7PX        -0.32915  -0.14486  -0.07606   0.14235  -0.33404
  72        7PY        -0.03461   0.15334   0.07473   0.33884  -0.00452
  73        7PZ         0.08199  -0.11261  -0.00589  -0.07031   0.03916
  74        8PX        -0.11603   0.78290   0.65447  -0.06501   0.22381
  75        8PY        -0.50586  -0.77055  -0.02167   0.03553   1.68110
  76        8PZ        -0.58617  -1.82532   0.54746   0.57461  -1.08889
  77        9D 0       -0.00024  -0.00674   0.00002   0.00008  -0.00612
  78        9D+1       -0.00935  -0.00771  -0.00259   0.00520  -0.00443
  79        9D-1        0.00191  -0.00715   0.00129  -0.00360   0.00375
  80        9D+2        0.00207  -0.00265   0.00042  -0.00168   0.00966
  81        9D-2       -0.00470  -0.00234  -0.00113   0.00260  -0.00333
  82       10D 0       -0.03680  -0.05957   0.04666   0.00426  -0.00257
  83       10D+1        0.09362   0.15488  -0.04199  -0.01404  -0.05984
  84       10D-1       -0.00155  -0.06452   0.01206   0.03840   0.09672
  85       10D+2        0.07254   0.14441  -0.06485  -0.00926  -0.13237
  86       10D-2       -0.07919  -0.10289   0.02215   0.01061   0.01020
  87       11F 0       -0.00600   0.01766  -0.00312   0.00627  -0.00866
  88       11F+1       -0.00271   0.00429  -0.00752  -0.00057   0.00602
  89       11F-1        0.00243  -0.00319  -0.00210  -0.00380   0.00689
  90       11F+2       -0.00112  -0.00419   0.01861   0.01106  -0.00529
  91       11F-2        0.00288   0.00741  -0.00706  -0.00642  -0.00042
  92       11F+3       -0.00643  -0.00554  -0.00163  -0.00032   0.00418
  93       11F-3        0.00849   0.00343  -0.00792  -0.01544   0.00089
  94 4   C  1S          0.00761   0.01564  -0.01653   0.02378   0.00000
  95        2S          0.01581   0.03301  -0.03477   0.05173   0.00000
  96        3S          0.03449  -0.01853   0.01177  -0.05257   0.00000
  97        4S         -0.47857  -1.24209   0.94003  -0.69848   0.00000
  98        5S          0.75042   9.63169  -9.64527   1.02004   0.00000
  99        6PX        -0.00251   0.03683  -0.17406   0.09224   0.00000
 100        6PY         0.00000   0.00000   0.00000   0.00000  -0.12818
 101        6PZ        -0.09756   0.07236   0.07138  -0.05691   0.00000
 102        7PX        -0.16631   0.11139  -0.33615  -0.14907   0.00000
 103        7PY         0.00000   0.00000   0.00000   0.00000   0.08649
 104        7PZ        -0.19137   0.17969  -0.11163  -0.14541   0.00000
 105        8PX         0.62417  -5.13339   4.63024  -1.32921   0.00000
 106        8PY         0.00000   0.00000   0.00000   0.00000   0.79746
 107        8PZ        -0.18070  -3.60046   0.38712   2.08913   0.00000
 108        9D 0       -0.00627   0.01076  -0.00034   0.00857   0.00000
 109        9D+1        0.02534  -0.00437   0.00526  -0.00238   0.00000
 110        9D-1        0.00000   0.00000   0.00000   0.00000  -0.00770
 111        9D+2        0.00572   0.00056   0.00421  -0.00200   0.00000
 112        9D-2        0.00000   0.00000   0.00000   0.00000   0.00576
 113       10D 0       -0.05577   0.02154   0.06776  -0.05430   0.00000
 114       10D+1       -0.21354  -0.05538   0.08294  -0.14333   0.00000
 115       10D-1        0.00000   0.00000   0.00000   0.00000  -0.21230
 116       10D+2       -0.02440  -0.00183  -0.14854   0.09147   0.00000
 117       10D-2        0.00000   0.00000   0.00000   0.00000   0.03055
 118       11F 0        0.00387  -0.00214   0.01088  -0.00093   0.00000
 119       11F+1       -0.00673  -0.00322  -0.00725  -0.00534   0.00000
 120       11F-1        0.00000   0.00000   0.00000   0.00000   0.01349
 121       11F+2       -0.00606   0.01347  -0.01033  -0.00399   0.00000
 122       11F-2        0.00000   0.00000   0.00000   0.00000  -0.00117
 123       11F+3       -0.01285  -0.00562   0.00421  -0.01562   0.00000
 124       11F-3        0.00000   0.00000   0.00000   0.00000  -0.00845
 125 5   C  1S          0.01053   0.00107   0.00844   0.01737  -0.00077
 126        2S          0.02340   0.00338   0.01646   0.03349  -0.00268
 127        3S         -0.05313  -0.05439   0.09579   0.09694   0.07020
 128        4S         -0.07537   0.33776  -0.74425  -1.30298  -0.36229
 129        5S          0.16006  -3.82787   2.30986   4.82959  -4.81293
 130        6PX         0.02021   0.07230  -0.06364   0.01082   0.11046
 131        6PY         0.01000  -0.04389  -0.01910  -0.06744  -0.06050
 132        6PZ         0.03514   0.10897  -0.05194  -0.00281   0.09062
 133        7PX        -0.32915  -0.14486  -0.07606   0.14235   0.33404
 134        7PY         0.03461  -0.15334  -0.07473  -0.33884  -0.00452
 135        7PZ         0.08199  -0.11261  -0.00589  -0.07031  -0.03916
 136        8PX        -0.11603   0.78290   0.65447  -0.06501  -0.22381
 137        8PY         0.50586   0.77055   0.02167  -0.03553   1.68110
 138        8PZ        -0.58617  -1.82532   0.54746   0.57461   1.08889
 139        9D 0       -0.00024  -0.00674   0.00002   0.00008   0.00612
 140        9D+1       -0.00935  -0.00771  -0.00259   0.00520   0.00443
 141        9D-1       -0.00191   0.00715  -0.00129   0.00360   0.00375
 142        9D+2        0.00207  -0.00265   0.00042  -0.00168  -0.00966
 143        9D-2        0.00470   0.00234   0.00113  -0.00260  -0.00333
 144       10D 0       -0.03680  -0.05957   0.04666   0.00426   0.00257
 145       10D+1        0.09362   0.15488  -0.04199  -0.01404   0.05984
 146       10D-1        0.00155   0.06452  -0.01206  -0.03840   0.09672
 147       10D+2        0.07254   0.14441  -0.06485  -0.00926   0.13237
 148       10D-2        0.07919   0.10289  -0.02215  -0.01061   0.01020
 149       11F 0       -0.00600   0.01766  -0.00312   0.00627   0.00866
 150       11F+1       -0.00271   0.00429  -0.00752  -0.00057  -0.00602
 151       11F-1       -0.00243   0.00319   0.00210   0.00380   0.00689
 152       11F+2       -0.00112  -0.00419   0.01861   0.01106   0.00529
 153       11F-2       -0.00288  -0.00741   0.00706   0.00642  -0.00042
 154       11F+3       -0.00643  -0.00554  -0.00163  -0.00032  -0.00418
 155       11F-3       -0.00849  -0.00343   0.00792   0.01544   0.00089
 156 6   H  1S          0.04660   0.01304   0.00913  -0.01328   0.04482
 157        2S          0.46806  -0.04061   0.18927  -0.17369   0.17528
 158        3S         -0.59482  -0.10532  -1.05694  -0.35686  -1.06226
 159        4PX        -0.02575   0.00893  -0.01834   0.00120   0.00174
 160        4PY        -0.00384   0.00300   0.00220   0.00934  -0.01062
 161        4PZ         0.01505  -0.00277   0.01639  -0.00217   0.01252
 162 7   H  1S         -0.01015   0.03121   0.00331   0.03433  -0.01926
 163        2S         -0.13397   0.47870   0.13743   0.34620  -0.21470
 164        3S          0.23620   0.26123  -0.79460  -1.53658   0.97640
 165        4PX        -0.00569  -0.00369  -0.00626   0.00973  -0.01106
 166        4PY        -0.00895   0.02056   0.01721   0.03484  -0.01935
 167        4PZ         0.00836  -0.00953  -0.00677  -0.01339   0.00140
 168 8   H  1S          0.06632   0.02804  -0.00467   0.00546   0.00000
 169        2S          0.71761   0.31342   0.15593   0.29435   0.00000
 170        3S         -0.87091   2.88322  -1.48866  -1.10014   0.00000
 171        4PX        -0.03972  -0.01171  -0.01660  -0.03191   0.00000
 172        4PY         0.00000   0.00000   0.00000   0.00000  -0.00230
 173        4PZ        -0.02783   0.00851  -0.01346  -0.01728   0.00000
 174 9   H  1S          0.04660   0.01304   0.00913  -0.01328  -0.04482
 175        2S          0.46806  -0.04061   0.18927  -0.17369  -0.17528
 176        3S         -0.59482  -0.10532  -1.05694  -0.35686   1.06226
 177        4PX        -0.02575   0.00893  -0.01834   0.00120  -0.00174
 178        4PY         0.00384  -0.00300  -0.00220  -0.00934  -0.01062
 179        4PZ         0.01505  -0.00277   0.01639  -0.00217  -0.01252
 180 10  H  1S         -0.01015   0.03121   0.00331   0.03433   0.01926
 181        2S         -0.13397   0.47870   0.13743   0.34620   0.21470
 182        3S          0.23620   0.26123  -0.79460  -1.53658  -0.97640
 183        4PX        -0.00569  -0.00369  -0.00626   0.00973   0.01106
 184        4PY         0.00895  -0.02056  -0.01721  -0.03484  -0.01935
 185        4PZ         0.00836  -0.00953  -0.00677  -0.01339  -0.00140
 186 11  C  1S          0.01053  -0.00107   0.00844   0.01737  -0.00077
 187        2S          0.02340  -0.00338   0.01646   0.03349  -0.00268
 188        3S         -0.05313   0.05439   0.09579   0.09694   0.07020
 189        4S         -0.07537  -0.33776  -0.74425  -1.30298  -0.36229
 190        5S          0.16006   3.82787   2.30986   4.82959  -4.81293
 191        6PX        -0.02021   0.07230   0.06364  -0.01082  -0.11046
 192        6PY        -0.01000  -0.04389   0.01910   0.06744   0.06050
 193        6PZ         0.03514  -0.10897  -0.05194  -0.00281   0.09062
 194        7PX         0.32915  -0.14486   0.07606  -0.14235  -0.33404
 195        7PY        -0.03461  -0.15334   0.07473   0.33884   0.00452
 196        7PZ         0.08199   0.11261  -0.00589  -0.07031  -0.03916
 197        8PX         0.11603   0.78290  -0.65447   0.06501   0.22381
 198        8PY        -0.50586   0.77055  -0.02167   0.03553  -1.68110
 199        8PZ        -0.58617   1.82532   0.54746   0.57461   1.08889
 200        9D 0       -0.00024   0.00674   0.00002   0.00008   0.00612
 201        9D+1        0.00935  -0.00771   0.00259  -0.00520  -0.00443
 202        9D-1        0.00191   0.00715   0.00129  -0.00360  -0.00375
 203        9D+2        0.00207   0.00265   0.00042  -0.00168  -0.00966
 204        9D-2        0.00470  -0.00234   0.00113  -0.00260  -0.00333
 205       10D 0       -0.03680   0.05957   0.04666   0.00426   0.00257
 206       10D+1       -0.09362   0.15488   0.04199   0.01404  -0.05984
 207       10D-1       -0.00155   0.06452   0.01206   0.03840  -0.09672
 208       10D+2        0.07254  -0.14441  -0.06485  -0.00926   0.13237
 209       10D-2        0.07919  -0.10289  -0.02215  -0.01061   0.01020
 210       11F 0       -0.00600  -0.01766  -0.00312   0.00627   0.00866
 211       11F+1        0.00271   0.00429   0.00752   0.00057   0.00602
 212       11F-1        0.00243   0.00319  -0.00210  -0.00380  -0.00689
 213       11F+2       -0.00112   0.00419   0.01861   0.01106   0.00529
 214       11F-2       -0.00288   0.00741   0.00706   0.00642  -0.00042
 215       11F+3        0.00643  -0.00554   0.00163   0.00032   0.00418
 216       11F-3        0.00849  -0.00343  -0.00792  -0.01544  -0.00089
 217 12  C  1S          0.00761  -0.01564  -0.01653   0.02378   0.00000
 218        2S          0.01581  -0.03301  -0.03477   0.05173   0.00000
 219        3S          0.03449   0.01853   0.01177  -0.05257   0.00000
 220        4S         -0.47857   1.24209   0.94003  -0.69848   0.00000
 221        5S          0.75042  -9.63169  -9.64527   1.02004   0.00000
 222        6PX         0.00251   0.03683   0.17406  -0.09224   0.00000
 223        6PY         0.00000   0.00000   0.00000   0.00000   0.12818
 224        6PZ        -0.09756  -0.07236   0.07138  -0.05691   0.00000
 225        7PX         0.16631   0.11139   0.33615   0.14907   0.00000
 226        7PY         0.00000   0.00000   0.00000   0.00000  -0.08649
 227        7PZ        -0.19137  -0.17969  -0.11163  -0.14541   0.00000
 228        8PX        -0.62417  -5.13339  -4.63024   1.32921   0.00000
 229        8PY         0.00000   0.00000   0.00000   0.00000  -0.79746
 230        8PZ        -0.18070   3.60046   0.38712   2.08913   0.00000
 231        9D 0       -0.00627  -0.01076  -0.00034   0.00857   0.00000
 232        9D+1       -0.02534  -0.00437  -0.00526   0.00238   0.00000
 233        9D-1        0.00000   0.00000   0.00000   0.00000   0.00770
 234        9D+2        0.00572  -0.00056   0.00421  -0.00200   0.00000
 235        9D-2        0.00000   0.00000   0.00000   0.00000   0.00576
 236       10D 0       -0.05577  -0.02154   0.06776  -0.05430   0.00000
 237       10D+1        0.21354  -0.05538  -0.08294   0.14333   0.00000
 238       10D-1        0.00000   0.00000   0.00000   0.00000   0.21230
 239       10D+2       -0.02440   0.00183  -0.14854   0.09147   0.00000
 240       10D-2        0.00000   0.00000   0.00000   0.00000   0.03055
 241       11F 0        0.00387   0.00214   0.01088  -0.00093   0.00000
 242       11F+1        0.00673  -0.00322   0.00725   0.00534   0.00000
 243       11F-1        0.00000   0.00000   0.00000   0.00000  -0.01349
 244       11F+2       -0.00606  -0.01347  -0.01033  -0.00399   0.00000
 245       11F-2        0.00000   0.00000   0.00000   0.00000  -0.00117
 246       11F+3        0.01285  -0.00562  -0.00421   0.01562   0.00000
 247       11F-3        0.00000   0.00000   0.00000   0.00000   0.00845
 248 13  C  1S          0.01053  -0.00107   0.00844   0.01737   0.00077
 249        2S          0.02340  -0.00338   0.01646   0.03349   0.00268
 250        3S         -0.05313   0.05439   0.09579   0.09694  -0.07020
 251        4S         -0.07537  -0.33776  -0.74425  -1.30298   0.36229
 252        5S          0.16006   3.82787   2.30986   4.82959   4.81293
 253        6PX        -0.02021   0.07230   0.06364  -0.01082   0.11046
 254        6PY         0.01000   0.04389  -0.01910  -0.06744   0.06050
 255        6PZ         0.03514  -0.10897  -0.05194  -0.00281  -0.09062
 256        7PX         0.32915  -0.14486   0.07606  -0.14235   0.33404
 257        7PY         0.03461   0.15334  -0.07473  -0.33884   0.00452
 258        7PZ         0.08199   0.11261  -0.00589  -0.07031   0.03916
 259        8PX         0.11603   0.78290  -0.65447   0.06501  -0.22381
 260        8PY         0.50586  -0.77055   0.02167  -0.03553  -1.68110
 261        8PZ        -0.58617   1.82532   0.54746   0.57461  -1.08889
 262        9D 0       -0.00024   0.00674   0.00002   0.00008  -0.00612
 263        9D+1        0.00935  -0.00771   0.00259  -0.00520   0.00443
 264        9D-1       -0.00191  -0.00715  -0.00129   0.00360  -0.00375
 265        9D+2        0.00207   0.00265   0.00042  -0.00168   0.00966
 266        9D-2       -0.00470   0.00234  -0.00113   0.00260  -0.00333
 267       10D 0       -0.03680   0.05957   0.04666   0.00426  -0.00257
 268       10D+1       -0.09362   0.15488   0.04199   0.01404   0.05984
 269       10D-1        0.00155  -0.06452  -0.01206  -0.03840  -0.09672
 270       10D+2        0.07254  -0.14441  -0.06485  -0.00926  -0.13237
 271       10D-2       -0.07919   0.10289   0.02215   0.01061   0.01020
 272       11F 0       -0.00600  -0.01766  -0.00312   0.00627  -0.00866
 273       11F+1        0.00271   0.00429   0.00752   0.00057  -0.00602
 274       11F-1       -0.00243  -0.00319   0.00210   0.00380  -0.00689
 275       11F+2       -0.00112   0.00419   0.01861   0.01106  -0.00529
 276       11F-2        0.00288  -0.00741  -0.00706  -0.00642  -0.00042
 277       11F+3        0.00643  -0.00554   0.00163   0.00032  -0.00418
 278       11F-3       -0.00849   0.00343   0.00792   0.01544  -0.00089
 279 14  H  1S         -0.01015  -0.03121   0.00331   0.03433   0.01926
 280        2S         -0.13397  -0.47870   0.13743   0.34620   0.21470
 281        3S          0.23620  -0.26123  -0.79460  -1.53658  -0.97640
 282        4PX         0.00569  -0.00369   0.00626  -0.00973  -0.01106
 283        4PY        -0.00895  -0.02056   0.01721   0.03484   0.01935
 284        4PZ         0.00836   0.00953  -0.00677  -0.01339  -0.00140
 285 15  H  1S          0.04660  -0.01304   0.00913  -0.01328  -0.04482
 286        2S          0.46806   0.04061   0.18927  -0.17369  -0.17528
 287        3S         -0.59482   0.10532  -1.05694  -0.35686   1.06226
 288        4PX         0.02575   0.00893   0.01834  -0.00120   0.00174
 289        4PY        -0.00384  -0.00300   0.00220   0.00934   0.01062
 290        4PZ         0.01505   0.00277   0.01639  -0.00217  -0.01252
 291 16  H  1S          0.06632  -0.02804  -0.00467   0.00546   0.00000
 292        2S          0.71761  -0.31342   0.15593   0.29435   0.00000
 293        3S         -0.87091  -2.88322  -1.48866  -1.10014   0.00000
 294        4PX         0.03972  -0.01171   0.01660   0.03191   0.00000
 295        4PY         0.00000   0.00000   0.00000   0.00000   0.00230
 296        4PZ        -0.02783  -0.00851  -0.01346  -0.01728   0.00000
 297 17  H  1S         -0.01015  -0.03121   0.00331   0.03433  -0.01926
 298        2S         -0.13397  -0.47870   0.13743   0.34620  -0.21470
 299        3S          0.23620  -0.26123  -0.79460  -1.53658   0.97640
 300        4PX         0.00569  -0.00369   0.00626  -0.00973   0.01106
 301        4PY         0.00895   0.02056  -0.01721  -0.03484   0.01935
 302        4PZ         0.00836   0.00953  -0.00677  -0.01339   0.00140
 303 18  H  1S          0.04660  -0.01304   0.00913  -0.01328   0.04482
 304        2S          0.46806   0.04061   0.18927  -0.17369   0.17528
 305        3S         -0.59482   0.10532  -1.05694  -0.35686  -1.06226
 306        4PX         0.02575   0.00893   0.01834  -0.00120  -0.00174
 307        4PY         0.00384   0.00300  -0.00220  -0.00934   0.01062
 308        4PZ         0.01505   0.00277   0.01639  -0.00217   0.01252
 309 19  C  1S          0.01997   0.00000   0.05347  -0.01141   0.00000
 310        2S          0.03965   0.00000   0.11541  -0.02858   0.00000
 311        3S          0.15019   0.00000  -0.12375   0.21393   0.00000
 312        4S         -1.81271   0.00000  -1.64714  -0.54530   0.00000
 313        5S          5.22030   0.00000  16.73988  -3.89308   0.00000
 314        6PX         0.00000   0.09935   0.00000   0.00000   0.00000
 315        6PY         0.00000   0.00000   0.00000   0.00000   0.00000
 316        6PZ        -0.00996   0.00000   0.12954  -0.18427   0.00000
 317        7PX         0.00000  -0.27318   0.00000   0.00000   0.00000
 318        7PY         0.00000   0.00000   0.00000   0.00000   0.00000
 319        7PZ        -0.12012   0.00000  -0.27517  -0.31242   0.00000
 320        8PX         0.00000  -1.34114   0.00000   0.00000   0.00000
 321        8PY         0.00000   0.00000   0.00000   0.00000   0.00000
 322        8PZ         0.70961   0.00000  -2.84196   2.80984   0.00000
 323        9D 0        0.01354   0.00000  -0.00502   0.00446   0.00000
 324        9D+1        0.00000  -0.00376   0.00000   0.00000   0.00000
 325        9D-1        0.00000   0.00000   0.00000   0.00000   0.00000
 326        9D+2       -0.01542   0.00000   0.01170  -0.00590   0.00000
 327        9D-2        0.00000   0.00000   0.00000   0.00000  -0.00307
 328       10D 0        0.10372   0.00000   0.09612  -0.03863   0.00000
 329       10D+1        0.00000   0.20066   0.00000   0.00000   0.00000
 330       10D-1        0.00000   0.00000   0.00000   0.00000   0.00000
 331       10D+2       -0.05444   0.00000   0.13800  -0.07957   0.00000
 332       10D-2        0.00000   0.00000   0.00000   0.00000  -0.08835
 333       11F 0       -0.00178   0.00000   0.00395  -0.00137   0.00000
 334       11F+1        0.00000  -0.00574   0.00000   0.00000   0.00000
 335       11F-1        0.00000   0.00000   0.00000   0.00000   0.00000
 336       11F+2        0.02752   0.00000  -0.00170   0.03354   0.00000
 337       11F-2        0.00000   0.00000   0.00000   0.00000   0.00539
 338       11F+3        0.00000   0.00401   0.00000   0.00000   0.00000
 339       11F-3        0.00000   0.00000   0.00000   0.00000   0.00000
 340 20  H  1S          0.03638   0.00000   0.02839  -0.00991   0.00000
 341        2S          0.26257   0.00000   0.00631   0.19327   0.00000
 342        3S         -1.73884   0.00000  -1.43778  -1.29724   0.00000
 343        4PX         0.00000  -0.01315   0.00000   0.00000   0.00366
 344        4PY         0.02497   0.00000   0.01458   0.01836   0.00000
 345        4PZ        -0.01830   0.00000   0.00112  -0.02781   0.00000
 346 21  H  1S          0.03638   0.00000   0.02839  -0.00991   0.00000
 347        2S          0.26257   0.00000   0.00631   0.19327   0.00000
 348        3S         -1.73884   0.00000  -1.43778  -1.29724   0.00000
 349        4PX         0.00000  -0.01315   0.00000   0.00000  -0.00366
 350        4PY        -0.02497   0.00000  -0.01458  -0.01836   0.00000
 351        4PZ        -0.01830   0.00000   0.00112  -0.02781   0.00000
                          71        72        73        74        75
                        (B2)--V   (A1)--V   (B1)--V   (B1)--V   (A2)--V
     Eigenvalues --     0.46888   0.47580   0.48086   0.48378   0.49150
   1 1   C  1S         -0.00688   0.00714   0.00000   0.00000   0.00000
   2        2S         -0.01817   0.01483   0.00000   0.00000   0.00000
   3        3S          0.09721  -0.00040   0.00000   0.00000   0.00000
   4        4S         -0.50862   0.02302   0.00000   0.00000   0.00000
   5        5S          6.91664  -2.89584   0.00000   0.00000   0.00000
   6        6PX         0.00000   0.00000  -0.06531  -0.05695  -0.11189
   7        6PY         0.01443  -0.03859   0.00000   0.00000   0.00000
   8        6PZ         0.04270   0.00336   0.00000   0.00000   0.00000
   9        7PX         0.00000   0.00000  -0.10473  -0.06604  -0.14536
  10        7PY         0.19902   0.08629   0.00000   0.00000   0.00000
  11        7PZ         0.24632  -0.16143   0.00000   0.00000   0.00000
  12        8PX         0.00000   0.00000   1.62240   0.30022  -2.85643
  13        8PY        -2.75675  -1.34086   0.00000   0.00000   0.00000
  14        8PZ        -0.05756  -0.86073   0.00000   0.00000   0.00000
  15        9D 0        0.01156   0.00681   0.00000   0.00000   0.00000
  16        9D+1        0.00000   0.00000   0.00378   0.00421   0.02078
  17        9D-1        0.00423   0.01466   0.00000   0.00000   0.00000
  18        9D+2       -0.00296   0.00835   0.00000   0.00000   0.00000
  19        9D-2        0.00000   0.00000   0.01014   0.00560  -0.00658
  20       10D 0        0.05927  -0.10665   0.00000   0.00000   0.00000
  21       10D+1        0.00000   0.00000   0.02023   0.06856  -0.05297
  22       10D-1       -0.06955   0.08154   0.00000   0.00000   0.00000
  23       10D+2        0.01459   0.04573   0.00000   0.00000   0.00000
  24       10D-2        0.00000   0.00000   0.14041   0.03961  -0.04762
  25       11F 0       -0.00015  -0.00773   0.00000   0.00000   0.00000
  26       11F+1        0.00000   0.00000  -0.00214   0.00764   0.00454
  27       11F-1       -0.00562   0.01079   0.00000   0.00000   0.00000
  28       11F+2       -0.01012   0.00577   0.00000   0.00000   0.00000
  29       11F-2        0.00000   0.00000   0.01417   0.00667  -0.00314
  30       11F+3        0.00000   0.00000   0.00638   0.00334  -0.00300
  31       11F-3       -0.00058   0.00318   0.00000   0.00000   0.00000
  32 2   C  1S          0.00688   0.00714   0.00000   0.00000   0.00000
  33        2S          0.01817   0.01483   0.00000   0.00000   0.00000
  34        3S         -0.09721  -0.00040   0.00000   0.00000   0.00000
  35        4S          0.50862   0.02302   0.00000   0.00000   0.00000
  36        5S         -6.91664  -2.89584   0.00000   0.00000   0.00000
  37        6PX         0.00000   0.00000  -0.06531  -0.05695   0.11189
  38        6PY         0.01443   0.03859   0.00000   0.00000   0.00000
  39        6PZ        -0.04270   0.00336   0.00000   0.00000   0.00000
  40        7PX         0.00000   0.00000  -0.10473  -0.06604   0.14536
  41        7PY         0.19902  -0.08629   0.00000   0.00000   0.00000
  42        7PZ        -0.24632  -0.16143   0.00000   0.00000   0.00000
[truncated: 11,563,324 more chars]
