# Supplementary material for: Hyperpyramidalized alkenes with bond orders near 1.5 as synthetic building blocks
Source: Nat Chem. 2026 Jan 21;18(5):913–22. doi: 10.1038/s41557-025-02055-9 (PMC12859755; doi:10.1038/s41557-025-02055-9)
Supplement: Supplementary file 2 — Output files for reported computations. [file 41557_2025_2055_MOESM2_ESM.zip › Computation data/trans-cyclooctadiene-6/TCO.out]

 Entering Gaussian System, Link 0=/u/local/apps/gaussian/16_sse4/g16
 Initial command:
 /u/local/apps/gaussian/16_sse4/l1.exe "/work/8431744.1.msa_smp.q/Gau-23425.inp" -scrdir="/work/8431744.1.msa_smp.q/"
 Entering Link 1 = /u/local/apps/gaussian/16_sse4/l1.exe PID=     23427.
  
 Copyright (c) 1988,1990,1992,1993,1995,1998,2003,2009,2016,
            Gaussian, Inc.  All Rights Reserved.
  
 This is part of the Gaussian(R) 16 program.  It is based on
 the Gaussian(R) 09 system (copyright 2009, Gaussian, Inc.),
 the Gaussian(R) 03 system (copyright 2003, Gaussian, Inc.),
 the Gaussian(R) 98 system (copyright 1998, Gaussian, Inc.),
 the Gaussian(R) 94 system (copyright 1995, Gaussian, Inc.),
 the Gaussian 92(TM) system (copyright 1992, Gaussian, Inc.),
 the Gaussian 90(TM) system (copyright 1990, Gaussian, Inc.),
 the Gaussian 88(TM) system (copyright 1988, Gaussian, Inc.),
 the Gaussian 86(TM) system (copyright 1986, Carnegie Mellon
 University), and the Gaussian 82(TM) system (copyright 1983,
 Carnegie Mellon University). Gaussian is a federally registered
 trademark of Gaussian, Inc.
  
 This software contains proprietary and confidential information,
 including trade secrets, belonging to Gaussian, Inc.
  
 This software is provided under written license and may be
 used, copied, transmitted, or stored only in accord with that
 written license.
  
 The following legend is applicable only to US Government
 contracts under FAR:
  
                    RESTRICTED RIGHTS LEGEND
  
 Use, reproduction and disclosure by the US Government is
 subject to restrictions as set forth in subparagraphs (a)
 and (c) of the Commercial Computer Software - Restricted
 Rights clause in FAR 52.227-19.
  
 Gaussian, Inc.
 340 Quinnipiac St., Bldg. 40, Wallingford CT 06492
  
  
 ---------------------------------------------------------------
 Warning -- This program may not be used in any manner that
 competes with the business of Gaussian, Inc. or will provide
 assistance to any competitor of Gaussian, Inc.  The licensee
 of this program is prohibited from giving any competitor of
 Gaussian, Inc. access to this program.  By using this program,
 the user acknowledges that Gaussian, Inc. is engaged in the
 business of creating and licensing software in the field of
 computational chemistry and represents and warrants to the
 licensee that it is not a competitor of Gaussian, Inc. and that
 it will not use this program in any manner prohibited above.
 ---------------------------------------------------------------
  

 Cite this work as:
 Gaussian 16, Revision A.03,
 M. J. Frisch, G. W. Trucks, H. B. Schlegel, G. E. Scuseria, 
 M. A. Robb, J. R. Cheeseman, G. Scalmani, V. Barone, 
 G. A. Petersson, H. Nakatsuji, X. Li, M. Caricato, A. V. Marenich, 
 J. Bloino, B. G. Janesko, R. Gomperts, B. Mennucci, H. P. Hratchian, 
 J. V. Ortiz, A. F. Izmaylov, J. L. Sonnenberg, D. Williams-Young, 
 F. Ding, F. Lipparini, F. Egidi, J. Goings, B. Peng, A. Petrone, 
 T. Henderson, D. Ranasinghe, V. G. Zakrzewski, J. Gao, N. Rega, 
 G. Zheng, W. Liang, M. Hada, M. Ehara, K. Toyota, R. Fukuda, 
 J. Hasegawa, M. Ishida, T. Nakajima, Y. Honda, O. Kitao, H. Nakai, 
 T. Vreven, K. Throssell, J. A. Montgomery, Jr., J. E. Peralta, 
 F. Ogliaro, M. J. Bearpark, J. J. Heyd, E. N. Brothers, K. N. Kudin, 
 V. N. Staroverov, T. A. Keith, R. Kobayashi, J. Normand, 
 K. Raghavachari, A. P. Rendell, J. C. Burant, S. S. Iyengar, 
 J. Tomasi, M. Cossi, J. M. Millam, M. Klene, C. Adamo, R. Cammi, 
 J. W. Ochterski, R. L. Martin, K. Morokuma, O. Farkas, 
 J. B. Foresman, and D. J. Fox, Gaussian, Inc., Wallingford CT, 2016.
 
 ******************************************
 Gaussian 16:  ES64L-G16RevA.03 25-Dec-2016
                28-Apr-2025 
 ******************************************
 %nproc=8
 Will use up to    8 processors via shared memory.
 %mem=16GB
 %chk=TCO.chk
 --------------------------------------------------------
 # opt freq wb97xd geom=connectivity def2tzvp pop=nboread
 --------------------------------------------------------
 1/18=20,19=15,26=3,38=1,57=2/1,3;
 2/9=110,12=2,17=6,18=5,40=1/2;
 3/5=44,7=101,11=2,25=1,30=1,71=1,74=-58/1,2,3;
 4//1;
 5/5=2,38=5/2;
 6/7=2,8=2,9=2,10=2,28=1,40=2/1,7;
 7//1,2,3,16;
 1/18=20,19=15,26=3/3(2);
 2/9=110/2;
 99//99;
 2/9=110/2;
 3/5=44,7=101,11=2,25=1,30=1,71=1,74=-58/1,2,3;
 4/5=5,16=3,69=1/1;
 5/5=2,38=5/2;
 7//1,2,3,16;
 1/18=20,19=15,26=3/3(-5);
 2/9=110/2;
 6/7=2,8=2,9=2,10=2,19=2,28=1,40=2/1,7;
 99/9=1/99;
 ----------
 Molecule 1
 ----------
 Symbolic Z-matrix:
 Charge =  0 Multiplicity = 1
 C                     0.5322   -1.3582   -0.4008 
 C                    -0.5323   -1.3582    0.4008 
 C                     1.8701   -0.9014    0.0816 
 C                     1.8819    0.6356   -0.1355 
 H                     2.791     1.0483    0.3189 
 H                     1.9563    0.8416   -1.2117 
 C                     0.6503    1.3761    0.4305 
 C                    -0.6503    1.3761   -0.4305 
 C                    -1.8701   -0.9013   -0.0816 
 H                    -2.7161   -1.3579    0.4434 
 H                    -1.9806   -1.1134   -1.152 
 H                     2.7161   -1.3579   -0.4434 
 H                     1.9806   -1.1134    1.152 
 C                    -1.8819    0.6356    0.1355 
 H                    -2.791     1.0483   -0.3189 
 H                    -1.9563    0.8416    1.2117 
 H                     0.9502    2.4188    0.5854 
 H                    -0.4295    0.9842   -1.4321 
 H                     0.4295    0.9842    1.4321 
 H                    -0.9502    2.4188   -0.5854 
 H                    -0.3737   -1.3346    1.4813 
 H                     0.3737   -1.3346   -1.4813 
 

 GradGradGradGradGradGradGradGradGradGradGradGradGradGradGradGradGradGrad
 Berny optimization.
 Initialization pass.
                           ----------------------------
                           !    Initial Parameters    !
                           ! (Angstroms and Degrees)  !
 --------------------------                            --------------------------
 ! Name  Definition              Value          Derivative Info.                !
 --------------------------------------------------------------------------------
 ! R1    R(1,2)                  1.3326         estimate D2E/DX2                !
 ! R2    R(1,3)                  1.4938         estimate D2E/DX2                !
 ! R3    R(1,22)                 1.0923         estimate D2E/DX2                !
 ! R4    R(2,9)                  1.4937         estimate D2E/DX2                !
 ! R5    R(2,21)                 1.0923         estimate D2E/DX2                !
 ! R6    R(3,4)                  1.5523         estimate D2E/DX2                !
 ! R7    R(3,12)                 1.0953         estimate D2E/DX2                !
 ! R8    R(3,13)                 1.0968         estimate D2E/DX2                !
 ! R9    R(4,5)                  1.0969         estimate D2E/DX2                !
 ! R10   R(4,6)                  1.0983         estimate D2E/DX2                !
 ! R11   R(4,7)                  1.5445         estimate D2E/DX2                !
 ! R12   R(7,8)                  1.5598         estimate D2E/DX2                !
 ! R13   R(7,17)                 1.096          estimate D2E/DX2                !
 ! R14   R(7,19)                 1.098          estimate D2E/DX2                !
 ! R15   R(8,14)                 1.5445         estimate D2E/DX2                !
 ! R16   R(8,18)                 1.098          estimate D2E/DX2                !
 ! R17   R(8,20)                 1.096          estimate D2E/DX2                !
 ! R18   R(9,10)                 1.0954         estimate D2E/DX2                !
 ! R19   R(9,11)                 1.0968         estimate D2E/DX2                !
 ! R20   R(9,14)                 1.5522         estimate D2E/DX2                !
 ! R21   R(14,15)                1.0969         estimate D2E/DX2                !
 ! R22   R(14,16)                1.0983         estimate D2E/DX2                !
 ! A1    A(2,1,3)              121.4138         estimate D2E/DX2                !
 ! A2    A(2,1,22)             118.6283         estimate D2E/DX2                !
 ! A3    A(3,1,22)             116.2829         estimate D2E/DX2                !
 ! A4    A(1,2,9)              121.4116         estimate D2E/DX2                !
 ! A5    A(1,2,21)             118.6231         estimate D2E/DX2                !
 ! A6    A(9,2,21)             116.2881         estimate D2E/DX2                !
 ! A7    A(1,3,4)              105.3332         estimate D2E/DX2                !
 ! A8    A(1,3,12)             114.1759         estimate D2E/DX2                !
 ! A9    A(1,3,13)             110.2613         estimate D2E/DX2                !
 ! A10   A(4,3,12)             109.8621         estimate D2E/DX2                !
 ! A11   A(4,3,13)             109.0939         estimate D2E/DX2                !
 ! A12   A(12,3,13)            108.0236         estimate D2E/DX2                !
 ! A13   A(3,4,5)              108.7166         estimate D2E/DX2                !
 ! A14   A(3,4,6)              108.8616         estimate D2E/DX2                !
 ! A15   A(3,4,7)              114.6705         estimate D2E/DX2                !
 ! A16   A(5,4,6)              106.2132         estimate D2E/DX2                !
 ! A17   A(5,4,7)              109.1884         estimate D2E/DX2                !
 ! A18   A(6,4,7)              108.8558         estimate D2E/DX2                !
 ! A19   A(4,7,8)              117.5563         estimate D2E/DX2                !
 ! A20   A(4,7,17)             106.8416         estimate D2E/DX2                !
 ! A21   A(4,7,19)             108.8761         estimate D2E/DX2                !
 ! A22   A(8,7,17)             107.8297         estimate D2E/DX2                !
 ! A23   A(8,7,19)             109.6255         estimate D2E/DX2                !
 ! A24   A(17,7,19)            105.4073         estimate D2E/DX2                !
 ! A25   A(7,8,14)             117.5563         estimate D2E/DX2                !
 ! A26   A(7,8,18)             109.6255         estimate D2E/DX2                !
 ! A27   A(7,8,20)             107.8297         estimate D2E/DX2                !
 ! A28   A(14,8,18)            108.8761         estimate D2E/DX2                !
 ! A29   A(14,8,20)            106.8416         estimate D2E/DX2                !
 ! A30   A(18,8,20)            105.4073         estimate D2E/DX2                !
 ! A31   A(2,9,10)             114.1692         estimate D2E/DX2                !
 ! A32   A(2,9,11)             110.2589         estimate D2E/DX2                !
 ! A33   A(2,9,14)             105.3375         estimate D2E/DX2                !
 ! A34   A(10,9,11)            108.0192         estimate D2E/DX2                !
 ! A35   A(10,9,14)            109.8665         estimate D2E/DX2                !
 ! A36   A(11,9,14)            109.0995         estimate D2E/DX2                !
 ! A37   A(8,14,9)             114.6702         estimate D2E/DX2                !
 ! A38   A(8,14,15)            109.1884         estimate D2E/DX2                !
 ! A39   A(8,14,16)            108.8558         estimate D2E/DX2                !
 ! A40   A(9,14,15)            108.7163         estimate D2E/DX2                !
 ! A41   A(9,14,16)            108.8621         estimate D2E/DX2                !
 ! A42   A(15,14,16)           106.2132         estimate D2E/DX2                !
 ! D1    D(3,1,2,9)            138.0001         estimate D2E/DX2                !
 ! D2    D(3,1,2,21)           -19.587          estimate D2E/DX2                !
 ! D3    D(22,1,2,9)           -19.5921         estimate D2E/DX2                !
 ! D4    D(22,1,2,21)         -177.1792         estimate D2E/DX2                !
 ! D5    D(2,1,3,4)            -86.6829         estimate D2E/DX2                !
 ! D6    D(2,1,3,12)           152.7028         estimate D2E/DX2                !
 ! D7    D(2,1,3,13)            30.8837         estimate D2E/DX2                !
 ! D8    D(22,1,3,4)            71.4057         estimate D2E/DX2                !
 ! D9    D(22,1,3,12)          -49.2086         estimate D2E/DX2                !
 ! D10   D(22,1,3,13)         -171.0277         estimate D2E/DX2                !
 ! D11   D(1,2,9,10)           152.6999         estimate D2E/DX2                !
 ! D12   D(1,2,9,11)            30.8932         estimate D2E/DX2                !
 ! D13   D(1,2,9,14)           -86.6813         estimate D2E/DX2                !
 ! D14   D(21,2,9,10)          -49.2186         estimate D2E/DX2                !
 ! D15   D(21,2,9,11)         -171.0254         estimate D2E/DX2                !
 ! D16   D(21,2,9,14)           71.4002         estimate D2E/DX2                !
 ! D17   D(1,3,4,5)            172.8302         estimate D2E/DX2                !
 ! D18   D(1,3,4,6)            -71.8751         estimate D2E/DX2                !
 ! D19   D(1,3,4,7)             50.3163         estimate D2E/DX2                !
 ! D20   D(12,3,4,5)           -63.7639         estimate D2E/DX2                !
 ! D21   D(12,3,4,6)            51.5308         estimate D2E/DX2                !
 ! D22   D(12,3,4,7)           173.7221         estimate D2E/DX2                !
 ! D23   D(13,3,4,5)            54.4771         estimate D2E/DX2                !
 ! D24   D(13,3,4,6)           169.7718         estimate D2E/DX2                !
 ! D25   D(13,3,4,7)           -68.0369         estimate D2E/DX2                !
 ! D26   D(3,4,7,8)            -81.2732         estimate D2E/DX2                !
 ! D27   D(3,4,7,17)           157.4747         estimate D2E/DX2                !
 ! D28   D(3,4,7,19)            44.0926         estimate D2E/DX2                !
 ! D29   D(5,4,7,8)            156.4683         estimate D2E/DX2                !
 ! D30   D(5,4,7,17)            35.2162         estimate D2E/DX2                !
 ! D31   D(5,4,7,19)           -78.1659         estimate D2E/DX2                !
 ! D32   D(6,4,7,8)             40.9213         estimate D2E/DX2                !
 ! D33   D(6,4,7,17)           -80.3308         estimate D2E/DX2                !
 ! D34   D(6,4,7,19)           166.2871         estimate D2E/DX2                !
 ! D35   D(4,7,8,14)           114.5257         estimate D2E/DX2                !
 ! D36   D(4,7,8,18)           -10.4689         estimate D2E/DX2                !
 ! D37   D(4,7,8,20)          -124.7357         estimate D2E/DX2                !
 ! D38   D(17,7,8,14)         -124.7357         estimate D2E/DX2                !
 ! D39   D(17,7,8,18)          110.2698         estimate D2E/DX2                !
 ! D40   D(17,7,8,20)           -3.997          estimate D2E/DX2                !
 ! D41   D(19,7,8,14)          -10.4689         estimate D2E/DX2                !
 ! D42   D(19,7,8,18)         -135.4634         estimate D2E/DX2                !
 ! D43   D(19,7,8,20)          110.2698         estimate D2E/DX2                !
 ! D44   D(7,8,14,9)           -81.2737         estimate D2E/DX2                !
 ! D45   D(7,8,14,15)          156.4683         estimate D2E/DX2                !
 ! D46   D(7,8,14,16)           40.9213         estimate D2E/DX2                !
 ! D47   D(18,8,14,9)           44.0921         estimate D2E/DX2                !
 ! D48   D(18,8,14,15)         -78.1659         estimate D2E/DX2                !
 ! D49   D(18,8,14,16)         166.2871         estimate D2E/DX2                !
 ! D50   D(20,8,14,9)          157.4742         estimate D2E/DX2                !
 ! D51   D(20,8,14,15)          35.2162         estimate D2E/DX2                !
 ! D52   D(20,8,14,16)         -80.3308         estimate D2E/DX2                !
 ! D53   D(2,9,14,8)            50.3186         estimate D2E/DX2                !
 ! D54   D(2,9,14,15)          172.8322         estimate D2E/DX2                !
 ! D55   D(2,9,14,16)          -71.8729         estimate D2E/DX2                !
 ! D56   D(10,9,14,8)          173.7216         estimate D2E/DX2                !
 ! D57   D(10,9,14,15)         -63.7649         estimate D2E/DX2                !
 ! D58   D(10,9,14,16)          51.53           estimate D2E/DX2                !
 ! D59   D(11,9,14,8)          -68.0368         estimate D2E/DX2                !
 ! D60   D(11,9,14,15)          54.4767         estimate D2E/DX2                !
 ! D61   D(11,9,14,16)         169.7716         estimate D2E/DX2                !
 --------------------------------------------------------------------------------
 Trust Radius=3.00D-01 FncErr=1.00D-07 GrdErr=1.00D-06 EigMax=2.50D+02 EigMin=1.00D-04
 Number of steps in this run=    132 maximum allowed number of steps=    132.
 GradGradGradGradGradGradGradGradGradGradGradGradGradGradGradGradGradGrad

                          Input orientation:                          
 ---------------------------------------------------------------------
 Center     Atomic      Atomic             Coordinates (Angstroms)
 Number     Number       Type             X           Y           Z
 ---------------------------------------------------------------------
      1          6           0        0.532200   -1.358200   -0.400800
      2          6           0       -0.532300   -1.358200    0.400800
      3          6           0        1.870100   -0.901400    0.081600
      4          6           0        1.881900    0.635600   -0.135500
      5          1           0        2.791000    1.048300    0.318900
      6          1           0        1.956300    0.841600   -1.211700
      7          6           0        0.650300    1.376100    0.430500
      8          6           0       -0.650300    1.376100   -0.430500
      9          6           0       -1.870100   -0.901300   -0.081600
     10          1           0       -2.716100   -1.357900    0.443400
     11          1           0       -1.980600   -1.113400   -1.152000
     12          1           0        2.716100   -1.357900   -0.443400
     13          1           0        1.980600   -1.113400    1.152000
     14          6           0       -1.881900    0.635600    0.135500
     15          1           0       -2.791000    1.048300   -0.318900
     16          1           0       -1.956300    0.841600    1.211700
     17          1           0        0.950200    2.418800    0.585400
     18          1           0       -0.429500    0.984200   -1.432100
     19          1           0        0.429500    0.984200    1.432100
     20          1           0       -0.950200    2.418800   -0.585400
     21          1           0       -0.373700   -1.334600    1.481300
     22          1           0        0.373700   -1.334600   -1.481300
 ---------------------------------------------------------------------
                    Distance matrix (angstroms):
                    1          2          3          4          5
     1  C    0.000000
     2  C    1.332562   0.000000
     3  C    1.493771   2.466187   0.000000
     4  C    2.422254   3.176668   1.552302   0.000000
     5  H    3.378075   4.103934   2.169262   1.096934   0.000000
     6  H    2.743126   3.692209   2.172120   1.098261   1.755615
     7  C    2.860315   2.979232   2.607038   1.544518   2.168526
     8  C    2.979192   2.860311   3.435356   2.654694   3.537174
     9  C    2.466109   1.493712   3.743759   4.054932   5.068254
    10  H    3.356207   2.184215   4.623042   5.044876   6.011110
    11  H    2.634083   2.137449   4.049025   4.360181   5.441016
    12  H    2.184315   3.356304   1.095323   2.182827   2.525175
    13  H    2.137517   2.634178   1.096773   2.174028   2.454333
    14  C    3.176592   2.422198   4.054970   3.773544   4.694673
    15  H    4.103853   3.378008   5.068292   4.694673   5.618319
    16  H    3.692141   2.743074   4.353908   4.072980   4.834943
    17  H    3.925945   4.061725   3.481919   2.137186   2.310376
    18  H    2.734097   2.976059   3.336905   2.673063   3.666297
    19  H    2.976056   2.734132   2.730323   2.165262   2.611514
    20  H    4.061689   3.925934   4.407120   3.376833   4.085659
    21  H    2.088902   1.092333   2.679825   3.403448   4.128524
    22  H    1.092318   2.088946   2.206702   2.822682   3.842170
                    6          7          8          9         10
     6  H    0.000000
     7  C    2.165213   0.000000
     8  C    2.773144   1.559770   0.000000
     9  C    4.353868   3.435289   2.606951   0.000000
    10  H    5.422958   4.336770   3.536380   1.095365   0.000000
    11  H    4.395995   3.952664   2.913395   1.096792   1.773708
    12  H    2.450588   3.536380   4.336770   4.623052   5.504109
    13  H    3.067522   2.913395   3.952664   4.049030   4.756142
    14  C    4.072980   2.654694   1.544518   1.552203   2.182827
    15  H    4.834943   3.537174   2.168526   2.169172   2.525175
    16  H    4.602315   2.773144   2.165213   2.172040   2.450588
    17  H    2.594102   1.095973   2.163533   4.407045   5.265490
    18  H    2.400198   2.188340   1.097971   2.730254   3.772462
    19  H    3.056326   1.097971   2.188340   3.336849   4.044473
    20  H    3.365643   2.163533   1.095973   3.481823   4.294216
    21  H    4.173367   3.082313   3.328570   2.206721   2.562151
    22  H    2.704284   3.328570   3.082313   2.679841   3.640313
                   11         12         13         14         15
    11  H    0.000000
    12  H    4.756142   0.000000
    13  H    4.582523   1.773708   0.000000
    14  C    2.174028   5.044876   4.360181   0.000000
    15  H    2.454333   6.011110   5.441016   1.096934   0.000000
    16  H    3.067522   5.422958   4.395995   1.098261   1.755615
    17  H    4.907605   4.294216   3.722794   3.376833   4.085659
    18  H    2.623794   4.044473   4.109268   2.165262   2.611514
    19  H    4.109268   3.772462   2.623794   2.673063   3.666297
    20  H    3.722794   5.265490   4.907605   2.137186   2.310376
    21  H    3.092786   3.640313   2.387487   2.822682   3.842170
    22  H    2.387487   2.562151   3.092786   3.403448   4.128524
                   16         17         18         19         20
    16  H    0.000000
    17  H    3.365643   0.000000
    18  H    3.056326   2.834070   0.000000
    19  H    2.400198   1.745310   2.990238   0.000000
    20  H    2.594102   2.232105   1.745310   2.834070   0.000000
    21  H    2.704284   4.079627   3.723956   2.454462   4.323380
    22  H    4.173367   4.323380   2.454462   3.723956   4.079627
                   21         22
    21  H    0.000000
    22  H    3.055422   0.000000
 Stoichiometry    C8H14
 Framework group  C1[X(C8H14)]
 Deg. of freedom    60
 Full point group                 C1      NOp   1
 Largest Abelian subgroup         C1      NOp   1
 Largest concise Abelian subgroup C1      NOp   1
                         Standard orientation:                         
 ---------------------------------------------------------------------
 Center     Atomic      Atomic             Coordinates (Angstroms)
 Number     Number       Type             X           Y           Z
 ---------------------------------------------------------------------
      1          6           0       -0.532217   -1.358194    0.400800
      2          6           0        0.532283   -1.358200   -0.400800
      3          6           0       -1.870115   -0.901386   -0.081600
      4          6           0       -1.881906    0.635614    0.135500
      5          1           0       -2.791004    1.048319   -0.318900
      6          1           0       -1.956305    0.841614    1.211700
      7          6           0       -0.650302    1.376107   -0.430500
      8          6           0        0.650298    1.376100    0.430500
      9          6           0        1.870085   -0.901307    0.081600
     10          1           0        2.716083   -1.357912   -0.443400
     11          1           0        1.980584   -1.113408    1.152000
     12          1           0       -2.716117   -1.357882    0.443400
     13          1           0       -1.980616   -1.113386   -1.152000
     14          6           0        1.881894    0.635593   -0.135500
     15          1           0        2.790996    1.048288    0.318900
     16          1           0        1.956295    0.841592   -1.211700
     17          1           0       -0.950196    2.418809   -0.585400
     18          1           0        0.429496    0.984201    1.432100
     19          1           0       -0.429504    0.984206   -1.432100
     20          1           0        0.950204    2.418798    0.585400
     21          1           0        0.373683   -1.334599   -1.481300
     22          1           0       -0.373717   -1.334595    1.481300
 ---------------------------------------------------------------------
 Rotational constants (GHZ):           2.9655762           1.9517801           1.3279342
 Standard basis: def2TZVP (5D, 7F)
 There are   372 symmetry adapted cartesian basis functions of A   symmetry.
 There are   332 symmetry adapted basis functions of A   symmetry.
   332 basis functions,   520 primitive gaussians,   372 cartesian basis functions
    31 alpha electrons       31 beta electrons
       nuclear repulsion energy       390.7669795426 Hartrees.
 NAtoms=   22 NActive=   22 NUniq=   22 SFac= 1.00D+00 NAtFMM=   60 NAOKFM=F Big=F
 Integral buffers will be    131072 words long.
 Raffenetti 2 integral format.
 Two-electron integral symmetry is turned on.
 Nuclear repulsion after empirical dispersion term =      390.7502551763 Hartrees.
 One-electron integrals computed using PRISM.
   1 Symmetry operations used in ECPInt.
 ECPInt:  NShTT=   10440 NPrTT=   30108 LenC2=   10324 LenP2D=   24320.
 LDataN:  DoStor=T MaxTD1= 6 Len=  172
 NBasis=   332 RedAO= T EigKep=  6.90D-05  NBF=   332
 NBsUse=   332 1.00D-06 EigRej= -1.00D+00 NBFU=   332
 ExpMin= 9.52D-02 ExpMax= 1.36D+04 ExpMxC= 4.63D+02 IAcc=3 IRadAn=         5 AccDes= 0.00D+00
 Harris functional with IExCor= 4639 and IRadAn=       5 diagonalized for initial guess.
 HarFok:  IExCor= 4639 AccDes= 0.00D+00 IRadAn=         5 IDoV= 1 UseB2=F ITyADJ=14
 ICtDFT=  3500011 ScaDFX=  1.000000  1.000000  1.000000  1.000000
 FoFCou: FMM=F IPFlag=           0 FMFlag=      100000 FMFlg1=           0
         NFxFlg=           0 DoJE=T BraDBF=F KetDBF=T FulRan=T
         wScrn=  0.000000 ICntrl=       500 IOpCl=  0 I1Cent=   200000004 NGrid=           0
         NMat0=    1 NMatS0=      1 NMatT0=    0 NMatD0=    1 NMtDS0=    0 NMtDT0=    0
 Petite list used in FoFCou.
 Requested convergence on RMS density matrix=1.00D-08 within 128 cycles.
 Requested convergence on MAX density matrix=1.00D-06.
 Requested convergence on             energy=1.00D-06.
 No special actions if energy rises.
 Integral accuracy reduced to 1.0D-05 until final iterations.
 Initial convergence to 1.0D-05 achieved.  Increase integral accuracy.
 SCF Done:  E(RwB97XD) =  -313.263296156     A.U. after   12 cycles
            NFock= 12  Conv=0.84D-08     -V/T= 2.0059

 **********************************************************************

            Population analysis using the SCF density.

 **********************************************************************

 Orbital symmetries:
       Occupied  (A) (A) (A) (A) (A) (A) (A) (A) (A) (A) (A) (A)
                 (A) (A) (A) (A) (A) (A) (A) (A) (A) (A) (A) (A)
                 (A) (A) (A) (A) (A) (A) (A)
       Virtual   (A) (A) (A) (A) (A) (A) (A) (A) (A) (A) (A) (A)
                 (A) (A) (A) (A) (A) (A) (A) (A) (A) (A) (A) (A)
                 (A) (A) (A) (A) (A) (A) (A) (A) (A) (A) (A) (A)
                 (A) (A) (A) (A) (A) (A) (A) (A) (A) (A) (A) (A)
                 (A) (A) (A) (A) (A) (A) (A) (A) (A) (A) (A) (A)
                 (A) (A) (A) (A) (A) (A) (A) (A) (A) (A) (A) (A)
                 (A) (A) (A) (A) (A) (A) (A) (A) (A) (A) (A) (A)
                 (A) (A) (A) (A) (A) (A) (A) (A) (A) (A) (A) (A)
                 (A) (A) (A) (A) (A) (A) (A) (A) (A) (A) (A) (A)
                 (A) (A) (A) (A) (A) (A) (A) (A) (A) (A) (A) (A)
                 (A) (A) (A) (A) (A) (A) (A) (A) (A) (A) (A) (A)
                 (A) (A) (A) (A) (A) (A) (A) (A) (A) (A) (A) (A)
                 (A) (A) (A) (A) (A) (A) (A) (A) (A) (A) (A) (A)
                 (A) (A) (A) (A) (A) (A) (A) (A) (A) (A) (A) (A)
                 (A) (A) (A) (A) (A) (A) (A) (A) (A) (A) (A) (A)
                 (A) (A) (A) (A) (A) (A) (A) (A) (A) (A) (A) (A)
                 (A) (A) (A) (A) (A) (A) (A) (A) (A) (A) (A) (A)
                 (A) (A) (A) (A) (A) (A) (A) (A) (A) (A) (A) (A)
                 (A) (A) (A) (A) (A) (A) (A) (A) (A) (A) (A) (A)
                 (A) (A) (A) (A) (A) (A) (A) (A) (A) (A) (A) (A)
                 (A) (A) (A) (A) (A) (A) (A) (A) (A) (A) (A) (A)
                 (A) (A) (A) (A) (A) (A) (A) (A) (A) (A) (A) (A)
                 (A) (A) (A) (A) (A) (A) (A) (A) (A) (A) (A) (A)
                 (A) (A) (A) (A) (A) (A) (A) (A) (A) (A) (A) (A)
                 (A) (A) (A) (A) (A) (A) (A) (A) (A) (A) (A) (A)
                 (A)
 The electronic state is 1-A.
 Alpha  occ. eigenvalues --  -10.28011 -10.28011 -10.27989 -10.27989 -10.27676
 Alpha  occ. eigenvalues --  -10.27659 -10.27217 -10.27124  -0.93072  -0.87737
 Alpha  occ. eigenvalues --   -0.86251  -0.76953  -0.76326  -0.66361  -0.66097
 Alpha  occ. eigenvalues --   -0.63999  -0.55687  -0.55379  -0.54403  -0.50519
 Alpha  occ. eigenvalues --   -0.48592  -0.48463  -0.46133  -0.46080  -0.44030
 Alpha  occ. eigenvalues --   -0.42024  -0.40981  -0.40180  -0.39172  -0.37978
 Alpha  occ. eigenvalues --   -0.31086
 Alpha virt. eigenvalues --    0.07922   0.11684   0.11877   0.12708   0.14694
 Alpha virt. eigenvalues --    0.16320   0.16586   0.17674   0.17821   0.18127
 Alpha virt. eigenvalues --    0.18811   0.19698   0.21203   0.21872   0.23463
 Alpha virt. eigenvalues --    0.24857   0.26466   0.27255   0.28194   0.29350
 Alpha virt. eigenvalues --    0.29790   0.30306   0.30915   0.31721   0.33191
 Alpha virt. eigenvalues --    0.34281   0.34679   0.35873   0.36709   0.37009
 Alpha virt. eigenvalues --    0.40222   0.40410   0.42525   0.43591   0.44374
 Alpha virt. eigenvalues --    0.45173   0.46982   0.48155   0.48436   0.48794
 Alpha virt. eigenvalues --    0.50823   0.51151   0.51673   0.52081   0.52397
 Alpha virt. eigenvalues --    0.52425   0.52708   0.53239   0.53485   0.54724
 Alpha virt. eigenvalues --    0.54762   0.55036   0.56393   0.57243   0.57711
 Alpha virt. eigenvalues --    0.59730   0.60095   0.62904   0.63952   0.66630
 Alpha virt. eigenvalues --    0.67163   0.70922   0.71882   0.73033   0.73660
 Alpha virt. eigenvalues --    0.74619   0.79986   0.82063   0.83904   0.86175
 Alpha virt. eigenvalues --    0.88040   0.90434   0.91207   0.93225   0.94972
 Alpha virt. eigenvalues --    0.96547   0.97997   1.00199   1.01615   1.04277
 Alpha virt. eigenvalues --    1.05126   1.07601   1.07986   1.10120   1.10759
 Alpha virt. eigenvalues --    1.11575   1.12035   1.13305   1.16159   1.16281
 Alpha virt. eigenvalues --    1.20075   1.20590   1.24281   1.24376   1.26051
 Alpha virt. eigenvalues --    1.26954   1.29854   1.31530   1.31984   1.34280
 Alpha virt. eigenvalues --    1.34696   1.35548   1.36252   1.39286   1.44777
 Alpha virt. eigenvalues --    1.44785   1.46671   1.47811   1.52924   1.57885
 Alpha virt. eigenvalues --    1.59410   1.61108   1.62547   1.65825   1.66486
 Alpha virt. eigenvalues --    1.67978   1.69252   1.70307   1.70718   1.71996
 Alpha virt. eigenvalues --    1.72317   1.74647   1.74833   1.77126   1.78598
 Alpha virt. eigenvalues --    1.82688   1.83606   1.84535   1.85281   1.87634
 Alpha virt. eigenvalues --    1.87730   1.90748   1.91528   1.92908   1.94824
 Alpha virt. eigenvalues --    1.97408   1.98521   2.03337   2.05160   2.05297
 Alpha virt. eigenvalues --    2.08623   2.09059   2.11204   2.13039   2.16836
 Alpha virt. eigenvalues --    2.18004   2.18805   2.23256   2.24694   2.28479
 Alpha virt. eigenvalues --    2.29798   2.31611   2.33785   2.35401   2.36707
 Alpha virt. eigenvalues --    2.40234   2.43954   2.44871   2.46082   2.47198
 Alpha virt. eigenvalues --    2.51328   2.51396   2.52435   2.52682   2.54504
 Alpha virt. eigenvalues --    2.57525   2.58041   2.60864   2.60979   2.61237
 Alpha virt. eigenvalues --    2.63318   2.65259   2.68237   2.70938   2.71200
 Alpha virt. eigenvalues --    2.72084   2.72778   2.73422   2.74223   2.74854
 Alpha virt. eigenvalues --    2.76181   2.78051   2.80105   2.81618   2.83247
 Alpha virt. eigenvalues --    2.83995   2.86470   2.88116   2.89450   2.90950
 Alpha virt. eigenvalues --    2.91030   2.94206   2.96004   2.96338   2.99956
 Alpha virt. eigenvalues --    3.01804   3.04312   3.06541   3.07505   3.09576
 Alpha virt. eigenvalues --    3.12286   3.12669   3.14182   3.16761   3.18006
 Alpha virt. eigenvalues --    3.18305   3.20539   3.20626   3.21880   3.23899
 Alpha virt. eigenvalues --    3.24421   3.25849   3.27355   3.27959   3.31772
 Alpha virt. eigenvalues --    3.32918   3.36198   3.38455   3.39130   3.39172
 Alpha virt. eigenvalues --    3.40448   3.43776   3.44742   3.45010   3.48763
 Alpha virt. eigenvalues --    3.50986   3.50990   3.52100   3.52299   3.53277
 Alpha virt. eigenvalues --    3.56389   3.59270   3.59428   3.63872   3.64221
 Alpha virt. eigenvalues --    3.64760   3.64909   3.66265   3.68481   3.71559
 Alpha virt. eigenvalues --    3.73759   3.76486   3.76942   3.80366   3.83377
 Alpha virt. eigenvalues --    3.85318   3.85595   3.86311   3.87602   3.92288
 Alpha virt. eigenvalues --    3.93157   3.97626   3.98347   4.03450   4.04365
 Alpha virt. eigenvalues --    4.05423   4.07431   4.07853   4.08887   4.12847
 Alpha virt. eigenvalues --    4.14444   4.16437   4.20723   4.21463   4.26481
 Alpha virt. eigenvalues --    4.28823   4.31549   4.33399   4.40277   4.42302
 Alpha virt. eigenvalues --    4.44405   4.49433   4.51759   4.57165   4.60148
 Alpha virt. eigenvalues --    4.62256   4.63098   4.67019   4.73256   4.74268
 Alpha virt. eigenvalues --    4.80450   4.83658   4.88284   4.90382   4.90406
 Alpha virt. eigenvalues --    4.91073   4.93837   4.99489   5.05746   5.08838
 Alpha virt. eigenvalues --    5.13132   5.14502   5.20956  22.48447  22.55198
 Alpha virt. eigenvalues --   22.56543  22.61463  22.62212  22.65941  22.66889
 Alpha virt. eigenvalues --   22.99505
          Condensed to atoms (all electrons):
               1          2          3          4          5          6
     1  C    5.048947   0.646948   0.280215  -0.062422   0.011565  -0.002948
     2  C    0.646948   5.048959  -0.038512  -0.036224   0.001664   0.002433
     3  C    0.280215  -0.038512   4.916889   0.343208  -0.044798  -0.041486
     4  C   -0.062422  -0.036224   0.343208   4.986176   0.415471   0.421772
     5  H    0.011565   0.001664  -0.044798   0.415471   0.581690  -0.024098
     6  H   -0.002948   0.002433  -0.041486   0.421772  -0.024098   0.583317
     7  C   -0.036750   0.010615  -0.018532   0.299819  -0.035522  -0.043948
     8  C    0.010610  -0.036752   0.001318   0.001146   0.005726  -0.012031
     9  C   -0.038527   0.280218   0.012718   0.005430  -0.000199  -0.000191
    10  H    0.006211  -0.032026  -0.000942  -0.000272  -0.000000   0.000014
    11  H    0.004621  -0.046501   0.000470  -0.000258   0.000014   0.000013
    12  H   -0.032014   0.006208   0.416599  -0.051548  -0.001469  -0.003875
    13  H   -0.046490   0.004622   0.412220  -0.032387  -0.004370   0.005729
    14  C   -0.036224  -0.062418   0.005429   0.006355  -0.000535   0.001313
    15  H    0.001664   0.011568  -0.000199  -0.000535   0.000021   0.000008
    16  H    0.002433  -0.002949  -0.000191   0.001313   0.000008  -0.000021
    17  H    0.004149  -0.000670   0.004535  -0.040476  -0.008500   0.000350
    18  H    0.008059  -0.008316  -0.001849   0.001393   0.000382   0.002757
    19  H   -0.008316   0.008060   0.004266  -0.039113   0.000002   0.006394
    20  H   -0.000670   0.004149  -0.000250   0.003343  -0.000253   0.000677
    21  H   -0.045403   0.427986  -0.008180   0.000699  -0.000012  -0.000008
    22  H    0.427991  -0.045402  -0.055328   0.006083  -0.000177   0.000621
               7          8          9         10         11         12
     1  C   -0.036750   0.010610  -0.038527   0.006211   0.004621  -0.032014
     2  C    0.010615  -0.036752   0.280218  -0.032026  -0.046501   0.006208
     3  C   -0.018532   0.001318   0.012718  -0.000942   0.000470   0.416599
     4  C    0.299819   0.001146   0.005430  -0.000272  -0.000258  -0.051548
     5  H   -0.035522   0.005726  -0.000199  -0.000000   0.000014  -0.001469
     6  H   -0.043948  -0.012031  -0.000191   0.000014   0.000013  -0.003875
     7  C    4.955767   0.297674   0.001316  -0.001054  -0.000380   0.009828
     8  C    0.297674   4.955771  -0.018533   0.009829  -0.009707  -0.001054
     9  C    0.001316  -0.018533   4.916899   0.416595   0.412226  -0.000942
    10  H   -0.001054   0.009829   0.416595   0.574413  -0.018927   0.000035
    11  H   -0.000380  -0.009707   0.412226  -0.018927   0.575923   0.000047
    12  H    0.009828  -0.001054  -0.000942   0.000035   0.000047   0.574379
    13  H   -0.009704  -0.000380   0.000469   0.000047   0.000034  -0.018923
    14  C    0.001147   0.299825   0.343212  -0.051549  -0.032382  -0.000272
    15  H    0.005726  -0.035521  -0.044805  -0.001471  -0.004371  -0.000000
    16  H   -0.012031  -0.043948  -0.041489  -0.003877   0.005729   0.000014
    17  H    0.413137  -0.036984  -0.000250   0.000031  -0.000005  -0.000176
    18  H   -0.053847   0.411321   0.004269   0.000136   0.002461   0.000058
    19  H    0.411321  -0.053849  -0.001849   0.000058   0.000149   0.000137
    20  H   -0.036983   0.413137   0.004535  -0.000176   0.000202   0.000031
    21  H   -0.005607  -0.004576  -0.055325  -0.001046   0.004771   0.000533
    22  H   -0.004575  -0.005608  -0.008178   0.000533   0.003165  -0.001045
              13         14         15         16         17         18
     1  C   -0.046490  -0.036224   0.001664   0.002433   0.004149   0.008059
     2  C    0.004622  -0.062418   0.011568  -0.002949  -0.000670  -0.008316
     3  C    0.412220   0.005429  -0.000199  -0.000191   0.004535  -0.001849
     4  C   -0.032387   0.006355  -0.000535   0.001313  -0.040476   0.001393
     5  H   -0.004370  -0.000535   0.000021   0.000008  -0.008500   0.000382
     6  H    0.005729   0.001313   0.000008  -0.000021   0.000350   0.002757
     7  C   -0.009704   0.001147   0.005726  -0.012031   0.413137  -0.053847
     8  C   -0.000380   0.299825  -0.035521  -0.043948  -0.036984   0.411321
     9  C    0.000469   0.343212  -0.044805  -0.041489  -0.000250   0.004269
    10  H    0.000047  -0.051549  -0.001471  -0.003877   0.000031   0.000136
    11  H    0.000034  -0.032382  -0.004371   0.005729  -0.000005   0.002461
    12  H   -0.018923  -0.000272  -0.000000   0.000014  -0.000176   0.000058
    13  H    0.575918  -0.000258   0.000014   0.000013   0.000202   0.000149
    14  C   -0.000258   4.986124   0.415474   0.421777   0.003343  -0.039115
    15  H    0.000014   0.415474   0.581698  -0.024097  -0.000253   0.000002
    16  H    0.000013   0.421777  -0.024097   0.583317   0.000677   0.006394
    17  H    0.000202   0.003343  -0.000253   0.000677   0.593854   0.004527
    18  H    0.000149  -0.039115   0.000002   0.006394   0.004527   0.598728
    19  H    0.002460   0.001393   0.000382   0.002757  -0.027371   0.005522
    20  H   -0.000005  -0.040477  -0.008500   0.000350  -0.013620  -0.027371
    21  H    0.003165   0.006084  -0.000177   0.000621   0.000186   0.000586
    22  H    0.004770   0.000699  -0.000012  -0.000008  -0.000015   0.000806
              19         20         21         22
     1  C   -0.008316  -0.000670  -0.045403   0.427991
     2  C    0.008060   0.004149   0.427986  -0.045402
     3  C    0.004266  -0.000250  -0.008180  -0.055328
     4  C   -0.039113   0.003343   0.000699   0.006083
     5  H    0.000002  -0.000253  -0.000012  -0.000177
     6  H    0.006394   0.000677  -0.000008   0.000621
     7  C    0.411321  -0.036983  -0.005607  -0.004575
     8  C   -0.053849   0.413137  -0.004576  -0.005608
     9  C   -0.001849   0.004535  -0.055325  -0.008178
    10  H    0.000058  -0.000176  -0.001046   0.000533
    11  H    0.000149   0.000202   0.004771   0.003165
    12  H    0.000137   0.000031   0.000533  -0.001045
    13  H    0.002460  -0.000005   0.003165   0.004770
    14  C    0.001393  -0.040477   0.006084   0.000699
    15  H    0.000382  -0.008500  -0.000177  -0.000012
    16  H    0.002757   0.000350   0.000621  -0.000008
    17  H   -0.027371  -0.013620   0.000186  -0.000015
    18  H    0.005522  -0.027371   0.000586   0.000806
    19  H    0.598730   0.004527   0.000806   0.000586
    20  H    0.004527   0.593855  -0.000015   0.000186
    21  H    0.000806  -0.000015   0.560050   0.006252
    22  H    0.000586   0.000186   0.006252   0.560043
 Mulliken charges:
               1
     1  C   -0.143650
     2  C   -0.143661
     3  C   -0.187601
     4  C   -0.228973
     5  H    0.103390
     6  H    0.103210
     7  C   -0.147417
     8  C   -0.147414
     9  C   -0.187600
    10  H    0.103437
    11  H    0.102705
    12  H    0.103449
    13  H    0.102704
    14  C   -0.228945
    15  H    0.103383
    16  H    0.103210
    17  H    0.103328
    18  H    0.082948
    19  H    0.082948
    20  H    0.103328
    21  H    0.108608
    22  H    0.108613
 Sum of Mulliken charges =  -0.00000
 Mulliken charges with hydrogens summed into heavy atoms:
               1
     1  C   -0.035037
     2  C   -0.035053
     3  C    0.018551
     4  C   -0.022373
     7  C    0.038859
     8  C    0.038862
     9  C    0.018542
    14  C   -0.022351
 Electronic spatial extent (au):  <R**2>=            999.9777
 Charge=             -0.0000 electrons
 Dipole moment (field-independent basis, Debye):
    X=             -0.0001    Y=              0.8914    Z=              0.0000  Tot=              0.8914
 Quadrupole moment (field-independent basis, Debye-Ang):
   XX=            -50.6463   YY=            -55.3171   ZZ=            -50.3339
   XY=              0.0001   XZ=             -0.0670   YZ=             -0.0001
 Traceless Quadrupole moment (field-independent basis, Debye-Ang):
   XX=              1.4528   YY=             -3.2180   ZZ=              1.7652
   XY=              0.0001   XZ=             -0.0670   YZ=             -0.0001
 Octapole moment (field-independent basis, Debye-Ang**2):
  XXX=             -0.0016  YYY=             13.9176  ZZZ=              0.0001  XYY=              0.0001
  XXY=             -0.5473  XXZ=              0.0003  XZZ=             -0.0002  YZZ=             -2.0401
  YYZ=              0.0002  XYZ=              0.9436
 Hexadecapole moment (field-independent basis, Debye-Ang**3):
 XXXX=           -751.1397 YYYY=           -518.1497 ZZZZ=           -144.9114 XXXY=              0.0019
 XXXZ=              0.9355 YYYX=             -0.0004 YYYZ=             -0.0007 ZZZX=             -0.6789
 ZZZY=             -0.0004 XXYY=           -207.3260 XXZZ=           -149.5067 YYZZ=           -108.1895
 XXYZ=             -0.0007 YYXZ=              0.2430 ZZXY=              0.0004
 N-N= 3.907502551763D+02 E-N=-1.506719236465D+03  KE= 3.114125467325D+02
 ******************************Gaussian NBO Version 3.1******************************
             N A T U R A L   A T O M I C   O R B I T A L   A N D
          N A T U R A L   B O N D   O R B I T A L   A N A L Y S I S
 ******************************Gaussian NBO Version 3.1******************************

       /RESON  / : Allow strongly delocalized NBO set
       /DMNAO  / : Print the NAO density matrix
       /BNDIDX / : Print bond indices based on the NAO density matrix
       /MULORB / : Print Mulliken populations by orbital and atom

 Analyzing the SCF density

 Job title: Molecule 1                                                      

 Storage needed:    332478 in NPA,    442407 in NBO (2147481008 available)


 Input atomic orbitals, gross Mulliken populations:

  AO  Atom No lang  Mulliken Population    Atom No      Total
 -------------------------------------------------------------------------------
   1    C  1  S        0.8550374
   2    C  1  S        1.1164120
   3    C  1  S        0.5271371
   4    C  1  S        0.5935416
   5    C  1  S        0.1012205
   6    C  1  px       0.4864825
   7    C  1  py       0.3577861
   8    C  1  pz       0.4686205
   9    C  1  px       0.3882784
  10    C  1  py       0.4096505
  11    C  1  pz       0.3846801
  12    C  1  px       0.0751463
  13    C  1  py       0.2212164
  14    C  1  pz       0.0632902
  15    C  1  dz2      0.0057449
  16    C  1  dxz      0.0058402
  17    C  1  dyz      0.0010849
  18    C  1  dx2y2    0.0031053
  19    C  1  dxy      0.0032951
  20    C  1  dz2      0.0210596
  21    C  1  dxz      0.0117002
  22    C  1  dyz      0.0027241
  23    C  1  dx2y2    0.0126398
  24    C  1  dxy      0.0211810
  25    C  1  f(0)     0.0008565
  26    C  1  f(C1)    0.0016819
  27    C  1  f(S1)    0.0003157
  28    C  1  f(C2)    0.0005763
  29    C  1  f(S2)    0.0009781
  30    C  1  f(C3)    0.0010595
  31    C  1  f(S3)    0.0013071
                                             C  1      6.1436496
  32    C  2  S        0.8550373
  33    C  2  S        1.1164120
  34    C  2  S        0.5271343
  35    C  2  S        0.5935492
  36    C  2  S        0.1012268
  37    C  2  px       0.4864974
  38    C  2  py       0.3577936
  39    C  2  pz       0.4686163
  40    C  2  px       0.3882673
  41    C  2  py       0.4096528
  42    C  2  pz       0.3846836
  43    C  2  px       0.0751323
  44    C  2  py       0.2212157
  45    C  2  pz       0.0632872
  46    C  2  dz2      0.0057444
  47    C  2  dxz      0.0058410
  48    C  2  dyz      0.0010851
  49    C  2  dx2y2    0.0031054
  50    C  2  dxy      0.0032955
  51    C  2  dz2      0.0210594
  52    C  2  dxz      0.0117016
  53    C  2  dyz      0.0027243
  54    C  2  dx2y2    0.0126419
  55    C  2  dxy      0.0211810
  56    C  2  f(0)     0.0008564
  57    C  2  f(C1)    0.0016821
  58    C  2  f(S1)    0.0003157
  59    C  2  f(C2)    0.0005763
  60    C  2  f(S2)    0.0009781
  61    C  2  f(C3)    0.0010596
  62    C  2  f(S3)    0.0013070
                                             C  2      6.1436608
  63    C  3  S        0.8540900
  64    C  3  S        1.1178750
  65    C  3  S        0.4988314
  66    C  3  S        0.6592264
  67    C  3  S        0.0587233
  68    C  3  px       0.4466333
  69    C  3  py       0.4256879
  70    C  3  pz       0.4508682
  71    C  3  px       0.4000074
  72    C  3  py       0.4182165
  73    C  3  pz       0.4102003
  74    C  3  px       0.1081951
  75    C  3  py       0.0854126
  76    C  3  pz       0.1594798
  77    C  3  dz2      0.0047193
  78    C  3  dxz      0.0030474
  79    C  3  dyz      0.0020874
  80    C  3  dx2y2    0.0049252
  81    C  3  dxy      0.0037510
  82    C  3  dz2      0.0087341
  83    C  3  dxz      0.0077781
  84    C  3  dyz      0.0124211
  85    C  3  dx2y2    0.0168839
  86    C  3  dxy      0.0246817
  87    C  3  f(0)     0.0008874
  88    C  3  f(C1)    0.0005146
  89    C  3  f(S1)    0.0003631
  90    C  3  f(C2)    0.0008024
  91    C  3  f(S2)    0.0002039
  92    C  3  f(C3)    0.0013747
  93    C  3  f(S3)    0.0009787
                                             C  3      6.1876012
  94    C  4  S        0.8542024
  95    C  4  S        1.1177924
  96    C  4  S        0.5029088
  97    C  4  S        0.6455189
  98    C  4  S        0.1121179
  99    C  4  px       0.4389549
 100    C  4  py       0.4233733
 101    C  4  pz       0.4463250
 102    C  4  px       0.4151590
 103    C  4  py       0.4013808
 104    C  4  pz       0.4130888
 105    C  4  px       0.1300584
 106    C  4  py       0.0863231
 107    C  4  pz       0.1448707
 108    C  4  dz2      0.0049946
 109    C  4  dxz      0.0024960
 110    C  4  dyz      0.0020605
 111    C  4  dx2y2    0.0044241
 112    C  4  dxy      0.0037743
 113    C  4  dz2      0.0133497
 114    C  4  dxz      0.0076911
 115    C  4  dyz      0.0141557
 116    C  4  dx2y2    0.0185206
 117    C  4  dxy      0.0203775
 118    C  4  f(0)     0.0008356
 119    C  4  f(C1)    0.0004587
 120    C  4  f(S1)    0.0004034
 121    C  4  f(C2)    0.0008569
 122    C  4  f(S2)    0.0002620
 123    C  4  f(C3)    0.0013009
 124    C  4  f(S3)    0.0009369
                                             C  4      6.2289729
 125    H  5  S        0.2752165
 126    H  5  S        0.5026453
 127    H  5  S        0.0971670
 128    H  5  px       0.0105503
 129    H  5  py       0.0055721
 130    H  5  pz       0.0054592
                                             H  5      0.8966105
 131    H  6  S        0.2753589
 132    H  6  S        0.4994179
 133    H  6  S        0.1004430
 134    H  6  px       0.0042796
 135    H  6  py       0.0045406
 136    H  6  pz       0.0127496
                                             H  6      0.8967895
 137    C  7  S        0.8541119
 138    C  7  S        1.1178185
 139    C  7  S        0.5012355
 140    C  7  S        0.6490527
 141    C  7  S        0.0437052
 142    C  7  px       0.4267122
 143    C  7  py       0.4480303
 144    C  7  pz       0.4358878
 145    C  7  px       0.4089894
 146    C  7  py       0.4181269
 147    C  7  pz       0.4118265
 148    C  7  px       0.0948397
 149    C  7  py       0.1383098
 150    C  7  pz       0.1073803
 151    C  7  dz2      0.0040698
 152    C  7  dxz      0.0037480
 153    C  7  dyz      0.0019434
 154    C  7  dx2y2    0.0043386
 155    C  7  dxy      0.0032110
 156    C  7  dz2      0.0185113
 157    C  7  dxz      0.0122746
 158    C  7  dyz      0.0047651
 159    C  7  dx2y2    0.0181321
 160    C  7  dxy      0.0154022
 161    C  7  f(0)     0.0003192
 162    C  7  f(C1)    0.0012441
 163    C  7  f(S1)    0.0003646
 164    C  7  f(C2)    0.0006170
 165    C  7  f(S2)    0.0007842
 166    C  7  f(C3)    0.0009653
 167    C  7  f(S3)    0.0006995
                                             C  7      6.1474170
 168    C  8  S        0.8541119
 169    C  8  S        1.1178185
 170    C  8  S        0.5012354
 171    C  8  S        0.6490540
 172    C  8  S        0.0437009
 173    C  8  px       0.4267124
 174    C  8  py       0.4480311
 175    C  8  pz       0.4358875
 176    C  8  px       0.4089884
 177    C  8  py       0.4181272
 178    C  8  pz       0.4118263
 179    C  8  px       0.0948405
 180    C  8  py       0.1383094
 181    C  8  pz       0.1073818
 182    C  8  dz2      0.0040698
 183    C  8  dxz      0.0037479
 184    C  8  dyz      0.0019434
 185    C  8  dx2y2    0.0043385
 186    C  8  dxy      0.0032110
 187    C  8  dz2      0.0185108
 188    C  8  dxz      0.0122745
 189    C  8  dyz      0.0047651
 190    C  8  dx2y2    0.0181319
 191    C  8  dxy      0.0154018
 192    C  8  f(0)     0.0003192
 193    C  8  f(C1)    0.0012441
 194    C  8  f(S1)    0.0003646
 195    C  8  f(C2)    0.0006170
 196    C  8  f(S2)    0.0007842
 197    C  8  f(C3)    0.0009654
 198    C  8  f(S3)    0.0006995
                                             C  8      6.1474141
 199    C  9  S        0.8540899
 200    C  9  S        1.1178750
 201    C  9  S        0.4988294
 202    C  9  S        0.6592313
 203    C  9  S        0.0587057
 204    C  9  px       0.4466384
 205    C  9  py       0.4257177
 206    C  9  pz       0.4508603
 207    C  9  px       0.4000091
 208    C  9  py       0.4181946
 209    C  9  pz       0.4102034
 210    C  9  px       0.1081916
 211    C  9  py       0.0854040
 212    C  9  pz       0.1594777
 213    C  9  dz2      0.0047193
 214    C  9  dxz      0.0030473
 215    C  9  dyz      0.0020885
 216    C  9  dx2y2    0.0049258
 217    C  9  dxy      0.0037523
 218    C  9  dz2      0.0087357
 219    C  9  dxz      0.0077794
 220    C  9  dyz      0.0124253
 221    C  9  dx2y2    0.0168844
 222    C  9  dxy      0.0246887
 223    C  9  f(0)     0.0008874
 224    C  9  f(C1)    0.0005146
 225    C  9  f(S1)    0.0003633
 226    C  9  f(C2)    0.0008024
 227    C  9  f(S2)    0.0002039
 228    C  9  f(C3)    0.0013750
 229    C  9  f(S3)    0.0009788
                                             C  9      6.1876002
 230    H 10  S        0.2748921
 231    H 10  S        0.5024789
 232    H 10  S        0.0976315
 233    H 10  px       0.0097487
 234    H 10  py       0.0060530
 235    H 10  pz       0.0057588
                                             H 10      0.8965629
 236    H 11  S        0.2747113
 237    H 11  S        0.5014958
 238    H 11  S        0.0995734
 239    H 11  px       0.0041678
 240    H 11  py       0.0045841
 241    H 11  pz       0.0127627
                                             H 11      0.8972952
 242    H 12  S        0.2749029
 243    H 12  S        0.5024751
 244    H 12  S        0.0976113
 245    H 12  px       0.0097496
 246    H 12  py       0.0060530
 247    H 12  pz       0.0057593
                                             H 12      0.8965512
 248    H 13  S        0.2747166
 249    H 13  S        0.5014965
 250    H 13  S        0.0995677
 251    H 13  px       0.0041678
 252    H 13  py       0.0045843
 253    H 13  pz       0.0127633
                                             H 13      0.8972962
 254    C 14  S        0.8542024
 255    C 14  S        1.1177922
 256    C 14  S        0.5029080
 257    C 14  S        0.6455161
 258    C 14  S        0.1120970
 259    C 14  px       0.4389558
 260    C 14  py       0.4233985
 261    C 14  pz       0.4463260
 262    C 14  px       0.4151591
 263    C 14  py       0.4013657
 264    C 14  pz       0.4130875
 265    C 14  px       0.1300578
 266    C 14  py       0.0863092
 267    C 14  pz       0.1448653
 268    C 14  dz2      0.0049948
 269    C 14  dxz      0.0024960
 270    C 14  dyz      0.0020608
 271    C 14  dx2y2    0.0044249
 272    C 14  dxy      0.0037746
 273    C 14  dz2      0.0133499
 274    C 14  dxz      0.0076910
 275    C 14  dyz      0.0141572
 276    C 14  dx2y2    0.0185197
 277    C 14  dxy      0.0203801
 278    C 14  f(0)     0.0008356
 279    C 14  f(C1)    0.0004588
 280    C 14  f(S1)    0.0004035
 281    C 14  f(C2)    0.0008569
 282    C 14  f(S2)    0.0002620
 283    C 14  f(C3)    0.0013011
 284    C 14  f(S3)    0.0009369
                                             C 14      6.2289445
 285    H 15  S        0.2752170
 286    H 15  S        0.5026483
 287    H 15  S        0.0971702
 288    H 15  px       0.0105504
 289    H 15  py       0.0055719
 290    H 15  pz       0.0054592
                                             H 15      0.8966169
 291    H 16  S        0.2753590
 292    H 16  S        0.4994191
 293    H 16  S        0.1004420
 294    H 16  px       0.0042796
 295    H 16  py       0.0045405
 296    H 16  pz       0.0127497
                                             H 16      0.8967899
 297    H 17  S        0.2763104
 298    H 17  S        0.5026295
 299    H 17  S        0.0960107
 300    H 17  px       0.0048673
 301    H 17  py       0.0121578
 302    H 17  pz       0.0046962
                                             H 17      0.8966720
 303    H 18  S        0.2750828
 304    H 18  S        0.4999310
 305    H 18  S        0.1199320
 306    H 18  px       0.0045081
 307    H 18  py       0.0054868
 308    H 18  pz       0.0121111
                                             H 18      0.9170518
 309    H 19  S        0.2750828
 310    H 19  S        0.4999304
 311    H 19  S        0.1199331
 312    H 19  px       0.0045081
 313    H 19  py       0.0054867
 314    H 19  pz       0.0121111
                                             H 19      0.9170523
 315    H 20  S        0.2763106
 316    H 20  S        0.5026301
 317    H 20  S        0.0960103
 318    H 20  px       0.0048674
 319    H 20  py       0.0121577
 320    H 20  pz       0.0046962
                                             H 20      0.8966723
 321    H 21  S        0.2738923
 322    H 21  S        0.4969235
 323    H 21  S        0.0983955
 324    H 21  px       0.0039048
 325    H 21  py       0.0046417
 326    H 21  pz       0.0136340
                                             H 21      0.8913917
 327    H 22  S        0.2738971
 328    H 22  S        0.4969222
 329    H 22  S        0.0983872
 330    H 22  px       0.0039047
 331    H 22  py       0.0046417
 332    H 22  pz       0.0136344
                                             H 22      0.8913873

 Total number of electrons:   62.000000


 Mayer-Mulliken atom-atom bond order matrix:                                   

     Atom    1       2       3       4       5       6       7       8       9
     ---- ------  ------  ------  ------  ------  ------  ------  ------  ------
   1.  C  0.0000  1.9028  0.9678  0.0082  0.0043  0.0019 -0.0221  0.0174  0.0435
   2.  C  1.9028  0.0000  0.0435  0.0060  0.0051  0.0014  0.0174 -0.0221  0.9678
   3.  C  0.9678  0.0435  0.0000  0.9711 -0.0052 -0.0097  0.0092 -0.0008  0.0086
   4.  C  0.0082  0.0060  0.9711  0.0000  0.9713  0.9785  0.9705  0.0314  0.0016
   5.  H  0.0043  0.0051 -0.0052  0.9713  0.0000 -0.0030 -0.0032  0.0040  0.0003
   6.  H  0.0019  0.0014 -0.0097  0.9785 -0.0030  0.0000 -0.0114 -0.0025 -0.0001
   7.  C -0.0221  0.0174  0.0092  0.9705 -0.0032 -0.0114  0.0000  0.9539 -0.0008
   8.  C  0.0174 -0.0221 -0.0008  0.0314  0.0040 -0.0025  0.9539  0.0000  0.0092
   9.  C  0.0435  0.9678  0.0086  0.0016  0.0003 -0.0001 -0.0008  0.0092  0.0000
  10.  H  0.0082 -0.0042  0.0018 -0.0002 -0.0000  0.0001  0.0001  0.0056  0.9736
  11.  H  0.0114 -0.0178  0.0001 -0.0001 -0.0000  0.0001  0.0001 -0.0049  0.9721
  12.  H -0.0042  0.0082  0.9736 -0.0081 -0.0010 -0.0013  0.0056  0.0001  0.0018
  13.  H -0.0178  0.0114  0.9721 -0.0017 -0.0013  0.0058 -0.0049  0.0001  0.0001
  14.  C  0.0060  0.0082  0.0016  0.0047  0.0008  0.0007  0.0314  0.9705  0.9711
  15.  H  0.0051  0.0043  0.0003  0.0008  0.0004  0.0001  0.0040 -0.0032 -0.0052
  16.  H  0.0014  0.0019 -0.0001  0.0007  0.0001  0.0001 -0.0025 -0.0114 -0.0097
  17.  H  0.0003  0.0021  0.0052 -0.0035 -0.0025 -0.0002  0.9709 -0.0050  0.0003
  18.  H  0.0123 -0.0045 -0.0021  0.0128  0.0003  0.0023 -0.0195  0.9705  0.0104
  19.  H -0.0045  0.0123  0.0104 -0.0070 -0.0004  0.0064  0.9705 -0.0195 -0.0021
  20.  H  0.0021  0.0003  0.0003  0.0023  0.0006  0.0001 -0.0050  0.9709  0.0052
  21.  H -0.0086  0.9712  0.0012  0.0004  0.0001  0.0000 -0.0008 -0.0032 -0.0169
  22.  H  0.9712 -0.0086 -0.0169  0.0055  0.0002  0.0002 -0.0032 -0.0008  0.0012

     Atom   10      11      12      13      14      15      16      17      18
     ---- ------  ------  ------  ------  ------  ------  ------  ------  ------
   1.  C  0.0082  0.0114 -0.0042 -0.0178  0.0060  0.0051  0.0014  0.0003  0.0123
   2.  C -0.0042 -0.0178  0.0082  0.0114  0.0082  0.0043  0.0019  0.0021 -0.0045
   3.  C  0.0018  0.0001  0.9736  0.9721  0.0016  0.0003 -0.0001  0.0052 -0.0021
   4.  C -0.0002 -0.0001 -0.0081 -0.0017  0.0047  0.0008  0.0007 -0.0035  0.0128
   5.  H -0.0000 -0.0000 -0.0010 -0.0013  0.0008  0.0004  0.0001 -0.0025  0.0003
   6.  H  0.0001  0.0001 -0.0013  0.0058  0.0007  0.0001  0.0001 -0.0002  0.0023
   7.  C  0.0001  0.0001  0.0056 -0.0049  0.0314  0.0040 -0.0025  0.9709 -0.0195
   8.  C  0.0056 -0.0049  0.0001  0.0001  0.9705 -0.0032 -0.0114 -0.0050  0.9705
   9.  C  0.9736  0.9721  0.0018  0.0001  0.9711 -0.0052 -0.0097  0.0003  0.0104
  10.  H  0.0000 -0.0004  0.0003  0.0000 -0.0081 -0.0010 -0.0013  0.0001  0.0005
  11.  H -0.0004  0.0000  0.0000  0.0002 -0.0017 -0.0013  0.0058  0.0000  0.0012
  12.  H  0.0003  0.0000  0.0000 -0.0003 -0.0002 -0.0000  0.0001  0.0006  0.0001
  13.  H  0.0000  0.0002 -0.0003  0.0000 -0.0001 -0.0000  0.0001  0.0001  0.0004
  14.  C -0.0081 -0.0017 -0.0002 -0.0001  0.0000  0.9713  0.9785  0.0023 -0.0070
  15.  H -0.0010 -0.0013 -0.0000 -0.0000  0.9713  0.0000 -0.0030  0.0006 -0.0004
  16.  H -0.0013  0.0058  0.0001  0.0001  0.9785 -0.0030  0.0000  0.0001  0.0064
  17.  H  0.0001  0.0000  0.0006  0.0001  0.0023  0.0006  0.0001  0.0000  0.0026
  18.  H  0.0005  0.0012  0.0001  0.0004 -0.0070 -0.0004  0.0064  0.0026  0.0000
  19.  H  0.0001  0.0004  0.0005  0.0012  0.0128  0.0003  0.0023 -0.0054  0.0053
  20.  H  0.0006  0.0001  0.0001  0.0000 -0.0035 -0.0025 -0.0002 -0.0026 -0.0054
  21.  H -0.0003  0.0072  0.0005  0.0027  0.0055  0.0002  0.0002 -0.0000  0.0009
  22.  H  0.0005  0.0027 -0.0003  0.0072  0.0004  0.0001  0.0000 -0.0000  0.0014

     Atom   19      20      21      22
     ---- ------  ------  ------  ------
   1.  C -0.0045  0.0021 -0.0086  0.9712
   2.  C  0.0123  0.0003  0.9712 -0.0086
   3.  C  0.0104  0.0003  0.0012 -0.0169
   4.  C -0.0070  0.0023  0.0004  0.0055
   5.  H -0.0004  0.0006  0.0001  0.0002
   6.  H  0.0064  0.0001  0.0000  0.0002
   7.  C  0.9705 -0.0050 -0.0008 -0.0032
   8.  C -0.0195  0.9709 -0.0032 -0.0008
   9.  C -0.0021  0.0052 -0.0169  0.0012
  10.  H  0.0001  0.0006 -0.0003  0.0005
  11.  H  0.0004  0.0001  0.0072  0.0027
  12.  H  0.0005  0.0001  0.0005 -0.0003
  13.  H  0.0012  0.0000  0.0027  0.0072
  14.  C  0.0128 -0.0035  0.0055  0.0004
  15.  H  0.0003 -0.0025  0.0002  0.0001
  16.  H  0.0023 -0.0002  0.0002  0.0000
  17.  H -0.0054 -0.0026 -0.0000 -0.0000
  18.  H  0.0053 -0.0054  0.0009  0.0014
  19.  H  0.0000  0.0026  0.0014  0.0009
  20.  H  0.0026  0.0000 -0.0000 -0.0000
  21.  H  0.0014 -0.0000  0.0000  0.0114
  22.  H  0.0009 -0.0000  0.0114  0.0000


 Mayer-Mulliken valencies by atom:                                             

     Atom    1
     ---- ------
   1.  C  3.9065
   2.  C  3.9065
   3.  C  3.9320
   4.  C  3.9450
   5.  H  0.9708
   6.  H  0.9694
   7.  C  3.8600
   8.  C  3.8600
   9.  C  3.9320
  10.  H  0.9760
  11.  H  0.9750
  12.  H  0.9760
  13.  H  0.9750
  14.  C  3.9450
  15.  H  0.9708
  16.  H  0.9694
  17.  H  0.9658
  18.  H  0.9883
  19.  H  0.9883
  20.  H  0.9658
  21.  H  0.9731
  22.  H  0.9731
 GSVD:  LWork=       34960 too small for GESVD, short by      113840 words or      113840 for optimal perf.


 NATURAL POPULATIONS:  Natural atomic orbital occupancies 
                                                          
   NAO  Atom  No  lang   Type(AO)    Occupancy      Energy
 ----------------------------------------------------------
     1    C    1  S      Cor( 1S)     1.99905     -10.11559
     2    C    1  S      Val( 2S)     0.98651      -0.21844
     3    C    1  S      Ryd( 3S)     0.00184       1.31389
     4    C    1  S      Ryd( 4S)     0.00021       2.65013
     5    C    1  S      Ryd( 5S)     0.00001      20.98673
     6    C    1  px     Val( 2p)     1.02863      -0.04671
     7    C    1  px     Ryd( 3p)     0.00401       1.04128
     8    C    1  px     Ryd( 4p)     0.00022       2.27497
     9    C    1  py     Val( 2p)     1.00290      -0.09414
    10    C    1  py     Ryd( 3p)     0.00273       0.91087
    11    C    1  py     Ryd( 4p)     0.00031       1.66609
    12    C    1  pz     Val( 2p)     1.14614      -0.05469
    13    C    1  pz     Ryd( 3p)     0.00293       1.12914
    14    C    1  pz     Ryd( 4p)     0.00019       2.05604
    15    C    1  dxy    Ryd( 3d)     0.00081       1.33330
    16    C    1  dxy    Ryd( 4d)     0.00035       3.50701
    17    C    1  dxz    Ryd( 3d)     0.00264       1.44169
    18    C    1  dxz    Ryd( 4d)     0.00040       3.61089
    19    C    1  dyz    Ryd( 3d)     0.00079       1.17975
    20    C    1  dyz    Ryd( 4d)     0.00017       3.23538
    21    C    1  dx2y2  Ryd( 3d)     0.00084       1.53883
    22    C    1  dx2y2  Ryd( 4d)     0.00034       3.67636
    23    C    1  dz2    Ryd( 3d)     0.00114       1.52610
    24    C    1  dz2    Ryd( 4d)     0.00076       3.70313
    25    C    1  f(0)   Ryd( 4f)     0.00017       3.88986
    26    C    1  f(C1)  Ryd( 4f)     0.00008       3.95089
    27    C    1  f(S1)  Ryd( 4f)     0.00008       3.35690
    28    C    1  f(C2)  Ryd( 4f)     0.00011       3.87848
    29    C    1  f(S2)  Ryd( 4f)     0.00005       3.59065
    30    C    1  f(C3)  Ryd( 4f)     0.00014       3.73677
    31    C    1  f(S3)  Ryd( 4f)     0.00023       3.64417

    32    C    2  S      Cor( 1S)     1.99905     -10.11558
    33    C    2  S      Val( 2S)     0.98650      -0.21843
    34    C    2  S      Ryd( 3S)     0.00184       1.31386
    35    C    2  S      Ryd( 4S)     0.00021       2.65007
    36    C    2  S      Ryd( 5S)     0.00001      20.98683
    37    C    2  px     Val( 2p)     1.02864      -0.04671
    38    C    2  px     Ryd( 3p)     0.00401       1.04129
    39    C    2  px     Ryd( 4p)     0.00022       2.27493
    40    C    2  py     Val( 2p)     1.00291      -0.09414
    41    C    2  py     Ryd( 3p)     0.00273       0.91088
    42    C    2  py     Ryd( 4p)     0.00031       1.66613
    43    C    2  pz     Val( 2p)     1.14615      -0.05470
    44    C    2  pz     Ryd( 3p)     0.00293       1.12914
    45    C    2  pz     Ryd( 4p)     0.00019       2.05601
    46    C    2  dxy    Ryd( 3d)     0.00081       1.33327
    47    C    2  dxy    Ryd( 4d)     0.00035       3.50703
    48    C    2  dxz    Ryd( 3d)     0.00264       1.44171
    49    C    2  dxz    Ryd( 4d)     0.00040       3.61092
    50    C    2  dyz    Ryd( 3d)     0.00079       1.17974
    51    C    2  dyz    Ryd( 4d)     0.00017       3.23540
    52    C    2  dx2y2  Ryd( 3d)     0.00084       1.53880
    53    C    2  dx2y2  Ryd( 4d)     0.00034       3.67634
    54    C    2  dz2    Ryd( 3d)     0.00114       1.52607
    55    C    2  dz2    Ryd( 4d)     0.00076       3.70309
    56    C    2  f(0)   Ryd( 4f)     0.00017       3.88979
    57    C    2  f(C1)  Ryd( 4f)     0.00008       3.95096
    58    C    2  f(S1)  Ryd( 4f)     0.00008       3.35693
    59    C    2  f(C2)  Ryd( 4f)     0.00011       3.87850
    60    C    2  f(S2)  Ryd( 4f)     0.00005       3.59072
    61    C    2  f(C3)  Ryd( 4f)     0.00014       3.73683
    62    C    2  f(S3)  Ryd( 4f)     0.00023       3.64421

    63    C    3  S      Cor( 1S)     1.99941     -10.13386
    64    C    3  S      Val( 2S)     1.05029      -0.28079
    65    C    3  S      Ryd( 3S)     0.00124       1.25469
    66    C    3  S      Ryd( 4S)     0.00014       2.68974
    67    C    3  S      Ryd( 5S)     0.00000      21.25070
    68    C    3  px     Val( 2p)     1.12269      -0.10020
    69    C    3  px     Ryd( 3p)     0.00198       1.05766
    70    C    3  px     Ryd( 4p)     0.00028       1.92718
    71    C    3  py     Val( 2p)     1.04923      -0.08788
    72    C    3  py     Ryd( 3p)     0.00133       0.98488
    73    C    3  py     Ryd( 4p)     0.00018       1.83784
    74    C    3  pz     Val( 2p)     1.19020      -0.10715
    75    C    3  pz     Ryd( 3p)     0.00257       1.16154
    76    C    3  pz     Ryd( 4p)     0.00019       1.77582
    77    C    3  dxy    Ryd( 3d)     0.00125       1.49785
    78    C    3  dxy    Ryd( 4d)     0.00034       3.30984
    79    C    3  dxz    Ryd( 3d)     0.00178       1.51569
    80    C    3  dxz    Ryd( 4d)     0.00022       3.25792
    81    C    3  dyz    Ryd( 3d)     0.00047       1.45782
    82    C    3  dyz    Ryd( 4d)     0.00022       3.06281
    83    C    3  dx2y2  Ryd( 3d)     0.00173       1.58332
    84    C    3  dx2y2  Ryd( 4d)     0.00020       3.59163
    85    C    3  dz2    Ryd( 3d)     0.00204       1.58114
    86    C    3  dz2    Ryd( 4d)     0.00019       3.40683
    87    C    3  f(0)   Ryd( 4f)     0.00013       3.87681
    88    C    3  f(C1)  Ryd( 4f)     0.00004       3.56407
    89    C    3  f(S1)  Ryd( 4f)     0.00004       3.56571
    90    C    3  f(C2)  Ryd( 4f)     0.00005       3.69745
    91    C    3  f(S2)  Ryd( 4f)     0.00004       3.65831
    92    C    3  f(C3)  Ryd( 4f)     0.00004       3.76764
    93    C    3  f(S3)  Ryd( 4f)     0.00008       3.87273

    94    C    4  S      Cor( 1S)     1.99943     -10.13919
    95    C    4  S      Val( 2S)     1.05609      -0.28886
    96    C    4  S      Ryd( 3S)     0.00115       1.32617
    97    C    4  S      Ryd( 4S)     0.00013       3.07607
    98    C    4  S      Ryd( 5S)     0.00000      20.76711
    99    C    4  px     Val( 2p)     1.11517      -0.09504
   100    C    4  px     Ryd( 3p)     0.00162       1.05787
   101    C    4  px     Ryd( 4p)     0.00025       1.90237
   102    C    4  py     Val( 2p)     1.01805      -0.07832
   103    C    4  py     Ryd( 3p)     0.00133       1.01248
   104    C    4  py     Ryd( 4p)     0.00017       1.81748
   105    C    4  pz     Val( 2p)     1.17461      -0.10195
   106    C    4  pz     Ryd( 3p)     0.00109       1.07113
   107    C    4  pz     Ryd( 4p)     0.00010       1.71321
   108    C    4  dxy    Ryd( 3d)     0.00115       1.59312
   109    C    4  dxy    Ryd( 4d)     0.00041       3.41094
   110    C    4  dxz    Ryd( 3d)     0.00127       1.54593
   111    C    4  dxz    Ryd( 4d)     0.00015       3.19395
   112    C    4  dyz    Ryd( 3d)     0.00042       1.50743
   113    C    4  dyz    Ryd( 4d)     0.00023       3.08820
   114    C    4  dx2y2  Ryd( 3d)     0.00147       1.60185
   115    C    4  dx2y2  Ryd( 4d)     0.00033       3.48390
   116    C    4  dz2    Ryd( 3d)     0.00168       1.64092
   117    C    4  dz2    Ryd( 4d)     0.00017       3.41787
   118    C    4  f(0)   Ryd( 4f)     0.00011       3.86063
   119    C    4  f(C1)  Ryd( 4f)     0.00001       3.46115
   120    C    4  f(S1)  Ryd( 4f)     0.00004       3.57765
   121    C    4  f(C2)  Ryd( 4f)     0.00003       3.66319
   122    C    4  f(S2)  Ryd( 4f)     0.00003       3.64262
   123    C    4  f(C3)  Ryd( 4f)     0.00002       3.71797
   124    C    4  f(S3)  Ryd( 4f)     0.00009       3.86650

   125    H    5  S      Val( 1S)     0.79477       0.04359
   126    H    5  S      Ryd( 2S)     0.00039       1.13563
   127    H    5  S      Ryd( 3S)     0.00010       1.57543
   128    H    5  px     Ryd( 2p)     0.00034       3.00065
   129    H    5  py     Ryd( 2p)     0.00019       2.67920
   130    H    5  pz     Ryd( 2p)     0.00014       2.48619

   131    H    6  S      Val( 1S)     0.80684       0.03517
   132    H    6  S      Ryd( 2S)     0.00084       1.14121
   133    H    6  S      Ryd( 3S)     0.00009       1.54219
   134    H    6  px     Ryd( 2p)     0.00014       2.49201
   135    H    6  py     Ryd( 2p)     0.00019       2.58780
   136    H    6  pz     Ryd( 2p)     0.00041       3.07398

   137    C    7  S      Cor( 1S)     1.99943     -10.13600
   138    C    7  S      Val( 2S)     1.05409      -0.28683
   139    C    7  S      Ryd( 3S)     0.00148       1.36055
   140    C    7  S      Ryd( 4S)     0.00016       3.19995
   141    C    7  S      Ryd( 5S)     0.00000      20.87909
   142    C    7  px     Val( 2p)     1.02794      -0.07575
   143    C    7  px     Ryd( 3p)     0.00152       1.02210
   144    C    7  px     Ryd( 4p)     0.00019       2.02851
   145    C    7  py     Val( 2p)     1.17324      -0.09882
   146    C    7  py     Ryd( 3p)     0.00238       1.14288
   147    C    7  py     Ryd( 4p)     0.00026       2.13404
   148    C    7  pz     Val( 2p)     1.13327      -0.09436
   149    C    7  pz     Ryd( 3p)     0.00114       0.93792
   150    C    7  pz     Ryd( 4p)     0.00018       1.75978
   151    C    7  dxy    Ryd( 3d)     0.00128       1.56814
   152    C    7  dxy    Ryd( 4d)     0.00028       3.26482
   153    C    7  dxz    Ryd( 3d)     0.00136       1.61560
   154    C    7  dxz    Ryd( 4d)     0.00023       3.40215
   155    C    7  dyz    Ryd( 3d)     0.00047       1.58274
   156    C    7  dyz    Ryd( 4d)     0.00024       3.10047
   157    C    7  dx2y2  Ryd( 3d)     0.00174       1.62476
   158    C    7  dx2y2  Ryd( 4d)     0.00031       3.41844
   159    C    7  dz2    Ryd( 3d)     0.00093       1.68318
   160    C    7  dz2    Ryd( 4d)     0.00042       3.31991
   161    C    7  f(0)   Ryd( 4f)     0.00003       3.61704
   162    C    7  f(C1)  Ryd( 4f)     0.00003       3.72551
   163    C    7  f(S1)  Ryd( 4f)     0.00008       3.74209
   164    C    7  f(C2)  Ryd( 4f)     0.00005       3.61487
   165    C    7  f(S2)  Ryd( 4f)     0.00004       3.62334
   166    C    7  f(C3)  Ryd( 4f)     0.00005       3.79721
   167    C    7  f(S3)  Ryd( 4f)     0.00006       3.73569

   168    C    8  S      Cor( 1S)     1.99943     -10.13600
   169    C    8  S      Val( 2S)     1.05409      -0.28683
   170    C    8  S      Ryd( 3S)     0.00148       1.36056
   171    C    8  S      Ryd( 4S)     0.00016       3.19990
   172    C    8  S      Ryd( 5S)     0.00000      20.87916
   173    C    8  px     Val( 2p)     1.02794      -0.07575
   174    C    8  px     Ryd( 3p)     0.00152       1.02213
   175    C    8  px     Ryd( 4p)     0.00019       2.02849
   176    C    8  py     Val( 2p)     1.17324      -0.09882
   177    C    8  py     Ryd( 3p)     0.00238       1.14291
   178    C    8  py     Ryd( 4p)     0.00026       2.13404
   179    C    8  pz     Val( 2p)     1.13327      -0.09436
   180    C    8  pz     Ryd( 3p)     0.00114       0.93795
   181    C    8  pz     Ryd( 4p)     0.00018       1.75976
   182    C    8  dxy    Ryd( 3d)     0.00128       1.56813
   183    C    8  dxy    Ryd( 4d)     0.00028       3.26485
   184    C    8  dxz    Ryd( 3d)     0.00136       1.61559
   185    C    8  dxz    Ryd( 4d)     0.00023       3.40216
   186    C    8  dyz    Ryd( 3d)     0.00047       1.58273
   187    C    8  dyz    Ryd( 4d)     0.00024       3.10048
   188    C    8  dx2y2  Ryd( 3d)     0.00174       1.62475
   189    C    8  dx2y2  Ryd( 4d)     0.00031       3.41845
   190    C    8  dz2    Ryd( 3d)     0.00093       1.68318
   191    C    8  dz2    Ryd( 4d)     0.00042       3.31993
   192    C    8  f(0)   Ryd( 4f)     0.00003       3.61704
   193    C    8  f(C1)  Ryd( 4f)     0.00003       3.72551
   194    C    8  f(S1)  Ryd( 4f)     0.00008       3.74209
   195    C    8  f(C2)  Ryd( 4f)     0.00005       3.61487
   196    C    8  f(S2)  Ryd( 4f)     0.00004       3.62334
   197    C    8  f(C3)  Ryd( 4f)     0.00005       3.79723
   198    C    8  f(S3)  Ryd( 4f)     0.00006       3.73568

   199    C    9  S      Cor( 1S)     1.99941     -10.13384
   200    C    9  S      Val( 2S)     1.05026      -0.28077
   201    C    9  S      Ryd( 3S)     0.00124       1.25469
   202    C    9  S      Ryd( 4S)     0.00014       2.68991
   203    C    9  S      Ryd( 5S)     0.00000      21.25068
   204    C    9  px     Val( 2p)     1.12270      -0.10021
   205    C    9  px     Ryd( 3p)     0.00198       1.05762
   206    C    9  px     Ryd( 4p)     0.00028       1.92720
   207    C    9  py     Val( 2p)     1.04925      -0.08788
   208    C    9  py     Ryd( 3p)     0.00133       0.98485
   209    C    9  py     Ryd( 4p)     0.00018       1.83807
   210    C    9  pz     Val( 2p)     1.19020      -0.10716
   211    C    9  pz     Ryd( 3p)     0.00257       1.16149
   212    C    9  pz     Ryd( 4p)     0.00019       1.77589
   213    C    9  dxy    Ryd( 3d)     0.00126       1.49778
   214    C    9  dxy    Ryd( 4d)     0.00034       3.31003
   215    C    9  dxz    Ryd( 3d)     0.00178       1.51558
   216    C    9  dxz    Ryd( 4d)     0.00022       3.25797
   217    C    9  dyz    Ryd( 3d)     0.00047       1.45778
   218    C    9  dyz    Ryd( 4d)     0.00022       3.06302
   219    C    9  dx2y2  Ryd( 3d)     0.00173       1.58314
   220    C    9  dx2y2  Ryd( 4d)     0.00020       3.59170
   221    C    9  dz2    Ryd( 3d)     0.00204       1.58101
   222    C    9  dz2    Ryd( 4d)     0.00019       3.40688
   223    C    9  f(0)   Ryd( 4f)     0.00013       3.87675
   224    C    9  f(C1)  Ryd( 4f)     0.00004       3.56404
   225    C    9  f(S1)  Ryd( 4f)     0.00004       3.56585
   226    C    9  f(C2)  Ryd( 4f)     0.00005       3.69747
   227    C    9  f(S2)  Ryd( 4f)     0.00004       3.65844
   228    C    9  f(C3)  Ryd( 4f)     0.00004       3.76770
   229    C    9  f(S3)  Ryd( 4f)     0.00008       3.87283

   230    H   10  S      Val( 1S)     0.79199       0.04248
   231    H   10  S      Ryd( 2S)     0.00062       1.06538
   232    H   10  S      Ryd( 3S)     0.00011       1.60188
   233    H   10  px     Ryd( 2p)     0.00030       3.00009
   234    H   10  py     Ryd( 2p)     0.00020       2.69778
   235    H   10  pz     Ryd( 2p)     0.00015       2.52401

   236    H   11  S      Val( 1S)     0.79691       0.03653
   237    H   11  S      Ryd( 2S)     0.00098       1.16740
   238    H   11  S      Ryd( 3S)     0.00010       1.49379
   239    H   11  px     Ryd( 2p)     0.00013       2.54819
   240    H   11  py     Ryd( 2p)     0.00019       2.57069
   241    H   11  pz     Ryd( 2p)     0.00041       3.06279

   242    H   12  S      Val( 1S)     0.79199       0.04250
   243    H   12  S      Ryd( 2S)     0.00062       1.06544
   244    H   12  S      Ryd( 3S)     0.00011       1.60176
   245    H   12  px     Ryd( 2p)     0.00030       3.00013
   246    H   12  py     Ryd( 2p)     0.00020       2.69775
   247    H   12  pz     Ryd( 2p)     0.00015       2.52406

   248    H   13  S      Val( 1S)     0.79692       0.03654
   249    H   13  S      Ryd( 2S)     0.00098       1.16741
   250    H   13  S      Ryd( 3S)     0.00010       1.49374
   251    H   13  px     Ryd( 2p)     0.00013       2.54822
   252    H   13  py     Ryd( 2p)     0.00019       2.57064
   253    H   13  pz     Ryd( 2p)     0.00041       3.06282

   254    C   14  S      Cor( 1S)     1.99943     -10.13918
   255    C   14  S      Val( 2S)     1.05606      -0.28884
   256    C   14  S      Ryd( 3S)     0.00115       1.32616
   257    C   14  S      Ryd( 4S)     0.00013       3.07598
   258    C   14  S      Ryd( 5S)     0.00000      20.76734
   259    C   14  px     Val( 2p)     1.11518      -0.09504
   260    C   14  px     Ryd( 3p)     0.00162       1.05791
   261    C   14  px     Ryd( 4p)     0.00025       1.90234
   262    C   14  py     Val( 2p)     1.01807      -0.07832
   263    C   14  py     Ryd( 3p)     0.00133       1.01251
   264    C   14  py     Ryd( 4p)     0.00017       1.81751
   265    C   14  pz     Val( 2p)     1.17461      -0.10195
   266    C   14  pz     Ryd( 3p)     0.00109       1.07120
   267    C   14  pz     Ryd( 4p)     0.00010       1.71321
   268    C   14  dxy    Ryd( 3d)     0.00115       1.59306
   269    C   14  dxy    Ryd( 4d)     0.00041       3.41102
   270    C   14  dxz    Ryd( 3d)     0.00127       1.54587
   271    C   14  dxz    Ryd( 4d)     0.00015       3.19402
   272    C   14  dyz    Ryd( 3d)     0.00042       1.50736
   273    C   14  dyz    Ryd( 4d)     0.00023       3.08830
   274    C   14  dx2y2  Ryd( 3d)     0.00147       1.60172
   275    C   14  dx2y2  Ryd( 4d)     0.00033       3.48399
   276    C   14  dz2    Ryd( 3d)     0.00168       1.64084
   277    C   14  dz2    Ryd( 4d)     0.00017       3.41795
   278    C   14  f(0)   Ryd( 4f)     0.00011       3.86065
   279    C   14  f(C1)  Ryd( 4f)     0.00001       3.46116
   280    C   14  f(S1)  Ryd( 4f)     0.00004       3.57769
   281    C   14  f(C2)  Ryd( 4f)     0.00003       3.66325
   282    C   14  f(S2)  Ryd( 4f)     0.00003       3.64265
   283    C   14  f(C3)  Ryd( 4f)     0.00002       3.71803
   284    C   14  f(S3)  Ryd( 4f)     0.00009       3.86656

   285    H   15  S      Val( 1S)     0.79477       0.04359
   286    H   15  S      Ryd( 2S)     0.00039       1.13568
   287    H   15  S      Ryd( 3S)     0.00010       1.57540
   288    H   15  px     Ryd( 2p)     0.00034       3.00067
   289    H   15  py     Ryd( 2p)     0.00019       2.67924
   290    H   15  pz     Ryd( 2p)     0.00014       2.48620

   291    H   16  S      Val( 1S)     0.80684       0.03517
   292    H   16  S      Ryd( 2S)     0.00084       1.14125
   293    H   16  S      Ryd( 3S)     0.00009       1.54218
   294    H   16  px     Ryd( 2p)     0.00014       2.49202
   295    H   16  py     Ryd( 2p)     0.00019       2.58783
   296    H   16  pz     Ryd( 2p)     0.00041       3.07400

   297    H   17  S      Val( 1S)     0.79266       0.04846
   298    H   17  S      Ryd( 2S)     0.00031       1.17530
   299    H   17  S      Ryd( 3S)     0.00010       1.54715
   300    H   17  px     Ryd( 2p)     0.00016       2.65891
   301    H   17  py     Ryd( 2p)     0.00038       3.06941
   302    H   17  pz     Ryd( 2p)     0.00010       2.47056

   303    H   18  S      Val( 1S)     0.80127       0.03870
   304    H   18  S      Ryd( 2S)     0.00117       1.06161
   305    H   18  S      Ryd( 3S)     0.00010       1.67712
   306    H   18  px     Ryd( 2p)     0.00015       2.63182
   307    H   18  py     Ryd( 2p)     0.00013       2.48743
   308    H   18  pz     Ryd( 2p)     0.00051       3.12997

   309    H   19  S      Val( 1S)     0.80127       0.03870
   310    H   19  S      Ryd( 2S)     0.00117       1.06163
   311    H   19  S      Ryd( 3S)     0.00010       1.67710
   312    H   19  px     Ryd( 2p)     0.00015       2.63181
   313    H   19  py     Ryd( 2p)     0.00013       2.48742
   314    H   19  pz     Ryd( 2p)     0.00051       3.12997

   315    H   20  S      Val( 1S)     0.79266       0.04847
   316    H   20  S      Ryd( 2S)     0.00031       1.17525
   317    H   20  S      Ryd( 3S)     0.00010       1.54721
   318    H   20  px     Ryd( 2p)     0.00016       2.65891
   319    H   20  py     Ryd( 2p)     0.00038       3.06941
   320    H   20  pz     Ryd( 2p)     0.00010       2.47056

   321    H   21  S      Val( 1S)     0.81139       0.05282
   322    H   21  S      Ryd( 2S)     0.00109       1.27074
   323    H   21  S      Ryd( 3S)     0.00015       1.50108
   324    H   21  px     Ryd( 2p)     0.00013       2.70840
   325    H   21  py     Ryd( 2p)     0.00019       2.34110
   326    H   21  pz     Ryd( 2p)     0.00048       3.14829

   327    H   22  S      Val( 1S)     0.81139       0.05283
   328    H   22  S      Ryd( 2S)     0.00109       1.27077
   329    H   22  S      Ryd( 3S)     0.00015       1.50107
   330    H   22  px     Ryd( 2p)     0.00013       2.70839
   331    H   22  py     Ryd( 2p)     0.00019       2.34112
   332    H   22  pz     Ryd( 2p)     0.00048       3.14830


 Summary of Natural Population Analysis:                  
                                                          
                                       Natural Population 
                Natural  -----------------------------------------------
    Atom  No    Charge         Core      Valence    Rydberg      Total
 -----------------------------------------------------------------------
      C    1   -0.18477      1.99905     4.16418    0.02154     6.18477
      C    2   -0.18479      1.99905     4.16420    0.02154     6.18479
      C    3   -0.42857      1.99941     4.41241    0.01676     6.42857
      C    4   -0.37678      1.99943     4.36392    0.01344     6.37678
      H    5    0.20408      0.00000     0.79477    0.00115     0.79592
      H    6    0.19150      0.00000     0.80684    0.00166     0.80850
      C    7   -0.40287      1.99943     4.38855    0.01489     6.40287
      C    8   -0.40286      1.99943     4.38854    0.01489     6.40286
      C    9   -0.42858      1.99941     4.41241    0.01676     6.42858
      H   10    0.20663      0.00000     0.79199    0.00138     0.79337
      H   11    0.20128      0.00000     0.79691    0.00181     0.79872
      H   12    0.20663      0.00000     0.79199    0.00138     0.79337
      H   13    0.20128      0.00000     0.79692    0.00181     0.79872
      C   14   -0.37679      1.99943     4.36392    0.01344     6.37679
      H   15    0.20408      0.00000     0.79477    0.00115     0.79592
      H   16    0.19150      0.00000     0.80684    0.00166     0.80850
      H   17    0.20628      0.00000     0.79266    0.00106     0.79372
      H   18    0.19668      0.00000     0.80127    0.00206     0.80332
      H   19    0.19668      0.00000     0.80127    0.00206     0.80332
      H   20    0.20628      0.00000     0.79266    0.00106     0.79372
      H   21    0.18657      0.00000     0.81139    0.00204     0.81343
      H   22    0.18656      0.00000     0.81139    0.00204     0.81344
 =======================================================================
   * Total *    0.00000     15.99463    45.84980    0.15557    62.00000

                                 Natural Population      
 --------------------------------------------------------
   Core                      15.99463 ( 99.9665% of  16)
   Valence                   45.84980 ( 99.6735% of  46)
   Natural Minimal Basis     61.84443 ( 99.7491% of  62)
   Natural Rydberg Basis      0.15557 (  0.2509% of  62)
 --------------------------------------------------------

    Atom  No          Natural Electron Configuration
 ----------------------------------------------------------------------------
      C    1      [core]2S( 0.99)2p( 3.18)3p( 0.01)3d( 0.01)
      C    2      [core]2S( 0.99)2p( 3.18)3p( 0.01)3d( 0.01)
      C    3      [core]2S( 1.05)2p( 3.36)3p( 0.01)3d( 0.01)
      C    4      [core]2S( 1.06)2p( 3.31)3d( 0.01)
      H    5            1S( 0.79)
      H    6            1S( 0.81)
      C    7      [core]2S( 1.05)2p( 3.33)3p( 0.01)3d( 0.01)
      C    8      [core]2S( 1.05)2p( 3.33)3p( 0.01)3d( 0.01)
      C    9      [core]2S( 1.05)2p( 3.36)3p( 0.01)3d( 0.01)
      H   10            1S( 0.79)
      H   11            1S( 0.80)
      H   12            1S( 0.79)
      H   13            1S( 0.80)
      C   14      [core]2S( 1.06)2p( 3.31)3d( 0.01)
      H   15            1S( 0.79)
      H   16            1S( 0.81)
      H   17            1S( 0.79)
      H   18            1S( 0.80)
      H   19            1S( 0.80)
      H   20            1S( 0.79)
      H   21            1S( 0.81)
      H   22            1S( 0.81)


 Wiberg bond index matrix in the NAO basis:                                    

     Atom    1       2       3       4       5       6       7       8       9
     ---- ------  ------  ------  ------  ------  ------  ------  ------  ------
   1.  C  0.0000  1.9143  1.0409  0.0113  0.0083  0.0007  0.0027  0.0038  0.0132
   2.  C  1.9143  0.0000  0.0132  0.0300  0.0045  0.0004  0.0038  0.0027  1.0409
   3.  C  1.0409  0.0132  0.0000  0.9917  0.0011  0.0018  0.0061  0.0008  0.0125
   4.  C  0.0113  0.0300  0.9917  0.0000  0.9278  0.9302  1.0214  0.0058  0.0004
   5.  H  0.0083  0.0045  0.0011  0.9278  0.0000  0.0003  0.0015  0.0087  0.0002
   6.  H  0.0007  0.0004  0.0018  0.9302  0.0003  0.0000  0.0019  0.0024  0.0001
   7.  C  0.0027  0.0038  0.0061  1.0214  0.0015  0.0019  0.0000  1.0098  0.0008
   8.  C  0.0038  0.0027  0.0008  0.0058  0.0087  0.0024  1.0098  0.0000  0.0061
   9.  C  0.0132  1.0409  0.0125  0.0004  0.0002  0.0001  0.0008  0.0061  0.0000
  10.  H  0.0149  0.0028  0.0004  0.0004  0.0000  0.0000  0.0001  0.0094  0.9242
  11.  H  0.0029  0.0026  0.0009  0.0001  0.0001  0.0000  0.0001  0.0008  0.9243
  12.  H  0.0028  0.0149  0.9242  0.0013  0.0008  0.0017  0.0094  0.0001  0.0004
  13.  H  0.0026  0.0029  0.9243  0.0021  0.0019  0.0116  0.0008  0.0001  0.0009
  14.  C  0.0300  0.0113  0.0004  0.0042  0.0005  0.0003  0.0058  1.0214  0.9917
  15.  H  0.0045  0.0083  0.0002  0.0005  0.0006  0.0000  0.0087  0.0015  0.0011
  16.  H  0.0004  0.0007  0.0001  0.0003  0.0000  0.0000  0.0024  0.0019  0.0018
  17.  H  0.0036  0.0003  0.0085  0.0020  0.0025  0.0002  0.9293  0.0015  0.0000
  18.  H  0.0012  0.0006  0.0001  0.0031  0.0004  0.0006  0.0022  0.9291  0.0023
  19.  H  0.0006  0.0012  0.0023  0.0019  0.0002  0.0128  0.9291  0.0022  0.0001
  20.  H  0.0003  0.0036  0.0000  0.0037  0.0001  0.0001  0.0015  0.9293  0.0084
  21.  H  0.0068  0.9180  0.0027  0.0002  0.0000  0.0001  0.0003  0.0002  0.0028
  22.  H  0.9180  0.0068  0.0028  0.0003  0.0001  0.0002  0.0002  0.0003  0.0027

     Atom   10      11      12      13      14      15      16      17      18
     ---- ------  ------  ------  ------  ------  ------  ------  ------  ------
   1.  C  0.0149  0.0029  0.0028  0.0026  0.0300  0.0045  0.0004  0.0036  0.0012
   2.  C  0.0028  0.0026  0.0149  0.0029  0.0113  0.0083  0.0007  0.0003  0.0006
   3.  C  0.0004  0.0009  0.9242  0.9243  0.0004  0.0002  0.0001  0.0085  0.0001
   4.  C  0.0004  0.0001  0.0013  0.0021  0.0042  0.0005  0.0003  0.0020  0.0031
   5.  H  0.0000  0.0001  0.0008  0.0019  0.0005  0.0006  0.0000  0.0025  0.0004
   6.  H  0.0000  0.0000  0.0017  0.0116  0.0003  0.0000  0.0000  0.0002  0.0006
   7.  C  0.0001  0.0001  0.0094  0.0008  0.0058  0.0087  0.0024  0.9293  0.0022
   8.  C  0.0094  0.0008  0.0001  0.0001  1.0214  0.0015  0.0019  0.0015  0.9291
   9.  C  0.9242  0.9243  0.0004  0.0009  0.9917  0.0011  0.0018  0.0000  0.0023
  10.  H  0.0000  0.0002  0.0005  0.0000  0.0013  0.0008  0.0017  0.0002  0.0002
  11.  H  0.0002  0.0000  0.0000  0.0000  0.0021  0.0019  0.0116  0.0000  0.0004
  12.  H  0.0005  0.0000  0.0000  0.0002  0.0004  0.0000  0.0000  0.0001  0.0001
  13.  H  0.0000  0.0000  0.0002  0.0000  0.0001  0.0001  0.0000  0.0001  0.0001
  14.  C  0.0013  0.0021  0.0004  0.0001  0.0000  0.9278  0.9302  0.0037  0.0019
  15.  H  0.0008  0.0019  0.0000  0.0001  0.9278  0.0000  0.0003  0.0001  0.0002
  16.  H  0.0017  0.0116  0.0000  0.0000  0.9302  0.0003  0.0000  0.0001  0.0128
  17.  H  0.0002  0.0000  0.0001  0.0001  0.0037  0.0001  0.0001  0.0000  0.0014
  18.  H  0.0002  0.0004  0.0001  0.0001  0.0019  0.0002  0.0128  0.0014  0.0000
  19.  H  0.0001  0.0001  0.0002  0.0004  0.0031  0.0004  0.0006  0.0003  0.0064
  20.  H  0.0001  0.0001  0.0002  0.0000  0.0020  0.0025  0.0002  0.0044  0.0003
  21.  H  0.0010  0.0127  0.0005  0.0007  0.0003  0.0001  0.0002  0.0001  0.0002
  22.  H  0.0005  0.0007  0.0010  0.0127  0.0002  0.0000  0.0001  0.0001  0.0003

     Atom   19      20      21      22
     ---- ------  ------  ------  ------
   1.  C  0.0006  0.0003  0.0068  0.9180
   2.  C  0.0012  0.0036  0.9180  0.0068
   3.  C  0.0023  0.0000  0.0027  0.0028
   4.  C  0.0019  0.0037  0.0002  0.0003
   5.  H  0.0002  0.0001  0.0000  0.0001
   6.  H  0.0128  0.0001  0.0001  0.0002
   7.  C  0.9291  0.0015  0.0003  0.0002
   8.  C  0.0022  0.9293  0.0002  0.0003
   9.  C  0.0001  0.0084  0.0028  0.0027
  10.  H  0.0001  0.0001  0.0010  0.0005
  11.  H  0.0001  0.0001  0.0127  0.0007
  12.  H  0.0002  0.0002  0.0005  0.0010
  13.  H  0.0004  0.0000  0.0007  0.0127
  14.  C  0.0031  0.0020  0.0003  0.0002
  15.  H  0.0004  0.0025  0.0001  0.0000
  16.  H  0.0006  0.0002  0.0002  0.0001
  17.  H  0.0003  0.0044  0.0001  0.0001
  18.  H  0.0064  0.0003  0.0002  0.0003
  19.  H  0.0000  0.0014  0.0003  0.0002
  20.  H  0.0014  0.0000  0.0001  0.0001
  21.  H  0.0003  0.0001  0.0000  0.0206
  22.  H  0.0002  0.0001  0.0206  0.0000


 Wiberg bond index, Totals by atom:                                            

     Atom    1
     ---- ------
   1.  C  3.9837
   2.  C  3.9837
   3.  C  3.9348
   4.  C  3.9386
   5.  H  0.9596
   6.  H  0.9653
   7.  C  3.9380
   8.  C  3.9380
   9.  C  3.9348
  10.  H  0.9589
  11.  H  0.9617
  12.  H  0.9589
  13.  H  0.9617
  14.  C  3.9386
  15.  H  0.9596
  16.  H  0.9653
  17.  H  0.9585
  18.  H  0.9638
  19.  H  0.9638
  20.  H  0.9585
  21.  H  0.9677
  22.  H  0.9677


 Atom-atom overlap-weighted NAO bond order:                                    

     Atom    1       2       3       4       5       6       7       8       9
     ---- ------  ------  ------  ------  ------  ------  ------  ------  ------
   1.  C  0.0000  1.3070  0.9162  0.0405 -0.0011 -0.0036  0.0148  0.0147  0.0174
   2.  C  1.3070  0.0000  0.0174 -0.0047  0.0002 -0.0005  0.0147  0.0148  0.9162
   3.  C  0.9162  0.0174  0.0000  0.8547  0.0042  0.0008  0.0103  0.0004  0.0029
   4.  C  0.0405 -0.0047  0.8547  0.0000  0.7909  0.7914  0.8797  0.0062  0.0001
   5.  H -0.0011  0.0002  0.0042  0.7909  0.0000  0.0041  0.0049  0.0004  0.0000
   6.  H -0.0036 -0.0005  0.0008  0.7914  0.0041  0.0000  0.0029 -0.0073  0.0001
   7.  C  0.0148  0.0147  0.0103  0.8797  0.0049  0.0029  0.0000  0.8712  0.0004
   8.  C  0.0147  0.0148  0.0004  0.0062  0.0004 -0.0073  0.8712  0.0000  0.0103
   9.  C  0.0174  0.9162  0.0029  0.0001  0.0000  0.0001  0.0004  0.0103  0.0000
  10.  H  0.0009  0.0019  0.0001  0.0000 -0.0000 -0.0000  0.0002  0.0001  0.7893
  11.  H -0.0072  0.0062  0.0001  0.0001 -0.0000  0.0000  0.0000 -0.0045  0.7865
  12.  H  0.0019  0.0009  0.7893  0.0042 -0.0013 -0.0021  0.0001  0.0002  0.0001
  13.  H  0.0062 -0.0072  0.7865  0.0036 -0.0022 -0.0011 -0.0045  0.0000  0.0001
  14.  C -0.0047  0.0405  0.0001  0.0018  0.0000  0.0001  0.0062  0.8797  0.8548
  15.  H  0.0002 -0.0011  0.0000  0.0000 -0.0000 -0.0000  0.0004  0.0049  0.0042
  16.  H -0.0005 -0.0036  0.0001  0.0001 -0.0000 -0.0000 -0.0073  0.0029  0.0008
  17.  H -0.0003 -0.0005  0.0003  0.0052 -0.0033 -0.0011  0.7883  0.0045 -0.0000
  18.  H  0.0003 -0.0012  0.0001 -0.0077 -0.0001 -0.0036  0.0040  0.7893 -0.0063
  19.  H -0.0012  0.0003 -0.0063  0.0036 -0.0008 -0.0013  0.7893  0.0040  0.0001
  20.  H -0.0005 -0.0003 -0.0000  0.0006  0.0000 -0.0000  0.0045  0.7883  0.0003
  21.  H  0.0047  0.7887 -0.0081 -0.0000  0.0000 -0.0001 -0.0016 -0.0001 -0.0043
  22.  H  0.7887  0.0047 -0.0043 -0.0022 -0.0000 -0.0018 -0.0001 -0.0016 -0.0081

     Atom   10      11      12      13      14      15      16      17      18
     ---- ------  ------  ------  ------  ------  ------  ------  ------  ------
   1.  C  0.0009 -0.0072  0.0019  0.0062 -0.0047  0.0002 -0.0005 -0.0003  0.0003
   2.  C  0.0019  0.0062  0.0009 -0.0072  0.0405 -0.0011 -0.0036 -0.0005 -0.0012
   3.  C  0.0001  0.0001  0.7893  0.7865  0.0001  0.0000  0.0001  0.0003  0.0001
   4.  C  0.0000  0.0001  0.0042  0.0036  0.0018  0.0000  0.0001  0.0052 -0.0077
   5.  H -0.0000 -0.0000 -0.0013 -0.0022  0.0000 -0.0000 -0.0000 -0.0033 -0.0001
   6.  H -0.0000  0.0000 -0.0021 -0.0011  0.0001 -0.0000 -0.0000 -0.0011 -0.0036
   7.  C  0.0002  0.0000  0.0001 -0.0045  0.0062  0.0004 -0.0073  0.7883  0.0040
   8.  C  0.0001 -0.0045  0.0002  0.0000  0.8797  0.0049  0.0029  0.0045  0.7893
   9.  C  0.7893  0.7865  0.0001  0.0001  0.8548  0.0042  0.0008 -0.0000 -0.0063
  10.  H  0.0000  0.0039 -0.0000 -0.0000  0.0042 -0.0013 -0.0021 -0.0000 -0.0000
  11.  H  0.0039  0.0000 -0.0000 -0.0000  0.0035 -0.0022 -0.0011 -0.0000 -0.0027
  12.  H -0.0000 -0.0000  0.0000  0.0038  0.0000 -0.0000 -0.0000  0.0000  0.0001
  13.  H -0.0000 -0.0000  0.0038  0.0000  0.0001 -0.0000  0.0000  0.0001 -0.0001
  14.  C  0.0042  0.0035  0.0000  0.0001  0.0000  0.7909  0.7914  0.0006  0.0036
  15.  H -0.0013 -0.0022 -0.0000 -0.0000  0.7909  0.0000  0.0041  0.0000 -0.0008
  16.  H -0.0021 -0.0011 -0.0000  0.0000  0.7914  0.0041  0.0000 -0.0000 -0.0013
  17.  H -0.0000 -0.0000  0.0000  0.0001  0.0006  0.0000 -0.0000  0.0000 -0.0005
  18.  H -0.0000 -0.0027  0.0001 -0.0001  0.0036 -0.0008 -0.0013 -0.0005  0.0000
  19.  H  0.0001 -0.0001 -0.0000 -0.0027 -0.0077 -0.0001 -0.0036  0.0040 -0.0012
  20.  H  0.0000  0.0001 -0.0000 -0.0000  0.0052 -0.0033 -0.0011 -0.0049  0.0040
  21.  H -0.0020 -0.0010 -0.0001 -0.0034 -0.0022 -0.0000 -0.0018 -0.0000 -0.0002
  22.  H -0.0001 -0.0034 -0.0020 -0.0010 -0.0000  0.0000 -0.0001 -0.0000 -0.0032

     Atom   19      20      21      22
     ---- ------  ------  ------  ------
   1.  C -0.0012 -0.0005  0.0047  0.7887
   2.  C  0.0003 -0.0003  0.7887  0.0047
   3.  C -0.0063 -0.0000 -0.0081 -0.0043
   4.  C  0.0036  0.0006 -0.0000 -0.0022
   5.  H -0.0008  0.0000  0.0000 -0.0000
   6.  H -0.0013 -0.0000 -0.0001 -0.0018
   7.  C  0.7893  0.0045 -0.0016 -0.0001
   8.  C  0.0040  0.7883 -0.0001 -0.0016
   9.  C  0.0001  0.0003 -0.0043 -0.0081
  10.  H  0.0001  0.0000 -0.0020 -0.0001
  11.  H -0.0001  0.0001 -0.0010 -0.0034
  12.  H -0.0000 -0.0000 -0.0001 -0.0020
  13.  H -0.0027 -0.0000 -0.0034 -0.0010
  14.  C -0.0077  0.0052 -0.0022 -0.0000
  15.  H -0.0001 -0.0033 -0.0000  0.0000
  16.  H -0.0036 -0.0011 -0.0018 -0.0001
  17.  H  0.0040 -0.0049 -0.0000 -0.0000
  18.  H -0.0012  0.0040 -0.0002 -0.0032
  19.  H  0.0000 -0.0005 -0.0032 -0.0002
  20.  H -0.0005  0.0000 -0.0000 -0.0000
  21.  H -0.0032 -0.0000  0.0000 -0.0015
  22.  H -0.0002 -0.0000 -0.0015  0.0000


 Atom-atom overlap-weighted NAO bond order, Totals by atom:                    

     Atom    1
     ---- ------
   1.  C  3.0946
   2.  C  3.0946
   3.  C  3.3647
   4.  C  3.3683
   5.  H  0.7960
   6.  H  0.7769
   7.  C  3.3786
   8.  C  3.3786
   9.  C  3.3647
  10.  H  0.7952
  11.  H  0.7782
  12.  H  0.7952
  13.  H  0.7783
  14.  C  3.3683
  15.  H  0.7960
  16.  H  0.7768
  17.  H  0.7923
  18.  H  0.7724
  19.  H  0.7724
  20.  H  0.7923
  21.  H  0.7636
  22.  H  0.7636


 MO bond order:                                                                

     Atom    1       2       3       4       5       6       7       8       9
     ---- ------  ------  ------  ------  ------  ------  ------  ------  ------
   1.  C  0.0000  1.5689  0.0670 -0.0156 -0.0360 -0.0083  0.0017 -0.0984 -0.2326
   2.  C  1.5689  0.0000 -0.0183  0.0163  0.0447 -0.0114 -0.0007 -0.0287 -1.2351
   3.  C  0.0670 -0.0183  0.0000 -0.4216 -0.0312 -0.0056 -0.0361  0.0240 -0.0615
   4.  C -0.0156  0.0163 -0.4216  0.0000 -0.2470  1.4065  0.0846 -0.0529  0.0060
   5.  H -0.0360  0.0447 -0.0312 -0.2470  0.0000  0.0079 -0.0306 -0.0444 -0.0179
   6.  H -0.0083 -0.0114 -0.0056  1.4065  0.0079  0.0000  0.0107  0.0144  0.0038
   7.  C  0.0017 -0.0007 -0.0361  0.0846 -0.0306  0.0107  0.0000 -0.9295  0.0656
   8.  C -0.0984 -0.0287  0.0240 -0.0529 -0.0444  0.0144 -0.9295  0.0000 -0.0042
   9.  C -0.2326 -1.2351 -0.0615  0.0060 -0.0179  0.0038  0.0656 -0.0042  0.0000
  10.  H  0.1086  0.0073 -0.0125  0.0106  0.0034  0.0014 -0.0132  0.0341  0.3515
  11.  H -0.0123  0.0001  0.0193  0.0052  0.0045 -0.0018  0.0048 -0.0208  1.2195
  12.  H -0.0028  0.0827 -0.1259 -0.0322 -0.0262 -0.0391 -0.0291  0.0062  0.0115
  13.  H -0.0377  0.0295 -0.6141 -0.0096 -0.0499  0.0787  0.0343 -0.0071 -0.0302
  14.  C  0.0843 -0.0763  0.0243  0.0404  0.0037 -0.0028  0.1035  0.7027  0.0617
  15.  H  0.0670  0.1126  0.0055 -0.0044  0.0153 -0.0037  0.1203  0.0423  0.0253
  16.  H -0.0154 -0.0298  0.0082  0.0073 -0.0025 -0.0016 -0.0605 -0.0290 -0.0269
  17.  H  0.0523 -0.0037  0.0941  0.0017 -0.0501 -0.0217  0.8503 -0.0181 -0.0003
  18.  H  0.0041 -0.0254  0.0030 -0.0710  0.0184 -0.0023 -0.0220  0.7403 -0.0549
  19.  H -0.0386  0.0093 -0.0574 -0.0077 -0.0100  0.0769 -0.4457 -0.0144  0.0011
  20.  H  0.0132  0.0431 -0.0006  0.0409 -0.0033  0.0068  0.0313  1.5124  0.0674
  21.  H  0.0058 -0.4137 -0.0299 -0.0051  0.0014 -0.0027  0.0001 -0.0047  0.0293
  22.  H  1.4217  0.0684 -0.0007  0.0012  0.0074 -0.0037 -0.0048 -0.0206  0.0084

     Atom   10      11      12      13      14      15      16      17      18
     ---- ------  ------  ------  ------  ------  ------  ------  ------  ------
   1.  C  0.1086 -0.0123 -0.0028 -0.0377  0.0843  0.0670 -0.0154  0.0523  0.0041
   2.  C  0.0073  0.0001  0.0827  0.0295 -0.0763  0.1126 -0.0298 -0.0037 -0.0254
   3.  C -0.0125  0.0193 -0.1259 -0.6141  0.0243  0.0055  0.0082  0.0941  0.0030
   4.  C  0.0106  0.0052 -0.0322 -0.0096  0.0404 -0.0044  0.0073  0.0017 -0.0710
   5.  H  0.0034  0.0045 -0.0262 -0.0499  0.0037  0.0153 -0.0025 -0.0501  0.0184
   6.  H  0.0014 -0.0018 -0.0391  0.0787 -0.0028 -0.0037 -0.0016 -0.0217 -0.0023
   7.  C -0.0132  0.0048 -0.0291  0.0343  0.1035  0.1203 -0.0605  0.8503 -0.0220
   8.  C  0.0341 -0.0208  0.0062 -0.0071  0.7027  0.0423 -0.0290 -0.0181  0.7403
   9.  C  0.3515  1.2195  0.0115 -0.0302  0.0617  0.0253 -0.0269 -0.0003 -0.0549
  10.  H  0.0000  0.0080  0.0157  0.0026 -0.0369 -0.0304 -0.0416  0.0076  0.0111
  11.  H  0.0080  0.0000  0.0052  0.0021 -0.0200 -0.0408  0.0771 -0.0026 -0.0043
  12.  H  0.0157  0.0052  0.0000 -0.0152  0.0058  0.0025  0.0016 -0.0076 -0.0035
  13.  H  0.0026  0.0021 -0.0152  0.0000  0.0050  0.0052 -0.0021  0.0105  0.0007
  14.  C -0.0369 -0.0200  0.0058  0.0050  0.0000  1.8253 -0.1181  0.0299 -0.0064
  15.  H -0.0304 -0.0408  0.0025  0.0052  1.8253  0.0000  0.0148 -0.0035 -0.0162
  16.  H -0.0416  0.0771  0.0016 -0.0021 -0.1181  0.0148  0.0000  0.0091  0.0800
  17.  H  0.0076 -0.0026 -0.0076  0.0105  0.0299 -0.0035  0.0091  0.0000  0.0250
  18.  H  0.0111 -0.0043 -0.0035  0.0007 -0.0064 -0.0162  0.0800  0.0250  0.0000
  19.  H -0.0046  0.0048  0.0138 -0.0038 -0.0157  0.0153 -0.0029  0.0047  0.0547
  20.  H -0.0047  0.0089  0.0092 -0.0024  0.0139 -0.0427 -0.0165 -0.0555  0.0280
  21.  H -0.0387  0.0889  0.0225  0.0049 -0.0005  0.0069 -0.0042  0.0089  0.0033
  22.  H  0.0124  0.0019 -0.0309  0.0766 -0.0123 -0.0018 -0.0015  0.0054 -0.0095

     Atom   19      20      21      22
     ---- ------  ------  ------  ------
   1.  C -0.0386  0.0132  0.0058  1.4217
   2.  C  0.0093  0.0431 -0.4137  0.0684
   3.  C -0.0574 -0.0006 -0.0299 -0.0007
   4.  C -0.0077  0.0409 -0.0051  0.0012
   5.  H -0.0100 -0.0033  0.0014  0.0074
   6.  H  0.0769  0.0068 -0.0027 -0.0037
   7.  C -0.4457  0.0313  0.0001 -0.0048
   8.  C -0.0144  1.5124 -0.0047 -0.0206
   9.  C  0.0011  0.0674  0.0293  0.0084
  10.  H -0.0046 -0.0047 -0.0387  0.0124
  11.  H  0.0048  0.0089  0.0889  0.0019
  12.  H  0.0138  0.0092  0.0225 -0.0309
  13.  H -0.0038 -0.0024  0.0049  0.0766
  14.  C -0.0157  0.0139 -0.0005 -0.0123
  15.  H  0.0153 -0.0427  0.0069 -0.0018
  16.  H -0.0029 -0.0165 -0.0042 -0.0015
  17.  H  0.0047 -0.0555  0.0089  0.0054
  18.  H  0.0547  0.0280  0.0033 -0.0095
  19.  H  0.0000  0.0245 -0.0051  0.0015
  20.  H  0.0245  0.0000  0.0057  0.0072
  21.  H -0.0051  0.0057  0.0000  0.1000
  22.  H  0.0015  0.0072  0.1000  0.0000


 MO atomic valencies:                                                          

     Atom    1
     ---- ------
   1.  C  2.8969
   2.  C  0.1397
   3.  C -1.1701
   4.  C  0.7533
   5.  H -0.4422
   6.  H  1.5025
   7.  C -0.2651
   8.  C  1.8036
   9.  C  0.1873
  10.  H  0.3917
  11.  H  1.3476
  12.  H -0.1360
  13.  H -0.5222
  14.  C  2.6116
  15.  H  2.1148
  16.  H -0.1544
  17.  H  0.9364
  18.  H  0.7533
  19.  H -0.3992
  20.  H  1.6865
  21.  H -0.2267
  22.  H  1.6262


 NAO density matrix:                                                           

          NAO        1       2       3       4       5       6       7       8
      ---------- ------- ------- ------- ------- ------- ------- ------- -------
   1.  C 1 (S)    1.9990  0.0000 -0.0000 -0.0000  0.0000 -0.0101 -0.0009 -0.0002
   2.  C 1 (S)    0.0000  0.9865 -0.0000 -0.0000 -0.0000  0.0051  0.0054  0.0001
   3.  C 1 (S)   -0.0000 -0.0000  0.0018  0.0000  0.0000  0.0046  0.0014  0.0002
   4.  C 1 (S)   -0.0000 -0.0000  0.0000  0.0002 -0.0000  0.0017 -0.0001 -0.0001
   5.  C 1 (S)    0.0000 -0.0000  0.0000 -0.0000  0.0000 -0.0004 -0.0000  0.0000
   6.  C 1 (px)  -0.0101  0.0051  0.0046  0.0017 -0.0004  1.0286  0.0285 -0.0084
   7.  C 1 (px)  -0.0009  0.0054  0.0014 -0.0001 -0.0000  0.0285  0.0040  0.0002
   8.  C 1 (px)  -0.0002  0.0001  0.0002 -0.0001  0.0000 -0.0084  0.0002  0.0002
   9.  C 1 (py)  -0.0065 -0.0294 -0.0058 -0.0073 -0.0000  0.0128  0.0045  0.0005
  10.  C 1 (py)   0.0014 -0.0032  0.0007  0.0003  0.0000 -0.0102 -0.0010  0.0000
  11.  C 1 (py)   0.0032 -0.0123 -0.0001 -0.0001  0.0000  0.0017 -0.0001  0.0000
  12.  C 1 (pz)   0.0051  0.0931 -0.0240  0.0011  0.0010 -0.0137 -0.0129  0.0020
  13.  C 1 (pz)   0.0013 -0.0106  0.0004  0.0001  0.0000 -0.0135  0.0004  0.0001
  14.  C 1 (pz)  -0.0008  0.0020 -0.0003  0.0001  0.0000  0.0004 -0.0003 -0.0001
  15.  C 1 (d1)   0.0008 -0.0039 -0.0000 -0.0000 -0.0000  0.0245  0.0004 -0.0002
  16.  C 1 (d1)   0.0001 -0.0032 -0.0003 -0.0001  0.0000  0.0018  0.0003  0.0000
  17.  C 1 (d2)  -0.0001  0.0012 -0.0006 -0.0002  0.0001 -0.0381 -0.0007  0.0005
  18.  C 1 (d2)   0.0000 -0.0011 -0.0003  0.0000  0.0000 -0.0099 -0.0005  0.0001
  19.  C 1 (d3)  -0.0002  0.0033 -0.0003  0.0002  0.0000  0.0032 -0.0003 -0.0000
  20.  C 1 (d3)   0.0002 -0.0021  0.0001  0.0001 -0.0000  0.0003  0.0000 -0.0000
  21.  C 1 (d4)  -0.0034  0.0144 -0.0001  0.0000 -0.0000  0.0066  0.0001 -0.0001
  22.  C 1 (d4)   0.0003  0.0050  0.0003 -0.0000 -0.0000 -0.0025  0.0006  0.0000
  23.  C 1 (d5)  -0.0018  0.0135 -0.0000  0.0001 -0.0000  0.0071  0.0004 -0.0000
  24.  C 1 (d5)  -0.0003  0.0051 -0.0007 -0.0000  0.0000  0.0052 -0.0006 -0.0001
  25.  C 1 (f1)  -0.0011  0.0099 -0.0002  0.0000  0.0000  0.0019 -0.0001 -0.0000
  26.  C 1 (f2)  -0.0002  0.0033  0.0002  0.0000 -0.0000 -0.0012  0.0002 -0.0000
  27.  C 1 (f3)   0.0004 -0.0022 -0.0000 -0.0001 -0.0000  0.0017  0.0001 -0.0000
  28.  C 1 (f4)   0.0005 -0.0030 -0.0001 -0.0000  0.0000 -0.0014 -0.0001  0.0000
  29.  C 1 (f5)  -0.0002  0.0008  0.0001 -0.0000 -0.0000 -0.0035  0.0001  0.0000
  30.  C 1 (f6)  -0.0002  0.0007  0.0000  0.0000  0.0000  0.0097  0.0001 -0.0001
  31.  C 1 (f7)  -0.0003  0.0009 -0.0002 -0.0001  0.0000 -0.0044 -0.0001  0.0000
  32.  C 2 (S)    0.0002  0.0010 -0.0099 -0.0044  0.0003  0.0112 -0.0190 -0.0018
  33.  C 2 (S)    0.0010  0.3486 -0.0052  0.0058 -0.0005  0.4017 -0.0034 -0.0099
  34.  C 2 (S)   -0.0099 -0.0052  0.0014  0.0000 -0.0000  0.0101  0.0015  0.0000
  35.  C 2 (S)   -0.0044  0.0058  0.0000  0.0001  0.0000 -0.0051 -0.0001  0.0000
  36.  C 2 (S)    0.0003 -0.0005 -0.0000  0.0000 -0.0000 -0.0002 -0.0001 -0.0000
  37.  C 2 (px)  -0.0112 -0.4017 -0.0101  0.0051  0.0002 -0.3224 -0.0108  0.0012
  38.  C 2 (px)   0.0190  0.0034 -0.0015  0.0001  0.0001 -0.0108 -0.0006  0.0001
  39.  C 2 (px)   0.0018  0.0099 -0.0000 -0.0000  0.0000  0.0012  0.0001  0.0000
  40.  C 2 (py)   0.0067 -0.0736 -0.0082 -0.0074 -0.0001  0.0844  0.0115 -0.0005
  41.  C 2 (py)  -0.0014  0.0078  0.0005  0.0002  0.0000 -0.0193 -0.0005  0.0002
  42.  C 2 (py)   0.0022 -0.0088 -0.0001 -0.0002  0.0000 -0.0048 -0.0002  0.0001
  43.  C 2 (pz)   0.0060  0.3185  0.0263 -0.0009 -0.0002  0.3486  0.0524  0.0045
  44.  C 2 (pz)  -0.0138 -0.0025 -0.0004  0.0001  0.0000  0.0398  0.0002 -0.0002
  45.  C 2 (pz)  -0.0013 -0.0089  0.0002 -0.0000 -0.0000  0.0036  0.0004  0.0000
  46.  C 2 (d1)   0.0016 -0.0070 -0.0001  0.0002 -0.0000 -0.0054 -0.0003 -0.0000
  47.  C 2 (d1)  -0.0004  0.0017  0.0002  0.0001  0.0000  0.0002  0.0003 -0.0000
  48.  C 2 (d2)   0.0074 -0.0332 -0.0010  0.0002 -0.0000 -0.0110 -0.0013 -0.0002
  49.  C 2 (d2)   0.0010 -0.0032 -0.0001  0.0000  0.0000 -0.0100 -0.0006  0.0001
  50.  C 2 (d3)   0.0001 -0.0007  0.0002 -0.0001 -0.0000  0.0069  0.0011  0.0000
  51.  C 2 (d3)  -0.0000 -0.0006 -0.0001 -0.0001  0.0000 -0.0006 -0.0002  0.0000
  52.  C 2 (d4)  -0.0033  0.0160 -0.0001  0.0001  0.0000  0.0176  0.0005 -0.0001
  53.  C 2 (d4)  -0.0008  0.0015  0.0003  0.0000 -0.0000 -0.0024  0.0003 -0.0000
  54.  C 2 (d5)   0.0003  0.0002 -0.0001  0.0001 -0.0000 -0.0065 -0.0008 -0.0002
  55.  C 2 (d5)  -0.0004  0.0020 -0.0006  0.0000  0.0000  0.0105 -0.0006 -0.0001
  56.  C 2 (f1)   0.0008 -0.0031  0.0003 -0.0001  0.0000 -0.0021  0.0004  0.0001
  57.  C 2 (f2)   0.0006 -0.0019 -0.0001 -0.0000  0.0000  0.0006 -0.0002  0.0000
  58.  C 2 (f3)   0.0001 -0.0014 -0.0000 -0.0001 -0.0000  0.0000  0.0002  0.0000
  59.  C 2 (f4)  -0.0016  0.0054  0.0002  0.0000 -0.0000  0.0044  0.0004  0.0000
  60.  C 2 (f5)   0.0003 -0.0010  0.0001  0.0000 -0.0000  0.0008  0.0001 -0.0000
  61.  C 2 (f6)   0.0013 -0.0046  0.0000  0.0000 -0.0000 -0.0027  0.0000  0.0000
  62.  C 2 (f7)   0.0004 -0.0016 -0.0002 -0.0001 -0.0000  0.0015  0.0001 -0.0000
  63.  C 3 (S)   -0.0000 -0.0038 -0.0075 -0.0026 -0.0001 -0.0029  0.0147  0.0019
  64.  C 3 (S)   -0.0046  0.2665  0.0032  0.0027  0.0011 -0.4258  0.0074  0.0082
  65.  C 3 (S)   -0.0055 -0.0012  0.0007 -0.0001 -0.0000 -0.0162 -0.0003  0.0001
  66.  C 3 (S)   -0.0046 -0.0013  0.0001  0.0001 -0.0000  0.0033  0.0002 -0.0001
  67.  C 3 (S)   -0.0001  0.0008 -0.0000 -0.0000 -0.0000 -0.0000  0.0000  0.0000
  68.  C 3 (px)  -0.0027  0.4305  0.0056 -0.0039 -0.0006 -0.5095 -0.0207  0.0020
  69.  C 3 (px)  -0.0146 -0.0041  0.0008 -0.0002 -0.0000  0.0028  0.0010 -0.0000
  70.  C 3 (px)  -0.0030 -0.0114 -0.0000  0.0000 -0.0000  0.0055 -0.0001 -0.0001
  71.  C 3 (py)   0.0033 -0.1908  0.0073  0.0021 -0.0002  0.2787 -0.0033 -0.0010
  72.  C 3 (py)   0.0047  0.0016  0.0000  0.0001  0.0000  0.0245  0.0004 -0.0002
  73.  C 3 (py)   0.0020  0.0008 -0.0000 -0.0000 -0.0000  0.0011 -0.0000 -0.0000
  74.  C 3 (pz)  -0.0025  0.1803  0.0042 -0.0007 -0.0003 -0.2233 -0.0128 -0.0016
  75.  C 3 (pz)  -0.0041 -0.0044 -0.0010 -0.0001  0.0000 -0.0242 -0.0011  0.0003
  76.  C 3 (pz)  -0.0007 -0.0062 -0.0001  0.0000 -0.0000 -0.0022 -0.0004 -0.0001
  77.  C 3 (d1)   0.0023 -0.0131 -0.0001 -0.0000  0.0000  0.0088  0.0009  0.0000
  78.  C 3 (d1)   0.0002 -0.0010  0.0000  0.0000  0.0000  0.0054 -0.0001 -0.0000
  79.  C 3 (d2)  -0.0030  0.0145  0.0005 -0.0000 -0.0000 -0.0102 -0.0004  0.0001
  80.  C 3 (d2)   0.0001  0.0003 -0.0004 -0.0000  0.0000 -0.0049 -0.0003  0.0000
  81.  C 3 (d3)   0.0008 -0.0050 -0.0001  0.0000 -0.0000  0.0017 -0.0002  0.0000
  82.  C 3 (d3)   0.0002 -0.0015  0.0002  0.0000  0.0000  0.0041  0.0003 -0.0000
  83.  C 3 (d4)  -0.0042  0.0218 -0.0003 -0.0001  0.0000 -0.0123 -0.0004  0.0000
  84.  C 3 (d4)   0.0001 -0.0014  0.0001 -0.0001 -0.0000  0.0001  0.0003 -0.0000
  85.  C 3 (d5)   0.0023 -0.0108 -0.0002  0.0000  0.0000  0.0096  0.0010  0.0001
  86.  C 3 (d5)  -0.0004  0.0025 -0.0003  0.0000  0.0000 -0.0024 -0.0002  0.0000
  87.  C 3 (f1)   0.0009 -0.0024 -0.0001 -0.0001 -0.0000  0.0037 -0.0002 -0.0001
  88.  C 3 (f2)   0.0009 -0.0028  0.0001 -0.0000 -0.0000  0.0008  0.0001 -0.0000
  89.  C 3 (f3)  -0.0002 -0.0005 -0.0000  0.0000 -0.0000  0.0015 -0.0001 -0.0000
  90.  C 3 (f4)  -0.0012  0.0031  0.0001  0.0000  0.0000 -0.0014  0.0001  0.0000
  91.  C 3 (f5)   0.0006 -0.0007 -0.0001 -0.0000  0.0000 -0.0016 -0.0001  0.0000
  92.  C 3 (f6)  -0.0011  0.0039 -0.0001 -0.0000  0.0000 -0.0004 -0.0001 -0.0000
  93.  C 3 (f7)   0.0010 -0.0027  0.0000 -0.0001 -0.0000  0.0031  0.0001 -0.0000
  94.  C 4 (S)   -0.0000 -0.0003 -0.0011 -0.0010  0.0000 -0.0015  0.0006  0.0000
  95.  C 4 (S)   -0.0001  0.0041  0.0049  0.0047  0.0001 -0.0271  0.0063  0.0017
  96.  C 4 (S)   -0.0006  0.0006  0.0005 -0.0001  0.0000 -0.0048 -0.0002  0.0000
  97.  C 4 (S)   -0.0013  0.0052 -0.0001  0.0000 -0.0000 -0.0037 -0.0000  0.0000
  98.  C 4 (S)    0.0001 -0.0002 -0.0000 -0.0000  0.0000 -0.0000  0.0000  0.0000
  99.  C 4 (px)  -0.0018 -0.0139  0.0168  0.0013  0.0008  0.0155 -0.0039 -0.0009
 100.  C 4 (px)  -0.0026  0.0112  0.0001 -0.0002 -0.0000 -0.0144 -0.0000  0.0001
 101.  C 4 (px)  -0.0004  0.0002 -0.0002 -0.0000 -0.0000 -0.0002 -0.0001 -0.0000
 102.  C 4 (py)  -0.0012 -0.0107 -0.0094 -0.0018 -0.0005  0.0025  0.0034 -0.0029
 103.  C 4 (py)   0.0012  0.0029 -0.0002  0.0001  0.0000  0.0075  0.0004 -0.0000
 104.  C 4 (py)   0.0004  0.0013 -0.0000  0.0000  0.0000 -0.0051  0.0001  0.0001
 105.  C 4 (pz)  -0.0007 -0.0157  0.0046  0.0001  0.0005  0.0041  0.0027 -0.0003
 106.  C 4 (pz)  -0.0011  0.0069 -0.0000  0.0000 -0.0000 -0.0093 -0.0003  0.0001
 107.  C 4 (pz)  -0.0005  0.0012 -0.0000  0.0000  0.0000  0.0005  0.0000 -0.0000
 108.  C 4 (d1)  -0.0004 -0.0009  0.0005  0.0001  0.0000 -0.0006 -0.0004 -0.0000
 109.  C 4 (d1)   0.0011 -0.0039 -0.0001  0.0001  0.0000  0.0085  0.0004 -0.0000
 110.  C 4 (d2)  -0.0005  0.0047 -0.0006  0.0000 -0.0000 -0.0021  0.0000  0.0000
 111.  C 4 (d2)   0.0002 -0.0017 -0.0000 -0.0000 -0.0000  0.0009  0.0000 -0.0000
 112.  C 4 (d3)  -0.0001 -0.0003  0.0002  0.0001  0.0000  0.0019  0.0002  0.0000
 113.  C 4 (d3)   0.0003 -0.0015 -0.0000  0.0000  0.0000  0.0026  0.0001  0.0000
 114.  C 4 (d4)   0.0006 -0.0016 -0.0003 -0.0001 -0.0000 -0.0002  0.0001 -0.0001
 115.  C 4 (d4)  -0.0001 -0.0002 -0.0000  0.0000  0.0000  0.0005  0.0001 -0.0000
 116.  C 4 (d5)  -0.0001 -0.0006 -0.0002 -0.0000  0.0000 -0.0000  0.0001 -0.0000
 117.  C 4 (d5)   0.0004 -0.0011  0.0001 -0.0000  0.0000  0.0023  0.0002 -0.0000
 118.  C 4 (f1)  -0.0000 -0.0002  0.0001  0.0001 -0.0000 -0.0005  0.0000  0.0000
 119.  C 4 (f2)   0.0000 -0.0004 -0.0000 -0.0000 -0.0000  0.0002 -0.0000  0.0000
 120.  C 4 (f3)   0.0001  0.0002  0.0001  0.0000  0.0000  0.0004  0.0001  0.0000
 121.  C 4 (f4)  -0.0003  0.0010  0.0000  0.0000  0.0000  0.0002 -0.0000 -0.0000
 122.  C 4 (f5)   0.0001 -0.0005  0.0000  0.0000  0.0000  0.0011  0.0001 -0.0000
 123.  C 4 (f6)  -0.0002  0.0002  0.0000  0.0000 -0.0000  0.0003 -0.0000 -0.0000
 124.  C 4 (f7)  -0.0001  0.0000  0.0001  0.0001  0.0000 -0.0003 -0.0000  0.0000
 125.  H 5 (S)   -0.0028  0.0554 -0.0117  0.0002 -0.0007 -0.0656  0.0033  0.0008
 126.  H 5 (S)    0.0006 -0.0047  0.0001  0.0001  0.0000  0.0064  0.0002 -0.0000
 127.  H 5 (S)   -0.0005  0.0018 -0.0001 -0.0000 -0.0000  0.0009 -0.0000 -0.0000
 128.  H 5 (px)  -0.0003  0.0019 -0.0002 -0.0000 -0.0000 -0.0020 -0.0000 -0.0000
 129.  H 5 (py)  -0.0002  0.0008  0.0001 -0.0000  0.0000 -0.0018 -0.0000 -0.0000
 130.  H 5 (pz)  -0.0004  0.0013 -0.0001 -0.0000 -0.0000 -0.0021 -0.0000  0.0000
 131.  H 6 (S)    0.0007 -0.0158  0.0026  0.0016  0.0003  0.0118  0.0065  0.0003
 132.  H 6 (S)    0.0005 -0.0020  0.0004  0.0000 -0.0000 -0.0027 -0.0001 -0.0000
 133.  H 6 (S)    0.0000  0.0001  0.0000 -0.0000  0.0000 -0.0012 -0.0001 -0.0000
 134.  H 6 (px)  -0.0000 -0.0009  0.0002  0.0000  0.0000  0.0009  0.0000  0.0000
 135.  H 6 (py)   0.0001  0.0005 -0.0001 -0.0000 -0.0000  0.0011  0.0002 -0.0000
 136.  H 6 (pz)  -0.0003  0.0013 -0.0001 -0.0000 -0.0000 -0.0010 -0.0002 -0.0000
 137.  C 7 (S)   -0.0000  0.0007 -0.0008 -0.0006 -0.0000 -0.0013 -0.0002  0.0001
 138.  C 7 (S)    0.0008 -0.0062  0.0052  0.0035  0.0001  0.0023  0.0025 -0.0002
 139.  C 7 (S)   -0.0007  0.0033  0.0004  0.0000 -0.0000 -0.0002  0.0001  0.0000
 140.  C 7 (S)   -0.0007  0.0038  0.0000  0.0000 -0.0000  0.0008  0.0001 -0.0000
 141.  C 7 (S)    0.0000 -0.0002 -0.0000 -0.0000  0.0000  0.0000  0.0000  0.0000
 142.  C 7 (px)  -0.0009  0.0061 -0.0000 -0.0001 -0.0001 -0.0075  0.0004  0.0014
 143.  C 7 (px)  -0.0004  0.0020 -0.0000  0.0000 -0.0000  0.0008  0.0005  0.0000
 144.  C 7 (px)   0.0002 -0.0001  0.0001  0.0000  0.0000  0.0017  0.0000 -0.0000
 145.  C 7 (py)  -0.0007  0.0039 -0.0108 -0.0000 -0.0006 -0.0103 -0.0055 -0.0002
 146.  C 7 (py)   0.0014 -0.0027 -0.0008 -0.0001  0.0000 -0.0020  0.0001  0.0000
 147.  C 7 (py)   0.0005 -0.0011  0.0000  0.0000  0.0000  0.0002 -0.0000  0.0000
 148.  C 7 (pz)   0.0015 -0.0023  0.0040  0.0032  0.0000  0.0112 -0.0001  0.0007
 149.  C 7 (pz)  -0.0002 -0.0005  0.0001  0.0000  0.0000 -0.0006 -0.0000  0.0000
 150.  C 7 (pz)  -0.0001  0.0006 -0.0000 -0.0000 -0.0000  0.0015  0.0001 -0.0000
 151.  C 7 (d1)  -0.0000  0.0000  0.0002  0.0001  0.0000  0.0014  0.0003  0.0000
 152.  C 7 (d1)  -0.0000  0.0002  0.0000  0.0000 -0.0000  0.0002 -0.0002 -0.0000
 153.  C 7 (d2)   0.0001 -0.0002 -0.0000 -0.0000 -0.0000 -0.0018 -0.0003  0.0000
 154.  C 7 (d2)   0.0001 -0.0002 -0.0001  0.0000 -0.0000  0.0009  0.0000  0.0000
 155.  C 7 (d3)   0.0001 -0.0010  0.0001 -0.0000  0.0000  0.0013  0.0001  0.0000
 156.  C 7 (d3)  -0.0000  0.0013 -0.0002 -0.0000 -0.0000 -0.0018 -0.0000  0.0000
 157.  C 7 (d4)   0.0004 -0.0021  0.0002  0.0001  0.0000 -0.0002  0.0001  0.0000
 158.  C 7 (d4)  -0.0002  0.0023 -0.0002 -0.0000 -0.0000 -0.0005  0.0001 -0.0000
 159.  C 7 (d5)   0.0004 -0.0025  0.0003 -0.0001  0.0000 -0.0016  0.0002  0.0001
 160.  C 7 (d5)  -0.0003  0.0015 -0.0001  0.0000  0.0000  0.0004 -0.0001 -0.0000
 161.  C 7 (f1)   0.0001 -0.0002 -0.0001 -0.0000 -0.0000 -0.0003 -0.0000  0.0000
 162.  C 7 (f2)   0.0000  0.0001  0.0000  0.0000 -0.0000 -0.0006 -0.0000 -0.0000
 163.  C 7 (f3)  -0.0001  0.0004 -0.0000 -0.0000  0.0000  0.0004  0.0000 -0.0000
 164.  C 7 (f4)   0.0002 -0.0007  0.0000  0.0000  0.0000  0.0010  0.0000 -0.0000
 165.  C 7 (f5)  -0.0001  0.0006  0.0000  0.0000  0.0000  0.0004  0.0001 -0.0000
 166.  C 7 (f6)   0.0000 -0.0002  0.0000  0.0000  0.0000 -0.0005 -0.0000  0.0000
 167.  C 7 (f7)  -0.0002  0.0008 -0.0000 -0.0000 -0.0000 -0.0006 -0.0001  0.0000
 168.  C 8 (S)   -0.0000 -0.0000 -0.0000 -0.0008  0.0001  0.0004 -0.0003  0.0001
 169.  C 8 (S)   -0.0001  0.0030  0.0004  0.0041 -0.0003 -0.0015  0.0001 -0.0001
 170.  C 8 (S)   -0.0004  0.0010  0.0005  0.0000  0.0000  0.0039  0.0004 -0.0000
 171.  C 8 (S)   -0.0008  0.0040  0.0001  0.0000 -0.0000  0.0024  0.0002 -0.0000
 172.  C 8 (S)    0.0000 -0.0001 -0.0000 -0.0000 -0.0000  0.0001 -0.0000 -0.0000
 173.  C 8 (px)  -0.0003 -0.0031 -0.0026 -0.0014 -0.0002  0.0059 -0.0004 -0.0019
 174.  C 8 (px)   0.0006 -0.0017 -0.0002  0.0000  0.0000 -0.0004  0.0002 -0.0000
 175.  C 8 (px)   0.0001 -0.0007 -0.0001  0.0000 -0.0000 -0.0014 -0.0000  0.0000
 176.  C 8 (py)  -0.0003 -0.0035 -0.0041 -0.0030 -0.0001 -0.0113 -0.0024  0.0011
 177.  C 8 (py)   0.0010 -0.0009 -0.0009  0.0001 -0.0000 -0.0061 -0.0009 -0.0000
 178.  C 8 (py)   0.0007 -0.0030 -0.0001  0.0000 -0.0000  0.0008 -0.0000 -0.0000
 179.  C 8 (pz)   0.0007 -0.0094 -0.0031  0.0000  0.0001  0.0052 -0.0036 -0.0004
 180.  C 8 (pz)  -0.0002  0.0013  0.0001  0.0001  0.0000  0.0011  0.0001 -0.0000
 181.  C 8 (pz)   0.0002 -0.0009 -0.0000  0.0000 -0.0000 -0.0010 -0.0000 -0.0000
 182.  C 8 (d1)   0.0001 -0.0006  0.0000 -0.0001  0.0000 -0.0007  0.0001  0.0001
 183.  C 8 (d1)   0.0001 -0.0014  0.0000 -0.0000  0.0000  0.0011 -0.0001  0.0000
 184.  C 8 (d2)   0.0000  0.0003  0.0000 -0.0000  0.0000 -0.0011  0.0002  0.0001
 185.  C 8 (d2)   0.0000 -0.0002  0.0001 -0.0000  0.0000  0.0001  0.0001 -0.0000
 186.  C 8 (d3)  -0.0000  0.0004 -0.0000 -0.0000 -0.0000 -0.0002  0.0002 -0.0000
 187.  C 8 (d3)  -0.0001  0.0002  0.0001 -0.0000  0.0000  0.0002 -0.0000  0.0000
 188.  C 8 (d4)   0.0000 -0.0002  0.0001  0.0001 -0.0000 -0.0021  0.0000 -0.0000
 189.  C 8 (d4)  -0.0001  0.0008 -0.0000  0.0000 -0.0000  0.0010 -0.0001  0.0000
 190.  C 8 (d5)   0.0008 -0.0042  0.0002  0.0001  0.0000 -0.0031 -0.0001  0.0001
 191.  C 8 (d5)  -0.0005  0.0029 -0.0002  0.0000 -0.0000  0.0014 -0.0001 -0.0000
 192.  C 8 (f1)  -0.0001  0.0004  0.0000  0.0000 -0.0000 -0.0001  0.0000 -0.0000
 193.  C 8 (f2)  -0.0000 -0.0001  0.0000 -0.0000  0.0000  0.0001 -0.0001 -0.0000
 194.  C 8 (f3)  -0.0002  0.0007  0.0000 -0.0000  0.0000  0.0009  0.0000 -0.0000
 195.  C 8 (f4)   0.0001 -0.0008  0.0000 -0.0000  0.0000  0.0002  0.0000 -0.0000
 196.  C 8 (f5)  -0.0002  0.0011 -0.0000  0.0000 -0.0000  0.0002 -0.0000 -0.0000
 197.  C 8 (f6)  -0.0001  0.0001  0.0000 -0.0000  0.0000  0.0004  0.0000 -0.0000
 198.  C 8 (f7)   0.0000 -0.0003  0.0000 -0.0000  0.0000  0.0004  0.0001  0.0000
 199.  C 9 (S)    0.0001  0.0025 -0.0000 -0.0013  0.0001 -0.0003 -0.0011  0.0003
 200.  C 9 (S)    0.0035  0.0156 -0.0025  0.0065 -0.0006  0.0202 -0.0043 -0.0030
 201.  C 9 (S)    0.0008 -0.0072  0.0006  0.0000 -0.0000  0.0009  0.0011  0.0001
 202.  C 9 (S)   -0.0014  0.0046  0.0002  0.0001 -0.0000  0.0009  0.0003  0.0000
 203.  C 9 (S)   -0.0000  0.0001 -0.0000  0.0000 -0.0000  0.0005 -0.0000 -0.0000
 204.  C 9 (px)  -0.0025 -0.0121 -0.0027 -0.0010 -0.0007 -0.0268 -0.0093 -0.0005
 205.  C 9 (px)   0.0013  0.0031 -0.0007  0.0001  0.0000 -0.0135 -0.0017  0.0000
 206.  C 9 (px)   0.0001  0.0015 -0.0001  0.0001 -0.0000  0.0025 -0.0001 -0.0001
 207.  C 9 (py)  -0.0031 -0.0073  0.0061 -0.0032  0.0003 -0.0171  0.0069  0.0016
 208.  C 9 (py)  -0.0010  0.0074 -0.0000 -0.0001 -0.0000  0.0036 -0.0003 -0.0001
 209.  C 9 (py)   0.0006 -0.0012 -0.0000  0.0000  0.0000  0.0007 -0.0002 -0.0000
 210.  C 9 (pz)  -0.0044 -0.0362  0.0077 -0.0017  0.0010  0.0150 -0.0127  0.0054
 211.  C 9 (pz)  -0.0026  0.0184  0.0011 -0.0000 -0.0000  0.0246  0.0021 -0.0001
 212.  C 9 (pz)   0.0004 -0.0021  0.0000  0.0000 -0.0000  0.0041 -0.0002 -0.0001
 213.  C 9 (d1)  -0.0005  0.0020  0.0001  0.0001  0.0000 -0.0007 -0.0001  0.0000
 214.  C 9 (d1)  -0.0001  0.0001  0.0002  0.0000 -0.0000 -0.0018  0.0001  0.0000
 215.  C 9 (d2)  -0.0008  0.0028  0.0006  0.0000  0.0000 -0.0038  0.0005  0.0001
 216.  C 9 (d2)   0.0010 -0.0040 -0.0004  0.0000  0.0000 -0.0038 -0.0007 -0.0000
 217.  C 9 (d3)  -0.0004  0.0027 -0.0000  0.0001 -0.0000 -0.0004  0.0001 -0.0001
 218.  C 9 (d3)   0.0003 -0.0014 -0.0001  0.0000  0.0000 -0.0010 -0.0000 -0.0000
 219.  C 9 (d4)  -0.0013  0.0070 -0.0004  0.0002 -0.0000  0.0046 -0.0002 -0.0002
 220.  C 9 (d4)  -0.0003 -0.0005  0.0001 -0.0001 -0.0000  0.0021  0.0004  0.0000
 221.  C 9 (d5)   0.0006 -0.0029  0.0001 -0.0000  0.0000  0.0012 -0.0007  0.0001
 222.  C 9 (d5)   0.0005 -0.0022 -0.0003 -0.0000  0.0000 -0.0037 -0.0006 -0.0000
 223.  C 9 (f1)  -0.0002  0.0013  0.0001  0.0001 -0.0000 -0.0018  0.0000 -0.0000
 224.  C 9 (f2)  -0.0004  0.0014 -0.0001  0.0000  0.0000  0.0005 -0.0002 -0.0000
 225.  C 9 (f3)  -0.0002  0.0009 -0.0000 -0.0000  0.0000 -0.0010 -0.0001  0.0000
 226.  C 9 (f4)   0.0004 -0.0022 -0.0001 -0.0000  0.0000  0.0015 -0.0000  0.0000
 227.  C 9 (f5)   0.0001 -0.0004 -0.0001  0.0000  0.0000  0.0007 -0.0001 -0.0000
 228.  C 9 (f6)   0.0002 -0.0012  0.0001 -0.0000 -0.0000 -0.0015  0.0001  0.0000
 229.  C 9 (f7)   0.0002 -0.0010  0.0001 -0.0001  0.0000  0.0011  0.0001  0.0000
 230.  H10 (S)   -0.0018  0.0406 -0.0065  0.0030 -0.0010  0.0553  0.0001 -0.0040
 231.  H10 (S)    0.0009 -0.0052  0.0001  0.0001 -0.0000 -0.0089 -0.0004  0.0000
 232.  H10 (S)   -0.0007  0.0025 -0.0000 -0.0000  0.0000 -0.0019  0.0000  0.0000
 233.  H10 (px)   0.0004 -0.0019  0.0002 -0.0001  0.0000 -0.0023 -0.0001  0.0001
 234.  H10 (py)  -0.0004  0.0016  0.0001  0.0000 -0.0000  0.0013  0.0002 -0.0000
 235.  H10 (pz)   0.0000 -0.0001  0.0000 -0.0000 -0.0000  0.0027  0.0000 -0.0000
 236.  H11 (S)    0.0030 -0.0264 -0.0003  0.0018  0.0004 -0.0087 -0.0180  0.0017
 237.  H11 (S)    0.0007 -0.0034  0.0008  0.0000 -0.0000  0.0028  0.0010  0.0001
 238.  H11 (S)   -0.0003  0.0009  0.0001 -0.0000  0.0000  0.0009  0.0001  0.0000
 239.  H11 (px)   0.0001 -0.0001 -0.0001 -0.0000 -0.0000 -0.0007 -0.0003 -0.0001
 240.  H11 (py)  -0.0003  0.0009  0.0000  0.0000  0.0000 -0.0013 -0.0002  0.0000
 241.  H11 (pz)  -0.0002  0.0009  0.0001 -0.0000 -0.0000  0.0025  0.0005 -0.0001
 242.  H12 (S)    0.0012 -0.0003 -0.0014  0.0016  0.0007 -0.0140  0.0123  0.0014
 243.  H12 (S)    0.0004 -0.0011  0.0001  0.0001  0.0000 -0.0130 -0.0003  0.0002
 244.  H12 (S)    0.0001 -0.0019 -0.0000  0.0000 -0.0000  0.0018 -0.0002 -0.0001
 245.  H12 (px)  -0.0009  0.0021 -0.0001  0.0000  0.0000 -0.0032 -0.0001  0.0000
 246.  H12 (py)   0.0003 -0.0019  0.0002  0.0000  0.0000  0.0045  0.0003 -0.0000
 247.  H12 (pz)  -0.0007  0.0026 -0.0000 -0.0000 -0.0000 -0.0042 -0.0003 -0.0000
 248.  H13 (S)   -0.0006  0.0042 -0.0055  0.0017  0.0008 -0.0220  0.0123  0.0045
 249.  H13 (S)    0.0002 -0.0027  0.0007 -0.0000 -0.0000 -0.0073  0.0003  0.0001
 250.  H13 (S)    0.0003 -0.0016  0.0001  0.0000 -0.0000  0.0037 -0.0001 -0.0001
 251.  H13 (px)  -0.0006  0.0015  0.0001 -0.0000 -0.0000 -0.0058 -0.0001  0.0000
 252.  H13 (py)   0.0000 -0.0006 -0.0001  0.0001  0.0000  0.0028 -0.0001  0.0000
 253.  H13 (pz)  -0.0000 -0.0006 -0.0001  0.0000  0.0000 -0.0027  0.0002  0.0001
 254.  C14 (S)    0.0000 -0.0002  0.0002 -0.0006  0.0001  0.0012 -0.0003  0.0001
 255.  C14 (S)   -0.0001  0.0101  0.0013  0.0032 -0.0003 -0.0046 -0.0008 -0.0012
 256.  C14 (S)    0.0007 -0.0026  0.0001 -0.0000 -0.0000  0.0018  0.0006 -0.0001
 257.  C14 (S)   -0.0002  0.0011 -0.0001  0.0001 -0.0000  0.0005  0.0000 -0.0000
 258.  C14 (S)    0.0001 -0.0002 -0.0000 -0.0000 -0.0000  0.0002 -0.0000 -0.0000
 259.  C14 (px)  -0.0004  0.0035 -0.0031 -0.0013  0.0000  0.0093 -0.0026  0.0005
 260.  C14 (px)  -0.0002  0.0020 -0.0001 -0.0001  0.0000 -0.0049 -0.0005  0.0000
 261.  C14 (px)   0.0000 -0.0003  0.0001  0.0001 -0.0000  0.0009  0.0002 -0.0000
 262.  C14 (py)   0.0012 -0.0242 -0.0040 -0.0006  0.0001  0.0145 -0.0036  0.0002
 263.  C14 (py)  -0.0005  0.0051 -0.0003  0.0001 -0.0000  0.0021 -0.0007 -0.0001
 264.  C14 (py)   0.0006 -0.0014  0.0000  0.0000 -0.0000  0.0004  0.0001 -0.0000
 265.  C14 (pz)   0.0004 -0.0009  0.0026  0.0007  0.0002 -0.0100  0.0061 -0.0007
 266.  C14 (pz)  -0.0002  0.0006  0.0001 -0.0001  0.0000  0.0015 -0.0001  0.0001
 267.  C14 (pz)   0.0003 -0.0009  0.0000 -0.0000  0.0000 -0.0032 -0.0001  0.0000
 268.  C14 (d1)  -0.0002  0.0002 -0.0002 -0.0001 -0.0000  0.0006 -0.0000 -0.0000
 269.  C14 (d1)   0.0003 -0.0012  0.0001  0.0000  0.0000 -0.0006  0.0002  0.0000
 270.  C14 (d2)  -0.0002  0.0016 -0.0002  0.0000  0.0000 -0.0005 -0.0003 -0.0000
 271.  C14 (d2)   0.0001 -0.0008  0.0000 -0.0000 -0.0000  0.0008  0.0002  0.0000
 272.  C14 (d3)   0.0004 -0.0019 -0.0001 -0.0000  0.0000 -0.0009  0.0000 -0.0000
 273.  C14 (d3)  -0.0000  0.0006 -0.0001  0.0000 -0.0000 -0.0001  0.0002 -0.0001
 274.  C14 (d4)   0.0005 -0.0035  0.0000 -0.0001  0.0000  0.0008  0.0002  0.0000
 275.  C14 (d4)  -0.0001  0.0010 -0.0000  0.0000  0.0000 -0.0005 -0.0002 -0.0000
 276.  C14 (d5)   0.0002 -0.0008 -0.0002 -0.0000 -0.0000 -0.0010 -0.0005  0.0000
 277.  C14 (d5)  -0.0002  0.0003  0.0001 -0.0000  0.0000  0.0013 -0.0000  0.0000
 278.  C14 (f1)   0.0000  0.0000 -0.0000 -0.0000  0.0000 -0.0000 -0.0000  0.0000
 279.  C14 (f2)  -0.0000 -0.0000  0.0000 -0.0000  0.0000  0.0005  0.0000 -0.0000
 280.  C14 (f3)  -0.0001  0.0006  0.0000  0.0000 -0.0000  0.0006  0.0000 -0.0000
 281.  C14 (f4)   0.0002 -0.0013  0.0000 -0.0000 -0.0000 -0.0001 -0.0000  0.0000
 282.  C14 (f5)  -0.0001  0.0002  0.0000 -0.0000 -0.0000  0.0006  0.0000 -0.0000
 283.  C14 (f6)   0.0001 -0.0003 -0.0000 -0.0000 -0.0000  0.0002 -0.0000 -0.0000
 284.  C14 (f7)  -0.0000  0.0005  0.0000  0.0001  0.0000 -0.0010 -0.0001  0.0000
 285.  H15 (S)    0.0011  0.0015 -0.0024  0.0006 -0.0000  0.0073  0.0003 -0.0005
 286.  H15 (S)    0.0001 -0.0001  0.0002 -0.0000 -0.0000  0.0008 -0.0000 -0.0000
 287.  H15 (S)   -0.0004  0.0011  0.0000  0.0000  0.0000  0.0003  0.0000 -0.0000
 288.  H15 (px)   0.0001 -0.0005  0.0001 -0.0000  0.0000 -0.0004 -0.0001  0.0000
 289.  H15 (py)   0.0000  0.0001 -0.0000  0.0000 -0.0000  0.0003  0.0000 -0.0000
 290.  H15 (pz)   0.0000 -0.0003  0.0001 -0.0000 -0.0000  0.0008  0.0001 -0.0000
 291.  H16 (S)    0.0002  0.0019 -0.0017  0.0008 -0.0001  0.0121 -0.0075  0.0003
 292.  H16 (S)    0.0000 -0.0005  0.0002 -0.0000 -0.0000 -0.0004  0.0005  0.0000
 293.  H16 (S)   -0.0001  0.0003 -0.0000  0.0000  0.0000 -0.0009  0.0000  0.0000
 294.  H16 (px)  -0.0001  0.0005 -0.0000 -0.0000  0.0000  0.0005  0.0000  0.0000
 295.  H16 (py)  -0.0001  0.0002  0.0000 -0.0000  0.0000  0.0007  0.0000  0.0000
 296.  H16 (pz)   0.0001 -0.0004 -0.0000  0.0000 -0.0000 -0.0003 -0.0002  0.0000
 297.  H17 (S)    0.0003  0.0049 -0.0051  0.0011 -0.0003  0.0091 -0.0032 -0.0007
 298.  H17 (S)    0.0002 -0.0003  0.0001  0.0000  0.0000 -0.0020  0.0001  0.0000
 299.  H17 (S)   -0.0005  0.0020 -0.0001 -0.0000 -0.0000  0.0009  0.0000 -0.0000
 300.  H17 (px)   0.0000 -0.0003 -0.0000  0.0000 -0.0000  0.0008 -0.0000  0.0000
 301.  H17 (py)   0.0001  0.0000  0.0001 -0.0000  0.0000 -0.0005  0.0001  0.0000
 302.  H17 (pz)  -0.0001  0.0004 -0.0000  0.0000 -0.0000 -0.0006 -0.0001  0.0000
 303.  H18 (S)   -0.0004 -0.0039 -0.0023  0.0026 -0.0000  0.0056 -0.0036 -0.0003
 304.  H18 (S)    0.0007 -0.0029  0.0006  0.0000 -0.0000 -0.0009  0.0005 -0.0000
 305.  H18 (S)    0.0000  0.0004  0.0000 -0.0000  0.0000 -0.0001  0.0000  0.0000
 306.  H18 (px)   0.0001 -0.0004 -0.0000  0.0000 -0.0000 -0.0006 -0.0001 -0.0000
 307.  H18 (py)   0.0002 -0.0008 -0.0000  0.0000 -0.0000 -0.0007 -0.0001  0.0000
 308.  H18 (pz)   0.0003 -0.0006  0.0001 -0.0001  0.0000 -0.0009  0.0001  0.0000
 309.  H19 (S)    0.0002 -0.0043  0.0012 -0.0006  0.0003 -0.0046  0.0022 -0.0002
 310.  H19 (S)    0.0001  0.0000  0.0006 -0.0000 -0.0000 -0.0015  0.0004  0.0000
 311.  H19 (S)    0.0002 -0.0008  0.0000 -0.0000  0.0000 -0.0005 -0.0001 -0.0000
 312.  H19 (px)  -0.0000  0.0003 -0.0000 -0.0000 -0.0000 -0.0006  0.0000  0.0000
 313.  H19 (py)  -0.0000  0.0008 -0.0000 -0.0000 -0.0000 -0.0007  0.0000  0.0000
 314.  H19 (pz)  -0.0001 -0.0002  0.0000 -0.0000  0.0000 -0.0002  0.0000 -0.0000
 315.  H20 (S)   -0.0003  0.0073 -0.0030 -0.0010 -0.0001  0.0077 -0.0008  0.0001
 316.  H20 (S)    0.0003 -0.0017  0.0000  0.0001 -0.0000 -0.0020 -0.0002  0.0000
 317.  H20 (S)   -0.0006  0.0027 -0.0000 -0.0000 -0.0000  0.0013  0.0001 -0.0000
 318.  H20 (px)   0.0001 -0.0007  0.0000  0.0000  0.0000  0.0003  0.0000 -0.0000
 319.  H20 (py)   0.0002 -0.0007  0.0000  0.0000 -0.0000 -0.0005 -0.0000 -0.0000
 320.  H20 (pz)  -0.0001  0.0003  0.0000 -0.0000  0.0000  0.0002 -0.0000 -0.0000
 321.  H21 (S)    0.0038  0.0233 -0.0216  0.0030  0.0001  0.0430 -0.0370 -0.0075
 322.  H21 (S)    0.0003 -0.0066  0.0005  0.0000 -0.0000 -0.0039  0.0002 -0.0001
 323.  H21 (S)    0.0002 -0.0013 -0.0000 -0.0000  0.0000 -0.0088 -0.0003  0.0001
 324.  H21 (px)   0.0008 -0.0016 -0.0003  0.0001  0.0000 -0.0002 -0.0003 -0.0001
 325.  H21 (py)  -0.0001 -0.0001 -0.0001 -0.0001 -0.0000  0.0007  0.0002 -0.0000
 326.  H21 (pz)  -0.0003  0.0001 -0.0005  0.0001  0.0000  0.0037 -0.0007 -0.0002
 327.  H22 (S)   -0.0055  0.5100 -0.0194  0.0010  0.0007  0.1057 -0.0076 -0.0000
 328.  H22 (S)   -0.0090  0.0077  0.0007 -0.0001 -0.0000 -0.0015  0.0009  0.0001
 329.  H22 (S)   -0.0074 -0.0073 -0.0001  0.0001  0.0000  0.0003 -0.0001 -0.0000
 330.  H22 (px)   0.0008 -0.0029  0.0003  0.0000 -0.0000  0.0068  0.0005 -0.0000
 331.  H22 (py)   0.0001 -0.0007 -0.0001 -0.0001 -0.0000  0.0009  0.0001 -0.0000
 332.  H22 (pz)   0.0034 -0.0124  0.0005 -0.0000 -0.0000 -0.0040  0.0001  0.0000

          NAO        9      10      11      12      13      14      15      16
      ---------- ------- ------- ------- ------- ------- ------- ------- -------
   1.  C 1 (S)   -0.0065  0.0014  0.0032  0.0051  0.0013 -0.0008  0.0008  0.0001
   2.  C 1 (S)   -0.0294 -0.0032 -0.0123  0.0931 -0.0106  0.0020 -0.0039 -0.0032
   3.  C 1 (S)   -0.0058  0.0007 -0.0001 -0.0240  0.0004 -0.0003 -0.0000 -0.0003
   4.  C 1 (S)   -0.0073  0.0003 -0.0001  0.0011  0.0001  0.0001 -0.0000 -0.0001
   5.  C 1 (S)   -0.0000  0.0000  0.0000  0.0010  0.0000  0.0000 -0.0000  0.0000
   6.  C 1 (px)   0.0128 -0.0102  0.0017 -0.0137 -0.0135  0.0004  0.0245  0.0018
   7.  C 1 (px)   0.0045 -0.0010 -0.0001 -0.0129  0.0004 -0.0003  0.0004  0.0003
   8.  C 1 (px)   0.0005  0.0000  0.0000  0.0020  0.0001 -0.0001 -0.0002  0.0000
   9.  C 1 (py)   1.0029 -0.0282  0.0055 -0.0070  0.0002  0.0003  0.0074  0.0085
  10.  C 1 (py)  -0.0282  0.0027 -0.0002  0.0022  0.0009  0.0002 -0.0002 -0.0007
  11.  C 1 (py)   0.0055 -0.0002  0.0003  0.0059  0.0001 -0.0001  0.0002  0.0001
  12.  C 1 (pz)  -0.0070  0.0022  0.0059  1.1461 -0.0003  0.0030  0.0039  0.0031
  13.  C 1 (pz)   0.0002  0.0009  0.0001 -0.0003  0.0029  0.0000 -0.0003 -0.0002
  14.  C 1 (pz)   0.0003  0.0002 -0.0001  0.0030  0.0000  0.0002  0.0000  0.0000
  15.  C 1 (d1)   0.0074 -0.0002  0.0002  0.0039 -0.0003  0.0000  0.0008  0.0000
  16.  C 1 (d1)   0.0085 -0.0007  0.0001  0.0031 -0.0002  0.0000  0.0000  0.0003
  17.  C 1 (d2)   0.0109 -0.0003  0.0002  0.0263  0.0005 -0.0001 -0.0008  0.0002
  18.  C 1 (d2)  -0.0026  0.0003  0.0000  0.0060 -0.0001  0.0001 -0.0002 -0.0000
  19.  C 1 (d3)  -0.0142  0.0006  0.0000  0.0175 -0.0002  0.0001  0.0001 -0.0001
  20.  C 1 (d3)  -0.0086  0.0002 -0.0001 -0.0033  0.0001 -0.0000 -0.0001 -0.0001
  21.  C 1 (d4)   0.0032 -0.0005 -0.0003 -0.0131 -0.0009  0.0001  0.0000  0.0001
  22.  C 1 (d4)   0.0002 -0.0001 -0.0001 -0.0068  0.0006 -0.0001 -0.0001 -0.0000
  23.  C 1 (d5)  -0.0118  0.0004 -0.0001  0.0210  0.0005 -0.0000  0.0001 -0.0001
  24.  C 1 (d5)   0.0023 -0.0003  0.0000  0.0117 -0.0012  0.0001  0.0002  0.0001
  25.  C 1 (f1)   0.0007 -0.0000 -0.0001  0.0090 -0.0002  0.0001  0.0000  0.0000
  26.  C 1 (f2)  -0.0000 -0.0000 -0.0001 -0.0043  0.0002 -0.0000 -0.0001 -0.0000
  27.  C 1 (f3)   0.0075 -0.0003  0.0001 -0.0007  0.0001 -0.0000  0.0001  0.0001
  28.  C 1 (f4)   0.0015  0.0001  0.0001  0.0091  0.0001  0.0000  0.0000  0.0000
  29.  C 1 (f5)  -0.0017 -0.0000 -0.0001 -0.0042  0.0001 -0.0000 -0.0001 -0.0000
  30.  C 1 (f6)   0.0014 -0.0000  0.0000  0.0019 -0.0002  0.0000  0.0002  0.0000
  31.  C 1 (f7)   0.0135 -0.0005  0.0001 -0.0004 -0.0000  0.0000 -0.0000  0.0001
  32.  C 2 (S)    0.0067 -0.0014  0.0022 -0.0060  0.0138  0.0013 -0.0016  0.0004
  33.  C 2 (S)   -0.0736  0.0078 -0.0088 -0.3185  0.0025  0.0089  0.0070 -0.0017
  34.  C 2 (S)   -0.0082  0.0005 -0.0001 -0.0263  0.0004 -0.0002  0.0001 -0.0002
  35.  C 2 (S)   -0.0074  0.0002 -0.0002  0.0009 -0.0001  0.0000 -0.0002 -0.0001
  36.  C 2 (S)   -0.0001  0.0000  0.0000  0.0002 -0.0000  0.0000  0.0000 -0.0000
  37.  C 2 (px)  -0.0845  0.0193  0.0048  0.3486  0.0398  0.0036 -0.0054  0.0002
  38.  C 2 (px)  -0.0115  0.0005  0.0002  0.0524  0.0002  0.0004 -0.0003  0.0003
  39.  C 2 (px)   0.0005 -0.0002 -0.0001  0.0045 -0.0002  0.0000 -0.0000 -0.0000
  40.  C 2 (py)   0.9279 -0.0299  0.0048  0.0272  0.0012  0.0008  0.0084  0.0123
  41.  C 2 (py)  -0.0299  0.0021 -0.0003  0.0062  0.0005  0.0001 -0.0005 -0.0005
  42.  C 2 (py)   0.0048 -0.0003  0.0002  0.0026 -0.0002 -0.0001 -0.0000  0.0001
  43.  C 2 (pz)  -0.0272 -0.0062 -0.0026 -0.0838  0.0197 -0.0078  0.0047 -0.0017
  44.  C 2 (pz)  -0.0012 -0.0005  0.0002  0.0197 -0.0010  0.0001  0.0011  0.0002
  45.  C 2 (pz)  -0.0008 -0.0001  0.0001 -0.0078  0.0001 -0.0001  0.0001  0.0000
  46.  C 2 (d1)  -0.0084  0.0005  0.0000  0.0047  0.0011  0.0001 -0.0001 -0.0001
  47.  C 2 (d1)  -0.0123  0.0005 -0.0001 -0.0017  0.0002  0.0000 -0.0001 -0.0001
  48.  C 2 (d2)   0.0094  0.0003  0.0004  0.0070  0.0008  0.0002  0.0000  0.0002
  49.  C 2 (d2)  -0.0026  0.0004  0.0000  0.0051  0.0003  0.0000 -0.0002 -0.0000
  50.  C 2 (d3)   0.0140 -0.0006  0.0001 -0.0015  0.0005 -0.0001  0.0002  0.0002
  51.  C 2 (d3)   0.0078 -0.0001  0.0000  0.0001 -0.0000  0.0000  0.0001  0.0001
  52.  C 2 (d4)   0.0027 -0.0004 -0.0002  0.0039 -0.0003  0.0000  0.0004  0.0001
  53.  C 2 (d4)   0.0011 -0.0000 -0.0001 -0.0127  0.0005 -0.0000 -0.0002 -0.0001
  54.  C 2 (d5)  -0.0103  0.0005 -0.0002 -0.0164 -0.0002  0.0002 -0.0003 -0.0002
  55.  C 2 (d5)   0.0027 -0.0001  0.0001  0.0156 -0.0007  0.0001  0.0004  0.0001
  56.  C 2 (f1)  -0.0004 -0.0000  0.0001  0.0009  0.0002 -0.0001 -0.0001 -0.0000
  57.  C 2 (f2)   0.0003 -0.0000  0.0001  0.0050 -0.0003  0.0000  0.0001  0.0000
  58.  C 2 (f3)   0.0068 -0.0003  0.0000 -0.0017 -0.0000 -0.0000  0.0000  0.0001
  59.  C 2 (f4)  -0.0017 -0.0000 -0.0001 -0.0009  0.0001 -0.0000  0.0001 -0.0000
  60.  C 2 (f5)  -0.0013  0.0001 -0.0000 -0.0014  0.0003 -0.0000  0.0000 -0.0000
  61.  C 2 (f6)  -0.0013  0.0002  0.0000  0.0017  0.0005  0.0000 -0.0001 -0.0000
  62.  C 2 (f7)   0.0125 -0.0004  0.0001  0.0034  0.0001  0.0000  0.0001  0.0002
  63.  C 3 (S)    0.0035 -0.0053  0.0002 -0.0008  0.0048  0.0006  0.0031  0.0002
  64.  C 3 (S)    0.0843 -0.0012 -0.0062 -0.1504  0.0072  0.0033 -0.0169 -0.0002
  65.  C 3 (S)    0.0011  0.0007 -0.0001 -0.0162  0.0006 -0.0001 -0.0003 -0.0004
  66.  C 3 (S)   -0.0027  0.0000 -0.0001 -0.0051  0.0000  0.0000  0.0000  0.0000
  67.  C 3 (S)   -0.0001 -0.0000 -0.0000  0.0002 -0.0000  0.0000 -0.0000 -0.0000
  68.  C 3 (px)   0.1485  0.0125 -0.0049 -0.2112 -0.0029 -0.0013 -0.0093 -0.0072
  69.  C 3 (px)   0.0150 -0.0008 -0.0001 -0.0240  0.0001 -0.0002 -0.0000  0.0003
  70.  C 3 (px)  -0.0048  0.0001  0.0001 -0.0006 -0.0001 -0.0000  0.0002  0.0000
  71.  C 3 (py)   0.1550  0.0205  0.0044  0.0925  0.0023  0.0015  0.0132 -0.0109
  72.  C 3 (py)  -0.0001  0.0003  0.0001  0.0134 -0.0002  0.0001  0.0006 -0.0000
  73.  C 3 (py)  -0.0065  0.0001 -0.0000  0.0022 -0.0001 -0.0000  0.0000 -0.0000
  74.  C 3 (pz)   0.0525  0.0072 -0.0038  0.0507  0.0270 -0.0004 -0.0012 -0.0052
  75.  C 3 (pz)   0.0096  0.0000  0.0004  0.0337  0.0002  0.0001 -0.0004  0.0002
  76.  C 3 (pz)   0.0004  0.0002  0.0000 -0.0024  0.0003  0.0000  0.0000 -0.0000
  77.  C 3 (d1)   0.0139 -0.0008  0.0002 -0.0017  0.0003  0.0000  0.0002  0.0004
  78.  C 3 (d1)   0.0035  0.0000  0.0001  0.0058 -0.0002  0.0000  0.0002  0.0001
  79.  C 3 (d2)  -0.0062  0.0010 -0.0002 -0.0081  0.0003 -0.0001 -0.0002 -0.0005
  80.  C 3 (d2)   0.0049 -0.0002  0.0001  0.0111 -0.0001  0.0001 -0.0001  0.0001
  81.  C 3 (d3)   0.0040  0.0001  0.0001  0.0011 -0.0004  0.0000  0.0001 -0.0001
  82.  C 3 (d3)   0.0020 -0.0001  0.0001 -0.0028 -0.0000 -0.0000  0.0000  0.0001
  83.  C 3 (d4)  -0.0027 -0.0004 -0.0004  0.0014 -0.0002  0.0000 -0.0005  0.0002
  84.  C 3 (d4)   0.0096 -0.0005  0.0000 -0.0069  0.0001 -0.0001  0.0000  0.0001
  85.  C 3 (d5)  -0.0047 -0.0009  0.0002 -0.0015 -0.0008 -0.0000 -0.0001  0.0005
  86.  C 3 (d5)   0.0022 -0.0001  0.0001  0.0105 -0.0001  0.0000 -0.0000  0.0001
  87.  C 3 (f1)   0.0025 -0.0001  0.0001  0.0033 -0.0002 -0.0000  0.0002  0.0000
  88.  C 3 (f2)  -0.0001 -0.0000  0.0000 -0.0022  0.0002 -0.0000  0.0000 -0.0000
  89.  C 3 (f3)  -0.0030  0.0001  0.0000  0.0018 -0.0000  0.0000  0.0000 -0.0000
  90.  C 3 (f4)  -0.0031  0.0002 -0.0001 -0.0013  0.0002  0.0000 -0.0001 -0.0001
  91.  C 3 (f5)   0.0022 -0.0001  0.0000  0.0007 -0.0001  0.0000 -0.0000  0.0000
  92.  C 3 (f6)   0.0012 -0.0001 -0.0000  0.0017 -0.0001  0.0000  0.0000  0.0000
  93.  C 3 (f7)   0.0009 -0.0001  0.0000 -0.0006 -0.0001 -0.0000  0.0001  0.0000
  94.  C 4 (S)   -0.0049 -0.0025 -0.0003 -0.0008  0.0000 -0.0003 -0.0002  0.0008
  95.  C 4 (S)   -0.0085  0.0090 -0.0020 -0.0070  0.0029  0.0017  0.0001 -0.0040
  96.  C 4 (S)    0.0095  0.0005 -0.0000 -0.0035  0.0004 -0.0000 -0.0000 -0.0002
  97.  C 4 (S)    0.0024 -0.0001 -0.0001 -0.0007  0.0000  0.0000 -0.0001  0.0000
  98.  C 4 (S)    0.0004 -0.0000  0.0000 -0.0000 -0.0000  0.0000 -0.0000  0.0000
  99.  C 4 (px)   0.0463  0.0170  0.0009  0.0135  0.0017  0.0007 -0.0009 -0.0008
 100.  C 4 (px)   0.0058 -0.0001 -0.0003 -0.0085 -0.0001 -0.0001 -0.0004  0.0001
 101.  C 4 (px)  -0.0020 -0.0001  0.0001  0.0015 -0.0001  0.0000 -0.0000  0.0000
 102.  C 4 (py)  -0.0543 -0.0201 -0.0005 -0.0071 -0.0089 -0.0025 -0.0003  0.0098
 103.  C 4 (py)  -0.0100 -0.0001 -0.0001  0.0071 -0.0003  0.0001 -0.0000  0.0002
 104.  C 4 (py)   0.0039 -0.0002 -0.0000 -0.0027  0.0001  0.0000 -0.0001  0.0000
 105.  C 4 (pz)   0.0305 -0.0061  0.0047  0.0013  0.0020 -0.0011 -0.0030  0.0028
 106.  C 4 (pz)  -0.0022  0.0003 -0.0002  0.0021  0.0005 -0.0000 -0.0002 -0.0001
 107.  C 4 (pz)   0.0006 -0.0002 -0.0000 -0.0013 -0.0001  0.0000 -0.0000  0.0000
 108.  C 4 (d1)  -0.0092  0.0008 -0.0000 -0.0010 -0.0001 -0.0000 -0.0001 -0.0001
 109.  C 4 (d1)   0.0004 -0.0003  0.0001  0.0036  0.0001  0.0000  0.0001  0.0001
 110.  C 4 (d2)  -0.0008 -0.0003 -0.0001  0.0032 -0.0002  0.0000 -0.0000 -0.0000
 111.  C 4 (d2)   0.0027 -0.0001  0.0000 -0.0013  0.0001 -0.0000  0.0000  0.0000
 112.  C 4 (d3)  -0.0040  0.0001  0.0000 -0.0021  0.0001  0.0000 -0.0001 -0.0000
 113.  C 4 (d3)   0.0017  0.0000  0.0001  0.0011 -0.0003  0.0000  0.0000  0.0000
 114.  C 4 (d4)   0.0022 -0.0006 -0.0000 -0.0024 -0.0002 -0.0001  0.0002  0.0002
 115.  C 4 (d4)  -0.0017  0.0000 -0.0000  0.0017 -0.0002  0.0000 -0.0001  0.0001
 116.  C 4 (d5)  -0.0009 -0.0004  0.0002  0.0030 -0.0001 -0.0000 -0.0001  0.0002
 117.  C 4 (d5)  -0.0011 -0.0001  0.0000 -0.0019 -0.0002 -0.0000  0.0000  0.0000
 118.  C 4 (f1)  -0.0011  0.0001 -0.0000 -0.0004  0.0000  0.0000 -0.0000 -0.0001
 119.  C 4 (f2)  -0.0013  0.0000 -0.0000  0.0002  0.0000 -0.0000 -0.0000  0.0000
 120.  C 4 (f3)  -0.0001  0.0000 -0.0000 -0.0009  0.0000  0.0000 -0.0000 -0.0000
 121.  C 4 (f4)  -0.0013  0.0000 -0.0000 -0.0001  0.0000  0.0000 -0.0000 -0.0000
 122.  C 4 (f5)  -0.0002 -0.0001 -0.0000 -0.0005  0.0000 -0.0000  0.0000  0.0000
 123.  C 4 (f6)  -0.0022  0.0001 -0.0000 -0.0001  0.0000 -0.0000  0.0000 -0.0000
 124.  C 4 (f7)  -0.0036  0.0002 -0.0000  0.0005 -0.0000  0.0000 -0.0000 -0.0001
 125.  H 5 (S)    0.0141 -0.0100 -0.0033 -0.0132 -0.0022 -0.0001  0.0008  0.0007
 126.  H 5 (S)   -0.0074  0.0003  0.0000  0.0005 -0.0000  0.0000  0.0002 -0.0001
 127.  H 5 (S)   -0.0008 -0.0000 -0.0000  0.0004 -0.0000 -0.0000  0.0000 -0.0000
 128.  H 5 (px)   0.0016 -0.0002 -0.0001 -0.0004  0.0000  0.0000  0.0000  0.0000
 129.  H 5 (py)  -0.0012 -0.0000 -0.0000 -0.0016  0.0000 -0.0000 -0.0001  0.0001
 130.  H 5 (pz)   0.0003 -0.0001 -0.0000  0.0006 -0.0001  0.0000 -0.0001  0.0000
 131.  H 6 (S)   -0.0080 -0.0049  0.0026 -0.0017 -0.0019 -0.0001 -0.0020  0.0022
 132.  H 6 (S)    0.0007  0.0005 -0.0000 -0.0045  0.0005 -0.0001 -0.0000 -0.0002
 133.  H 6 (S)    0.0009  0.0000  0.0000 -0.0003  0.0000  0.0000 -0.0000  0.0000
 134.  H 6 (px)  -0.0004  0.0001  0.0000  0.0010  0.0001  0.0000 -0.0000  0.0000
 135.  H 6 (py)  -0.0008 -0.0002 -0.0000 -0.0008 -0.0002 -0.0000 -0.0000  0.0001
 136.  H 6 (pz)   0.0013  0.0001 -0.0001 -0.0002  0.0001 -0.0000  0.0000 -0.0001
 137.  C 7 (S)    0.0006 -0.0014  0.0002 -0.0010  0.0005 -0.0001 -0.0000  0.0000
 138.  C 7 (S)   -0.0190  0.0041 -0.0023 -0.0044  0.0011 -0.0001 -0.0002 -0.0003
 139.  C 7 (S)    0.0032  0.0006 -0.0002 -0.0048 -0.0001 -0.0000 -0.0000 -0.0000
 140.  C 7 (S)    0.0005 -0.0001 -0.0001 -0.0042 -0.0000  0.0000  0.0000 -0.0001
 141.  C 7 (S)    0.0008 -0.0000  0.0000  0.0001 -0.0000  0.0000  0.0000  0.0000
 142.  C 7 (px)  -0.0007  0.0024 -0.0007 -0.0064 -0.0002 -0.0010 -0.0017 -0.0001
 143.  C 7 (px)   0.0041 -0.0001  0.0000 -0.0004  0.0001  0.0000 -0.0001  0.0000
 144.  C 7 (px)  -0.0023  0.0001 -0.0000 -0.0008 -0.0000  0.0000  0.0000 -0.0000
 145.  C 7 (py)  -0.0012 -0.0137  0.0029 -0.0021  0.0035 -0.0015  0.0005 -0.0019
 146.  C 7 (py)  -0.0026 -0.0006 -0.0000  0.0109 -0.0002 -0.0000 -0.0002  0.0005
 147.  C 7 (py)   0.0040 -0.0001  0.0000  0.0033 -0.0000 -0.0000  0.0001  0.0000
 148.  C 7 (pz)   0.0251  0.0068 -0.0008  0.0136  0.0025 -0.0006 -0.0015  0.0006
 149.  C 7 (pz)  -0.0010 -0.0002  0.0001  0.0000  0.0000 -0.0000 -0.0001  0.0001
 150.  C 7 (pz)  -0.0004 -0.0000 -0.0000 -0.0006 -0.0001 -0.0000 -0.0000  0.0001
 151.  C 7 (d1)  -0.0022  0.0004 -0.0001  0.0014 -0.0001  0.0000 -0.0001  0.0001
 152.  C 7 (d1)  -0.0010  0.0003 -0.0001  0.0001  0.0001  0.0000  0.0000 -0.0001
 153.  C 7 (d2)  -0.0002  0.0002  0.0000 -0.0016  0.0001 -0.0001 -0.0001 -0.0001
 154.  C 7 (d2)   0.0001 -0.0000 -0.0000  0.0002  0.0000  0.0000  0.0001 -0.0001
 155.  C 7 (d3)  -0.0007  0.0001  0.0000 -0.0000 -0.0002  0.0000  0.0000  0.0000
 156.  C 7 (d3)  -0.0022 -0.0001 -0.0001 -0.0004  0.0000 -0.0000 -0.0000  0.0000
 157.  C 7 (d4)  -0.0058  0.0004 -0.0001  0.0022  0.0001  0.0000 -0.0001  0.0001
 158.  C 7 (d4)   0.0002 -0.0002 -0.0001 -0.0007 -0.0001 -0.0000 -0.0000  0.0001
 159.  C 7 (d5)  -0.0081  0.0003  0.0000 -0.0011  0.0001 -0.0001 -0.0001 -0.0001
 160.  C 7 (d5)   0.0029 -0.0002  0.0000  0.0002 -0.0001  0.0001  0.0000  0.0001
 161.  C 7 (f1)   0.0006 -0.0001  0.0000 -0.0001 -0.0000  0.0000 -0.0000  0.0000
 162.  C 7 (f2)  -0.0003  0.0000 -0.0000 -0.0007  0.0000 -0.0000 -0.0000 -0.0000
 163.  C 7 (f3)   0.0018 -0.0000  0.0000 -0.0006 -0.0000  0.0000  0.0000  0.0000
 164.  C 7 (f4)  -0.0007  0.0000 -0.0000  0.0000  0.0000  0.0000  0.0000  0.0000
 165.  C 7 (f5)  -0.0002  0.0000 -0.0000  0.0001  0.0000  0.0000 -0.0000  0.0000
 166.  C 7 (f6)  -0.0005  0.0001 -0.0000 -0.0003 -0.0000 -0.0000 -0.0000 -0.0000
 167.  C 7 (f7)   0.0017 -0.0000  0.0000 -0.0006 -0.0000 -0.0000  0.0000 -0.0000
 168.  C 8 (S)   -0.0007 -0.0004  0.0000 -0.0001  0.0003 -0.0001 -0.0002  0.0001
 169.  C 8 (S)   -0.0145 -0.0001 -0.0007 -0.0084 -0.0009  0.0003  0.0011 -0.0017
 170.  C 8 (S)    0.0025  0.0004 -0.0000 -0.0015  0.0003 -0.0000  0.0001  0.0000
 171.  C 8 (S)   -0.0002  0.0000 -0.0001 -0.0015  0.0001  0.0000  0.0000 -0.0000
 172.  C 8 (S)    0.0008 -0.0000  0.0000  0.0003 -0.0000  0.0000  0.0000  0.0000
 173.  C 8 (px)  -0.0135 -0.0050  0.0018 -0.0009 -0.0011  0.0005  0.0020 -0.0006
 174.  C 8 (px)  -0.0031 -0.0003  0.0002  0.0021 -0.0001  0.0000  0.0000 -0.0001
 175.  C 8 (px)   0.0025 -0.0000 -0.0000  0.0005  0.0001  0.0000 -0.0000  0.0000
 176.  C 8 (py)  -0.0445 -0.0013 -0.0006 -0.0027 -0.0004 -0.0007 -0.0030  0.0015
 177.  C 8 (py)   0.0065 -0.0008  0.0001  0.0062 -0.0001 -0.0000 -0.0001 -0.0000
 178.  C 8 (py)   0.0035 -0.0001  0.0000  0.0009 -0.0001  0.0000  0.0000  0.0001
 179.  C 8 (pz)   0.0161 -0.0064  0.0026 -0.0059 -0.0004  0.0009  0.0022 -0.0012
 180.  C 8 (pz)   0.0016  0.0002 -0.0000  0.0023  0.0001 -0.0000  0.0000 -0.0000
 181.  C 8 (pz)  -0.0003  0.0000 -0.0000  0.0003 -0.0000  0.0000 -0.0000 -0.0000
 182.  C 8 (d1)   0.0021 -0.0000  0.0001 -0.0003  0.0001  0.0000 -0.0001  0.0001
 183.  C 8 (d1)   0.0010 -0.0000 -0.0000 -0.0003 -0.0001  0.0000  0.0000  0.0000
 184.  C 8 (d2)  -0.0008  0.0002 -0.0001  0.0010  0.0001 -0.0000 -0.0001  0.0000
 185.  C 8 (d2)  -0.0006  0.0001 -0.0000 -0.0007 -0.0000 -0.0000 -0.0001  0.0000
 186.  C 8 (d3)  -0.0002 -0.0000 -0.0000  0.0001  0.0001 -0.0000 -0.0001  0.0000
 187.  C 8 (d3)   0.0003  0.0001 -0.0000  0.0006 -0.0001  0.0000  0.0000  0.0000
 188.  C 8 (d4)  -0.0043  0.0002 -0.0001  0.0008 -0.0001 -0.0000 -0.0001 -0.0000
 189.  C 8 (d4)   0.0028 -0.0000  0.0000 -0.0002  0.0001 -0.0000  0.0000 -0.0000
 190.  C 8 (d5)  -0.0071  0.0002  0.0000 -0.0053  0.0001 -0.0000 -0.0001 -0.0001
 191.  C 8 (d5)   0.0038 -0.0002  0.0000  0.0030 -0.0001  0.0001  0.0001  0.0000
 192.  C 8 (f1)  -0.0007  0.0000 -0.0000 -0.0005 -0.0000  0.0000 -0.0000 -0.0000
 193.  C 8 (f2)   0.0007  0.0000  0.0000  0.0001 -0.0000 -0.0000  0.0000 -0.0000
 194.  C 8 (f3)   0.0016 -0.0000 -0.0000  0.0004  0.0000  0.0000  0.0000  0.0000
 195.  C 8 (f4)   0.0007  0.0000  0.0000 -0.0001  0.0001 -0.0000 -0.0000  0.0000
 196.  C 8 (f5)   0.0001 -0.0000 -0.0000 -0.0001 -0.0000  0.0000  0.0000 -0.0000
 197.  C 8 (f6)   0.0007 -0.0000  0.0000 -0.0001 -0.0000 -0.0000  0.0000  0.0000
 198.  C 8 (f7)   0.0008  0.0000  0.0000 -0.0003  0.0001  0.0000  0.0000  0.0000
 199.  C 9 (S)   -0.0039 -0.0010  0.0009 -0.0042 -0.0015 -0.0004 -0.0003 -0.0002
 200.  C 9 (S)   -0.0104  0.0058 -0.0037 -0.0322  0.0153  0.0016  0.0016 -0.0007
 201.  C 9 (S)   -0.0036  0.0007  0.0000 -0.0012  0.0012 -0.0001 -0.0000 -0.0001
 202.  C 9 (S)   -0.0012 -0.0001 -0.0001  0.0001 -0.0001 -0.0000 -0.0000 -0.0001
 203.  C 9 (S)   -0.0001  0.0000 -0.0000 -0.0002 -0.0000  0.0000  0.0000 -0.0000
 204.  C 9 (px)  -0.0151 -0.0171  0.0010 -0.0101 -0.0308 -0.0050 -0.0018 -0.0012
 205.  C 9 (px)  -0.0166  0.0009 -0.0001  0.0094 -0.0004  0.0002 -0.0004 -0.0001
 206.  C 9 (px)   0.0034  0.0001 -0.0001 -0.0045  0.0002  0.0001  0.0001  0.0000
 207.  C 9 (py)  -0.0411  0.0070 -0.0017  0.0111 -0.0103 -0.0012  0.0009  0.0016
 208.  C 9 (py)  -0.0002 -0.0002 -0.0001 -0.0060 -0.0011  0.0000  0.0001 -0.0000
 209.  C 9 (py)  -0.0051  0.0002  0.0000 -0.0006  0.0000  0.0000  0.0000 -0.0001
 210.  C 9 (pz)   0.0141 -0.0012  0.0018  0.0032 -0.0093 -0.0051  0.0051 -0.0008
 211.  C 9 (pz)  -0.0092 -0.0004 -0.0002 -0.0142 -0.0003 -0.0003  0.0003 -0.0002
 212.  C 9 (pz)  -0.0002 -0.0000 -0.0000 -0.0073 -0.0001  0.0000  0.0001 -0.0000
 213.  C 9 (d1)  -0.0168  0.0010 -0.0001  0.0005  0.0004  0.0002 -0.0001 -0.0001
 214.  C 9 (d1)  -0.0023  0.0002 -0.0000 -0.0020  0.0004 -0.0001 -0.0001 -0.0001
 215.  C 9 (d2)  -0.0107  0.0010 -0.0002 -0.0117  0.0009  0.0001 -0.0002 -0.0001
 216.  C 9 (d2)   0.0052 -0.0001  0.0001  0.0063 -0.0000  0.0001  0.0000  0.0001
 217.  C 9 (d3)  -0.0012 -0.0001 -0.0000 -0.0051  0.0001  0.0001 -0.0001 -0.0001
 218.  C 9 (d3)  -0.0020  0.0002  0.0000  0.0027  0.0001  0.0000 -0.0000 -0.0000
 219.  C 9 (d4)   0.0014 -0.0000 -0.0001  0.0008  0.0003  0.0003  0.0000  0.0000
 220.  C 9 (d4)   0.0101 -0.0004  0.0001 -0.0030  0.0002 -0.0001  0.0001  0.0001
 221.  C 9 (d5)   0.0029 -0.0005  0.0001 -0.0012 -0.0005 -0.0002  0.0002 -0.0001
 222.  C 9 (d5)   0.0018  0.0001  0.0000  0.0026 -0.0001  0.0001 -0.0000  0.0001
 223.  C 9 (f1)  -0.0030  0.0002 -0.0001 -0.0033  0.0002 -0.0000 -0.0001 -0.0001
 224.  C 9 (f2)  -0.0002  0.0001 -0.0000  0.0020 -0.0001  0.0000  0.0000  0.0000
 225.  C 9 (f3)  -0.0023  0.0001  0.0000  0.0010 -0.0001  0.0000 -0.0000 -0.0000
 226.  C 9 (f4)   0.0033 -0.0001  0.0001  0.0032 -0.0001 -0.0000  0.0001  0.0000
 227.  C 9 (f5)   0.0021 -0.0001  0.0000  0.0039 -0.0000  0.0000  0.0000  0.0000
 228.  C 9 (f6)  -0.0010 -0.0000  0.0000 -0.0008  0.0000 -0.0001 -0.0000 -0.0000
 229.  C 9 (f7)   0.0021 -0.0001  0.0001 -0.0004 -0.0001 -0.0000  0.0000  0.0000
 230.  H10 (S)    0.0952 -0.0131 -0.0006 -0.0202 -0.0049 -0.0001 -0.0001  0.0001
 231.  H10 (S)   -0.0136  0.0008 -0.0001  0.0002  0.0005  0.0000 -0.0003 -0.0002
 232.  H10 (S)   -0.0006 -0.0000 -0.0000  0.0022 -0.0001  0.0000 -0.0001 -0.0000
 233.  H10 (px)  -0.0028  0.0003 -0.0000 -0.0037  0.0000 -0.0000 -0.0000 -0.0000
 234.  H10 (py)  -0.0013 -0.0001 -0.0001 -0.0033 -0.0002 -0.0000 -0.0000 -0.0000
 235.  H10 (pz)   0.0031 -0.0003  0.0000 -0.0009 -0.0002 -0.0001  0.0001  0.0000
 236.  H11 (S)    0.0385 -0.0011 -0.0001  0.0080 -0.0036 -0.0018  0.0038 -0.0006
 237.  H11 (S)   -0.0051  0.0004 -0.0000 -0.0078  0.0009 -0.0002 -0.0000 -0.0001
 238.  H11 (S)   -0.0002 -0.0001  0.0000  0.0001 -0.0001 -0.0000  0.0000  0.0000
 239.  H11 (px)   0.0003 -0.0001  0.0000 -0.0001 -0.0004  0.0000 -0.0000  0.0000
 240.  H11 (py)  -0.0029  0.0002 -0.0000  0.0016 -0.0002  0.0000  0.0000 -0.0000
 241.  H11 (pz)  -0.0009 -0.0000  0.0000 -0.0012 -0.0000  0.0000 -0.0000  0.0000
 242.  H12 (S)    0.0318 -0.0138 -0.0025 -0.0130  0.0108  0.0016 -0.0047  0.0062
 243.  H12 (S)   -0.0117  0.0006 -0.0000  0.0016  0.0005 -0.0000 -0.0004 -0.0002
 244.  H12 (S)   -0.0013  0.0001  0.0000  0.0006  0.0001  0.0000  0.0001 -0.0000
 245.  H12 (px)   0.0015 -0.0002 -0.0001 -0.0006  0.0001  0.0000 -0.0001  0.0001
 246.  H12 (py)  -0.0005  0.0001 -0.0000 -0.0022  0.0003  0.0000  0.0001 -0.0001
 247.  H12 (pz)  -0.0016  0.0003 -0.0000  0.0016  0.0001  0.0000 -0.0000 -0.0001
 248.  H13 (S)   -0.0033 -0.0101  0.0007  0.0167 -0.0160  0.0021 -0.0070  0.0063
 249.  H13 (S)   -0.0029  0.0003 -0.0001 -0.0205  0.0004 -0.0001 -0.0003 -0.0002
 250.  H13 (S)   -0.0005  0.0000  0.0000 -0.0013 -0.0002 -0.0000  0.0001 -0.0000
 251.  H13 (px)   0.0006  0.0000 -0.0001 -0.0074 -0.0000 -0.0000 -0.0002 -0.0000
 252.  H13 (py)  -0.0017  0.0003  0.0000  0.0040 -0.0002  0.0001  0.0001 -0.0001
 253.  H13 (pz)   0.0000 -0.0002  0.0000  0.0010 -0.0003  0.0001 -0.0002  0.0001
 254.  C14 (S)    0.0049 -0.0003  0.0004 -0.0004  0.0001 -0.0001 -0.0004  0.0002
 255.  C14 (S)   -0.0843  0.0041 -0.0034 -0.0110  0.0002  0.0000  0.0004 -0.0012
 256.  C14 (S)    0.0049  0.0002  0.0000 -0.0001  0.0004  0.0000  0.0001  0.0001
 257.  C14 (S)    0.0021  0.0000 -0.0001 -0.0012  0.0002  0.0000  0.0000  0.0000
 258.  C14 (S)    0.0004 -0.0000  0.0000  0.0001 -0.0000 -0.0000  0.0000  0.0000
 259.  C14 (px)   0.0211 -0.0039 -0.0004 -0.0009  0.0012 -0.0024 -0.0030  0.0011
 260.  C14 (px)  -0.0079 -0.0001 -0.0000  0.0014 -0.0009 -0.0000 -0.0001 -0.0001
 261.  C14 (px)   0.0016 -0.0000 -0.0000 -0.0018 -0.0000 -0.0000  0.0000 -0.0000
 262.  C14 (py)   0.1407 -0.0128  0.0034  0.0148  0.0003 -0.0008  0.0002  0.0002
 263.  C14 (py)  -0.0058 -0.0001 -0.0001  0.0008 -0.0006  0.0000  0.0001 -0.0002
 264.  C14 (py)   0.0023  0.0000 -0.0000 -0.0002  0.0002 -0.0000  0.0000  0.0001
 265.  C14 (pz)  -0.0147  0.0030  0.0024  0.0056  0.0046 -0.0025  0.0001 -0.0008
 266.  C14 (pz)   0.0027 -0.0005  0.0001  0.0002 -0.0004 -0.0001  0.0002  0.0000
 267.  C14 (pz)  -0.0005  0.0001  0.0000 -0.0015  0.0001 -0.0000 -0.0001 -0.0000
 268.  C14 (d1)   0.0098 -0.0004 -0.0000 -0.0013  0.0000 -0.0001 -0.0000  0.0002
 269.  C14 (d1)  -0.0019  0.0003  0.0000  0.0016  0.0005  0.0000 -0.0000 -0.0000
 270.  C14 (d2)  -0.0005  0.0001 -0.0001  0.0014  0.0000 -0.0000 -0.0001  0.0000
 271.  C14 (d2)   0.0031 -0.0001  0.0000 -0.0006  0.0000 -0.0000 -0.0000  0.0000
 272.  C14 (d3)   0.0049 -0.0001  0.0001  0.0015  0.0001 -0.0000  0.0000  0.0001
 273.  C14 (d3)  -0.0011 -0.0001 -0.0000 -0.0007  0.0001  0.0000 -0.0001 -0.0000
 274.  C14 (d4)   0.0067 -0.0004  0.0002 -0.0020  0.0002 -0.0001  0.0000  0.0001
 275.  C14 (d4)   0.0009 -0.0000  0.0000  0.0020 -0.0001  0.0000  0.0000 -0.0000
 276.  C14 (d5)   0.0015 -0.0002 -0.0000  0.0010 -0.0002  0.0001 -0.0000  0.0000
 277.  C14 (d5)  -0.0003 -0.0001  0.0000 -0.0010 -0.0001 -0.0000  0.0001 -0.0000
 278.  C14 (f1)   0.0018 -0.0001  0.0000 -0.0001 -0.0000 -0.0000  0.0000  0.0000
 279.  C14 (f2)   0.0008 -0.0000 -0.0000  0.0002  0.0000  0.0000  0.0000  0.0000
 280.  C14 (f3)  -0.0003 -0.0000 -0.0000 -0.0007 -0.0000 -0.0000  0.0000 -0.0000
 281.  C14 (f4)   0.0012 -0.0000  0.0000 -0.0000  0.0000 -0.0000  0.0000  0.0000
 282.  C14 (f5)  -0.0000 -0.0001 -0.0000 -0.0008 -0.0001 -0.0000  0.0000 -0.0000
 283.  C14 (f6)   0.0019 -0.0001  0.0000  0.0004  0.0000 -0.0000  0.0000  0.0000
 284.  C14 (f7)  -0.0039  0.0002 -0.0000  0.0003 -0.0000  0.0000 -0.0000 -0.0001
 285.  H15 (S)    0.0657 -0.0033 -0.0001  0.0064  0.0045 -0.0017 -0.0013  0.0009
 286.  H15 (S)   -0.0070  0.0001  0.0000 -0.0005 -0.0003 -0.0001  0.0000 -0.0001
 287.  H15 (S)   -0.0001  0.0000 -0.0000 -0.0010 -0.0000  0.0000 -0.0000 -0.0000
 288.  H15 (px)  -0.0027  0.0002 -0.0000 -0.0008 -0.0001  0.0000  0.0000 -0.0000
 289.  H15 (py)  -0.0000 -0.0001  0.0000 -0.0001  0.0001  0.0000  0.0000 -0.0000
 290.  H15 (pz)  -0.0009  0.0000  0.0000 -0.0012 -0.0001 -0.0000  0.0000 -0.0000
 291.  H16 (S)   -0.0085 -0.0028 -0.0023 -0.0070 -0.0042  0.0014  0.0009 -0.0003
 292.  H16 (S)   -0.0015  0.0003 -0.0000 -0.0004  0.0003 -0.0000 -0.0001 -0.0000
 293.  H16 (S)    0.0006 -0.0000 -0.0000  0.0010  0.0001  0.0000 -0.0000  0.0000
 294.  H16 (px)   0.0010 -0.0000  0.0000  0.0007  0.0001 -0.0000 -0.0000  0.0000
 295.  H16 (py)   0.0015 -0.0001  0.0000 -0.0011  0.0000 -0.0000  0.0000 -0.0000
 296.  H16 (pz)  -0.0009 -0.0000 -0.0000 -0.0005 -0.0001  0.0000  0.0000 -0.0000
 297.  H17 (S)    0.0571 -0.0088  0.0017  0.0012  0.0023 -0.0003  0.0017 -0.0017
 298.  H17 (S)   -0.0080  0.0002 -0.0001  0.0000  0.0000 -0.0001 -0.0002  0.0000
 299.  H17 (S)    0.0011 -0.0001 -0.0000 -0.0019 -0.0000  0.0000  0.0000  0.0000
 300.  H17 (px)   0.0004  0.0000  0.0000  0.0005  0.0001  0.0000  0.0000 -0.0000
 301.  H17 (py)  -0.0026  0.0002 -0.0000  0.0010  0.0000 -0.0000 -0.0001  0.0000
 302.  H17 (pz)  -0.0005  0.0000 -0.0000  0.0002  0.0000 -0.0000 -0.0000 -0.0000
 303.  H18 (S)    0.0278 -0.0053  0.0015  0.0079 -0.0018  0.0010  0.0026 -0.0017
 304.  H18 (S)   -0.0035  0.0006 -0.0000 -0.0086  0.0006 -0.0001 -0.0001 -0.0001
 305.  H18 (S)    0.0008  0.0000  0.0000  0.0014  0.0000  0.0000  0.0000  0.0000
 306.  H18 (px)  -0.0013 -0.0000  0.0000 -0.0008 -0.0000  0.0000  0.0000 -0.0000
 307.  H18 (py)  -0.0019  0.0000 -0.0000 -0.0022  0.0000  0.0000 -0.0000 -0.0000
 308.  H18 (pz)  -0.0025  0.0002 -0.0001 -0.0023  0.0001 -0.0000 -0.0001  0.0000
 309.  H19 (S)   -0.0216 -0.0012 -0.0008  0.0037 -0.0034  0.0006  0.0001  0.0010
 310.  H19 (S)   -0.0030  0.0006 -0.0001 -0.0057  0.0005 -0.0001 -0.0000 -0.0002
 311.  H19 (S)    0.0014  0.0001  0.0000 -0.0009 -0.0000  0.0000  0.0000 -0.0000
 312.  H19 (px)   0.0012 -0.0001 -0.0000 -0.0010  0.0000 -0.0000 -0.0000  0.0000
 313.  H19 (py)  -0.0021 -0.0001  0.0000  0.0001  0.0001 -0.0000 -0.0000 -0.0000
 314.  H19 (pz)   0.0004 -0.0000 -0.0000  0.0000 -0.0002  0.0000 -0.0000  0.0001
 315.  H20 (S)    0.0081 -0.0026 -0.0003  0.0062 -0.0018  0.0002 -0.0002  0.0010
 316.  H20 (S)   -0.0057  0.0001  0.0000 -0.0018  0.0001 -0.0000 -0.0001 -0.0001
 317.  H20 (S)    0.0015 -0.0001 -0.0000 -0.0005 -0.0000  0.0000  0.0000  0.0000
 318.  H20 (px)   0.0003 -0.0000  0.0000 -0.0004  0.0000  0.0000  0.0000  0.0000
 319.  H20 (py)  -0.0010  0.0001  0.0000 -0.0006  0.0000  0.0000 -0.0000 -0.0001
 320.  H20 (pz)   0.0006 -0.0000  0.0000  0.0001 -0.0001  0.0000  0.0000 -0.0000
 321.  H21 (S)    0.0183  0.0041 -0.0022  0.0076 -0.0188  0.0092  0.0029  0.0011
 322.  H21 (S)   -0.0025  0.0006 -0.0001 -0.0222  0.0005 -0.0000 -0.0001 -0.0002
 323.  H21 (S)   -0.0006  0.0001  0.0000  0.0022 -0.0001 -0.0000 -0.0002 -0.0000
 324.  H21 (px)  -0.0007  0.0002  0.0000  0.0079  0.0001  0.0001  0.0000  0.0000
 325.  H21 (py)   0.0117 -0.0005  0.0001 -0.0008 -0.0000 -0.0000  0.0001  0.0002
 326.  H21 (pz)   0.0014 -0.0000 -0.0000 -0.0001 -0.0005  0.0002  0.0001  0.0001
 327.  H22 (S)    0.0081 -0.0032 -0.0014  0.8024 -0.0140  0.0041  0.0034  0.0019
 328.  H22 (S)   -0.0030  0.0005 -0.0001  0.0025  0.0009 -0.0002 -0.0001 -0.0002
 329.  H22 (S)   -0.0011  0.0002  0.0001  0.0052  0.0003  0.0001  0.0000  0.0000
 330.  H22 (px)   0.0001 -0.0001  0.0000 -0.0062  0.0001 -0.0001  0.0001  0.0000
 331.  H22 (py)   0.0127 -0.0005  0.0001 -0.0012  0.0001 -0.0000  0.0001  0.0001
 332.  H22 (pz)  -0.0013  0.0002  0.0000 -0.0176  0.0005 -0.0001 -0.0001 -0.0001

          NAO       17      18      19      20      21      22      23      24
      ---------- ------- ------- ------- ------- ------- ------- ------- -------
   1.  C 1 (S)   -0.0001  0.0000 -0.0002  0.0002 -0.0034  0.0003 -0.0018 -0.0003
   2.  C 1 (S)    0.0012 -0.0011  0.0033 -0.0021  0.0144  0.0050  0.0135  0.0051
   3.  C 1 (S)   -0.0006 -0.0003 -0.0003  0.0001 -0.0001  0.0003 -0.0000 -0.0007
   4.  C 1 (S)   -0.0002  0.0000  0.0002  0.0001  0.0000 -0.0000  0.0001 -0.0000
   5.  C 1 (S)    0.0001  0.0000  0.0000 -0.0000 -0.0000 -0.0000 -0.0000  0.0000
   6.  C 1 (px)  -0.0381 -0.0099  0.0032  0.0003  0.0066 -0.0025  0.0071  0.0052
   7.  C 1 (px)  -0.0007 -0.0005 -0.0003  0.0000  0.0001  0.0006  0.0004 -0.0006
   8.  C 1 (px)   0.0005  0.0001 -0.0000 -0.0000 -0.0001  0.0000 -0.0000 -0.0001
   9.  C 1 (py)   0.0109 -0.0026 -0.0142 -0.0086  0.0032  0.0002 -0.0118  0.0023
  10.  C 1 (py)  -0.0003  0.0003  0.0006  0.0002 -0.0005 -0.0001  0.0004 -0.0003
  11.  C 1 (py)   0.0002  0.0000  0.0000 -0.0001 -0.0003 -0.0001 -0.0001  0.0000
  12.  C 1 (pz)   0.0263  0.0060  0.0175 -0.0033 -0.0131 -0.0068  0.0210  0.0117
  13.  C 1 (pz)   0.0005 -0.0001 -0.0002  0.0001 -0.0009  0.0006  0.0005 -0.0012
  14.  C 1 (pz)  -0.0001  0.0001  0.0001 -0.0000  0.0001 -0.0001 -0.0000  0.0001
  15.  C 1 (d1)  -0.0008 -0.0002  0.0001 -0.0001  0.0000 -0.0001  0.0001  0.0002
  16.  C 1 (d1)   0.0002 -0.0000 -0.0001 -0.0001  0.0001 -0.0000 -0.0001  0.0001
  17.  C 1 (d2)   0.0026  0.0003 -0.0000 -0.0001 -0.0005  0.0000  0.0000  0.0000
  18.  C 1 (d2)   0.0003  0.0004  0.0003 -0.0001 -0.0001 -0.0001 -0.0001  0.0002
  19.  C 1 (d3)  -0.0000  0.0003  0.0008 -0.0001 -0.0001 -0.0002  0.0004  0.0003
  20.  C 1 (d3)  -0.0001 -0.0001 -0.0001  0.0002 -0.0001  0.0001  0.0001 -0.0001
  21.  C 1 (d4)  -0.0005 -0.0001 -0.0001 -0.0001  0.0008 -0.0001 -0.0004  0.0004
  22.  C 1 (d4)   0.0000 -0.0001 -0.0002  0.0001 -0.0001  0.0003  0.0002 -0.0004
  23.  C 1 (d5)   0.0000 -0.0001  0.0004  0.0001 -0.0004  0.0002  0.0011 -0.0002
  24.  C 1 (d5)   0.0000  0.0002  0.0003 -0.0001  0.0004 -0.0004 -0.0002  0.0008
  25.  C 1 (f1)   0.0001  0.0000  0.0001 -0.0000  0.0001 -0.0000  0.0002  0.0002
  26.  C 1 (f2)  -0.0001 -0.0000 -0.0001  0.0000  0.0000  0.0001  0.0001 -0.0002
  27.  C 1 (f3)   0.0000 -0.0001 -0.0001 -0.0000 -0.0000  0.0000 -0.0001 -0.0001
  28.  C 1 (f4)   0.0003  0.0000  0.0001 -0.0000 -0.0002 -0.0000  0.0001  0.0000
  29.  C 1 (f5)   0.0001 -0.0000 -0.0001  0.0000  0.0000  0.0001 -0.0000 -0.0001
  30.  C 1 (f6)  -0.0003 -0.0000  0.0001 -0.0000  0.0001 -0.0001  0.0000  0.0001
  31.  C 1 (f7)   0.0003 -0.0000 -0.0002 -0.0001  0.0001  0.0000 -0.0002  0.0001
  32.  C 2 (S)    0.0074  0.0010 -0.0001  0.0000 -0.0033 -0.0008  0.0003 -0.0004
  33.  C 2 (S)   -0.0332 -0.0032  0.0007  0.0006  0.0160  0.0015  0.0002  0.0020
  34.  C 2 (S)   -0.0010 -0.0001 -0.0002  0.0001 -0.0001  0.0003 -0.0001 -0.0006
  35.  C 2 (S)    0.0002  0.0000  0.0001  0.0001  0.0001  0.0000  0.0001  0.0000
  36.  C 2 (S)   -0.0000  0.0000  0.0000 -0.0000  0.0000 -0.0000 -0.0000  0.0000
  37.  C 2 (px)   0.0110  0.0100  0.0069 -0.0006 -0.0176  0.0024  0.0065 -0.0105
  38.  C 2 (px)   0.0013  0.0006  0.0011 -0.0002 -0.0005 -0.0003  0.0008  0.0006
  39.  C 2 (px)   0.0002 -0.0001  0.0000  0.0000  0.0001  0.0000  0.0002  0.0001
  40.  C 2 (py)   0.0094 -0.0026 -0.0140 -0.0078  0.0027  0.0011 -0.0103  0.0027
  41.  C 2 (py)   0.0003  0.0004  0.0006  0.0001 -0.0004 -0.0000  0.0005 -0.0001
  42.  C 2 (py)   0.0004  0.0000 -0.0001 -0.0000 -0.0002 -0.0001 -0.0002  0.0001
  43.  C 2 (pz)  -0.0070 -0.0051 -0.0015  0.0001 -0.0039  0.0127  0.0164 -0.0156
  44.  C 2 (pz)  -0.0008 -0.0003  0.0005 -0.0000  0.0003 -0.0005  0.0002  0.0007
  45.  C 2 (pz)  -0.0002 -0.0000 -0.0001  0.0000 -0.0000  0.0000 -0.0002 -0.0001
  46.  C 2 (d1)  -0.0000  0.0002  0.0002  0.0001 -0.0004  0.0002  0.0003 -0.0004
  47.  C 2 (d1)  -0.0002  0.0000  0.0002  0.0001 -0.0001  0.0001  0.0002 -0.0001
  48.  C 2 (d2)   0.0001  0.0005  0.0001 -0.0001 -0.0005 -0.0003 -0.0005 -0.0000
  49.  C 2 (d2)   0.0005  0.0002  0.0001 -0.0000 -0.0001 -0.0001 -0.0001 -0.0000
  50.  C 2 (d3)  -0.0001 -0.0001 -0.0004 -0.0001 -0.0002  0.0003  0.0002 -0.0003
  51.  C 2 (d3)   0.0001  0.0000 -0.0001 -0.0001  0.0001 -0.0000 -0.0002  0.0001
  52.  C 2 (d4)  -0.0005 -0.0001  0.0002 -0.0001  0.0004  0.0000  0.0003  0.0002
  53.  C 2 (d4)  -0.0003 -0.0001 -0.0003  0.0000  0.0000  0.0003 -0.0000 -0.0004
  54.  C 2 (d5)  -0.0005 -0.0001 -0.0002  0.0002  0.0003 -0.0000 -0.0002 -0.0000
  55.  C 2 (d5)  -0.0000 -0.0000  0.0003 -0.0001  0.0002 -0.0004 -0.0000  0.0006
  56.  C 2 (f1)   0.0002  0.0000 -0.0000  0.0000 -0.0002  0.0001  0.0001 -0.0002
  57.  C 2 (f2)   0.0001  0.0001  0.0001 -0.0000 -0.0000 -0.0001 -0.0000  0.0002
  58.  C 2 (f3)   0.0001 -0.0000 -0.0002 -0.0000  0.0000  0.0000 -0.0001 -0.0000
  59.  C 2 (f4)  -0.0001 -0.0001  0.0000  0.0000  0.0001  0.0001  0.0002 -0.0001
  60.  C 2 (f5)  -0.0001 -0.0000 -0.0000  0.0000 -0.0001  0.0001  0.0001 -0.0002
  61.  C 2 (f6)   0.0001  0.0000  0.0000  0.0000 -0.0002  0.0001  0.0001 -0.0002
  62.  C 2 (f7)   0.0001  0.0000 -0.0001 -0.0001 -0.0000  0.0000 -0.0001  0.0000
  63.  C 3 (S)   -0.0042 -0.0002  0.0009  0.0003 -0.0017 -0.0008  0.0023  0.0002
  64.  C 3 (S)    0.0203  0.0012 -0.0046 -0.0004  0.0091  0.0033 -0.0093 -0.0020
  65.  C 3 (S)    0.0002 -0.0001 -0.0004  0.0000 -0.0002  0.0002 -0.0002 -0.0005
  66.  C 3 (S)   -0.0003 -0.0001 -0.0001  0.0001  0.0001  0.0000 -0.0000 -0.0001
  67.  C 3 (S)    0.0000  0.0000  0.0000 -0.0000  0.0000 -0.0000  0.0000  0.0000
  68.  C 3 (px)   0.0050  0.0106  0.0007 -0.0062  0.0037  0.0014 -0.0019 -0.0008
  69.  C 3 (px)  -0.0002 -0.0004 -0.0009  0.0001  0.0001  0.0004 -0.0004 -0.0004
  70.  C 3 (px)  -0.0003 -0.0000  0.0001  0.0001 -0.0002 -0.0001 -0.0000  0.0000
  71.  C 3 (py)  -0.0123 -0.0015  0.0061 -0.0039 -0.0044 -0.0074  0.0007  0.0007
  72.  C 3 (py)  -0.0007 -0.0002  0.0002  0.0000 -0.0001 -0.0002  0.0005  0.0002
  73.  C 3 (py)  -0.0001  0.0000  0.0001  0.0000 -0.0001 -0.0000  0.0002  0.0000
  74.  C 3 (pz)   0.0126 -0.0127 -0.0096  0.0055 -0.0094  0.0093  0.0123 -0.0138
  75.  C 3 (pz)   0.0016  0.0007  0.0007 -0.0004 -0.0005 -0.0003  0.0001  0.0004
  76.  C 3 (pz)  -0.0001 -0.0001 -0.0001  0.0001 -0.0001  0.0000 -0.0000 -0.0001
  77.  C 3 (d1)   0.0002 -0.0004 -0.0005  0.0001 -0.0000  0.0001 -0.0003 -0.0001
  78.  C 3 (d1)  -0.0001 -0.0000  0.0000 -0.0000 -0.0001 -0.0001  0.0001  0.0001
  79.  C 3 (d2)  -0.0003  0.0004  0.0002 -0.0001 -0.0000  0.0001  0.0003 -0.0003
  80.  C 3 (d2)   0.0005  0.0001  0.0001 -0.0001 -0.0001 -0.0001  0.0000  0.0002
  81.  C 3 (d3)  -0.0001  0.0002  0.0002 -0.0002  0.0001 -0.0003 -0.0002  0.0002
  82.  C 3 (d3)  -0.0002 -0.0000  0.0001 -0.0001  0.0000 -0.0000 -0.0001 -0.0000
  83.  C 3 (d4)   0.0005  0.0001 -0.0002  0.0001  0.0003  0.0003  0.0002  0.0001
  84.  C 3 (d4)   0.0000 -0.0001 -0.0002 -0.0001  0.0001  0.0001 -0.0002 -0.0001
  85.  C 3 (d5)  -0.0002  0.0002  0.0001  0.0000  0.0003 -0.0002 -0.0004  0.0004
  86.  C 3 (d5)   0.0003  0.0002  0.0002 -0.0001 -0.0000 -0.0001  0.0001  0.0002
  87.  C 3 (f1)  -0.0001 -0.0000  0.0000 -0.0000 -0.0001 -0.0001  0.0000  0.0001
  88.  C 3 (f2)  -0.0000 -0.0001 -0.0001  0.0000 -0.0001  0.0001  0.0000 -0.0001
  89.  C 3 (f3)  -0.0001  0.0000  0.0001  0.0000 -0.0001 -0.0000  0.0001  0.0000
  90.  C 3 (f4)  -0.0000 -0.0000  0.0000  0.0000 -0.0000  0.0001  0.0001 -0.0001
  91.  C 3 (f5)   0.0001  0.0000 -0.0000 -0.0000  0.0001 -0.0001 -0.0001  0.0001
  92.  C 3 (f6)   0.0000  0.0000  0.0000 -0.0000  0.0001 -0.0000  0.0000  0.0001
  93.  C 3 (f7)  -0.0001 -0.0000 -0.0001  0.0000 -0.0001 -0.0000  0.0000 -0.0000
  94.  C 4 (S)   -0.0008  0.0002 -0.0005  0.0004 -0.0009  0.0006  0.0001  0.0003
  95.  C 4 (S)    0.0035 -0.0015  0.0041 -0.0015  0.0024 -0.0021 -0.0006 -0.0010
  96.  C 4 (S)    0.0002 -0.0001 -0.0005  0.0000 -0.0002  0.0001 -0.0000 -0.0002
  97.  C 4 (S)    0.0002  0.0000 -0.0000 -0.0000  0.0001  0.0001 -0.0000  0.0000
  98.  C 4 (S)    0.0000 -0.0000 -0.0000  0.0000  0.0000  0.0000 -0.0000  0.0000
  99.  C 4 (px)  -0.0051  0.0020 -0.0011  0.0008 -0.0062 -0.0014  0.0024 -0.0013
 100.  C 4 (px)   0.0005  0.0001 -0.0004 -0.0000  0.0002  0.0002 -0.0001 -0.0001
 101.  C 4 (px)  -0.0000  0.0001  0.0001 -0.0000 -0.0000 -0.0000  0.0000  0.0001
 102.  C 4 (py)   0.0015  0.0016 -0.0027  0.0013  0.0021  0.0026  0.0009  0.0024
 103.  C 4 (py)  -0.0001 -0.0000  0.0001  0.0002  0.0001 -0.0001  0.0002  0.0002
 104.  C 4 (py)   0.0002  0.0000 -0.0001 -0.0000  0.0001  0.0000 -0.0002 -0.0000
 105.  C 4 (pz)   0.0004 -0.0012  0.0066 -0.0016 -0.0028  0.0010  0.0027 -0.0019
 106.  C 4 (pz)   0.0004 -0.0001 -0.0002  0.0001 -0.0001  0.0002  0.0002 -0.0002
 107.  C 4 (pz)  -0.0000 -0.0001  0.0000  0.0000  0.0001  0.0000 -0.0000  0.0000
 108.  C 4 (d1)  -0.0003  0.0001  0.0002  0.0001 -0.0002 -0.0001  0.0001 -0.0000
 109.  C 4 (d1)  -0.0001 -0.0002 -0.0001  0.0001 -0.0000  0.0000  0.0001  0.0000
 110.  C 4 (d2)   0.0003  0.0001  0.0002 -0.0001  0.0003 -0.0000 -0.0001  0.0002
 111.  C 4 (d2)  -0.0000 -0.0001 -0.0002  0.0000 -0.0000  0.0000  0.0000 -0.0001
 112.  C 4 (d3)  -0.0001 -0.0001  0.0001  0.0000 -0.0000  0.0000  0.0000 -0.0001
 113.  C 4 (d3)  -0.0001  0.0002  0.0001 -0.0001  0.0001 -0.0002 -0.0001  0.0002
 114.  C 4 (d4)   0.0000  0.0000 -0.0001 -0.0000  0.0000  0.0001 -0.0000 -0.0000
 115.  C 4 (d4)   0.0000  0.0000 -0.0000  0.0000  0.0000 -0.0000 -0.0000  0.0001
 116.  C 4 (d5)   0.0001  0.0000  0.0003 -0.0001 -0.0000 -0.0000  0.0001  0.0000
 117.  C 4 (d5)  -0.0001  0.0000  0.0001 -0.0000  0.0001 -0.0000 -0.0001  0.0000
 118.  C 4 (f1)   0.0000 -0.0000  0.0000  0.0000  0.0000 -0.0000  0.0000 -0.0000
 119.  C 4 (f2)  -0.0000 -0.0000  0.0000  0.0000 -0.0000  0.0000  0.0000 -0.0000
 120.  C 4 (f3)   0.0000 -0.0000 -0.0000  0.0000  0.0000  0.0000 -0.0000 -0.0000
 121.  C 4 (f4)  -0.0000 -0.0000  0.0000  0.0000  0.0000  0.0000  0.0000 -0.0000
 122.  C 4 (f5)   0.0000 -0.0001 -0.0000  0.0000  0.0000  0.0000 -0.0000 -0.0000
 123.  C 4 (f6)  -0.0001 -0.0000  0.0000  0.0000 -0.0000  0.0000  0.0000 -0.0000
 124.  C 4 (f7)  -0.0000  0.0000  0.0001  0.0000  0.0000 -0.0000  0.0000  0.0000
 125.  H 5 (S)    0.0067 -0.0008 -0.0013 -0.0010  0.0061  0.0009 -0.0026  0.0014
 126.  H 5 (S)   -0.0003 -0.0001  0.0001  0.0001 -0.0001 -0.0001  0.0001 -0.0000
 127.  H 5 (S)   -0.0000  0.0000 -0.0000  0.0000  0.0000  0.0000  0.0000  0.0000
 128.  H 5 (px)   0.0002 -0.0001 -0.0001  0.0000  0.0001  0.0001 -0.0000 -0.0000
 129.  H 5 (py)   0.0000  0.0000 -0.0000  0.0000 -0.0000  0.0001  0.0000 -0.0001
 130.  H 5 (pz)   0.0001  0.0000  0.0001 -0.0001  0.0001 -0.0000 -0.0000  0.0000
 131.  H 6 (S)    0.0011  0.0001  0.0077 -0.0023  0.0009 -0.0008  0.0004  0.0004
 132.  H 6 (S)   -0.0000 -0.0002 -0.0003  0.0001 -0.0002  0.0001  0.0002 -0.0003
 133.  H 6 (S)   -0.0000  0.0000  0.0000 -0.0000 -0.0000  0.0000 -0.0000 -0.0000
 134.  H 6 (px)  -0.0000 -0.0000  0.0000  0.0000 -0.0001 -0.0000  0.0001 -0.0000
 135.  H 6 (py)  -0.0000  0.0000 -0.0001  0.0000  0.0001  0.0000 -0.0000  0.0001
 136.  H 6 (pz)   0.0000 -0.0001 -0.0002  0.0001 -0.0000  0.0001  0.0000 -0.0000
 137.  C 7 (S)   -0.0002 -0.0001 -0.0003  0.0002  0.0001  0.0001  0.0002 -0.0000
 138.  C 7 (S)    0.0006  0.0000  0.0003  0.0006 -0.0005  0.0003 -0.0008 -0.0001
 139.  C 7 (S)   -0.0002  0.0000 -0.0003  0.0000  0.0000 -0.0000  0.0000 -0.0000
 140.  C 7 (S)   -0.0001 -0.0000 -0.0000 -0.0000  0.0002  0.0000 -0.0000 -0.0000
 141.  C 7 (S)    0.0000 -0.0000 -0.0000 -0.0000  0.0000 -0.0000 -0.0000  0.0000
 142.  C 7 (px)   0.0006  0.0001  0.0023 -0.0011  0.0001  0.0002 -0.0018  0.0007
 143.  C 7 (px)   0.0001 -0.0000 -0.0000 -0.0000  0.0001  0.0000  0.0000 -0.0000
 144.  C 7 (px)  -0.0001 -0.0000  0.0000  0.0000  0.0000 -0.0000  0.0001 -0.0000
 145.  C 7 (py)  -0.0005 -0.0000  0.0001  0.0002 -0.0000  0.0016  0.0016 -0.0008
 146.  C 7 (py)   0.0005  0.0000 -0.0000  0.0001  0.0001 -0.0000  0.0001  0.0002
 147.  C 7 (py)   0.0002 -0.0000 -0.0000 -0.0000 -0.0000 -0.0000 -0.0000  0.0001
 148.  C 7 (pz)  -0.0006 -0.0002 -0.0031  0.0014 -0.0025  0.0001  0.0015 -0.0006
 149.  C 7 (pz)   0.0000  0.0000  0.0003 -0.0001 -0.0001  0.0001 -0.0000 -0.0001
 150.  C 7 (pz)  -0.0001 -0.0000 -0.0001  0.0000  0.0000  0.0000  0.0001  0.0000
 151.  C 7 (d1)   0.0000  0.0000  0.0000  0.0000  0.0001 -0.0001 -0.0000  0.0001
 152.  C 7 (d1)  -0.0001 -0.0000 -0.0001  0.0000 -0.0001 -0.0000  0.0001 -0.0001
 153.  C 7 (d2)  -0.0001  0.0001 -0.0000 -0.0000 -0.0001  0.0000 -0.0001  0.0000
 154.  C 7 (d2)   0.0000 -0.0000 -0.0000  0.0000  0.0000  0.0000 -0.0000 -0.0000
 155.  C 7 (d3)  -0.0001  0.0001  0.0001 -0.0001  0.0000 -0.0001 -0.0001  0.0001
 156.  C 7 (d3)   0.0001 -0.0000 -0.0000  0.0000  0.0001  0.0000  0.0000 -0.0000
 157.  C 7 (d4)   0.0001 -0.0001  0.0000  0.0001 -0.0001  0.0000  0.0000 -0.0001
 158.  C 7 (d4)   0.0000  0.0000 -0.0001  0.0000  0.0001  0.0000  0.0000  0.0001
 159.  C 7 (d5)  -0.0000  0.0001  0.0002  0.0000 -0.0001  0.0000  0.0000 -0.0001
 160.  C 7 (d5)   0.0000 -0.0000  0.0001 -0.0001  0.0001 -0.0000 -0.0001  0.0001
 161.  C 7 (f1)   0.0000  0.0000 -0.0000 -0.0000  0.0000 -0.0000 -0.0000  0.0000
 162.  C 7 (f2)   0.0000 -0.0000 -0.0000  0.0000 -0.0000  0.0000 -0.0000 -0.0000
 163.  C 7 (f3)  -0.0000 -0.0000 -0.0000 -0.0000  0.0000 -0.0000 -0.0000  0.0000
 164.  C 7 (f4)  -0.0000 -0.0000  0.0000  0.0000 -0.0000  0.0000 -0.0000 -0.0000
 165.  C 7 (f5)   0.0000 -0.0000 -0.0000  0.0000  0.0000  0.0000  0.0000 -0.0000
 166.  C 7 (f6)  -0.0000  0.0000  0.0000 -0.0000 -0.0000 -0.0000 -0.0000  0.0000
 167.  C 7 (f7)  -0.0000  0.0000 -0.0000 -0.0000  0.0000 -0.0000 -0.0000  0.0000
 168.  C 8 (S)   -0.0000  0.0000 -0.0004  0.0002  0.0001 -0.0000  0.0005 -0.0002
 169.  C 8 (S)   -0.0004  0.0002  0.0022 -0.0007 -0.0008  0.0006 -0.0025  0.0010
 170.  C 8 (S)   -0.0001 -0.0001 -0.0002  0.0001 -0.0001  0.0001  0.0001 -0.0001
 171.  C 8 (S)   -0.0001 -0.0000 -0.0000  0.0000  0.0001  0.0000  0.0001 -0.0000
 172.  C 8 (S)    0.0000  0.0000 -0.0000 -0.0000  0.0000 -0.0000 -0.0000  0.0000
 173.  C 8 (px)  -0.0019  0.0002 -0.0023  0.0009  0.0008 -0.0004  0.0025 -0.0003
 174.  C 8 (px)   0.0001  0.0001  0.0002 -0.0000  0.0000 -0.0000  0.0000  0.0000
 175.  C 8 (px)   0.0001  0.0000 -0.0000 -0.0000  0.0000  0.0000 -0.0001 -0.0000
 176.  C 8 (py)  -0.0008  0.0002 -0.0019  0.0009  0.0017 -0.0013  0.0033 -0.0006
 177.  C 8 (py)   0.0004  0.0001 -0.0000 -0.0000  0.0001 -0.0000 -0.0001  0.0002
 178.  C 8 (py)   0.0000  0.0000 -0.0000 -0.0000 -0.0000 -0.0001 -0.0001  0.0001
 179.  C 8 (pz)   0.0000 -0.0001  0.0057 -0.0024 -0.0008  0.0007 -0.0044  0.0006
 180.  C 8 (pz)   0.0000 -0.0000 -0.0002  0.0001 -0.0001 -0.0000  0.0001  0.0000
 181.  C 8 (pz)   0.0000  0.0001  0.0001 -0.0000 -0.0000 -0.0000 -0.0001  0.0000
 182.  C 8 (d1)   0.0000  0.0000  0.0001 -0.0001 -0.0000 -0.0000  0.0000 -0.0000
 183.  C 8 (d1)  -0.0000 -0.0000 -0.0000 -0.0000  0.0000 -0.0000 -0.0001  0.0000
 184.  C 8 (d2)   0.0001  0.0000 -0.0000 -0.0000  0.0000 -0.0000  0.0000 -0.0000
 185.  C 8 (d2)   0.0000 -0.0000 -0.0000  0.0000 -0.0000 -0.0000 -0.0000  0.0000
 186.  C 8 (d3)  -0.0000 -0.0000 -0.0001  0.0001  0.0000  0.0000  0.0001 -0.0000
 187.  C 8 (d3)   0.0000 -0.0000 -0.0001  0.0000  0.0000 -0.0000  0.0000  0.0000
 188.  C 8 (d4)   0.0000  0.0000  0.0001  0.0000 -0.0001  0.0000  0.0000  0.0000
 189.  C 8 (d4)  -0.0000 -0.0000 -0.0001  0.0000  0.0000  0.0000 -0.0000 -0.0000
 190.  C 8 (d5)  -0.0000  0.0000  0.0001  0.0000 -0.0001  0.0001 -0.0002 -0.0001
 191.  C 8 (d5)   0.0000 -0.0000  0.0002 -0.0001  0.0001 -0.0000  0.0000  0.0001
 192.  C 8 (f1)  -0.0000 -0.0000  0.0000  0.0000  0.0000  0.0000 -0.0000  0.0000
 193.  C 8 (f2)  -0.0000 -0.0000 -0.0000 -0.0000 -0.0000 -0.0000  0.0000  0.0000
 194.  C 8 (f3)  -0.0000 -0.0000 -0.0000 -0.0000  0.0000  0.0000  0.0000 -0.0000
 195.  C 8 (f4)  -0.0000 -0.0000 -0.0000  0.0000 -0.0000  0.0000  0.0000 -0.0000
 196.  C 8 (f5)  -0.0000 -0.0000 -0.0000  0.0000  0.0000  0.0000  0.0000  0.0000
 197.  C 8 (f6)  -0.0000 -0.0000 -0.0000  0.0000  0.0000 -0.0000  0.0000 -0.0000
 198.  C 8 (f7)   0.0000 -0.0000 -0.0000 -0.0000  0.0000  0.0000  0.0000 -0.0000
 199.  C 9 (S)    0.0018 -0.0005  0.0001  0.0001  0.0005 -0.0008 -0.0002  0.0007
 200.  C 9 (S)   -0.0088  0.0029  0.0001 -0.0006 -0.0008  0.0029  0.0015 -0.0036
 201.  C 9 (S)   -0.0001 -0.0000 -0.0000  0.0000 -0.0005  0.0003  0.0003 -0.0006
 202.  C 9 (S)   -0.0000 -0.0001 -0.0000  0.0000  0.0000  0.0001  0.0001 -0.0000
 203.  C 9 (S)   -0.0000 -0.0000  0.0000 -0.0000  0.0000 -0.0000 -0.0000  0.0000
 204.  C 9 (px)   0.0028 -0.0031 -0.0033  0.0017  0.0022 -0.0046 -0.0034  0.0089
 205.  C 9 (px)   0.0004  0.0003  0.0005  0.0000  0.0001 -0.0004 -0.0001  0.0005
 206.  C 9 (px)  -0.0003  0.0000 -0.0000 -0.0000  0.0001  0.0000 -0.0001 -0.0000
 207.  C 9 (py)   0.0061 -0.0022 -0.0001 -0.0004 -0.0010 -0.0027 -0.0035  0.0052
 208.  C 9 (py)  -0.0002 -0.0002 -0.0002  0.0001  0.0004 -0.0002 -0.0002  0.0005
 209.  C 9 (py)  -0.0001 -0.0000  0.0001  0.0001 -0.0000 -0.0000  0.0000 -0.0000
 210.  C 9 (pz)   0.0092 -0.0011 -0.0002  0.0002  0.0045 -0.0045 -0.0088  0.0038
 211.  C 9 (pz)  -0.0011 -0.0004 -0.0002  0.0002  0.0003  0.0004  0.0005 -0.0003
 212.  C 9 (pz)  -0.0003 -0.0000 -0.0001  0.0000  0.0002 -0.0000 -0.0002  0.0000
 213.  C 9 (d1)  -0.0002  0.0002  0.0004  0.0001  0.0001 -0.0000  0.0002 -0.0001
 214.  C 9 (d1)  -0.0000  0.0000  0.0000  0.0000 -0.0001  0.0001  0.0001 -0.0002
 215.  C 9 (d2)  -0.0002  0.0001  0.0001  0.0001  0.0000  0.0002  0.0000 -0.0004
 216.  C 9 (d2)   0.0002  0.0001  0.0000 -0.0001 -0.0000 -0.0001 -0.0001  0.0002
 217.  C 9 (d3)  -0.0003 -0.0000 -0.0000  0.0000  0.0000  0.0001  0.0001 -0.0001
 218.  C 9 (d3)   0.0000  0.0001  0.0000  0.0000 -0.0001 -0.0000  0.0001  0.0000
 219.  C 9 (d4)  -0.0005  0.0001  0.0001 -0.0000  0.0003  0.0001  0.0002 -0.0000
 220.  C 9 (d4)   0.0000 -0.0001 -0.0002 -0.0001  0.0000  0.0001 -0.0001 -0.0001
 221.  C 9 (d5)   0.0002 -0.0001 -0.0001  0.0000  0.0001 -0.0001 -0.0003  0.0001
 222.  C 9 (d5)   0.0001  0.0001  0.0000 -0.0000  0.0001 -0.0001 -0.0002  0.0002
 223.  C 9 (f1)  -0.0001  0.0000 -0.0000  0.0000  0.0000  0.0001  0.0000 -0.0001
 224.  C 9 (f2)  -0.0000  0.0000  0.0001 -0.0000  0.0001 -0.0000 -0.0000  0.0001
 225.  C 9 (f3)   0.0001  0.0000  0.0001  0.0000  0.0000 -0.0000  0.0000  0.0000
 226.  C 9 (f4)   0.0001 -0.0000 -0.0000 -0.0000 -0.0000 -0.0001 -0.0000  0.0001
 227.  C 9 (f5)   0.0001  0.0000  0.0000 -0.0000 -0.0000 -0.0000  0.0000  0.0001
 228.  C 9 (f6)   0.0001 -0.0000 -0.0000  0.0000 -0.0001  0.0000  0.0000 -0.0001
 229.  C 9 (f7)   0.0000 -0.0001 -0.0001  0.0000 -0.0000  0.0000 -0.0000 -0.0000
 230.  H10 (S)   -0.0073 -0.0005 -0.0031 -0.0001  0.0005  0.0015  0.0026  0.0009
 231.  H10 (S)    0.0000  0.0002  0.0002  0.0001 -0.0003  0.0000  0.0001 -0.0002
 232.  H10 (S)    0.0001  0.0000  0.0000 -0.0000 -0.0000  0.0000  0.0001  0.0000
 233.  H10 (px)   0.0001 -0.0000 -0.0000  0.0000  0.0000 -0.0000 -0.0001 -0.0001
 234.  H10 (py)  -0.0001 -0.0001 -0.0000  0.0000  0.0000  0.0000  0.0000 -0.0000
 235.  H10 (pz)  -0.0001 -0.0001 -0.0001 -0.0000  0.0001 -0.0000 -0.0000  0.0000
 236.  H11 (S)    0.0027  0.0011  0.0001 -0.0004  0.0040 -0.0031 -0.0065  0.0030
 237.  H11 (S)   -0.0002 -0.0001 -0.0002  0.0001 -0.0003  0.0003  0.0002 -0.0005
 238.  H11 (S)    0.0001 -0.0000  0.0000  0.0000  0.0000 -0.0000 -0.0000  0.0000
 239.  H11 (px)   0.0000 -0.0000 -0.0000  0.0000  0.0001 -0.0001 -0.0001  0.0002
 240.  H11 (py)   0.0001  0.0000  0.0001  0.0000  0.0001 -0.0001 -0.0001  0.0001
 241.  H11 (pz)  -0.0001 -0.0000 -0.0000  0.0000 -0.0000  0.0001  0.0001 -0.0000
 242.  H12 (S)    0.0117 -0.0100 -0.0100  0.0056  0.0014  0.0058 -0.0010 -0.0047
 243.  H12 (S)    0.0004  0.0001  0.0002  0.0001 -0.0002  0.0001  0.0001 -0.0002
 244.  H12 (S)   -0.0001 -0.0000  0.0000  0.0000 -0.0001  0.0000  0.0000 -0.0000
 245.  H12 (px)   0.0003 -0.0002 -0.0002  0.0001  0.0001  0.0001 -0.0001 -0.0000
 246.  H12 (py)  -0.0001 -0.0002 -0.0001  0.0001 -0.0000  0.0001  0.0000 -0.0002
 247.  H12 (pz)   0.0000  0.0001  0.0001 -0.0000 -0.0001 -0.0000  0.0001 -0.0000
 248.  H13 (S)    0.0035  0.0093  0.0061 -0.0038  0.0098 -0.0049 -0.0105  0.0102
 249.  H13 (S)   -0.0001 -0.0001 -0.0005  0.0001  0.0000  0.0002 -0.0003 -0.0004
 250.  H13 (S)   -0.0002  0.0000  0.0000 -0.0000  0.0000 -0.0001 -0.0000  0.0001
 251.  H13 (px)  -0.0000  0.0001 -0.0001 -0.0000  0.0001  0.0000 -0.0002 -0.0001
 252.  H13 (py)  -0.0001  0.0001  0.0002 -0.0001  0.0000 -0.0002 -0.0000  0.0002
 253.  H13 (pz)   0.0002  0.0002  0.0002 -0.0001  0.0002 -0.0001 -0.0002  0.0002
 254.  C14 (S)    0.0004 -0.0001 -0.0001  0.0001  0.0002 -0.0000  0.0002 -0.0002
 255.  C14 (S)   -0.0028  0.0005  0.0016  0.0000 -0.0009  0.0002  0.0001  0.0004
 256.  C14 (S)   -0.0001 -0.0000 -0.0003  0.0000 -0.0002  0.0001  0.0001 -0.0001
 257.  C14 (S)   -0.0001  0.0000 -0.0000 -0.0000  0.0001  0.0000 -0.0000 -0.0000
 258.  C14 (S)   -0.0000 -0.0000 -0.0000 -0.0000 -0.0000 -0.0000 -0.0000  0.0000
 259.  C14 (px)   0.0004 -0.0003  0.0009 -0.0004  0.0011  0.0000 -0.0016 -0.0001
 260.  C14 (px)   0.0003 -0.0000  0.0001  0.0000  0.0001 -0.0002 -0.0001  0.0003
 261.  C14 (px)  -0.0001  0.0000 -0.0000 -0.0000 -0.0000  0.0000 -0.0001  0.0000
 262.  C14 (py)   0.0013  0.0002 -0.0019 -0.0001  0.0018  0.0004 -0.0002 -0.0016
 263.  C14 (py)  -0.0002 -0.0000 -0.0000  0.0001  0.0002 -0.0002  0.0001  0.0002
 264.  C14 (py)  -0.0000  0.0000 -0.0000 -0.0000 -0.0000  0.0000 -0.0000 -0.0001
 265.  C14 (pz)   0.0034 -0.0001 -0.0017  0.0012 -0.0008  0.0002 -0.0026  0.0008
 266.  C14 (pz)   0.0002 -0.0001  0.0000 -0.0000  0.0001 -0.0001 -0.0002  0.0001
 267.  C14 (pz)   0.0001  0.0000 -0.0001  0.0000 -0.0000 -0.0000 -0.0001 -0.0000
 268.  C14 (d1)   0.0000 -0.0001 -0.0002 -0.0000  0.0001  0.0000 -0.0001  0.0000
 269.  C14 (d1)   0.0001  0.0001  0.0002 -0.0000 -0.0001  0.0001  0.0000 -0.0001
 270.  C14 (d2)   0.0000  0.0000  0.0001 -0.0000  0.0001 -0.0000 -0.0001  0.0001
 271.  C14 (d2)  -0.0000 -0.0000 -0.0001  0.0000 -0.0000  0.0000  0.0000 -0.0000
 272.  C14 (d3)   0.0001  0.0000 -0.0001 -0.0000 -0.0000 -0.0000 -0.0001  0.0000
 273.  C14 (d3)  -0.0001 -0.0000  0.0000  0.0000 -0.0001  0.0001  0.0001 -0.0001
 274.  C14 (d4)   0.0001 -0.0000 -0.0000 -0.0001 -0.0000  0.0000 -0.0001 -0.0001
 275.  C14 (d4)   0.0001  0.0000  0.0000  0.0000  0.0000 -0.0000 -0.0000  0.0001
 276.  C14 (d5)  -0.0000  0.0000  0.0001 -0.0001  0.0000 -0.0000  0.0000 -0.0000
 277.  C14 (d5)  -0.0000 -0.0000  0.0001 -0.0000  0.0000 -0.0000 -0.0001  0.0000
 278.  C14 (f1)   0.0000 -0.0000 -0.0000 -0.0000  0.0000 -0.0000 -0.0000  0.0000
 279.  C14 (f2)  -0.0000 -0.0000 -0.0000 -0.0000 -0.0000  0.0000 -0.0000  0.0000
 280.  C14 (f3)  -0.0001 -0.0000 -0.0000  0.0000  0.0000  0.0000  0.0000 -0.0000
 281.  C14 (f4)   0.0000  0.0000 -0.0000 -0.0000 -0.0000 -0.0000 -0.0000 -0.0000
 282.  C14 (f5)  -0.0000 -0.0000 -0.0000  0.0000  0.0000  0.0000  0.0000 -0.0000
 283.  C14 (f6)   0.0000 -0.0000 -0.0000 -0.0000  0.0000 -0.0000 -0.0000  0.0000
 284.  C14 (f7)  -0.0000  0.0000  0.0001  0.0000 -0.0000 -0.0000  0.0000  0.0000
 285.  H15 (S)    0.0006  0.0002 -0.0003 -0.0005  0.0006  0.0008 -0.0020 -0.0004
 286.  H15 (S)   -0.0001 -0.0000  0.0000  0.0001 -0.0000 -0.0001  0.0001  0.0000
 287.  H15 (S)   -0.0000 -0.0000  0.0000  0.0000  0.0001 -0.0000 -0.0000  0.0000
 288.  H15 (px)  -0.0000  0.0000  0.0000  0.0000 -0.0000 -0.0000  0.0000  0.0000
 289.  H15 (py)  -0.0001  0.0000  0.0000 -0.0000 -0.0000  0.0000  0.0001 -0.0001
 290.  H15 (pz)  -0.0000 -0.0000 -0.0000  0.0000 -0.0000 -0.0000  0.0000  0.0000
 291.  H16 (S)   -0.0028  0.0003  0.0025 -0.0011  0.0010 -0.0005  0.0004  0.0000
 292.  H16 (S)   -0.0001  0.0000 -0.0002  0.0001 -0.0002  0.0001  0.0003 -0.0002
 293.  H16 (S)    0.0001  0.0000  0.0000 -0.0000 -0.0000  0.0000  0.0000 -0.0000
 294.  H16 (px)   0.0000 -0.0000  0.0000 -0.0000 -0.0000  0.0000 -0.0000 -0.0000
 295.  H16 (py)   0.0000 -0.0000 -0.0001  0.0000  0.0001  0.0000 -0.0000 -0.0000
 296.  H16 (pz)  -0.0000  0.0000  0.0001 -0.0000  0.0000 -0.0000 -0.0000  0.0000
 297.  H17 (S)   -0.0003 -0.0002 -0.0002 -0.0003  0.0001  0.0008  0.0001 -0.0002
 298.  H17 (S)    0.0000  0.0001  0.0000  0.0001 -0.0001  0.0000  0.0001 -0.0001
 299.  H17 (S)   -0.0001 -0.0000 -0.0001  0.0000  0.0001  0.0000 -0.0000  0.0000
 300.  H17 (px)  -0.0000 -0.0000  0.0000 -0.0000 -0.0000 -0.0000  0.0000 -0.0000
 301.  H17 (py)   0.0001 -0.0000  0.0000  0.0000 -0.0000 -0.0000  0.0000 -0.0000
 302.  H17 (pz)   0.0000  0.0000 -0.0001  0.0000 -0.0000  0.0000  0.0000 -0.0000
 303.  H18 (S)    0.0005  0.0002  0.0065 -0.0027 -0.0007  0.0006 -0.0053  0.0016
 304.  H18 (S)   -0.0002 -0.0001 -0.0003  0.0002 -0.0003  0.0002  0.0000 -0.0004
 305.  H18 (S)    0.0001  0.0000  0.0000 -0.0000 -0.0000 -0.0000  0.0000  0.0000
 306.  H18 (px)  -0.0000  0.0000  0.0000  0.0000  0.0000 -0.0000 -0.0000  0.0000
 307.  H18 (py)  -0.0001 -0.0000  0.0000  0.0000  0.0000  0.0000 -0.0000 -0.0000
 308.  H18 (pz)  -0.0001 -0.0000 -0.0002  0.0001  0.0000 -0.0000  0.0001 -0.0001
 309.  H19 (S)    0.0015  0.0004  0.0039 -0.0013  0.0017 -0.0006 -0.0024  0.0014
 310.  H19 (S)   -0.0001 -0.0001 -0.0004  0.0002 -0.0002  0.0002  0.0002 -0.0004
 311.  H19 (S)   -0.0000  0.0000 -0.0000 -0.0000  0.0000 -0.0000 -0.0001  0.0000
 312.  H19 (px)   0.0000 -0.0000 -0.0001  0.0000  0.0000  0.0000 -0.0000 -0.0000
 313.  H19 (py)   0.0000  0.0000  0.0001 -0.0000 -0.0000  0.0000  0.0001 -0.0001
 314.  H19 (pz)   0.0001  0.0000  0.0001 -0.0000  0.0001 -0.0000 -0.0001  0.0001
 315.  H20 (S)   -0.0006 -0.0001 -0.0009 -0.0002  0.0013 -0.0009  0.0009  0.0008
 316.  H20 (S)   -0.0001  0.0000  0.0001  0.0001 -0.0000  0.0000  0.0000 -0.0001
 317.  H20 (S)   -0.0001 -0.0000 -0.0000 -0.0000  0.0001  0.0000  0.0000 -0.0000
 318.  H20 (px)  -0.0000  0.0000 -0.0000  0.0000  0.0000  0.0000 -0.0000 -0.0000
 319.  H20 (py)  -0.0000  0.0000  0.0000  0.0000 -0.0000  0.0000 -0.0000 -0.0000
 320.  H20 (pz)   0.0000 -0.0000  0.0000 -0.0000 -0.0000  0.0000 -0.0000  0.0000
 321.  H21 (S)   -0.0099  0.0011  0.0029 -0.0004  0.0122 -0.0096 -0.0101  0.0152
 322.  H21 (S)   -0.0006 -0.0001 -0.0004  0.0001 -0.0001  0.0002 -0.0002 -0.0005
 323.  H21 (S)    0.0004  0.0001 -0.0000  0.0000 -0.0001 -0.0000 -0.0001  0.0000
 324.  H21 (px)   0.0000  0.0001  0.0002 -0.0000 -0.0001 -0.0001  0.0001  0.0001
 325.  H21 (py)   0.0001 -0.0000 -0.0002 -0.0001  0.0001  0.0000 -0.0001  0.0000
 326.  H21 (pz)  -0.0003 -0.0000  0.0001 -0.0000  0.0003 -0.0002 -0.0003  0.0004
 327.  H22 (S)    0.0134  0.0037  0.0144 -0.0040  0.0018 -0.0051  0.0173  0.0151
 328.  H22 (S)    0.0002 -0.0001 -0.0002  0.0001 -0.0004  0.0004  0.0007 -0.0005
 329.  H22 (S)    0.0000  0.0001  0.0001  0.0000 -0.0002 -0.0001  0.0001 -0.0000
 330.  H22 (px)  -0.0004 -0.0001 -0.0001  0.0000  0.0000  0.0001 -0.0000 -0.0002
 331.  H22 (py)   0.0001 -0.0001 -0.0002 -0.0001  0.0000  0.0001 -0.0001 -0.0000
 332.  H22 (pz)  -0.0002 -0.0001 -0.0003  0.0001 -0.0001  0.0001 -0.0003 -0.0004

          NAO       25      26      27      28      29      30      31      32
      ---------- ------- ------- ------- ------- ------- ------- ------- -------
   1.  C 1 (S)   -0.0011 -0.0002  0.0004  0.0005 -0.0002 -0.0002 -0.0003  0.0002
   2.  C 1 (S)    0.0099  0.0033 -0.0022 -0.0030  0.0008  0.0007  0.0009  0.0010
   3.  C 1 (S)   -0.0002  0.0002 -0.0000 -0.0001  0.0001  0.0000 -0.0002 -0.0099
   4.  C 1 (S)    0.0000  0.0000 -0.0001 -0.0000 -0.0000  0.0000 -0.0001 -0.0044
   5.  C 1 (S)    0.0000 -0.0000 -0.0000  0.0000 -0.0000  0.0000  0.0000  0.0003
   6.  C 1 (px)   0.0019 -0.0012  0.0017 -0.0014 -0.0035  0.0097 -0.0044  0.0112
   7.  C 1 (px)  -0.0001  0.0002  0.0001 -0.0001  0.0001  0.0001 -0.0001 -0.0190
   8.  C 1 (px)  -0.0000 -0.0000 -0.0000  0.0000  0.0000 -0.0001  0.0000 -0.0018
   9.  C 1 (py)   0.0007 -0.0000  0.0075  0.0015 -0.0017  0.0014  0.0135  0.0067
  10.  C 1 (py)  -0.0000 -0.0000 -0.0003  0.0001 -0.0000 -0.0000 -0.0005 -0.0014
  11.  C 1 (py)  -0.0001 -0.0001  0.0001  0.0001 -0.0001  0.0000  0.0001  0.0022
  12.  C 1 (pz)   0.0090 -0.0043 -0.0007  0.0091 -0.0042  0.0019 -0.0004 -0.0060
  13.  C 1 (pz)  -0.0002  0.0002  0.0001  0.0001  0.0001 -0.0002 -0.0000  0.0138
  14.  C 1 (pz)   0.0001 -0.0000 -0.0000  0.0000 -0.0000  0.0000  0.0000  0.0013
  15.  C 1 (d1)   0.0000 -0.0001  0.0001  0.0000 -0.0001  0.0002 -0.0000 -0.0016
  16.  C 1 (d1)   0.0000 -0.0000  0.0001  0.0000 -0.0000  0.0000  0.0001  0.0004
  17.  C 1 (d2)   0.0001 -0.0001  0.0000  0.0003  0.0001 -0.0003  0.0003  0.0074
  18.  C 1 (d2)   0.0000 -0.0000 -0.0001  0.0000 -0.0000 -0.0000 -0.0000  0.0010
  19.  C 1 (d3)   0.0001 -0.0001 -0.0001  0.0001 -0.0001  0.0001 -0.0002 -0.0001
  20.  C 1 (d3)  -0.0000  0.0000 -0.0000 -0.0000  0.0000 -0.0000 -0.0001  0.0000
  21.  C 1 (d4)   0.0001  0.0000 -0.0000 -0.0002  0.0000  0.0001  0.0001 -0.0033
  22.  C 1 (d4)  -0.0000  0.0001  0.0000 -0.0000  0.0001 -0.0001  0.0000 -0.0008
  23.  C 1 (d5)   0.0002  0.0001 -0.0001  0.0001 -0.0000  0.0000 -0.0002  0.0003
  24.  C 1 (d5)   0.0002 -0.0002 -0.0001  0.0000 -0.0001  0.0001  0.0001 -0.0004
  25.  C 1 (f1)   0.0002 -0.0000 -0.0000  0.0000 -0.0000  0.0000  0.0000 -0.0008
  26.  C 1 (f2)  -0.0000  0.0001  0.0000 -0.0000  0.0000 -0.0000 -0.0000 -0.0006
  27.  C 1 (f3)  -0.0000  0.0000  0.0001  0.0000 -0.0000  0.0000  0.0001  0.0001
  28.  C 1 (f4)   0.0000 -0.0000  0.0000  0.0001 -0.0000  0.0000  0.0000  0.0016
  29.  C 1 (f5)  -0.0000  0.0000 -0.0000 -0.0000  0.0001 -0.0001 -0.0000  0.0003
  30.  C 1 (f6)   0.0000 -0.0000  0.0000  0.0000 -0.0001  0.0001 -0.0000 -0.0013
  31.  C 1 (f7)   0.0000 -0.0000  0.0001  0.0000 -0.0000 -0.0000  0.0002  0.0004
  32.  C 2 (S)   -0.0008 -0.0006  0.0001  0.0016  0.0003 -0.0013  0.0004  1.9990
  33.  C 2 (S)    0.0031  0.0019 -0.0014 -0.0054 -0.0010  0.0046 -0.0016 -0.0000
  34.  C 2 (S)   -0.0003  0.0001 -0.0000 -0.0002  0.0001 -0.0000 -0.0002 -0.0000
  35.  C 2 (S)    0.0001  0.0000 -0.0001 -0.0000  0.0000 -0.0000 -0.0001 -0.0000
  36.  C 2 (S)   -0.0000 -0.0000 -0.0000  0.0000 -0.0000  0.0000 -0.0000 -0.0000
  37.  C 2 (px)  -0.0021  0.0006 -0.0000  0.0044 -0.0008 -0.0027 -0.0015  0.0101
  38.  C 2 (px)   0.0004 -0.0002 -0.0002  0.0004 -0.0001  0.0000 -0.0001  0.0009
  39.  C 2 (px)   0.0001  0.0000 -0.0000  0.0000  0.0000  0.0000  0.0000  0.0002
  40.  C 2 (py)   0.0004 -0.0003  0.0068  0.0017 -0.0013  0.0013  0.0125 -0.0065
  41.  C 2 (py)   0.0000  0.0000 -0.0003  0.0000  0.0001 -0.0002 -0.0004  0.0014
  42.  C 2 (py)  -0.0001 -0.0001  0.0000  0.0001 -0.0000 -0.0000  0.0001  0.0032
  43.  C 2 (pz)   0.0009  0.0050  0.0017 -0.0009  0.0014  0.0017 -0.0034 -0.0051
  44.  C 2 (pz)   0.0002 -0.0003  0.0000  0.0001 -0.0003  0.0005 -0.0001 -0.0013
  45.  C 2 (pz)  -0.0001  0.0000  0.0000 -0.0000  0.0000  0.0000 -0.0000  0.0008
  46.  C 2 (d1)  -0.0001  0.0001 -0.0000  0.0001 -0.0000 -0.0001 -0.0001 -0.0008
  47.  C 2 (d1)  -0.0000  0.0000 -0.0001 -0.0000  0.0000 -0.0000 -0.0002 -0.0001
  48.  C 2 (d2)  -0.0002 -0.0001  0.0001  0.0001 -0.0001 -0.0001  0.0001 -0.0001
  49.  C 2 (d2)  -0.0000 -0.0001 -0.0000  0.0001 -0.0000 -0.0000  0.0000  0.0000
  50.  C 2 (d3)  -0.0000  0.0001  0.0002  0.0000  0.0000  0.0000  0.0001  0.0002
  51.  C 2 (d3)   0.0000 -0.0000  0.0000  0.0000 -0.0000  0.0000  0.0001 -0.0002
  52.  C 2 (d4)   0.0002  0.0000  0.0000 -0.0001 -0.0001  0.0002 -0.0000 -0.0034
  53.  C 2 (d4)  -0.0001  0.0001  0.0000 -0.0001  0.0001 -0.0001  0.0000  0.0003
  54.  C 2 (d5)  -0.0001  0.0000 -0.0001 -0.0002  0.0001 -0.0001 -0.0001 -0.0018
  55.  C 2 (d5)   0.0002 -0.0002 -0.0000  0.0001 -0.0002  0.0002  0.0000 -0.0003
  56.  C 2 (f1)  -0.0001  0.0000  0.0000  0.0000  0.0000 -0.0000 -0.0000  0.0011
  57.  C 2 (f2)   0.0000 -0.0001 -0.0000  0.0000 -0.0000  0.0000  0.0000  0.0002
  58.  C 2 (f3)  -0.0000  0.0000  0.0001  0.0000  0.0000 -0.0000  0.0001  0.0004
  59.  C 2 (f4)   0.0000  0.0000 -0.0000 -0.0000  0.0000  0.0000 -0.0000 -0.0005
  60.  C 2 (f5)  -0.0000  0.0000  0.0000 -0.0000  0.0000 -0.0000 -0.0000 -0.0002
  61.  C 2 (f6)  -0.0000  0.0000  0.0000  0.0000  0.0000 -0.0000 -0.0000  0.0002
  62.  C 2 (f7)   0.0000 -0.0000  0.0001  0.0000 -0.0000  0.0000  0.0002 -0.0003
  63.  C 3 (S)   -0.0007 -0.0004  0.0003  0.0008 -0.0010  0.0010 -0.0016  0.0001
  64.  C 3 (S)    0.0021  0.0017 -0.0012 -0.0019  0.0030 -0.0022  0.0046  0.0035
  65.  C 3 (S)   -0.0002  0.0001  0.0000 -0.0001  0.0001 -0.0002  0.0000  0.0008
  66.  C 3 (S)   -0.0000  0.0000 -0.0000 -0.0000  0.0000  0.0000 -0.0001 -0.0014
  67.  C 3 (S)    0.0000  0.0000 -0.0000 -0.0000 -0.0000 -0.0000 -0.0000 -0.0000
  68.  C 3 (px)   0.0007  0.0032 -0.0009 -0.0029  0.0009 -0.0041  0.0030  0.0025
  69.  C 3 (px)  -0.0002  0.0002  0.0002 -0.0001  0.0001 -0.0001  0.0002 -0.0013
  70.  C 3 (px)  -0.0001 -0.0000 -0.0000  0.0000 -0.0000  0.0000 -0.0001 -0.0001
  71.  C 3 (py)  -0.0001 -0.0019  0.0015  0.0011 -0.0039  0.0039 -0.0019 -0.0031
  72.  C 3 (py)   0.0002 -0.0001  0.0000  0.0001 -0.0001  0.0003 -0.0001 -0.0010
  73.  C 3 (py)   0.0000 -0.0000 -0.0000  0.0000  0.0000 -0.0000 -0.0001  0.0006
  74.  C 3 (pz)   0.0016  0.0024  0.0018  0.0025  0.0010 -0.0041  0.0010  0.0044
  75.  C 3 (pz)   0.0001 -0.0002 -0.0000  0.0003 -0.0001 -0.0001  0.0002  0.0026
  76.  C 3 (pz)  -0.0001 -0.0000  0.0000  0.0000 -0.0000 -0.0000  0.0000 -0.0004
  77.  C 3 (d1)  -0.0001 -0.0000  0.0001  0.0001  0.0000  0.0000  0.0002  0.0005
  78.  C 3 (d1)   0.0001 -0.0000  0.0000  0.0001 -0.0001  0.0001  0.0000  0.0001
  79.  C 3 (d2)  -0.0000  0.0002 -0.0001 -0.0001  0.0000 -0.0001 -0.0001 -0.0008
  80.  C 3 (d2)   0.0001 -0.0001  0.0000  0.0001 -0.0000 -0.0000  0.0001  0.0010
  81.  C 3 (d3)  -0.0000 -0.0001  0.0000 -0.0000 -0.0001  0.0001  0.0000  0.0004
  82.  C 3 (d3)  -0.0000 -0.0000  0.0000 -0.0000 -0.0000  0.0001  0.0000 -0.0003
  83.  C 3 (d4)   0.0002  0.0001 -0.0001 -0.0000  0.0001 -0.0001  0.0001 -0.0013
  84.  C 3 (d4)  -0.0001  0.0000  0.0001 -0.0000  0.0000 -0.0000  0.0001 -0.0003
  85.  C 3 (d5)  -0.0001 -0.0001 -0.0001 -0.0000  0.0000  0.0001 -0.0000  0.0006
  86.  C 3 (d5)   0.0001 -0.0000 -0.0000  0.0001 -0.0000  0.0000  0.0001  0.0005
  87.  C 3 (f1)   0.0000 -0.0000  0.0000  0.0000 -0.0000  0.0000  0.0000  0.0002
  88.  C 3 (f2)  -0.0001  0.0000  0.0000  0.0000  0.0000 -0.0000 -0.0000  0.0004
  89.  C 3 (f3)   0.0000 -0.0000 -0.0000  0.0000 -0.0000  0.0000 -0.0001 -0.0002
  90.  C 3 (f4)   0.0000  0.0000 -0.0000 -0.0000  0.0000 -0.0000 -0.0000 -0.0004
  91.  C 3 (f5)   0.0000 -0.0000  0.0000  0.0000 -0.0000 -0.0000  0.0001  0.0001
  92.  C 3 (f6)   0.0001 -0.0000 -0.0000 -0.0000 -0.0000  0.0000  0.0000 -0.0002
  93.  C 3 (f7)  -0.0000 -0.0000  0.0000  0.0000 -0.0000  0.0000 -0.0000  0.0002
  94.  C 4 (S)   -0.0001  0.0001 -0.0001  0.0002  0.0001  0.0004  0.0001  0.0000
  95.  C 4 (S)    0.0003 -0.0003 -0.0009 -0.0009 -0.0006 -0.0010 -0.0017 -0.0001
  96.  C 4 (S)    0.0000  0.0001  0.0001  0.0001  0.0000  0.0000  0.0001  0.0007
  97.  C 4 (S)    0.0000  0.0000  0.0000 -0.0000  0.0000 -0.0000  0.0001 -0.0002
  98.  C 4 (S)   -0.0000 -0.0000  0.0000  0.0000  0.0000  0.0000  0.0000  0.0001
  99.  C 4 (px)   0.0003  0.0008 -0.0006  0.0029 -0.0003  0.0036 -0.0013  0.0004
 100.  C 4 (px)   0.0000  0.0001 -0.0000 -0.0001  0.0001 -0.0002  0.0001  0.0002
 101.  C 4 (px)   0.0000 -0.0000 -0.0000 -0.0000  0.0000  0.0000  0.0000 -0.0000
 102.  C 4 (py)  -0.0011  0.0004 -0.0001 -0.0006  0.0014 -0.0025  0.0000  0.0012
 103.  C 4 (py)   0.0001 -0.0000 -0.0001  0.0001  0.0000  0.0001 -0.0001 -0.0005
 104.  C 4 (py)  -0.0000  0.0000  0.0000 -0.0000  0.0000 -0.0000  0.0001  0.0006
 105.  C 4 (pz)  -0.0013 -0.0003  0.0003 -0.0001 -0.0010  0.0011  0.0014 -0.0004
 106.  C 4 (pz)   0.0001  0.0001 -0.0000  0.0000  0.0001 -0.0001  0.0000  0.0002
 107.  C 4 (pz)   0.0000 -0.0000  0.0000 -0.0000  0.0000 -0.0000  0.0000 -0.0003
 108.  C 4 (d1)  -0.0000  0.0000 -0.0001  0.0001  0.0000  0.0001 -0.0002  0.0002
 109.  C 4 (d1)   0.0000 -0.0000  0.0000  0.0001 -0.0000  0.0001  0.0000 -0.0003
 110.  C 4 (d2)   0.0001 -0.0000 -0.0000 -0.0001 -0.0000 -0.0001  0.0000 -0.0002
 111.  C 4 (d2)  -0.0000  0.0000  0.0000  0.0000  0.0000  0.0000  0.0000  0.0001
 112.  C 4 (d3)  -0.0000  0.0000 -0.0000 -0.0000 -0.0000  0.0000 -0.0000 -0.0004
 113.  C 4 (d3)   0.0000 -0.0000 -0.0000 -0.0000 -0.0000  0.0001  0.0000  0.0000
 114.  C 4 (d4)  -0.0001  0.0000  0.0000 -0.0000  0.0000 -0.0001  0.0000  0.0005
 115.  C 4 (d4)   0.0000 -0.0000 -0.0000  0.0000  0.0000  0.0000 -0.0000 -0.0001
 116.  C 4 (d5)  -0.0000 -0.0000 -0.0000 -0.0000 -0.0000 -0.0000  0.0000  0.0002
 117.  C 4 (d5)  -0.0000 -0.0000 -0.0000 -0.0000 -0.0000  0.0000 -0.0000 -0.0002
 118.  C 4 (f1)  -0.0000 -0.0000 -0.0000 -0.0000 -0.0000 -0.0000 -0.0000 -0.0000
 119.  C 4 (f2)  -0.0000 -0.0000 -0.0000  0.0000  0.0000 -0.0000 -0.0000  0.0000
 120.  C 4 (f3)   0.0000  0.0000 -0.0000 -0.0000  0.0000 -0.0000 -0.0000 -0.0001
 121.  C 4 (f4)   0.0000  0.0000 -0.0000 -0.0000  0.0000  0.0000 -0.0000 -0.0002
 122.  C 4 (f5)  -0.0000  0.0000  0.0000 -0.0000  0.0000 -0.0000 -0.0000 -0.0001
 123.  C 4 (f6)  -0.0000  0.0000 -0.0000  0.0000  0.0000 -0.0000 -0.0000 -0.0001
 124.  C 4 (f7)   0.0000 -0.0000 -0.0000 -0.0000 -0.0000  0.0000 -0.0001 -0.0000
 125.  H 5 (S)    0.0004 -0.0001  0.0001 -0.0021  0.0006 -0.0038  0.0007  0.0011
 126.  H 5 (S)   -0.0000 -0.0000 -0.0000  0.0000 -0.0000  0.0001 -0.0002  0.0001
 127.  H 5 (S)    0.0000  0.0000 -0.0000 -0.0000  0.0000  0.0000 -0.0000 -0.0004
 128.  H 5 (px)   0.0000  0.0000  0.0000 -0.0000  0.0000 -0.0001  0.0000 -0.0001
 129.  H 5 (py)  -0.0000  0.0000 -0.0000  0.0000  0.0000 -0.0000 -0.0000  0.0000
 130.  H 5 (pz)   0.0000 -0.0000 -0.0000 -0.0000 -0.0000 -0.0000  0.0000 -0.0000
 131.  H 6 (S)   -0.0009 -0.0006 -0.0005 -0.0009 -0.0009  0.0002  0.0000  0.0002
 132.  H 6 (S)   -0.0001  0.0001  0.0000  0.0000  0.0000 -0.0000 -0.0000  0.0000
 133.  H 6 (S)   -0.0000  0.0000  0.0000  0.0000 -0.0000  0.0000  0.0000 -0.0001
 134.  H 6 (px)  -0.0000  0.0000 -0.0000  0.0000 -0.0000  0.0000 -0.0000  0.0001
 135.  H 6 (py)   0.0000  0.0000 -0.0000 -0.0000  0.0000 -0.0000 -0.0000 -0.0001
 136.  H 6 (pz)   0.0000  0.0000  0.0000  0.0000  0.0000 -0.0000  0.0000 -0.0001
 137.  C 7 (S)   -0.0001  0.0001  0.0001 -0.0000 -0.0001  0.0001  0.0003 -0.0000
 138.  C 7 (S)    0.0005 -0.0001 -0.0009  0.0001  0.0006 -0.0005 -0.0018 -0.0001
 139.  C 7 (S)    0.0000  0.0001 -0.0000 -0.0000  0.0000  0.0000 -0.0000 -0.0004
 140.  C 7 (S)    0.0000  0.0000  0.0000 -0.0001  0.0000  0.0000  0.0000 -0.0008
 141.  C 7 (S)    0.0000 -0.0000  0.0000  0.0000 -0.0000 -0.0000  0.0000  0.0000
 142.  C 7 (px)   0.0001 -0.0004 -0.0007 -0.0010 -0.0003 -0.0005  0.0000  0.0003
 143.  C 7 (px)   0.0000 -0.0000  0.0000 -0.0001 -0.0000 -0.0000  0.0001 -0.0006
 144.  C 7 (px)  -0.0000 -0.0000 -0.0000 -0.0000 -0.0000  0.0000 -0.0000 -0.0001
 145.  C 7 (py)  -0.0005 -0.0001  0.0019 -0.0014  0.0004 -0.0005  0.0026 -0.0003
 146.  C 7 (py)   0.0001 -0.0000 -0.0000  0.0001  0.0000 -0.0001 -0.0000  0.0010
 147.  C 7 (py)   0.0000 -0.0000  0.0000  0.0000 -0.0000  0.0000  0.0000  0.0007
 148.  C 7 (pz)   0.0002  0.0008 -0.0004  0.0004  0.0005  0.0009  0.0001 -0.0007
 149.  C 7 (pz)  -0.0000  0.0000 -0.0000  0.0000 -0.0000  0.0000  0.0000  0.0002
 150.  C 7 (pz)   0.0000  0.0000  0.0000 -0.0000  0.0000  0.0000  0.0000 -0.0002
 151.  C 7 (d1)   0.0000  0.0000 -0.0001  0.0000 -0.0000  0.0000 -0.0001 -0.0001
 152.  C 7 (d1)   0.0000  0.0000  0.0000  0.0000 -0.0000  0.0000 -0.0000 -0.0001
 153.  C 7 (d2)  -0.0000  0.0000 -0.0000 -0.0000  0.0000  0.0000  0.0000  0.0000
 154.  C 7 (d2)   0.0000 -0.0000  0.0000 -0.0000  0.0000 -0.0000  0.0000  0.0000
 155.  C 7 (d3)  -0.0000 -0.0000 -0.0000 -0.0000 -0.0000  0.0000 -0.0000  0.0000
 156.  C 7 (d3)   0.0000  0.0000 -0.0000 -0.0000  0.0000 -0.0001 -0.0000  0.0001
 157.  C 7 (d4)   0.0000  0.0000 -0.0001  0.0001  0.0000 -0.0000 -0.0001  0.0000
 158.  C 7 (d4)   0.0000  0.0000 -0.0000 -0.0000  0.0000 -0.0000  0.0000 -0.0001
 159.  C 7 (d5)  -0.0001 -0.0000 -0.0001 -0.0000  0.0000 -0.0000 -0.0001  0.0008
 160.  C 7 (d5)   0.0000 -0.0000  0.0000 -0.0000 -0.0000  0.0000  0.0001 -0.0005
 161.  C 7 (f1)  -0.0000 -0.0000  0.0000 -0.0000 -0.0000  0.0000  0.0000  0.0001
 162.  C 7 (f2)  -0.0000  0.0000 -0.0000 -0.0000  0.0000 -0.0000 -0.0000  0.0000
 163.  C 7 (f3)  -0.0000  0.0000  0.0000 -0.0000 -0.0000  0.0000  0.0000 -0.0002
 164.  C 7 (f4)   0.0000 -0.0000 -0.0000  0.0000  0.0000  0.0000 -0.0000 -0.0001
 165.  C 7 (f5)   0.0000  0.0000 -0.0000 -0.0000  0.0000 -0.0000 -0.0000 -0.0002
 166.  C 7 (f6)  -0.0000 -0.0000 -0.0000 -0.0000 -0.0000 -0.0000 -0.0000  0.0001
 167.  C 7 (f7)  -0.0000  0.0000  0.0000 -0.0000 -0.0000  0.0000  0.0000  0.0000
 168.  C 8 (S)   -0.0001  0.0000  0.0001  0.0001 -0.0000  0.0001 -0.0000 -0.0000
 169.  C 8 (S)    0.0003  0.0001 -0.0008 -0.0009  0.0006 -0.0008 -0.0005  0.0008
 170.  C 8 (S)    0.0000  0.0000 -0.0000  0.0000 -0.0000  0.0001 -0.0000 -0.0007
 171.  C 8 (S)    0.0000  0.0000 -0.0000 -0.0000  0.0000  0.0000 -0.0000 -0.0007
 172.  C 8 (S)    0.0000 -0.0000  0.0000  0.0000 -0.0000  0.0000  0.0000  0.0000
 173.  C 8 (px)  -0.0002 -0.0000  0.0008  0.0002 -0.0003  0.0003  0.0004  0.0009
 174.  C 8 (px)  -0.0000 -0.0001 -0.0000 -0.0000 -0.0000 -0.0000 -0.0000  0.0004
 175.  C 8 (px)   0.0000 -0.0000  0.0000  0.0000  0.0000 -0.0000  0.0000 -0.0002
 176.  C 8 (py)  -0.0001  0.0007  0.0003 -0.0001 -0.0000  0.0007 -0.0011 -0.0007
 177.  C 8 (py)   0.0001 -0.0000  0.0001 -0.0000 -0.0000 -0.0001  0.0002  0.0014
 178.  C 8 (py)   0.0000 -0.0000  0.0000  0.0000 -0.0000  0.0000  0.0000  0.0005
 179.  C 8 (pz)  -0.0005 -0.0001  0.0005 -0.0000  0.0001 -0.0001  0.0011 -0.0015
 180.  C 8 (pz)   0.0000  0.0000 -0.0000  0.0000  0.0000  0.0000  0.0000  0.0002
 181.  C 8 (pz)  -0.0000 -0.0000 -0.0000 -0.0000  0.0000 -0.0000 -0.0000  0.0001
 182.  C 8 (d1)  -0.0000  0.0000  0.0000  0.0000  0.0000  0.0000 -0.0000  0.0000
 183.  C 8 (d1)  -0.0000 -0.0000  0.0000  0.0000 -0.0000  0.0000 -0.0000  0.0000
 184.  C 8 (d2)   0.0000 -0.0000 -0.0000 -0.0000  0.0000 -0.0000 -0.0000  0.0001
 185.  C 8 (d2)  -0.0000  0.0000 -0.0000 -0.0000  0.0000 -0.0000 -0.0000  0.0001
 186.  C 8 (d3)   0.0000  0.0000  0.0000 -0.0000  0.0000 -0.0000 -0.0000 -0.0001
 187.  C 8 (d3)   0.0000 -0.0000 -0.0000  0.0000 -0.0000  0.0000 -0.0000  0.0000
 188.  C 8 (d4)   0.0000  0.0000 -0.0001 -0.0000  0.0000 -0.0001 -0.0001  0.0004
 189.  C 8 (d4)   0.0000  0.0000  0.0000 -0.0000 -0.0000  0.0000  0.0000 -0.0002
 190.  C 8 (d5)  -0.0001 -0.0000 -0.0000 -0.0000  0.0000 -0.0001 -0.0001  0.0004
 191.  C 8 (d5)   0.0001 -0.0000  0.0000  0.0000 -0.0000  0.0000  0.0001 -0.0003
 192.  C 8 (f1)   0.0000  0.0000 -0.0000 -0.0000  0.0000 -0.0000 -0.0000 -0.0001
 193.  C 8 (f2)  -0.0000 -0.0000  0.0000  0.0000 -0.0000  0.0000  0.0000 -0.0000
 194.  C 8 (f3)   0.0000  0.0000  0.0000  0.0000 -0.0000  0.0000  0.0000 -0.0001
 195.  C 8 (f4)  -0.0000 -0.0000  0.0000  0.0000 -0.0000  0.0000  0.0000 -0.0002
 196.  C 8 (f5)   0.0000  0.0000  0.0000 -0.0000  0.0000 -0.0000  0.0000 -0.0001
 197.  C 8 (f6)   0.0000  0.0000  0.0000  0.0000 -0.0000  0.0000  0.0000 -0.0000
 198.  C 8 (f7)  -0.0000 -0.0000  0.0000  0.0000 -0.0000  0.0000  0.0000 -0.0002
 199.  C 9 (S)   -0.0001 -0.0003 -0.0002 -0.0000  0.0002 -0.0001  0.0002 -0.0000
 200.  C 9 (S)    0.0008  0.0022  0.0009 -0.0008 -0.0004  0.0004 -0.0009 -0.0046
 201.  C 9 (S)   -0.0001  0.0001 -0.0000  0.0000  0.0001 -0.0001 -0.0001 -0.0055
 202.  C 9 (S)    0.0000  0.0000 -0.0000 -0.0000  0.0000 -0.0000 -0.0000 -0.0046
 203.  C 9 (S)    0.0000 -0.0000 -0.0000 -0.0000 -0.0000  0.0000 -0.0000 -0.0001
 204.  C 9 (px)   0.0005 -0.0003  0.0010 -0.0005  0.0007 -0.0015 -0.0000  0.0027
 205.  C 9 (px)   0.0001 -0.0002 -0.0002  0.0000 -0.0000 -0.0000 -0.0001  0.0146
 206.  C 9 (px)   0.0000  0.0000  0.0000 -0.0001 -0.0000  0.0000  0.0000  0.0030
 207.  C 9 (py)  -0.0001 -0.0025 -0.0022  0.0005  0.0010 -0.0009 -0.0001  0.0033
 208.  C 9 (py)   0.0001 -0.0001 -0.0001 -0.0001  0.0000  0.0000  0.0000  0.0047
 209.  C 9 (py)  -0.0000 -0.0000 -0.0000 -0.0000 -0.0000 -0.0000 -0.0001  0.0020
 210.  C 9 (pz)  -0.0006 -0.0043  0.0007  0.0012 -0.0021  0.0035  0.0012  0.0025
 211.  C 9 (pz)   0.0001  0.0002 -0.0000 -0.0002  0.0001  0.0001 -0.0002  0.0041
 212.  C 9 (pz)  -0.0001 -0.0000  0.0000 -0.0001 -0.0000  0.0001 -0.0000  0.0007
 213.  C 9 (d1)  -0.0000 -0.0001 -0.0002 -0.0000 -0.0000  0.0001 -0.0002 -0.0023
 214.  C 9 (d1)  -0.0000  0.0001 -0.0000 -0.0000  0.0000 -0.0000 -0.0000 -0.0002
 215.  C 9 (d2)  -0.0001  0.0000 -0.0001 -0.0001  0.0001 -0.0000 -0.0001 -0.0030
 216.  C 9 (d2)   0.0000 -0.0001  0.0000  0.0001 -0.0001  0.0000  0.0001  0.0001
 217.  C 9 (d3)  -0.0000  0.0001  0.0000 -0.0001  0.0000 -0.0001 -0.0000 -0.0008
 218.  C 9 (d3)   0.0000 -0.0000 -0.0000  0.0000 -0.0000 -0.0000 -0.0000 -0.0002
 219.  C 9 (d4)   0.0001  0.0001  0.0000 -0.0001 -0.0001  0.0001  0.0000 -0.0042
 220.  C 9 (d4)  -0.0000  0.0000  0.0001 -0.0000  0.0000  0.0000  0.0001  0.0001
 221.  C 9 (d5)  -0.0000 -0.0001  0.0001  0.0000 -0.0001  0.0001  0.0001  0.0023
 222.  C 9 (d5)   0.0000 -0.0001 -0.0000  0.0000 -0.0000  0.0000  0.0001 -0.0004
 223.  C 9 (f1)  -0.0000  0.0000 -0.0000 -0.0000  0.0000 -0.0000 -0.0000 -0.0009
 224.  C 9 (f2)   0.0000 -0.0000 -0.0000  0.0000 -0.0000  0.0000  0.0000 -0.0009
 225.  C 9 (f3)   0.0000 -0.0000 -0.0000  0.0000  0.0000 -0.0000 -0.0000 -0.0002
 226.  C 9 (f4)   0.0000 -0.0000  0.0000  0.0000 -0.0000  0.0000  0.0000  0.0012
 227.  C 9 (f5)   0.0000 -0.0000  0.0000  0.0000 -0.0000  0.0000  0.0000  0.0006
 228.  C 9 (f6)  -0.0000  0.0000  0.0000  0.0000  0.0000 -0.0000 -0.0000  0.0011
 229.  C 9 (f7)  -0.0000 -0.0000  0.0000  0.0000  0.0000 -0.0000  0.0000  0.0010
 230.  H10 (S)    0.0012  0.0030  0.0021 -0.0011  0.0004 -0.0010  0.0005  0.0012
 231.  H10 (S)   -0.0001  0.0000 -0.0001  0.0000  0.0000 -0.0001 -0.0002  0.0004
 232.  H10 (S)    0.0000  0.0000 -0.0000  0.0000  0.0000 -0.0000  0.0000  0.0001
 233.  H10 (px)  -0.0001 -0.0000 -0.0000  0.0000  0.0000 -0.0000 -0.0000  0.0009
 234.  H10 (py)  -0.0000  0.0000 -0.0000 -0.0000  0.0000 -0.0000 -0.0000  0.0003
 235.  H10 (pz)   0.0000  0.0000  0.0001 -0.0000 -0.0000  0.0000  0.0000  0.0007
 236.  H11 (S)    0.0003 -0.0021  0.0012  0.0005 -0.0020  0.0026  0.0012 -0.0006
 237.  H11 (S)   -0.0001  0.0001  0.0000 -0.0000  0.0001 -0.0000 -0.0001  0.0002
 238.  H11 (S)    0.0000 -0.0000 -0.0000 -0.0000  0.0000  0.0000  0.0000  0.0003
 239.  H11 (px)   0.0000 -0.0000 -0.0000 -0.0000  0.0000 -0.0000  0.0000  0.0006
 240.  H11 (py)   0.0000 -0.0001 -0.0000  0.0000 -0.0000  0.0000 -0.0000  0.0000
 241.  H11 (pz)  -0.0000  0.0000 -0.0000 -0.0000  0.0000 -0.0000 -0.0000  0.0000
 242.  H12 (S)    0.0010  0.0005  0.0009  0.0011  0.0021 -0.0007  0.0023 -0.0018
 243.  H12 (S)   -0.0000  0.0000 -0.0001  0.0000  0.0001 -0.0001 -0.0001  0.0009
 244.  H12 (S)   -0.0000 -0.0000  0.0000  0.0000 -0.0000  0.0000 -0.0000 -0.0007
 245.  H12 (px)   0.0000  0.0000  0.0000  0.0000  0.0000 -0.0000  0.0001 -0.0004
 246.  H12 (py)  -0.0000  0.0000  0.0000  0.0000 -0.0000  0.0000 -0.0000 -0.0004
 247.  H12 (pz)   0.0000  0.0000 -0.0000 -0.0000 -0.0000 -0.0000 -0.0000 -0.0000
 248.  H13 (S)    0.0007 -0.0014 -0.0018 -0.0016  0.0004  0.0021  0.0018  0.0030
 249.  H13 (S)   -0.0002  0.0001 -0.0000 -0.0001  0.0002 -0.0001 -0.0000  0.0007
 250.  H13 (S)   -0.0000 -0.0000  0.0000 -0.0000 -0.0000  0.0000 -0.0000 -0.0003
 251.  H13 (px)  -0.0001  0.0000 -0.0000 -0.0001  0.0000 -0.0001  0.0000 -0.0001
 252.  H13 (py)   0.0000 -0.0000 -0.0000  0.0000 -0.0000  0.0001 -0.0000 -0.0003
 253.  H13 (pz)   0.0000 -0.0000 -0.0000 -0.0000  0.0000  0.0000  0.0001  0.0002
 254.  C14 (S)   -0.0002  0.0000  0.0002  0.0001 -0.0000  0.0001  0.0000 -0.0000
 255.  C14 (S)    0.0006  0.0001 -0.0010 -0.0006  0.0004 -0.0005 -0.0012 -0.0001
 256.  C14 (S)   -0.0000  0.0000  0.0000  0.0000  0.0000 -0.0000  0.0000 -0.0006
 257.  C14 (S)    0.0000  0.0000  0.0000 -0.0000 -0.0000  0.0000  0.0000 -0.0013
 258.  C14 (S)    0.0000  0.0000  0.0000  0.0000 -0.0000  0.0000  0.0000  0.0001
 259.  C14 (px)   0.0004  0.0008  0.0005 -0.0004 -0.0001  0.0004  0.0001  0.0018
 260.  C14 (px)   0.0000 -0.0001 -0.0001  0.0000  0.0000 -0.0001 -0.0001  0.0026
 261.  C14 (px)  -0.0000  0.0000  0.0000 -0.0000  0.0000 -0.0000  0.0000  0.0004
 262.  C14 (py)  -0.0001  0.0004  0.0020  0.0001 -0.0009  0.0010  0.0021 -0.0012
 263.  C14 (py)   0.0001 -0.0000 -0.0000 -0.0000 -0.0000  0.0001 -0.0001  0.0012
 264.  C14 (py)  -0.0000  0.0000  0.0000  0.0000 -0.0000  0.0000  0.0000  0.0004
 265.  C14 (pz)   0.0001 -0.0007 -0.0007 -0.0004  0.0004 -0.0006  0.0002  0.0007
 266.  C14 (pz)  -0.0000 -0.0001  0.0001  0.0000 -0.0000  0.0000  0.0001  0.0011
 267.  C14 (pz)  -0.0000 -0.0000 -0.0000 -0.0000  0.0000 -0.0000  0.0000  0.0005
 268.  C14 (d1)   0.0000  0.0000  0.0001 -0.0000 -0.0000  0.0000  0.0001  0.0004
 269.  C14 (d1)  -0.0000 -0.0000 -0.0000  0.0000 -0.0000  0.0000 -0.0000 -0.0011
 270.  C14 (d2)   0.0001 -0.0000 -0.0000 -0.0000 -0.0000  0.0000 -0.0000 -0.0005
 271.  C14 (d2)  -0.0000  0.0000  0.0000  0.0000  0.0000  0.0000  0.0000  0.0002
 272.  C14 (d3)  -0.0000 -0.0000  0.0000  0.0000 -0.0000  0.0000  0.0001  0.0001
 273.  C14 (d3)   0.0000  0.0001  0.0000 -0.0000  0.0000 -0.0001 -0.0000 -0.0003
 274.  C14 (d4)  -0.0001  0.0000  0.0001 -0.0000 -0.0000  0.0000  0.0001  0.0006
 275.  C14 (d4)   0.0000 -0.0000  0.0000  0.0000 -0.0000  0.0000  0.0000 -0.0001
 276.  C14 (d5)   0.0000  0.0000  0.0000  0.0000 -0.0000  0.0000  0.0000 -0.0001
 277.  C14 (d5)  -0.0000 -0.0000  0.0000 -0.0000 -0.0000  0.0000  0.0000  0.0004
 278.  C14 (f1)  -0.0000 -0.0000  0.0000  0.0000 -0.0000  0.0000  0.0000  0.0000
 279.  C14 (f2)   0.0000 -0.0000  0.0000  0.0000 -0.0000  0.0000  0.0000 -0.0000
 280.  C14 (f3)   0.0000  0.0000 -0.0000 -0.0000  0.0000 -0.0000 -0.0000  0.0001
 281.  C14 (f4)  -0.0000 -0.0000  0.0000  0.0000 -0.0000  0.0000  0.0000  0.0003
 282.  C14 (f5)  -0.0000  0.0000  0.0000 -0.0000  0.0000 -0.0000 -0.0000  0.0001
 283.  C14 (f6)   0.0000 -0.0000  0.0000  0.0000 -0.0000  0.0000  0.0000  0.0002
 284.  C14 (f7)   0.0000 -0.0000 -0.0000 -0.0000  0.0000 -0.0000 -0.0000 -0.0001
 285.  H15 (S)    0.0006  0.0005  0.0004 -0.0005 -0.0001  0.0001  0.0009 -0.0028
 286.  H15 (S)   -0.0000 -0.0000 -0.0000  0.0000  0.0000  0.0000 -0.0001  0.0006
 287.  H15 (S)    0.0000  0.0000 -0.0000 -0.0000 -0.0000  0.0000 -0.0000 -0.0005
 288.  H15 (px)  -0.0000 -0.0000 -0.0000  0.0000  0.0000  0.0000 -0.0000  0.0003
 289.  H15 (py)  -0.0000  0.0000  0.0000  0.0000 -0.0000  0.0000 -0.0000 -0.0002
 290.  H15 (pz)  -0.0000  0.0000 -0.0000 -0.0000  0.0000 -0.0000 -0.0000  0.0004
 291.  H16 (S)    0.0002  0.0001  0.0004  0.0001 -0.0005  0.0008 -0.0002  0.0007
 292.  H16 (S)   -0.0000  0.0001 -0.0000  0.0000  0.0000 -0.0000 -0.0001  0.0005
 293.  H16 (S)    0.0000 -0.0000  0.0000  0.0000 -0.0000 -0.0000  0.0000  0.0000
 294.  H16 (px)   0.0000  0.0000  0.0000  0.0000 -0.0000  0.0000  0.0000  0.0000
 295.  H16 (py)  -0.0000 -0.0000  0.0000 -0.0000 -0.0000  0.0000  0.0000  0.0001
 296.  H16 (pz)  -0.0000 -0.0000  0.0000  0.0000 -0.0000  0.0000 -0.0000  0.0003
 297.  H17 (S)    0.0001 -0.0002  0.0015 -0.0006  0.0002 -0.0000  0.0018 -0.0003
 298.  H17 (S)   -0.0000  0.0000 -0.0001  0.0000  0.0000 -0.0000 -0.0001  0.0003
 299.  H17 (S)    0.0000  0.0000  0.0000 -0.0000  0.0000  0.0000  0.0000 -0.0006
 300.  H17 (px)   0.0000 -0.0000  0.0000 -0.0000 -0.0000  0.0000  0.0000 -0.0001
 301.  H17 (py)   0.0000  0.0000 -0.0000  0.0000 -0.0000 -0.0000 -0.0001  0.0002
 302.  H17 (pz)   0.0000  0.0000  0.0000 -0.0000  0.0000 -0.0000 -0.0000  0.0001
 303.  H18 (S)   -0.0000 -0.0004  0.0001 -0.0004  0.0001 -0.0005  0.0010  0.0002
 304.  H18 (S)   -0.0001  0.0001 -0.0000 -0.0000  0.0001 -0.0001 -0.0001  0.0001
 305.  H18 (S)    0.0000 -0.0000  0.0000  0.0000 -0.0000  0.0000  0.0000  0.0002
 306.  H18 (px)  -0.0000 -0.0000 -0.0000 -0.0000  0.0000 -0.0000  0.0000  0.0000
 307.  H18 (py)  -0.0000  0.0000 -0.0000 -0.0000  0.0000 -0.0000 -0.0000 -0.0000
 308.  H18 (pz)  -0.0000  0.0000 -0.0000  0.0000  0.0000 -0.0000 -0.0001  0.0001
 309.  H19 (S)    0.0002 -0.0008 -0.0008 -0.0000 -0.0003 -0.0006 -0.0012 -0.0004
 310.  H19 (S)   -0.0001  0.0001 -0.0000  0.0000  0.0001 -0.0001 -0.0001  0.0007
 311.  H19 (S)   -0.0000 -0.0000  0.0000  0.0000 -0.0000  0.0000  0.0000  0.0000
 312.  H19 (px)  -0.0000  0.0000  0.0000 -0.0000  0.0000 -0.0000  0.0000 -0.0001
 313.  H19 (py)  -0.0000  0.0000 -0.0000 -0.0000  0.0000 -0.0000 -0.0000  0.0002
 314.  H19 (pz)   0.0000 -0.0000 -0.0000  0.0000 -0.0000 -0.0000 -0.0000 -0.0003
 315.  H20 (S)    0.0002  0.0004  0.0002 -0.0001  0.0000  0.0004 -0.0004  0.0003
 316.  H20 (S)   -0.0000  0.0000 -0.0000 -0.0000  0.0000 -0.0000 -0.0001  0.0002
 317.  H20 (S)    0.0000  0.0000  0.0000 -0.0000 -0.0000  0.0000  0.0000 -0.0005
 318.  H20 (px)  -0.0000 -0.0000  0.0000  0.0000 -0.0000  0.0000  0.0000 -0.0000
 319.  H20 (py)  -0.0000 -0.0000 -0.0000 -0.0000  0.0000 -0.0000 -0.0000  0.0001
 320.  H20 (pz)   0.0000 -0.0000  0.0000  0.0000 -0.0000 -0.0000  0.0000  0.0001
 321.  H21 (S)    0.0025 -0.0035 -0.0016 -0.0014 -0.0023  0.0026  0.0020 -0.0055
 322.  H21 (S)   -0.0002  0.0001 -0.0000 -0.0002  0.0001 -0.0001 -0.0001 -0.0090
 323.  H21 (S)   -0.0000 -0.0000 -0.0000  0.0000  0.0000 -0.0001  0.0000 -0.0074
 324.  H21 (px)   0.0001 -0.0000 -0.0000  0.0001 -0.0000  0.0000 -0.0000 -0.0008
 325.  H21 (py)   0.0000  0.0000  0.0001  0.0000 -0.0000 -0.0000  0.0002  0.0001
 326.  H21 (pz)   0.0001 -0.0001 -0.0000 -0.0000 -0.0001  0.0001  0.0001 -0.0034
 327.  H22 (S)    0.0111 -0.0024 -0.0016  0.0042 -0.0032  0.0032  0.0005  0.0038
 328.  H22 (S)    0.0000  0.0002 -0.0000  0.0001  0.0001 -0.0001 -0.0001  0.0003
 329.  H22 (S)   -0.0000 -0.0000  0.0000  0.0001 -0.0000  0.0000 -0.0000  0.0002
 330.  H22 (px)  -0.0001  0.0000  0.0000 -0.0000  0.0000  0.0000 -0.0000 -0.0008
 331.  H22 (py)  -0.0000  0.0000  0.0001  0.0000 -0.0000  0.0000  0.0002 -0.0001
 332.  H22 (pz)  -0.0003  0.0001  0.0000 -0.0001  0.0001 -0.0001 -0.0000  0.0003

          NAO       33      34      35      36      37      38      39      40
      ---------- ------- ------- ------- ------- ------- ------- ------- -------
   1.  C 1 (S)    0.0010 -0.0099 -0.0044  0.0003 -0.0112  0.0190  0.0018  0.0067
   2.  C 1 (S)    0.3486 -0.0052  0.0058 -0.0005 -0.4017  0.0034  0.0099 -0.0736
   3.  C 1 (S)   -0.0052  0.0014  0.0000 -0.0000 -0.0101 -0.0015 -0.0000 -0.0082
   4.  C 1 (S)    0.0058  0.0000  0.0001  0.0000  0.0051  0.0001 -0.0000 -0.0074
   5.  C 1 (S)   -0.0005 -0.0000  0.0000 -0.0000  0.0002  0.0001  0.0000 -0.0001
   6.  C 1 (px)   0.4017  0.0101 -0.0051 -0.0002 -0.3224 -0.0108  0.0012  0.0844
   7.  C 1 (px)  -0.0034  0.0015 -0.0001 -0.0001 -0.0108 -0.0006  0.0001  0.0115
   8.  C 1 (px)  -0.0099  0.0000  0.0000 -0.0000  0.0012  0.0001  0.0000 -0.0005
   9.  C 1 (py)  -0.0736 -0.0082 -0.0074 -0.0001 -0.0845 -0.0115  0.0005  0.9279
  10.  C 1 (py)   0.0078  0.0005  0.0002  0.0000  0.0193  0.0005 -0.0002 -0.0299
  11.  C 1 (py)  -0.0088 -0.0001 -0.0002  0.0000  0.0048  0.0002 -0.0001  0.0048
  12.  C 1 (pz)  -0.3185 -0.0263  0.0009  0.0002  0.3486  0.0524  0.0045  0.0272
  13.  C 1 (pz)   0.0025  0.0004 -0.0001 -0.0000  0.0398  0.0002 -0.0002  0.0012
  14.  C 1 (pz)   0.0089 -0.0002  0.0000  0.0000  0.0036  0.0004  0.0000  0.0008
  15.  C 1 (d1)   0.0070  0.0001 -0.0002  0.0000 -0.0054 -0.0003 -0.0000  0.0084
  16.  C 1 (d1)  -0.0017 -0.0002 -0.0001 -0.0000  0.0002  0.0003 -0.0000  0.0123
  17.  C 1 (d2)  -0.0332 -0.0010  0.0002 -0.0000  0.0110  0.0013  0.0002  0.0094
  18.  C 1 (d2)  -0.0032 -0.0001  0.0000  0.0000  0.0100  0.0006 -0.0001 -0.0026
  19.  C 1 (d3)   0.0007 -0.0002  0.0001  0.0000  0.0069  0.0011  0.0000 -0.0140
  20.  C 1 (d3)   0.0006  0.0001  0.0001 -0.0000 -0.0006 -0.0002  0.0000 -0.0078
  21.  C 1 (d4)   0.0160 -0.0001  0.0001  0.0000 -0.0176 -0.0005  0.0001  0.0027
  22.  C 1 (d4)   0.0015  0.0003  0.0000 -0.0000  0.0024 -0.0003  0.0000  0.0011
  23.  C 1 (d5)   0.0002 -0.0001  0.0001 -0.0000  0.0065  0.0008  0.0002 -0.0103
  24.  C 1 (d5)   0.0020 -0.0006  0.0000  0.0000 -0.0105  0.0006  0.0001  0.0027
  25.  C 1 (f1)   0.0031 -0.0003  0.0001 -0.0000 -0.0021  0.0004  0.0001  0.0004
  26.  C 1 (f2)   0.0019  0.0001  0.0000 -0.0000  0.0006 -0.0002  0.0000 -0.0003
  27.  C 1 (f3)  -0.0014 -0.0000 -0.0001 -0.0000 -0.0000 -0.0002 -0.0000  0.0068
  28.  C 1 (f4)  -0.0054 -0.0002 -0.0000  0.0000  0.0044  0.0004  0.0000  0.0017
  29.  C 1 (f5)  -0.0010  0.0001  0.0000 -0.0000 -0.0008 -0.0001  0.0000 -0.0013
  30.  C 1 (f6)   0.0046 -0.0000 -0.0000  0.0000 -0.0027  0.0000  0.0000  0.0013
  31.  C 1 (f7)  -0.0016 -0.0002 -0.0001 -0.0000 -0.0015 -0.0001  0.0000  0.0125
  32.  C 2 (S)   -0.0000 -0.0000 -0.0000 -0.0000  0.0101  0.0009  0.0002 -0.0065
  33.  C 2 (S)    0.9865  0.0000  0.0000  0.0000 -0.0051 -0.0054 -0.0001 -0.0294
  34.  C 2 (S)    0.0000  0.0018 -0.0000 -0.0000 -0.0046 -0.0014 -0.0002 -0.0058
  35.  C 2 (S)    0.0000 -0.0000  0.0002  0.0000 -0.0017  0.0001  0.0001 -0.0073
  36.  C 2 (S)    0.0000 -0.0000  0.0000  0.0000  0.0004  0.0000 -0.0000 -0.0000
  37.  C 2 (px)  -0.0051 -0.0046 -0.0017  0.0004  1.0286  0.0285 -0.0084 -0.0128
  38.  C 2 (px)  -0.0054 -0.0014  0.0001  0.0000  0.0285  0.0040  0.0002 -0.0045
  39.  C 2 (px)  -0.0001 -0.0002  0.0001 -0.0000 -0.0084  0.0002  0.0002 -0.0005
  40.  C 2 (py)  -0.0294 -0.0058 -0.0073 -0.0000 -0.0128 -0.0045 -0.0005  1.0029
  41.  C 2 (py)  -0.0032  0.0007  0.0003  0.0000  0.0102  0.0010 -0.0000 -0.0282
  42.  C 2 (py)  -0.0123 -0.0001 -0.0001  0.0000 -0.0017  0.0001 -0.0000  0.0055
  43.  C 2 (pz)  -0.0931  0.0240 -0.0011 -0.0010 -0.0137 -0.0129  0.0019  0.0070
  44.  C 2 (pz)   0.0106 -0.0004 -0.0001 -0.0000 -0.0135  0.0004  0.0001 -0.0002
  45.  C 2 (pz)  -0.0020  0.0003 -0.0001 -0.0000  0.0004 -0.0003 -0.0001 -0.0003
  46.  C 2 (d1)   0.0039  0.0000  0.0000  0.0000  0.0245  0.0004 -0.0002 -0.0074
  47.  C 2 (d1)   0.0032  0.0003  0.0001 -0.0000  0.0018  0.0003  0.0000 -0.0085
  48.  C 2 (d2)   0.0012 -0.0006 -0.0002  0.0001  0.0381  0.0007 -0.0005  0.0109
  49.  C 2 (d2)  -0.0011 -0.0003  0.0000  0.0000  0.0099  0.0005 -0.0001 -0.0026
  50.  C 2 (d3)  -0.0033  0.0003 -0.0002 -0.0000  0.0032 -0.0003 -0.0000  0.0142
  51.  C 2 (d3)   0.0021 -0.0001 -0.0001  0.0000  0.0003  0.0000 -0.0000  0.0086
  52.  C 2 (d4)   0.0144 -0.0001  0.0000 -0.0000 -0.0066 -0.0001  0.0001  0.0032
  53.  C 2 (d4)   0.0050  0.0003 -0.0000 -0.0000  0.0025 -0.0006 -0.0000  0.0002
  54.  C 2 (d5)   0.0135 -0.0000  0.0001 -0.0000 -0.0071 -0.0004  0.0000 -0.0118
  55.  C 2 (d5)   0.0051 -0.0007 -0.0000  0.0000 -0.0052  0.0006  0.0001  0.0023
  56.  C 2 (f1)  -0.0099  0.0002 -0.0000 -0.0000  0.0019 -0.0001 -0.0000 -0.0007
  57.  C 2 (f2)  -0.0033 -0.0002 -0.0000  0.0000 -0.0012  0.0002 -0.0000  0.0000
  58.  C 2 (f3)  -0.0022 -0.0000 -0.0001 -0.0000 -0.0017 -0.0001  0.0000  0.0075
  59.  C 2 (f4)   0.0030  0.0001  0.0000 -0.0000 -0.0014 -0.0001  0.0000 -0.0015
  60.  C 2 (f5)   0.0008  0.0001 -0.0000 -0.0000  0.0035 -0.0001 -0.0000 -0.0017
  61.  C 2 (f6)  -0.0007 -0.0000 -0.0000 -0.0000  0.0097  0.0001 -0.0001 -0.0014
  62.  C 2 (f7)   0.0009 -0.0002 -0.0001  0.0000  0.0044  0.0001 -0.0000  0.0135
  63.  C 3 (S)    0.0025 -0.0000 -0.0013  0.0001  0.0003  0.0011 -0.0003 -0.0039
  64.  C 3 (S)    0.0156 -0.0025  0.0065 -0.0006 -0.0201  0.0043  0.0030 -0.0104
  65.  C 3 (S)   -0.0072  0.0006  0.0000 -0.0000 -0.0009 -0.0011 -0.0001 -0.0036
  66.  C 3 (S)    0.0046  0.0002  0.0001 -0.0000 -0.0009 -0.0003 -0.0000 -0.0012
  67.  C 3 (S)    0.0001 -0.0000  0.0000 -0.0000 -0.0005  0.0000  0.0000 -0.0001
  68.  C 3 (px)   0.0121  0.0027  0.0010  0.0007 -0.0267 -0.0093 -0.0005  0.0151
  69.  C 3 (px)  -0.0031  0.0007 -0.0001 -0.0000 -0.0135 -0.0017  0.0000  0.0166
  70.  C 3 (px)  -0.0015  0.0001 -0.0001  0.0000  0.0025 -0.0001 -0.0001 -0.0034
  71.  C 3 (py)  -0.0073  0.0061 -0.0032  0.0003  0.0171 -0.0069 -0.0016 -0.0411
  72.  C 3 (py)   0.0074 -0.0000 -0.0001 -0.0000 -0.0036  0.0003  0.0001 -0.0002
  73.  C 3 (py)  -0.0012 -0.0000  0.0000  0.0000 -0.0007  0.0002  0.0000 -0.0051
  74.  C 3 (pz)   0.0362 -0.0077  0.0017 -0.0010  0.0150 -0.0127  0.0054 -0.0141
  75.  C 3 (pz)  -0.0184 -0.0011  0.0000  0.0000  0.0246  0.0021 -0.0001  0.0092
  76.  C 3 (pz)   0.0021 -0.0000 -0.0000  0.0000  0.0041 -0.0002 -0.0001  0.0002
  77.  C 3 (d1)  -0.0020 -0.0001 -0.0001 -0.0000 -0.0007 -0.0001  0.0000  0.0168
  78.  C 3 (d1)  -0.0001 -0.0002 -0.0000  0.0000 -0.0018  0.0001  0.0000  0.0023
  79.  C 3 (d2)   0.0028  0.0006  0.0000  0.0000  0.0038 -0.0005 -0.0001 -0.0107
  80.  C 3 (d2)  -0.0040 -0.0004  0.0000  0.0000  0.0038  0.0007  0.0000  0.0052
  81.  C 3 (d3)  -0.0027  0.0000 -0.0001  0.0000 -0.0004  0.0001 -0.0001  0.0012
  82.  C 3 (d3)   0.0014  0.0001 -0.0000 -0.0000 -0.0010 -0.0000 -0.0000  0.0020
  83.  C 3 (d4)   0.0070 -0.0004  0.0002 -0.0000 -0.0046  0.0002  0.0002  0.0014
  84.  C 3 (d4)  -0.0005  0.0001 -0.0001 -0.0000 -0.0021 -0.0004 -0.0000  0.0101
  85.  C 3 (d5)  -0.0029  0.0001 -0.0000  0.0000 -0.0012  0.0007 -0.0001  0.0029
  86.  C 3 (d5)  -0.0022 -0.0003 -0.0000  0.0000  0.0037  0.0006  0.0000  0.0018
  87.  C 3 (f1)  -0.0013 -0.0001 -0.0001  0.0000 -0.0018  0.0000 -0.0000  0.0030
  88.  C 3 (f2)  -0.0014  0.0001 -0.0000 -0.0000  0.0005 -0.0002 -0.0000  0.0002
  89.  C 3 (f3)   0.0009 -0.0000 -0.0000  0.0000  0.0010  0.0001 -0.0000 -0.0023
  90.  C 3 (f4)   0.0022  0.0001  0.0000 -0.0000  0.0015 -0.0000  0.0000 -0.0033
  91.  C 3 (f5)  -0.0004 -0.0001  0.0000  0.0000 -0.0007  0.0001  0.0000  0.0021
  92.  C 3 (f6)   0.0012 -0.0001  0.0000  0.0000 -0.0015  0.0001  0.0000  0.0010
  93.  C 3 (f7)  -0.0010  0.0001 -0.0001  0.0000 -0.0011 -0.0001 -0.0000  0.0021
  94.  C 4 (S)   -0.0002  0.0002 -0.0006  0.0001 -0.0012  0.0003 -0.0001  0.0049
  95.  C 4 (S)    0.0101  0.0013  0.0032 -0.0003  0.0046  0.0008  0.0012 -0.0843
  96.  C 4 (S)   -0.0026  0.0001 -0.0000 -0.0000 -0.0018 -0.0006  0.0001  0.0049
  97.  C 4 (S)    0.0011 -0.0001  0.0001 -0.0000 -0.0005 -0.0000  0.0000  0.0021
  98.  C 4 (S)   -0.0002 -0.0000 -0.0000 -0.0000 -0.0002  0.0000  0.0000  0.0004
  99.  C 4 (px)  -0.0035  0.0031  0.0013 -0.0000  0.0093 -0.0026  0.0005 -0.0211
 100.  C 4 (px)  -0.0020  0.0001  0.0001 -0.0000 -0.0049 -0.0005  0.0000  0.0079
 101.  C 4 (px)   0.0003 -0.0001 -0.0001  0.0000  0.0009  0.0002 -0.0000 -0.0016
 102.  C 4 (py)  -0.0242 -0.0040 -0.0006  0.0001 -0.0145  0.0036 -0.0002  0.1407
 103.  C 4 (py)   0.0051 -0.0003  0.0001 -0.0000 -0.0021  0.0007  0.0001 -0.0058
 104.  C 4 (py)  -0.0014  0.0000  0.0000 -0.0000 -0.0004 -0.0001  0.0000  0.0023
 105.  C 4 (pz)   0.0009 -0.0026 -0.0007 -0.0002 -0.0100  0.0061 -0.0007  0.0147
 106.  C 4 (pz)  -0.0006 -0.0001  0.0001 -0.0000  0.0015 -0.0001  0.0001 -0.0027
 107.  C 4 (pz)   0.0009 -0.0000  0.0000 -0.0000 -0.0032 -0.0001  0.0000  0.0005
 108.  C 4 (d1)  -0.0002  0.0002  0.0001  0.0000  0.0006 -0.0000 -0.0000 -0.0098
 109.  C 4 (d1)   0.0012 -0.0001 -0.0000 -0.0000 -0.0006  0.0002  0.0000  0.0019
 110.  C 4 (d2)   0.0016 -0.0002  0.0000  0.0000  0.0005  0.0003  0.0000 -0.0005
 111.  C 4 (d2)  -0.0008  0.0000 -0.0000 -0.0000 -0.0008 -0.0002 -0.0000  0.0031
 112.  C 4 (d3)   0.0019  0.0001  0.0000 -0.0000 -0.0009  0.0000 -0.0000 -0.0049
 113.  C 4 (d3)  -0.0006  0.0001 -0.0000  0.0000 -0.0001  0.0002 -0.0001  0.0011
 114.  C 4 (d4)  -0.0035  0.0000 -0.0001  0.0000 -0.0008 -0.0002 -0.0000  0.0067
 115.  C 4 (d4)   0.0010 -0.0000  0.0000  0.0000  0.0005  0.0002  0.0000  0.0009
 116.  C 4 (d5)  -0.0008 -0.0002 -0.0000 -0.0000  0.0010  0.0005 -0.0000  0.0015
 117.  C 4 (d5)   0.0003  0.0001 -0.0000  0.0000 -0.0013  0.0000 -0.0000 -0.0003
 118.  C 4 (f1)  -0.0000  0.0000  0.0000 -0.0000 -0.0000 -0.0000  0.0000 -0.0018
 119.  C 4 (f2)   0.0000 -0.0000  0.0000 -0.0000  0.0005  0.0000 -0.0000 -0.0008
 120.  C 4 (f3)   0.0006  0.0000  0.0000 -0.0000 -0.0006 -0.0000  0.0000 -0.0003
 121.  C 4 (f4)   0.0013 -0.0000  0.0000  0.0000 -0.0001 -0.0000  0.0000 -0.0012
 122.  C 4 (f5)   0.0002  0.0000 -0.0000 -0.0000 -0.0006 -0.0000  0.0000 -0.0000
 123.  C 4 (f6)   0.0003  0.0000  0.0000  0.0000  0.0002 -0.0000 -0.0000 -0.0019
 124.  C 4 (f7)   0.0005  0.0000  0.0001  0.0000  0.0010  0.0001 -0.0000 -0.0039
 125.  H 5 (S)    0.0015 -0.0024  0.0006 -0.0000 -0.0073 -0.0003  0.0005  0.0657
 126.  H 5 (S)   -0.0001  0.0002 -0.0000 -0.0000 -0.0008  0.0000  0.0000 -0.0070
 127.  H 5 (S)    0.0011  0.0000  0.0000  0.0000 -0.0003 -0.0000  0.0000 -0.0001
 128.  H 5 (px)   0.0005 -0.0001  0.0000 -0.0000 -0.0004 -0.0001  0.0000  0.0027
 129.  H 5 (py)   0.0001 -0.0000  0.0000 -0.0000 -0.0003 -0.0000  0.0000 -0.0000
 130.  H 5 (pz)   0.0003 -0.0001  0.0000  0.0000  0.0008  0.0001 -0.0000  0.0009
 131.  H 6 (S)    0.0019 -0.0017  0.0008 -0.0001 -0.0121  0.0075 -0.0003 -0.0085
 132.  H 6 (S)   -0.0005  0.0002 -0.0000 -0.0000  0.0004 -0.0005 -0.0000 -0.0015
 133.  H 6 (S)    0.0003 -0.0000  0.0000  0.0000  0.0009 -0.0000 -0.0000  0.0006
 134.  H 6 (px)  -0.0005  0.0000  0.0000 -0.0000  0.0005  0.0000  0.0000 -0.0010
 135.  H 6 (py)   0.0002  0.0000 -0.0000  0.0000 -0.0007 -0.0000 -0.0000  0.0015
 136.  H 6 (pz)   0.0004  0.0000 -0.0000  0.0000 -0.0003 -0.0002  0.0000  0.0009
 137.  C 7 (S)   -0.0000 -0.0000 -0.0008  0.0001 -0.0004  0.0003 -0.0001 -0.0007
 138.  C 7 (S)    0.0030  0.0004  0.0041 -0.0003  0.0015 -0.0001  0.0001 -0.0145
 139.  C 7 (S)    0.0010  0.0005  0.0000  0.0000 -0.0039 -0.0004  0.0000  0.0025
 140.  C 7 (S)    0.0040  0.0001  0.0000 -0.0000 -0.0024 -0.0002  0.0000 -0.0002
 141.  C 7 (S)   -0.0001 -0.0000 -0.0000 -0.0000 -0.0001  0.0000  0.0000  0.0008
 142.  C 7 (px)   0.0031  0.0026  0.0014  0.0002  0.0059 -0.0004 -0.0019  0.0135
 143.  C 7 (px)   0.0017  0.0002 -0.0000 -0.0000 -0.0004  0.0002 -0.0000  0.0031
 144.  C 7 (px)   0.0007  0.0001 -0.0000  0.0000 -0.0014 -0.0000  0.0000 -0.0025
 145.  C 7 (py)  -0.0035 -0.0041 -0.0030 -0.0001  0.0113  0.0024 -0.0011 -0.0445
 146.  C 7 (py)  -0.0009 -0.0009  0.0001 -0.0000  0.0061  0.0009  0.0000  0.0065
 147.  C 7 (py)  -0.0030 -0.0001  0.0000 -0.0000 -0.0008  0.0000  0.0000  0.0035
 148.  C 7 (pz)   0.0094  0.0031 -0.0000 -0.0001  0.0052 -0.0036 -0.0004 -0.0161
 149.  C 7 (pz)  -0.0013 -0.0001 -0.0001 -0.0000  0.0011  0.0001 -0.0000 -0.0016
 150.  C 7 (pz)   0.0009  0.0000 -0.0000  0.0000 -0.0010 -0.0000 -0.0000  0.0003
 151.  C 7 (d1)   0.0006 -0.0000  0.0001 -0.0000 -0.0007  0.0001  0.0001 -0.0021
 152.  C 7 (d1)   0.0014 -0.0000  0.0000 -0.0000  0.0011 -0.0001  0.0000 -0.0010
 153.  C 7 (d2)   0.0003  0.0000 -0.0000  0.0000  0.0011 -0.0002 -0.0001 -0.0008
 154.  C 7 (d2)  -0.0002  0.0001 -0.0000  0.0000 -0.0001 -0.0001  0.0000 -0.0006
 155.  C 7 (d3)  -0.0004  0.0000  0.0000  0.0000 -0.0002  0.0002 -0.0000  0.0002
 156.  C 7 (d3)  -0.0002 -0.0001  0.0000 -0.0000  0.0002 -0.0000  0.0000 -0.0003
 157.  C 7 (d4)  -0.0002  0.0001  0.0001 -0.0000  0.0021 -0.0000  0.0000 -0.0043
 158.  C 7 (d4)   0.0008 -0.0000  0.0000 -0.0000 -0.0010  0.0001 -0.0000  0.0028
 159.  C 7 (d5)  -0.0042  0.0002  0.0001  0.0000  0.0031  0.0001 -0.0001 -0.0071
 160.  C 7 (d5)   0.0029 -0.0002  0.0000 -0.0000 -0.0014  0.0001  0.0000  0.0038
 161.  C 7 (f1)  -0.0004 -0.0000 -0.0000  0.0000 -0.0001  0.0000 -0.0000  0.0007
 162.  C 7 (f2)   0.0001 -0.0000  0.0000 -0.0000  0.0001 -0.0001 -0.0000 -0.0007
 163.  C 7 (f3)   0.0007  0.0000 -0.0000  0.0000 -0.0009 -0.0000  0.0000  0.0016
 164.  C 7 (f4)   0.0008 -0.0000  0.0000 -0.0000  0.0002  0.0000 -0.0000 -0.0007
 165.  C 7 (f5)   0.0011 -0.0000  0.0000 -0.0000 -0.0002  0.0000  0.0000  0.0001
 166.  C 7 (f6)  -0.0001 -0.0000  0.0000 -0.0000  0.0004  0.0000 -0.0000 -0.0007
 167.  C 7 (f7)  -0.0003  0.0000 -0.0000  0.0000 -0.0004 -0.0001 -0.0000  0.0008
 168.  C 8 (S)    0.0007 -0.0008 -0.0006 -0.0000  0.0013  0.0002 -0.0001  0.0006
 169.  C 8 (S)   -0.0062  0.0052  0.0035  0.0001 -0.0023 -0.0025  0.0002 -0.0190
 170.  C 8 (S)    0.0033  0.0004  0.0000 -0.0000  0.0002 -0.0001 -0.0000  0.0032
 171.  C 8 (S)    0.0038  0.0000  0.0000 -0.0000 -0.0008 -0.0001  0.0000  0.0005
 172.  C 8 (S)   -0.0002 -0.0000 -0.0000  0.0000 -0.0000 -0.0000 -0.0000  0.0008
 173.  C 8 (px)  -0.0061  0.0000  0.0001  0.0001 -0.0075  0.0004  0.0014  0.0007
 174.  C 8 (px)  -0.0020  0.0000 -0.0000  0.0000  0.0008  0.0005  0.0000 -0.0041
 175.  C 8 (px)   0.0001 -0.0001 -0.0000 -0.0000  0.0017  0.0000 -0.0000  0.0023
 176.  C 8 (py)   0.0039 -0.0108 -0.0000 -0.0006  0.0103  0.0055  0.0002 -0.0012
 177.  C 8 (py)  -0.0027 -0.0008 -0.0001  0.0000  0.0020 -0.0001 -0.0000 -0.0026
 178.  C 8 (py)  -0.0011  0.0000  0.0000  0.0000 -0.0002  0.0000 -0.0000  0.0040
 179.  C 8 (pz)   0.0023 -0.0040 -0.0032 -0.0000  0.0112 -0.0001  0.0007 -0.0251
 180.  C 8 (pz)   0.0005 -0.0001 -0.0000 -0.0000 -0.0006 -0.0000  0.0000  0.0010
 181.  C 8 (pz)  -0.0006  0.0000  0.0000  0.0000  0.0015  0.0001 -0.0000  0.0004
 182.  C 8 (d1)  -0.0000 -0.0002 -0.0001 -0.0000  0.0014  0.0003  0.0000  0.0022
 183.  C 8 (d1)  -0.0002 -0.0000 -0.0000  0.0000  0.0002 -0.0002 -0.0000  0.0010
 184.  C 8 (d2)  -0.0002 -0.0000 -0.0000 -0.0000  0.0018  0.0003 -0.0000 -0.0002
 185.  C 8 (d2)  -0.0002 -0.0001  0.0000 -0.0000 -0.0009 -0.0000 -0.0000  0.0001
 186.  C 8 (d3)   0.0010 -0.0001  0.0000 -0.0000  0.0013  0.0001  0.0000  0.0007
 187.  C 8 (d3)  -0.0013  0.0002  0.0000  0.0000 -0.0018 -0.0000  0.0000  0.0022
 188.  C 8 (d4)  -0.0021  0.0002  0.0001  0.0000  0.0002 -0.0001 -0.0000 -0.0058
 189.  C 8 (d4)   0.0023 -0.0002 -0.0000 -0.0000  0.0005 -0.0001  0.0000  0.0002
 190.  C 8 (d5)  -0.0025  0.0003 -0.0001  0.0000  0.0016 -0.0002 -0.0001 -0.0081
 191.  C 8 (d5)   0.0015 -0.0001  0.0000  0.0000 -0.0004  0.0001  0.0000  0.0029
 192.  C 8 (f1)   0.0002  0.0001  0.0000  0.0000 -0.0003 -0.0000  0.0000 -0.0006
 193.  C 8 (f2)  -0.0001 -0.0000 -0.0000  0.0000 -0.0006 -0.0000 -0.0000  0.0003
 194.  C 8 (f3)   0.0004 -0.0000 -0.0000  0.0000 -0.0004 -0.0000  0.0000  0.0018
 195.  C 8 (f4)   0.0007 -0.0000 -0.0000 -0.0000  0.0010  0.0000 -0.0000  0.0007
 196.  C 8 (f5)   0.0006  0.0000  0.0000  0.0000 -0.0004 -0.0001  0.0000 -0.0002
 197.  C 8 (f6)   0.0002 -0.0000 -0.0000  0.0000 -0.0005 -0.0000  0.0000  0.0005
 198.  C 8 (f7)   0.0008 -0.0000 -0.0000 -0.0000  0.0006  0.0001 -0.0000  0.0017
 199.  C 9 (S)   -0.0038 -0.0075 -0.0026 -0.0001  0.0029 -0.0147 -0.0019  0.0035
 200.  C 9 (S)    0.2665  0.0032  0.0027  0.0011  0.4258 -0.0074 -0.0082  0.0843
 201.  C 9 (S)   -0.0012  0.0007 -0.0001 -0.0000  0.0162  0.0003 -0.0001  0.0011
 202.  C 9 (S)   -0.0013  0.0001  0.0001 -0.0000 -0.0033 -0.0002  0.0001 -0.0027
 203.  C 9 (S)    0.0008 -0.0000 -0.0000 -0.0000  0.0000 -0.0000 -0.0000 -0.0001
 204.  C 9 (px)  -0.4305 -0.0056  0.0039  0.0006 -0.5094 -0.0207  0.0020 -0.1485
 205.  C 9 (px)   0.0041 -0.0008  0.0002  0.0000  0.0028  0.0010 -0.0000 -0.0150
 206.  C 9 (px)   0.0114  0.0000 -0.0000  0.0000  0.0055 -0.0001 -0.0001  0.0048
 207.  C 9 (py)  -0.1908  0.0073  0.0021 -0.0002 -0.2787  0.0033  0.0010  0.1550
 208.  C 9 (py)   0.0016  0.0000  0.0001  0.0000 -0.0245 -0.0004  0.0002 -0.0001
 209.  C 9 (py)   0.0008 -0.0000 -0.0000 -0.0000 -0.0011  0.0000  0.0000 -0.0065
 210.  C 9 (pz)  -0.1804 -0.0042  0.0007  0.0003 -0.2233 -0.0128 -0.0016 -0.0525
 211.  C 9 (pz)   0.0044  0.0010  0.0001 -0.0000 -0.0242 -0.0011  0.0003 -0.0096
 212.  C 9 (pz)   0.0062  0.0001 -0.0000  0.0000 -0.0022 -0.0004 -0.0001 -0.0004
 213.  C 9 (d1)   0.0131  0.0001  0.0000 -0.0000  0.0088  0.0009  0.0000 -0.0139
 214.  C 9 (d1)   0.0010 -0.0000 -0.0000 -0.0000  0.0054 -0.0001 -0.0000 -0.0035
 215.  C 9 (d2)   0.0145  0.0005 -0.0000 -0.0000  0.0102  0.0004 -0.0001 -0.0062
 216.  C 9 (d2)   0.0003 -0.0004 -0.0000  0.0000  0.0049  0.0003 -0.0000  0.0049
 217.  C 9 (d3)   0.0050  0.0001 -0.0000  0.0000  0.0017 -0.0002  0.0000 -0.0040
 218.  C 9 (d3)   0.0015 -0.0002 -0.0000 -0.0000  0.0041  0.0003 -0.0000 -0.0020
 219.  C 9 (d4)   0.0218 -0.0003 -0.0001  0.0000  0.0123  0.0004 -0.0000 -0.0027
 220.  C 9 (d4)  -0.0014  0.0001 -0.0001 -0.0000 -0.0001 -0.0003  0.0000  0.0096
 221.  C 9 (d5)  -0.0108 -0.0002  0.0000  0.0000 -0.0096 -0.0010 -0.0001 -0.0047
 222.  C 9 (d5)   0.0025 -0.0003  0.0000  0.0000  0.0024  0.0002 -0.0000  0.0022
 223.  C 9 (f1)   0.0024  0.0001  0.0001  0.0000  0.0037 -0.0002 -0.0001 -0.0025
 224.  C 9 (f2)   0.0028 -0.0001  0.0000  0.0000  0.0008  0.0001 -0.0000  0.0001
 225.  C 9 (f3)  -0.0005 -0.0000  0.0000 -0.0000 -0.0015  0.0001  0.0000 -0.0030
 226.  C 9 (f4)  -0.0031 -0.0001 -0.0000 -0.0000 -0.0014  0.0001  0.0000  0.0031
 227.  C 9 (f5)  -0.0007 -0.0001 -0.0000  0.0000  0.0016  0.0001 -0.0000  0.0022
 228.  C 9 (f6)  -0.0039  0.0001  0.0000 -0.0000 -0.0004 -0.0001 -0.0000 -0.0012
 229.  C 9 (f7)  -0.0027  0.0000 -0.0001 -0.0000 -0.0031 -0.0001  0.0000  0.0009
 230.  H10 (S)   -0.0003 -0.0014  0.0016  0.0007  0.0140 -0.0123 -0.0014  0.0318
 231.  H10 (S)   -0.0011  0.0001  0.0001  0.0000  0.0130  0.0003 -0.0002 -0.0117
 232.  H10 (S)   -0.0019 -0.0000  0.0000 -0.0000 -0.0018  0.0002  0.0001 -0.0013
 233.  H10 (px)  -0.0021  0.0001 -0.0000 -0.0000 -0.0032 -0.0001  0.0000 -0.0015
 234.  H10 (py)  -0.0019  0.0002  0.0000  0.0000 -0.0045 -0.0003  0.0000 -0.0005
 235.  H10 (pz)  -0.0026  0.0000  0.0000  0.0000 -0.0042 -0.0003 -0.0000  0.0016
 236.  H11 (S)    0.0042 -0.0055  0.0017  0.0008  0.0220 -0.0123 -0.0045 -0.0032
 237.  H11 (S)   -0.0027  0.0007 -0.0000 -0.0000  0.0073 -0.0003 -0.0001 -0.0029
 238.  H11 (S)   -0.0016  0.0001  0.0000 -0.0000 -0.0037  0.0001  0.0001 -0.0005
 239.  H11 (px)  -0.0015 -0.0001  0.0000  0.0000 -0.0058 -0.0001  0.0000 -0.0006
 240.  H11 (py)  -0.0006 -0.0001  0.0001  0.0000 -0.0028  0.0001 -0.0000 -0.0017
 241.  H11 (pz)   0.0006  0.0001 -0.0000 -0.0000 -0.0027  0.0002  0.0001 -0.0000
 242.  H12 (S)    0.0406 -0.0065  0.0030 -0.0010 -0.0552 -0.0001  0.0040  0.0951
 243.  H12 (S)   -0.0051  0.0001  0.0001 -0.0000  0.0089  0.0004 -0.0000 -0.0136
 244.  H12 (S)    0.0025 -0.0000 -0.0000  0.0000  0.0019 -0.0000 -0.0000 -0.0006
 245.  H12 (px)   0.0019 -0.0002  0.0001 -0.0000 -0.0023 -0.0001  0.0001  0.0028
 246.  H12 (py)   0.0016  0.0001  0.0000 -0.0000 -0.0013 -0.0002  0.0000 -0.0013
 247.  H12 (pz)   0.0001 -0.0000  0.0000  0.0000  0.0027  0.0000 -0.0000 -0.0031
 248.  H13 (S)   -0.0264 -0.0003  0.0018  0.0004  0.0087  0.0180 -0.0017  0.0385
 249.  H13 (S)   -0.0034  0.0008  0.0000 -0.0000 -0.0028 -0.0010 -0.0001 -0.0051
 250.  H13 (S)    0.0009  0.0001 -0.0000  0.0000 -0.0009 -0.0001 -0.0000 -0.0002
 251.  H13 (px)   0.0001  0.0001  0.0000  0.0000 -0.0007 -0.0003 -0.0001 -0.0003
 252.  H13 (py)   0.0009  0.0000  0.0000  0.0000  0.0013  0.0002 -0.0000 -0.0029
 253.  H13 (pz)  -0.0009 -0.0001  0.0000  0.0000  0.0025  0.0005 -0.0001  0.0009
 254.  C14 (S)   -0.0003 -0.0011 -0.0010  0.0000  0.0015 -0.0006 -0.0000 -0.0049
 255.  C14 (S)    0.0041  0.0049  0.0047  0.0001  0.0271 -0.0063 -0.0017 -0.0085
 256.  C14 (S)    0.0006  0.0005 -0.0001  0.0000  0.0048  0.0002 -0.0000  0.0095
 257.  C14 (S)    0.0052 -0.0001  0.0000 -0.0000  0.0037  0.0000 -0.0000  0.0024
 258.  C14 (S)   -0.0002 -0.0000 -0.0000  0.0000  0.0000 -0.0000 -0.0000  0.0004
 259.  C14 (px)   0.0139 -0.0168 -0.0013 -0.0008  0.0155 -0.0039 -0.0009 -0.0463
 260.  C14 (px)  -0.0112 -0.0001  0.0002  0.0000 -0.0144 -0.0000  0.0001 -0.0058
 261.  C14 (px)  -0.0002  0.0002  0.0000  0.0000 -0.0002 -0.0001 -0.0000  0.0020
 262.  C14 (py)  -0.0107 -0.0094 -0.0018 -0.0005 -0.0026 -0.0034  0.0029 -0.0543
 263.  C14 (py)   0.0029 -0.0002  0.0001  0.0000 -0.0075 -0.0004  0.0000 -0.0100
 264.  C14 (py)   0.0013 -0.0000  0.0000  0.0000  0.0051 -0.0001 -0.0001  0.0039
 265.  C14 (pz)   0.0157 -0.0046 -0.0001 -0.0005  0.0041  0.0027 -0.0003 -0.0305
 266.  C14 (pz)  -0.0069  0.0000 -0.0000  0.0000 -0.0093 -0.0003  0.0001  0.0022
 267.  C14 (pz)  -0.0012  0.0000 -0.0000 -0.0000  0.0005  0.0000 -0.0000 -0.0006
 268.  C14 (d1)   0.0009 -0.0005 -0.0001 -0.0000 -0.0006 -0.0004 -0.0000  0.0092
 269.  C14 (d1)   0.0039  0.0001 -0.0001 -0.0000  0.0085  0.0004 -0.0000 -0.0004
 270.  C14 (d2)   0.0047 -0.0006  0.0000 -0.0000  0.0021 -0.0000 -0.0000 -0.0008
 271.  C14 (d2)  -0.0017 -0.0000 -0.0000 -0.0000 -0.0009 -0.0000  0.0000  0.0027
 272.  C14 (d3)   0.0003 -0.0002 -0.0001 -0.0000  0.0019  0.0002  0.0000  0.0040
 273.  C14 (d3)   0.0015  0.0000 -0.0000 -0.0000  0.0026  0.0001  0.0000 -0.0017
 274.  C14 (d4)  -0.0016 -0.0003 -0.0001 -0.0000  0.0002 -0.0001  0.0001  0.0022
 275.  C14 (d4)  -0.0002 -0.0000  0.0000  0.0000 -0.0005 -0.0001  0.0000 -0.0017
 276.  C14 (d5)  -0.0006 -0.0002 -0.0000  0.0000  0.0000 -0.0001  0.0000 -0.0009
 277.  C14 (d5)  -0.0011  0.0001 -0.0000  0.0000 -0.0023 -0.0002  0.0000 -0.0011
 278.  C14 (f1)   0.0002 -0.0001 -0.0001  0.0000 -0.0005  0.0000  0.0000  0.0011
 279.  C14 (f2)   0.0004  0.0000  0.0000  0.0000  0.0002 -0.0000  0.0000  0.0013
 280.  C14 (f3)   0.0002  0.0001  0.0000  0.0000 -0.0004 -0.0001 -0.0000 -0.0001
 281.  C14 (f4)  -0.0010 -0.0000 -0.0000 -0.0000  0.0002 -0.0000 -0.0000  0.0013
 282.  C14 (f5)  -0.0005  0.0000  0.0000  0.0000 -0.0011 -0.0001  0.0000 -0.0002
 283.  C14 (f6)  -0.0002 -0.0000 -0.0000  0.0000  0.0003 -0.0000 -0.0000  0.0022
 284.  C14 (f7)   0.0000  0.0001  0.0001  0.0000  0.0003  0.0000 -0.0000 -0.0036
 285.  H15 (S)    0.0554 -0.0117  0.0002 -0.0007  0.0656 -0.0033 -0.0008  0.0141
 286.  H15 (S)   -0.0047  0.0001  0.0001  0.0000 -0.0064 -0.0002  0.0000 -0.0074
 287.  H15 (S)    0.0018 -0.0001 -0.0000 -0.0000 -0.0009  0.0000  0.0000 -0.0008
 288.  H15 (px)  -0.0019  0.0002  0.0000  0.0000 -0.0020 -0.0000 -0.0000 -0.0016
 289.  H15 (py)   0.0008  0.0001 -0.0000  0.0000  0.0018  0.0000  0.0000 -0.0012
 290.  H15 (pz)  -0.0013  0.0001  0.0000  0.0000 -0.0021 -0.0000  0.0000 -0.0003
 291.  H16 (S)   -0.0158  0.0026  0.0016  0.0003 -0.0118 -0.0065 -0.0003 -0.0080
 292.  H16 (S)   -0.0020  0.0004  0.0000 -0.0000  0.0027  0.0001  0.0000  0.0007
 293.  H16 (S)    0.0001  0.0000 -0.0000  0.0000  0.0012  0.0001  0.0000  0.0009
 294.  H16 (px)   0.0009 -0.0002 -0.0000 -0.0000  0.0009  0.0000  0.0000  0.0004
 295.  H16 (py)   0.0005 -0.0001 -0.0000 -0.0000 -0.0011 -0.0002  0.0000 -0.0008
 296.  H16 (pz)  -0.0013  0.0001  0.0000  0.0000 -0.0010 -0.0002 -0.0000 -0.0013
 297.  H17 (S)    0.0073 -0.0030 -0.0010 -0.0001 -0.0077  0.0008 -0.0001  0.0081
 298.  H17 (S)   -0.0017  0.0000  0.0001 -0.0000  0.0020  0.0002 -0.0000 -0.0057
 299.  H17 (S)    0.0027 -0.0000 -0.0000 -0.0000 -0.0013 -0.0001  0.0000  0.0015
 300.  H17 (px)   0.0007 -0.0000 -0.0000 -0.0000  0.0003  0.0000 -0.0000 -0.0003
 301.  H17 (py)  -0.0007  0.0000  0.0000 -0.0000  0.0005  0.0000  0.0000 -0.0010
 302.  H17 (pz)  -0.0003 -0.0000  0.0000 -0.0000  0.0002 -0.0000 -0.0000 -0.0006
 303.  H18 (S)   -0.0043  0.0012 -0.0006  0.0003  0.0046 -0.0022  0.0002 -0.0216
 304.  H18 (S)    0.0000  0.0006 -0.0000 -0.0000  0.0015 -0.0004 -0.0000 -0.0030
 305.  H18 (S)   -0.0008  0.0000 -0.0000  0.0000  0.0005  0.0001  0.0000  0.0014
 306.  H18 (px)  -0.0003  0.0000  0.0000  0.0000 -0.0006  0.0000  0.0000 -0.0012
 307.  H18 (py)   0.0008 -0.0000 -0.0000 -0.0000  0.0007 -0.0000 -0.0000 -0.0021
 308.  H18 (pz)   0.0002 -0.0000  0.0000 -0.0000 -0.0002  0.0000 -0.0000 -0.0004
 309.  H19 (S)   -0.0039 -0.0023  0.0026 -0.0000 -0.0056  0.0036  0.0003  0.0278
 310.  H19 (S)   -0.0029  0.0006  0.0000 -0.0000  0.0009 -0.0005  0.0000 -0.0035
 311.  H19 (S)    0.0004  0.0000 -0.0000  0.0000  0.0001 -0.0000 -0.0000  0.0008
 312.  H19 (px)   0.0004  0.0000 -0.0000  0.0000 -0.0006 -0.0001 -0.0000  0.0013
 313.  H19 (py)  -0.0008 -0.0000  0.0000 -0.0000  0.0007  0.0001 -0.0000 -0.0019
 314.  H19 (pz)   0.0006 -0.0001  0.0001 -0.0000 -0.0009  0.0001  0.0000  0.0025
 315.  H20 (S)    0.0049 -0.0051  0.0011 -0.0003 -0.0091  0.0032  0.0007  0.0571
 316.  H20 (S)   -0.0003  0.0001  0.0000  0.0000  0.0020 -0.0001 -0.0000 -0.0080
 317.  H20 (S)    0.0020 -0.0001 -0.0000 -0.0000 -0.0009 -0.0000  0.0000  0.0011
 318.  H20 (px)   0.0003  0.0000 -0.0000  0.0000  0.0008 -0.0000  0.0000 -0.0004
 319.  H20 (py)   0.0000  0.0001 -0.0000  0.0000  0.0005 -0.0001 -0.0000 -0.0026
 320.  H20 (pz)  -0.0004  0.0000 -0.0000  0.0000 -0.0006 -0.0001  0.0000  0.0005
 321.  H21 (S)    0.5099 -0.0194  0.0010  0.0007 -0.1058  0.0076  0.0000  0.0081
 322.  H21 (S)    0.0077  0.0007 -0.0001 -0.0000  0.0015 -0.0009 -0.0001 -0.0030
 323.  H21 (S)   -0.0073 -0.0001  0.0001  0.0000 -0.0003  0.0001  0.0000 -0.0011
 324.  H21 (px)   0.0029 -0.0003 -0.0000  0.0000  0.0068  0.0005 -0.0000 -0.0001
 325.  H21 (py)  -0.0007 -0.0001 -0.0001 -0.0000 -0.0009 -0.0001  0.0000  0.0127
 326.  H21 (pz)   0.0124 -0.0005  0.0000  0.0000 -0.0040  0.0001  0.0000  0.0013
 327.  H22 (S)    0.0233 -0.0216  0.0030  0.0001 -0.0430  0.0370  0.0075  0.0183
 328.  H22 (S)   -0.0066  0.0005  0.0000 -0.0000  0.0039 -0.0002  0.0001 -0.0025
 329.  H22 (S)   -0.0013 -0.0000 -0.0000  0.0000  0.0088  0.0003 -0.0001 -0.0006
 330.  H22 (px)   0.0016  0.0003 -0.0001 -0.0000 -0.0002 -0.0003 -0.0001  0.0007
 331.  H22 (py)  -0.0001 -0.0001 -0.0001 -0.0000 -0.0007 -0.0002  0.0000  0.0117
 332.  H22 (pz)  -0.0001  0.0005 -0.0001 -0.0000  0.0037 -0.0007 -0.0002 -0.0014

          NAO       41      42      43      44      45      46      47      48
      ---------- ------- ------- ------- ------- ------- ------- ------- -------
   1.  C 1 (S)   -0.0014  0.0022  0.0060 -0.0138 -0.0013  0.0016 -0.0004  0.0074
   2.  C 1 (S)    0.0078 -0.0088  0.3185 -0.0025 -0.0089 -0.0070  0.0017 -0.0332
   3.  C 1 (S)    0.0005 -0.0001  0.0263 -0.0004  0.0002 -0.0001  0.0002 -0.0010
   4.  C 1 (S)    0.0002 -0.0002 -0.0009  0.0001 -0.0000  0.0002  0.0001  0.0002
   5.  C 1 (S)    0.0000  0.0000 -0.0002  0.0000 -0.0000 -0.0000  0.0000 -0.0000
   6.  C 1 (px)  -0.0193 -0.0048  0.3486  0.0398  0.0036 -0.0054  0.0002 -0.0110
   7.  C 1 (px)  -0.0005 -0.0002  0.0524  0.0002  0.0004 -0.0003  0.0003 -0.0013
   8.  C 1 (px)   0.0002  0.0001  0.0045 -0.0002  0.0000 -0.0000 -0.0000 -0.0002
   9.  C 1 (py)  -0.0299  0.0048 -0.0272 -0.0012 -0.0008 -0.0084 -0.0123  0.0094
  10.  C 1 (py)   0.0021 -0.0003 -0.0062 -0.0005 -0.0001  0.0005  0.0005  0.0003
  11.  C 1 (py)  -0.0003  0.0002 -0.0026  0.0002  0.0001  0.0000 -0.0001  0.0004
  12.  C 1 (pz)   0.0062  0.0026 -0.0838  0.0197 -0.0078  0.0047 -0.0017  0.0070
  13.  C 1 (pz)   0.0005 -0.0002  0.0197 -0.0010  0.0001  0.0011  0.0002  0.0008
  14.  C 1 (pz)   0.0001 -0.0001 -0.0078  0.0001 -0.0001  0.0001  0.0000  0.0002
  15.  C 1 (d1)  -0.0005 -0.0000  0.0047  0.0011  0.0001 -0.0001 -0.0001  0.0000
  16.  C 1 (d1)  -0.0005  0.0001 -0.0017  0.0002  0.0000 -0.0001 -0.0001  0.0002
  17.  C 1 (d2)   0.0003  0.0004 -0.0070 -0.0008 -0.0002 -0.0000 -0.0002  0.0001
  18.  C 1 (d2)   0.0004  0.0000 -0.0051 -0.0003 -0.0000  0.0002  0.0000  0.0005
  19.  C 1 (d3)   0.0006 -0.0001 -0.0015  0.0005 -0.0001  0.0002  0.0002  0.0001
  20.  C 1 (d3)   0.0001 -0.0000  0.0001 -0.0000  0.0000  0.0001  0.0001 -0.0001
  21.  C 1 (d4)  -0.0004 -0.0002 -0.0039  0.0003 -0.0000 -0.0004 -0.0001 -0.0005
  22.  C 1 (d4)  -0.0000 -0.0001  0.0127 -0.0005  0.0000  0.0002  0.0001 -0.0003
  23.  C 1 (d5)   0.0005 -0.0002  0.0164  0.0002 -0.0002  0.0003  0.0002 -0.0005
  24.  C 1 (d5)  -0.0001  0.0001 -0.0156  0.0007 -0.0001 -0.0004 -0.0001 -0.0000
  25.  C 1 (f1)   0.0000 -0.0001  0.0009  0.0002 -0.0001 -0.0001 -0.0000 -0.0002
  26.  C 1 (f2)   0.0000 -0.0001  0.0050 -0.0003  0.0000  0.0001  0.0000 -0.0001
  27.  C 1 (f3)  -0.0003  0.0000  0.0017  0.0000  0.0000 -0.0000 -0.0001  0.0001
  28.  C 1 (f4)   0.0000  0.0001 -0.0009  0.0001 -0.0000  0.0001 -0.0000  0.0001
  29.  C 1 (f5)   0.0001 -0.0000  0.0014 -0.0003  0.0000 -0.0000  0.0000 -0.0001
  30.  C 1 (f6)  -0.0002 -0.0000  0.0017  0.0005  0.0000 -0.0001 -0.0000 -0.0001
  31.  C 1 (f7)  -0.0004  0.0001 -0.0034 -0.0001 -0.0000 -0.0001 -0.0002  0.0001
  32.  C 2 (S)    0.0014  0.0032 -0.0051 -0.0013  0.0008 -0.0008 -0.0001 -0.0001
  33.  C 2 (S)   -0.0032 -0.0123 -0.0931  0.0106 -0.0020  0.0039  0.0032  0.0012
  34.  C 2 (S)    0.0007 -0.0001  0.0240 -0.0004  0.0003  0.0000  0.0003 -0.0006
  35.  C 2 (S)    0.0003 -0.0001 -0.0011 -0.0001 -0.0001  0.0000  0.0001 -0.0002
  36.  C 2 (S)    0.0000  0.0000 -0.0010 -0.0000 -0.0000  0.0000 -0.0000  0.0001
  37.  C 2 (px)   0.0102 -0.0017 -0.0137 -0.0135  0.0004  0.0245  0.0018  0.0381
  38.  C 2 (px)   0.0010  0.0001 -0.0129  0.0004 -0.0003  0.0004  0.0003  0.0007
  39.  C 2 (px)  -0.0000 -0.0000  0.0019  0.0001 -0.0001 -0.0002  0.0000 -0.0005
  40.  C 2 (py)  -0.0282  0.0055  0.0070 -0.0002 -0.0003 -0.0074 -0.0085  0.0109
  41.  C 2 (py)   0.0027 -0.0002 -0.0022 -0.0009 -0.0002  0.0002  0.0007 -0.0003
  42.  C 2 (py)  -0.0002  0.0003 -0.0059 -0.0001  0.0001 -0.0002 -0.0001  0.0002
  43.  C 2 (pz)  -0.0022 -0.0059  1.1461 -0.0003  0.0030  0.0039  0.0031 -0.0263
  44.  C 2 (pz)  -0.0009 -0.0001 -0.0003  0.0029  0.0000 -0.0003 -0.0002 -0.0005
  45.  C 2 (pz)  -0.0002  0.0001  0.0030  0.0000  0.0002  0.0000  0.0000  0.0001
  46.  C 2 (d1)   0.0002 -0.0002  0.0039 -0.0003  0.0000  0.0008  0.0000  0.0008
  47.  C 2 (d1)   0.0007 -0.0001  0.0031 -0.0002  0.0000  0.0000  0.0003 -0.0002
  48.  C 2 (d2)  -0.0003  0.0002 -0.0263 -0.0005  0.0001  0.0008 -0.0002  0.0026
  49.  C 2 (d2)   0.0003  0.0000 -0.0060  0.0001 -0.0001  0.0002  0.0000  0.0003
  50.  C 2 (d3)  -0.0006 -0.0000  0.0175 -0.0002  0.0001  0.0001 -0.0001  0.0000
  51.  C 2 (d3)  -0.0002  0.0001 -0.0033  0.0001 -0.0000 -0.0001 -0.0001  0.0001
  52.  C 2 (d4)  -0.0005 -0.0003  0.0131  0.0009 -0.0001 -0.0000 -0.0001 -0.0005
  53.  C 2 (d4)  -0.0001 -0.0001  0.0068 -0.0006  0.0001  0.0001  0.0000  0.0000
  54.  C 2 (d5)   0.0004 -0.0001 -0.0210 -0.0005  0.0000 -0.0001  0.0001  0.0000
  55.  C 2 (d5)  -0.0003  0.0000 -0.0117  0.0012 -0.0001 -0.0002 -0.0001  0.0000
  56.  C 2 (f1)   0.0000  0.0001  0.0090 -0.0002  0.0001  0.0000  0.0000 -0.0001
  57.  C 2 (f2)   0.0000  0.0001 -0.0043  0.0002 -0.0000 -0.0001 -0.0000  0.0001
  58.  C 2 (f3)  -0.0003  0.0001  0.0007 -0.0001  0.0000 -0.0001 -0.0001  0.0000
  59.  C 2 (f4)  -0.0001 -0.0001  0.0091  0.0001  0.0000  0.0000  0.0000 -0.0003
  60.  C 2 (f5)  -0.0000 -0.0001  0.0042 -0.0001  0.0000  0.0001  0.0000  0.0001
  61.  C 2 (f6)   0.0000 -0.0000  0.0019 -0.0002  0.0000  0.0002  0.0000  0.0003
  62.  C 2 (f7)  -0.0005  0.0001  0.0004  0.0000 -0.0000  0.0000 -0.0001  0.0003
  63.  C 3 (S)   -0.0010  0.0009  0.0042  0.0015  0.0004  0.0003  0.0002  0.0018
  64.  C 3 (S)    0.0058 -0.0037  0.0322 -0.0153 -0.0016 -0.0016  0.0007 -0.0088
  65.  C 3 (S)    0.0007  0.0000  0.0012 -0.0012  0.0001  0.0000  0.0001 -0.0001
  66.  C 3 (S)   -0.0001 -0.0001 -0.0001  0.0001  0.0000  0.0000  0.0001 -0.0000
  67.  C 3 (S)    0.0000 -0.0000  0.0002  0.0000 -0.0000 -0.0000  0.0000 -0.0000
  68.  C 3 (px)   0.0171 -0.0010 -0.0101 -0.0308 -0.0049 -0.0018 -0.0012 -0.0028
  69.  C 3 (px)  -0.0009  0.0001  0.0094 -0.0004  0.0002 -0.0004 -0.0001 -0.0004
  70.  C 3 (px)  -0.0001  0.0001 -0.0045  0.0002  0.0001  0.0001  0.0000  0.0003
  71.  C 3 (py)   0.0070 -0.0017 -0.0111  0.0103  0.0012 -0.0009 -0.0016  0.0061
  72.  C 3 (py)  -0.0002 -0.0001  0.0060  0.0011 -0.0000 -0.0001  0.0000 -0.0002
  73.  C 3 (py)   0.0002  0.0000  0.0006 -0.0000 -0.0000 -0.0000  0.0001 -0.0001
  74.  C 3 (pz)   0.0012 -0.0018  0.0032 -0.0093 -0.0051  0.0051 -0.0008 -0.0092
  75.  C 3 (pz)   0.0004  0.0002 -0.0142 -0.0003 -0.0003  0.0003 -0.0002  0.0011
  76.  C 3 (pz)   0.0000  0.0000 -0.0073 -0.0001  0.0000  0.0001 -0.0000  0.0003
  77.  C 3 (d1)  -0.0010  0.0001  0.0005  0.0004  0.0002 -0.0001 -0.0001  0.0002
  78.  C 3 (d1)  -0.0002  0.0000 -0.0020  0.0004 -0.0001 -0.0001 -0.0001  0.0000
  79.  C 3 (d2)   0.0010 -0.0002  0.0117 -0.0009 -0.0001  0.0002  0.0001 -0.0002
  80.  C 3 (d2)  -0.0001  0.0001 -0.0063  0.0000 -0.0001 -0.0000 -0.0001  0.0002
  81.  C 3 (d3)   0.0001  0.0000 -0.0051  0.0001  0.0001 -0.0001 -0.0001  0.0003
  82.  C 3 (d3)  -0.0002 -0.0000  0.0027  0.0001  0.0000 -0.0000 -0.0000 -0.0000
  83.  C 3 (d4)  -0.0000 -0.0001 -0.0008 -0.0003 -0.0003 -0.0000 -0.0000 -0.0005
  84.  C 3 (d4)  -0.0004  0.0001  0.0030 -0.0002  0.0001 -0.0001 -0.0001  0.0000
  85.  C 3 (d5)  -0.0005  0.0001  0.0012  0.0005  0.0002 -0.0002  0.0001  0.0002
  86.  C 3 (d5)   0.0001  0.0000 -0.0026  0.0001 -0.0001  0.0000 -0.0001  0.0001
  87.  C 3 (f1)  -0.0002  0.0001 -0.0033  0.0002 -0.0000 -0.0001 -0.0001  0.0001
  88.  C 3 (f2)  -0.0001  0.0000  0.0020 -0.0001  0.0000  0.0000  0.0000  0.0000
  89.  C 3 (f3)   0.0001  0.0000 -0.0010  0.0001 -0.0000  0.0000  0.0000  0.0001
  90.  C 3 (f4)   0.0001 -0.0001  0.0032 -0.0001 -0.0000  0.0001  0.0000 -0.0001
  91.  C 3 (f5)  -0.0001  0.0000 -0.0039  0.0000 -0.0000 -0.0000 -0.0000  0.0001
  92.  C 3 (f6)   0.0000 -0.0000 -0.0008  0.0000 -0.0001 -0.0000 -0.0000 -0.0001
  93.  C 3 (f7)  -0.0001  0.0001  0.0004  0.0001  0.0000 -0.0000 -0.0000  0.0000
  94.  C 4 (S)   -0.0003  0.0004  0.0004 -0.0001  0.0001  0.0004 -0.0002  0.0004
  95.  C 4 (S)    0.0041 -0.0034  0.0110 -0.0002 -0.0000 -0.0004  0.0012 -0.0028
  96.  C 4 (S)    0.0002  0.0000  0.0001 -0.0004 -0.0000 -0.0001 -0.0001 -0.0001
  97.  C 4 (S)    0.0000 -0.0001  0.0012 -0.0002 -0.0000 -0.0000 -0.0000 -0.0001
  98.  C 4 (S)   -0.0000  0.0000 -0.0001  0.0000  0.0000 -0.0000 -0.0000 -0.0000
  99.  C 4 (px)   0.0039  0.0004 -0.0009  0.0012 -0.0023 -0.0030  0.0011 -0.0004
 100.  C 4 (px)   0.0001  0.0000  0.0014 -0.0009 -0.0000 -0.0001 -0.0001 -0.0003
 101.  C 4 (px)   0.0000  0.0000 -0.0018 -0.0000 -0.0000  0.0000 -0.0000  0.0001
 102.  C 4 (py)  -0.0128  0.0034 -0.0148 -0.0003  0.0008 -0.0002 -0.0002  0.0013
 103.  C 4 (py)  -0.0001 -0.0001 -0.0008  0.0006 -0.0000 -0.0001  0.0002 -0.0002
 104.  C 4 (py)   0.0000 -0.0000  0.0002 -0.0002  0.0000 -0.0000 -0.0001 -0.0000
 105.  C 4 (pz)  -0.0030 -0.0024  0.0056  0.0046 -0.0025  0.0001 -0.0008 -0.0034
 106.  C 4 (pz)   0.0005 -0.0001  0.0002 -0.0004 -0.0001  0.0002  0.0000 -0.0002
 107.  C 4 (pz)  -0.0001 -0.0000 -0.0015  0.0001 -0.0000 -0.0001 -0.0000 -0.0001
 108.  C 4 (d1)   0.0004  0.0000 -0.0013  0.0000 -0.0001 -0.0000  0.0002 -0.0000
 109.  C 4 (d1)  -0.0003 -0.0000  0.0016  0.0005  0.0000 -0.0000 -0.0000 -0.0001
 110.  C 4 (d2)   0.0001 -0.0001 -0.0014 -0.0000  0.0000  0.0001 -0.0000  0.0000
 111.  C 4 (d2)  -0.0001  0.0000  0.0006 -0.0000  0.0000  0.0000 -0.0000 -0.0000
 112.  C 4 (d3)   0.0001 -0.0001  0.0015  0.0001 -0.0000  0.0000  0.0001 -0.0001
 113.  C 4 (d3)   0.0001  0.0000 -0.0007  0.0001  0.0000 -0.0001 -0.0000  0.0001
 114.  C 4 (d4)  -0.0004  0.0002  0.0020 -0.0002  0.0001 -0.0000 -0.0001  0.0001
 115.  C 4 (d4)  -0.0000  0.0000 -0.0020  0.0001 -0.0000 -0.0000  0.0000  0.0001
 116.  C 4 (d5)  -0.0002 -0.0000 -0.0010  0.0002 -0.0001  0.0000 -0.0000 -0.0000
 117.  C 4 (d5)  -0.0001  0.0000  0.0010  0.0001  0.0000 -0.0001  0.0000 -0.0000
 118.  C 4 (f1)   0.0001 -0.0000 -0.0001 -0.0000 -0.0000  0.0000  0.0000 -0.0000
 119.  C 4 (f2)   0.0000  0.0000  0.0002  0.0000  0.0000  0.0000  0.0000  0.0000
 120.  C 4 (f3)  -0.0000 -0.0000  0.0007  0.0000  0.0000 -0.0000  0.0000 -0.0001
 121.  C 4 (f4)   0.0000 -0.0000 -0.0000  0.0000 -0.0000  0.0000  0.0000 -0.0000
 122.  C 4 (f5)  -0.0001 -0.0000  0.0008  0.0001  0.0000 -0.0000  0.0000 -0.0000
 123.  C 4 (f6)   0.0001 -0.0000  0.0004  0.0000 -0.0000  0.0000  0.0000 -0.0000
 124.  C 4 (f7)   0.0002 -0.0000 -0.0003  0.0000 -0.0000  0.0000  0.0001 -0.0000
 125.  H 5 (S)   -0.0033 -0.0001 -0.0064 -0.0045  0.0017  0.0013 -0.0009  0.0006
 126.  H 5 (S)    0.0001  0.0000  0.0005  0.0003  0.0001 -0.0000  0.0001 -0.0001
 127.  H 5 (S)    0.0000 -0.0000  0.0010  0.0000 -0.0000  0.0000  0.0000 -0.0000
 128.  H 5 (px)  -0.0002  0.0000 -0.0008 -0.0001  0.0000  0.0000 -0.0000  0.0000
 129.  H 5 (py)  -0.0001  0.0000  0.0001 -0.0001 -0.0000 -0.0000  0.0000 -0.0001
 130.  H 5 (pz)  -0.0000 -0.0000 -0.0012 -0.0001 -0.0000  0.0000 -0.0000  0.0000
 131.  H 6 (S)   -0.0028 -0.0023  0.0070  0.0042 -0.0014 -0.0009  0.0003 -0.0028
 132.  H 6 (S)    0.0003 -0.0000  0.0004 -0.0003  0.0000  0.0001  0.0000 -0.0001
 133.  H 6 (S)   -0.0000 -0.0000 -0.0010 -0.0001 -0.0000  0.0000 -0.0000  0.0001
 134.  H 6 (px)   0.0000 -0.0000  0.0007  0.0001 -0.0000 -0.0000  0.0000 -0.0000
 135.  H 6 (py)  -0.0001  0.0000  0.0011 -0.0000  0.0000 -0.0000  0.0000  0.0000
 136.  H 6 (pz)   0.0000  0.0000 -0.0005 -0.0001  0.0000  0.0000 -0.0000  0.0000
 137.  C 7 (S)   -0.0004  0.0000  0.0001 -0.0003  0.0001  0.0002 -0.0001 -0.0000
 138.  C 7 (S)   -0.0001 -0.0007  0.0084  0.0009 -0.0003 -0.0011  0.0017 -0.0004
 139.  C 7 (S)    0.0004 -0.0000  0.0015 -0.0003  0.0000 -0.0001 -0.0000 -0.0001
 140.  C 7 (S)    0.0000 -0.0001  0.0015 -0.0001 -0.0000 -0.0000  0.0000 -0.0001
 141.  C 7 (S)   -0.0000  0.0000 -0.0003  0.0000 -0.0000 -0.0000 -0.0000  0.0000
 142.  C 7 (px)   0.0050 -0.0018 -0.0009 -0.0011  0.0005  0.0020 -0.0006  0.0019
 143.  C 7 (px)   0.0003 -0.0002  0.0021 -0.0001  0.0000  0.0000 -0.0001 -0.0001
 144.  C 7 (px)   0.0000  0.0000  0.0005  0.0001  0.0000 -0.0000  0.0000 -0.0001
 145.  C 7 (py)  -0.0013 -0.0006  0.0027  0.0004  0.0007  0.0030 -0.0015 -0.0008
 146.  C 7 (py)  -0.0008  0.0001 -0.0062  0.0001  0.0000  0.0001  0.0000  0.0004
 147.  C 7 (py)  -0.0001  0.0000 -0.0009  0.0001 -0.0000 -0.0000 -0.0001  0.0000
 148.  C 7 (pz)   0.0064 -0.0026 -0.0059 -0.0004  0.0009  0.0022 -0.0012 -0.0000
 149.  C 7 (pz)  -0.0002  0.0000  0.0023  0.0001 -0.0000  0.0000 -0.0000 -0.0000
 150.  C 7 (pz)  -0.0000  0.0000  0.0003 -0.0000  0.0000 -0.0000 -0.0000 -0.0000
 151.  C 7 (d1)   0.0000 -0.0001 -0.0003  0.0001  0.0000 -0.0001  0.0001 -0.0000
 152.  C 7 (d1)   0.0000  0.0000 -0.0003 -0.0001  0.0000  0.0000  0.0000  0.0000
 153.  C 7 (d2)   0.0002 -0.0001 -0.0010 -0.0001  0.0000  0.0001 -0.0000  0.0001
 154.  C 7 (d2)   0.0001 -0.0000  0.0007  0.0000  0.0000  0.0001 -0.0000  0.0000
 155.  C 7 (d3)   0.0000  0.0000  0.0001  0.0001 -0.0000 -0.0001  0.0000  0.0000
 156.  C 7 (d3)  -0.0001  0.0000  0.0006 -0.0001  0.0000  0.0000  0.0000 -0.0000
 157.  C 7 (d4)   0.0002 -0.0001 -0.0008  0.0001  0.0000  0.0001  0.0000  0.0000
 158.  C 7 (d4)  -0.0000  0.0000  0.0002 -0.0001  0.0000 -0.0000  0.0000 -0.0000
 159.  C 7 (d5)   0.0002  0.0000  0.0053 -0.0001  0.0000  0.0001  0.0001 -0.0000
 160.  C 7 (d5)  -0.0002  0.0000 -0.0030  0.0001 -0.0001 -0.0001 -0.0000  0.0000
 161.  C 7 (f1)  -0.0000  0.0000 -0.0005 -0.0000  0.0000 -0.0000 -0.0000  0.0000
 162.  C 7 (f2)  -0.0000 -0.0000  0.0001 -0.0000 -0.0000  0.0000 -0.0000  0.0000
 163.  C 7 (f3)  -0.0000 -0.0000 -0.0004 -0.0000 -0.0000 -0.0000 -0.0000 -0.0000
 164.  C 7 (f4)  -0.0000 -0.0000 -0.0001  0.0001 -0.0000 -0.0000  0.0000  0.0000
 165.  C 7 (f5)  -0.0000 -0.0000  0.0001  0.0000 -0.0000 -0.0000  0.0000 -0.0000
 166.  C 7 (f6)   0.0000 -0.0000 -0.0001 -0.0000 -0.0000  0.0000  0.0000  0.0000
 167.  C 7 (f7)   0.0000  0.0000  0.0003 -0.0001 -0.0000 -0.0000 -0.0000  0.0000
 168.  C 8 (S)   -0.0014  0.0002  0.0010 -0.0005  0.0001  0.0000 -0.0000 -0.0002
 169.  C 8 (S)    0.0041 -0.0023  0.0044 -0.0011  0.0001  0.0002  0.0003  0.0006
 170.  C 8 (S)    0.0006 -0.0002  0.0048  0.0001  0.0000  0.0000  0.0000 -0.0002
 171.  C 8 (S)   -0.0001 -0.0001  0.0042  0.0000 -0.0000 -0.0000  0.0001 -0.0001
 172.  C 8 (S)   -0.0000  0.0000 -0.0001  0.0000 -0.0000 -0.0000 -0.0000  0.0000
 173.  C 8 (px)  -0.0024  0.0007 -0.0064 -0.0002 -0.0010 -0.0017 -0.0001 -0.0006
 174.  C 8 (px)   0.0001 -0.0000 -0.0004  0.0001  0.0000 -0.0001  0.0000 -0.0001
 175.  C 8 (px)  -0.0001  0.0000 -0.0008 -0.0000  0.0000  0.0000 -0.0000  0.0001
 176.  C 8 (py)  -0.0137  0.0029  0.0021 -0.0035  0.0015 -0.0005  0.0019 -0.0005
 177.  C 8 (py)  -0.0006 -0.0000 -0.0109  0.0002  0.0000  0.0002 -0.0005  0.0005
 178.  C 8 (py)  -0.0001  0.0000 -0.0033  0.0000  0.0000 -0.0001 -0.0000  0.0002
 179.  C 8 (pz)  -0.0068  0.0008  0.0136  0.0025 -0.0006 -0.0015  0.0006  0.0006
 180.  C 8 (pz)   0.0002 -0.0001  0.0000  0.0000 -0.0000 -0.0001  0.0001 -0.0000
 181.  C 8 (pz)   0.0000  0.0000 -0.0006 -0.0001 -0.0000 -0.0000  0.0001  0.0001
 182.  C 8 (d1)  -0.0004  0.0001  0.0014 -0.0001  0.0000 -0.0001  0.0001 -0.0000
 183.  C 8 (d1)  -0.0003  0.0001  0.0001  0.0001  0.0000  0.0000 -0.0001  0.0001
 184.  C 8 (d2)   0.0002  0.0000  0.0016 -0.0001  0.0001  0.0001  0.0001 -0.0001
 185.  C 8 (d2)  -0.0000 -0.0000 -0.0002 -0.0000 -0.0000 -0.0001  0.0001  0.0000
 186.  C 8 (d3)  -0.0001 -0.0000 -0.0000 -0.0002  0.0000  0.0000  0.0000  0.0001
 187.  C 8 (d3)   0.0001  0.0001 -0.0004  0.0000 -0.0000 -0.0000  0.0000 -0.0001
 188.  C 8 (d4)   0.0004 -0.0001 -0.0022 -0.0001 -0.0000  0.0001 -0.0001  0.0001
 189.  C 8 (d4)  -0.0002 -0.0001  0.0007  0.0001  0.0000  0.0000 -0.0001  0.0000
 190.  C 8 (d5)   0.0003  0.0000  0.0011 -0.0001  0.0001  0.0001  0.0001 -0.0000
 191.  C 8 (d5)  -0.0002  0.0000 -0.0002  0.0001 -0.0001 -0.0000 -0.0001  0.0000
 192.  C 8 (f1)   0.0001 -0.0000 -0.0001 -0.0000  0.0000 -0.0000  0.0000 -0.0000
 193.  C 8 (f2)  -0.0000  0.0000 -0.0007  0.0000 -0.0000 -0.0000 -0.0000 -0.0000
 194.  C 8 (f3)  -0.0000  0.0000  0.0006  0.0000 -0.0000 -0.0000 -0.0000 -0.0000
 195.  C 8 (f4)  -0.0000  0.0000  0.0000  0.0000  0.0000  0.0000  0.0000  0.0000
 196.  C 8 (f5)   0.0000 -0.0000 -0.0001 -0.0000 -0.0000  0.0000 -0.0000  0.0000
 197.  C 8 (f6)  -0.0001  0.0000 -0.0003 -0.0000 -0.0000 -0.0000 -0.0000  0.0000
 198.  C 8 (f7)  -0.0000  0.0000  0.0006  0.0000  0.0000 -0.0000  0.0000 -0.0000
 199.  C 9 (S)   -0.0053  0.0002  0.0008 -0.0048 -0.0006 -0.0031 -0.0002 -0.0042
 200.  C 9 (S)   -0.0012 -0.0062  0.1504 -0.0072 -0.0033  0.0169  0.0002  0.0203
 201.  C 9 (S)    0.0007 -0.0001  0.0162 -0.0006  0.0001  0.0003  0.0004  0.0002
 202.  C 9 (S)    0.0000 -0.0001  0.0051 -0.0000 -0.0000 -0.0000 -0.0000 -0.0003
 203.  C 9 (S)   -0.0000 -0.0000 -0.0002  0.0000 -0.0000  0.0000  0.0000  0.0000
 204.  C 9 (px)  -0.0125  0.0049 -0.2111 -0.0029 -0.0013 -0.0093 -0.0072 -0.0050
 205.  C 9 (px)   0.0008  0.0001 -0.0240  0.0001 -0.0002 -0.0000  0.0003  0.0002
 206.  C 9 (px)  -0.0001 -0.0001 -0.0006 -0.0001 -0.0000  0.0002  0.0000  0.0003
 207.  C 9 (py)   0.0205  0.0044 -0.0925 -0.0023 -0.0015 -0.0132  0.0109 -0.0123
 208.  C 9 (py)   0.0003  0.0001 -0.0134  0.0002 -0.0001 -0.0006  0.0000 -0.0007
 209.  C 9 (py)   0.0001 -0.0000 -0.0022  0.0001  0.0000 -0.0000  0.0000 -0.0001
 210.  C 9 (pz)  -0.0072  0.0038  0.0507  0.0269 -0.0004 -0.0012 -0.0052 -0.0126
 211.  C 9 (pz)  -0.0000 -0.0004  0.0337  0.0002  0.0001 -0.0004  0.0002 -0.0016
 212.  C 9 (pz)  -0.0002 -0.0000 -0.0024  0.0003  0.0000  0.0000 -0.0000  0.0001
 213.  C 9 (d1)   0.0008 -0.0002 -0.0017  0.0003  0.0000  0.0002  0.0004 -0.0002
 214.  C 9 (d1)  -0.0000 -0.0001  0.0058 -0.0002  0.0000  0.0002  0.0001  0.0001
 215.  C 9 (d2)   0.0010 -0.0002  0.0081 -0.0003  0.0001  0.0002  0.0005 -0.0003
 216.  C 9 (d2)  -0.0002  0.0001 -0.0111  0.0001 -0.0001  0.0001 -0.0001  0.0005
 217.  C 9 (d3)  -0.0001 -0.0001  0.0011 -0.0004  0.0000  0.0001 -0.0001  0.0001
 218.  C 9 (d3)   0.0001 -0.0001 -0.0028 -0.0000 -0.0000  0.0000  0.0001  0.0002
 219.  C 9 (d4)  -0.0004 -0.0004 -0.0014  0.0002 -0.0000  0.0005 -0.0002  0.0005
 220.  C 9 (d4)  -0.0005  0.0000  0.0069 -0.0001  0.0001 -0.0000 -0.0001  0.0000
 221.  C 9 (d5)  -0.0009  0.0002  0.0015  0.0008  0.0000  0.0001 -0.0005 -0.0002
 222.  C 9 (d5)  -0.0001  0.0001 -0.0105  0.0001 -0.0000  0.0000 -0.0001  0.0003
 223.  C 9 (f1)   0.0001 -0.0001  0.0033 -0.0002 -0.0000  0.0002  0.0000  0.0001
 224.  C 9 (f2)   0.0000 -0.0000 -0.0022  0.0002 -0.0000  0.0000 -0.0000  0.0000
 225.  C 9 (f3)   0.0001  0.0000 -0.0018  0.0000 -0.0000 -0.0000  0.0000 -0.0001
 226.  C 9 (f4)  -0.0002  0.0001 -0.0013  0.0002  0.0000 -0.0001 -0.0001  0.0000
 227.  C 9 (f5)  -0.0001  0.0000 -0.0007  0.0001 -0.0000  0.0000 -0.0000  0.0001
 228.  C 9 (f6)   0.0001  0.0000  0.0017 -0.0001  0.0000  0.0000  0.0000 -0.0000
 229.  C 9 (f7)  -0.0001  0.0000  0.0006  0.0001  0.0000 -0.0001 -0.0000 -0.0001
 230.  H10 (S)   -0.0138 -0.0025  0.0130 -0.0108 -0.0016  0.0047 -0.0062  0.0117
 231.  H10 (S)    0.0006 -0.0000 -0.0016 -0.0005  0.0000  0.0004  0.0002  0.0004
 232.  H10 (S)    0.0001  0.0000 -0.0006 -0.0001 -0.0000 -0.0001  0.0000 -0.0001
 233.  H10 (px)   0.0002  0.0001 -0.0006  0.0001  0.0000 -0.0001  0.0001 -0.0003
 234.  H10 (py)   0.0001 -0.0000  0.0022 -0.0003 -0.0000 -0.0001  0.0001 -0.0001
 235.  H10 (pz)  -0.0003  0.0000  0.0016  0.0001  0.0000 -0.0000 -0.0001 -0.0000
 236.  H11 (S)   -0.0101  0.0007 -0.0166  0.0160 -0.0021  0.0070 -0.0063  0.0035
 237.  H11 (S)    0.0003 -0.0001  0.0205 -0.0004  0.0001  0.0003  0.0002 -0.0001
 238.  H11 (S)    0.0000  0.0000  0.0013  0.0002  0.0000 -0.0001  0.0000 -0.0002
 239.  H11 (px)  -0.0000  0.0001 -0.0074 -0.0000 -0.0000 -0.0002 -0.0000  0.0000
 240.  H11 (py)   0.0003  0.0000 -0.0040  0.0002 -0.0001 -0.0001  0.0001 -0.0001
 241.  H11 (pz)   0.0002 -0.0000  0.0010 -0.0003  0.0001 -0.0002  0.0001 -0.0002
 242.  H12 (S)   -0.0131 -0.0006  0.0202  0.0049  0.0001  0.0001 -0.0001 -0.0073
 243.  H12 (S)    0.0008 -0.0001 -0.0002 -0.0005 -0.0000  0.0003  0.0002  0.0000
 244.  H12 (S)   -0.0000 -0.0000 -0.0022  0.0001 -0.0000  0.0001  0.0000  0.0001
 245.  H12 (px)  -0.0003  0.0000 -0.0037  0.0000 -0.0000 -0.0000 -0.0000 -0.0001
 246.  H12 (py)  -0.0001 -0.0001  0.0033  0.0002  0.0000  0.0000  0.0000 -0.0001
 247.  H12 (pz)   0.0003 -0.0000 -0.0009 -0.0002 -0.0001  0.0001  0.0000  0.0001
 248.  H13 (S)   -0.0011 -0.0001 -0.0080  0.0036  0.0018 -0.0038  0.0006  0.0027
 249.  H13 (S)    0.0004 -0.0000  0.0078 -0.0009  0.0002  0.0000  0.0001 -0.0002
 250.  H13 (S)   -0.0001  0.0000 -0.0001  0.0001  0.0000 -0.0000 -0.0000  0.0001
 251.  H13 (px)   0.0001 -0.0000 -0.0001 -0.0004  0.0000 -0.0000  0.0000 -0.0000
 252.  H13 (py)   0.0002 -0.0000 -0.0016  0.0002 -0.0000 -0.0000  0.0000  0.0001
 253.  H13 (pz)   0.0000 -0.0000 -0.0012 -0.0000  0.0000 -0.0000  0.0000  0.0001
 254.  C14 (S)   -0.0025 -0.0003  0.0008 -0.0000  0.0003  0.0002 -0.0008 -0.0008
 255.  C14 (S)    0.0090 -0.0020  0.0070 -0.0029 -0.0017 -0.0001  0.0040  0.0035
 256.  C14 (S)    0.0005 -0.0000  0.0035 -0.0004  0.0000  0.0000  0.0002  0.0002
 257.  C14 (S)   -0.0001 -0.0001  0.0007 -0.0000 -0.0000  0.0001 -0.0000  0.0002
 258.  C14 (S)   -0.0000  0.0000  0.0000  0.0000 -0.0000  0.0000 -0.0000  0.0000
 259.  C14 (px)  -0.0170 -0.0009  0.0135  0.0017  0.0007 -0.0009 -0.0008  0.0051
 260.  C14 (px)   0.0001  0.0003 -0.0085 -0.0001 -0.0001 -0.0004  0.0001 -0.0005
 261.  C14 (px)   0.0001 -0.0001  0.0015 -0.0001  0.0000 -0.0000  0.0000  0.0000
 262.  C14 (py)  -0.0201 -0.0005  0.0071  0.0089  0.0025  0.0003 -0.0098  0.0015
 263.  C14 (py)  -0.0001 -0.0001 -0.0071  0.0003 -0.0001  0.0000 -0.0002 -0.0001
 264.  C14 (py)  -0.0002 -0.0000  0.0027 -0.0001 -0.0000  0.0001 -0.0000  0.0002
 265.  C14 (pz)   0.0061 -0.0047  0.0013  0.0020 -0.0011 -0.0030  0.0028 -0.0004
 266.  C14 (pz)  -0.0003  0.0002  0.0021  0.0005 -0.0000 -0.0002 -0.0001 -0.0004
 267.  C14 (pz)   0.0002  0.0000 -0.0013 -0.0001  0.0000 -0.0000  0.0000  0.0000
 268.  C14 (d1)  -0.0008  0.0000 -0.0010 -0.0001 -0.0000 -0.0001 -0.0001  0.0003
 269.  C14 (d1)   0.0003 -0.0001  0.0036  0.0001  0.0000  0.0001  0.0001  0.0001
 270.  C14 (d2)  -0.0003 -0.0001 -0.0032  0.0002 -0.0000  0.0000  0.0000  0.0003
 271.  C14 (d2)  -0.0001  0.0000  0.0013 -0.0001  0.0000 -0.0000 -0.0000 -0.0000
 272.  C14 (d3)  -0.0001 -0.0000 -0.0021  0.0001  0.0000 -0.0001 -0.0000  0.0001
 273.  C14 (d3)  -0.0000 -0.0001  0.0011 -0.0003  0.0000  0.0000  0.0000  0.0001
 274.  C14 (d4)  -0.0006 -0.0000  0.0024  0.0002  0.0001 -0.0002 -0.0002  0.0000
 275.  C14 (d4)   0.0000 -0.0000 -0.0017  0.0002 -0.0000  0.0001 -0.0001  0.0000
 276.  C14 (d5)  -0.0004  0.0002 -0.0030  0.0001  0.0000  0.0001 -0.0002  0.0001
 277.  C14 (d5)  -0.0001  0.0000  0.0019  0.0002  0.0000 -0.0000 -0.0000 -0.0001
 278.  C14 (f1)  -0.0001  0.0000 -0.0004  0.0000  0.0000 -0.0000 -0.0001 -0.0000
 279.  C14 (f2)  -0.0000  0.0000  0.0002  0.0000 -0.0000 -0.0000  0.0000  0.0000
 280.  C14 (f3)   0.0000 -0.0000  0.0009 -0.0000 -0.0000  0.0000  0.0000  0.0000
 281.  C14 (f4)  -0.0000  0.0000 -0.0001  0.0000  0.0000 -0.0000 -0.0000  0.0000
 282.  C14 (f5)  -0.0001 -0.0000  0.0005 -0.0000  0.0000 -0.0000 -0.0000  0.0000
 283.  C14 (f6)  -0.0001  0.0000 -0.0001  0.0000 -0.0000  0.0000 -0.0000  0.0001
 284.  C14 (f7)   0.0002 -0.0000 -0.0005  0.0000 -0.0000  0.0000  0.0001 -0.0000
 285.  H15 (S)   -0.0100 -0.0033  0.0132  0.0022  0.0001 -0.0008 -0.0007  0.0067
 286.  H15 (S)    0.0003  0.0000 -0.0005  0.0000 -0.0000 -0.0002  0.0001 -0.0003
 287.  H15 (S)   -0.0000 -0.0000 -0.0004  0.0000  0.0000 -0.0000  0.0000 -0.0000
 288.  H15 (px)   0.0002  0.0001 -0.0004  0.0000  0.0000  0.0000  0.0000 -0.0002
 289.  H15 (py)  -0.0000 -0.0000  0.0016 -0.0000  0.0000  0.0001 -0.0001  0.0000
 290.  H15 (pz)   0.0001  0.0000  0.0006 -0.0001  0.0000 -0.0001  0.0000 -0.0001
 291.  H16 (S)   -0.0049  0.0026  0.0017  0.0019  0.0001  0.0020 -0.0022  0.0011
 292.  H16 (S)    0.0005 -0.0000  0.0045 -0.0005  0.0001  0.0000  0.0002 -0.0000
 293.  H16 (S)    0.0000  0.0000  0.0003 -0.0000 -0.0000  0.0000 -0.0000 -0.0000
 294.  H16 (px)  -0.0001 -0.0000  0.0010  0.0001  0.0000 -0.0000  0.0000  0.0000
 295.  H16 (py)  -0.0002 -0.0000  0.0008  0.0002  0.0000  0.0000 -0.0001 -0.0000
 296.  H16 (pz)  -0.0001  0.0001 -0.0002  0.0001 -0.0000  0.0000 -0.0001 -0.0000
 297.  H17 (S)   -0.0026 -0.0003 -0.0062  0.0018 -0.0002  0.0002 -0.0010 -0.0006
 298.  H17 (S)    0.0001  0.0000  0.0018 -0.0001  0.0000  0.0001  0.0001 -0.0001
 299.  H17 (S)   -0.0001 -0.0000  0.0005  0.0000 -0.0000 -0.0000 -0.0000 -0.0001
 300.  H17 (px)   0.0000 -0.0000 -0.0004  0.0000  0.0000  0.0000  0.0000  0.0000
 301.  H17 (py)   0.0001  0.0000  0.0006 -0.0000 -0.0000  0.0000  0.0001 -0.0000
 302.  H17 (pz)   0.0000 -0.0000  0.0001 -0.0001  0.0000  0.0000 -0.0000 -0.0000
 303.  H18 (S)   -0.0012 -0.0008 -0.0037  0.0034 -0.0006 -0.0001 -0.0010  0.0015
 304.  H18 (S)    0.0006 -0.0001  0.0057 -0.0005  0.0001  0.0000  0.0002 -0.0001
 305.  H18 (S)    0.0001  0.0000  0.0009  0.0000 -0.0000 -0.0000  0.0000 -0.0000
 306.  H18 (px)   0.0001  0.0000 -0.0010  0.0000 -0.0000 -0.0000  0.0000 -0.0000
 307.  H18 (py)  -0.0001  0.0000 -0.0001 -0.0001  0.0000  0.0000  0.0000  0.0000
 308.  H18 (pz)   0.0000  0.0000  0.0000 -0.0002  0.0000 -0.0000  0.0001 -0.0001
 309.  H19 (S)   -0.0053  0.0015 -0.0079  0.0018 -0.0010 -0.0026  0.0017  0.0005
 310.  H19 (S)    0.0006 -0.0000  0.0086 -0.0006  0.0001  0.0001  0.0001 -0.0002
 311.  H19 (S)    0.0000  0.0000 -0.0014 -0.0000 -0.0000 -0.0000 -0.0000  0.0001
 312.  H19 (px)   0.0000 -0.0000 -0.0008 -0.0000  0.0000  0.0000 -0.0000  0.0000
 313.  H19 (py)   0.0000 -0.0000  0.0022 -0.0000 -0.0000  0.0000  0.0000 -0.0001
 314.  H19 (pz)  -0.0002  0.0001 -0.0023  0.0001 -0.0000 -0.0001  0.0000  0.0001
 315.  H20 (S)   -0.0088  0.0017 -0.0012 -0.0023  0.0003 -0.0017  0.0017 -0.0003
 316.  H20 (S)    0.0002 -0.0001 -0.0000 -0.0000  0.0001  0.0002 -0.0000  0.0000
 317.  H20 (S)   -0.0001 -0.0000  0.0019  0.0000 -0.0000 -0.0000 -0.0000 -0.0001
 318.  H20 (px)  -0.0000 -0.0000  0.0005  0.0001  0.0000  0.0000 -0.0000  0.0000
 319.  H20 (py)   0.0002 -0.0000 -0.0010 -0.0000  0.0000  0.0001 -0.0000  0.0001
 320.  H20 (pz)  -0.0000  0.0000  0.0002  0.0000 -0.0000 -0.0000 -0.0000 -0.0000
 321.  H21 (S)   -0.0032 -0.0014 -0.8024  0.0140 -0.0041 -0.0034 -0.0019  0.0134
 322.  H21 (S)    0.0005 -0.0001 -0.0025 -0.0009  0.0002  0.0001  0.0002  0.0002
 323.  H21 (S)    0.0002  0.0001 -0.0052 -0.0003 -0.0001 -0.0000 -0.0000  0.0000
 324.  H21 (px)   0.0001 -0.0000 -0.0062  0.0001 -0.0001  0.0001  0.0000  0.0004
 325.  H21 (py)  -0.0005  0.0001  0.0012 -0.0001  0.0000 -0.0001 -0.0001  0.0001
 326.  H21 (pz)  -0.0002 -0.0000 -0.0176  0.0005 -0.0001 -0.0001 -0.0001  0.0002
 327.  H22 (S)    0.0041 -0.0022 -0.0076  0.0188 -0.0092 -0.0029 -0.0011 -0.0099
 328.  H22 (S)    0.0006 -0.0001  0.0222 -0.0005  0.0000  0.0001  0.0002 -0.0006
 329.  H22 (S)    0.0001  0.0000 -0.0022  0.0001  0.0000  0.0002  0.0000  0.0004
 330.  H22 (px)  -0.0002 -0.0000  0.0079  0.0001  0.0001  0.0000  0.0000 -0.0000
 331.  H22 (py)  -0.0005  0.0001  0.0008  0.0000  0.0000 -0.0001 -0.0002  0.0001
 332.  H22 (pz)   0.0000  0.0000 -0.0001 -0.0005  0.0002  0.0001  0.0001  0.0003

          NAO       49      50      51      52      53      54      55      56
      ---------- ------- ------- ------- ------- ------- ------- ------- -------
   1.  C 1 (S)    0.0010  0.0001 -0.0000 -0.0033 -0.0008  0.0003 -0.0004  0.0008
   2.  C 1 (S)   -0.0032 -0.0007 -0.0006  0.0160  0.0015  0.0002  0.0020 -0.0031
   3.  C 1 (S)   -0.0001  0.0002 -0.0001 -0.0001  0.0003 -0.0001 -0.0006  0.0003
   4.  C 1 (S)    0.0000 -0.0001 -0.0001  0.0001  0.0000  0.0001  0.0000 -0.0001
   5.  C 1 (S)    0.0000 -0.0000  0.0000  0.0000 -0.0000 -0.0000  0.0000  0.0000
   6.  C 1 (px)  -0.0100  0.0069 -0.0006  0.0176 -0.0024 -0.0065  0.0105 -0.0021
   7.  C 1 (px)  -0.0006  0.0011 -0.0002  0.0005  0.0003 -0.0008 -0.0006  0.0004
   8.  C 1 (px)   0.0001  0.0000  0.0000 -0.0001 -0.0000 -0.0002 -0.0001  0.0001
   9.  C 1 (py)  -0.0026  0.0140  0.0078  0.0027  0.0011 -0.0103  0.0027 -0.0004
  10.  C 1 (py)   0.0004 -0.0006 -0.0001 -0.0004 -0.0000  0.0005 -0.0001 -0.0000
  11.  C 1 (py)   0.0000  0.0001  0.0000 -0.0002 -0.0001 -0.0002  0.0001  0.0001
  12.  C 1 (pz)   0.0051 -0.0015  0.0001  0.0039 -0.0127 -0.0164  0.0156  0.0009
  13.  C 1 (pz)   0.0003  0.0005 -0.0000 -0.0003  0.0005 -0.0002 -0.0007  0.0002
  14.  C 1 (pz)   0.0000 -0.0001  0.0000  0.0000 -0.0000  0.0002  0.0001 -0.0001
  15.  C 1 (d1)  -0.0002  0.0002  0.0001  0.0004 -0.0002 -0.0003  0.0004 -0.0001
  16.  C 1 (d1)  -0.0000  0.0002  0.0001  0.0001 -0.0001 -0.0002  0.0001 -0.0000
  17.  C 1 (d2)   0.0005 -0.0001  0.0001 -0.0005 -0.0003 -0.0005 -0.0000  0.0002
  18.  C 1 (d2)   0.0002 -0.0001  0.0000 -0.0001 -0.0001 -0.0001 -0.0000  0.0000
  19.  C 1 (d3)   0.0001 -0.0004 -0.0001  0.0002 -0.0003 -0.0002  0.0003 -0.0000
  20.  C 1 (d3)  -0.0000 -0.0001 -0.0001 -0.0001  0.0000  0.0002 -0.0001  0.0000
  21.  C 1 (d4)  -0.0001 -0.0002  0.0001  0.0004  0.0000  0.0003  0.0002 -0.0002
  22.  C 1 (d4)  -0.0001  0.0003 -0.0000  0.0000  0.0003 -0.0000 -0.0004  0.0001
  23.  C 1 (d5)  -0.0001  0.0002 -0.0002  0.0003 -0.0000 -0.0002 -0.0000  0.0001
  24.  C 1 (d5)  -0.0000 -0.0003  0.0001  0.0002 -0.0004 -0.0000  0.0006 -0.0002
  25.  C 1 (f1)  -0.0000 -0.0000  0.0000  0.0002 -0.0001 -0.0001  0.0002 -0.0001
  26.  C 1 (f2)  -0.0001  0.0001 -0.0000  0.0000  0.0001  0.0000 -0.0002  0.0000
  27.  C 1 (f3)  -0.0000  0.0002  0.0000  0.0000  0.0000 -0.0001 -0.0000  0.0000
  28.  C 1 (f4)   0.0001  0.0000  0.0000 -0.0001 -0.0001 -0.0002  0.0001  0.0000
  29.  C 1 (f5)  -0.0000  0.0000 -0.0000 -0.0001  0.0001  0.0001 -0.0002  0.0000
  30.  C 1 (f6)  -0.0000  0.0000  0.0000  0.0002 -0.0001 -0.0001  0.0002 -0.0000
  31.  C 1 (f7)   0.0000  0.0001  0.0001 -0.0000  0.0000 -0.0001  0.0000 -0.0000
  32.  C 2 (S)    0.0000  0.0002 -0.0002 -0.0034  0.0003 -0.0018 -0.0003  0.0011
  33.  C 2 (S)   -0.0011 -0.0033  0.0021  0.0144  0.0050  0.0135  0.0051 -0.0099
  34.  C 2 (S)   -0.0003  0.0003 -0.0001 -0.0001  0.0003 -0.0000 -0.0007  0.0002
  35.  C 2 (S)    0.0000 -0.0002 -0.0001  0.0000 -0.0000  0.0001 -0.0000 -0.0000
  36.  C 2 (S)    0.0000 -0.0000  0.0000 -0.0000 -0.0000 -0.0000  0.0000 -0.0000
  37.  C 2 (px)   0.0099  0.0032  0.0003 -0.0066  0.0025 -0.0071 -0.0052  0.0019
  38.  C 2 (px)   0.0005 -0.0003  0.0000 -0.0001 -0.0006 -0.0004  0.0006 -0.0001
  39.  C 2 (px)  -0.0001 -0.0000 -0.0000  0.0001 -0.0000  0.0000  0.0001 -0.0000
  40.  C 2 (py)  -0.0026  0.0142  0.0086  0.0032  0.0002 -0.0118  0.0023 -0.0007
  41.  C 2 (py)   0.0003 -0.0006 -0.0002 -0.0005 -0.0001  0.0004 -0.0003  0.0000
  42.  C 2 (py)   0.0000 -0.0000  0.0001 -0.0003 -0.0001 -0.0001  0.0000  0.0001
  43.  C 2 (pz)  -0.0060  0.0175 -0.0033  0.0131  0.0068 -0.0210 -0.0117  0.0090
  44.  C 2 (pz)   0.0001 -0.0002  0.0001  0.0009 -0.0006 -0.0005  0.0012 -0.0002
  45.  C 2 (pz)  -0.0001  0.0001 -0.0000 -0.0001  0.0001  0.0000 -0.0001  0.0001
  46.  C 2 (d1)   0.0002  0.0001 -0.0001 -0.0000  0.0001 -0.0001 -0.0002  0.0000
  47.  C 2 (d1)   0.0000 -0.0001 -0.0001 -0.0001  0.0000  0.0001 -0.0001  0.0000
  48.  C 2 (d2)   0.0003  0.0000  0.0001 -0.0005  0.0000  0.0000  0.0000 -0.0001
  49.  C 2 (d2)   0.0004 -0.0003  0.0001 -0.0001 -0.0001 -0.0001  0.0002 -0.0000
  50.  C 2 (d3)  -0.0003  0.0008 -0.0001  0.0001  0.0002 -0.0004 -0.0003  0.0001
  51.  C 2 (d3)   0.0001 -0.0001  0.0002  0.0001 -0.0001 -0.0001  0.0001 -0.0000
  52.  C 2 (d4)  -0.0001  0.0001  0.0001  0.0008 -0.0001 -0.0004  0.0004 -0.0001
  53.  C 2 (d4)  -0.0001  0.0002 -0.0001 -0.0001  0.0003  0.0002 -0.0004  0.0000
  54.  C 2 (d5)  -0.0001 -0.0004 -0.0001 -0.0004  0.0002  0.0011 -0.0002 -0.0002
  55.  C 2 (d5)   0.0002 -0.0003  0.0001  0.0004 -0.0004 -0.0002  0.0008 -0.0002
  56.  C 2 (f1)  -0.0000  0.0001 -0.0000 -0.0001  0.0000 -0.0002 -0.0002  0.0002
  57.  C 2 (f2)   0.0000 -0.0001  0.0000 -0.0000 -0.0001 -0.0001  0.0002 -0.0000
  58.  C 2 (f3)  -0.0001  0.0001  0.0000 -0.0000  0.0000 -0.0001 -0.0001  0.0000
  59.  C 2 (f4)  -0.0000  0.0001 -0.0000  0.0002  0.0000 -0.0001 -0.0000  0.0000
  60.  C 2 (f5)  -0.0000  0.0001 -0.0000  0.0000  0.0001 -0.0000 -0.0001  0.0000
  61.  C 2 (f6)   0.0000  0.0001 -0.0000 -0.0001  0.0001 -0.0000 -0.0001  0.0000
  62.  C 2 (f7)  -0.0000  0.0002  0.0001  0.0001  0.0000 -0.0002  0.0001 -0.0000
  63.  C 3 (S)   -0.0005 -0.0001 -0.0001  0.0005 -0.0008 -0.0002  0.0007  0.0001
  64.  C 3 (S)    0.0029 -0.0001  0.0006 -0.0008  0.0029  0.0015 -0.0036 -0.0008
  65.  C 3 (S)   -0.0000  0.0000 -0.0000 -0.0005  0.0003  0.0003 -0.0006  0.0001
  66.  C 3 (S)   -0.0001  0.0000 -0.0000  0.0000  0.0001  0.0001 -0.0000 -0.0000
  67.  C 3 (S)   -0.0000 -0.0000  0.0000  0.0000 -0.0000 -0.0000  0.0000 -0.0000
  68.  C 3 (px)   0.0031 -0.0033  0.0017 -0.0022  0.0046  0.0034 -0.0089  0.0005
  69.  C 3 (px)  -0.0003  0.0005  0.0000 -0.0001  0.0004  0.0001 -0.0005  0.0001
  70.  C 3 (px)  -0.0000 -0.0000 -0.0000 -0.0001 -0.0000  0.0001  0.0000  0.0000
  71.  C 3 (py)  -0.0022  0.0001  0.0004 -0.0010 -0.0027 -0.0035  0.0052  0.0001
  72.  C 3 (py)  -0.0002  0.0002 -0.0001  0.0004 -0.0002 -0.0002  0.0005 -0.0001
  73.  C 3 (py)  -0.0000 -0.0001 -0.0001 -0.0000 -0.0000  0.0000 -0.0000  0.0000
  74.  C 3 (pz)   0.0011 -0.0002  0.0002 -0.0045  0.0045  0.0088 -0.0038 -0.0006
  75.  C 3 (pz)   0.0004 -0.0002  0.0002 -0.0003 -0.0004 -0.0005  0.0003  0.0001
  76.  C 3 (pz)   0.0000 -0.0001  0.0000 -0.0002  0.0000  0.0002 -0.0000 -0.0001
  77.  C 3 (d1)  -0.0002  0.0004  0.0001 -0.0001  0.0000 -0.0002  0.0001 -0.0000
  78.  C 3 (d1)  -0.0000  0.0000  0.0000  0.0001 -0.0001 -0.0001  0.0002 -0.0000
  79.  C 3 (d2)   0.0001 -0.0001 -0.0001  0.0000  0.0002  0.0000 -0.0004  0.0001
  80.  C 3 (d2)   0.0001 -0.0000  0.0001 -0.0000 -0.0001 -0.0001  0.0002 -0.0000
  81.  C 3 (d3)   0.0000 -0.0000  0.0000 -0.0000 -0.0001 -0.0001  0.0001 -0.0000
  82.  C 3 (d3)  -0.0001  0.0000  0.0000  0.0001  0.0000 -0.0001 -0.0000  0.0000
  83.  C 3 (d4)   0.0001 -0.0001  0.0000  0.0003  0.0001  0.0002 -0.0000 -0.0001
  84.  C 3 (d4)  -0.0001  0.0002  0.0001  0.0000  0.0001 -0.0001 -0.0001  0.0000
  85.  C 3 (d5)  -0.0001  0.0001 -0.0000  0.0001 -0.0001 -0.0003  0.0001  0.0000
  86.  C 3 (d5)   0.0001 -0.0000  0.0000  0.0001 -0.0001 -0.0002  0.0002 -0.0000
  87.  C 3 (f1)  -0.0000 -0.0000  0.0000 -0.0000 -0.0001 -0.0000  0.0001 -0.0000
  88.  C 3 (f2)  -0.0000  0.0001 -0.0000 -0.0001  0.0000  0.0000 -0.0001  0.0000
  89.  C 3 (f3)   0.0000 -0.0001 -0.0000  0.0000 -0.0000  0.0000  0.0000 -0.0000
  90.  C 3 (f4)   0.0000 -0.0000 -0.0000  0.0000  0.0001  0.0000 -0.0001  0.0000
  91.  C 3 (f5)   0.0000 -0.0000  0.0000 -0.0000 -0.0000  0.0000  0.0001 -0.0000
  92.  C 3 (f6)   0.0000 -0.0000  0.0000  0.0001 -0.0000 -0.0000  0.0001 -0.0000
  93.  C 3 (f7)  -0.0001  0.0001 -0.0000 -0.0000  0.0000 -0.0000 -0.0000  0.0000
  94.  C 4 (S)   -0.0001  0.0001 -0.0001  0.0002 -0.0000  0.0002 -0.0002  0.0002
  95.  C 4 (S)    0.0005 -0.0016 -0.0000 -0.0009  0.0002  0.0001  0.0004 -0.0006
  96.  C 4 (S)   -0.0000  0.0003 -0.0000 -0.0002  0.0001  0.0001 -0.0001  0.0000
  97.  C 4 (S)    0.0000  0.0000  0.0000  0.0001  0.0000 -0.0000 -0.0000 -0.0000
  98.  C 4 (S)   -0.0000  0.0000  0.0000 -0.0000 -0.0000 -0.0000  0.0000 -0.0000
  99.  C 4 (px)   0.0003  0.0009 -0.0004 -0.0011 -0.0000  0.0016  0.0001  0.0004
 100.  C 4 (px)   0.0000  0.0001  0.0000 -0.0001  0.0002  0.0001 -0.0003  0.0000
 101.  C 4 (px)  -0.0000 -0.0000 -0.0000  0.0000 -0.0000  0.0001 -0.0000 -0.0000
 102.  C 4 (py)   0.0002  0.0019  0.0001  0.0018  0.0004 -0.0002 -0.0016  0.0001
 103.  C 4 (py)  -0.0000  0.0000 -0.0001  0.0002 -0.0002  0.0001  0.0002 -0.0001
 104.  C 4 (py)   0.0000  0.0000  0.0000 -0.0000  0.0000 -0.0000 -0.0001  0.0000
 105.  C 4 (pz)   0.0001 -0.0017  0.0012  0.0008 -0.0002  0.0026 -0.0008  0.0001
 106.  C 4 (pz)   0.0001  0.0000 -0.0000 -0.0001  0.0000  0.0002 -0.0001 -0.0000
 107.  C 4 (pz)  -0.0000 -0.0001  0.0000  0.0000  0.0000  0.0001  0.0000 -0.0000
 108.  C 4 (d1)   0.0001 -0.0002 -0.0000 -0.0001 -0.0000  0.0001 -0.0000  0.0000
 109.  C 4 (d1)  -0.0001  0.0002 -0.0000  0.0001 -0.0001 -0.0000  0.0001 -0.0000
 110.  C 4 (d2)   0.0000 -0.0001  0.0000  0.0001 -0.0000 -0.0001  0.0001 -0.0001
 111.  C 4 (d2)  -0.0000  0.0001 -0.0000 -0.0000  0.0000  0.0000 -0.0000  0.0000
 112.  C 4 (d3)  -0.0000 -0.0001 -0.0000  0.0000  0.0000  0.0001 -0.0000 -0.0000
 113.  C 4 (d3)   0.0000  0.0000  0.0000  0.0001 -0.0001 -0.0001  0.0001  0.0000
 114.  C 4 (d4)  -0.0000  0.0000  0.0001 -0.0000  0.0000 -0.0001 -0.0001  0.0001
 115.  C 4 (d4)   0.0000 -0.0000 -0.0000  0.0000 -0.0000 -0.0000  0.0001 -0.0000
 116.  C 4 (d5)   0.0000 -0.0001  0.0001  0.0000 -0.0000  0.0000 -0.0000 -0.0000
 117.  C 4 (d5)  -0.0000 -0.0001  0.0000  0.0000 -0.0000 -0.0001  0.0000  0.0000
 118.  C 4 (f1)   0.0000 -0.0000 -0.0000 -0.0000  0.0000  0.0000 -0.0000 -0.0000
 119.  C 4 (f2)   0.0000 -0.0000 -0.0000  0.0000 -0.0000  0.0000 -0.0000  0.0000
 120.  C 4 (f3)  -0.0000  0.0000 -0.0000  0.0000  0.0000  0.0000 -0.0000 -0.0000
 121.  C 4 (f4)  -0.0000 -0.0000 -0.0000  0.0000  0.0000  0.0000  0.0000 -0.0000
 122.  C 4 (f5)  -0.0000  0.0000 -0.0000  0.0000  0.0000  0.0000 -0.0000  0.0000
 123.  C 4 (f6)   0.0000 -0.0000 -0.0000 -0.0000  0.0000  0.0000 -0.0000  0.0000
 124.  C 4 (f7)   0.0000 -0.0001 -0.0000 -0.0000 -0.0000  0.0000  0.0000 -0.0000
 125.  H 5 (S)    0.0002  0.0003  0.0005  0.0006  0.0008 -0.0020 -0.0004 -0.0006
 126.  H 5 (S)   -0.0000 -0.0000 -0.0001 -0.0000 -0.0001  0.0001  0.0000  0.0000
 127.  H 5 (S)   -0.0000 -0.0000 -0.0000  0.0001 -0.0000 -0.0000  0.0000 -0.0000
 128.  H 5 (px)  -0.0000  0.0000  0.0000  0.0000  0.0000 -0.0000 -0.0000 -0.0000
 129.  H 5 (py)   0.0000 -0.0000  0.0000 -0.0000  0.0000  0.0001 -0.0001  0.0000
 130.  H 5 (pz)   0.0000 -0.0000  0.0000  0.0000  0.0000 -0.0000 -0.0000 -0.0000
 131.  H 6 (S)    0.0003 -0.0025  0.0011  0.0010 -0.0005  0.0004  0.0000 -0.0002
 132.  H 6 (S)    0.0000  0.0002 -0.0001 -0.0002  0.0001  0.0003 -0.0002  0.0000
 133.  H 6 (S)    0.0000 -0.0000  0.0000 -0.0000  0.0000  0.0000 -0.0000 -0.0000
 134.  H 6 (px)   0.0000  0.0000 -0.0000  0.0000 -0.0000  0.0000  0.0000  0.0000
 135.  H 6 (py)  -0.0000  0.0001 -0.0000  0.0001  0.0000 -0.0000 -0.0000  0.0000
 136.  H 6 (pz)  -0.0000  0.0001 -0.0000 -0.0000  0.0000  0.0000 -0.0000 -0.0000
 137.  C 7 (S)    0.0000  0.0004 -0.0002  0.0001 -0.0000  0.0005 -0.0002  0.0001
 138.  C 7 (S)    0.0002 -0.0022  0.0007 -0.0008  0.0006 -0.0025  0.0010 -0.0003
 139.  C 7 (S)   -0.0001  0.0002 -0.0001 -0.0001  0.0001  0.0001 -0.0001 -0.0000
 140.  C 7 (S)   -0.0000  0.0000 -0.0000  0.0001  0.0000  0.0001 -0.0000 -0.0000
 141.  C 7 (S)    0.0000  0.0000  0.0000  0.0000 -0.0000 -0.0000  0.0000 -0.0000
 142.  C 7 (px)  -0.0002 -0.0023  0.0009 -0.0008  0.0004 -0.0025  0.0003 -0.0002
 143.  C 7 (px)  -0.0001  0.0002 -0.0000 -0.0000  0.0000 -0.0000 -0.0000 -0.0000
 144.  C 7 (px)  -0.0000 -0.0000 -0.0000 -0.0000 -0.0000  0.0001  0.0000  0.0000
 145.  C 7 (py)   0.0002  0.0019 -0.0009  0.0017 -0.0013  0.0033 -0.0006  0.0001
 146.  C 7 (py)   0.0001  0.0000  0.0000  0.0001 -0.0000 -0.0001  0.0002 -0.0001
 147.  C 7 (py)   0.0000  0.0000  0.0000 -0.0000 -0.0001 -0.0001  0.0001 -0.0000
 148.  C 7 (pz)   0.0001  0.0057 -0.0024  0.0008 -0.0007  0.0044 -0.0006 -0.0005
 149.  C 7 (pz)   0.0000 -0.0002  0.0001  0.0001  0.0000 -0.0001 -0.0000  0.0000
 150.  C 7 (pz)  -0.0001  0.0001 -0.0000  0.0000  0.0000  0.0001 -0.0000 -0.0000
 151.  C 7 (d1)  -0.0000  0.0001 -0.0001  0.0000  0.0000 -0.0000  0.0000 -0.0000
 152.  C 7 (d1)   0.0000 -0.0000 -0.0000 -0.0000  0.0000  0.0001 -0.0000 -0.0000
 153.  C 7 (d2)   0.0000  0.0000  0.0000  0.0000 -0.0000  0.0000 -0.0000 -0.0000
 154.  C 7 (d2)  -0.0000  0.0000 -0.0000 -0.0000 -0.0000 -0.0000  0.0000  0.0000
 155.  C 7 (d3)   0.0000 -0.0001  0.0001 -0.0000 -0.0000 -0.0001  0.0000  0.0000
 156.  C 7 (d3)   0.0000 -0.0001  0.0000 -0.0000  0.0000 -0.0000 -0.0000  0.0000
 157.  C 7 (d4)   0.0000 -0.0001 -0.0000 -0.0001  0.0000  0.0000  0.0000 -0.0000
 158.  C 7 (d4)  -0.0000  0.0001 -0.0000  0.0000  0.0000 -0.0000 -0.0000 -0.0000
 159.  C 7 (d5)   0.0000 -0.0001 -0.0000 -0.0001  0.0001 -0.0002 -0.0001  0.0001
 160.  C 7 (d5)  -0.0000 -0.0002  0.0001  0.0001 -0.0000  0.0000  0.0001 -0.0001
 161.  C 7 (f1)   0.0000  0.0000  0.0000 -0.0000 -0.0000  0.0000 -0.0000  0.0000
 162.  C 7 (f2)   0.0000 -0.0000 -0.0000  0.0000  0.0000 -0.0000 -0.0000 -0.0000
 163.  C 7 (f3)  -0.0000  0.0000  0.0000  0.0000  0.0000  0.0000 -0.0000 -0.0000
 164.  C 7 (f4)   0.0000 -0.0000  0.0000  0.0000 -0.0000 -0.0000  0.0000 -0.0000
 165.  C 7 (f5)  -0.0000  0.0000 -0.0000  0.0000  0.0000  0.0000  0.0000 -0.0000
 166.  C 7 (f6)   0.0000 -0.0000  0.0000 -0.0000  0.0000 -0.0000  0.0000  0.0000
 167.  C 7 (f7)  -0.0000  0.0000  0.0000  0.0000  0.0000  0.0000 -0.0000  0.0000
 168.  C 8 (S)   -0.0001  0.0003 -0.0002  0.0001  0.0001  0.0002 -0.0000  0.0001
 169.  C 8 (S)    0.0000 -0.0003 -0.0006 -0.0005  0.0003 -0.0008 -0.0001 -0.0005
 170.  C 8 (S)    0.0000  0.0003 -0.0000  0.0000 -0.0000  0.0000 -0.0000 -0.0000
 171.  C 8 (S)   -0.0000  0.0000  0.0000  0.0002  0.0000 -0.0000 -0.0000 -0.0000
 172.  C 8 (S)   -0.0000  0.0000  0.0000  0.0000 -0.0000 -0.0000  0.0000 -0.0000
 173.  C 8 (px)  -0.0001  0.0023 -0.0011 -0.0001 -0.0002  0.0018 -0.0007  0.0001
 174.  C 8 (px)   0.0000 -0.0000 -0.0000 -0.0001 -0.0000 -0.0000  0.0000  0.0000
 175.  C 8 (px)   0.0000  0.0000  0.0000 -0.0000  0.0000 -0.0001  0.0000 -0.0000
 176.  C 8 (py)  -0.0000 -0.0001 -0.0002 -0.0000  0.0016  0.0016 -0.0008  0.0005
 177.  C 8 (py)   0.0000  0.0000 -0.0001  0.0001 -0.0000  0.0001  0.0002 -0.0001
 178.  C 8 (py)  -0.0000  0.0000  0.0000 -0.0000 -0.0000 -0.0000  0.0001 -0.0000
 179.  C 8 (pz)   0.0002 -0.0031  0.0014  0.0025 -0.0001 -0.0015  0.0006  0.0002
 180.  C 8 (pz)  -0.0000  0.0003 -0.0001  0.0001 -0.0001  0.0000  0.0001 -0.0000
 181.  C 8 (pz)   0.0000 -0.0001  0.0000 -0.0000 -0.0000 -0.0001 -0.0000  0.0000
 182.  C 8 (d1)  -0.0000  0.0000  0.0000 -0.0001  0.0001  0.0000 -0.0001  0.0000
 183.  C 8 (d1)   0.0000 -0.0001  0.0000  0.0001  0.0000 -0.0001  0.0001  0.0000
 184.  C 8 (d2)   0.0001  0.0000  0.0000 -0.0001  0.0000 -0.0001  0.0000  0.0000
 185.  C 8 (d2)  -0.0000  0.0000 -0.0000  0.0000  0.0000 -0.0000 -0.0000 -0.0000
 186.  C 8 (d3)  -0.0001  0.0001 -0.0001 -0.0000  0.0001  0.0001 -0.0001 -0.0000
 187.  C 8 (d3)   0.0000 -0.0000  0.0000 -0.0001 -0.0000 -0.0000  0.0000  0.0000
 188.  C 8 (d4)  -0.0001 -0.0000 -0.0001 -0.0001  0.0000  0.0000 -0.0001 -0.0000
 189.  C 8 (d4)   0.0000  0.0001 -0.0000  0.0001  0.0000  0.0000  0.0001 -0.0000
 190.  C 8 (d5)   0.0001 -0.0002 -0.0000 -0.0001  0.0000  0.0000 -0.0001  0.0001
 191.  C 8 (d5)  -0.0000 -0.0001  0.0001  0.0001 -0.0000 -0.0001  0.0001 -0.0000
 192.  C 8 (f1)  -0.0000 -0.0000 -0.0000 -0.0000  0.0000  0.0000 -0.0000 -0.0000
 193.  C 8 (f2)   0.0000 -0.0000  0.0000  0.0000 -0.0000  0.0000  0.0000 -0.0000
 194.  C 8 (f3)  -0.0000  0.0000  0.0000  0.0000 -0.0000 -0.0000  0.0000  0.0000
 195.  C 8 (f4)   0.0000  0.0000  0.0000  0.0000 -0.0000  0.0000  0.0000  0.0000
 196.  C 8 (f5)  -0.0000  0.0000 -0.0000  0.0000  0.0000  0.0000 -0.0000 -0.0000
 197.  C 8 (f6)  -0.0000  0.0000 -0.0000  0.0000  0.0000  0.0000 -0.0000 -0.0000
 198.  C 8 (f7)   0.0000  0.0000  0.0000  0.0000 -0.0000 -0.0000  0.0000  0.0000
 199.  C 9 (S)   -0.0002 -0.0009 -0.0003 -0.0017 -0.0008  0.0023  0.0002  0.0007
 200.  C 9 (S)    0.0012  0.0046  0.0004  0.0091  0.0033 -0.0093 -0.0020 -0.0021
 201.  C 9 (S)   -0.0001  0.0004 -0.0000 -0.0002  0.0002 -0.0002 -0.0005  0.0002
 202.  C 9 (S)   -0.0001  0.0001 -0.0001  0.0001  0.0000 -0.0000 -0.0001  0.0000
 203.  C 9 (S)    0.0000 -0.0000  0.0000  0.0000 -0.0000  0.0000  0.0000 -0.0000
 204.  C 9 (px)  -0.0106  0.0007 -0.0062 -0.0037 -0.0014  0.0019  0.0008  0.0007
 205.  C 9 (px)   0.0004 -0.0009  0.0001 -0.0001 -0.0004  0.0004  0.0004 -0.0002
 206.  C 9 (px)   0.0000  0.0001  0.0001  0.0002  0.0001  0.0000 -0.0000 -0.0001
 207.  C 9 (py)  -0.0015 -0.0061  0.0039 -0.0044 -0.0074  0.0007  0.0007  0.0001
 208.  C 9 (py)  -0.0002 -0.0002 -0.0000 -0.0001 -0.0002  0.0005  0.0002 -0.0002
 209.  C 9 (py)   0.0000 -0.0001 -0.0000 -0.0001 -0.0000  0.0002  0.0000 -0.0000
 210.  C 9 (pz)   0.0127 -0.0096  0.0055  0.0094 -0.0093 -0.0123  0.0138  0.0016
 211.  C 9 (pz)  -0.0007  0.0007 -0.0004  0.0005  0.0003 -0.0001 -0.0004  0.0001
 212.  C 9 (pz)   0.0001 -0.0001  0.0001  0.0001 -0.0000  0.0000  0.0001 -0.0001
 213.  C 9 (d1)   0.0004 -0.0005  0.0001  0.0000 -0.0001  0.0003  0.0001 -0.0001
 214.  C 9 (d1)   0.0000  0.0000 -0.0000  0.0001  0.0001 -0.0001 -0.0001  0.0001
 215.  C 9 (d2)   0.0004 -0.0002  0.0001 -0.0000  0.0001  0.0003 -0.0003  0.0000
 216.  C 9 (d2)   0.0001 -0.0001  0.0001 -0.0001 -0.0001  0.0000  0.0002 -0.0001
 217.  C 9 (d3)  -0.0002  0.0002 -0.0002 -0.0001  0.0003  0.0002 -0.0002 -0.0000
 218.  C 9 (d3)   0.0000  0.0001 -0.0001 -0.0000  0.0000  0.0001  0.0000 -0.0000
 219.  C 9 (d4)   0.0001  0.0002 -0.0001  0.0003  0.0003  0.0002  0.0001 -0.0002
 220.  C 9 (d4)  -0.0001  0.0002  0.0001  0.0001  0.0001 -0.0002 -0.0001  0.0001
 221.  C 9 (d5)   0.0002 -0.0001 -0.0000  0.0003 -0.0002 -0.0004  0.0004  0.0001
 222.  C 9 (d5)   0.0002 -0.0002  0.0001 -0.0000 -0.0001  0.0001  0.0002 -0.0001
 223.  C 9 (f1)   0.0000  0.0000 -0.0000  0.0001  0.0001 -0.0000 -0.0001  0.0000
 224.  C 9 (f2)   0.0001 -0.0001  0.0000  0.0001 -0.0001 -0.0000  0.0001 -0.0001
 225.  C 9 (f3)   0.0000 -0.0001 -0.0000 -0.0001 -0.0000  0.0001  0.0000 -0.0000
 226.  C 9 (f4)   0.0000  0.0000  0.0000  0.0000 -0.0001 -0.0001  0.0001  0.0000
 227.  C 9 (f5)   0.0000  0.0000  0.0000  0.0001 -0.0001 -0.0001  0.0001 -0.0000
 228.  C 9 (f6)  -0.0000  0.0000 -0.0000 -0.0001  0.0000 -0.0000 -0.0001  0.0001
 229.  C 9 (f7)  -0.0000  0.0001 -0.0000 -0.0001 -0.0000  0.0000 -0.0000  0.0000
 230.  H10 (S)   -0.0100  0.0100 -0.0056  0.0014  0.0058 -0.0010 -0.0047 -0.0010
 231.  H10 (S)    0.0001 -0.0002 -0.0001 -0.0002  0.0001  0.0001 -0.0002  0.0000
 232.  H10 (S)   -0.0000 -0.0000 -0.0000 -0.0001  0.0000  0.0000 -0.0000  0.0000
 233.  H10 (px)   0.0002 -0.0002  0.0001 -0.0001 -0.0001  0.0001  0.0000  0.0000
 234.  H10 (py)  -0.0002  0.0001 -0.0001 -0.0000  0.0001  0.0000 -0.0002  0.0000
 235.  H10 (pz)  -0.0001  0.0001 -0.0000  0.0001  0.0000 -0.0001  0.0000  0.0000
 236.  H11 (S)    0.0093 -0.0061  0.0038  0.0097 -0.0049 -0.0105  0.0102 -0.0007
 237.  H11 (S)   -0.0001  0.0005 -0.0001  0.0000  0.0002 -0.0003 -0.0004  0.0002
 238.  H11 (S)    0.0000 -0.0000  0.0000  0.0000 -0.0001 -0.0000  0.0001  0.0000
 239.  H11 (px)  -0.0001 -0.0001 -0.0000 -0.0001 -0.0000  0.0002  0.0001 -0.0001
 240.  H11 (py)   0.0001 -0.0002  0.0001  0.0000 -0.0002 -0.0000  0.0002 -0.0000
 241.  H11 (pz)  -0.0002  0.0002 -0.0001 -0.0002  0.0001  0.0002 -0.0002  0.0000
 242.  H12 (S)   -0.0005  0.0031  0.0001  0.0005  0.0015  0.0026  0.0009 -0.0012
 243.  H12 (S)    0.0002 -0.0002 -0.0001 -0.0003  0.0000  0.0001 -0.0002  0.0001
 244.  H12 (S)    0.0000 -0.0000  0.0000 -0.0000  0.0000  0.0001  0.0000 -0.0000
 245.  H12 (px)   0.0000 -0.0000  0.0000 -0.0000  0.0000  0.0001  0.0001 -0.0001
 246.  H12 (py)  -0.0001  0.0000 -0.0000  0.0000  0.0000  0.0000 -0.0000  0.0000
 247.  H12 (pz)   0.0001 -0.0001 -0.0000 -0.0001  0.0000  0.0000 -0.0000  0.0000
 248.  H13 (S)    0.0011 -0.0001  0.0004  0.0040 -0.0031 -0.0065  0.0030 -0.0003
 249.  H13 (S)   -0.0001  0.0002 -0.0001 -0.0003  0.0003  0.0002 -0.0005  0.0001
 250.  H13 (S)   -0.0000 -0.0000 -0.0000  0.0000 -0.0000 -0.0000  0.0000 -0.0000
 251.  H13 (px)   0.0000 -0.0000  0.0000 -0.0001  0.0001  0.0001 -0.0002  0.0000
 252.  H13 (py)   0.0000 -0.0001 -0.0000  0.0001 -0.0001 -0.0001  0.0001 -0.0000
 253.  H13 (pz)   0.0000 -0.0000  0.0000  0.0000 -0.0001 -0.0001  0.0000 -0.0000
 254.  C14 (S)    0.0002  0.0005 -0.0004 -0.0009  0.0006  0.0001  0.0003  0.0001
 255.  C14 (S)   -0.0015 -0.0041  0.0015  0.0025 -0.0021 -0.0006 -0.0010 -0.0003
 256.  C14 (S)   -0.0001  0.0005 -0.0000 -0.0002  0.0001 -0.0000 -0.0002 -0.0000
 257.  C14 (S)    0.0000  0.0000  0.0000  0.0001  0.0001 -0.0000  0.0000 -0.0000
 258.  C14 (S)   -0.0000  0.0000 -0.0000  0.0000  0.0000 -0.0000  0.0000  0.0000
 259.  C14 (px)  -0.0020 -0.0011  0.0008  0.0062  0.0014 -0.0024  0.0013  0.0003
 260.  C14 (px)  -0.0001 -0.0004 -0.0000 -0.0002 -0.0002  0.0001  0.0001  0.0000
 261.  C14 (px)  -0.0001  0.0001 -0.0000  0.0000  0.0000 -0.0000 -0.0001  0.0000
 262.  C14 (py)   0.0016  0.0027 -0.0013  0.0021  0.0026  0.0009  0.0024  0.0011
 263.  C14 (py)  -0.0000 -0.0001 -0.0002  0.0001 -0.0001  0.0002  0.0002 -0.0001
 264.  C14 (py)   0.0000  0.0001  0.0000  0.0001  0.0000 -0.0002 -0.0000  0.0000
 265.  C14 (pz)   0.0012  0.0066 -0.0016  0.0028 -0.0010 -0.0027  0.0019 -0.0013
 266.  C14 (pz)   0.0001 -0.0002  0.0001  0.0001 -0.0002 -0.0002  0.0002  0.0001
 267.  C14 (pz)   0.0001  0.0000  0.0000 -0.0001 -0.0000  0.0000 -0.0000  0.0000
 268.  C14 (d1)  -0.0001  0.0002  0.0001  0.0002  0.0001 -0.0001  0.0000 -0.0000
 269.  C14 (d1)   0.0002 -0.0001  0.0001  0.0000 -0.0000 -0.0001 -0.0000  0.0000
 270.  C14 (d2)   0.0001 -0.0002  0.0001  0.0003 -0.0000 -0.0001  0.0002 -0.0001
 271.  C14 (d2)  -0.0001  0.0002 -0.0000 -0.0000  0.0000  0.0000 -0.0001  0.0000
 272.  C14 (d3)   0.0001  0.0001  0.0000  0.0000 -0.0000 -0.0000  0.0001 -0.0000
 273.  C14 (d3)  -0.0002  0.0001 -0.0001 -0.0001  0.0002  0.0001 -0.0002  0.0000
 274.  C14 (d4)   0.0000  0.0001  0.0000  0.0000  0.0001 -0.0000 -0.0000  0.0001
 275.  C14 (d4)   0.0000  0.0000 -0.0000  0.0000 -0.0000 -0.0000  0.0001 -0.0000
 276.  C14 (d5)   0.0000 -0.0003  0.0001 -0.0000 -0.0000  0.0001  0.0000  0.0000
 277.  C14 (d5)   0.0000 -0.0001  0.0000  0.0001 -0.0000 -0.0001  0.0000  0.0000
 278.  C14 (f1)   0.0000  0.0000  0.0000 -0.0000  0.0000 -0.0000  0.0000 -0.0000
 279.  C14 (f2)   0.0000  0.0000  0.0000  0.0000 -0.0000 -0.0000  0.0000 -0.0000
 280.  C14 (f3)  -0.0000  0.0000 -0.0000  0.0000  0.0000 -0.0000 -0.0000 -0.0000
 281.  C14 (f4)   0.0000  0.0000  0.0000 -0.0000 -0.0000 -0.0000  0.0000  0.0000
 282.  C14 (f5)  -0.0001  0.0000 -0.0000  0.0000  0.0000 -0.0000 -0.0000  0.0000
 283.  C14 (f6)   0.0000  0.0000  0.0000  0.0000 -0.0000 -0.0000  0.0000 -0.0000
 284.  C14 (f7)   0.0000 -0.0001 -0.0000  0.0000 -0.0000  0.0000  0.0000 -0.0000
 285.  H15 (S)   -0.0008  0.0013  0.0010  0.0061  0.0009 -0.0026  0.0014 -0.0004
 286.  H15 (S)   -0.0001 -0.0001 -0.0001 -0.0001 -0.0001  0.0001 -0.0000  0.0000
 287.  H15 (S)    0.0000  0.0000 -0.0000  0.0000  0.0000  0.0000  0.0000 -0.0000
 288.  H15 (px)   0.0001 -0.0001  0.0000 -0.0001 -0.0001  0.0000  0.0000  0.0000
 289.  H15 (py)   0.0000  0.0000 -0.0000 -0.0000  0.0001  0.0000 -0.0001  0.0000
 290.  H15 (pz)  -0.0000  0.0001 -0.0001 -0.0001  0.0000  0.0000 -0.0000  0.0000
 291.  H16 (S)    0.0001 -0.0077  0.0023  0.0009 -0.0008  0.0004  0.0004  0.0009
 292.  H16 (S)   -0.0002  0.0003 -0.0001 -0.0002  0.0001  0.0002 -0.0003  0.0001
 293.  H16 (S)    0.0000 -0.0000  0.0000 -0.0000  0.0000 -0.0000 -0.0000  0.0000
 294.  H16 (px)   0.0000  0.0000  0.0000  0.0001  0.0000 -0.0001  0.0000 -0.0000
 295.  H16 (py)   0.0000  0.0001 -0.0000  0.0001  0.0000 -0.0000  0.0001 -0.0000
 296.  H16 (pz)   0.0001 -0.0002  0.0001  0.0000 -0.0001 -0.0000  0.0000  0.0000
 297.  H17 (S)   -0.0001  0.0009  0.0002  0.0013 -0.0009  0.0009  0.0008 -0.0002
 298.  H17 (S)    0.0000 -0.0001 -0.0001 -0.0000  0.0000  0.0000 -0.0001  0.0000
 299.  H17 (S)   -0.0000  0.0000  0.0000  0.0001  0.0000  0.0000 -0.0000 -0.0000
 300.  H17 (px)  -0.0000 -0.0000  0.0000 -0.0000 -0.0000  0.0000  0.0000 -0.0000
 301.  H17 (py)   0.0000 -0.0000 -0.0000 -0.0000  0.0000 -0.0000 -0.0000  0.0000
 302.  H17 (pz)   0.0000  0.0000 -0.0000  0.0000 -0.0000  0.0000 -0.0000  0.0000
 303.  H18 (S)    0.0004 -0.0039  0.0013  0.0017 -0.0006 -0.0024  0.0014 -0.0002
 304.  H18 (S)   -0.0001  0.0004 -0.0002 -0.0002  0.0002  0.0002 -0.0004  0.0001
 305.  H18 (S)    0.0000  0.0000  0.0000  0.0000 -0.0000 -0.0001  0.0000  0.0000
 306.  H18 (px)   0.0000 -0.0001  0.0000 -0.0000 -0.0000  0.0000  0.0000 -0.0000
 307.  H18 (py)   0.0000 -0.0001  0.0000 -0.0000  0.0000  0.0001 -0.0001  0.0000
 308.  H18 (pz)  -0.0000  0.0001 -0.0000 -0.0001  0.0000  0.0001 -0.0001  0.0000
 309.  H19 (S)    0.0002 -0.0065  0.0027 -0.0007  0.0006 -0.0053  0.0016  0.0000
 310.  H19 (S)   -0.0001  0.0003 -0.0002 -0.0003  0.0002  0.0000 -0.0004  0.0001
 311.  H19 (S)    0.0000 -0.0000  0.0000 -0.0000 -0.0000  0.0000  0.0000 -0.0000
 312.  H19 (px)  -0.0000  0.0000  0.0000 -0.0000  0.0000  0.0000 -0.0000 -0.0000
 313.  H19 (py)  -0.0000 -0.0000 -0.0000  0.0000  0.0000 -0.0000 -0.0000  0.0000
 314.  H19 (pz)   0.0000 -0.0002  0.0001 -0.0000  0.0000 -0.0001  0.0001 -0.0000
 315.  H20 (S)   -0.0002  0.0002  0.0003  0.0001  0.0008  0.0001 -0.0002 -0.0001
 316.  H20 (S)    0.0001 -0.0000 -0.0001 -0.0001  0.0000  0.0001 -0.0001  0.0000
 317.  H20 (S)   -0.0000  0.0001 -0.0000  0.0001  0.0000 -0.0000  0.0000 -0.0000
 318.  H20 (px)   0.0000  0.0000 -0.0000  0.0000  0.0000 -0.0000  0.0000  0.0000
 319.  H20 (py)  -0.0000 -0.0000 -0.0000 -0.0000 -0.0000  0.0000 -0.0000 -0.0000
 320.  H20 (pz)  -0.0000 -0.0001  0.0000  0.0000 -0.0000 -0.0000  0.0000  0.0000
 321.  H21 (S)    0.0037 -0.0144  0.0040  0.0018 -0.0051  0.0173  0.0151 -0.0111
 322.  H21 (S)   -0.0001  0.0002 -0.0001 -0.0004  0.0004  0.0007 -0.0005 -0.0000
 323.  H21 (S)    0.0001 -0.0001 -0.0000 -0.0002 -0.0001  0.0001 -0.0000  0.0000
 324.  H21 (px)   0.0001 -0.0001  0.0000 -0.0000 -0.0001  0.0000  0.0002 -0.0001
 325.  H21 (py)  -0.0001  0.0002  0.0001  0.0000  0.0001 -0.0001 -0.0000  0.0000
 326.  H21 (pz)   0.0001 -0.0003  0.0001  0.0001 -0.0001  0.0003  0.0004 -0.0003
 327.  H22 (S)    0.0011 -0.0029  0.0004  0.0122 -0.0096 -0.0101  0.0152 -0.0025
 328.  H22 (S)   -0.0001  0.0004 -0.0001 -0.0001  0.0002 -0.0002 -0.0005  0.0002
 329.  H22 (S)    0.0001  0.0000 -0.0000 -0.0001 -0.0000 -0.0001  0.0000  0.0000
 330.  H22 (px)  -0.0001  0.0002 -0.0000  0.0001  0.0001 -0.0001 -0.0001  0.0001
 331.  H22 (py)  -0.0000  0.0002  0.0001  0.0001  0.0000 -0.0001  0.0000 -0.0000
 332.  H22 (pz)   0.0000  0.0001 -0.0000 -0.0003  0.0002  0.0003 -0.0004  0.0001

          NAO       57      58      59      60      61      62      63      64
      ---------- ------- ------- ------- ------- ------- ------- ------- -------
   1.  C 1 (S)    0.0006  0.0001 -0.0016  0.0003  0.0013  0.0004 -0.0000 -0.0046
   2.  C 1 (S)   -0.0019 -0.0014  0.0054 -0.0010 -0.0046 -0.0016 -0.0038  0.2665
   3.  C 1 (S)   -0.0001 -0.0000  0.0002  0.0001  0.0000 -0.0002 -0.0075  0.0032
   4.  C 1 (S)   -0.0000 -0.0001  0.0000  0.0000  0.0000 -0.0001 -0.0026  0.0027
   5.  C 1 (S)    0.0000 -0.0000 -0.0000 -0.0000 -0.0000 -0.0000 -0.0001  0.0011
   6.  C 1 (px)   0.0006  0.0000  0.0044  0.0008 -0.0027  0.0015 -0.0029 -0.4258
   7.  C 1 (px)  -0.0002  0.0002  0.0004  0.0001  0.0000  0.0001  0.0147  0.0074
   8.  C 1 (px)   0.0000  0.0000  0.0000 -0.0000  0.0000 -0.0000  0.0019  0.0082
   9.  C 1 (py)   0.0003  0.0068 -0.0017 -0.0013 -0.0013  0.0125  0.0035  0.0843
  10.  C 1 (py)  -0.0000 -0.0003 -0.0000  0.0001  0.0002 -0.0004 -0.0053 -0.0012
  11.  C 1 (py)   0.0001  0.0000 -0.0001 -0.0000  0.0000  0.0001  0.0002 -0.0062
  12.  C 1 (pz)   0.0050 -0.0017 -0.0009 -0.0014  0.0017  0.0034 -0.0008 -0.1504
  13.  C 1 (pz)  -0.0003 -0.0000  0.0001  0.0003  0.0005  0.0001  0.0048  0.0072
  14.  C 1 (pz)   0.0000 -0.0000 -0.0000 -0.0000  0.0000  0.0000  0.0006  0.0033
  15.  C 1 (d1)   0.0001  0.0000  0.0001  0.0000 -0.0001  0.0001  0.0031 -0.0169
  16.  C 1 (d1)   0.0000  0.0001 -0.0000 -0.0000 -0.0000  0.0002  0.0002 -0.0002
  17.  C 1 (d2)   0.0001  0.0001 -0.0001 -0.0001  0.0001  0.0001 -0.0042  0.0203
  18.  C 1 (d2)   0.0001 -0.0000 -0.0001 -0.0000  0.0000  0.0000 -0.0002  0.0012
  19.  C 1 (d3)   0.0001 -0.0002  0.0000 -0.0000  0.0000 -0.0001  0.0009 -0.0046
  20.  C 1 (d3)  -0.0000 -0.0000  0.0000  0.0000  0.0000 -0.0001  0.0003 -0.0004
  21.  C 1 (d4)  -0.0000  0.0000  0.0001 -0.0001 -0.0002 -0.0000 -0.0017  0.0091
  22.  C 1 (d4)  -0.0001  0.0000  0.0001  0.0001  0.0001  0.0000 -0.0008  0.0033
  23.  C 1 (d5)  -0.0000 -0.0001  0.0002  0.0001  0.0001 -0.0001  0.0023 -0.0093
  24.  C 1 (d5)   0.0002 -0.0000 -0.0001 -0.0002 -0.0002  0.0000  0.0002 -0.0020
  25.  C 1 (f1)   0.0000 -0.0000  0.0000 -0.0000 -0.0000  0.0000 -0.0007  0.0021
  26.  C 1 (f2)  -0.0001  0.0000  0.0000  0.0000  0.0000 -0.0000 -0.0004  0.0017
  27.  C 1 (f3)  -0.0000  0.0001 -0.0000  0.0000  0.0000  0.0001  0.0003 -0.0012
  28.  C 1 (f4)   0.0000  0.0000 -0.0000 -0.0000  0.0000  0.0000  0.0008 -0.0019
  29.  C 1 (f5)  -0.0000  0.0000  0.0000  0.0000  0.0000 -0.0000 -0.0010  0.0030
  30.  C 1 (f6)   0.0000 -0.0000  0.0000 -0.0000 -0.0000  0.0000  0.0010 -0.0022
  31.  C 1 (f7)   0.0000  0.0001 -0.0000 -0.0000 -0.0000  0.0002 -0.0016  0.0046
  32.  C 2 (S)    0.0002  0.0004 -0.0005 -0.0002  0.0002 -0.0003  0.0001  0.0035
  33.  C 2 (S)   -0.0033 -0.0022  0.0030  0.0008 -0.0007  0.0009  0.0025  0.0156
  34.  C 2 (S)   -0.0002 -0.0000  0.0001  0.0001 -0.0000 -0.0002 -0.0000 -0.0025
  35.  C 2 (S)   -0.0000 -0.0001  0.0000 -0.0000 -0.0000 -0.0001 -0.0013  0.0065
  36.  C 2 (S)    0.0000 -0.0000 -0.0000 -0.0000 -0.0000  0.0000  0.0001 -0.0006
  37.  C 2 (px)  -0.0012 -0.0017 -0.0014  0.0035  0.0097  0.0044  0.0003 -0.0201
  38.  C 2 (px)   0.0002 -0.0001 -0.0001 -0.0001  0.0001  0.0001  0.0011  0.0043
  39.  C 2 (px)  -0.0000  0.0000  0.0000 -0.0000 -0.0001 -0.0000 -0.0003  0.0030
  40.  C 2 (py)   0.0000  0.0075 -0.0015 -0.0017 -0.0014  0.0135 -0.0039 -0.0104
  41.  C 2 (py)   0.0000 -0.0003 -0.0001 -0.0000  0.0000 -0.0005 -0.0010  0.0058
  42.  C 2 (py)   0.0001  0.0001 -0.0001 -0.0001 -0.0000  0.0001  0.0009 -0.0037
  43.  C 2 (pz)  -0.0043  0.0007  0.0091  0.0042  0.0019  0.0004  0.0042  0.0322
  44.  C 2 (pz)   0.0002 -0.0001  0.0001 -0.0001 -0.0002  0.0000  0.0015 -0.0153
  45.  C 2 (pz)  -0.0000  0.0000  0.0000  0.0000  0.0000 -0.0000  0.0004 -0.0016
  46.  C 2 (d1)  -0.0001 -0.0001  0.0000  0.0001  0.0002  0.0000  0.0003 -0.0016
  47.  C 2 (d1)  -0.0000 -0.0001  0.0000  0.0000  0.0000 -0.0001  0.0002  0.0007
  48.  C 2 (d2)   0.0001  0.0000 -0.0003  0.0001  0.0003  0.0003  0.0018 -0.0088
  49.  C 2 (d2)   0.0000 -0.0001 -0.0000 -0.0000  0.0000 -0.0000 -0.0005  0.0029
  50.  C 2 (d3)  -0.0001  0.0001  0.0001  0.0001  0.0001  0.0002 -0.0001 -0.0001
  51.  C 2 (d3)   0.0000  0.0000 -0.0000 -0.0000 -0.0000  0.0001 -0.0001  0.0006
  52.  C 2 (d4)  -0.0000 -0.0000  0.0002  0.0000 -0.0001  0.0001  0.0005 -0.0008
  53.  C 2 (d4)  -0.0001  0.0000  0.0000  0.0001  0.0001  0.0000 -0.0008  0.0029
  54.  C 2 (d5)  -0.0001 -0.0001 -0.0001 -0.0000 -0.0000 -0.0002 -0.0002  0.0015
  55.  C 2 (d5)   0.0002 -0.0001 -0.0000 -0.0001 -0.0001  0.0001  0.0007 -0.0036
  56.  C 2 (f1)  -0.0000  0.0000  0.0000  0.0000  0.0000 -0.0000  0.0001 -0.0008
  57.  C 2 (f2)   0.0001 -0.0000 -0.0000 -0.0000 -0.0000  0.0000  0.0003 -0.0022
  58.  C 2 (f3)  -0.0000  0.0001 -0.0000 -0.0000 -0.0000  0.0001 -0.0002  0.0009
  59.  C 2 (f4)  -0.0000 -0.0000  0.0001  0.0000  0.0000 -0.0000  0.0000  0.0008
  60.  C 2 (f5)  -0.0000 -0.0000  0.0000  0.0001  0.0001 -0.0000  0.0002 -0.0004
  61.  C 2 (f6)  -0.0000 -0.0000  0.0000  0.0001  0.0001  0.0000  0.0001 -0.0004
  62.  C 2 (f7)   0.0000  0.0001 -0.0000 -0.0000  0.0000  0.0002  0.0002 -0.0009
  63.  C 3 (S)    0.0003 -0.0002  0.0000  0.0002  0.0001  0.0002  1.9994  0.0000
  64.  C 3 (S)   -0.0022  0.0009  0.0008 -0.0004 -0.0004 -0.0009  0.0000  1.0503
  65.  C 3 (S)   -0.0001 -0.0000 -0.0000  0.0001  0.0001 -0.0001 -0.0000 -0.0000
  66.  C 3 (S)   -0.0000 -0.0000  0.0000  0.0000  0.0000 -0.0000  0.0000 -0.0000
  67.  C 3 (S)    0.0000 -0.0000  0.0000 -0.0000 -0.0000 -0.0000  0.0000 -0.0000
  68.  C 3 (px)  -0.0003 -0.0010 -0.0005 -0.0007 -0.0015  0.0000  0.0013 -0.0716
  69.  C 3 (px)  -0.0002  0.0002  0.0000  0.0000 -0.0000  0.0001  0.0005 -0.0022
  70.  C 3 (px)   0.0000 -0.0000 -0.0001  0.0000  0.0000 -0.0000  0.0030 -0.0123
  71.  C 3 (py)   0.0025 -0.0022 -0.0005  0.0010  0.0009 -0.0001  0.0021 -0.0517
  72.  C 3 (py)   0.0001 -0.0001  0.0001  0.0000 -0.0000  0.0000  0.0013 -0.0066
  73.  C 3 (py)   0.0000 -0.0000  0.0000 -0.0000  0.0000 -0.0001  0.0019 -0.0067
  74.  C 3 (pz)  -0.0043 -0.0007  0.0012  0.0021  0.0035 -0.0012  0.0014 -0.0380
  75.  C 3 (pz)   0.0002  0.0000 -0.0002 -0.0001  0.0001  0.0002 -0.0003  0.0021
  76.  C 3 (pz)  -0.0000 -0.0000 -0.0001  0.0000  0.0001  0.0000  0.0007 -0.0031
  77.  C 3 (d1)  -0.0001  0.0002 -0.0000  0.0000  0.0001  0.0002 -0.0016  0.0104
  78.  C 3 (d1)   0.0001  0.0000 -0.0000 -0.0000 -0.0000  0.0000  0.0003 -0.0012
  79.  C 3 (d2)  -0.0000 -0.0001  0.0001  0.0001  0.0000 -0.0001  0.0012 -0.0088
  80.  C 3 (d2)   0.0001  0.0000 -0.0001 -0.0001 -0.0000  0.0001 -0.0003  0.0022
  81.  C 3 (d3)   0.0001 -0.0000 -0.0001 -0.0000 -0.0001  0.0000 -0.0002  0.0004
  82.  C 3 (d3)  -0.0000  0.0000  0.0000  0.0000 -0.0000  0.0000  0.0001 -0.0003
  83.  C 3 (d4)  -0.0001  0.0000  0.0001 -0.0001 -0.0001  0.0000 -0.0007  0.0049
  84.  C 3 (d4)  -0.0000  0.0001  0.0000  0.0000 -0.0000  0.0001  0.0002 -0.0005
  85.  C 3 (d5)   0.0001  0.0001 -0.0000 -0.0001 -0.0001  0.0001 -0.0007  0.0087
  86.  C 3 (d5)   0.0001 -0.0000 -0.0000 -0.0000 -0.0000  0.0001 -0.0003  0.0001
  87.  C 3 (f1)   0.0000  0.0000 -0.0000 -0.0000 -0.0000  0.0000  0.0009 -0.0101
  88.  C 3 (f2)  -0.0000  0.0000  0.0000  0.0000  0.0000 -0.0000  0.0004 -0.0028
  89.  C 3 (f3)   0.0000 -0.0000 -0.0000  0.0000  0.0000 -0.0000  0.0006 -0.0048
  90.  C 3 (f4)  -0.0000 -0.0000  0.0000  0.0000  0.0000 -0.0000 -0.0003  0.0034
  91.  C 3 (f5)   0.0000  0.0000 -0.0000 -0.0000 -0.0000  0.0000 -0.0003  0.0028
  92.  C 3 (f6)   0.0000 -0.0000  0.0000 -0.0000 -0.0000  0.0000 -0.0001  0.0000
  93.  C 3 (f7)   0.0000  0.0000 -0.0000  0.0000  0.0000  0.0000  0.0009 -0.0071
  94.  C 4 (S)   -0.0000  0.0002 -0.0001 -0.0000 -0.0001  0.0000  0.0000 -0.0022
  95.  C 4 (S)   -0.0001 -0.0010  0.0006  0.0004  0.0005 -0.0012 -0.0023  0.2340
  96.  C 4 (S)   -0.0000  0.0000 -0.0000  0.0000  0.0000  0.0000 -0.0065  0.0070
  97.  C 4 (S)   -0.0000  0.0000  0.0000 -0.0000 -0.0000  0.0000 -0.0049  0.0047
  98.  C 4 (S)   -0.0000  0.0000 -0.0000 -0.0000 -0.0000  0.0000  0.0002  0.0005
  99.  C 4 (px)   0.0008 -0.0005 -0.0004  0.0001  0.0004 -0.0001 -0.0016 -0.0007
 100.  C 4 (px)  -0.0001  0.0001  0.0000 -0.0000 -0.0001  0.0001 -0.0000 -0.0015
 101.  C 4 (px)   0.0000 -0.0000 -0.0000 -0.0000 -0.0000 -0.0000  0.0007 -0.0022
 102.  C 4 (py)  -0.0004  0.0020 -0.0001 -0.0009 -0.0010  0.0021  0.0009 -0.4481
 103.  C 4 (py)   0.0000 -0.0000  0.0000 -0.0000 -0.0001 -0.0001  0.0141  0.0059
 104.  C 4 (py)  -0.0000  0.0000 -0.0000 -0.0000 -0.0000  0.0000  0.0039  0.0100
 105.  C 4 (pz)  -0.0007  0.0007 -0.0004 -0.0004 -0.0006 -0.0002  0.0004 -0.0672
 106.  C 4 (pz)  -0.0001 -0.0001  0.0000  0.0000  0.0000 -0.0001  0.0018  0.0016
 107.  C 4 (pz)  -0.0000  0.0000 -0.0000 -0.0000 -0.0000 -0.0000  0.0007  0.0008
 108.  C 4 (d1)   0.0000 -0.0001 -0.0000  0.0000  0.0000 -0.0001  0.0013 -0.0063
 109.  C 4 (d1)  -0.0000  0.0000  0.0000  0.0000  0.0000  0.0000 -0.0004  0.0030
 110.  C 4 (d2)   0.0000 -0.0000  0.0000 -0.0000 -0.0000 -0.0000 -0.0007  0.0033
 111.  C 4 (d2)  -0.0000  0.0000 -0.0000  0.0000 -0.0000  0.0000  0.0002 -0.0009
 112.  C 4 (d3)  -0.0000 -0.0000  0.0000  0.0000  0.0000 -0.0001 -0.0010  0.0051
 113.  C 4 (d3)   0.0001 -0.0000 -0.0000 -0.0000 -0.0001  0.0000 -0.0002  0.0008
 114.  C 4 (d4)  -0.0000  0.0001  0.0000 -0.0000 -0.0000  0.0001  0.0038 -0.0196
 115.  C 4 (d4)   0.0000  0.0000 -0.0000 -0.0000 -0.0000  0.0000  0.0002 -0.0011
 116.  C 4 (d5)  -0.0000  0.0000 -0.0000 -0.0000 -0.0000  0.0000  0.0018 -0.0094
 117.  C 4 (d5)   0.0000  0.0000  0.0000 -0.0000 -0.0000  0.0000  0.0001 -0.0007
 118.  C 4 (f1)  -0.0000 -0.0000  0.0000  0.0000  0.0000 -0.0000 -0.0003  0.0016
 119.  C 4 (f2)  -0.0000 -0.0000  0.0000  0.0000  0.0000 -0.0000  0.0001 -0.0006
 120.  C 4 (f3)  -0.0000 -0.0000  0.0000  0.0000  0.0000 -0.0000 -0.0012  0.0030
 121.  C 4 (f4)  -0.0000 -0.0000  0.0000  0.0000  0.0000 -0.0000 -0.0006  0.0002
 122.  C 4 (f5)  -0.0000  0.0000  0.0000  0.0000  0.0000 -0.0000 -0.0003  0.0011
 123.  C 4 (f6)  -0.0000 -0.0000  0.0000  0.0000  0.0000 -0.0000  0.0003 -0.0022
 124.  C 4 (f7)   0.0000 -0.0000  0.0000  0.0000  0.0000 -0.0000 -0.0013  0.0025
 125.  H 5 (S)   -0.0005  0.0004  0.0005 -0.0001 -0.0001  0.0009 -0.0002 -0.0040
 126.  H 5 (S)    0.0000 -0.0000 -0.0000  0.0000 -0.0000 -0.0001  0.0004 -0.0016
 127.  H 5 (S)   -0.0000 -0.0000  0.0000 -0.0000 -0.0000 -0.0000  0.0001 -0.0015
 128.  H 5 (px)  -0.0000  0.0000  0.0000 -0.0000  0.0000  0.0000  0.0001 -0.0014
 129.  H 5 (py)  -0.0000  0.0000 -0.0000 -0.0000 -0.0000 -0.0000  0.0007 -0.0024
 130.  H 5 (pz)   0.0000  0.0000 -0.0000 -0.0000 -0.0000  0.0000  0.0003 -0.0015
 131.  H 6 (S)   -0.0001  0.0004 -0.0001 -0.0005 -0.0008 -0.0002 -0.0004  0.0025
 132.  H 6 (S)   -0.0001 -0.0000 -0.0000  0.0000  0.0000 -0.0001  0.0004 -0.0028
 133.  H 6 (S)    0.0000  0.0000 -0.0000 -0.0000  0.0000  0.0000 -0.0001 -0.0004
 134.  H 6 (px)   0.0000 -0.0000  0.0000  0.0000  0.0000 -0.0000 -0.0001  0.0006
 135.  H 6 (py)   0.0000  0.0000  0.0000 -0.0000 -0.0000  0.0000  0.0006 -0.0021
 136.  H 6 (pz)  -0.0000 -0.0000  0.0000  0.0000  0.0000  0.0000  0.0001 -0.0003
 137.  C 7 (S)   -0.0000  0.0001 -0.0001 -0.0000 -0.0001 -0.0000  0.0000  0.0009
 138.  C 7 (S)   -0.0001 -0.0008  0.0009  0.0006  0.0008 -0.0005  0.0007  0.0109
 139.  C 7 (S)   -0.0000 -0.0000 -0.0000 -0.0000 -0.0001 -0.0000 -0.0001 -0.0008
 140.  C 7 (S)   -0.0000 -0.0000  0.0000  0.0000 -0.0000 -0.0000 -0.0009  0.0042
 141.  C 7 (S)    0.0000  0.0000 -0.0000 -0.0000 -0.0000  0.0000 -0.0000 -0.0000
 142.  C 7 (px)  -0.0000 -0.0008  0.0002  0.0003  0.0003 -0.0003 -0.0021 -0.0245
 143.  C 7 (px)  -0.0001  0.0000 -0.0000  0.0000 -0.0000  0.0000 -0.0003  0.0076
 144.  C 7 (px)  -0.0000 -0.0000  0.0000 -0.0000 -0.0000 -0.0000  0.0002  0.0010
 145.  C 7 (py)  -0.0007  0.0003  0.0001 -0.0000 -0.0007 -0.0011  0.0009  0.0174
 146.  C 7 (py)   0.0000  0.0001  0.0000 -0.0000  0.0001  0.0002  0.0017 -0.0066
 147.  C 7 (py)   0.0000  0.0000 -0.0000 -0.0000 -0.0000  0.0000  0.0001  0.0010
 148.  C 7 (pz)  -0.0001 -0.0005 -0.0000 -0.0001 -0.0001 -0.0011  0.0014  0.0134
 149.  C 7 (pz)   0.0000  0.0000  0.0000 -0.0000  0.0000 -0.0000  0.0002 -0.0041
 150.  C 7 (pz)  -0.0000  0.0000 -0.0000 -0.0000 -0.0000  0.0000  0.0002 -0.0012
 151.  C 7 (d1)   0.0000 -0.0000  0.0000 -0.0000  0.0000  0.0000 -0.0010  0.0035
 152.  C 7 (d1)  -0.0000 -0.0000  0.0000  0.0000  0.0000  0.0000 -0.0000 -0.0001
 153.  C 7 (d2)   0.0000 -0.0000  0.0000  0.0000  0.0000 -0.0000  0.0007 -0.0038
 154.  C 7 (d2)  -0.0000 -0.0000  0.0000  0.0000  0.0000 -0.0000 -0.0003  0.0027
 155.  C 7 (d3)   0.0000 -0.0000 -0.0000 -0.0000 -0.0000  0.0000  0.0002 -0.0005
 156.  C 7 (d3)  -0.0000  0.0000  0.0000  0.0000  0.0000  0.0000  0.0003 -0.0019
 157.  C 7 (d4)  -0.0000 -0.0001  0.0000  0.0000  0.0001 -0.0001 -0.0002 -0.0008
 158.  C 7 (d4)  -0.0000  0.0000  0.0000 -0.0000 -0.0000  0.0000  0.0006 -0.0024
 159.  C 7 (d5)   0.0000 -0.0000  0.0000  0.0000  0.0001 -0.0001  0.0003 -0.0020
 160.  C 7 (d5)   0.0000  0.0000 -0.0000 -0.0000 -0.0000  0.0001  0.0003 -0.0010
 161.  C 7 (f1)   0.0000  0.0000 -0.0000 -0.0000 -0.0000  0.0000  0.0001 -0.0002
 162.  C 7 (f2)  -0.0000 -0.0000  0.0000  0.0000  0.0000 -0.0000  0.0001 -0.0002
 163.  C 7 (f3)  -0.0000  0.0000 -0.0000 -0.0000 -0.0000  0.0000 -0.0000 -0.0002
 164.  C 7 (f4)  -0.0000 -0.0000  0.0000  0.0000  0.0000 -0.0000 -0.0001  0.0007
 165.  C 7 (f5)  -0.0000  0.0000  0.0000  0.0000  0.0000  0.0000 -0.0002  0.0011
 166.  C 7 (f6)   0.0000 -0.0000  0.0000  0.0000  0.0000 -0.0000  0.0002 -0.0007
 167.  C 7 (f7)   0.0000  0.0000 -0.0000 -0.0000 -0.0000  0.0000  0.0001 -0.0006
 168.  C 8 (S)   -0.0001  0.0001  0.0000 -0.0001 -0.0001  0.0003 -0.0000  0.0006
 169.  C 8 (S)    0.0001 -0.0009 -0.0001  0.0006  0.0005 -0.0018  0.0004  0.0028
 170.  C 8 (S)   -0.0001 -0.0000  0.0000  0.0000 -0.0000 -0.0000  0.0005 -0.0014
 171.  C 8 (S)   -0.0000  0.0000  0.0001  0.0000 -0.0000  0.0000 -0.0005  0.0019
 172.  C 8 (S)    0.0000  0.0000 -0.0000 -0.0000  0.0000  0.0000  0.0001 -0.0001
 173.  C 8 (px)  -0.0004  0.0007 -0.0010  0.0003 -0.0005 -0.0000 -0.0001 -0.0043
 174.  C 8 (px)  -0.0000 -0.0000 -0.0001  0.0000 -0.0000 -0.0001 -0.0001  0.0011
 175.  C 8 (px)  -0.0000  0.0000 -0.0000  0.0000  0.0000  0.0000  0.0002  0.0001
 176.  C 8 (py)   0.0001  0.0019  0.0014  0.0004  0.0005  0.0026 -0.0001  0.0005
 177.  C 8 (py)   0.0000 -0.0000 -0.0001  0.0000  0.0001 -0.0000 -0.0004  0.0019
 178.  C 8 (py)   0.0000  0.0000 -0.0000 -0.0000 -0.0000  0.0000 -0.0000  0.0013
 179.  C 8 (pz)   0.0008  0.0004  0.0004 -0.0005  0.0009 -0.0001 -0.0007  0.0011
 180.  C 8 (pz)   0.0000  0.0000  0.0000  0.0000  0.0000 -0.0000 -0.0001  0.0007
 181.  C 8 (pz)   0.0000 -0.0000 -0.0000 -0.0000  0.0000 -0.0000  0.0002 -0.0005
 182.  C 8 (d1)   0.0000  0.0001  0.0000  0.0000  0.0000  0.0001 -0.0003  0.0007
 183.  C 8 (d1)   0.0000 -0.0000  0.0000  0.0000  0.0000  0.0000  0.0003 -0.0013
 184.  C 8 (d2)  -0.0000 -0.0000  0.0000  0.0000 -0.0000  0.0000 -0.0003  0.0021
 185.  C 8 (d2)   0.0000  0.0000  0.0000  0.0000  0.0000  0.0000  0.0001 -0.0009
 186.  C 8 (d3)  -0.0000  0.0000 -0.0000  0.0000  0.0000  0.0000 -0.0001  0.0002
 187.  C 8 (d3)   0.0000  0.0000 -0.0000 -0.0000 -0.0001  0.0000 -0.0000 -0.0002
 188.  C 8 (d4)  -0.0000 -0.0001 -0.0001  0.0000  0.0000 -0.0001  0.0002 -0.0008
 189.  C 8 (d4)  -0.0000 -0.0000  0.0000  0.0000  0.0000  0.0000 -0.0002  0.0013
 190.  C 8 (d5)   0.0000 -0.0001  0.0000  0.0000  0.0000 -0.0001  0.0003 -0.0009
 191.  C 8 (d5)   0.0000  0.0000  0.0000 -0.0000 -0.0000  0.0001 -0.0003  0.0011
 192.  C 8 (f1)  -0.0000 -0.0000 -0.0000  0.0000  0.0000 -0.0000 -0.0001  0.0004
 193.  C 8 (f2)   0.0000  0.0000 -0.0000 -0.0000 -0.0000  0.0000  0.0000 -0.0003
 194.  C 8 (f3)  -0.0000  0.0000  0.0000 -0.0000 -0.0000  0.0000  0.0001 -0.0005
 195.  C 8 (f4)  -0.0000  0.0000  0.0000 -0.0000  0.0000  0.0000  0.0001 -0.0004
 196.  C 8 (f5)  -0.0000 -0.0000  0.0000  0.0000  0.0000 -0.0000 -0.0000 -0.0000
 197.  C 8 (f6)  -0.0000  0.0000 -0.0000  0.0000 -0.0000  0.0000 -0.0000 -0.0002
 198.  C 8 (f7)  -0.0000  0.0000  0.0000 -0.0000 -0.0000  0.0000  0.0001 -0.0004
 199.  C 9 (S)    0.0004  0.0003 -0.0008 -0.0010 -0.0010 -0.0016  0.0000 -0.0013
 200.  C 9 (S)   -0.0017 -0.0012  0.0019  0.0030  0.0022  0.0046 -0.0013  0.0265
 201.  C 9 (S)   -0.0001  0.0000  0.0001  0.0001  0.0002  0.0000  0.0006 -0.0032
 202.  C 9 (S)   -0.0000 -0.0000  0.0000  0.0000 -0.0000 -0.0001 -0.0008  0.0035
 203.  C 9 (S)   -0.0000 -0.0000  0.0000 -0.0000  0.0000 -0.0000  0.0000 -0.0002
 204.  C 9 (px)   0.0032  0.0008 -0.0029 -0.0009 -0.0041 -0.0030  0.0014 -0.0423
 205.  C 9 (px)   0.0002 -0.0002 -0.0001 -0.0001 -0.0001 -0.0002 -0.0002  0.0036
 206.  C 9 (px)  -0.0000  0.0000  0.0000  0.0000  0.0000  0.0001  0.0001 -0.0003
 207.  C 9 (py)   0.0019  0.0015 -0.0011 -0.0039 -0.0039 -0.0019  0.0013 -0.0265
 208.  C 9 (py)   0.0001  0.0000 -0.0001 -0.0001 -0.0003 -0.0001  0.0001 -0.0005
 209.  C 9 (py)   0.0000 -0.0000 -0.0000  0.0000  0.0000 -0.0001  0.0006 -0.0026
 210.  C 9 (pz)   0.0024 -0.0018  0.0025 -0.0010 -0.0041 -0.0010  0.0006 -0.0054
 211.  C 9 (pz)  -0.0002  0.0000  0.0003  0.0001 -0.0001 -0.0002  0.0003 -0.0018
 212.  C 9 (pz)  -0.0000 -0.0000  0.0000  0.0000 -0.0000 -0.0000  0.0005 -0.0016
 213.  C 9 (d1)  -0.0000 -0.0001  0.0001 -0.0000  0.0000 -0.0002 -0.0002  0.0018
 214.  C 9 (d1)  -0.0000 -0.0000  0.0001  0.0001  0.0001 -0.0000 -0.0001  0.0008
 215.  C 9 (d2)  -0.0002 -0.0001  0.0001  0.0000  0.0001 -0.0001 -0.0006  0.0042
 216.  C 9 (d2)   0.0001  0.0000 -0.0001 -0.0000  0.0000  0.0001  0.0001 -0.0007
 217.  C 9 (d3)  -0.0001 -0.0000 -0.0000  0.0001  0.0001 -0.0000 -0.0003  0.0018
 218.  C 9 (d3)  -0.0000 -0.0000 -0.0000  0.0000  0.0001 -0.0000  0.0002 -0.0007
 219.  C 9 (d4)  -0.0001 -0.0001  0.0000  0.0001  0.0001  0.0001 -0.0006  0.0043
 220.  C 9 (d4)  -0.0000  0.0001  0.0000  0.0000  0.0000  0.0001  0.0000 -0.0005
 221.  C 9 (d5)   0.0001 -0.0001  0.0000  0.0000 -0.0001 -0.0000  0.0003 -0.0015
 222.  C 9 (d5)   0.0000 -0.0000 -0.0001 -0.0000 -0.0000  0.0001 -0.0000 -0.0000
 223.  C 9 (f1)  -0.0000 -0.0000  0.0000  0.0000  0.0000 -0.0000 -0.0002  0.0016
 224.  C 9 (f2)   0.0000 -0.0000  0.0000 -0.0000 -0.0000  0.0000 -0.0002  0.0007
 225.  C 9 (f3)   0.0000 -0.0000 -0.0000 -0.0000 -0.0000 -0.0001 -0.0001  0.0008
 226.  C 9 (f4)   0.0000  0.0000 -0.0000 -0.0000 -0.0000  0.0000  0.0003 -0.0018
 227.  C 9 (f5)   0.0000  0.0000 -0.0000 -0.0000  0.0000  0.0001  0.0001 -0.0004
 228.  C 9 (f6)  -0.0000  0.0000 -0.0000  0.0000  0.0000 -0.0000 -0.0000 -0.0001
 229.  C 9 (f7)   0.0000  0.0000 -0.0000 -0.0000 -0.0000 -0.0000  0.0003 -0.0010
 230.  H10 (S)   -0.0005  0.0009 -0.0011  0.0021  0.0007  0.0023  0.0004 -0.0044
 231.  H10 (S)   -0.0000 -0.0001 -0.0000  0.0001  0.0001 -0.0001  0.0002 -0.0008
 232.  H10 (S)    0.0000  0.0000 -0.0000 -0.0000 -0.0000 -0.0000 -0.0004  0.0018
 233.  H10 (px)   0.0000 -0.0000  0.0000 -0.0000 -0.0000 -0.0001 -0.0001  0.0000
 234.  H10 (py)  -0.0000  0.0000 -0.0000 -0.0000 -0.0000 -0.0000 -0.0001  0.0003
 235.  H10 (pz)   0.0000  0.0000 -0.0000  0.0000 -0.0000  0.0000  0.0001 -0.0007
 236.  H11 (S)    0.0014 -0.0018  0.0016  0.0004 -0.0021  0.0018 -0.0003  0.0091
 237.  H11 (S)   -0.0001 -0.0000  0.0001  0.0002  0.0001 -0.0000  0.0001 -0.0014
 238.  H11 (S)    0.0000  0.0000  0.0000 -0.0000 -0.0000 -0.0000 -0.0004  0.0017
 239.  H11 (px)   0.0000  0.0000 -0.0001 -0.0000 -0.0001 -0.0000 -0.0000 -0.0005
 240.  H11 (py)   0.0000 -0.0000 -0.0000 -0.0000 -0.0001 -0.0000 -0.0001  0.0005
 241.  H11 (pz)  -0.0000  0.0000 -0.0000 -0.0000  0.0000 -0.0001  0.0001 -0.0007
 242.  H12 (S)   -0.0030  0.0021  0.0011  0.0004  0.0010  0.0005  0.0007  0.4679
 243.  H12 (S)   -0.0000 -0.0001 -0.0000  0.0000  0.0001 -0.0002 -0.0073  0.0100
 244.  H12 (S)   -0.0000 -0.0000 -0.0000  0.0000  0.0000  0.0000 -0.0098 -0.0050
 245.  H12 (px)  -0.0000  0.0000  0.0000 -0.0000 -0.0000  0.0000 -0.0025  0.0071
 246.  H12 (py)  -0.0000 -0.0000  0.0000  0.0000  0.0000 -0.0000 -0.0013  0.0043
 247.  H12 (pz)   0.0000 -0.0001 -0.0000  0.0000  0.0000 -0.0000  0.0013 -0.0038
 248.  H13 (S)    0.0021  0.0012 -0.0005 -0.0020 -0.0026  0.0012  0.0018  0.4619
 249.  H13 (S)   -0.0001  0.0000  0.0000  0.0001  0.0000 -0.0001 -0.0083  0.0112
 250.  H13 (S)    0.0000 -0.0000  0.0000  0.0000 -0.0000  0.0000 -0.0089 -0.0052
 251.  H13 (px)  -0.0000  0.0000 -0.0000 -0.0000 -0.0000 -0.0000 -0.0005  0.0019
 252.  H13 (py)   0.0001 -0.0000 -0.0000 -0.0000 -0.0000 -0.0000 -0.0008  0.0029
 253.  H13 (pz)   0.0000  0.0000 -0.0000 -0.0000 -0.0000  0.0000 -0.0033  0.0108
 254.  C14 (S)   -0.0001 -0.0001 -0.0002  0.0001 -0.0004  0.0001 -0.0000  0.0001
 255.  C14 (S)    0.0003 -0.0009  0.0009 -0.0006  0.0010 -0.0017  0.0001  0.0074
 256.  C14 (S)   -0.0001  0.0001 -0.0001  0.0000 -0.0000  0.0001  0.0001 -0.0014
 257.  C14 (S)   -0.0000  0.0000  0.0000  0.0000  0.0000  0.0001 -0.0003  0.0016
 258.  C14 (S)    0.0000  0.0000 -0.0000  0.0000 -0.0000  0.0000  0.0000 -0.0001
 259.  C14 (px)   0.0008  0.0006  0.0029  0.0003  0.0036  0.0013 -0.0002 -0.0020
 260.  C14 (px)   0.0001  0.0000 -0.0001 -0.0001 -0.0002 -0.0001 -0.0000 -0.0002
 261.  C14 (px)  -0.0000  0.0000 -0.0000 -0.0000  0.0000 -0.0000 -0.0001  0.0009
 262.  C14 (py)  -0.0004 -0.0001  0.0006  0.0014  0.0025  0.0000 -0.0005  0.0051
 263.  C14 (py)   0.0000 -0.0001 -0.0001  0.0000 -0.0001 -0.0001 -0.0000  0.0009
 264.  C14 (py)  -0.0000  0.0000  0.0000  0.0000  0.0000  0.0001  0.0002 -0.0005
 265.  C14 (pz)  -0.0003 -0.0003 -0.0001  0.0010  0.0011 -0.0014 -0.0001 -0.0004
 266.  C14 (pz)   0.0001  0.0000  0.0000 -0.0001 -0.0001 -0.0000  0.0000 -0.0006
 267.  C14 (pz)  -0.0000 -0.0000 -0.0000 -0.0000 -0.0000 -0.0000 -0.0002  0.0007
 268.  C14 (d1)   0.0000  0.0001  0.0001 -0.0000  0.0001  0.0002 -0.0000 -0.0003
 269.  C14 (d1)  -0.0000 -0.0000  0.0001  0.0000  0.0001 -0.0000  0.0000  0.0004
 270.  C14 (d2)   0.0000 -0.0000  0.0001 -0.0000  0.0001  0.0000 -0.0000 -0.0002
 271.  C14 (d2)  -0.0000  0.0000 -0.0000  0.0000 -0.0000  0.0000  0.0000  0.0001
 272.  C14 (d3)   0.0000  0.0000 -0.0000  0.0000  0.0000  0.0000 -0.0000 -0.0001
 273.  C14 (d3)  -0.0000  0.0000 -0.0000  0.0000  0.0001 -0.0000  0.0000  0.0000
 274.  C14 (d4)  -0.0000  0.0000  0.0000  0.0000  0.0001  0.0000  0.0003 -0.0014
 275.  C14 (d4)   0.0000 -0.0000 -0.0000  0.0000 -0.0000 -0.0000 -0.0001  0.0006
 276.  C14 (d5)   0.0000 -0.0000  0.0000 -0.0000  0.0000  0.0000 -0.0000 -0.0001
 277.  C14 (d5)   0.0000 -0.0000  0.0000 -0.0000 -0.0000 -0.0000  0.0000 -0.0001
 278.  C14 (f1)  -0.0000  0.0000 -0.0000  0.0000 -0.0000  0.0000 -0.0000 -0.0002
 279.  C14 (f2)  -0.0000  0.0000  0.0000 -0.0000 -0.0000  0.0000  0.0001 -0.0003
 280.  C14 (f3)  -0.0000 -0.0000  0.0000  0.0000  0.0000 -0.0000 -0.0000  0.0001
 281.  C14 (f4)   0.0000  0.0000 -0.0000 -0.0000  0.0000  0.0000  0.0001 -0.0004
 282.  C14 (f5)  -0.0000  0.0000  0.0000  0.0000  0.0000 -0.0000  0.0001 -0.0004
 283.  C14 (f6)   0.0000  0.0000  0.0000 -0.0000 -0.0000  0.0000 -0.0000 -0.0002
 284.  C14 (f7)   0.0000 -0.0000  0.0000 -0.0000 -0.0000 -0.0001 -0.0002  0.0010
 285.  H15 (S)    0.0001  0.0001  0.0021  0.0006  0.0038  0.0007 -0.0003  0.0046
 286.  H15 (S)    0.0000 -0.0000 -0.0000 -0.0000 -0.0001 -0.0002  0.0001 -0.0006
 287.  H15 (S)   -0.0000 -0.0000  0.0000  0.0000 -0.0000 -0.0000 -0.0001  0.0006
 288.  H15 (px)   0.0000 -0.0000 -0.0000 -0.0000 -0.0001 -0.0000  0.0000 -0.0000
 289.  H15 (py)  -0.0000 -0.0000 -0.0000  0.0000  0.0000 -0.0000 -0.0000  0.0004
 290.  H15 (pz)  -0.0000  0.0000 -0.0000  0.0000 -0.0000 -0.0000  0.0001 -0.0005
 291.  H16 (S)    0.0006 -0.0005  0.0009 -0.0009 -0.0002  0.0000  0.0001  0.0043
 292.  H16 (S)   -0.0001  0.0000 -0.0000  0.0000  0.0000 -0.0000  0.0001 -0.0002
 293.  H16 (S)   -0.0000  0.0000 -0.0000 -0.0000 -0.0000  0.0000 -0.0003  0.0013
 294.  H16 (px)   0.0000  0.0000  0.0000  0.0000  0.0000  0.0000 -0.0000 -0.0001
 295.  H16 (py)  -0.0000 -0.0000  0.0000  0.0000  0.0000 -0.0000 -0.0000  0.0001
 296.  H16 (pz)   0.0000 -0.0000  0.0000 -0.0000 -0.0000 -0.0000  0.0000  0.0002
 297.  H17 (S)   -0.0004  0.0002  0.0001  0.0000 -0.0004 -0.0004 -0.0022  0.0460
 298.  H17 (S)   -0.0000 -0.0000  0.0000  0.0000  0.0000 -0.0001  0.0005 -0.0032
 299.  H17 (S)   -0.0000  0.0000  0.0000 -0.0000 -0.0000  0.0000 -0.0005  0.0015
 300.  H17 (px)  -0.0000 -0.0000  0.0000  0.0000  0.0000 -0.0000 -0.0004  0.0019
 301.  H17 (py)   0.0000 -0.0000  0.0000  0.0000  0.0000 -0.0000  0.0002 -0.0015
 302.  H17 (pz)  -0.0000 -0.0000  0.0000  0.0000 -0.0000 -0.0000  0.0000 -0.0004
 303.  H18 (S)    0.0008 -0.0008  0.0000 -0.0003  0.0006 -0.0012  0.0000  0.0026
 304.  H18 (S)   -0.0001 -0.0000 -0.0000  0.0001  0.0001 -0.0001  0.0002 -0.0006
 305.  H18 (S)    0.0000  0.0000 -0.0000 -0.0000 -0.0000  0.0000 -0.0000  0.0001
 306.  H18 (px)   0.0000 -0.0000 -0.0000 -0.0000 -0.0000 -0.0000 -0.0001  0.0004
 307.  H18 (py)  -0.0000 -0.0000  0.0000  0.0000  0.0000 -0.0000 -0.0001  0.0004
 308.  H18 (pz)  -0.0000  0.0000  0.0000  0.0000 -0.0000  0.0000  0.0001 -0.0005
 309.  H19 (S)    0.0004  0.0001  0.0004  0.0001  0.0005  0.0010  0.0021 -0.0210
 310.  H19 (S)   -0.0001 -0.0000  0.0000  0.0001  0.0001 -0.0001  0.0005 -0.0026
 311.  H19 (S)    0.0000  0.0000 -0.0000 -0.0000 -0.0000  0.0000 -0.0003  0.0013
 312.  H19 (px)  -0.0000  0.0000 -0.0000 -0.0000 -0.0000 -0.0000  0.0000 -0.0003
 313.  H19 (py)  -0.0000 -0.0000  0.0000  0.0000  0.0000 -0.0000  0.0004 -0.0010
 314.  H19 (pz)   0.0000  0.0000  0.0000 -0.0000 -0.0000  0.0001 -0.0000 -0.0007
 315.  H20 (S)    0.0002  0.0015  0.0006  0.0002  0.0000  0.0018  0.0001 -0.0033
 316.  H20 (S)   -0.0000 -0.0001 -0.0000  0.0000  0.0000 -0.0001  0.0003 -0.0005
 317.  H20 (S)   -0.0000  0.0000  0.0000  0.0000 -0.0000  0.0000 -0.0003  0.0013
 318.  H20 (px)  -0.0000 -0.0000 -0.0000  0.0000  0.0000 -0.0000  0.0001  0.0000
 319.  H20 (py)  -0.0000 -0.0000 -0.0000 -0.0000  0.0000 -0.0001 -0.0001  0.0005
 320.  H20 (pz)   0.0000 -0.0000 -0.0000 -0.0000 -0.0000  0.0000  0.0000 -0.0003
 321.  H21 (S)    0.0024 -0.0016 -0.0042 -0.0032 -0.0032  0.0005  0.0028 -0.0216
 322.  H21 (S)   -0.0002 -0.0000 -0.0001  0.0001  0.0001 -0.0001  0.0006 -0.0031
 323.  H21 (S)    0.0000  0.0000 -0.0001 -0.0000 -0.0000 -0.0000 -0.0005  0.0026
 324.  H21 (px)   0.0000 -0.0000 -0.0000 -0.0000  0.0000  0.0000  0.0003 -0.0014
 325.  H21 (py)  -0.0000  0.0001 -0.0000 -0.0000 -0.0000  0.0002 -0.0003  0.0006
 326.  H21 (pz)   0.0001 -0.0000 -0.0001 -0.0001 -0.0001  0.0000 -0.0001  0.0002
 327.  H22 (S)    0.0035 -0.0016  0.0014 -0.0023 -0.0026  0.0020  0.0024  0.0048
 328.  H22 (S)   -0.0001 -0.0000  0.0002  0.0001  0.0001 -0.0001 -0.0001 -0.0024
 329.  H22 (S)    0.0000 -0.0000 -0.0000  0.0000  0.0001  0.0000  0.0002 -0.0013
 330.  H22 (px)  -0.0000  0.0000  0.0001  0.0000  0.0000  0.0000  0.0008 -0.0020
 331.  H22 (py)  -0.0000  0.0001 -0.0000 -0.0000  0.0000  0.0002 -0.0003  0.0007
 332.  H22 (pz)  -0.0001  0.0000 -0.0000  0.0001  0.0001 -0.0001 -0.0000  0.0004

          NAO       65      66      67      68      69      70      71      72
      ---------- ------- ------- ------- ------- ------- ------- ------- -------
   1.  C 1 (S)   -0.0055 -0.0046 -0.0001 -0.0027 -0.0146 -0.0030  0.0033  0.0047
   2.  C 1 (S)   -0.0012 -0.0013  0.0008  0.4305 -0.0041 -0.0114 -0.1908  0.0016
   3.  C 1 (S)    0.0007  0.0001 -0.0000  0.0056  0.0008 -0.0000  0.0073  0.0000
   4.  C 1 (S)   -0.0001  0.0001 -0.0000 -0.0039 -0.0002  0.0000  0.0021  0.0001
   5.  C 1 (S)   -0.0000 -0.0000 -0.0000 -0.0006 -0.0000 -0.0000 -0.0002  0.0000
   6.  C 1 (px)  -0.0162  0.0033 -0.0000 -0.5095  0.0028  0.0055  0.2787  0.0245
   7.  C 1 (px)  -0.0003  0.0002  0.0000 -0.0207  0.0010 -0.0001 -0.0033  0.0004
   8.  C 1 (px)   0.0001 -0.0001  0.0000  0.0020 -0.0000 -0.0001 -0.0010 -0.0002
   9.  C 1 (py)   0.0011 -0.0027 -0.0001  0.1485  0.0150 -0.0048  0.1550 -0.0001
  10.  C 1 (py)   0.0007  0.0000 -0.0000  0.0125 -0.0008  0.0001  0.0205  0.0003
  11.  C 1 (py)  -0.0001 -0.0001 -0.0000 -0.0049 -0.0001  0.0001  0.0044  0.0001
  12.  C 1 (pz)  -0.0162 -0.0051  0.0002 -0.2112 -0.0240 -0.0006  0.0925  0.0134
  13.  C 1 (pz)   0.0006  0.0000 -0.0000 -0.0029  0.0001 -0.0001  0.0023 -0.0002
  14.  C 1 (pz)  -0.0001  0.0000  0.0000 -0.0013 -0.0002 -0.0000  0.0015  0.0001
  15.  C 1 (d1)  -0.0003  0.0000 -0.0000 -0.0093 -0.0000  0.0002  0.0132  0.0006
  16.  C 1 (d1)  -0.0004  0.0000 -0.0000 -0.0072  0.0003  0.0000 -0.0109 -0.0000
  17.  C 1 (d2)   0.0002 -0.0003  0.0000  0.0050 -0.0002 -0.0003 -0.0123 -0.0007
  18.  C 1 (d2)  -0.0001 -0.0001  0.0000  0.0106 -0.0004 -0.0000 -0.0015 -0.0002
  19.  C 1 (d3)  -0.0004 -0.0001  0.0000  0.0007 -0.0009  0.0001  0.0061  0.0002
  20.  C 1 (d3)   0.0000  0.0001 -0.0000 -0.0062  0.0001  0.0001 -0.0039  0.0000
  21.  C 1 (d4)  -0.0002  0.0001  0.0000  0.0037  0.0001 -0.0002 -0.0044 -0.0001
  22.  C 1 (d4)   0.0002  0.0000 -0.0000  0.0014  0.0004 -0.0001 -0.0074 -0.0002
  23.  C 1 (d5)  -0.0002 -0.0000  0.0000 -0.0019 -0.0004 -0.0000  0.0007  0.0005
  24.  C 1 (d5)  -0.0005 -0.0001  0.0000 -0.0008 -0.0004  0.0000  0.0007  0.0002
  25.  C 1 (f1)  -0.0002 -0.0000  0.0000  0.0007 -0.0002 -0.0001 -0.0001  0.0002
  26.  C 1 (f2)   0.0001  0.0000  0.0000  0.0032  0.0002 -0.0000 -0.0019 -0.0001
  27.  C 1 (f3)   0.0000 -0.0000 -0.0000 -0.0009  0.0002 -0.0000  0.0015  0.0000
  28.  C 1 (f4)  -0.0001 -0.0000 -0.0000 -0.0029 -0.0001  0.0000  0.0011  0.0001
  29.  C 1 (f5)   0.0001  0.0000 -0.0000  0.0009  0.0001 -0.0000 -0.0039 -0.0001
  30.  C 1 (f6)  -0.0002  0.0000 -0.0000 -0.0041 -0.0001  0.0000  0.0039  0.0003
  31.  C 1 (f7)   0.0000 -0.0001 -0.0000  0.0030  0.0002 -0.0001 -0.0019 -0.0001
  32.  C 2 (S)    0.0008 -0.0014 -0.0000  0.0025 -0.0013 -0.0001 -0.0031 -0.0010
  33.  C 2 (S)   -0.0072  0.0046  0.0001  0.0121 -0.0031 -0.0015 -0.0073  0.0074
  34.  C 2 (S)    0.0006  0.0002 -0.0000  0.0027  0.0007  0.0001  0.0061 -0.0000
  35.  C 2 (S)    0.0000  0.0001  0.0000  0.0010 -0.0001 -0.0001 -0.0032 -0.0001
  36.  C 2 (S)   -0.0000 -0.0000 -0.0000  0.0007 -0.0000  0.0000  0.0003 -0.0000
  37.  C 2 (px)  -0.0009 -0.0009 -0.0005 -0.0267 -0.0135  0.0025  0.0171 -0.0036
  38.  C 2 (px)  -0.0011 -0.0003  0.0000 -0.0093 -0.0017 -0.0001 -0.0069  0.0003
  39.  C 2 (px)  -0.0001 -0.0000  0.0000 -0.0005  0.0000 -0.0001 -0.0016  0.0001
  40.  C 2 (py)  -0.0036 -0.0012 -0.0001  0.0151  0.0166 -0.0034 -0.0411 -0.0002
  41.  C 2 (py)   0.0007 -0.0001  0.0000  0.0171 -0.0009 -0.0001  0.0070 -0.0002
  42.  C 2 (py)   0.0000 -0.0001 -0.0000 -0.0010  0.0001  0.0001 -0.0017 -0.0001
  43.  C 2 (pz)   0.0012 -0.0001  0.0002 -0.0101  0.0094 -0.0045 -0.0111  0.0060
  44.  C 2 (pz)  -0.0012  0.0001  0.0000 -0.0308 -0.0004  0.0002  0.0103  0.0011
  45.  C 2 (pz)   0.0001  0.0000 -0.0000 -0.0049  0.0002  0.0001  0.0012 -0.0000
  46.  C 2 (d1)   0.0000  0.0000 -0.0000 -0.0018 -0.0004  0.0001 -0.0009 -0.0001
  47.  C 2 (d1)   0.0001  0.0001  0.0000 -0.0012 -0.0001  0.0000 -0.0016  0.0000
  48.  C 2 (d2)  -0.0001 -0.0000 -0.0000 -0.0028 -0.0004  0.0003  0.0061 -0.0002
  49.  C 2 (d2)  -0.0000 -0.0001 -0.0000  0.0031 -0.0003 -0.0000 -0.0022 -0.0002
  50.  C 2 (d3)   0.0000  0.0000 -0.0000 -0.0033  0.0005 -0.0000  0.0001  0.0002
  51.  C 2 (d3)  -0.0000 -0.0000  0.0000  0.0017  0.0000 -0.0000  0.0004 -0.0001
  52.  C 2 (d4)  -0.0005  0.0000  0.0000 -0.0022 -0.0001 -0.0001 -0.0010  0.0004
  53.  C 2 (d4)   0.0003  0.0001 -0.0000  0.0046  0.0004 -0.0000 -0.0027 -0.0002
  54.  C 2 (d5)   0.0003  0.0001 -0.0000  0.0034  0.0001  0.0001 -0.0035 -0.0002
  55.  C 2 (d5)  -0.0006 -0.0000  0.0000 -0.0089 -0.0005  0.0000  0.0052  0.0005
  56.  C 2 (f1)   0.0001 -0.0000 -0.0000  0.0005  0.0001  0.0000  0.0001 -0.0001
  57.  C 2 (f2)  -0.0001 -0.0000  0.0000 -0.0003 -0.0002  0.0000  0.0025  0.0001
  58.  C 2 (f3)  -0.0000 -0.0000 -0.0000 -0.0010  0.0002 -0.0000 -0.0022 -0.0001
  59.  C 2 (f4)  -0.0000  0.0000  0.0000 -0.0005  0.0000 -0.0001 -0.0005  0.0001
  60.  C 2 (f5)   0.0001  0.0000 -0.0000 -0.0007  0.0000  0.0000  0.0010  0.0000
  61.  C 2 (f6)   0.0001  0.0000 -0.0000 -0.0015 -0.0000  0.0000  0.0009 -0.0000
  62.  C 2 (f7)  -0.0001 -0.0000 -0.0000  0.0000  0.0001 -0.0000 -0.0001  0.0000
  63.  C 3 (S)   -0.0000  0.0000  0.0000  0.0013  0.0005  0.0030  0.0021  0.0013
  64.  C 3 (S)   -0.0000 -0.0000 -0.0000 -0.0716 -0.0022 -0.0123 -0.0517 -0.0066
  65.  C 3 (S)    0.0012  0.0000  0.0000  0.0199  0.0004 -0.0000  0.0096 -0.0004
  66.  C 3 (S)    0.0000  0.0001  0.0000 -0.0048  0.0002  0.0000 -0.0020  0.0000
  67.  C 3 (S)    0.0000  0.0000  0.0000  0.0005 -0.0000 -0.0000  0.0000 -0.0000
  68.  C 3 (px)   0.0199 -0.0048  0.0005  1.1227 -0.0026 -0.0050  0.0437 -0.0164
  69.  C 3 (px)   0.0004  0.0002 -0.0000 -0.0026  0.0020  0.0000 -0.0167 -0.0001
  70.  C 3 (px)  -0.0000  0.0000 -0.0000 -0.0050  0.0000  0.0003  0.0016  0.0000
  71.  C 3 (py)   0.0096 -0.0020  0.0000  0.0437 -0.0167  0.0016  1.0492  0.0133
  72.  C 3 (py)  -0.0004  0.0000 -0.0000 -0.0164 -0.0001  0.0000  0.0133  0.0013
  73.  C 3 (py)   0.0000 -0.0000 -0.0000  0.0013 -0.0002  0.0001 -0.0028  0.0001
  74.  C 3 (pz)   0.0155  0.0017  0.0000 -0.0364  0.0086 -0.0029 -0.0035 -0.0008
  75.  C 3 (pz)  -0.0004 -0.0003  0.0000  0.0130 -0.0011 -0.0000 -0.0025 -0.0005
  76.  C 3 (pz)   0.0002  0.0000 -0.0000 -0.0014  0.0000  0.0001  0.0019  0.0000
  77.  C 3 (d1)  -0.0003  0.0002 -0.0000 -0.0284  0.0006  0.0000 -0.0008  0.0003
  78.  C 3 (d1)  -0.0002 -0.0000 -0.0000 -0.0043  0.0002  0.0000  0.0017  0.0004
  79.  C 3 (d2)   0.0009 -0.0002  0.0000  0.0384 -0.0003 -0.0001  0.0089 -0.0003
  80.  C 3 (d2)  -0.0002 -0.0001  0.0000  0.0002 -0.0002 -0.0000 -0.0023 -0.0000
  81.  C 3 (d3)  -0.0000 -0.0001  0.0000  0.0050 -0.0004  0.0000  0.0140  0.0000
  82.  C 3 (d3)  -0.0002 -0.0000 -0.0000 -0.0009  0.0000  0.0000  0.0006 -0.0000
  83.  C 3 (d4)  -0.0002  0.0000  0.0000  0.0088  0.0005 -0.0002 -0.0351 -0.0002
  84.  C 3 (d4)   0.0000  0.0000 -0.0000  0.0017  0.0004 -0.0000 -0.0041 -0.0002
  85.  C 3 (d5)  -0.0010  0.0001 -0.0000 -0.0212  0.0001  0.0001 -0.0198  0.0001
  86.  C 3 (d5)  -0.0002 -0.0001  0.0000  0.0031 -0.0003 -0.0000  0.0001 -0.0000
  87.  C 3 (f1)  -0.0000 -0.0000  0.0000  0.0007  0.0000  0.0001  0.0010  0.0001
  88.  C 3 (f2)   0.0001  0.0000 -0.0000 -0.0016  0.0001  0.0000 -0.0005 -0.0000
  89.  C 3 (f3)  -0.0000 -0.0000 -0.0000  0.0004 -0.0001  0.0001 -0.0011  0.0001
  90.  C 3 (f4)   0.0001  0.0000 -0.0000  0.0005 -0.0000 -0.0000 -0.0011 -0.0000
  91.  C 3 (f5)  -0.0000 -0.0000 -0.0000 -0.0013 -0.0001 -0.0000  0.0002 -0.0000
  92.  C 3 (f6)  -0.0000 -0.0000  0.0000  0.0032 -0.0001 -0.0000 -0.0013  0.0000
  93.  C 3 (f7)   0.0000  0.0000 -0.0000 -0.0007  0.0001  0.0001 -0.0009  0.0001
  94.  C 4 (S)   -0.0055 -0.0048 -0.0000 -0.0005  0.0003  0.0009 -0.0011 -0.0138
  95.  C 4 (S)    0.0025  0.0032  0.0008 -0.0201 -0.0033 -0.0019  0.4524 -0.0061
  96.  C 4 (S)    0.0006 -0.0000 -0.0000  0.0049  0.0006 -0.0002  0.0097  0.0004
  97.  C 4 (S)    0.0000 -0.0000  0.0000  0.0035 -0.0000 -0.0001 -0.0030 -0.0002
  98.  C 4 (S)   -0.0000  0.0000 -0.0000 -0.0006  0.0000 -0.0000 -0.0004 -0.0000
  99.  C 4 (px)  -0.0006  0.0009 -0.0004  0.1196  0.0175  0.0001  0.0172  0.0121
 100.  C 4 (px)   0.0006  0.0000  0.0000  0.0189  0.0007 -0.0001 -0.0174 -0.0005
 101.  C 4 (px)  -0.0001 -0.0001 -0.0000  0.0006 -0.0002  0.0000 -0.0045 -0.0000
 102.  C 4 (py)  -0.0091  0.0032  0.0004  0.0294  0.0174  0.0042 -0.6771 -0.0119
 103.  C 4 (py)  -0.0007  0.0001 -0.0000 -0.0170  0.0003  0.0000 -0.0136  0.0005
 104.  C 4 (py)   0.0000 -0.0000  0.0000  0.0009  0.0000 -0.0001  0.0004 -0.0001
 105.  C 4 (pz)  -0.0083 -0.0022  0.0000  0.0098 -0.0035  0.0025 -0.1178 -0.0098
 106.  C 4 (pz)   0.0005  0.0000  0.0000  0.0036  0.0001 -0.0002 -0.0032 -0.0001
 107.  C 4 (pz)  -0.0001  0.0000  0.0000 -0.0016  0.0000 -0.0000 -0.0024 -0.0001
 108.  C 4 (d1)   0.0000  0.0000 -0.0000  0.0070  0.0003  0.0001 -0.0024  0.0002
 109.  C 4 (d1)  -0.0004  0.0001 -0.0000 -0.0169  0.0002  0.0000 -0.0017  0.0003
 110.  C 4 (d2)   0.0000 -0.0000  0.0000  0.0007 -0.0006 -0.0001  0.0031 -0.0004
 111.  C 4 (d2)   0.0000 -0.0000 -0.0000 -0.0025  0.0002 -0.0000 -0.0014  0.0001
 112.  C 4 (d3)  -0.0001 -0.0000 -0.0000 -0.0049 -0.0002  0.0000  0.0012  0.0000
 113.  C 4 (d3)  -0.0001 -0.0001  0.0000  0.0029 -0.0002  0.0000  0.0050  0.0001
 114.  C 4 (d4)   0.0000  0.0001  0.0000  0.0078  0.0005  0.0001 -0.0120 -0.0005
 115.  C 4 (d4)  -0.0001  0.0001  0.0000 -0.0028  0.0002  0.0000 -0.0072  0.0001
 116.  C 4 (d5)  -0.0004 -0.0000  0.0000  0.0022 -0.0002  0.0002 -0.0080 -0.0006
 117.  C 4 (d5)  -0.0002 -0.0000 -0.0000 -0.0006 -0.0000  0.0001 -0.0021 -0.0001
 118.  C 4 (f1)   0.0000  0.0000  0.0000 -0.0002 -0.0000 -0.0000  0.0040 -0.0001
 119.  C 4 (f2)  -0.0000  0.0000 -0.0000 -0.0009 -0.0000  0.0000 -0.0009  0.0000
 120.  C 4 (f3)   0.0000  0.0000  0.0000 -0.0024  0.0000 -0.0000  0.0013  0.0000
 121.  C 4 (f4)   0.0000 -0.0000 -0.0000 -0.0004 -0.0000 -0.0000 -0.0015  0.0001
 122.  C 4 (f5)  -0.0000  0.0000  0.0000 -0.0032  0.0001 -0.0000 -0.0001  0.0000
 123.  C 4 (f6)   0.0000  0.0000  0.0000  0.0005  0.0000  0.0000 -0.0010 -0.0000
 124.  C 4 (f7)  -0.0000  0.0000  0.0000 -0.0003 -0.0001 -0.0000  0.0035 -0.0000
 125.  H 5 (S)    0.0033  0.0020  0.0007  0.0055 -0.0044 -0.0013  0.0189 -0.0109
 126.  H 5 (S)   -0.0000  0.0001 -0.0000 -0.0072 -0.0001  0.0001  0.0080  0.0003
 127.  H 5 (S)    0.0000  0.0000 -0.0000  0.0006 -0.0000 -0.0000 -0.0026  0.0001
 128.  H 5 (px)   0.0001  0.0001  0.0000  0.0004  0.0001 -0.0000 -0.0027 -0.0002
 129.  H 5 (py)  -0.0001  0.0000 -0.0000  0.0016  0.0003  0.0000 -0.0083 -0.0001
 130.  H 5 (pz)  -0.0000 -0.0000  0.0000  0.0029 -0.0001  0.0000 -0.0017 -0.0002
 131.  H 6 (S)   -0.0082  0.0001  0.0004  0.0008 -0.0044  0.0018  0.0085 -0.0119
 132.  H 6 (S)    0.0005  0.0001  0.0000  0.0022  0.0004 -0.0000  0.0066  0.0001
 133.  H 6 (S)    0.0000  0.0000 -0.0000  0.0019  0.0000 -0.0000 -0.0016  0.0001
 134.  H 6 (px)  -0.0001  0.0000 -0.0000 -0.0016  0.0002  0.0000 -0.0002  0.0001
 135.  H 6 (py)  -0.0001  0.0000  0.0000 -0.0010  0.0003  0.0000 -0.0079  0.0000
 136.  H 6 (pz)   0.0002 -0.0000 -0.0000  0.0003  0.0001 -0.0001 -0.0005  0.0002
 137.  C 7 (S)    0.0003 -0.0008 -0.0001 -0.0023 -0.0011  0.0001  0.0017 -0.0003
 138.  C 7 (S)   -0.0030  0.0035  0.0002 -0.0166  0.0066 -0.0007  0.0102 -0.0049
 139.  C 7 (S)    0.0005  0.0001  0.0000  0.0083  0.0006 -0.0001  0.0034  0.0004
 140.  C 7 (S)    0.0000  0.0000  0.0000  0.0019 -0.0001 -0.0001  0.0024 -0.0000
 141.  C 7 (S)   -0.0000  0.0000  0.0000 -0.0001  0.0000 -0.0000  0.0002 -0.0000
 142.  C 7 (px)   0.0029 -0.0011 -0.0001  0.0138 -0.0099 -0.0000 -0.0021 -0.0034
 143.  C 7 (px)  -0.0001 -0.0001  0.0000 -0.0017 -0.0004 -0.0001  0.0063 -0.0003
 144.  C 7 (px)  -0.0000 -0.0000  0.0000 -0.0013 -0.0001  0.0000  0.0036  0.0000
 145.  C 7 (py)  -0.0037 -0.0044 -0.0002 -0.0069 -0.0125 -0.0014  0.0197 -0.0058
 146.  C 7 (py)  -0.0006  0.0001  0.0000 -0.0119  0.0002  0.0001 -0.0230 -0.0003
 147.  C 7 (py)  -0.0001  0.0000  0.0000 -0.0022  0.0001 -0.0000  0.0024 -0.0000
 148.  C 7 (pz)   0.0031  0.0009 -0.0000 -0.0194  0.0132 -0.0016 -0.0126  0.0064
 149.  C 7 (pz)  -0.0002 -0.0000  0.0000  0.0017  0.0001  0.0001 -0.0069 -0.0002
 150.  C 7 (pz)  -0.0000 -0.0000 -0.0000 -0.0005  0.0001  0.0000 -0.0031  0.0001
 151.  C 7 (d1)  -0.0000  0.0001  0.0000 -0.0033  0.0004  0.0000  0.0013  0.0002
 152.  C 7 (d1)   0.0001  0.0000 -0.0000  0.0003  0.0000 -0.0000  0.0035  0.0002
 153.  C 7 (d2)   0.0002 -0.0001 -0.0000  0.0054 -0.0002  0.0000 -0.0010 -0.0000
 154.  C 7 (d2)   0.0001  0.0000  0.0000 -0.0031 -0.0001 -0.0001  0.0035  0.0001
 155.  C 7 (d3)  -0.0001 -0.0000 -0.0000  0.0012 -0.0002  0.0001  0.0006 -0.0001
 156.  C 7 (d3)   0.0001  0.0000  0.0000  0.0002 -0.0001  0.0000 -0.0033 -0.0001
 157.  C 7 (d4)   0.0001  0.0001 -0.0000 -0.0077  0.0004  0.0000 -0.0065  0.0002
 158.  C 7 (d4)  -0.0000  0.0000  0.0000  0.0025  0.0000 -0.0000 -0.0042 -0.0001
 159.  C 7 (d5)   0.0001 -0.0000 -0.0000  0.0016 -0.0003  0.0001 -0.0005 -0.0001
 160.  C 7 (d5)  -0.0002  0.0000  0.0000 -0.0001  0.0001  0.0000 -0.0039 -0.0002
 161.  C 7 (f1)  -0.0000 -0.0000 -0.0000  0.0006 -0.0000 -0.0000 -0.0008 -0.0000
 162.  C 7 (f2)   0.0000  0.0000  0.0000  0.0006  0.0000  0.0000 -0.0002 -0.0000
 163.  C 7 (f3)   0.0000 -0.0000  0.0000  0.0007  0.0000  0.0000 -0.0001  0.0000
 164.  C 7 (f4)  -0.0001  0.0000 -0.0000 -0.0023  0.0000  0.0000 -0.0002  0.0000
 165.  C 7 (f5)  -0.0000  0.0000  0.0000 -0.0017  0.0001 -0.0000 -0.0007  0.0000
 166.  C 7 (f6)  -0.0000  0.0000  0.0000  0.0015  0.0000  0.0000  0.0004 -0.0001
 167.  C 7 (f7)   0.0001 -0.0001 -0.0000  0.0035 -0.0001 -0.0000  0.0013  0.0000
 168.  C 8 (S)    0.0001 -0.0002  0.0000  0.0006 -0.0001  0.0003  0.0006  0.0002
 169.  C 8 (S)    0.0006  0.0017  0.0000 -0.0040 -0.0002 -0.0009  0.0030 -0.0020
 170.  C 8 (S)    0.0002  0.0000 -0.0000  0.0002  0.0003 -0.0000  0.0009  0.0002
 171.  C 8 (S)   -0.0001  0.0000  0.0000  0.0006  0.0001 -0.0001  0.0003  0.0000
 172.  C 8 (S)   -0.0000 -0.0000  0.0000 -0.0000  0.0000 -0.0000  0.0001 -0.0000
 173.  C 8 (px)  -0.0025 -0.0003 -0.0001  0.0073 -0.0035  0.0012  0.0003  0.0025
 174.  C 8 (px)  -0.0002 -0.0001  0.0000 -0.0011 -0.0006  0.0001  0.0025 -0.0004
 175.  C 8 (px)   0.0000  0.0000  0.0000 -0.0000  0.0000 -0.0000 -0.0005 -0.0001
 176.  C 8 (py)  -0.0031  0.0003 -0.0000  0.0051 -0.0035  0.0003  0.0059  0.0005
 177.  C 8 (py)  -0.0001 -0.0002 -0.0000  0.0001 -0.0003 -0.0001 -0.0004 -0.0002
 178.  C 8 (py)  -0.0001  0.0000 -0.0000 -0.0029  0.0000  0.0000  0.0015  0.0000
 179.  C 8 (pz)  -0.0010 -0.0015 -0.0000  0.0086 -0.0006  0.0007 -0.0065 -0.0005
 180.  C 8 (pz)   0.0001  0.0000  0.0000 -0.0007  0.0004 -0.0000  0.0017  0.0002
 181.  C 8 (pz)  -0.0000  0.0000  0.0000  0.0012 -0.0000  0.0000 -0.0004 -0.0001
 182.  C 8 (d1)  -0.0001 -0.0000  0.0000  0.0017  0.0001  0.0000  0.0006 -0.0001
 183.  C 8 (d1)   0.0000  0.0000 -0.0000 -0.0015  0.0001  0.0000 -0.0013  0.0001
 184.  C 8 (d2)   0.0001  0.0000  0.0000  0.0005 -0.0001 -0.0001  0.0034 -0.0001
 185.  C 8 (d2)   0.0000  0.0000  0.0000 -0.0002  0.0000  0.0001 -0.0012 -0.0000
 186.  C 8 (d3)  -0.0000  0.0000 -0.0000 -0.0006 -0.0000  0.0000 -0.0008  0.0000
 187.  C 8 (d3)   0.0000  0.0000  0.0000 -0.0001  0.0001 -0.0000 -0.0004  0.0001
 188.  C 8 (d4)   0.0001  0.0000  0.0000 -0.0001  0.0001  0.0000 -0.0018 -0.0002
 189.  C 8 (d4)   0.0000 -0.0000 -0.0000  0.0003  0.0001 -0.0001  0.0015  0.0001
 190.  C 8 (d5)   0.0002 -0.0000 -0.0000  0.0005  0.0001  0.0001 -0.0021 -0.0002
 191.  C 8 (d5)  -0.0001 -0.0000  0.0000  0.0004 -0.0003 -0.0001  0.0020 -0.0001
 192.  C 8 (f1)   0.0000  0.0000  0.0000 -0.0003  0.0000 -0.0000  0.0002 -0.0000
 193.  C 8 (f2)  -0.0000 -0.0000 -0.0000  0.0003 -0.0000  0.0000  0.0006  0.0000
 194.  C 8 (f3)  -0.0000 -0.0000 -0.0000  0.0002  0.0000 -0.0000  0.0002  0.0000
 195.  C 8 (f4)  -0.0000 -0.0000 -0.0000 -0.0000  0.0000  0.0000 -0.0006  0.0000
 196.  C 8 (f5)   0.0000  0.0000 -0.0000  0.0003  0.0000 -0.0000 -0.0000  0.0000
 197.  C 8 (f6)   0.0000 -0.0000 -0.0000 -0.0001  0.0000  0.0000  0.0002  0.0000
 198.  C 8 (f7)  -0.0000 -0.0000  0.0000 -0.0002  0.0000 -0.0000 -0.0004  0.0000
 199.  C 9 (S)    0.0006 -0.0008  0.0000 -0.0014  0.0002 -0.0001  0.0013  0.0001
 200.  C 9 (S)   -0.0032  0.0035 -0.0002  0.0423 -0.0036  0.0003 -0.0265 -0.0005
 201.  C 9 (S)    0.0004  0.0000 -0.0000 -0.0017  0.0001  0.0001  0.0045  0.0001
 202.  C 9 (S)    0.0000  0.0000  0.0000 -0.0005  0.0001 -0.0001  0.0005  0.0000
 203.  C 9 (S)   -0.0000  0.0000 -0.0000 -0.0001 -0.0000  0.0000  0.0002  0.0000
 204.  C 9 (px)   0.0017  0.0005  0.0001 -0.0502  0.0057  0.0030  0.0385 -0.0010
 205.  C 9 (px)  -0.0001 -0.0001  0.0000  0.0057 -0.0008  0.0000 -0.0018 -0.0002
 206.  C 9 (px)  -0.0001  0.0001 -0.0000  0.0030  0.0000 -0.0000 -0.0002 -0.0000
 207.  C 9 (py)   0.0045  0.0005  0.0002 -0.0385  0.0018  0.0002  0.0147 -0.0004
 208.  C 9 (py)   0.0001  0.0000  0.0000  0.0010  0.0002  0.0000 -0.0004  0.0001
 209.  C 9 (py)   0.0001 -0.0000 -0.0000 -0.0006 -0.0001  0.0001  0.0019  0.0000
 210.  C 9 (pz)  -0.0029 -0.0013  0.0001 -0.0089 -0.0011 -0.0007  0.0064  0.0001
 211.  C 9 (pz)   0.0001  0.0001  0.0000 -0.0044  0.0005 -0.0000  0.0017  0.0004
 212.  C 9 (pz)  -0.0000  0.0001 -0.0000 -0.0008  0.0000  0.0000  0.0005 -0.0000
 213.  C 9 (d1)  -0.0001 -0.0000  0.0000  0.0007 -0.0006 -0.0000 -0.0013  0.0000
 214.  C 9 (d1)   0.0001 -0.0000 -0.0000  0.0019  0.0000 -0.0000  0.0005 -0.0001
 215.  C 9 (d2)   0.0003  0.0000  0.0000  0.0078 -0.0001 -0.0001 -0.0038 -0.0002
 216.  C 9 (d2)  -0.0001 -0.0000 -0.0000 -0.0011 -0.0001  0.0000  0.0003 -0.0000
 217.  C 9 (d3)   0.0001  0.0000 -0.0000  0.0022  0.0001 -0.0000 -0.0014 -0.0001
 218.  C 9 (d3)  -0.0000  0.0000 -0.0000 -0.0006 -0.0001  0.0001  0.0008  0.0000
 219.  C 9 (d4)  -0.0004  0.0000 -0.0000  0.0012 -0.0002 -0.0001 -0.0020  0.0001
 220.  C 9 (d4)   0.0000 -0.0000 -0.0000  0.0010  0.0003 -0.0000 -0.0003 -0.0000
 221.  C 9 (d5)  -0.0001 -0.0000 -0.0000 -0.0012  0.0001  0.0000  0.0013  0.0000
 222.  C 9 (d5)  -0.0001 -0.0000 -0.0000  0.0008 -0.0001  0.0000 -0.0010 -0.0001
 223.  C 9 (f1)   0.0001  0.0000 -0.0000  0.0026 -0.0000 -0.0000 -0.0011 -0.0001
 224.  C 9 (f2)  -0.0001  0.0000  0.0000 -0.0002 -0.0001 -0.0000  0.0001  0.0000
 225.  C 9 (f3)   0.0000 -0.0000  0.0000  0.0002 -0.0001 -0.0000 -0.0000  0.0000
 226.  C 9 (f4)  -0.0001 -0.0000 -0.0000 -0.0022  0.0000  0.0000  0.0015  0.0001
 227.  C 9 (f5)  -0.0001 -0.0000  0.0000 -0.0012 -0.0001  0.0000  0.0009  0.0001
 228.  C 9 (f6)   0.0001 -0.0000 -0.0000 -0.0001  0.0001  0.0000 -0.0003 -0.0000
 229.  C 9 (f7)   0.0001 -0.0000 -0.0000 -0.0009  0.0001  0.0000  0.0010  0.0000
 230.  H10 (S)   -0.0019  0.0019 -0.0001 -0.0142  0.0037  0.0014  0.0023  0.0005
 231.  H10 (S)    0.0002  0.0000 -0.0000  0.0034 -0.0003  0.0001  0.0007 -0.0002
 232.  H10 (S)    0.0000 -0.0000  0.0000  0.0009 -0.0000 -0.0000 -0.0005 -0.0000
 233.  H10 (px)   0.0001 -0.0000  0.0000  0.0010  0.0000 -0.0000 -0.0004 -0.0001
 234.  H10 (py)   0.0001  0.0000  0.0000 -0.0004  0.0001  0.0000 -0.0002 -0.0000
 235.  H10 (pz)  -0.0001  0.0000 -0.0000 -0.0014  0.0001  0.0000  0.0004  0.0000
 236.  H11 (S)   -0.0047  0.0003 -0.0000  0.0233 -0.0031 -0.0004 -0.0099 -0.0004
 237.  H11 (S)    0.0003  0.0001 -0.0000 -0.0007  0.0003  0.0001  0.0014 -0.0000
 238.  H11 (S)   -0.0000 -0.0000  0.0000 -0.0015  0.0000 -0.0000  0.0000  0.0000
 239.  H11 (px)   0.0000  0.0000  0.0000 -0.0004  0.0000  0.0000  0.0003 -0.0000
 240.  H11 (py)  -0.0000  0.0000  0.0000  0.0003 -0.0001  0.0000  0.0004 -0.0000
 241.  H11 (pz)   0.0001 -0.0000  0.0000 -0.0013  0.0001  0.0000  0.0007  0.0000
 242.  H12 (S)   -0.0082  0.0042 -0.0003 -0.6488  0.0130 -0.0041 -0.3497  0.0032
 243.  H12 (S)    0.0003 -0.0001 -0.0000  0.0023 -0.0006 -0.0001  0.0029 -0.0003
 244.  H12 (S)   -0.0000  0.0000 -0.0000 -0.0014 -0.0000  0.0001  0.0001  0.0000
 245.  H12 (px)  -0.0001  0.0001 -0.0000 -0.0080  0.0003 -0.0001 -0.0091 -0.0000
 246.  H12 (py)   0.0000  0.0001 -0.0000 -0.0091  0.0000 -0.0000  0.0052  0.0002
 247.  H12 (pz)   0.0002 -0.0001  0.0000  0.0093 -0.0002 -0.0000  0.0045 -0.0001
 248.  H13 (S)   -0.0163 -0.0013 -0.0000 -0.0976 -0.0072 -0.0031 -0.1625 -0.0025
 249.  H13 (S)    0.0007  0.0000 -0.0000  0.0045  0.0005 -0.0001  0.0019 -0.0001
 250.  H13 (S)   -0.0000  0.0000  0.0000  0.0015  0.0000  0.0001  0.0017  0.0000
 251.  H13 (px)   0.0002 -0.0000  0.0000  0.0094  0.0000 -0.0000 -0.0013 -0.0003
 252.  H13 (py)  -0.0001 -0.0000 -0.0000 -0.0005 -0.0004 -0.0000  0.0091  0.0002
 253.  H13 (pz)  -0.0004 -0.0000 -0.0000 -0.0016 -0.0002 -0.0001 -0.0046 -0.0001
 254.  C14 (S)   -0.0000 -0.0003 -0.0000  0.0006  0.0000  0.0002 -0.0002 -0.0000
 255.  C14 (S)    0.0001  0.0016 -0.0000  0.0028 -0.0013 -0.0005  0.0056 -0.0004
 256.  C14 (S)    0.0002  0.0000 -0.0000 -0.0008  0.0001  0.0000  0.0024  0.0002
 257.  C14 (S)   -0.0001  0.0000  0.0000  0.0004  0.0000 -0.0000 -0.0005 -0.0000
 258.  C14 (S)   -0.0000 -0.0000 -0.0000 -0.0002  0.0000  0.0000  0.0001  0.0000
 259.  C14 (px)  -0.0011 -0.0007  0.0000  0.0012  0.0008  0.0009  0.0010 -0.0009
 260.  C14 (px)  -0.0000  0.0000  0.0000  0.0009 -0.0002  0.0001 -0.0012 -0.0002
 261.  C14 (px)   0.0000  0.0000 -0.0000  0.0008  0.0001 -0.0000  0.0009 -0.0000
 262.  C14 (py)  -0.0038 -0.0018 -0.0001  0.0058  0.0020 -0.0008 -0.0075  0.0003
 263.  C14 (py)  -0.0001  0.0000 -0.0000 -0.0005 -0.0003  0.0000  0.0023  0.0002
 264.  C14 (py)  -0.0001  0.0000 -0.0000  0.0002  0.0001  0.0000 -0.0008 -0.0000
 265.  C14 (pz)   0.0018  0.0005  0.0000  0.0003 -0.0010  0.0026  0.0022 -0.0014
 266.  C14 (pz)  -0.0001 -0.0000  0.0000 -0.0015  0.0001 -0.0000 -0.0022  0.0000
 267.  C14 (pz)   0.0001 -0.0000  0.0000  0.0026 -0.0000  0.0000  0.0004 -0.0001
 268.  C14 (d1)   0.0000  0.0000 -0.0000  0.0006  0.0003 -0.0000 -0.0012  0.0000
 269.  C14 (d1)  -0.0000 -0.0000 -0.0000 -0.0001 -0.0002 -0.0000 -0.0009 -0.0001
 270.  C14 (d2)  -0.0001  0.0000  0.0000  0.0001 -0.0001  0.0000 -0.0021 -0.0001
 271.  C14 (d2)   0.0000 -0.0000 -0.0000 -0.0002  0.0001 -0.0000  0.0013  0.0000
 272.  C14 (d3)  -0.0001 -0.0000 -0.0000  0.0004  0.0001  0.0000 -0.0008 -0.0000
 273.  C14 (d3)   0.0001  0.0000 -0.0000  0.0002 -0.0000  0.0000  0.0005 -0.0000
 274.  C14 (d4)  -0.0000 -0.0001 -0.0000  0.0007  0.0001  0.0000  0.0002 -0.0001
 275.  C14 (d4)   0.0000 -0.0000  0.0000 -0.0001  0.0000 -0.0000 -0.0002  0.0000
 276.  C14 (d5)  -0.0001 -0.0001 -0.0000  0.0006 -0.0000 -0.0001  0.0003  0.0000
 277.  C14 (d5)  -0.0000 -0.0000  0.0000 -0.0001  0.0000 -0.0000 -0.0003  0.0000
 278.  C14 (f1)   0.0000 -0.0000 -0.0000  0.0002  0.0000  0.0000 -0.0002 -0.0000
 279.  C14 (f2)  -0.0000  0.0000 -0.0000 -0.0004  0.0000 -0.0000 -0.0002  0.0000
 280.  C14 (f3)   0.0000  0.0000 -0.0000 -0.0002  0.0000  0.0000 -0.0002  0.0000
 281.  C14 (f4)  -0.0000 -0.0000 -0.0000 -0.0002  0.0000  0.0000  0.0003 -0.0000
 282.  C14 (f5)   0.0000  0.0000 -0.0000 -0.0002  0.0000  0.0000  0.0000 -0.0000
 283.  C14 (f6)  -0.0000  0.0000 -0.0000 -0.0002  0.0000 -0.0000  0.0001  0.0000
 284.  C14 (f7)  -0.0000  0.0000  0.0000 -0.0001 -0.0001 -0.0000  0.0001 -0.0000
 285.  H15 (S)   -0.0012 -0.0000  0.0000  0.0077  0.0007  0.0005 -0.0111 -0.0014
 286.  H15 (S)    0.0001 -0.0000 -0.0000 -0.0012 -0.0001  0.0001  0.0029  0.0001
 287.  H15 (S)   -0.0000  0.0000  0.0000  0.0008 -0.0000  0.0000  0.0001 -0.0000
 288.  H15 (px)   0.0000 -0.0000 -0.0000  0.0003 -0.0000 -0.0000  0.0008  0.0000
 289.  H15 (py)  -0.0000 -0.0000 -0.0000  0.0003 -0.0000 -0.0000  0.0002  0.0000
 290.  H15 (pz)   0.0000  0.0000 -0.0000 -0.0003  0.0000  0.0000  0.0004  0.0000
 291.  H16 (S)   -0.0024 -0.0002 -0.0000  0.0028 -0.0002 -0.0022  0.0030  0.0006
 292.  H16 (S)    0.0002  0.0000 -0.0000  0.0007  0.0002 -0.0000  0.0017  0.0001
 293.  H16 (S)   -0.0000 -0.0000  0.0000 -0.0005 -0.0000 -0.0000 -0.0004 -0.0000
 294.  H16 (px)  -0.0000 -0.0000  0.0000  0.0000  0.0000  0.0000 -0.0000  0.0000
 295.  H16 (py)  -0.0000 -0.0000 -0.0000  0.0001  0.0001  0.0000 -0.0006  0.0000
 296.  H16 (pz)  -0.0000 -0.0000 -0.0000  0.0004 -0.0000 -0.0000  0.0002  0.0000
 297.  H17 (S)   -0.0042 -0.0018 -0.0001 -0.0015 -0.0050 -0.0016  0.0757 -0.0044
 298.  H17 (S)   -0.0001  0.0001  0.0000  0.0002  0.0002  0.0000 -0.0083 -0.0001
 299.  H17 (S)   -0.0000  0.0000 -0.0000 -0.0004  0.0001 -0.0000 -0.0021  0.0000
 300.  H17 (px)   0.0000 -0.0000 -0.0000 -0.0015 -0.0002 -0.0000  0.0041  0.0000
 301.  H17 (py)   0.0001  0.0000  0.0000 -0.0010  0.0000  0.0000 -0.0020  0.0000
 302.  H17 (pz)   0.0000 -0.0000 -0.0000  0.0005  0.0001 -0.0000 -0.0007  0.0000
 303.  H18 (S)   -0.0007 -0.0007  0.0000  0.0037 -0.0014 -0.0004  0.0030 -0.0027
 304.  H18 (S)    0.0006  0.0001 -0.0000 -0.0008  0.0006  0.0000  0.0001  0.0002
 305.  H18 (S)   -0.0000 -0.0000  0.0000  0.0006  0.0000 -0.0000  0.0004  0.0000
 306.  H18 (px)  -0.0000 -0.0000 -0.0000  0.0001 -0.0001  0.0000  0.0007 -0.0001
 307.  H18 (py)   0.0000 -0.0000 -0.0000  0.0002 -0.0001  0.0000  0.0001 -0.0001
 308.  H18 (pz)   0.0001  0.0000 -0.0000  0.0003  0.0001  0.0000 -0.0012  0.0000
 309.  H19 (S)   -0.0042  0.0017  0.0002 -0.0012 -0.0043  0.0014 -0.0376 -0.0067
 310.  H19 (S)    0.0006  0.0001 -0.0000  0.0039  0.0004  0.0000  0.0050  0.0002
 311.  H19 (S)    0.0001 -0.0000 -0.0000  0.0010 -0.0001 -0.0000  0.0027  0.0000
 312.  H19 (px)   0.0000 -0.0000  0.0000  0.0000  0.0000 -0.0000 -0.0016 -0.0001
 313.  H19 (py)  -0.0000 -0.0000  0.0000  0.0009 -0.0002  0.0000 -0.0010 -0.0002
 314.  H19 (pz)  -0.0001  0.0001  0.0000 -0.0006  0.0000  0.0000 -0.0034 -0.0001
 315.  H20 (S)   -0.0027  0.0011 -0.0000  0.0010 -0.0015 -0.0001 -0.0017  0.0008
 316.  H20 (S)    0.0001 -0.0000 -0.0000  0.0010 -0.0002  0.0000  0.0002 -0.0001
 317.  H20 (S)   -0.0000  0.0000  0.0000  0.0007 -0.0000 -0.0000  0.0004  0.0000
 318.  H20 (px)  -0.0000  0.0000 -0.0000 -0.0004  0.0001  0.0000 -0.0007  0.0000
 319.  H20 (py)   0.0001 -0.0000 -0.0000 -0.0002 -0.0000  0.0000  0.0012 -0.0001
 320.  H20 (pz)   0.0000 -0.0000  0.0000  0.0004  0.0000 -0.0000  0.0000  0.0000
 321.  H21 (S)   -0.0081  0.0017  0.0000 -0.0341 -0.0093  0.0017  0.0202  0.0027
 322.  H21 (S)    0.0008  0.0001 -0.0000  0.0069  0.0005  0.0001  0.0038 -0.0002
 323.  H21 (S)    0.0001 -0.0000  0.0000  0.0027 -0.0000 -0.0000 -0.0014 -0.0002
 324.  H21 (px)  -0.0001 -0.0000 -0.0000 -0.0019 -0.0003  0.0000  0.0022  0.0001
 325.  H21 (py)  -0.0001 -0.0000 -0.0000  0.0003  0.0003 -0.0000 -0.0025 -0.0001
 326.  H21 (pz)  -0.0003  0.0000 -0.0000 -0.0036 -0.0002  0.0000  0.0005  0.0001
 327.  H22 (S)   -0.0159 -0.0037  0.0006  0.0061 -0.0190 -0.0049 -0.0064  0.0119
 328.  H22 (S)    0.0006 -0.0000  0.0000  0.0056  0.0003 -0.0001  0.0024  0.0001
 329.  H22 (S)   -0.0001  0.0000 -0.0000 -0.0050 -0.0001  0.0001  0.0037  0.0001
 330.  H22 (px)  -0.0000  0.0000 -0.0000 -0.0034  0.0002  0.0000  0.0004  0.0001
 331.  H22 (py)  -0.0000 -0.0000 -0.0000 -0.0000  0.0003 -0.0001  0.0002 -0.0000
 332.  H22 (pz)   0.0004  0.0001 -0.0000 -0.0008  0.0004  0.0001  0.0010 -0.0003

          NAO       73      74      75      76      77      78      79      80
      ---------- ------- ------- ------- ------- ------- ------- ------- -------
   1.  C 1 (S)    0.0020 -0.0025 -0.0041 -0.0007  0.0023  0.0002 -0.0030  0.0001
   2.  C 1 (S)    0.0008  0.1803 -0.0044 -0.0062 -0.0131 -0.0010  0.0145  0.0003
   3.  C 1 (S)   -0.0000  0.0042 -0.0010 -0.0001 -0.0001  0.0000  0.0005 -0.0004
   4.  C 1 (S)   -0.0000 -0.0007 -0.0001  0.0000 -0.0000  0.0000 -0.0000 -0.0000
   5.  C 1 (S)   -0.0000 -0.0003  0.0000 -0.0000  0.0000  0.0000 -0.0000  0.0000
   6.  C 1 (px)   0.0011 -0.2233 -0.0242 -0.0022  0.0088  0.0054 -0.0102 -0.0049
   7.  C 1 (px)  -0.0000 -0.0128 -0.0011 -0.0004  0.0009 -0.0001 -0.0004 -0.0003
   8.  C 1 (px)  -0.0000 -0.0016  0.0003 -0.0001  0.0000 -0.0000  0.0001  0.0000
   9.  C 1 (py)  -0.0065  0.0525  0.0096  0.0004  0.0139  0.0035 -0.0062  0.0049
  10.  C 1 (py)   0.0001  0.0072  0.0000  0.0002 -0.0008  0.0000  0.0010 -0.0002
  11.  C 1 (py)  -0.0000 -0.0038  0.0004  0.0000  0.0002  0.0001 -0.0002  0.0001
  12.  C 1 (pz)   0.0022  0.0507  0.0337 -0.0024 -0.0017  0.0058 -0.0081  0.0111
  13.  C 1 (pz)  -0.0001  0.0270  0.0002  0.0003  0.0003 -0.0002  0.0003 -0.0001
  14.  C 1 (pz)  -0.0000 -0.0004  0.0001  0.0000  0.0000  0.0000 -0.0001  0.0001
  15.  C 1 (d1)   0.0000 -0.0012 -0.0004  0.0000  0.0002  0.0002 -0.0002 -0.0001
  16.  C 1 (d1)  -0.0000 -0.0052  0.0002 -0.0000  0.0004  0.0001 -0.0005  0.0001
  17.  C 1 (d2)  -0.0001  0.0126  0.0016 -0.0001  0.0002 -0.0001 -0.0003  0.0005
  18.  C 1 (d2)   0.0000 -0.0127  0.0007 -0.0001 -0.0004 -0.0000  0.0004  0.0001
  19.  C 1 (d3)   0.0001 -0.0096  0.0007 -0.0001 -0.0005  0.0000  0.0002  0.0001
  20.  C 1 (d3)   0.0000  0.0055 -0.0004  0.0001  0.0001 -0.0000 -0.0001 -0.0001
  21.  C 1 (d4)  -0.0001 -0.0094 -0.0005 -0.0001 -0.0000 -0.0001 -0.0000 -0.0001
  22.  C 1 (d4)  -0.0000  0.0093 -0.0003  0.0000  0.0001 -0.0001  0.0001 -0.0001
  23.  C 1 (d5)   0.0002  0.0123  0.0001 -0.0000 -0.0003  0.0001  0.0003  0.0000
  24.  C 1 (d5)   0.0000 -0.0138  0.0004 -0.0001 -0.0001  0.0001 -0.0003  0.0002
  25.  C 1 (f1)   0.0000  0.0016  0.0001 -0.0001 -0.0001  0.0001 -0.0000  0.0001
  26.  C 1 (f2)  -0.0000  0.0024 -0.0002 -0.0000 -0.0000 -0.0000  0.0002 -0.0001
  27.  C 1 (f3)  -0.0000  0.0018 -0.0000  0.0000  0.0001  0.0000 -0.0001  0.0000
  28.  C 1 (f4)   0.0000  0.0025  0.0003  0.0000  0.0001  0.0001 -0.0001  0.0001
  29.  C 1 (f5)   0.0000  0.0010 -0.0001 -0.0000  0.0000 -0.0001  0.0000 -0.0000
  30.  C 1 (f6)  -0.0000 -0.0041 -0.0001 -0.0000  0.0000  0.0001 -0.0001 -0.0000
  31.  C 1 (f7)  -0.0001  0.0010  0.0002  0.0000  0.0002  0.0000 -0.0001  0.0001
  32.  C 2 (S)    0.0006  0.0044  0.0026 -0.0004  0.0005  0.0001 -0.0008  0.0010
  33.  C 2 (S)   -0.0012  0.0362 -0.0184  0.0021 -0.0020 -0.0001  0.0028 -0.0040
  34.  C 2 (S)   -0.0000 -0.0077 -0.0011 -0.0000 -0.0001 -0.0002  0.0006 -0.0004
  35.  C 2 (S)    0.0000  0.0017  0.0000 -0.0000 -0.0001 -0.0000  0.0000  0.0000
  36.  C 2 (S)    0.0000 -0.0010  0.0000  0.0000 -0.0000  0.0000  0.0000  0.0000
  37.  C 2 (px)  -0.0007  0.0150  0.0246  0.0041 -0.0007 -0.0018  0.0038  0.0038
  38.  C 2 (px)   0.0002 -0.0127  0.0021 -0.0002 -0.0001  0.0001 -0.0005  0.0007
  39.  C 2 (px)   0.0000  0.0054 -0.0001 -0.0001  0.0000  0.0000 -0.0001  0.0000
  40.  C 2 (py)  -0.0051 -0.0141  0.0092  0.0002  0.0168  0.0023 -0.0107  0.0052
  41.  C 2 (py)   0.0002  0.0012  0.0004  0.0000 -0.0010 -0.0002  0.0010 -0.0001
  42.  C 2 (py)   0.0000 -0.0018  0.0002  0.0000  0.0001  0.0000 -0.0002  0.0001
  43.  C 2 (pz)   0.0006  0.0032 -0.0142 -0.0073  0.0005 -0.0020  0.0117 -0.0063
  44.  C 2 (pz)  -0.0000 -0.0093 -0.0003 -0.0001  0.0004  0.0004 -0.0009  0.0000
  45.  C 2 (pz)  -0.0000 -0.0051 -0.0003  0.0000  0.0002 -0.0001 -0.0001 -0.0001
  46.  C 2 (d1)  -0.0000  0.0051  0.0003  0.0001 -0.0001 -0.0001  0.0002 -0.0000
  47.  C 2 (d1)   0.0001 -0.0008 -0.0002 -0.0000 -0.0001 -0.0001  0.0001 -0.0001
  48.  C 2 (d2)  -0.0001 -0.0092  0.0011  0.0003  0.0002  0.0000 -0.0002  0.0002
  49.  C 2 (d2)  -0.0000  0.0011  0.0004  0.0000 -0.0002 -0.0000  0.0001  0.0001
  50.  C 2 (d3)  -0.0001 -0.0002 -0.0002 -0.0001  0.0004  0.0000 -0.0001 -0.0000
  51.  C 2 (d3)  -0.0001  0.0002  0.0002  0.0000  0.0001  0.0000 -0.0001  0.0001
  52.  C 2 (d4)  -0.0000 -0.0045 -0.0003 -0.0002 -0.0001  0.0001  0.0000 -0.0000
  53.  C 2 (d4)  -0.0000  0.0045 -0.0004  0.0000  0.0000 -0.0001  0.0002 -0.0001
  54.  C 2 (d5)   0.0000  0.0088 -0.0005  0.0002 -0.0002 -0.0001  0.0000 -0.0001
  55.  C 2 (d5)  -0.0000 -0.0038  0.0003 -0.0000  0.0001  0.0002 -0.0004  0.0002
  56.  C 2 (f1)   0.0000 -0.0006  0.0001 -0.0001 -0.0000 -0.0000  0.0001 -0.0000
  57.  C 2 (f2)   0.0000 -0.0043  0.0002 -0.0000 -0.0001  0.0001 -0.0000  0.0001
  58.  C 2 (f3)  -0.0000 -0.0007  0.0000 -0.0000  0.0002  0.0000 -0.0001  0.0000
  59.  C 2 (f4)   0.0000  0.0012 -0.0002 -0.0001 -0.0000 -0.0000  0.0001 -0.0001
  60.  C 2 (f5)  -0.0000  0.0021 -0.0001  0.0000  0.0000 -0.0000  0.0001 -0.0001
  61.  C 2 (f6)   0.0000  0.0035  0.0001  0.0001  0.0001 -0.0000  0.0000 -0.0000
  62.  C 2 (f7)  -0.0001 -0.0012  0.0002  0.0000  0.0002  0.0000 -0.0001  0.0001
  63.  C 3 (S)    0.0019  0.0014 -0.0003  0.0007 -0.0016  0.0003  0.0012 -0.0003
  64.  C 3 (S)   -0.0067 -0.0380  0.0021 -0.0031  0.0104 -0.0012 -0.0088  0.0022
  65.  C 3 (S)    0.0000  0.0155 -0.0004  0.0002 -0.0003 -0.0002  0.0009 -0.0002
  66.  C 3 (S)   -0.0000  0.0017 -0.0003  0.0000  0.0002 -0.0000 -0.0002 -0.0001
  67.  C 3 (S)   -0.0000  0.0000  0.0000 -0.0000 -0.0000 -0.0000  0.0000  0.0000
  68.  C 3 (px)   0.0013 -0.0364  0.0130 -0.0014 -0.0284 -0.0043  0.0384  0.0002
  69.  C 3 (px)  -0.0002  0.0086 -0.0011  0.0000  0.0006  0.0002 -0.0003 -0.0002
  70.  C 3 (px)   0.0001 -0.0029 -0.0000  0.0001  0.0000  0.0000 -0.0001 -0.0000
  71.  C 3 (py)  -0.0028 -0.0035 -0.0025  0.0019 -0.0008  0.0017  0.0089 -0.0023
  72.  C 3 (py)   0.0001 -0.0008 -0.0005  0.0000  0.0003  0.0004 -0.0003 -0.0000
  73.  C 3 (py)   0.0002 -0.0006  0.0000 -0.0000 -0.0002 -0.0000  0.0001 -0.0000
  74.  C 3 (pz)  -0.0006  1.1902 -0.0106  0.0078  0.0047 -0.0010 -0.0020 -0.0025
  75.  C 3 (pz)   0.0000 -0.0106  0.0026 -0.0001 -0.0004 -0.0000  0.0001  0.0006
  76.  C 3 (pz)  -0.0000  0.0078 -0.0001  0.0002  0.0001  0.0000 -0.0001 -0.0000
  77.  C 3 (d1)  -0.0002  0.0047 -0.0004  0.0001  0.0013  0.0001 -0.0013  0.0000
  78.  C 3 (d1)  -0.0000 -0.0010 -0.0000  0.0000  0.0001  0.0003 -0.0002  0.0001
  79.  C 3 (d2)   0.0001 -0.0020  0.0001 -0.0001 -0.0013 -0.0002  0.0018 -0.0002
  80.  C 3 (d2)  -0.0000 -0.0025  0.0006 -0.0000  0.0000  0.0001 -0.0002  0.0002
  81.  C 3 (d3)  -0.0001 -0.0149  0.0003 -0.0000 -0.0002  0.0000  0.0002  0.0000
  82.  C 3 (d3)  -0.0000 -0.0037  0.0002 -0.0000  0.0001  0.0000 -0.0001  0.0000
  83.  C 3 (d4)   0.0001  0.0089  0.0001 -0.0001 -0.0003  0.0001  0.0000  0.0001
  84.  C 3 (d4)  -0.0001  0.0002 -0.0000 -0.0000  0.0002 -0.0001 -0.0001 -0.0000
  85.  C 3 (d5)   0.0000 -0.0369  0.0002 -0.0003  0.0005  0.0001 -0.0009  0.0001
  86.  C 3 (d5)  -0.0000 -0.0049  0.0006 -0.0001 -0.0002  0.0000  0.0000  0.0002
  87.  C 3 (f1)   0.0001  0.0005  0.0001  0.0000 -0.0001  0.0000 -0.0000  0.0000
  88.  C 3 (f2)   0.0000  0.0032 -0.0001  0.0000  0.0001 -0.0000 -0.0000 -0.0000
  89.  C 3 (f3)   0.0001 -0.0002  0.0000  0.0000 -0.0001  0.0000  0.0001  0.0000
  90.  C 3 (f4)   0.0000  0.0031 -0.0001  0.0000 -0.0000 -0.0000  0.0001 -0.0000
  91.  C 3 (f5)  -0.0000 -0.0008  0.0001  0.0000  0.0001 -0.0000 -0.0001  0.0000
  92.  C 3 (f6)   0.0000 -0.0010  0.0001 -0.0000 -0.0001  0.0000  0.0001  0.0000
  93.  C 3 (f7)   0.0001  0.0006 -0.0001  0.0000  0.0000 -0.0000 -0.0000 -0.0000
  94.  C 4 (S)   -0.0037 -0.0004 -0.0017 -0.0003 -0.0012  0.0006  0.0001 -0.0000
  95.  C 4 (S)   -0.0075  0.0625 -0.0024 -0.0027  0.0054 -0.0037 -0.0006 -0.0003
  96.  C 4 (S)   -0.0001  0.0106 -0.0005  0.0001  0.0001  0.0003  0.0002 -0.0001
  97.  C 4 (S)   -0.0000  0.0007  0.0001 -0.0000 -0.0000 -0.0001  0.0001  0.0000
  98.  C 4 (S)   -0.0000 -0.0001  0.0000 -0.0000  0.0000  0.0000 -0.0000  0.0000
  99.  C 4 (px)  -0.0016 -0.0035 -0.0037  0.0008 -0.0035  0.0156  0.0002  0.0021
 100.  C 4 (px)   0.0000  0.0041  0.0000 -0.0001 -0.0002 -0.0003  0.0005 -0.0001
 101.  C 4 (px)   0.0001 -0.0036  0.0002  0.0000 -0.0001 -0.0000  0.0000  0.0000
 102.  C 4 (py)   0.0009 -0.1103 -0.0005 -0.0022 -0.0019 -0.0021 -0.0031  0.0015
 103.  C 4 (py)  -0.0000 -0.0074 -0.0003 -0.0001  0.0003  0.0003 -0.0007  0.0001
 104.  C 4 (py)  -0.0001 -0.0016  0.0001 -0.0000  0.0001 -0.0000 -0.0000  0.0000
 105.  C 4 (pz)  -0.0007  0.1207  0.0215 -0.0002 -0.0012  0.0009 -0.0047  0.0030
 106.  C 4 (pz)   0.0000  0.0171 -0.0001  0.0000 -0.0001 -0.0002  0.0003 -0.0001
 107.  C 4 (pz)  -0.0000  0.0021  0.0000  0.0000  0.0001  0.0000 -0.0002  0.0000
 108.  C 4 (d1)   0.0001 -0.0022 -0.0001  0.0000 -0.0004  0.0004  0.0002  0.0000
 109.  C 4 (d1)  -0.0001  0.0012 -0.0003  0.0000  0.0004  0.0002 -0.0006  0.0000
 110.  C 4 (d2)  -0.0000 -0.0040  0.0002 -0.0001  0.0000 -0.0005  0.0001 -0.0000
 111.  C 4 (d2)  -0.0000  0.0030 -0.0001  0.0001  0.0001  0.0000 -0.0001 -0.0000
 112.  C 4 (d3)   0.0000  0.0016  0.0001 -0.0000  0.0001  0.0000 -0.0002 -0.0000
 113.  C 4 (d3)  -0.0000 -0.0139  0.0003 -0.0001 -0.0001  0.0000  0.0001  0.0000
 114.  C 4 (d4)   0.0000 -0.0006 -0.0001 -0.0001 -0.0002 -0.0002  0.0002 -0.0000
 115.  C 4 (d4)   0.0000 -0.0035  0.0001 -0.0001  0.0001  0.0000 -0.0002  0.0000
 116.  C 4 (d5)   0.0000  0.0001  0.0009 -0.0001 -0.0001 -0.0002 -0.0001  0.0001
 117.  C 4 (d5)   0.0000 -0.0054  0.0001 -0.0000  0.0000  0.0000 -0.0001  0.0000
 118.  C 4 (f1)  -0.0001  0.0017 -0.0000 -0.0000  0.0000 -0.0000  0.0000 -0.0000
 119.  C 4 (f2)   0.0000  0.0003 -0.0000  0.0000  0.0000 -0.0000 -0.0000 -0.0000
 120.  C 4 (f3)  -0.0000  0.0010 -0.0001 -0.0000  0.0001 -0.0000 -0.0001 -0.0000
 121.  C 4 (f4)   0.0000  0.0009 -0.0000  0.0000 -0.0000  0.0000 -0.0000 -0.0000
 122.  C 4 (f5)  -0.0000  0.0018 -0.0001 -0.0000  0.0001 -0.0000 -0.0001 -0.0000
 123.  C 4 (f6)   0.0000  0.0011 -0.0000  0.0000 -0.0001  0.0000  0.0000 -0.0000
 124.  C 4 (f7)  -0.0000 -0.0020 -0.0000 -0.0000 -0.0000 -0.0000  0.0000  0.0000
 125.  H 5 (S)   -0.0019  0.0035 -0.0036 -0.0023  0.0032 -0.0117  0.0021 -0.0015
 126.  H 5 (S)    0.0000 -0.0016 -0.0003  0.0000  0.0001  0.0001 -0.0001 -0.0001
 127.  H 5 (S)    0.0001 -0.0006 -0.0001  0.0000 -0.0001 -0.0000  0.0001 -0.0000
 128.  H 5 (px)  -0.0000  0.0038 -0.0002 -0.0000  0.0001 -0.0002  0.0000 -0.0000
 129.  H 5 (py)   0.0000  0.0023 -0.0000  0.0000 -0.0001  0.0001 -0.0001  0.0000
 130.  H 5 (pz)   0.0000 -0.0005  0.0003 -0.0000 -0.0001 -0.0001  0.0001  0.0000
 131.  H 6 (S)   -0.0028 -0.0241  0.0157 -0.0025  0.0010 -0.0021 -0.0043  0.0027
 132.  H 6 (S)   -0.0001  0.0155 -0.0004  0.0001  0.0000  0.0000  0.0002 -0.0002
 133.  H 6 (S)    0.0000  0.0000  0.0001  0.0000 -0.0001  0.0000  0.0000  0.0000
 134.  H 6 (px)  -0.0000  0.0005 -0.0000 -0.0000  0.0000  0.0002 -0.0001  0.0000
 135.  H 6 (py)   0.0000 -0.0053 -0.0002 -0.0001  0.0000 -0.0000 -0.0000 -0.0000
 136.  H 6 (pz)   0.0001  0.0047 -0.0004  0.0001 -0.0000  0.0000  0.0001 -0.0001
 137.  C 7 (S)   -0.0000  0.0015  0.0003  0.0006  0.0000 -0.0007  0.0003 -0.0001
 138.  C 7 (S)   -0.0014  0.0182 -0.0045 -0.0011  0.0010  0.0026 -0.0035  0.0010
 139.  C 7 (S)   -0.0001 -0.0026 -0.0004 -0.0001 -0.0001  0.0001  0.0004 -0.0001
 140.  C 7 (S)   -0.0001 -0.0001 -0.0002  0.0000 -0.0000 -0.0000  0.0001 -0.0000
 141.  C 7 (S)   -0.0000 -0.0000  0.0000 -0.0000  0.0000 -0.0000 -0.0000  0.0000
 142.  C 7 (px)   0.0048 -0.0048  0.0119 -0.0011 -0.0003 -0.0062  0.0023 -0.0009
 143.  C 7 (px)  -0.0001 -0.0030  0.0004 -0.0000  0.0002 -0.0002 -0.0000  0.0000
 144.  C 7 (px)  -0.0000  0.0006 -0.0001  0.0000  0.0000  0.0000 -0.0000 -0.0000
 145.  C 7 (py)  -0.0008  0.0081  0.0033  0.0030 -0.0073 -0.0012  0.0035 -0.0005
 146.  C 7 (py)   0.0001 -0.0023  0.0005 -0.0001  0.0005 -0.0002 -0.0006  0.0002
 147.  C 7 (py)  -0.0001  0.0018  0.0000 -0.0000  0.0001  0.0001 -0.0002  0.0001
 148.  C 7 (pz)  -0.0045 -0.0060 -0.0030 -0.0016 -0.0016  0.0052  0.0023 -0.0013
 149.  C 7 (pz)   0.0000  0.0011  0.0004 -0.0001 -0.0002  0.0001 -0.0001  0.0001
 150.  C 7 (pz)   0.0000 -0.0020 -0.0001  0.0000 -0.0000  0.0000  0.0000 -0.0000
 151.  C 7 (d1)  -0.0001 -0.0039 -0.0001 -0.0001  0.0003  0.0001 -0.0002  0.0000
 152.  C 7 (d1)   0.0000  0.0042 -0.0002  0.0001 -0.0000  0.0001  0.0001 -0.0000
 153.  C 7 (d2)   0.0001 -0.0004  0.0003  0.0000 -0.0003 -0.0001  0.0003 -0.0001
 154.  C 7 (d2)  -0.0000  0.0002 -0.0002 -0.0000  0.0001 -0.0001 -0.0000 -0.0000
 155.  C 7 (d3)   0.0001 -0.0056  0.0002 -0.0000 -0.0000 -0.0000 -0.0000  0.0000
 156.  C 7 (d3)   0.0001  0.0029 -0.0001 -0.0000  0.0000 -0.0002  0.0000 -0.0000
 157.  C 7 (d4)   0.0000  0.0051 -0.0000 -0.0001  0.0003  0.0000 -0.0002 -0.0000
 158.  C 7 (d4)   0.0000 -0.0038 -0.0000 -0.0000  0.0000 -0.0002  0.0001 -0.0000
 159.  C 7 (d5)   0.0002 -0.0037  0.0002 -0.0000 -0.0001 -0.0002  0.0001 -0.0000
 160.  C 7 (d5)  -0.0000  0.0026  0.0002 -0.0000  0.0000  0.0000 -0.0002  0.0001
 161.  C 7 (f1)   0.0000 -0.0015  0.0000  0.0000 -0.0000 -0.0000  0.0000  0.0000
 162.  C 7 (f2)  -0.0000  0.0008 -0.0001  0.0000 -0.0000  0.0000  0.0000 -0.0000
 163.  C 7 (f3)  -0.0000 -0.0002  0.0000 -0.0000  0.0000 -0.0000  0.0000  0.0000
 164.  C 7 (f4)  -0.0000  0.0007 -0.0000 -0.0000  0.0001  0.0000 -0.0001  0.0000
 165.  C 7 (f5)  -0.0000  0.0008 -0.0001 -0.0000  0.0001  0.0000 -0.0001  0.0000
 166.  C 7 (f6)  -0.0000 -0.0006  0.0000 -0.0000 -0.0000  0.0000  0.0000  0.0000
 167.  C 7 (f7)   0.0000 -0.0011  0.0001  0.0000 -0.0001 -0.0000  0.0001 -0.0000
 168.  C 8 (S)   -0.0002  0.0006 -0.0002  0.0002  0.0000  0.0001  0.0000 -0.0000
 169.  C 8 (S)   -0.0001  0.0019 -0.0000 -0.0011 -0.0012 -0.0007  0.0001 -0.0002
 170.  C 8 (S)   -0.0001  0.0013 -0.0001  0.0000  0.0000  0.0001  0.0001 -0.0001
 171.  C 8 (S)   -0.0000  0.0007 -0.0002 -0.0000 -0.0000  0.0000  0.0000 -0.0000
 172.  C 8 (S)   -0.0000 -0.0001  0.0000 -0.0000  0.0000  0.0000 -0.0000  0.0000
 173.  C 8 (px)   0.0001  0.0067 -0.0029  0.0034  0.0012  0.0003 -0.0004  0.0005
 174.  C 8 (px)   0.0000 -0.0047  0.0004  0.0000 -0.0000 -0.0002 -0.0001  0.0001
 175.  C 8 (px)   0.0000  0.0011  0.0000 -0.0000  0.0001 -0.0000 -0.0000  0.0000
 176.  C 8 (py)   0.0029 -0.0047  0.0002  0.0003  0.0010 -0.0006  0.0012 -0.0004
 177.  C 8 (py)  -0.0001  0.0013  0.0004  0.0001 -0.0001 -0.0001 -0.0000  0.0001
 178.  C 8 (py)  -0.0000 -0.0022  0.0001  0.0000  0.0002  0.0000 -0.0002  0.0001
 179.  C 8 (pz)  -0.0007  0.0102 -0.0018 -0.0013 -0.0029  0.0023 -0.0016  0.0010
 180.  C 8 (pz)  -0.0001  0.0011 -0.0003 -0.0000  0.0000  0.0002 -0.0000  0.0000
 181.  C 8 (pz)   0.0000 -0.0019  0.0000 -0.0000 -0.0000  0.0000 -0.0000  0.0000
 182.  C 8 (d1)   0.0000 -0.0009  0.0002 -0.0001  0.0000  0.0001 -0.0000  0.0001
 183.  C 8 (d1)   0.0000  0.0001 -0.0001 -0.0000  0.0001  0.0000 -0.0001 -0.0000
 184.  C 8 (d2)   0.0000 -0.0036  0.0001 -0.0001 -0.0000 -0.0001  0.0001 -0.0000
 185.  C 8 (d2)   0.0001  0.0008  0.0001 -0.0000  0.0001 -0.0000 -0.0001  0.0000
 186.  C 8 (d3)   0.0000  0.0003  0.0000  0.0000  0.0001 -0.0001 -0.0000  0.0000
 187.  C 8 (d3)  -0.0000 -0.0005 -0.0001  0.0000  0.0000  0.0000 -0.0000  0.0000
 188.  C 8 (d4)  -0.0000 -0.0016  0.0002 -0.0000 -0.0000 -0.0001 -0.0000  0.0000
 189.  C 8 (d4)  -0.0001  0.0005 -0.0001 -0.0000 -0.0000  0.0001  0.0001 -0.0000
 190.  C 8 (d5)   0.0000 -0.0012 -0.0002 -0.0000 -0.0002 -0.0000  0.0001 -0.0001
 191.  C 8 (d5)   0.0000  0.0008  0.0002 -0.0000 -0.0000 -0.0000 -0.0001  0.0001
 192.  C 8 (f1)  -0.0000  0.0003 -0.0000 -0.0000  0.0000 -0.0000 -0.0000 -0.0000
 193.  C 8 (f2)  -0.0000  0.0009  0.0000  0.0000 -0.0000  0.0000 -0.0000  0.0000
 194.  C 8 (f3)  -0.0000  0.0005 -0.0000  0.0000  0.0000  0.0000  0.0000  0.0000
 195.  C 8 (f4)   0.0000  0.0004  0.0000  0.0000  0.0000  0.0000 -0.0000  0.0000
 196.  C 8 (f5)  -0.0000  0.0008 -0.0001  0.0000 -0.0000 -0.0000  0.0000 -0.0000
 197.  C 8 (f6)   0.0000  0.0005 -0.0000  0.0000  0.0000  0.0000 -0.0000  0.0000
 198.  C 8 (f7)  -0.0000 -0.0000 -0.0000  0.0000  0.0000 -0.0000  0.0000 -0.0000
 199.  C 9 (S)    0.0006 -0.0006 -0.0003 -0.0005  0.0002  0.0001 -0.0006  0.0001
 200.  C 9 (S)   -0.0026  0.0054  0.0018  0.0016 -0.0018 -0.0008  0.0042 -0.0007
 201.  C 9 (S)    0.0001  0.0029 -0.0001  0.0000  0.0001 -0.0001  0.0003 -0.0001
 202.  C 9 (S)   -0.0000  0.0013 -0.0001 -0.0001  0.0000  0.0000  0.0000 -0.0000
 203.  C 9 (S)   -0.0000 -0.0001 -0.0000  0.0000 -0.0000  0.0000  0.0000 -0.0000
 204.  C 9 (px)   0.0006 -0.0089 -0.0044 -0.0008  0.0007  0.0019 -0.0078  0.0011
 205.  C 9 (px)   0.0001 -0.0011  0.0005  0.0000 -0.0006  0.0000  0.0001  0.0001
 206.  C 9 (px)  -0.0001 -0.0007 -0.0000  0.0000 -0.0000 -0.0000  0.0001 -0.0000
 207.  C 9 (py)   0.0019 -0.0064 -0.0017 -0.0005  0.0013 -0.0005 -0.0038  0.0003
 208.  C 9 (py)   0.0000 -0.0001 -0.0004  0.0000 -0.0000  0.0001 -0.0002 -0.0000
 209.  C 9 (py)   0.0001  0.0016 -0.0001  0.0000 -0.0001 -0.0000  0.0001 -0.0000
 210.  C 9 (pz)  -0.0016  0.0046 -0.0012 -0.0022 -0.0036  0.0030  0.0014 -0.0022
 211.  C 9 (pz)   0.0001 -0.0012 -0.0013 -0.0002  0.0001 -0.0001  0.0002 -0.0003
 212.  C 9 (pz)  -0.0000 -0.0022 -0.0002  0.0000  0.0000 -0.0000  0.0000 -0.0001
 213.  C 9 (d1)   0.0001 -0.0036  0.0001  0.0000 -0.0003 -0.0001  0.0003 -0.0001
 214.  C 9 (d1)   0.0000  0.0030 -0.0001 -0.0000 -0.0001 -0.0000  0.0002 -0.0001
 215.  C 9 (d2)   0.0001 -0.0014 -0.0002 -0.0000 -0.0003 -0.0002  0.0006 -0.0002
 216.  C 9 (d2)  -0.0000  0.0022  0.0003  0.0001  0.0001  0.0001 -0.0002  0.0001
 217.  C 9 (d3)  -0.0000  0.0008 -0.0001  0.0000 -0.0000 -0.0001  0.0001 -0.0000
 218.  C 9 (d3)   0.0000 -0.0004  0.0001  0.0000  0.0000 -0.0000 -0.0000  0.0000
 219.  C 9 (d4)  -0.0001 -0.0039  0.0001  0.0000 -0.0001  0.0000  0.0001  0.0000
 220.  C 9 (d4)  -0.0001  0.0012 -0.0001 -0.0000  0.0002 -0.0000 -0.0000 -0.0000
 221.  C 9 (d5)  -0.0001  0.0015 -0.0002 -0.0000 -0.0001  0.0002 -0.0000 -0.0001
 222.  C 9 (d5)  -0.0000 -0.0001  0.0003  0.0001 -0.0000  0.0000 -0.0001  0.0001
 223.  C 9 (f1)  -0.0000  0.0004 -0.0000  0.0000 -0.0001 -0.0000  0.0002 -0.0000
 224.  C 9 (f2)  -0.0000 -0.0006  0.0001 -0.0000 -0.0000  0.0000 -0.0000  0.0000
 225.  C 9 (f3)   0.0000  0.0001  0.0000 -0.0000 -0.0001  0.0000  0.0000  0.0000
 226.  C 9 (f4)  -0.0000  0.0000  0.0001 -0.0000  0.0001  0.0000 -0.0001  0.0000
 227.  C 9 (f5)  -0.0000 -0.0008  0.0001 -0.0000  0.0000  0.0000 -0.0001  0.0000
 228.  C 9 (f6)   0.0000  0.0013 -0.0000  0.0000  0.0000 -0.0000  0.0000 -0.0000
 229.  C 9 (f7)   0.0000  0.0003 -0.0000 -0.0000  0.0001  0.0000 -0.0000 -0.0000
 230.  H10 (S)   -0.0014 -0.0092 -0.0015  0.0007  0.0025  0.0003 -0.0033  0.0012
 231.  H10 (S)    0.0001  0.0014  0.0002  0.0001 -0.0003 -0.0001  0.0003 -0.0001
 232.  H10 (S)    0.0000  0.0002  0.0001 -0.0000 -0.0000  0.0000 -0.0000  0.0000
 233.  H10 (px)   0.0000  0.0015 -0.0001  0.0000 -0.0001 -0.0000  0.0001 -0.0001
 234.  H10 (py)   0.0000 -0.0004 -0.0002 -0.0000  0.0000 -0.0000 -0.0000 -0.0000
 235.  H10 (pz)  -0.0000 -0.0005 -0.0001 -0.0000  0.0001  0.0000 -0.0001 -0.0000
 236.  H11 (S)   -0.0027  0.0056  0.0015 -0.0002 -0.0036  0.0024  0.0016 -0.0009
 237.  H11 (S)    0.0000  0.0018 -0.0003 -0.0000  0.0001 -0.0001  0.0003 -0.0002
 238.  H11 (S)   -0.0000 -0.0009 -0.0001 -0.0000  0.0000  0.0000 -0.0000 -0.0000
 239.  H11 (px)   0.0000  0.0001 -0.0000  0.0000  0.0000  0.0000 -0.0001  0.0000
 240.  H11 (py)   0.0000 -0.0002  0.0001 -0.0000 -0.0001  0.0000 -0.0000  0.0000
 241.  H11 (pz)   0.0001 -0.0016 -0.0001 -0.0000  0.0001 -0.0000 -0.0001  0.0000
 242.  H12 (S)   -0.0036  0.3986 -0.0120  0.0015  0.0234  0.0022 -0.0287  0.0006
 243.  H12 (S)    0.0000  0.0032  0.0003  0.0000 -0.0002 -0.0002  0.0003 -0.0000
 244.  H12 (S)    0.0000  0.0041 -0.0001  0.0001 -0.0000  0.0000 -0.0000 -0.0000
 245.  H12 (px)  -0.0001  0.0095 -0.0002  0.0000  0.0003  0.0000 -0.0005  0.0000
 246.  H12 (py)  -0.0000  0.0075 -0.0003  0.0001  0.0003  0.0000 -0.0003 -0.0001
 247.  H12 (pz)   0.0000  0.0032  0.0002  0.0000 -0.0003 -0.0001  0.0004 -0.0000
 248.  H13 (S)   -0.0022 -0.8198  0.0134 -0.0071  0.0030  0.0011 -0.0076  0.0046
 249.  H13 (S)   -0.0000 -0.0002 -0.0008  0.0000  0.0000 -0.0001  0.0004 -0.0003
 250.  H13 (S)    0.0000 -0.0038 -0.0001 -0.0000 -0.0001  0.0000  0.0001 -0.0000
 251.  H13 (px)  -0.0000 -0.0030  0.0000 -0.0000 -0.0002 -0.0001  0.0003 -0.0000
 252.  H13 (py)  -0.0000 -0.0080  0.0001 -0.0000 -0.0001  0.0001  0.0001  0.0000
 253.  H13 (pz)  -0.0001 -0.0170  0.0004 -0.0001  0.0001  0.0000 -0.0002  0.0001
 254.  C14 (S)    0.0002  0.0001  0.0001 -0.0003  0.0001  0.0001 -0.0000  0.0000
 255.  C14 (S)   -0.0008  0.0002 -0.0015  0.0012 -0.0017 -0.0004  0.0011 -0.0006
 256.  C14 (S)    0.0000 -0.0002 -0.0000  0.0001  0.0002 -0.0000  0.0000  0.0000
 257.  C14 (S)   -0.0000  0.0004  0.0000 -0.0000  0.0001 -0.0000  0.0000 -0.0000
 258.  C14 (S)   -0.0000 -0.0000  0.0000  0.0000  0.0000  0.0000 -0.0000  0.0000
 259.  C14 (px)   0.0013 -0.0003  0.0016 -0.0023  0.0007 -0.0000 -0.0002 -0.0002
 260.  C14 (px)   0.0001  0.0018 -0.0001  0.0000 -0.0002  0.0000 -0.0002  0.0001
 261.  C14 (px)  -0.0000 -0.0029 -0.0000 -0.0000 -0.0000  0.0000  0.0000 -0.0000
 262.  C14 (py)  -0.0012  0.0004  0.0013  0.0000  0.0019  0.0014 -0.0002  0.0003
 263.  C14 (py)  -0.0000  0.0010 -0.0002  0.0001 -0.0002  0.0001  0.0000 -0.0000
 264.  C14 (py)  -0.0000 -0.0006  0.0001  0.0000  0.0001 -0.0000  0.0000  0.0000
 265.  C14 (pz)   0.0009 -0.0010  0.0015 -0.0010  0.0017 -0.0012 -0.0010  0.0003
 266.  C14 (pz)  -0.0001  0.0014 -0.0002 -0.0000 -0.0000  0.0001 -0.0002  0.0000
 267.  C14 (pz)   0.0000 -0.0006  0.0000  0.0000 -0.0001 -0.0000  0.0001 -0.0000
 268.  C14 (d1)  -0.0000  0.0016 -0.0000 -0.0000  0.0002  0.0000 -0.0001  0.0000
 269.  C14 (d1)   0.0000 -0.0004  0.0002 -0.0000 -0.0001 -0.0000  0.0001  0.0000
 270.  C14 (d2)   0.0001  0.0013  0.0001 -0.0001  0.0000 -0.0001 -0.0000  0.0000
 271.  C14 (d2)  -0.0000 -0.0007 -0.0000  0.0000  0.0001  0.0000 -0.0000 -0.0000
 272.  C14 (d3)  -0.0000 -0.0013  0.0002 -0.0000  0.0001  0.0000 -0.0001  0.0001
 273.  C14 (d3)   0.0000  0.0010 -0.0000  0.0000  0.0000 -0.0001  0.0000  0.0000
 274.  C14 (d4)   0.0000 -0.0010  0.0001 -0.0000  0.0001 -0.0000 -0.0000  0.0000
 275.  C14 (d4)  -0.0001  0.0004  0.0000 -0.0000 -0.0000  0.0000 -0.0000  0.0000
 276.  C14 (d5)  -0.0000  0.0010  0.0000  0.0000 -0.0001  0.0001  0.0000  0.0000
 277.  C14 (d5)  -0.0000 -0.0005 -0.0001 -0.0000 -0.0000  0.0000 -0.0000 -0.0000
 278.  C14 (f1)   0.0000  0.0005  0.0000 -0.0000  0.0000 -0.0000 -0.0000  0.0000
 279.  C14 (f2)  -0.0000  0.0006 -0.0000  0.0000  0.0000  0.0000 -0.0000  0.0000
 280.  C14 (f3)  -0.0000  0.0002 -0.0000 -0.0000  0.0000 -0.0000  0.0000 -0.0000
 281.  C14 (f4)  -0.0000 -0.0002  0.0000  0.0000  0.0000  0.0000 -0.0000  0.0000
 282.  C14 (f5)   0.0000  0.0001 -0.0000 -0.0000  0.0000 -0.0000 -0.0000 -0.0000
 283.  C14 (f6)  -0.0000  0.0002  0.0000  0.0000  0.0000  0.0000 -0.0000  0.0000
 284.  C14 (f7)  -0.0000  0.0002 -0.0000  0.0000 -0.0001  0.0000  0.0000 -0.0000
 285.  H15 (S)    0.0002 -0.0003  0.0027 -0.0012  0.0019 -0.0006 -0.0003  0.0002
 286.  H15 (S)    0.0000  0.0005 -0.0003  0.0000 -0.0001  0.0001  0.0000 -0.0000
 287.  H15 (S)    0.0000 -0.0004 -0.0000 -0.0000 -0.0000 -0.0000  0.0000 -0.0000
 288.  H15 (px)  -0.0000 -0.0007 -0.0001  0.0000 -0.0001  0.0000  0.0001 -0.0000
 289.  H15 (py)  -0.0000 -0.0000 -0.0000  0.0000 -0.0000  0.0000  0.0000  0.0000
 290.  H15 (pz)   0.0000 -0.0005 -0.0001  0.0000  0.0000  0.0000 -0.0000 -0.0000
 291.  H16 (S)   -0.0014  0.0036 -0.0018  0.0008 -0.0026  0.0014  0.0011 -0.0005
 292.  H16 (S)    0.0000 -0.0011 -0.0001  0.0000  0.0001 -0.0001  0.0002 -0.0000
 293.  H16 (S)   -0.0000  0.0005  0.0001 -0.0000  0.0000 -0.0000 -0.0000  0.0000
 294.  H16 (px)   0.0000  0.0004  0.0000 -0.0000  0.0000  0.0000  0.0000  0.0000
 295.  H16 (py)  -0.0000  0.0001 -0.0000 -0.0000  0.0000 -0.0000  0.0000 -0.0000
 296.  H16 (pz)  -0.0000  0.0001 -0.0001  0.0000 -0.0001  0.0000  0.0000 -0.0000
 297.  H17 (S)   -0.0023  0.0154 -0.0011  0.0021 -0.0038  0.0019 -0.0000  0.0007
 298.  H17 (S)    0.0001 -0.0025 -0.0000 -0.0001 -0.0001  0.0000  0.0001 -0.0000
 299.  H17 (S)   -0.0000  0.0003 -0.0001  0.0000  0.0000 -0.0000 -0.0000 -0.0000
 300.  H17 (px)   0.0000  0.0011  0.0001  0.0000  0.0000 -0.0000 -0.0000 -0.0000
 301.  H17 (py)   0.0001  0.0018  0.0001 -0.0000  0.0001 -0.0001 -0.0000 -0.0000
 302.  H17 (pz)  -0.0000  0.0002 -0.0001  0.0000 -0.0001  0.0000  0.0001 -0.0000
 303.  H18 (S)   -0.0012 -0.0047  0.0009 -0.0017 -0.0032  0.0009 -0.0015  0.0010
 304.  H18 (S)    0.0000  0.0064 -0.0006  0.0001  0.0001  0.0000  0.0002 -0.0002
 305.  H18 (S)   -0.0000 -0.0003  0.0001 -0.0000 -0.0000  0.0000  0.0000  0.0000
 306.  H18 (px)   0.0000  0.0004 -0.0000  0.0000 -0.0000 -0.0000 -0.0000  0.0000
 307.  H18 (py)   0.0000  0.0006 -0.0001  0.0000 -0.0000 -0.0000  0.0000 -0.0000
 308.  H18 (pz)   0.0001  0.0007 -0.0001  0.0001  0.0001 -0.0000  0.0000 -0.0000
 309.  H19 (S)    0.0031 -0.0073  0.0037 -0.0009  0.0031 -0.0027 -0.0049  0.0020
 310.  H19 (S)    0.0001  0.0085 -0.0006  0.0001  0.0000 -0.0001  0.0004 -0.0002
 311.  H19 (S)   -0.0000 -0.0003  0.0000  0.0000  0.0000  0.0000  0.0000 -0.0000
 312.  H19 (px)  -0.0000  0.0010  0.0001  0.0000  0.0000 -0.0001  0.0000 -0.0000
 313.  H19 (py)   0.0000  0.0015  0.0001  0.0000 -0.0001 -0.0001  0.0000  0.0000
 314.  H19 (pz)   0.0001 -0.0010  0.0001 -0.0000  0.0001 -0.0000 -0.0002  0.0001
 315.  H20 (S)    0.0016  0.0007 -0.0005  0.0001  0.0015  0.0000 -0.0006  0.0003
 316.  H20 (S)    0.0000 -0.0003  0.0000  0.0000 -0.0002 -0.0001  0.0002 -0.0001
 317.  H20 (S)   -0.0000 -0.0000 -0.0000 -0.0000  0.0000 -0.0000  0.0000 -0.0000
 318.  H20 (px)  -0.0000 -0.0006 -0.0001  0.0000  0.0000  0.0000 -0.0000  0.0000
 319.  H20 (py)  -0.0000 -0.0000  0.0000  0.0000 -0.0001 -0.0000  0.0000 -0.0000
 320.  H20 (pz)  -0.0000  0.0001 -0.0000 -0.0000 -0.0000  0.0000 -0.0000  0.0000
 321.  H21 (S)   -0.0011 -0.0087  0.0014  0.0046 -0.0010  0.0030 -0.0088  0.0031
 322.  H21 (S)   -0.0000  0.0083 -0.0008  0.0002 -0.0001 -0.0002  0.0004 -0.0003
 323.  H21 (S)    0.0000  0.0023  0.0002  0.0000 -0.0001 -0.0000 -0.0000  0.0001
 324.  H21 (px)   0.0000 -0.0005  0.0003  0.0000 -0.0000  0.0000 -0.0001  0.0001
 325.  H21 (py)  -0.0001 -0.0006  0.0001 -0.0000  0.0002  0.0000 -0.0002  0.0001
 326.  H21 (pz)  -0.0000 -0.0015 -0.0000  0.0001  0.0001  0.0001 -0.0003  0.0001
 327.  H22 (S)    0.0016 -0.0274  0.0199 -0.0050 -0.0063  0.0046 -0.0019  0.0082
 328.  H22 (S)    0.0001  0.0134 -0.0003 -0.0000 -0.0001 -0.0001  0.0005 -0.0001
 329.  H22 (S)   -0.0000 -0.0012  0.0002  0.0001  0.0001  0.0000 -0.0001  0.0000
 330.  H22 (px)  -0.0000 -0.0032 -0.0003 -0.0000  0.0001  0.0000 -0.0000 -0.0001
 331.  H22 (py)  -0.0001  0.0033  0.0000  0.0000  0.0002  0.0000 -0.0001  0.0000
 332.  H22 (pz)  -0.0000  0.0041 -0.0005  0.0001  0.0002 -0.0001  0.0000 -0.0002

          NAO       81      82      83      84      85      86      87      88
      ---------- ------- ------- ------- ------- ------- ------- ------- -------
   1.  C 1 (S)    0.0008  0.0002 -0.0042  0.0001  0.0023 -0.0004  0.0009  0.0009
   2.  C 1 (S)   -0.0050 -0.0015  0.0218 -0.0014 -0.0108  0.0025 -0.0024 -0.0028
   3.  C 1 (S)   -0.0001  0.0002 -0.0003  0.0001 -0.0002 -0.0003 -0.0001  0.0001
   4.  C 1 (S)    0.0000  0.0000 -0.0001 -0.0001  0.0000  0.0000 -0.0001 -0.0000
   5.  C 1 (S)   -0.0000  0.0000  0.0000 -0.0000  0.0000  0.0000 -0.0000 -0.0000
   6.  C 1 (px)   0.0017  0.0041 -0.0123  0.0001  0.0096 -0.0024  0.0037  0.0008
   7.  C 1 (px)  -0.0002  0.0003 -0.0004  0.0003  0.0010 -0.0002 -0.0002  0.0001
   8.  C 1 (px)   0.0000 -0.0000  0.0000 -0.0000  0.0001  0.0000 -0.0001 -0.0000
   9.  C 1 (py)   0.0040  0.0020 -0.0027  0.0096 -0.0047  0.0022  0.0025 -0.0001
  10.  C 1 (py)   0.0001 -0.0001 -0.0004 -0.0005 -0.0009 -0.0001 -0.0001 -0.0000
  11.  C 1 (py)   0.0001  0.0001 -0.0004  0.0000  0.0002  0.0001  0.0001  0.0000
  12.  C 1 (pz)   0.0011 -0.0028  0.0014 -0.0069 -0.0015  0.0105  0.0033 -0.0022
  13.  C 1 (pz)  -0.0004 -0.0000 -0.0002  0.0001 -0.0008 -0.0001 -0.0002  0.0002
  14.  C 1 (pz)   0.0000 -0.0000  0.0000 -0.0001 -0.0000  0.0000 -0.0000 -0.0000
  15.  C 1 (d1)   0.0001  0.0000 -0.0005  0.0000 -0.0001 -0.0000  0.0002  0.0000
  16.  C 1 (d1)  -0.0001  0.0001  0.0002  0.0001  0.0005  0.0001  0.0000 -0.0000
  17.  C 1 (d2)  -0.0001 -0.0002  0.0005  0.0000 -0.0002  0.0003 -0.0001 -0.0000
  18.  C 1 (d2)   0.0002 -0.0000  0.0001 -0.0001  0.0002  0.0002 -0.0000 -0.0001
  19.  C 1 (d3)   0.0002  0.0001 -0.0002 -0.0002  0.0001  0.0002  0.0000 -0.0001
  20.  C 1 (d3)  -0.0002 -0.0001  0.0001 -0.0001  0.0000 -0.0001 -0.0000  0.0000
  21.  C 1 (d4)   0.0001  0.0000  0.0003  0.0001  0.0003 -0.0000 -0.0001 -0.0001
  22.  C 1 (d4)  -0.0003 -0.0000  0.0003  0.0001 -0.0002 -0.0001 -0.0001  0.0001
  23.  C 1 (d5)  -0.0002 -0.0001  0.0002 -0.0002 -0.0004  0.0001  0.0000  0.0000
  24.  C 1 (d5)   0.0002 -0.0000  0.0001 -0.0001  0.0004  0.0002  0.0001 -0.0001
  25.  C 1 (f1)  -0.0000 -0.0000  0.0002 -0.0001 -0.0001  0.0001  0.0000 -0.0001
  26.  C 1 (f2)  -0.0001 -0.0000  0.0001  0.0000 -0.0001 -0.0000 -0.0000  0.0000
  27.  C 1 (f3)   0.0000  0.0000 -0.0001  0.0001 -0.0001 -0.0000  0.0000  0.0000
  28.  C 1 (f4)  -0.0000 -0.0000 -0.0000 -0.0000 -0.0000  0.0001  0.0000  0.0000
  29.  C 1 (f5)  -0.0001 -0.0000  0.0001  0.0000  0.0000 -0.0000 -0.0000  0.0000
  30.  C 1 (f6)   0.0001  0.0001 -0.0001 -0.0000  0.0001  0.0000  0.0000 -0.0000
  31.  C 1 (f7)   0.0000  0.0000  0.0001  0.0001 -0.0000  0.0001  0.0000 -0.0000
  32.  C 2 (S)    0.0004 -0.0003 -0.0013 -0.0003  0.0006  0.0005  0.0002  0.0004
  33.  C 2 (S)   -0.0027  0.0014  0.0070 -0.0005 -0.0029 -0.0022 -0.0013 -0.0014
  34.  C 2 (S)    0.0000  0.0001 -0.0004  0.0001  0.0001 -0.0003 -0.0001  0.0001
  35.  C 2 (S)   -0.0001 -0.0000  0.0002 -0.0001 -0.0000 -0.0000 -0.0001 -0.0000
  36.  C 2 (S)    0.0000 -0.0000 -0.0000 -0.0000  0.0000  0.0000  0.0000 -0.0000
  37.  C 2 (px)  -0.0004 -0.0010 -0.0046 -0.0021 -0.0012  0.0037 -0.0018  0.0005
  38.  C 2 (px)   0.0001 -0.0000  0.0002 -0.0004  0.0007  0.0006  0.0000 -0.0002
  39.  C 2 (px)  -0.0001 -0.0000  0.0002 -0.0000 -0.0001  0.0000 -0.0000 -0.0000
  40.  C 2 (py)   0.0012  0.0020  0.0014  0.0101  0.0029  0.0018  0.0030  0.0002
  41.  C 2 (py)   0.0001 -0.0002 -0.0000 -0.0004 -0.0005  0.0001 -0.0002 -0.0001
  42.  C 2 (py)   0.0000 -0.0000 -0.0001  0.0001  0.0001  0.0000  0.0001  0.0000
  43.  C 2 (pz)  -0.0051  0.0027 -0.0008  0.0030  0.0012 -0.0026 -0.0033  0.0020
  44.  C 2 (pz)   0.0001  0.0001 -0.0003 -0.0002  0.0005  0.0001  0.0002 -0.0001
  45.  C 2 (pz)   0.0001  0.0000 -0.0003  0.0001  0.0002 -0.0001 -0.0000  0.0000
  46.  C 2 (d1)  -0.0001 -0.0000 -0.0000 -0.0001 -0.0002  0.0000 -0.0001  0.0000
  47.  C 2 (d1)  -0.0001 -0.0000 -0.0000 -0.0001  0.0001 -0.0001 -0.0001  0.0000
  48.  C 2 (d2)   0.0003 -0.0000 -0.0005  0.0000  0.0002  0.0001  0.0001  0.0000
  49.  C 2 (d2)   0.0000 -0.0001  0.0001 -0.0001 -0.0001  0.0001 -0.0000 -0.0000
  50.  C 2 (d3)  -0.0000  0.0000 -0.0001  0.0002  0.0001 -0.0000 -0.0000  0.0001
  51.  C 2 (d3)   0.0000  0.0000  0.0000  0.0001 -0.0000  0.0000  0.0000 -0.0000
  52.  C 2 (d4)  -0.0000  0.0001  0.0003  0.0000  0.0001  0.0001 -0.0000 -0.0001
  53.  C 2 (d4)  -0.0001  0.0000  0.0001  0.0001 -0.0001 -0.0001 -0.0001  0.0000
  54.  C 2 (d5)  -0.0001 -0.0001  0.0002 -0.0001 -0.0003 -0.0002 -0.0000  0.0000
  55.  C 2 (d5)   0.0001 -0.0000 -0.0000 -0.0001  0.0001  0.0002  0.0001 -0.0001
  56.  C 2 (f1)  -0.0000  0.0000 -0.0001  0.0000  0.0000 -0.0000 -0.0000  0.0000
  57.  C 2 (f2)   0.0001 -0.0000 -0.0001 -0.0000  0.0001  0.0001  0.0000 -0.0000
  58.  C 2 (f3)  -0.0000  0.0000  0.0000  0.0001  0.0001 -0.0000  0.0000  0.0000
  59.  C 2 (f4)  -0.0001  0.0000  0.0001  0.0000 -0.0000 -0.0000 -0.0000  0.0000
  60.  C 2 (f5)  -0.0000  0.0000 -0.0001  0.0000 -0.0001 -0.0000 -0.0000  0.0000
  61.  C 2 (f6)  -0.0001 -0.0000 -0.0001 -0.0000 -0.0001 -0.0000 -0.0000  0.0000
  62.  C 2 (f7)   0.0000  0.0000  0.0000  0.0001  0.0001  0.0001  0.0000 -0.0000
  63.  C 3 (S)   -0.0002  0.0001 -0.0007  0.0002 -0.0007 -0.0003  0.0009  0.0004
  64.  C 3 (S)    0.0004 -0.0003  0.0049 -0.0005  0.0087  0.0001 -0.0101 -0.0028
  65.  C 3 (S)   -0.0000 -0.0002 -0.0002  0.0000 -0.0010 -0.0002 -0.0000  0.0001
  66.  C 3 (S)   -0.0001 -0.0000  0.0000  0.0000  0.0001 -0.0001 -0.0000  0.0000
  67.  C 3 (S)    0.0000 -0.0000  0.0000 -0.0000 -0.0000  0.0000  0.0000 -0.0000
  68.  C 3 (px)   0.0050 -0.0009  0.0088  0.0017 -0.0212  0.0031  0.0007 -0.0016
  69.  C 3 (px)  -0.0004  0.0000  0.0005  0.0004  0.0001 -0.0003  0.0000  0.0001
  70.  C 3 (px)   0.0000  0.0000 -0.0002 -0.0000  0.0001 -0.0000  0.0001  0.0000
  71.  C 3 (py)   0.0140  0.0006 -0.0351 -0.0041 -0.0198  0.0001  0.0010 -0.0005
  72.  C 3 (py)   0.0000 -0.0000 -0.0002 -0.0002  0.0001 -0.0000  0.0001 -0.0000
  73.  C 3 (py)  -0.0001 -0.0000  0.0001 -0.0001  0.0000 -0.0000  0.0001  0.0000
  74.  C 3 (pz)  -0.0149 -0.0037  0.0089  0.0002 -0.0369 -0.0049  0.0005  0.0032
  75.  C 3 (pz)   0.0003  0.0002  0.0001 -0.0000  0.0002  0.0006  0.0001 -0.0001
  76.  C 3 (pz)  -0.0000 -0.0000 -0.0001 -0.0000 -0.0003 -0.0001  0.0000  0.0000
  77.  C 3 (d1)  -0.0002  0.0001 -0.0003  0.0002  0.0005 -0.0002 -0.0001  0.0001
  78.  C 3 (d1)   0.0000  0.0000  0.0001 -0.0001  0.0001  0.0000  0.0000 -0.0000
  79.  C 3 (d2)   0.0002 -0.0001  0.0000 -0.0001 -0.0009  0.0000 -0.0000 -0.0000
  80.  C 3 (d2)   0.0000  0.0000  0.0001 -0.0000  0.0001  0.0002  0.0000 -0.0000
  81.  C 3 (d3)   0.0005  0.0000 -0.0006 -0.0000  0.0001  0.0001  0.0000 -0.0000
  82.  C 3 (d3)   0.0000  0.0002 -0.0001  0.0001  0.0002  0.0000  0.0000 -0.0000
  83.  C 3 (d4)  -0.0006 -0.0001  0.0017  0.0000  0.0002  0.0000 -0.0000 -0.0001
  84.  C 3 (d4)  -0.0000  0.0001  0.0000  0.0002  0.0001 -0.0000  0.0000  0.0000
  85.  C 3 (d5)   0.0001  0.0002  0.0002  0.0001  0.0020  0.0001 -0.0001 -0.0001
  86.  C 3 (d5)   0.0001  0.0000  0.0000 -0.0000  0.0001  0.0002  0.0000 -0.0001
  87.  C 3 (f1)   0.0000  0.0000 -0.0000  0.0000 -0.0001  0.0000  0.0001  0.0000
  88.  C 3 (f2)  -0.0000 -0.0000 -0.0001  0.0000 -0.0001 -0.0001  0.0000  0.0000
  89.  C 3 (f3)  -0.0000  0.0000  0.0001 -0.0000  0.0000  0.0000  0.0000  0.0000
  90.  C 3 (f4)  -0.0001  0.0000  0.0001 -0.0000 -0.0001 -0.0000 -0.0001 -0.0000
  91.  C 3 (f5)   0.0000 -0.0000 -0.0000  0.0000  0.0001  0.0000 -0.0000 -0.0000
  92.  C 3 (f6)   0.0000 -0.0000  0.0001 -0.0000 -0.0000  0.0000  0.0000 -0.0000
  93.  C 3 (f7)  -0.0000 -0.0000  0.0000  0.0000 -0.0000 -0.0000  0.0001  0.0000
  94.  C 4 (S)   -0.0012  0.0000  0.0041  0.0001  0.0021  0.0000  0.0004  0.0001
  95.  C 4 (S)    0.0059  0.0005 -0.0220 -0.0010 -0.0103 -0.0004 -0.0020 -0.0011
  96.  C 4 (S)    0.0000 -0.0002 -0.0000 -0.0001 -0.0006 -0.0001 -0.0001  0.0000
  97.  C 4 (S)   -0.0000 -0.0000  0.0001  0.0000 -0.0000  0.0000 -0.0000 -0.0000
  98.  C 4 (S)   -0.0000  0.0000  0.0000  0.0000  0.0000 -0.0000 -0.0000  0.0000
  99.  C 4 (px)  -0.0014  0.0016  0.0050 -0.0024  0.0010 -0.0003 -0.0004 -0.0010
 100.  C 4 (px)  -0.0003 -0.0001  0.0009  0.0001 -0.0002 -0.0000  0.0000 -0.0000
 101.  C 4 (px)  -0.0000  0.0000  0.0002 -0.0000  0.0002  0.0001  0.0000 -0.0000
 102.  C 4 (py)  -0.0064 -0.0018  0.0149  0.0051  0.0109  0.0004  0.0042  0.0013
 103.  C 4 (py)  -0.0002 -0.0000  0.0004 -0.0001  0.0008  0.0000 -0.0001 -0.0001
 104.  C 4 (py)   0.0001 -0.0000 -0.0000  0.0000  0.0001  0.0000 -0.0001 -0.0000
 105.  C 4 (pz)  -0.0012  0.0135  0.0007  0.0037  0.0025  0.0045  0.0019  0.0005
 106.  C 4 (pz)  -0.0002 -0.0002  0.0003 -0.0001 -0.0007 -0.0000 -0.0000  0.0000
 107.  C 4 (pz)  -0.0000  0.0001  0.0000  0.0000  0.0000  0.0000  0.0000  0.0000
 108.  C 4 (d1)  -0.0001  0.0000  0.0002 -0.0001  0.0000 -0.0000  0.0000 -0.0000
 109.  C 4 (d1)  -0.0001 -0.0000 -0.0001 -0.0000  0.0003 -0.0000 -0.0000  0.0000
 110.  C 4 (d2)   0.0001 -0.0001 -0.0002  0.0000 -0.0001  0.0001 -0.0000 -0.0000
 111.  C 4 (d2)  -0.0000 -0.0000  0.0000  0.0000 -0.0000 -0.0000  0.0000  0.0000
 112.  C 4 (d3)  -0.0000  0.0002 -0.0000 -0.0000  0.0001  0.0000 -0.0000 -0.0000
 113.  C 4 (d3)   0.0003  0.0001 -0.0002 -0.0000  0.0003  0.0001  0.0000 -0.0001
 114.  C 4 (d4)  -0.0001 -0.0001  0.0001  0.0002 -0.0001 -0.0000  0.0002  0.0001
 115.  C 4 (d4)  -0.0001  0.0000  0.0003 -0.0000  0.0003  0.0000  0.0000 -0.0000
 116.  C 4 (d5)  -0.0000  0.0004 -0.0000  0.0002  0.0002  0.0002  0.0001  0.0000
 117.  C 4 (d5)   0.0000  0.0001 -0.0000  0.0000  0.0003 -0.0000  0.0000 -0.0000
 118.  C 4 (f1)   0.0001  0.0000 -0.0002 -0.0000 -0.0001 -0.0000 -0.0000 -0.0000
 119.  C 4 (f2)  -0.0000 -0.0000  0.0000 -0.0000  0.0000 -0.0000  0.0000  0.0000
 120.  C 4 (f3)  -0.0000 -0.0000 -0.0001 -0.0000  0.0000 -0.0000 -0.0000 -0.0000
 121.  C 4 (f4)  -0.0000 -0.0000  0.0001 -0.0000  0.0000 -0.0000 -0.0000 -0.0000
 122.  C 4 (f5)  -0.0000  0.0000 -0.0000  0.0000  0.0000 -0.0000 -0.0000  0.0000
 123.  C 4 (f6)  -0.0000 -0.0000  0.0000 -0.0000 -0.0000 -0.0000  0.0000  0.0000
 124.  C 4 (f7)   0.0001  0.0000 -0.0002 -0.0001  0.0000 -0.0000 -0.0000 -0.0000
 125.  H 5 (S)    0.0015 -0.0052 -0.0061  0.0017 -0.0052 -0.0008  0.0003  0.0002
 126.  H 5 (S)    0.0001 -0.0000 -0.0004 -0.0001  0.0000 -0.0001 -0.0000  0.0000
 127.  H 5 (S)   -0.0000 -0.0000  0.0001 -0.0000  0.0000 -0.0000  0.0000  0.0000
 128.  H 5 (px)  -0.0001 -0.0002  0.0000  0.0000 -0.0002 -0.0000  0.0000  0.0000
 129.  H 5 (py)  -0.0002  0.0000  0.0003  0.0000  0.0001 -0.0000  0.0000  0.0000
 130.  H 5 (pz)   0.0000  0.0001  0.0000  0.0000 -0.0000  0.0001  0.0000 -0.0000
 131.  H 6 (S)    0.0018  0.0100 -0.0074  0.0030  0.0032  0.0034  0.0010 -0.0004
 132.  H 6 (S)   -0.0000 -0.0001 -0.0002 -0.0000 -0.0007 -0.0001  0.0000  0.0001
 133.  H 6 (S)   -0.0000  0.0000  0.0001  0.0000  0.0000  0.0000  0.0000 -0.0000
 134.  H 6 (px)  -0.0000  0.0000  0.0000 -0.0000  0.0000  0.0000 -0.0000 -0.0000
 135.  H 6 (py)  -0.0001 -0.0001  0.0002  0.0000  0.0003 -0.0000  0.0000 -0.0000
 136.  H 6 (pz)  -0.0001 -0.0002  0.0002 -0.0001 -0.0002 -0.0001 -0.0000  0.0000
 137.  C 7 (S)   -0.0003  0.0003  0.0012 -0.0002  0.0002  0.0003  0.0002  0.0000
 138.  C 7 (S)    0.0005 -0.0017 -0.0052  0.0004 -0.0012 -0.0013 -0.0006  0.0000
 139.  C 7 (S)    0.0001 -0.0002  0.0001 -0.0001 -0.0002 -0.0000 -0.0000 -0.0000
 140.  C 7 (S)    0.0001 -0.0000 -0.0001  0.0000 -0.0001 -0.0000 -0.0001 -0.0000
 141.  C 7 (S)    0.0000  0.0000 -0.0000  0.0000  0.0000  0.0000  0.0000 -0.0000
 142.  C 7 (px)  -0.0004  0.0040  0.0037 -0.0005  0.0008  0.0016  0.0008 -0.0000
 143.  C 7 (px)   0.0002  0.0002 -0.0003  0.0000  0.0001  0.0001 -0.0000  0.0000
 144.  C 7 (px)   0.0000  0.0000 -0.0001 -0.0000 -0.0000 -0.0000 -0.0000 -0.0000
 145.  C 7 (py)   0.0067 -0.0013 -0.0062  0.0022 -0.0035  0.0027 -0.0009  0.0020
 146.  C 7 (py)  -0.0003  0.0000  0.0006  0.0001  0.0007  0.0001  0.0001 -0.0000
 147.  C 7 (py)   0.0000 -0.0000 -0.0001  0.0000 -0.0001  0.0000  0.0000 -0.0000
 148.  C 7 (pz)   0.0024 -0.0020  0.0018 -0.0022 -0.0025  0.0022 -0.0002  0.0001
 149.  C 7 (pz)  -0.0001  0.0003  0.0001  0.0001  0.0001  0.0001  0.0000  0.0000
 150.  C 7 (pz)  -0.0000 -0.0000  0.0002 -0.0000  0.0001  0.0000  0.0000  0.0000
 151.  C 7 (d1)  -0.0001  0.0000 -0.0000 -0.0001  0.0002 -0.0000 -0.0000 -0.0001
 152.  C 7 (d1)  -0.0000 -0.0001 -0.0000 -0.0001 -0.0002 -0.0001 -0.0000  0.0000
 153.  C 7 (d2)   0.0001  0.0000  0.0002 -0.0000 -0.0001  0.0001  0.0000  0.0000
 154.  C 7 (d2)   0.0000 -0.0001 -0.0001 -0.0000 -0.0001 -0.0000 -0.0000  0.0000
 155.  C 7 (d3)   0.0000  0.0001 -0.0000  0.0000  0.0003  0.0000  0.0000 -0.0000
 156.  C 7 (d3)  -0.0001 -0.0001  0.0001  0.0000 -0.0001 -0.0001  0.0000  0.0000
 157.  C 7 (d4)  -0.0003  0.0000  0.0004 -0.0001  0.0001 -0.0000  0.0000 -0.0000
 158.  C 7 (d4)   0.0000 -0.0001  0.0001  0.0000  0.0001 -0.0000  0.0000 -0.0000
 159.  C 7 (d5)  -0.0001  0.0001  0.0000 -0.0000  0.0002 -0.0001 -0.0000 -0.0000
 160.  C 7 (d5)  -0.0001  0.0002  0.0001  0.0001  0.0000  0.0000  0.0000 -0.0000
 161.  C 7 (f1)   0.0000 -0.0000  0.0000  0.0000  0.0000  0.0000  0.0000  0.0000
 162.  C 7 (f2)  -0.0000 -0.0000 -0.0000  0.0000 -0.0000 -0.0000 -0.0000  0.0000
 163.  C 7 (f3)  -0.0000  0.0000  0.0000  0.0000  0.0000  0.0000  0.0000 -0.0000
 164.  C 7 (f4)  -0.0000  0.0000 -0.0000 -0.0000  0.0000 -0.0000 -0.0000  0.0000
 165.  C 7 (f5)  -0.0000 -0.0000 -0.0000  0.0000  0.0000 -0.0000 -0.0000 -0.0000
 166.  C 7 (f6)   0.0000  0.0000 -0.0000  0.0000 -0.0000  0.0000  0.0000 -0.0000
 167.  C 7 (f7)   0.0000  0.0000  0.0000  0.0000 -0.0000  0.0000  0.0000 -0.0000
 168.  C 8 (S)   -0.0001 -0.0000  0.0000 -0.0000  0.0002 -0.0002  0.0000  0.0000
 169.  C 8 (S)    0.0005 -0.0003 -0.0006 -0.0001 -0.0012  0.0005 -0.0002 -0.0001
 170.  C 8 (S)    0.0000 -0.0000  0.0001 -0.0000 -0.0001  0.0000  0.0000  0.0000
 171.  C 8 (S)   -0.0000  0.0000 -0.0000  0.0000 -0.0000 -0.0000 -0.0000 -0.0000
 172.  C 8 (S)    0.0000  0.0000 -0.0000  0.0000  0.0000  0.0000  0.0000 -0.0000
 173.  C 8 (px)  -0.0006 -0.0005  0.0001  0.0006  0.0014 -0.0012 -0.0000  0.0001
 174.  C 8 (px)   0.0001  0.0001 -0.0004  0.0001  0.0002  0.0001  0.0000  0.0000
 175.  C 8 (px)  -0.0000 -0.0000  0.0000  0.0000 -0.0000 -0.0000  0.0000  0.0000
 176.  C 8 (py)   0.0005 -0.0002 -0.0003 -0.0003  0.0013 -0.0014 -0.0009  0.0002
 177.  C 8 (py)   0.0002 -0.0001 -0.0000  0.0000 -0.0002  0.0002  0.0000  0.0000
 178.  C 8 (py)   0.0001  0.0000 -0.0001  0.0000  0.0001  0.0000  0.0000 -0.0000
 179.  C 8 (pz)  -0.0012  0.0007 -0.0008  0.0018  0.0000 -0.0001 -0.0001 -0.0004
 180.  C 8 (pz)   0.0001 -0.0002 -0.0001 -0.0000 -0.0001 -0.0000 -0.0000 -0.0000
 181.  C 8 (pz)   0.0000  0.0000 -0.0000  0.0000  0.0001  0.0000  0.0000 -0.0000
 182.  C 8 (d1)   0.0000  0.0001 -0.0001  0.0001  0.0001 -0.0000 -0.0000 -0.0000
 183.  C 8 (d1)  -0.0001 -0.0000  0.0001 -0.0000  0.0000 -0.0000  0.0000 -0.0000
 184.  C 8 (d2)   0.0002 -0.0001 -0.0002 -0.0000 -0.0000  0.0000 -0.0000  0.0000
 185.  C 8 (d2)  -0.0001  0.0001  0.0001  0.0000  0.0001 -0.0000  0.0000 -0.0000
 186.  C 8 (d3)  -0.0000  0.0000  0.0000 -0.0000  0.0001 -0.0000 -0.0000  0.0000
 187.  C 8 (d3)  -0.0000 -0.0000  0.0001 -0.0000  0.0000 -0.0000  0.0000 -0.0000
 188.  C 8 (d4)   0.0000  0.0000 -0.0000 -0.0001  0.0000  0.0001  0.0000 -0.0000
 189.  C 8 (d4)   0.0001 -0.0001 -0.0000 -0.0000 -0.0001  0.0000 -0.0000  0.0000
 190.  C 8 (d5)  -0.0000 -0.0000 -0.0000 -0.0000  0.0000 -0.0001 -0.0000  0.0000
 191.  C 8 (d5)  -0.0000  0.0001 -0.0000  0.0000 -0.0000  0.0001  0.0000 -0.0000
 192.  C 8 (f1)  -0.0000 -0.0000 -0.0000 -0.0000 -0.0000 -0.0000 -0.0000  0.0000
 193.  C 8 (f2)   0.0000  0.0000  0.0000  0.0000 -0.0000  0.0000  0.0000  0.0000
 194.  C 8 (f3)  -0.0000  0.0000  0.0000  0.0000 -0.0000 -0.0000  0.0000  0.0000
 195.  C 8 (f4)  -0.0000  0.0000  0.0000  0.0000  0.0000  0.0000  0.0000  0.0000
 196.  C 8 (f5)  -0.0000 -0.0000  0.0000 -0.0000 -0.0000 -0.0000  0.0000 -0.0000
 197.  C 8 (f6)  -0.0000  0.0000  0.0000 -0.0000  0.0000 -0.0000  0.0000 -0.0000
 198.  C 8 (f7)  -0.0000 -0.0000  0.0000  0.0000  0.0000 -0.0000  0.0000  0.0000
 199.  C 9 (S)    0.0003 -0.0002 -0.0006  0.0000  0.0003 -0.0000  0.0002  0.0002
 200.  C 9 (S)   -0.0018  0.0007  0.0043 -0.0005 -0.0015 -0.0000 -0.0016 -0.0007
 201.  C 9 (S)   -0.0001  0.0000 -0.0004  0.0000 -0.0001 -0.0001 -0.0001  0.0001
 202.  C 9 (S)   -0.0000 -0.0000  0.0000 -0.0000 -0.0000 -0.0000 -0.0000 -0.0000
 203.  C 9 (S)    0.0000  0.0000 -0.0000 -0.0000 -0.0000 -0.0000  0.0000 -0.0000
 204.  C 9 (px)   0.0022 -0.0006 -0.0012 -0.0010  0.0012 -0.0009  0.0026 -0.0002
 205.  C 9 (px)   0.0001 -0.0001  0.0002 -0.0003 -0.0001  0.0001 -0.0000 -0.0001
 206.  C 9 (px)  -0.0000  0.0001  0.0001  0.0000 -0.0000 -0.0000 -0.0000 -0.0000
 207.  C 9 (py)   0.0014 -0.0008 -0.0020 -0.0003  0.0013 -0.0010  0.0011 -0.0001
 208.  C 9 (py)   0.0001 -0.0000  0.0001 -0.0000  0.0000 -0.0001  0.0001 -0.0000
 209.  C 9 (py)   0.0000 -0.0000 -0.0001 -0.0001 -0.0001 -0.0000  0.0000  0.0000
 210.  C 9 (pz)   0.0008 -0.0004  0.0039 -0.0012 -0.0015  0.0001  0.0004 -0.0006
 211.  C 9 (pz)  -0.0001  0.0001 -0.0001  0.0001  0.0002 -0.0003 -0.0000  0.0001
 212.  C 9 (pz)   0.0000  0.0000 -0.0000  0.0000  0.0000 -0.0001  0.0000 -0.0000
 213.  C 9 (d1)  -0.0000  0.0000  0.0001 -0.0002  0.0001  0.0000 -0.0001 -0.0000
 214.  C 9 (d1)  -0.0001 -0.0000 -0.0000  0.0000 -0.0002 -0.0000 -0.0000  0.0000
 215.  C 9 (d2)  -0.0001  0.0000  0.0001 -0.0000 -0.0000 -0.0001 -0.0002  0.0000
 216.  C 9 (d2)   0.0000 -0.0000  0.0000 -0.0000 -0.0001  0.0001  0.0000 -0.0000
 217.  C 9 (d3)  -0.0001  0.0000  0.0000  0.0000 -0.0000 -0.0000 -0.0000  0.0000
 218.  C 9 (d3)   0.0000 -0.0000 -0.0001 -0.0000  0.0000  0.0000  0.0000 -0.0000
 219.  C 9 (d4)  -0.0000  0.0001  0.0002 -0.0000  0.0001  0.0001 -0.0001 -0.0001
 220.  C 9 (d4)  -0.0000  0.0000 -0.0000  0.0002 -0.0000 -0.0000  0.0000  0.0000
 221.  C 9 (d5)   0.0000 -0.0000  0.0001 -0.0000 -0.0001 -0.0000  0.0000 -0.0000
 222.  C 9 (d5)   0.0000 -0.0000  0.0001 -0.0000 -0.0000  0.0001  0.0000 -0.0000
 223.  C 9 (f1)  -0.0000  0.0000  0.0001 -0.0000 -0.0000 -0.0000 -0.0000 -0.0000
 224.  C 9 (f2)   0.0000 -0.0000  0.0001 -0.0000  0.0000  0.0000 -0.0000 -0.0000
 225.  C 9 (f3)   0.0000 -0.0000  0.0000 -0.0000 -0.0000  0.0000 -0.0000 -0.0000
 226.  C 9 (f4)   0.0000 -0.0000 -0.0001  0.0000  0.0000  0.0000  0.0000  0.0000
 227.  C 9 (f5)   0.0000 -0.0000 -0.0000 -0.0000  0.0000  0.0000  0.0000 -0.0000
 228.  C 9 (f6)  -0.0000 -0.0000 -0.0000  0.0000 -0.0000 -0.0000 -0.0000  0.0000
 229.  C 9 (f7)   0.0000  0.0000 -0.0001  0.0000 -0.0000 -0.0000  0.0000  0.0000
 230.  H10 (S)   -0.0002  0.0007  0.0005  0.0010  0.0009 -0.0001  0.0006 -0.0001
 231.  H10 (S)   -0.0000 -0.0000 -0.0000 -0.0002 -0.0001 -0.0000 -0.0001  0.0000
 232.  H10 (S)    0.0000 -0.0000  0.0000 -0.0000 -0.0000  0.0000 -0.0000 -0.0000
 233.  H10 (px)  -0.0000 -0.0000 -0.0000 -0.0000 -0.0001 -0.0001 -0.0000  0.0000
 234.  H10 (py)  -0.0000  0.0000 -0.0000  0.0000  0.0000 -0.0000 -0.0000  0.0000
 235.  H10 (pz)   0.0000  0.0000 -0.0000  0.0000  0.0000 -0.0000  0.0000  0.0000
 236.  H11 (S)    0.0002 -0.0001  0.0055 -0.0012 -0.0021  0.0007 -0.0001 -0.0010
 237.  H11 (S)   -0.0001  0.0000 -0.0002  0.0000 -0.0000 -0.0002 -0.0001  0.0001
 238.  H11 (S)    0.0000  0.0000 -0.0000  0.0000  0.0001 -0.0000 -0.0000 -0.0000
 239.  H11 (px)   0.0000 -0.0000  0.0000 -0.0000  0.0000 -0.0000  0.0000 -0.0000
 240.  H11 (py)   0.0000 -0.0000  0.0000 -0.0001 -0.0000  0.0000  0.0000 -0.0000
 241.  H11 (pz)   0.0000  0.0000 -0.0002  0.0000  0.0001 -0.0000  0.0000  0.0000
 242.  H12 (S)   -0.0117 -0.0011  0.0111  0.0012  0.0086 -0.0040 -0.0043  0.0009
 243.  H12 (S)    0.0000 -0.0000 -0.0001 -0.0001 -0.0002  0.0000 -0.0001  0.0000
 244.  H12 (S)   -0.0001 -0.0000  0.0000 -0.0000 -0.0001 -0.0000  0.0000  0.0000
 245.  H12 (px)  -0.0003 -0.0001  0.0004  0.0000  0.0000 -0.0001 -0.0001  0.0000
 246.  H12 (py)  -0.0001  0.0000 -0.0002 -0.0000 -0.0001 -0.0001 -0.0001  0.0000
 247.  H12 (pz)   0.0001 -0.0000 -0.0001 -0.0000 -0.0004  0.0000  0.0000 -0.0000
 248.  H13 (S)    0.0084  0.0036  0.0003  0.0000  0.0332  0.0048 -0.0042 -0.0035
 249.  H13 (S)    0.0000 -0.0002 -0.0001  0.0000 -0.0001 -0.0002 -0.0002  0.0001
 250.  H13 (S)    0.0001  0.0000 -0.0001 -0.0000  0.0000 -0.0000  0.0000 -0.0000
 251.  H13 (px)   0.0001  0.0000  0.0000  0.0001 -0.0000 -0.0000 -0.0000 -0.0000
 252.  H13 (py)   0.0002 -0.0000 -0.0003 -0.0001  0.0001  0.0001 -0.0000 -0.0001
 253.  H13 (pz)   0.0002  0.0001  0.0000  0.0000  0.0007  0.0001 -0.0001 -0.0001
 254.  C14 (S)    0.0000 -0.0000 -0.0000 -0.0000  0.0001  0.0000  0.0000  0.0001
 255.  C14 (S)    0.0002 -0.0003 -0.0003 -0.0008 -0.0013  0.0000 -0.0005 -0.0003
 256.  C14 (S)    0.0000 -0.0000 -0.0001  0.0000  0.0000 -0.0000  0.0000  0.0000
 257.  C14 (S)   -0.0000  0.0000  0.0000  0.0000 -0.0000 -0.0000 -0.0000 -0.0000
 258.  C14 (S)    0.0000  0.0000 -0.0000  0.0000  0.0000  0.0000  0.0000  0.0000
 259.  C14 (px)  -0.0003  0.0008 -0.0002  0.0006  0.0004 -0.0002  0.0001 -0.0004
 260.  C14 (px)  -0.0000 -0.0000  0.0000 -0.0001 -0.0000 -0.0001  0.0000 -0.0000
 261.  C14 (px)   0.0001  0.0000 -0.0001  0.0000  0.0001  0.0000 -0.0000 -0.0000
 262.  C14 (py)   0.0002  0.0002 -0.0003  0.0016 -0.0002  0.0011  0.0003  0.0004
 263.  C14 (py)   0.0001 -0.0001  0.0001 -0.0001 -0.0001  0.0000  0.0000 -0.0000
 264.  C14 (py)  -0.0000  0.0000  0.0000  0.0000  0.0000 -0.0000 -0.0000 -0.0000
 265.  C14 (pz)   0.0008 -0.0005 -0.0014  0.0004  0.0015 -0.0006  0.0006 -0.0003
 266.  C14 (pz)  -0.0001  0.0000  0.0001  0.0001  0.0000 -0.0000  0.0000 -0.0000
 267.  C14 (pz)   0.0000 -0.0000 -0.0000  0.0000 -0.0000 -0.0000 -0.0000  0.0000
 268.  C14 (d1)  -0.0001 -0.0000  0.0001  0.0001 -0.0000 -0.0000  0.0000 -0.0000
 269.  C14 (d1)  -0.0000  0.0000 -0.0000  0.0000  0.0000  0.0000 -0.0000  0.0000
 270.  C14 (d2)  -0.0001  0.0000  0.0002 -0.0000  0.0000 -0.0000  0.0000 -0.0000
 271.  C14 (d2)   0.0001 -0.0000 -0.0001  0.0000  0.0000  0.0000  0.0000  0.0000
 272.  C14 (d3)   0.0001 -0.0000 -0.0000  0.0001  0.0001  0.0000  0.0000 -0.0000
 273.  C14 (d3)  -0.0000  0.0000 -0.0001  0.0000 -0.0000 -0.0000 -0.0000  0.0000
 274.  C14 (d4)   0.0000  0.0001 -0.0002  0.0001  0.0001  0.0000  0.0000  0.0000
 275.  C14 (d4)   0.0000 -0.0000  0.0001 -0.0000 -0.0001  0.0000  0.0000 -0.0000
 276.  C14 (d5)  -0.0000  0.0000  0.0000 -0.0000 -0.0001  0.0001 -0.0000  0.0000
 277.  C14 (d5)  -0.0000  0.0000  0.0000  0.0000  0.0000 -0.0000 -0.0000 -0.0000
 278.  C14 (f1)  -0.0000  0.0000  0.0000  0.0000 -0.0000 -0.0000  0.0000  0.0000
 279.  C14 (f2)  -0.0000  0.0000  0.0000  0.0000 -0.0000 -0.0000  0.0000 -0.0000
 280.  C14 (f3)  -0.0000  0.0000  0.0000 -0.0000 -0.0000 -0.0000 -0.0000  0.0000
 281.  C14 (f4)   0.0000  0.0000 -0.0000  0.0000  0.0000  0.0000  0.0000  0.0000
 282.  C14 (f5)  -0.0000  0.0000  0.0000  0.0000  0.0000 -0.0000  0.0000  0.0000
 283.  C14 (f6)   0.0000 -0.0000  0.0000  0.0000 -0.0000  0.0000  0.0000  0.0000
 284.  C14 (f7)   0.0000 -0.0000  0.0000 -0.0000 -0.0000  0.0000 -0.0000 -0.0000
 285.  H15 (S)   -0.0001  0.0005 -0.0002  0.0012  0.0002  0.0003  0.0002 -0.0003
 286.  H15 (S)    0.0000 -0.0000 -0.0001 -0.0001 -0.0000 -0.0000 -0.0000  0.0000
 287.  H15 (S)    0.0000  0.0000 -0.0000  0.0000  0.0000 -0.0000 -0.0000 -0.0000
 288.  H15 (px)   0.0000 -0.0000  0.0000 -0.0001 -0.0000 -0.0000 -0.0000  0.0000
 289.  H15 (py)  -0.0000  0.0000 -0.0000  0.0000 -0.0000  0.0000 -0.0000  0.0000
 290.  H15 (pz)   0.0000 -0.0000 -0.0000 -0.0000  0.0000 -0.0000  0.0000  0.0000
 291.  H16 (S)   -0.0005  0.0003  0.0010 -0.0004 -0.0020  0.0006 -0.0005 -0.0000
 292.  H16 (S)    0.0000 -0.0001 -0.0001 -0.0000 -0.0000 -0.0000 -0.0000  0.0000
 293.  H16 (S)   -0.0000  0.0000  0.0000  0.0000 -0.0000  0.0000 -0.0000 -0.0000
 294.  H16 (px)  -0.0000  0.0000  0.0000  0.0000 -0.0000  0.0000  0.0000 -0.0000
 295.  H16 (py)  -0.0000  0.0000  0.0000  0.0000  0.0000 -0.0000  0.0000  0.0000
 296.  H16 (pz)  -0.0000 -0.0000  0.0000 -0.0000 -0.0001  0.0000 -0.0000 -0.0000
 297.  H17 (S)    0.0054 -0.0018 -0.0081  0.0021 -0.0037  0.0011 -0.0009  0.0012
 298.  H17 (S)   -0.0001 -0.0000  0.0002 -0.0000  0.0002 -0.0000 -0.0000  0.0000
 299.  H17 (S)   -0.0000 -0.0000  0.0001  0.0000  0.0000 -0.0000 -0.0000  0.0000
 300.  H17 (px)   0.0001  0.0000 -0.0001 -0.0000 -0.0001  0.0000 -0.0000  0.0000
 301.  H17 (py)  -0.0001  0.0000  0.0002 -0.0001  0.0000 -0.0000  0.0000 -0.0000
 302.  H17 (pz)   0.0000 -0.0001  0.0000 -0.0000 -0.0001  0.0000 -0.0000  0.0000
 303.  H18 (S)   -0.0003  0.0010 -0.0011  0.0013 -0.0008  0.0011  0.0002 -0.0004
 304.  H18 (S)   -0.0001 -0.0002 -0.0000 -0.0000 -0.0002 -0.0002 -0.0000  0.0001
 305.  H18 (S)    0.0000  0.0000 -0.0000  0.0000  0.0000  0.0000  0.0000 -0.0000
 306.  H18 (px)   0.0000 -0.0000 -0.0001  0.0000 -0.0000 -0.0000 -0.0000  0.0000
 307.  H18 (py)  -0.0000  0.0000 -0.0000  0.0000 -0.0000 -0.0000 -0.0000  0.0000
 308.  H18 (pz)  -0.0000 -0.0000  0.0001 -0.0000  0.0000 -0.0001 -0.0000  0.0000
 309.  H19 (S)   -0.0033  0.0028 -0.0005  0.0015  0.0039 -0.0017  0.0005 -0.0007
 310.  H19 (S)   -0.0001 -0.0002 -0.0001 -0.0001 -0.0004 -0.0002 -0.0000  0.0001
 311.  H19 (S)    0.0000  0.0000 -0.0001 -0.0000 -0.0000 -0.0000 -0.0000 -0.0000
 312.  H19 (px)  -0.0000  0.0000  0.0001  0.0000 -0.0000  0.0000  0.0000  0.0000
 313.  H19 (py)  -0.0000  0.0001 -0.0000  0.0000 -0.0000  0.0000  0.0000  0.0000
 314.  H19 (pz)  -0.0001  0.0001  0.0001  0.0000  0.0002 -0.0000  0.0000 -0.0000
 315.  H20 (S)   -0.0002 -0.0001  0.0003  0.0003  0.0011 -0.0011 -0.0005 -0.0002
 316.  H20 (S)    0.0000  0.0000 -0.0000 -0.0001 -0.0001  0.0000 -0.0000  0.0000
 317.  H20 (S)    0.0000  0.0000  0.0000  0.0000 -0.0000 -0.0000 -0.0000 -0.0000
 318.  H20 (px)  -0.0000 -0.0000  0.0000  0.0000  0.0000 -0.0000  0.0000 -0.0000
 319.  H20 (py)   0.0000  0.0000 -0.0001 -0.0000 -0.0000  0.0000  0.0000  0.0000
 320.  H20 (pz)  -0.0000 -0.0000  0.0000  0.0000 -0.0000 -0.0000  0.0000 -0.0000
 321.  H21 (S)    0.0026 -0.0010  0.0050 -0.0028 -0.0011  0.0017  0.0022 -0.0026
 322.  H21 (S)   -0.0000 -0.0001 -0.0002  0.0001 -0.0005 -0.0003 -0.0000  0.0001
 323.  H21 (S)   -0.0000 -0.0000  0.0001 -0.0000 -0.0001  0.0000 -0.0000 -0.0000
 324.  H21 (px)   0.0000 -0.0000 -0.0000 -0.0001 -0.0000  0.0001  0.0000 -0.0000
 325.  H21 (py)  -0.0000  0.0000  0.0001  0.0002  0.0001  0.0000  0.0000  0.0000
 326.  H21 (pz)   0.0001 -0.0000  0.0001 -0.0001  0.0001  0.0000  0.0000 -0.0001
 327.  H22 (S)    0.0006 -0.0018  0.0101 -0.0053 -0.0009  0.0087  0.0017 -0.0035
 328.  H22 (S)   -0.0002 -0.0001  0.0000 -0.0000 -0.0006 -0.0001 -0.0001  0.0001
 329.  H22 (S)    0.0000 -0.0000 -0.0002 -0.0001  0.0000  0.0000  0.0000  0.0000
 330.  H22 (px)  -0.0000  0.0001 -0.0001  0.0001  0.0002 -0.0001 -0.0000  0.0000
 331.  H22 (py)  -0.0000  0.0000  0.0000  0.0001 -0.0001  0.0000  0.0000  0.0000
 332.  H22 (pz)  -0.0000  0.0000 -0.0003  0.0001 -0.0001 -0.0002 -0.0001  0.0001
[truncated: 4,028,969 more chars]
