# Supplementary material for: Hyperpyramidalized alkenes with bond orders near 1.5 as synthetic building blocks
Source: Nat Chem. 2026 Jan 21;18(5):913–22. doi: 10.1038/s41557-025-02055-9 (PMC12859755; doi:10.1038/s41557-025-02055-9)
Supplement: Supplementary file 2 — Output files for reported computations. [file 41557_2025_2055_MOESM2_ESM.zip › Computation data/trans-cyclooctadiene-6/TCO.fchk]

Molecule 1                                                              
Freq      RwB97XD                                                     def2TZVP            
Number of atoms                            I               22
Info1-9                                    I   N=           9
          55          55        1002           0           0         100
           6          18        -802
Full Title                                 C   N=           1
Molecule 1  
Route                                      C   N=           5
# opt freq wb97xd geom=connectivity def2tzvp pop=nboread    
Charge                                     I                0
Multiplicity                               I                1
Number of electrons                        I               62
Number of alpha electrons                  I               31
Number of beta electrons                   I               31
Number of basis functions                  I              332
Number of independent functions            I              332
Number of point charges in /Mol/           I                0
Number of translation vectors              I                0
Atomic numbers                             I   N=          22
           6           6           6           6           1           1
           6           6           6           1           1           1
           1           6           1           1           1           1
           1           1           1           1
Nuclear charges                            R   N=          22
  6.00000000E+00  6.00000000E+00  6.00000000E+00  6.00000000E+00  1.00000000E+00
  1.00000000E+00  6.00000000E+00  6.00000000E+00  6.00000000E+00  1.00000000E+00
  1.00000000E+00  1.00000000E+00  1.00000000E+00  6.00000000E+00  1.00000000E+00
  1.00000000E+00  1.00000000E+00  1.00000000E+00  1.00000000E+00  1.00000000E+00
  1.00000000E+00  1.00000000E+00
Current cartesian coordinates              R   N=          66
 -1.00184289E+00 -2.57328590E+00  7.52229317E-01  1.00183735E+00 -2.57328601E+00
 -7.52233615E-01 -3.52230893E+00 -1.70837873E+00 -1.49262079E-01 -3.54808219E+00
  1.19297729E+00  2.48811970E-01 -5.25780188E+00  1.95943833E+00 -6.22975531E-01
 -3.70802923E+00  1.58718359E+00  2.27344567E+00 -1.23345421E+00  2.61533589E+00
 -8.01739640E-01  1.23345850E+00  2.61533945E+00  8.01735804E-01  3.52230493E+00
 -1.70838599E+00  1.49265799E-01  5.10881277E+00 -2.56000173E+00 -8.59104458E-01
  3.74979523E+00 -2.12133843E+00  2.16075130E+00 -5.10881674E+00 -2.55999634E+00
  8.59108400E-01 -3.74980477E+00 -2.12133308E+00 -2.16074701E+00  3.54808542E+00
  1.19297318E+00 -2.48807497E-01  5.25780558E+00  1.95943069E+00  6.22982871E-01
  3.70803713E+00  1.58717650E+00 -2.27344110E+00 -1.81576499E+00  4.58070253E+00
 -1.04940328E+00  8.22199638E-01  1.92241310E+00  2.70554174E+00 -8.22195499E-01
  1.92239749E+00 -2.70554153E+00  1.81577282E+00  4.58070661E+00  1.04938770E+00
  7.02636002E-01 -2.52825486E+00 -2.78708349E+00 -7.02633998E-01 -2.52825945E+00
  2.78707835E+00
Number of symbols in /Mol/                 I                0
Int Atom Types                             I   N=          22
           0           0           0           0           0           0
           0           0           0           0           0           0
           0           0           0           0           0           0
           0           0           0           0
Force Field                                I                0
Atom Types                                 C   N=          22
                                                            
                                                            
                                                            
                                                            
                        
MM charges                                 R   N=          22
  0.00000000E+00  0.00000000E+00  0.00000000E+00  0.00000000E+00  0.00000000E+00
  0.00000000E+00  0.00000000E+00  0.00000000E+00  0.00000000E+00  0.00000000E+00
  0.00000000E+00  0.00000000E+00  0.00000000E+00  0.00000000E+00  0.00000000E+00
  0.00000000E+00  0.00000000E+00  0.00000000E+00  0.00000000E+00  0.00000000E+00
  0.00000000E+00  0.00000000E+00
Integer atomic weights                     I   N=          22
          12          12          12          12           1           1
          12          12          12           1           1           1
           1          12           1           1           1           1
           1           1           1           1
Real atomic weights                        R   N=          22
  1.20000000E+01  1.20000000E+01  1.20000000E+01  1.20000000E+01  1.00782504E+00
  1.00782504E+00  1.20000000E+01  1.20000000E+01  1.20000000E+01  1.00782504E+00
  1.00782504E+00  1.00782504E+00  1.00782504E+00  1.20000000E+01  1.00782504E+00
  1.00782504E+00  1.00782504E+00  1.00782504E+00  1.00782504E+00  1.00782504E+00
  1.00782504E+00  1.00782504E+00
Atom fragment info                         I   N=          22
           0           0           0           0           0           0
           0           0           0           0           0           0
           0           0           0           0           0           0
           0           0           0           0
Atom residue num                           I   N=          22
           0           0           0           0           0           0
           0           0           0           0           0           0
           0           0           0           0           0           0
           0           0           0           0
Nuclear spins                              I   N=          22
           0           0           0           0           1           1
           0           0           0           1           1           1
           1           0           1           1           1           1
           1           1           1           1
Nuclear ZEff                               R   N=          22
 -3.60000000E+00 -3.60000000E+00 -3.60000000E+00 -3.60000000E+00 -1.00000000E+00
 -1.00000000E+00 -3.60000000E+00 -3.60000000E+00 -3.60000000E+00 -1.00000000E+00
 -1.00000000E+00 -1.00000000E+00 -1.00000000E+00 -3.60000000E+00 -1.00000000E+00
 -1.00000000E+00 -1.00000000E+00 -1.00000000E+00 -1.00000000E+00 -1.00000000E+00
 -1.00000000E+00 -1.00000000E+00
Nuclear ZNuc                               R   N=          22
  6.00000000E+00  6.00000000E+00  6.00000000E+00  6.00000000E+00  1.00000000E+00
  1.00000000E+00  6.00000000E+00  6.00000000E+00  6.00000000E+00  1.00000000E+00
  1.00000000E+00  1.00000000E+00  1.00000000E+00  6.00000000E+00  1.00000000E+00
  1.00000000E+00  1.00000000E+00  1.00000000E+00  1.00000000E+00  1.00000000E+00
  1.00000000E+00  1.00000000E+00
Nuclear QMom                               R   N=          22
  0.00000000E+00  0.00000000E+00  0.00000000E+00  0.00000000E+00  0.00000000E+00
  0.00000000E+00  0.00000000E+00  0.00000000E+00  0.00000000E+00  0.00000000E+00
  0.00000000E+00  0.00000000E+00  0.00000000E+00  0.00000000E+00  0.00000000E+00
  0.00000000E+00  0.00000000E+00  0.00000000E+00  0.00000000E+00  0.00000000E+00
  0.00000000E+00  0.00000000E+00
Nuclear GFac                               R   N=          22
  0.00000000E+00  0.00000000E+00  0.00000000E+00  0.00000000E+00  2.79284600E+00
  2.79284600E+00  0.00000000E+00  0.00000000E+00  0.00000000E+00  2.79284600E+00
  2.79284600E+00  2.79284600E+00  2.79284600E+00  0.00000000E+00  2.79284600E+00
  2.79284600E+00  2.79284600E+00  2.79284600E+00  2.79284600E+00  2.79284600E+00
  2.79284600E+00  2.79284600E+00
MicOpt                                     I   N=          22
          -1          -1          -1          -1          -1          -1
          -1          -1          -1          -1          -1          -1
          -1          -1          -1          -1          -1          -1
          -1          -1          -1          -1
Number of residues                         I                0
Number of secondary structures             I                0
Redundant internal dimensions              I   N=           4
         125          22          42          61
Redundant internal coordinate indices      I   N=         500
           1           2           0           0           1           3
           0           0           1          22           0           0
           2           9           0           0           2          21
           0           0           3           4           0           0
           3          12           0           0           3          13
           0           0           4           5           0           0
           4           6           0           0           4           7
           0           0           7           8           0           0
           7          17           0           0           7          19
           0           0           8          14           0           0
           8          18           0           0           8          20
           0           0           9          10           0           0
           9          11           0           0           9          14
           0           0          14          15           0           0
          14          16           0           0           2           1
           3           0           2           1          22           0
           3           1          22           0           1           2
           9           0           1           2          21           0
           9           2          21           0           1           3
           4           0           1           3          12           0
           1           3          13           0           4           3
          12           0           4           3          13           0
          12           3          13           0           3           4
           5           0           3           4           6           0
           3           4           7           0           5           4
           6           0           5           4           7           0
           6           4           7           0           4           7
           8           0           4           7          17           0
           4           7          19           0           8           7
          17           0           8           7          19           0
          17           7          19           0           7           8
          14           0           7           8          18           0
           7           8          20           0          14           8
          18           0          14           8          20           0
          18           8          20           0           2           9
          10           0           2           9          11           0
           2           9          14           0          10           9
          11           0          10           9          14           0
          11           9          14           0           8          14
           9           0           8          14          15           0
           8          14          16           0           9          14
          15           0           9          14          16           0
          15          14          16           0           3           1
           2           9           3           1           2          21
          22           1           2           9          22           1
           2          21           2           1           3           4
           2           1           3          12           2           1
           3          13          22           1           3           4
          22           1           3          12          22           1
           3          13           1           2           9          10
           1           2           9          11           1           2
           9          14          21           2           9          10
          21           2           9          11          21           2
           9          14           1           3           4           5
           1           3           4           6           1           3
           4           7          12           3           4           5
          12           3           4           6          12           3
           4           7          13           3           4           5
          13           3           4           6          13           3
           4           7           3           4           7           8
           3           4           7          17           3           4
           7          19           5           4           7           8
           5           4           7          17           5           4
           7          19           6           4           7           8
           6           4           7          17           6           4
           7          19           4           7           8          14
           4           7           8          18           4           7
           8          20          17           7           8          14
          17           7           8          18          17           7
           8          20          19           7           8          14
          19           7           8          18          19           7
           8          20           7           8          14           9
           7           8          14          15           7           8
          14          16          18           8          14           9
          18           8          14          15          18           8
          14          16          20           8          14           9
          20           8          14          15          20           8
          14          16           2           9          14           8
           2           9          14          15           2           9
          14          16          10           9          14           8
          10           9          14          15          10           9
          14          16          11           9          14           8
          11           9          14          15          11           9
          14          16
Redundant internal coordinates             R   N=         125
  2.50562232E+00  2.81309442E+00  2.05722238E+00  2.81309617E+00  2.05722222E+00
  2.92865054E+00  2.06375159E+00  2.06600031E+00  2.06654722E+00  2.06884588E+00
  2.91277623E+00  2.94224265E+00  2.06472495E+00  2.06730718E+00  2.91277614E+00
  2.06730690E+00  2.06472505E+00  2.06375073E+00  2.06599987E+00  2.92865362E+00
  2.06654750E+00  2.06884558E+00  2.12242127E+00  2.06871475E+00  2.02702053E+00
  2.12241936E+00  2.06871841E+00  2.02701926E+00  1.84306630E+00  1.98813176E+00
  1.92752555E+00  1.91307030E+00  1.90645018E+00  1.88450177E+00  1.89375470E+00
  1.89913183E+00  2.01279749E+00  1.85272439E+00  1.90093393E+00  1.89795370E+00
  2.05975825E+00  1.85872627E+00  1.90344602E+00  1.87741341E+00  1.91249207E+00
  1.83869033E+00  2.05975834E+00  1.91249233E+00  1.87741407E+00  1.90344611E+00
  1.85872520E+00  1.83869025E+00  1.98813210E+00  1.92752679E+00  1.84306555E+00
  1.88450476E+00  1.91306772E+00  1.90644865E+00  2.01279884E+00  1.90093436E+00
  1.89795287E+00  1.89375501E+00  1.89913018E+00  1.85272472E+00  2.40290845E+00
 -3.44426922E-01 -3.44425796E-01 -3.09176117E+00 -1.50701845E+00  2.67601645E+00
  5.51950148E-01  1.24917160E+00 -8.50978809E-01 -2.97504511E+00  2.67601686E+00
  5.51945470E-01 -1.50702154E+00 -8.50976239E-01 -2.97504763E+00  1.24917067E+00
  3.00729831E+00 -1.26729439E+00  8.70135477E-01 -1.12724416E+00  8.81348447E-01
  3.01877831E+00  9.34253726E-01  2.94284633E+00 -1.20290911E+00 -1.40179452E+00
  2.77057699E+00  7.94369104E-01  2.74806807E+00  6.37254269E-01 -1.33895361E+00
  7.36264520E-01 -1.37454928E+00  2.93242814E+00  1.96934916E+00 -2.22402453E-01
 -2.21267886E+00 -2.21267804E+00  1.87875566E+00 -1.11520749E-01 -2.22402015E-01
 -2.41415363E+00  1.87875527E+00 -1.40178768E+00  2.74807322E+00  7.36269493E-01
  7.94376456E-01 -1.33894795E+00  2.93243363E+00  2.77058375E+00  6.37259347E-01
 -1.37454438E+00  8.70134844E-01  3.00729942E+00 -1.26729360E+00  3.01877618E+00
 -1.12724455E+00  8.81347739E-01 -1.20291002E+00  9.34254559E-01  2.94284685E+00
ZRed-IntVec                                I   N=         125
           0           0           0           0           0           0
           0           0           0           0           0           0
           0           0           0           0           0           0
           0           0           0           0           0           0
           0           0           0           0           0           0
           0           0           0           0           0           0
           0           0           0           0           0           0
           0           0           0           0           0           0
           0           0           0           0           0           0
           0           0           0           0           0           0
           0           0           0           0           0           0
           0           0           0           0           0           0
           0           0           0           0           0           0
           0           0           0           0           0           0
           0           0           0           0           0           0
           0           0           0           0           0           0
           0           0           0           0           0           0
           0           0           0           0           0           0
           0           0           0           0           0           0
           0           0           0           0           0           0
           0           0           0           0           0
ZRed-FPVec                                 R   N=         125
  0.00000000E+00  0.00000000E+00  0.00000000E+00  0.00000000E+00  0.00000000E+00
  0.00000000E+00  0.00000000E+00  0.00000000E+00  0.00000000E+00  0.00000000E+00
  0.00000000E+00  0.00000000E+00  0.00000000E+00  0.00000000E+00  0.00000000E+00
  0.00000000E+00  0.00000000E+00  0.00000000E+00  0.00000000E+00  0.00000000E+00
  0.00000000E+00  0.00000000E+00  0.00000000E+00  0.00000000E+00  0.00000000E+00
  0.00000000E+00  0.00000000E+00  0.00000000E+00  0.00000000E+00  0.00000000E+00
  0.00000000E+00  0.00000000E+00  0.00000000E+00  0.00000000E+00  0.00000000E+00
  0.00000000E+00  0.00000000E+00  0.00000000E+00  0.00000000E+00  0.00000000E+00
  0.00000000E+00  0.00000000E+00  0.00000000E+00  0.00000000E+00  0.00000000E+00
  0.00000000E+00  0.00000000E+00  0.00000000E+00  0.00000000E+00  0.00000000E+00
  0.00000000E+00  0.00000000E+00  0.00000000E+00  0.00000000E+00  0.00000000E+00
  0.00000000E+00  0.00000000E+00  0.00000000E+00  0.00000000E+00  0.00000000E+00
  0.00000000E+00  0.00000000E+00  0.00000000E+00  0.00000000E+00  0.00000000E+00
  0.00000000E+00  0.00000000E+00  0.00000000E+00  0.00000000E+00  0.00000000E+00
  0.00000000E+00  0.00000000E+00  0.00000000E+00  0.00000000E+00  0.00000000E+00
  0.00000000E+00  0.00000000E+00  0.00000000E+00  0.00000000E+00  0.00000000E+00
  0.00000000E+00  0.00000000E+00  0.00000000E+00  0.00000000E+00  0.00000000E+00
  0.00000000E+00  0.00000000E+00  0.00000000E+00  0.00000000E+00  0.00000000E+00
  0.00000000E+00  0.00000000E+00  0.00000000E+00  0.00000000E+00  0.00000000E+00
  0.00000000E+00  0.00000000E+00  0.00000000E+00  0.00000000E+00  0.00000000E+00
  0.00000000E+00  0.00000000E+00  0.00000000E+00  0.00000000E+00  0.00000000E+00
  0.00000000E+00  0.00000000E+00  0.00000000E+00  0.00000000E+00  0.00000000E+00
  0.00000000E+00  0.00000000E+00  0.00000000E+00  0.00000000E+00  0.00000000E+00
  0.00000000E+00  0.00000000E+00  0.00000000E+00  0.00000000E+00  0.00000000E+00
  0.00000000E+00  0.00000000E+00  0.00000000E+00  0.00000000E+00  0.00000000E+00
ZRed-Constraint1                           R   N=         125
  2.50562232E+00  2.81309442E+00  2.05722238E+00  2.81309617E+00  2.05722222E+00
  2.92865054E+00  2.06375159E+00  2.06600031E+00  2.06654722E+00  2.06884588E+00
  2.91277623E+00  2.94224265E+00  2.06472495E+00  2.06730718E+00  2.91277614E+00
  2.06730690E+00  2.06472505E+00  2.06375073E+00  2.06599987E+00  2.92865362E+00
  2.06654750E+00  2.06884558E+00  2.12242127E+00  2.06871475E+00  2.02702053E+00
  2.12241936E+00  2.06871841E+00  2.02701926E+00  1.84306630E+00  1.98813176E+00
  1.92752555E+00  1.91307030E+00  1.90645018E+00  1.88450177E+00  1.89375470E+00
  1.89913183E+00  2.01279749E+00  1.85272439E+00  1.90093393E+00  1.89795370E+00
  2.05975825E+00  1.85872627E+00  1.90344602E+00  1.87741341E+00  1.91249207E+00
  1.83869033E+00  2.05975834E+00  1.91249233E+00  1.87741407E+00  1.90344611E+00
  1.85872520E+00  1.83869025E+00  1.98813210E+00  1.92752679E+00  1.84306555E+00
  1.88450476E+00  1.91306772E+00  1.90644865E+00  2.01279884E+00  1.90093436E+00
  1.89795287E+00  1.89375501E+00  1.89913018E+00  1.85272472E+00  2.40290845E+00
 -3.44426922E-01 -3.44425796E-01 -3.09176117E+00 -1.50701845E+00  2.67601645E+00
  5.51950148E-01  1.24917160E+00 -8.50978809E-01 -2.97504511E+00  2.67601686E+00
  5.51945470E-01 -1.50702154E+00 -8.50976239E-01 -2.97504763E+00  1.24917067E+00
  3.00729831E+00 -1.26729439E+00  8.70135477E-01 -1.12724416E+00  8.81348447E-01
  3.01877831E+00  9.34253726E-01  2.94284633E+00 -1.20290911E+00 -1.40179452E+00
  2.77057699E+00  7.94369104E-01  2.74806807E+00  6.37254269E-01 -1.33895361E+00
  7.36264520E-01 -1.37454928E+00  2.93242814E+00  1.96934916E+00 -2.22402453E-01
 -2.21267886E+00 -2.21267804E+00  1.87875566E+00 -1.11520749E-01 -2.22402015E-01
 -2.41415363E+00  1.87875527E+00 -1.40178768E+00  2.74807322E+00  7.36269493E-01
  7.94376456E-01 -1.33894795E+00  2.93243363E+00  2.77058375E+00  6.37259347E-01
 -1.37454438E+00  8.70134844E-01  3.00729942E+00 -1.26729360E+00  3.01877618E+00
 -1.12724455E+00  8.81347739E-01 -1.20291002E+00  9.34254559E-01  2.94284685E+00
ZRed-Constraint2                           R   N=         125
  2.51817816E+00  2.82281847E+00  2.06418259E+00  2.82270701E+00  2.06421002E+00
  2.93342513E+00  2.06986116E+00  2.07260007E+00  2.07290420E+00  2.07541300E+00
  2.91871538E+00  2.94753746E+00  2.07108924E+00  2.07486491E+00  2.91871538E+00
  2.07486491E+00  2.07108924E+00  2.06993992E+00  2.07263661E+00  2.93323802E+00
  2.07290420E+00  2.07541300E+00  2.11907127E+00  2.07045356E+00  2.02951867E+00
  2.11903272E+00  2.07036300E+00  2.02961061E+00  1.83841087E+00  1.99274625E+00
  1.92442343E+00  1.91745533E+00  1.90404743E+00  1.88536740E+00  1.89746197E+00
  1.89999273E+00  2.00137702E+00  1.85376955E+00  1.90569702E+00  1.89989182E+00
  2.05174400E+00  1.86473825E+00  1.90024606E+00  1.88198302E+00  1.91332515E+00
  1.83970464E+00  2.05174400E+00  1.91332515E+00  1.88198302E+00  1.90024606E+00
  1.86473825E+00  1.83970464E+00  1.99262903E+00  1.92438078E+00  1.83848697E+00
  1.88529076E+00  1.91753219E+00  1.90414577E+00  2.00137233E+00  1.90569702E+00
  1.89989182E+00  1.89745799E+00  1.90000175E+00  1.85376955E+00  2.40855697E+00
 -3.41857188E-01 -3.41945787E-01 -3.09235995E+00 -1.51290223E+00  2.66516674E+00
  5.39022195E-01  1.24626393E+00 -8.58852413E-01 -2.98499696E+00  2.66511653E+00
  5.39188036E-01 -1.51287342E+00 -8.59027214E-01 -2.98495571E+00  1.24616814E+00
  3.01645601E+00 -1.25445675E+00  8.78184530E-01 -1.11289070E+00  8.99381847E-01
  3.03202313E+00  9.50803891E-01  2.96307644E+00 -1.18746759E+00 -1.41848475E+00
  2.74845237E+00  7.69560788E-01  2.73088756E+00  6.14639366E-01 -1.36425221E+00
  7.14211281E-01 -1.40203691E+00  2.90225682E+00  1.99884977E+00 -1.82715915E-01
 -2.17704782E+00 -2.17704782E+00  1.92457179E+00 -6.97601162E-02 -1.82715915E-01
 -2.36428160E+00  1.92457179E+00 -1.41849323E+00  2.73088756E+00  7.14211281E-01
  7.69552305E-01 -1.36425221E+00  2.90225682E+00  2.74844388E+00  6.14639366E-01
 -1.40203691E+00  8.78225699E-01  3.01649089E+00 -1.25441917E+00  3.03201331E+00
 -1.11290680E+00  8.99368444E-01 -1.18746675E+00  9.50798443E-01  2.96307369E+00
SymInf integers                            I   N=          26
           1           1           1           1           1           0
           0           0           0           0           0           0
           0           0           0           0           0           0
           0           0           0           0           0           0
           0           0
RotTr to input orientation                 R   N=          12
 -9.99999333E-01  4.02508406E-06 -1.15481917E-03  4.02552723E-06  1.00000000E+00
 -3.81434838E-07  1.15481917E-03 -3.86083340E-07 -9.99999333E-01 -8.99888076E-06
 -2.28390231E-03  6.90318678E-08
Number of contracted shells                I              144
Number of primitive shells                 I              244
Pure/Cartesian d shells                    I                0
Pure/Cartesian f shells                    I                0
Highest angular momentum                   I                3
Largest degree of contraction              I                6
Shell types                                I   N=         144
           0           0           0           0           0           1
           1           1          -2          -2          -3           0
           0           0           0           0           1           1
           1          -2          -2          -3           0           0
           0           0           0           1           1           1
          -2          -2          -3           0           0           0
           0           0           1           1           1          -2
          -2          -3           0           0           0           1
           0           0           0           1           0           0
           0           0           0           1           1           1
          -2          -2          -3           0           0           0
           0           0           1           1           1          -2
          -2          -3           0           0           0           0
           0           1           1           1          -2          -2
          -3           0           0           0           1           0
           0           0           1           0           0           0
           1           0           0           0           1           0
           0           0           0           0           1           1
           1          -2          -2          -3           0           0
           0           1           0           0           0           1
           0           0           0           1           0           0
           0           1           0           0           0           1
           0           0           0           1           0           0
           0           1           0           0           0           1
Number of primitives per shell             I   N=         144
           6           2           1           1           1           4
           1           1           1           1           1           6
           2           1           1           1           4           1
           1           1           1           1           6           2
           1           1           1           4           1           1
           1           1           1           6           2           1
           1           1           4           1           1           1
           1           1           3           1           1           1
           3           1           1           1           6           2
           1           1           1           4           1           1
           1           1           1           6           2           1
           1           1           4           1           1           1
           1           1           6           2           1           1
           1           4           1           1           1           1
           1           3           1           1           1           3
           1           1           1           3           1           1
           1           3           1           1           1           6
           2           1           1           1           4           1
           1           1           1           1           3           1
           1           1           3           1           1           1
           3           1           1           1           3           1
           1           1           3           1           1           1
           3           1           1           1           3           1
           1           1           3           1           1           1
Shell to atom map                          I   N=         144
           1           1           1           1           1           1
           1           1           1           1           1           2
           2           2           2           2           2           2
           2           2           2           2           3           3
           3           3           3           3           3           3
           3           3           3           4           4           4
           4           4           4           4           4           4
           4           4           5           5           5           5
           6           6           6           6           7           7
           7           7           7           7           7           7
           7           7           7           8           8           8
           8           8           8           8           8           8
           8           8           9           9           9           9
           9           9           9           9           9           9
           9          10          10          10          10          11
          11          11          11          12          12          12
          12          13          13          13          13          14
          14          14          14          14          14          14
          14          14          14          14          15          15
          15          15          16          16          16          16
          17          17          17          17          18          18
          18          18          19          19          19          19
          20          20          20          20          21          21
          21          21          22          22          22          22
Primitive exponents                        R   N=         244
  1.35753497E+04  2.03523337E+03  4.63225624E+02  1.31200196E+02  4.28530159E+01
  1.55841858E+01  6.20671385E+00  2.57648965E+00  5.76963394E-01  2.29728314E-01
  9.51644400E-02  3.46972322E+01  7.95826228E+00  2.37808269E+00  8.14332082E-01
  2.88875473E-01  1.00568237E-01  1.09700000E+00  3.18000000E-01  7.61000000E-01
  1.35753497E+04  2.03523337E+03  4.63225624E+02  1.31200196E+02  4.28530159E+01
  1.55841858E+01  6.20671385E+00  2.57648965E+00  5.76963394E-01  2.29728314E-01
  9.51644400E-02  3.46972322E+01  7.95826228E+00  2.37808269E+00  8.14332082E-01
  2.88875473E-01  1.00568237E-01  1.09700000E+00  3.18000000E-01  7.61000000E-01
  1.35753497E+04  2.03523337E+03  4.63225624E+02  1.31200196E+02  4.28530159E+01
  1.55841858E+01  6.20671385E+00  2.57648965E+00  5.76963394E-01  2.29728314E-01
  9.51644400E-02  3.46972322E+01  7.95826228E+00  2.37808269E+00  8.14332082E-01
  2.88875473E-01  1.00568237E-01  1.09700000E+00  3.18000000E-01  7.61000000E-01
  1.35753497E+04  2.03523337E+03  4.63225624E+02  1.31200196E+02  4.28530159E+01
  1.55841858E+01  6.20671385E+00  2.57648965E+00  5.76963394E-01  2.29728314E-01
  9.51644400E-02  3.46972322E+01  7.95826228E+00  2.37808269E+00  8.14332082E-01
  2.88875473E-01  1.00568237E-01  1.09700000E+00  3.18000000E-01  7.61000000E-01
  3.40613410E+01  5.12357460E+00  1.16466260E+00  3.27230410E-01  1.03072410E-01
  8.00000000E-01  3.40613410E+01  5.12357460E+00  1.16466260E+00  3.27230410E-01
  1.03072410E-01  8.00000000E-01  1.35753497E+04  2.03523337E+03  4.63225624E+02
  1.31200196E+02  4.28530159E+01  1.55841858E+01  6.20671385E+00  2.57648965E+00
  5.76963394E-01  2.29728314E-01  9.51644400E-02  3.46972322E+01  7.95826228E+00
  2.37808269E+00  8.14332082E-01  2.88875473E-01  1.00568237E-01  1.09700000E+00
  3.18000000E-01  7.61000000E-01  1.35753497E+04  2.03523337E+03  4.63225624E+02
  1.31200196E+02  4.28530159E+01  1.55841858E+01  6.20671385E+00  2.57648965E+00
  5.76963394E-01  2.29728314E-01  9.51644400E-02  3.46972322E+01  7.95826228E+00
  2.37808269E+00  8.14332082E-01  2.88875473E-01  1.00568237E-01  1.09700000E+00
  3.18000000E-01  7.61000000E-01  1.35753497E+04  2.03523337E+03  4.63225624E+02
  1.31200196E+02  4.28530159E+01  1.55841858E+01  6.20671385E+00  2.57648965E+00
  5.76963394E-01  2.29728314E-01  9.51644400E-02  3.46972322E+01  7.95826228E+00
  2.37808269E+00  8.14332082E-01  2.88875473E-01  1.00568237E-01  1.09700000E+00
  3.18000000E-01  7.61000000E-01  3.40613410E+01  5.12357460E+00  1.16466260E+00
  3.27230410E-01  1.03072410E-01  8.00000000E-01  3.40613410E+01  5.12357460E+00
  1.16466260E+00  3.27230410E-01  1.03072410E-01  8.00000000E-01  3.40613410E+01
  5.12357460E+00  1.16466260E+00  3.27230410E-01  1.03072410E-01  8.00000000E-01
  3.40613410E+01  5.12357460E+00  1.16466260E+00  3.27230410E-01  1.03072410E-01
  8.00000000E-01  1.35753497E+04  2.03523337E+03  4.63225624E+02  1.31200196E+02
  4.28530159E+01  1.55841858E+01  6.20671385E+00  2.57648965E+00  5.76963394E-01
  2.29728314E-01  9.51644400E-02  3.46972322E+01  7.95826228E+00  2.37808269E+00
  8.14332082E-01  2.88875473E-01  1.00568237E-01  1.09700000E+00  3.18000000E-01
  7.61000000E-01  3.40613410E+01  5.12357460E+00  1.16466260E+00  3.27230410E-01
  1.03072410E-01  8.00000000E-01  3.40613410E+01  5.12357460E+00  1.16466260E+00
  3.27230410E-01  1.03072410E-01  8.00000000E-01  3.40613410E+01  5.12357460E+00
  1.16466260E+00  3.27230410E-01  1.03072410E-01  8.00000000E-01  3.40613410E+01
  5.12357460E+00  1.16466260E+00  3.27230410E-01  1.03072410E-01  8.00000000E-01
  3.40613410E+01  5.12357460E+00  1.16466260E+00  3.27230410E-01  1.03072410E-01
  8.00000000E-01  3.40613410E+01  5.12357460E+00  1.16466260E+00  3.27230410E-01
  1.03072410E-01  8.00000000E-01  3.40613410E+01  5.12357460E+00  1.16466260E+00
  3.27230410E-01  1.03072410E-01  8.00000000E-01  3.40613410E+01  5.12357460E+00
  1.16466260E+00  3.27230410E-01  1.03072410E-01  8.00000000E-01
Contraction coefficients                   R   N=         244
  6.06455036E-04  4.69790889E-03  2.43324776E-02  9.73999683E-02  3.01955843E-01
  6.62336091E-01  6.55953085E-01  3.75856333E-01  1.00000000E+00  1.00000000E+00
  1.00000000E+00  1.13272200E-02  7.61696592E-02  3.01922522E-01  7.27850273E-01
  1.00000000E+00  1.00000000E+00  1.00000000E+00  1.00000000E+00  1.00000000E+00
  6.06455036E-04  4.69790889E-03  2.43324776E-02  9.73999683E-02  3.01955843E-01
  6.62336091E-01  6.55953085E-01  3.75856333E-01  1.00000000E+00  1.00000000E+00
  1.00000000E+00  1.13272200E-02  7.61696592E-02  3.01922522E-01  7.27850273E-01
  1.00000000E+00  1.00000000E+00  1.00000000E+00  1.00000000E+00  1.00000000E+00
  6.06455036E-04  4.69790889E-03  2.43324776E-02  9.73999683E-02  3.01955843E-01
  6.62336091E-01  6.55953085E-01  3.75856333E-01  1.00000000E+00  1.00000000E+00
  1.00000000E+00  1.13272200E-02  7.61696592E-02  3.01922522E-01  7.27850273E-01
  1.00000000E+00  1.00000000E+00  1.00000000E+00  1.00000000E+00  1.00000000E+00
  6.06455036E-04  4.69790889E-03  2.43324776E-02  9.73999683E-02  3.01955843E-01
  6.62336091E-01  6.55953085E-01  3.75856333E-01  1.00000000E+00  1.00000000E+00
  1.00000000E+00  1.13272200E-02  7.61696592E-02  3.01922522E-01  7.27850273E-01
  1.00000000E+00  1.00000000E+00  1.00000000E+00  1.00000000E+00  1.00000000E+00
  2.54393072E-02  1.90085949E-01  8.52441130E-01  1.00000000E+00  1.00000000E+00
  1.00000000E+00  2.54393072E-02  1.90085949E-01  8.52441130E-01  1.00000000E+00
  1.00000000E+00  1.00000000E+00  6.06455036E-04  4.69790889E-03  2.43324776E-02
  9.73999683E-02  3.01955843E-01  6.62336091E-01  6.55953085E-01  3.75856333E-01
  1.00000000E+00  1.00000000E+00  1.00000000E+00  1.13272200E-02  7.61696592E-02
  3.01922522E-01  7.27850273E-01  1.00000000E+00  1.00000000E+00  1.00000000E+00
  1.00000000E+00  1.00000000E+00  6.06455036E-04  4.69790889E-03  2.43324776E-02
  9.73999683E-02  3.01955843E-01  6.62336091E-01  6.55953085E-01  3.75856333E-01
  1.00000000E+00  1.00000000E+00  1.00000000E+00  1.13272200E-02  7.61696592E-02
  3.01922522E-01  7.27850273E-01  1.00000000E+00  1.00000000E+00  1.00000000E+00
  1.00000000E+00  1.00000000E+00  6.06455036E-04  4.69790889E-03  2.43324776E-02
  9.73999683E-02  3.01955843E-01  6.62336091E-01  6.55953085E-01  3.75856333E-01
  1.00000000E+00  1.00000000E+00  1.00000000E+00  1.13272200E-02  7.61696592E-02
  3.01922522E-01  7.27850273E-01  1.00000000E+00  1.00000000E+00  1.00000000E+00
  1.00000000E+00  1.00000000E+00  2.54393072E-02  1.90085949E-01  8.52441130E-01
  1.00000000E+00  1.00000000E+00  1.00000000E+00  2.54393072E-02  1.90085949E-01
  8.52441130E-01  1.00000000E+00  1.00000000E+00  1.00000000E+00  2.54393072E-02
  1.90085949E-01  8.52441130E-01  1.00000000E+00  1.00000000E+00  1.00000000E+00
  2.54393072E-02  1.90085949E-01  8.52441130E-01  1.00000000E+00  1.00000000E+00
  1.00000000E+00  6.06455036E-04  4.69790889E-03  2.43324776E-02  9.73999683E-02
  3.01955843E-01  6.62336091E-01  6.55953085E-01  3.75856333E-01  1.00000000E+00
  1.00000000E+00  1.00000000E+00  1.13272200E-02  7.61696592E-02  3.01922522E-01
  7.27850273E-01  1.00000000E+00  1.00000000E+00  1.00000000E+00  1.00000000E+00
  1.00000000E+00  2.54393072E-02  1.90085949E-01  8.52441130E-01  1.00000000E+00
  1.00000000E+00  1.00000000E+00  2.54393072E-02  1.90085949E-01  8.52441130E-01
  1.00000000E+00  1.00000000E+00  1.00000000E+00  2.54393072E-02  1.90085949E-01
  8.52441130E-01  1.00000000E+00  1.00000000E+00  1.00000000E+00  2.54393072E-02
  1.90085949E-01  8.52441130E-01  1.00000000E+00  1.00000000E+00  1.00000000E+00
  2.54393072E-02  1.90085949E-01  8.52441130E-01  1.00000000E+00  1.00000000E+00
  1.00000000E+00  2.54393072E-02  1.90085949E-01  8.52441130E-01  1.00000000E+00
  1.00000000E+00  1.00000000E+00  2.54393072E-02  1.90085949E-01  8.52441130E-01
  1.00000000E+00  1.00000000E+00  1.00000000E+00  2.54393072E-02  1.90085949E-01
  8.52441130E-01  1.00000000E+00  1.00000000E+00  1.00000000E+00
Coordinates of each shell                  R   N=         432
 -1.00184289E+00 -2.57328590E+00  7.52229317E-01 -1.00184289E+00 -2.57328590E+00
  7.52229317E-01 -1.00184289E+00 -2.57328590E+00  7.52229317E-01 -1.00184289E+00
 -2.57328590E+00  7.52229317E-01 -1.00184289E+00 -2.57328590E+00  7.52229317E-01
 -1.00184289E+00 -2.57328590E+00  7.52229317E-01 -1.00184289E+00 -2.57328590E+00
  7.52229317E-01 -1.00184289E+00 -2.57328590E+00  7.52229317E-01 -1.00184289E+00
 -2.57328590E+00  7.52229317E-01 -1.00184289E+00 -2.57328590E+00  7.52229317E-01
 -1.00184289E+00 -2.57328590E+00  7.52229317E-01  1.00183735E+00 -2.57328601E+00
 -7.52233615E-01  1.00183735E+00 -2.57328601E+00 -7.52233615E-01  1.00183735E+00
 -2.57328601E+00 -7.52233615E-01  1.00183735E+00 -2.57328601E+00 -7.52233615E-01
  1.00183735E+00 -2.57328601E+00 -7.52233615E-01  1.00183735E+00 -2.57328601E+00
 -7.52233615E-01  1.00183735E+00 -2.57328601E+00 -7.52233615E-01  1.00183735E+00
 -2.57328601E+00 -7.52233615E-01  1.00183735E+00 -2.57328601E+00 -7.52233615E-01
  1.00183735E+00 -2.57328601E+00 -7.52233615E-01  1.00183735E+00 -2.57328601E+00
 -7.52233615E-01 -3.52230893E+00 -1.70837873E+00 -1.49262079E-01 -3.52230893E+00
 -1.70837873E+00 -1.49262079E-01 -3.52230893E+00 -1.70837873E+00 -1.49262079E-01
 -3.52230893E+00 -1.70837873E+00 -1.49262079E-01 -3.52230893E+00 -1.70837873E+00
 -1.49262079E-01 -3.52230893E+00 -1.70837873E+00 -1.49262079E-01 -3.52230893E+00
 -1.70837873E+00 -1.49262079E-01 -3.52230893E+00 -1.70837873E+00 -1.49262079E-01
 -3.52230893E+00 -1.70837873E+00 -1.49262079E-01 -3.52230893E+00 -1.70837873E+00
 -1.49262079E-01 -3.52230893E+00 -1.70837873E+00 -1.49262079E-01 -3.54808219E+00
  1.19297729E+00  2.48811970E-01 -3.54808219E+00  1.19297729E+00  2.48811970E-01
 -3.54808219E+00  1.19297729E+00  2.48811970E-01 -3.54808219E+00  1.19297729E+00
  2.48811970E-01 -3.54808219E+00  1.19297729E+00  2.48811970E-01 -3.54808219E+00
  1.19297729E+00  2.48811970E-01 -3.54808219E+00  1.19297729E+00  2.48811970E-01
 -3.54808219E+00  1.19297729E+00  2.48811970E-01 -3.54808219E+00  1.19297729E+00
  2.48811970E-01 -3.54808219E+00  1.19297729E+00  2.48811970E-01 -3.54808219E+00
  1.19297729E+00  2.48811970E-01 -5.25780188E+00  1.95943833E+00 -6.22975531E-01
 -5.25780188E+00  1.95943833E+00 -6.22975531E-01 -5.25780188E+00  1.95943833E+00
 -6.22975531E-01 -5.25780188E+00  1.95943833E+00 -6.22975531E-01 -3.70802923E+00
  1.58718359E+00  2.27344567E+00 -3.70802923E+00  1.58718359E+00  2.27344567E+00
 -3.70802923E+00  1.58718359E+00  2.27344567E+00 -3.70802923E+00  1.58718359E+00
  2.27344567E+00 -1.23345421E+00  2.61533589E+00 -8.01739640E-01 -1.23345421E+00
  2.61533589E+00 -8.01739640E-01 -1.23345421E+00  2.61533589E+00 -8.01739640E-01
 -1.23345421E+00  2.61533589E+00 -8.01739640E-01 -1.23345421E+00  2.61533589E+00
 -8.01739640E-01 -1.23345421E+00  2.61533589E+00 -8.01739640E-01 -1.23345421E+00
  2.61533589E+00 -8.01739640E-01 -1.23345421E+00  2.61533589E+00 -8.01739640E-01
 -1.23345421E+00  2.61533589E+00 -8.01739640E-01 -1.23345421E+00  2.61533589E+00
 -8.01739640E-01 -1.23345421E+00  2.61533589E+00 -8.01739640E-01  1.23345850E+00
  2.61533945E+00  8.01735804E-01  1.23345850E+00  2.61533945E+00  8.01735804E-01
  1.23345850E+00  2.61533945E+00  8.01735804E-01  1.23345850E+00  2.61533945E+00
  8.01735804E-01  1.23345850E+00  2.61533945E+00  8.01735804E-01  1.23345850E+00
  2.61533945E+00  8.01735804E-01  1.23345850E+00  2.61533945E+00  8.01735804E-01
  1.23345850E+00  2.61533945E+00  8.01735804E-01  1.23345850E+00  2.61533945E+00
  8.01735804E-01  1.23345850E+00  2.61533945E+00  8.01735804E-01  1.23345850E+00
  2.61533945E+00  8.01735804E-01  3.52230493E+00 -1.70838599E+00  1.49265799E-01
  3.52230493E+00 -1.70838599E+00  1.49265799E-01  3.52230493E+00 -1.70838599E+00
  1.49265799E-01  3.52230493E+00 -1.70838599E+00  1.49265799E-01  3.52230493E+00
 -1.70838599E+00  1.49265799E-01  3.52230493E+00 -1.70838599E+00  1.49265799E-01
  3.52230493E+00 -1.70838599E+00  1.49265799E-01  3.52230493E+00 -1.70838599E+00
  1.49265799E-01  3.52230493E+00 -1.70838599E+00  1.49265799E-01  3.52230493E+00
 -1.70838599E+00  1.49265799E-01  3.52230493E+00 -1.70838599E+00  1.49265799E-01
  5.10881277E+00 -2.56000173E+00 -8.59104458E-01  5.10881277E+00 -2.56000173E+00
 -8.59104458E-01  5.10881277E+00 -2.56000173E+00 -8.59104458E-01  5.10881277E+00
 -2.56000173E+00 -8.59104458E-01  3.74979523E+00 -2.12133843E+00  2.16075130E+00
  3.74979523E+00 -2.12133843E+00  2.16075130E+00  3.74979523E+00 -2.12133843E+00
  2.16075130E+00  3.74979523E+00 -2.12133843E+00  2.16075130E+00 -5.10881674E+00
 -2.55999634E+00  8.59108400E-01 -5.10881674E+00 -2.55999634E+00  8.59108400E-01
 -5.10881674E+00 -2.55999634E+00  8.59108400E-01 -5.10881674E+00 -2.55999634E+00
  8.59108400E-01 -3.74980477E+00 -2.12133308E+00 -2.16074701E+00 -3.74980477E+00
 -2.12133308E+00 -2.16074701E+00 -3.74980477E+00 -2.12133308E+00 -2.16074701E+00
 -3.74980477E+00 -2.12133308E+00 -2.16074701E+00  3.54808542E+00  1.19297318E+00
 -2.48807497E-01  3.54808542E+00  1.19297318E+00 -2.48807497E-01  3.54808542E+00
  1.19297318E+00 -2.48807497E-01  3.54808542E+00  1.19297318E+00 -2.48807497E-01
  3.54808542E+00  1.19297318E+00 -2.48807497E-01  3.54808542E+00  1.19297318E+00
 -2.48807497E-01  3.54808542E+00  1.19297318E+00 -2.48807497E-01  3.54808542E+00
  1.19297318E+00 -2.48807497E-01  3.54808542E+00  1.19297318E+00 -2.48807497E-01
  3.54808542E+00  1.19297318E+00 -2.48807497E-01  3.54808542E+00  1.19297318E+00
 -2.48807497E-01  5.25780558E+00  1.95943069E+00  6.22982871E-01  5.25780558E+00
  1.95943069E+00  6.22982871E-01  5.25780558E+00  1.95943069E+00  6.22982871E-01
  5.25780558E+00  1.95943069E+00  6.22982871E-01  3.70803713E+00  1.58717650E+00
 -2.27344110E+00  3.70803713E+00  1.58717650E+00 -2.27344110E+00  3.70803713E+00
  1.58717650E+00 -2.27344110E+00  3.70803713E+00  1.58717650E+00 -2.27344110E+00
 -1.81576499E+00  4.58070253E+00 -1.04940328E+00 -1.81576499E+00  4.58070253E+00
 -1.04940328E+00 -1.81576499E+00  4.58070253E+00 -1.04940328E+00 -1.81576499E+00
  4.58070253E+00 -1.04940328E+00  8.22199638E-01  1.92241310E+00  2.70554174E+00
  8.22199638E-01  1.92241310E+00  2.70554174E+00  8.22199638E-01  1.92241310E+00
  2.70554174E+00  8.22199638E-01  1.92241310E+00  2.70554174E+00 -8.22195499E-01
  1.92239749E+00 -2.70554153E+00 -8.22195499E-01  1.92239749E+00 -2.70554153E+00
 -8.22195499E-01  1.92239749E+00 -2.70554153E+00 -8.22195499E-01  1.92239749E+00
 -2.70554153E+00  1.81577282E+00  4.58070661E+00  1.04938770E+00  1.81577282E+00
  4.58070661E+00  1.04938770E+00  1.81577282E+00  4.58070661E+00  1.04938770E+00
  1.81577282E+00  4.58070661E+00  1.04938770E+00  7.02636002E-01 -2.52825486E+00
 -2.78708349E+00  7.02636002E-01 -2.52825486E+00 -2.78708349E+00  7.02636002E-01
 -2.52825486E+00 -2.78708349E+00  7.02636002E-01 -2.52825486E+00 -2.78708349E+00
 -7.02633998E-01 -2.52825945E+00  2.78707835E+00 -7.02633998E-01 -2.52825945E+00
  2.78707835E+00 -7.02633998E-01 -2.52825945E+00  2.78707835E+00 -7.02633998E-01
 -2.52825945E+00  2.78707835E+00
Num ILSW                                   I              100
ILSW                                       I   N=         100
           0           0           0           0           2           0
           0           0           0           0        4639          -1
           5           0           0           0           2           0
           0           0           1           0           1           0
           1           0           0           0           0           0
           0           0      100000           0          -1           0
           0           0           0           0           0           0
           0           0           0           1           0           0
           0 -2000000000           1           0           0           0
           0           0         121          52           0           0
           0           0          58           0           0           0
           0           0           0           0           0           1
           0           0           0           0           0           0
           0           0           0           0           0           0
           0           0           0           0           0           0
           0           0           0           0           0           0
           0           0           0           0
Num RLSW                                   I               52
RLSW                                       R   N=          52
  1.00000000E+00  1.00000000E+00  1.00000000E+00  1.00000000E+00  1.00000000E+00
  0.00000000E+00  2.00000000E-01  2.22036000E-01  0.00000000E+00  7.77964000E-01
  0.00000000E+00  2.00000000E-01  0.00000000E+00  0.00000000E+00  1.00000000E+00
  0.00000000E+00  0.00000000E+00  1.00000000E+00  0.00000000E+00  0.00000000E+00
  0.00000000E+00  0.00000000E+00  1.00000000E+00  0.00000000E+00  0.00000000E+00
  0.00000000E+00  0.00000000E+00  1.00000000E+00  0.00000000E+00  0.00000000E+00
  0.00000000E+00  0.00000000E+00  1.00000000E+00  0.00000000E+00  0.00000000E+00
  0.00000000E+00  0.00000000E+00  0.00000000E+00  1.00000000E+00  1.00000000E+00
  0.00000000E+00  1.00000000E+00  0.00000000E+00  0.00000000E+00  0.00000000E+00
  0.00000000E+00  0.00000000E+00  0.00000000E+00  0.00000000E+00  0.00000000E+00
  0.00000000E+00  0.00000000E+00
ECP-MxAtEC                                 I           250000
ECP-MaxLECP                                I               10
ECP-MaxAtL                                 I          2250000
ECP-MxTECP                                 I         11250000
ECP-LenNCZ                                 I                0
ECP-KFirst                                 I   N=         220
           0           0           0           0           0           0
           0           0           0           0           0           0
           0           0           0           0           0           0
           0           0           0           0           0           0
           0           0           0           0           0           0
           0           0           0           0           0           0
           0           0           0           0           0           0
           0           0           0           0           0           0
           0           0           0           0           0           0
           0           0           0           0           0           0
           0           0           0           0           0           0
           0           0           0           0           0           0
           0           0           0           0           0           0
           0           0           0           0           0           0
           0           0           0           0           0           0
           0           0           0           0           0           0
           0           0           0           0           0           0
           0           0           0           0           0           0
           0           0           0           0           0           0
           0           0           0           0           0           0
           0           0           0           0           0           0
           0           0           0           0           0           0
           0           0           0           0           0           0
           0           0           0           0           0           0
           0           0           0           0           0           0
           0           0           0           0           0           0
           0           0           0           0           0           0
           0           0           0           0           0           0
           0           0           0           0           0           0
           0           0           0           0           0           0
           0           0           0           0           0           0
           0           0           0           0           0           0
           0           0           0           0           0           0
           0           0           0           0           0           0
           0           0           0           0           0           0
           0           0           0           0           0           0
           0           0           0           0
ECP-KLast                                  I   N=         220
           0           0           0           0           0           0
           0           0           0           0           0           0
           0           0           0           0           0           0
           0           0           0           0           0           0
           0           0           0           0           0           0
           0           0           0           0           0           0
           0           0           0           0           0           0
           0           0           0           0           0           0
           0           0           0           0           0           0
           0           0           0           0           0           0
           0           0           0           0           0           0
           0           0           0           0           0           0
           0           0           0           0           0           0
           0           0           0           0           0           0
           0           0           0           0           0           0
           0           0           0           0           0           0
           0           0           0           0           0           0
           0           0           0           0           0           0
           0           0           0           0           0           0
           0           0           0           0           0           0
           0           0           0           0           0           0
           0           0           0           0           0           0
           0           0           0           0           0           0
           0           0           0           0           0           0
           0           0           0           0           0           0
           0           0           0           0           0           0
           0           0           0           0           0           0
           0           0           0           0           0           0
           0           0           0           0           0           0
           0           0           0           0           0           0
           0           0           0           0           0           0
           0           0           0           0           0           0
           0           0           0           0           0           0
           0           0           0           0           0           0
           0           0           0           0           0           0
           0           0           0           0           0           0
           0           0           0           0
ECP-LMax                                   I   N=          22
           0           0           0           0           0           0
           0           0           0           0           0           0
           0           0           0           0           0           0
           0           0           0           0
ECP-LPSkip                                 I   N=          22
           1           1           1           1           1           1
           1           1           1           1           1           1
           1           1           1           1           1           1
           1           1           1           1
ECP-RNFroz                                 R   N=          22
  0.00000000E+00  0.00000000E+00  0.00000000E+00  0.00000000E+00  0.00000000E+00
  0.00000000E+00  0.00000000E+00  0.00000000E+00  0.00000000E+00  0.00000000E+00
  0.00000000E+00  0.00000000E+00  0.00000000E+00  0.00000000E+00  0.00000000E+00
  0.00000000E+00  0.00000000E+00  0.00000000E+00  0.00000000E+00  0.00000000E+00
  0.00000000E+00  0.00000000E+00
ECP-NLP                                    I                0
ECP-CLP1                                   R      0.000000000000000E+00
ECP-CLP2                                   R      0.000000000000000E+00
ECP-ZLP                                    R      0.000000000000000E+00
MxBond                                     I                4
NBond                                      I   N=          22
           3           3           4           4           1           1
           4           4           4           1           1           1
           1           4           1           1           1           1
           1           1           1           1
IBond                                      I   N=          88
           2           3          22           0           1           9
          21           0           1           4          12          13
           3           5           6           7           4           0
           0           0           4           0           0           0
           4           8          17          19           7          14
          18          20           2          10          11          14
           9           0           0           0           9           0
           0           0           3           0           0           0
           3           0           0           0           8           9
          15          16          14           0           0           0
          14           0           0           0           7           0
           0           0           8           0           0           0
           7           0           0           0           8           0
           0           0           2           0           0           0
           1           0           0           0
RBond                                      R   N=          88
  2.00000000E+00  1.00000000E+00  1.00000000E+00  0.00000000E+00  2.00000000E+00
  1.00000000E+00  1.00000000E+00  0.00000000E+00  1.00000000E+00  1.00000000E+00
  1.00000000E+00  1.00000000E+00  1.00000000E+00  1.00000000E+00  1.00000000E+00
  1.00000000E+00  1.00000000E+00  0.00000000E+00  0.00000000E+00  0.00000000E+00
  1.00000000E+00  0.00000000E+00  0.00000000E+00  0.00000000E+00  1.00000000E+00
  1.00000000E+00  1.00000000E+00  1.00000000E+00  1.00000000E+00  1.00000000E+00
  1.00000000E+00  1.00000000E+00  1.00000000E+00  1.00000000E+00  1.00000000E+00
  1.00000000E+00  1.00000000E+00  0.00000000E+00  0.00000000E+00  0.00000000E+00
  1.00000000E+00  0.00000000E+00  0.00000000E+00  0.00000000E+00  1.00000000E+00
  0.00000000E+00  0.00000000E+00  0.00000000E+00  1.00000000E+00  0.00000000E+00
  0.00000000E+00  0.00000000E+00  1.00000000E+00  1.00000000E+00  1.00000000E+00
  1.00000000E+00  1.00000000E+00  0.00000000E+00  0.00000000E+00  0.00000000E+00
  1.00000000E+00  0.00000000E+00  0.00000000E+00  0.00000000E+00  1.00000000E+00
  0.00000000E+00  0.00000000E+00  0.00000000E+00  1.00000000E+00  0.00000000E+00
  0.00000000E+00  0.00000000E+00  1.00000000E+00  0.00000000E+00  0.00000000E+00
  0.00000000E+00  1.00000000E+00  0.00000000E+00  0.00000000E+00  0.00000000E+00
  1.00000000E+00  0.00000000E+00  0.00000000E+00  0.00000000E+00  1.00000000E+00
  0.00000000E+00  0.00000000E+00  0.00000000E+00
Virial Ratio                               R      2.005548553543528E+00
SCF Energy                                 R     -3.132635833740973E+02
Total Energy                               R     -3.132635833740973E+02
RMS Force                                  R      1.825100510724300E-05
RMS Density                                R      1.177681337164913E-09
NImag                                      I                0
Job Status                                 I                1
Nuclear derivative order                   I                2
External E-field                           R   N=          35
  0.00000000E+00  0.00000000E+00  0.00000000E+00  0.00000000E+00  0.00000000E+00
  0.00000000E+00  0.00000000E+00  0.00000000E+00  0.00000000E+00  0.00000000E+00
  0.00000000E+00  0.00000000E+00  0.00000000E+00  0.00000000E+00  0.00000000E+00
  0.00000000E+00  0.00000000E+00  0.00000000E+00  0.00000000E+00  0.00000000E+00
  0.00000000E+00  0.00000000E+00  0.00000000E+00  0.00000000E+00  0.00000000E+00
  0.00000000E+00  0.00000000E+00  0.00000000E+00  0.00000000E+00  0.00000000E+00
  0.00000000E+00  0.00000000E+00  0.00000000E+00  0.00000000E+00  0.00000000E+00
IOpCl                                      I                0
IROHF                                      I                0
Alpha Orbital Energies                     R   N=         332
 -1.02786140E+01 -1.02786137E+01 -1.02783194E+01 -1.02783193E+01 -1.02755351E+01
 -1.02753567E+01 -1.02699915E+01 -1.02690228E+01 -9.31838889E-01 -8.78383277E-01
 -8.64411513E-01 -7.70797326E-01 -7.64980965E-01 -6.64623746E-01 -6.60919457E-01
 -6.40742654E-01 -5.57617975E-01 -5.54411724E-01 -5.44948827E-01 -5.06736892E-01
 -4.86721536E-01 -4.85504928E-01 -4.61300291E-01 -4.61266333E-01 -4.41853249E-01
 -4.20482419E-01 -4.09983959E-01 -4.01213036E-01 -3.91783968E-01 -3.79914746E-01
 -3.11141834E-01  8.03553136E-02  1.17807281E-01  1.18314981E-01  1.27436855E-01
  1.47448277E-01  1.63886424E-01  1.66538672E-01  1.77223603E-01  1.78984027E-01
  1.81529670E-01  1.89041224E-01  1.97416935E-01  2.12643612E-01  2.18897096E-01
  2.35223483E-01  2.48903971E-01  2.66050766E-01  2.73741642E-01  2.82809272E-01
  2.94948873E-01  2.98022666E-01  3.03555422E-01  3.10372327E-01  3.17688530E-01
  3.32557904E-01  3.42595590E-01  3.47930236E-01  3.60563760E-01  3.67097359E-01
  3.70332124E-01  4.03032064E-01  4.04766590E-01  4.26025256E-01  4.38105841E-01
  4.44532459E-01  4.52321652E-01  4.70732531E-01  4.83065890E-01  4.85533785E-01
  4.87738157E-01  5.09374796E-01  5.12676318E-01  5.17117826E-01  5.21834254E-01
  5.24533724E-01  5.25298574E-01  5.27734638E-01  5.34543985E-01  5.36141765E-01
  5.48825054E-01  5.49668872E-01  5.52255853E-01  5.65242289E-01  5.73832337E-01
  5.78357289E-01  5.98381311E-01  6.01497716E-01  6.27130072E-01  6.41892983E-01
  6.65977501E-01  6.73315331E-01  7.14826908E-01  7.21273294E-01  7.30510742E-01
  7.38982810E-01  7.47629843E-01  8.08790544E-01  8.22602146E-01  8.39901265E-01
  8.65818578E-01  8.81665529E-01  9.04428481E-01  9.12449774E-01  9.33775689E-01
  9.49871490E-01  9.63725013E-01  9.79701349E-01  1.00142175E+00  1.01551029E+00
  1.03999892E+00  1.04897265E+00  1.07588834E+00  1.08206184E+00  1.10169862E+00
  1.10628919E+00  1.11612116E+00  1.12185861E+00  1.13336235E+00  1.16109507E+00
  1.16417838E+00  1.20369826E+00  1.20687900E+00  1.24030174E+00  1.24631214E+00
  1.26172617E+00  1.27287720E+00  1.30307112E+00  1.31871509E+00  1.32290543E+00
  1.34243105E+00  1.34563510E+00  1.35835583E+00  1.36456861E+00  1.39692366E+00
  1.44673081E+00  1.45456774E+00  1.46927232E+00  1.47997478E+00  1.53453907E+00
  1.57906687E+00  1.59397462E+00  1.61210205E+00  1.62666787E+00  1.65866794E+00
  1.66467278E+00  1.68099951E+00  1.69248193E+00  1.70478989E+00  1.70849566E+00
  1.72341426E+00  1.72411112E+00  1.74742966E+00  1.74881310E+00  1.77178655E+00
  1.78592344E+00  1.82399983E+00  1.83880512E+00  1.84665058E+00  1.85245244E+00
  1.87922013E+00  1.88008926E+00  1.90895850E+00  1.91563446E+00  1.93173495E+00
  1.94812432E+00  1.97253003E+00  1.98449095E+00  2.03859431E+00  2.05079483E+00
  2.05445084E+00  2.08144036E+00  2.09723914E+00  2.11944044E+00  2.13391868E+00
  2.16951965E+00  2.18642526E+00  2.18782500E+00  2.23637908E+00  2.25466205E+00
  2.28490603E+00  2.30184871E+00  2.31945367E+00  2.34262932E+00  2.35412790E+00
  2.37055189E+00  2.41068550E+00  2.44105561E+00  2.45075928E+00  2.47002215E+00
  2.47398556E+00  2.51648066E+00  2.52061192E+00  2.52738089E+00  2.53169887E+00
  2.55109375E+00  2.57892004E+00  2.58501791E+00  2.61492242E+00  2.61797844E+00
  2.61898638E+00  2.63922584E+00  2.65690407E+00  2.68283515E+00  2.71435332E+00
  2.71480993E+00  2.72257451E+00  2.72821110E+00  2.73772745E+00  2.74347202E+00
  2.74934159E+00  2.76609888E+00  2.78578134E+00  2.80718311E+00  2.82047636E+00
  2.82948690E+00  2.84711295E+00  2.86824340E+00  2.88625832E+00  2.89920474E+00
  2.91365614E+00  2.91548598E+00  2.93582209E+00  2.96398063E+00  2.96463416E+00
  3.00600089E+00  3.01831671E+00  3.04764864E+00  3.06836981E+00  3.07582782E+00
  3.10597955E+00  3.12884229E+00  3.13058076E+00  3.14540511E+00  3.17179990E+00
  3.18414945E+00  3.18629278E+00  3.20783757E+00  3.20995108E+00  3.22142669E+00
  3.24312189E+00  3.24748223E+00  3.26253593E+00  3.27921932E+00  3.28212221E+00
  3.32083220E+00  3.32740679E+00  3.36717171E+00  3.38566179E+00  3.39446928E+00
  3.39685411E+00  3.40677830E+00  3.43874634E+00  3.44668418E+00  3.45160824E+00
  3.49048471E+00  3.51388782E+00  3.51631611E+00  3.52605938E+00  3.52744775E+00
  3.53173771E+00  3.56307589E+00  3.59414189E+00  3.60140585E+00  3.64071491E+00
  3.64621727E+00  3.64832182E+00  3.65198585E+00  3.66970044E+00  3.68773094E+00
  3.71917025E+00  3.73766110E+00  3.76347286E+00  3.77603114E+00  3.80369833E+00
  3.83544249E+00  3.85700814E+00  3.86226352E+00  3.86964571E+00  3.88243728E+00
  3.92779596E+00  3.93700562E+00  3.98008107E+00  3.98884698E+00  4.03822499E+00
  4.04969923E+00  4.05883600E+00  4.07977864E+00  4.08329741E+00  4.08947784E+00
  4.12744580E+00  4.14876281E+00  4.17310147E+00  4.21043324E+00  4.22328005E+00
  4.26719677E+00  4.29887518E+00  4.32410060E+00  4.35010653E+00  4.40678209E+00
  4.42845769E+00  4.45710496E+00  4.50245295E+00  4.52659498E+00  4.58191915E+00
  4.61480669E+00  4.63134080E+00  4.64094011E+00  4.68508891E+00  4.74541777E+00
  4.75887989E+00  4.81965635E+00  4.84904558E+00  4.89839044E+00  4.90647244E+00
  4.90968631E+00  4.92352823E+00  4.94217012E+00  4.99909467E+00  5.06115357E+00
  5.09191515E+00  5.15081604E+00  5.15199511E+00  5.21381195E+00  2.24942926E+01
  2.25658115E+01  2.25808545E+01  2.26267383E+01  2.26366525E+01  2.26760772E+01
  2.26789268E+01  2.30282078E+01
Alpha MO coefficients                      R   N=      110224
 -1.39664017E-03 -1.87798245E-03  5.50210229E-04 -7.45911233E-03  1.24812551E-02
  1.63986752E-04  1.04736616E-04 -4.97571908E-05 -4.99024057E-03 -3.37970728E-04
  3.09094804E-03 -1.95093945E-03  2.86231820E-03 -1.90383926E-04 -8.93068649E-05
  6.02573417E-05 -2.88301606E-05 -7.90434703E-05 -3.14270302E-05  3.04034248E-04
  2.10043457E-03  1.91438883E-04 -3.40850453E-04 -8.38306161E-04  9.14402674E-05
  2.01332438E-05  8.38544475E-06  5.71618465E-06  2.05948642E-04 -1.52282532E-04
  8.49422847E-05  1.56750573E-03  2.10627020E-03 -5.64645330E-04  7.73825000E-03
 -1.35776682E-02  1.55334960E-04 -1.08468409E-04 -4.89593789E-05 -4.91831189E-03
  3.54519603E-04  3.11292644E-03 -2.13370830E-03 -3.07009370E-03 -1.38760745E-04
  9.44047123E-05 -6.51300500E-05 -3.66844278E-05  8.26952938E-05 -4.05906067E-05
 -3.06897608E-04 -2.09651409E-03  2.12936722E-04  3.11493882E-04 -8.24190850E-04
  9.86454537E-05  2.00404684E-05 -8.64145578E-06 -3.38055952E-06 -2.13204759E-04
 -1.59888337E-04 -1.02510398E-04 -1.03868115E-01 -1.35245374E-01 -7.96095561E-03
  1.25827684E-03 -3.12904251E-03 -1.05777529E-04 -2.69626615E-04 -6.30808738E-05
 -2.64693514E-05  1.91729670E-04 -1.99640912E-04 -9.50341606E-04  3.35387531E-03
 -1.42465168E-03 -4.17000232E-05 -1.15061417E-05  2.11111813E-05 -6.98626458E-05
 -4.59389309E-05 -1.60453883E-04  2.79637107E-04  3.15148204E-05 -7.85333541E-04
  2.37816823E-04  2.47364780E-04  1.10675428E-04 -2.09113941E-04 -2.92049168E-04
 -5.09603553E-05 -5.28624294E-06 -1.84331417E-04 -2.93978767E-01 -3.82722968E-01
 -2.38144039E-02  1.77356180E-02 -2.89949247E-02 -2.62070015E-04  1.89576032E-04
  1.21922910E-04  2.70735313E-03 -1.20386653E-03 -1.54022729E-03 -4.16687999E-03
  7.30863426E-04  4.60487960E-04 -8.46002402E-06 -3.50538430E-05  1.86434352E-05
 -2.05397541E-06 -1.51958819E-05 -1.55859005E-03 -7.15381763E-04 -2.55194554E-04
 -9.64211255E-04  1.16761364E-03 -6.23583492E-04  3.59881387E-05 -9.48863935E-05
  3.10694615E-04 -2.14218379E-04  1.14389514E-04 -1.31953643E-04  2.99274184E-04
  2.07002702E-03  2.19196123E-03  1.03552298E-03 -5.34910984E-04  4.94595299E-04
  2.31084607E-04  2.92779458E-03  4.06032777E-03  1.81443690E-04 -3.46333408E-04
 -1.28049281E-03 -8.91734547E-03 -1.16485951E-02 -4.18302785E-04 -2.16613422E-03
  3.56962240E-03  1.77216183E-04  5.28983298E-05 -3.34401982E-05  6.35038706E-04
  1.17107103E-04 -8.32437412E-04 -5.24224126E-03 -2.57918411E-03 -1.91141965E-04
 -5.12679301E-05 -1.64831369E-05 -3.14079844E-05  2.01330479E-05 -2.00736270E-05
  5.45148961E-04 -2.32926656E-04  2.98159592E-04 -5.08996060E-05  9.35766185E-04
 -1.94386761E-04  8.00817187E-05  1.31290936E-04  3.73123560E-05  3.53599019E-04
 -6.76263847E-05 -1.94297909E-04  9.98210484E-03  1.30367102E-02  5.09978462E-04
  2.38429870E-03 -4.75858989E-03  1.88105239E-04 -6.82299254E-05 -4.43809041E-05
  6.84006954E-04 -7.85189069E-05 -8.06325134E-04 -5.62837432E-03  2.79181213E-03
  9.45862309E-05  5.74488952E-05  2.01263479E-05 -3.32167859E-05 -1.70786734E-05
 -2.04845671E-05 -5.05644735E-04  2.58971609E-04  2.35640673E-04 -1.04785927E-05
  1.02047062E-03 -2.18148424E-04  7.63265680E-05 -1.54456417E-04  4.41522564E-05
 -3.85480756E-04 -6.56895348E-05  2.36976750E-04  1.15788926E-01  1.50767740E-01
  8.92008078E-03 -1.79565420E-03  4.01331458E-03 -1.18872818E-04  3.01907284E-04
 -7.25998717E-05  1.60172767E-04 -2.18362529E-04 -1.67267118E-04 -1.18802111E-03
 -3.54706766E-03 -1.35918141E-03  4.98835926E-05  1.50939501E-05  1.97703227E-05
  7.31443064E-05 -5.00765640E-05  2.19352298E-04 -3.68224401E-04  7.06863084E-05
  8.60332712E-04  2.06648775E-04  2.71545184E-04  1.20353163E-04  2.32028096E-04
 -3.25372042E-04  6.31560075E-05 -3.19755981E-06  2.11917361E-04 -1.18873600E-04
 -1.59815577E-03 -1.57511564E-03  4.27697411E-04 -5.15927191E-04 -2.32684063E-04
 -1.03592976E-04 -8.82710948E-04 -7.91698393E-04  1.02328311E-04 -2.97476749E-04
  4.86763343E-04  9.91399855E-05  1.39538006E-03  1.50902185E-03  3.78023066E-04
  4.61566916E-04 -2.05004208E-04  9.77327878E-05  7.48709560E-04  5.28953092E-04
  8.66799619E-05  2.58368340E-04  4.38244974E-04  3.27954056E-01  4.26957141E-01
  2.65057752E-02 -1.94974361E-02  3.20111986E-02 -2.85523065E-04 -2.15828220E-04
  1.34358798E-04  2.91617608E-03  1.36517989E-03 -1.65682243E-03 -4.63642079E-03
 -6.66846390E-04  3.43103718E-04  1.29245477E-05  3.55179876E-05  1.90901110E-05
  1.85073460E-06 -1.80953678E-05  1.66455873E-03  7.94959781E-04 -2.40099620E-04
  1.07458404E-03  1.27244326E-03 -6.96446147E-04  4.32736679E-05  1.09069486E-04
  3.48799363E-04  2.35100822E-04  1.24997643E-04  1.54277317E-04 -3.41337111E-04
 -2.30930005E-03 -2.41630183E-03  1.15693988E-03  5.94115736E-04  5.56362110E-04
 -2.54289640E-04 -3.20756725E-03 -4.61827388E-03  2.04041119E-04  3.86677685E-04
 -1.41987373E-03  7.90591197E-05  1.20906595E-03  1.40566470E-04 -1.32759412E-04
 -2.59833034E-04  8.12153909E-05  1.01133913E-05  3.44729133E-04 -4.94654004E-04
 -1.38603838E-04  1.94472113E-04 -1.07348813E-05 -1.33067294E-05 -4.47856898E-04
  4.43024036E-04 -1.24774221E-04 -1.81249753E-04 -3.92007634E-05 -9.56345055E-05
 -1.26098652E-03 -9.68084202E-05 -1.47985536E-04  2.77633369E-04  9.55129422E-05
  6.30688919E-05  1.12142127E-03  1.14031775E-03 -4.98542215E-05 -2.95316006E-05
  1.30488136E-04 -6.24819954E-05 -1.08916425E-03 -9.39748838E-04 -4.04956224E-05
  3.14295397E-05  1.32245453E-04  1.64516607E-03  2.19872817E-03 -1.62779597E-04
  2.97137100E-03 -1.07527452E-02  7.05541686E-05 -3.99969286E-05 -4.59968554E-06
 -3.88281983E-04  1.70419026E-04 -3.70646916E-04  1.78504643E-03 -2.06496332E-03
 -4.63856824E-04  5.17006220E-05 -4.80351947E-05  7.37141262E-05  3.78709130E-05
  8.59015951E-05 -4.30533213E-05 -7.86037222E-05 -2.07904219E-04 -2.50938250E-04
 -8.39234366E-05 -7.11577067E-05 -2.47986287E-07 -2.82631592E-06  8.32010210E-05
 -7.78733555E-05  7.81424960E-05 -1.65989226E-04  1.48341996E-03  1.98131439E-03
 -1.01909802E-04  2.14176492E-03 -9.32997726E-03 -8.79826718E-05 -2.83566120E-05
  9.98823645E-06  9.29184636E-04  1.32621180E-04  3.19950854E-05 -1.56225720E-03
 -1.74110066E-03  4.81869089E-04  4.16711510E-05 -4.11913529E-05 -7.01385061E-05
  2.90392058E-05 -8.19708832E-05 -9.69732851E-06  1.50505354E-04  1.85834184E-04
 -2.86541262E-04  1.74674526E-04  6.07847410E-05 -1.94335732E-06 -1.89564184E-06
 -8.33326534E-05 -5.49949653E-05 -6.11057289E-05 -1.55758053E-04  1.15135538E-01
  1.49920468E-01  9.24209696E-03 -5.00308868E-03  8.28935077E-03  1.26024100E-04
  3.11246964E-04  9.08739187E-05 -1.71273776E-03 -2.55073053E-04 -2.86468100E-04
  2.23499935E-03 -1.95860630E-03 -5.23733029E-04  7.74477413E-05  3.35917501E-05
  1.11608210E-05  3.39528690E-05  4.05046303E-05  5.49730721E-04 -8.28993077E-04
 -3.61543006E-04  7.31917686E-04  2.73234204E-04 -2.35511198E-04 -9.49373123E-05
  2.21979524E-04  3.22030641E-04  1.14775166E-04 -1.88753667E-05  2.63562501E-04
  3.28171868E-01  4.27262534E-01  2.60251229E-02 -1.71538460E-02  2.92944358E-02
  2.29773495E-04 -2.51518328E-04 -1.20919114E-04 -2.06625677E-03  1.54766102E-03
  1.15525728E-03  4.54069191E-03  5.47433879E-04  1.05273840E-03  4.14627558E-05
  6.17985919E-06 -5.11077721E-06 -1.75457245E-06  2.74525601E-05  1.05851651E-03
  7.70152349E-04 -1.24680819E-04  1.06631420E-03 -1.02679275E-03  7.03416339E-04
 -6.88501882E-05  1.35535668E-04 -3.66971290E-04  2.03552030E-04 -1.03700281E-04
  2.12366421E-04 -4.02746497E-04 -2.31113290E-03 -2.18090960E-03 -1.17196852E-03
  5.73088485E-04 -5.94420237E-04 -2.25789516E-04 -2.72997121E-03 -5.34726843E-03
 -2.17468289E-04  3.89529852E-04  1.35036401E-03  1.02696274E-02  1.33896616E-02
  8.65142358E-04  2.12230210E-03 -1.11173444E-02 -1.09705024E-04 -1.43720900E-04
  1.02343040E-04 -4.84565459E-04  3.47995787E-04 -1.94439773E-04  3.83364898E-03
  2.09369756E-03 -2.61443416E-03  5.95717634E-05  3.43710572E-05  1.83311131E-05
  2.69637565E-05  4.86999999E-06  3.33291874E-04  2.52001812E-04  5.58030480E-04
 -5.61159305E-04 -8.29133778E-04  2.28915857E-04  3.01629614E-05 -2.19960878E-04
 -6.48867888E-05 -3.12190256E-04 -1.40635717E-05  4.02683742E-04  9.23773436E-03
  1.20418670E-02  8.14444600E-04  1.87394864E-03 -1.06627953E-02  8.97625153E-05
 -1.37109181E-04 -9.80928965E-05  4.12528966E-04  3.58692168E-04  2.83889429E-04
 -3.24013726E-03  1.80060944E-03  2.61970787E-03  5.36375221E-05  3.23721002E-05
 -1.48022093E-05  2.89957622E-05 -2.65560877E-06  3.90655629E-04  2.25160125E-04
 -5.87172810E-04 -5.63356168E-04  7.22348473E-04 -2.06391476E-04 -3.87000731E-05
 -2.04364464E-04  6.04361145E-05 -2.71842631E-04  2.13446937E-05  3.79138776E-04
  1.03148547E-01  1.34312332E-01  8.32088527E-03 -4.83664268E-03  7.90015604E-03
 -1.13764934E-04  2.80047231E-04 -8.34687558E-05  1.70548521E-03 -2.32697983E-04
  3.06516763E-04 -2.11837996E-03 -1.58176793E-03  6.75688244E-04  7.24487008E-05
  3.21387146E-05 -1.33932950E-05  2.61465072E-05 -3.52635455E-05  5.29011801E-04
 -7.93636777E-04  3.55961917E-04  6.42074311E-04 -2.97514159E-04  2.07196166E-04
  8.23268655E-05  1.97891101E-04 -2.88327205E-04  1.08550040E-04  1.93419282E-05
  2.41923248E-04 -1.74732246E-04 -1.77522194E-03 -5.20801924E-04  4.32825935E-04
 -4.71141819E-04 -2.41481537E-04 -4.81414447E-05 -1.18253891E-03 -2.36990119E-03
  1.38147035E-04 -3.42994526E-04  4.18965569E-04 -1.86628217E-04 -1.93860426E-03
 -6.89144433E-04 -4.76794359E-04 -5.24497111E-04  2.65365335E-04 -5.91288058E-05
 -1.27154736E-03 -2.44192625E-03 -1.48462829E-04 -3.73334361E-04 -4.69441891E-04
  2.94218478E-01  3.83059393E-01  2.32779682E-02 -1.51211159E-02  2.59636059E-02
 -1.99878069E-04 -2.29386135E-04  1.06926184E-04  1.75923979E-03  1.40741056E-03
 -9.80713763E-04 -4.06006136E-03  6.23840371E-04 -1.09662204E-03  4.02963805E-05
  2.32731795E-06  3.05248612E-06 -1.96714958E-06 -2.56362426E-05  8.82558309E-04
  6.87694876E-04  1.51721939E-04  9.55029985E-04  8.93576048E-04 -6.31351363E-04
  6.45277569E-05  1.24394819E-04  3.30971216E-04  1.79020306E-04  9.06320621E-05
  1.96732685E-04 -3.67773457E-04 -2.07205231E-03 -1.92932773E-03  1.05227394E-03
  5.11452141E-04  5.37046559E-04 -1.99293046E-04 -2.39501560E-03 -4.87345946E-03
  1.96426075E-04  3.49512748E-04 -1.20294194E-03 -1.56582764E-04 -5.42841608E-04
  3.94577640E-04  1.47125207E-04  1.77680116E-04 -1.35797173E-04 -2.98997972E-05
 -9.66394645E-04 -4.47254052E-04 -1.19481199E-04  1.10853449E-04  2.62123569E-04
 -2.86213309E-05 -9.23140921E-04 -4.98465151E-04  1.33861173E-04  1.31362742E-04
 -2.59398248E-04 -1.47046579E-04 -4.08015699E-04  4.07477396E-04 -1.31797516E-04
  1.48342741E-04  1.26148700E-04  1.94842170E-06  2.35298811E-04  1.78013719E-03
 -8.32142591E-05  1.90653128E-05 -2.32310502E-05  8.80083346E-06  3.55985522E-04
  1.89369926E-03  8.81438156E-05  1.57377148E-05  8.88908751E-06  1.14589506E-03
  1.49025358E-03  8.26777092E-04 -5.06393404E-03 -6.97507644E-03  2.68838997E-05
  3.34466085E-06 -6.74510117E-05 -2.64182736E-03 -4.44196109E-04  2.02696228E-03
 -3.65819422E-03 -3.33650375E-04  9.77236124E-04 -2.20211531E-06 -1.52443758E-05
  2.11524241E-06  3.74793909E-06 -5.86050462E-05  1.42161295E-03  6.26493493E-04
  2.39663188E-04 -1.59538018E-03  1.62960198E-04  1.97264382E-05  3.59352315E-05
  1.06914450E-04  1.30973011E-04 -2.04132795E-05 -2.74025587E-05 -1.51952354E-04
  7.08736022E-03  9.25587448E-03  1.11994136E-03  3.20830069E-03 -6.09796096E-03
  3.76278938E-04  4.42513317E-05  3.36683557E-05 -3.47261702E-03  4.05335073E-05
  1.94008914E-03 -7.36200051E-03 -1.08987181E-03  7.84939282E-04  1.51886038E-05
 -1.12555389E-04 -5.01002155E-05 -9.54738207E-05 -5.01574664E-05  1.75898096E-03
 -1.93829845E-03 -5.14829753E-05 -1.00800093E-03 -8.45441754E-04  3.07920814E-04
  1.51292408E-04  1.97691742E-04 -3.54035901E-04 -3.59762511E-04 -4.26911577E-04
 -5.00458038E-04  6.03756989E-02  7.86126832E-02  4.53990672E-03 -1.36254269E-03
  4.39375800E-04  5.65141751E-05  6.77763233E-05  2.07832711E-05  2.97321373E-04
 -9.06915033E-04  3.79698782E-04 -1.36821380E-03  5.53696517E-04 -5.86232342E-04
 -1.97989253E-06  3.36387903E-05 -2.12424223E-07  3.09931116E-05  9.34931659E-07
  1.88118194E-04  5.01458972E-05 -2.43620013E-04  2.27296576E-04  2.78858151E-05
 -1.53517445E-04 -8.77958619E-06 -8.07890902E-05  6.67478831E-05  3.63557307E-05
  3.13753201E-05 -1.04975970E-04 -2.06948808E-02 -2.69375023E-02 -1.58235934E-03
  7.71795388E-04  7.90598566E-04 -2.76831265E-05  1.14749680E-05  8.12765884E-06
 -1.79008530E-04 -6.54767921E-04 -2.04964728E-05  1.42522588E-03  5.53007281E-04
  5.96851118E-04  1.77200870E-05  4.02823964E-06  1.32307304E-05 -2.16474547E-05
  6.31737372E-06 -8.63270190E-05  6.13339825E-05 -1.27721701E-05  1.36493916E-04
 -1.53494273E-04 -5.18405065E-05  1.55398387E-06 -6.93137671E-05 -3.77884617E-05
  9.31460170E-06  1.30823931E-05 -1.11945672E-04  3.95676112E-06 -9.16063526E-05
  6.39019700E-04  7.44211970E-05  2.82793401E-05  7.93057734E-06  5.63924036E-05
 -8.95084913E-05 -4.11445723E-04 -2.52230719E-06  3.09536864E-05 -9.67301817E-05
 -8.80841297E-04 -1.13650224E-03 -2.66239737E-04  5.55339846E-04  7.73323875E-04
 -9.49106299E-07  1.64851934E-05 -2.40349838E-05  1.75481344E-04 -2.58983026E-04
  3.12755695E-04  1.35712195E-03 -7.75368169E-04 -4.40632589E-05 -9.82117463E-06
  1.37580197E-05  9.15779421E-06 -1.86135364E-05 -1.09572851E-05 -2.21226586E-04
 -1.02239365E-04 -1.43007450E-04  4.51636033E-04  6.50740866E-05 -3.80199711E-05
 -4.76496385E-05  7.72122165E-05  1.40815379E-05  1.61975706E-05 -1.64945987E-05
 -5.81129098E-05 -5.66563590E-03 -7.38666083E-03 -3.92540950E-04 -6.14964671E-04
  1.03554222E-03 -3.90108742E-05  1.06539121E-05  1.42556925E-05 -8.74525396E-04
  9.27653831E-04  7.75695159E-04  2.05153937E-03  2.01991686E-03  7.01460777E-04
  2.32828892E-05 -1.76607286E-05  1.32213428E-05  2.84807952E-05 -1.69302390E-06
 -1.26064040E-05 -5.99793311E-05 -2.68022347E-04  7.52864525E-05  3.78173144E-04
  4.65106856E-05  1.65257551E-05  1.51533291E-05 -8.46275191E-05  1.35069090E-04
  1.05473094E-04 -1.77498132E-04  4.36631493E-01  5.68397368E-01  3.47812910E-02
 -2.35416832E-02  5.32343328E-02 -5.53098123E-04  2.40938486E-04 -1.57855357E-04
  1.75883079E-03 -3.60653491E-03  8.40837272E-04 -5.84508675E-03  6.30990924E-03
 -7.41084031E-06  1.71188364E-05  1.47730299E-05 -2.18048864E-05  2.09589233E-04
 -6.30981924E-05  1.45604520E-03 -1.77321010E-04  3.49588901E-04  4.82977845E-04
 -5.20560541E-04  1.05948390E-03  2.40598778E-04 -4.90274498E-04 -3.21727290E-04
  2.51977989E-04 -2.50310125E-05 -7.27920350E-04 -4.27197281E-04 -2.64825499E-03
 -3.50887646E-03  1.56372957E-03 -6.34409125E-04 -8.91164383E-04 -2.83539046E-04
 -3.91792545E-03 -6.57190049E-03  3.26206689E-04 -3.69738030E-04  1.88417870E-03
 -1.14400396E-04 -4.20778409E-04 -5.39577748E-04 -2.60301643E-04 -8.92710751E-05
  1.27382567E-04 -8.03861420E-05 -1.56953102E-04 -8.99361214E-04 -6.54162402E-05
 -5.10774916E-05 -2.38407675E-04 -1.53515506E-01 -1.99800324E-01 -1.27022002E-02
  1.38110240E-02 -3.15309856E-02  2.18753805E-04 -1.70809232E-04 -6.21290725E-06
 -2.04594993E-03 -1.27306065E-03  1.11445483E-03  1.45171190E-03  7.00047273E-03
 -1.12234581E-03  5.87015229E-05 -3.88853942E-05  4.20816550E-06 -8.25712797E-06
 -1.45190469E-05 -7.14384493E-04 -2.74385632E-04  4.56251199E-04  8.67439545E-04
 -5.22142832E-04  3.46573120E-04  4.72050749E-06 -5.16426046E-04  2.17803369E-04
 -1.22293428E-04 -3.49598900E-05 -6.72319030E-04  6.36308320E-05  3.60845758E-04
  2.13800797E-03 -5.46001935E-04  6.75265633E-05 -2.56641048E-04  7.81225392E-05
  1.36235091E-03  2.38725335E-03 -8.62742980E-05  1.57561549E-04  6.78922561E-04
  3.40985744E-05  2.77035533E-04  4.28349112E-04  5.78945625E-06 -5.26168467E-05
  2.57600325E-05  2.10621144E-05 -1.31244466E-05 -3.42994063E-07  2.40549160E-05
 -1.25193961E-05  9.44543232E-05  1.24266205E-05  3.48262076E-04  3.45641144E-06
  5.98119698E-05 -1.19568370E-05  9.96595374E-05  1.73249132E-05 -3.32876321E-04
 -1.78898740E-03  6.49803743E-05  4.13523449E-05 -1.20404527E-05  8.05814079E-06
 -1.02579081E-03  4.89160234E-04 -2.99470901E-04 -7.85685457E-05 -8.48356151E-05
 -7.98641647E-05 -1.18399133E-03  7.46783895E-04  5.55538926E-05 -9.27184785E-05
  2.68341892E-04  7.04001074E-03  9.19579635E-03  9.30911318E-04  4.75655206E-03
 -4.37357192E-03 -3.98430304E-04  4.50259307E-05 -1.60078188E-05  4.35015831E-03
  1.66987634E-04 -2.58525097E-03  8.67605404E-03 -1.03838698E-03 -1.09013037E-03
  1.63994953E-05 -1.12635338E-04  5.14496522E-05 -1.00229474E-04  6.85828485E-05
  1.42749098E-03 -2.18963174E-03 -1.39083833E-05 -5.98534548E-04  8.32436895E-04
 -3.25406658E-04 -1.67267473E-04  1.75299676E-04  3.30935955E-04 -3.67977156E-04
  4.51170665E-04 -4.77149783E-04 -8.02374647E-04 -1.05436948E-03  5.43957276E-04
 -6.16242884E-03 -5.53092742E-03 -1.33724618E-04 -8.96635896E-06  6.06006688E-05
  3.72070800E-03 -4.72820477E-04 -2.65107702E-03  5.86993504E-03 -4.01427807E-05
 -1.23582109E-03 -6.55937165E-06  1.58122612E-05  1.18894489E-05  3.07368242E-05
  7.49793555E-05  9.82175339E-04  1.19578186E-03 -2.34487189E-04 -1.37383758E-03
  6.84448197E-05 -1.07067083E-04 -7.98648401E-05  5.54766598E-05 -3.65109499E-05
  7.99485894E-05  1.48497397E-04 -1.71341560E-05  4.36588517E-01  5.68336667E-01
  3.48536262E-02 -2.40713219E-02  5.51750704E-02  5.58660387E-04  2.31227325E-04
  1.58132314E-04 -1.91060045E-03 -3.49135508E-03 -9.80175358E-04  6.45644635E-03
  6.39878938E-03  1.72529937E-04  1.83343196E-05  5.89128175E-06  2.27111795E-05
  2.08998892E-04  6.52816512E-05  1.45959487E-03 -1.98290344E-04 -2.94647069E-04
  4.37802773E-04  5.32891072E-04 -1.05740626E-03 -2.47467710E-04 -4.86567956E-04
  3.15438883E-04  2.51525295E-04  1.71794531E-05 -7.26632533E-04 -1.53642973E-01
 -1.99965339E-01 -1.27492938E-02  1.41291057E-02 -3.29752536E-02 -2.19447982E-04
 -1.80663682E-04  4.16712967E-06  2.17555587E-03 -1.13825166E-03 -1.15187582E-03
 -1.90860052E-03  7.11643759E-03  9.98079942E-04  5.59986546E-05 -4.15254907E-05
 -8.09282222E-06 -2.48691882E-06  1.33068348E-05 -7.17772009E-04 -3.02258845E-04
 -4.70358492E-04  8.62743965E-04  5.85516978E-04 -3.45423784E-04 -5.34360857E-06
 -5.16963789E-04 -2.15633426E-04 -1.29648533E-04  3.26293361E-05 -6.66915666E-04
  6.49775756E-05  4.00548779E-04  2.04119749E-03  5.46227216E-04  6.22026371E-05
  2.64350792E-04  6.52924719E-05  1.44028291E-03  2.59538691E-03  9.03232629E-05
  1.54973592E-04 -6.78024933E-04 -5.63753898E-03 -7.35337705E-03 -3.32892977E-04
 -7.94941048E-04  8.58185114E-04  4.07892773E-05  6.43042479E-06 -8.04820446E-06
  8.59062808E-04  1.03643795E-03 -8.93729182E-04 -2.51253275E-03  2.31626195E-03
 -7.16317192E-04  2.69492728E-05 -2.22132664E-05 -1.63082129E-05  3.48194615E-05
  4.83942476E-06  4.91013951E-05 -3.35667368E-05  3.18630459E-04 -4.87977055E-05
 -4.11152834E-04 -3.76202000E-05 -3.77123645E-06 -5.97338313E-06  8.39493717E-05
  1.35745826E-04 -1.04926417E-04 -1.68033688E-04  6.77945043E-04  8.96251615E-04
 -1.66201323E-04  7.49810174E-04  5.12033443E-04  1.19550235E-05  1.41285678E-05
  2.09586275E-05  6.35619897E-05 -5.29843102E-04 -5.42979955E-04 -1.98651372E-03
 -1.37335829E-03 -1.51410898E-04 -1.67482005E-05  1.92573648E-05 -1.32299845E-05
 -2.73422676E-05  1.18581103E-05 -2.26253241E-04 -8.93266645E-05  2.23902156E-04
  4.47981812E-04 -1.73927182E-04  2.64169484E-05  4.48491666E-05  7.59463308E-05
  9.16518048E-06 -2.11491765E-05 -1.25208860E-05 -1.04596719E-05 -6.00481236E-02
 -7.81517703E-02 -5.06328721E-03  5.20362571E-03 -1.45109953E-02  9.68065561E-05
  2.66143197E-06  2.27938560E-05 -8.03355777E-04  7.19330018E-05 -6.30825922E-04
  3.06465671E-03 -1.19890874E-03  6.11080790E-04 -6.86866692E-06  3.07894236E-05
  6.35113443E-06 -2.67336112E-05  1.67696638E-05 -2.13965278E-04  1.01943957E-04
  1.54776935E-04  1.00316785E-04  1.17388500E-04 -1.38418198E-04 -5.85288437E-05
  5.39246781E-05  2.11221658E-05 -3.30806450E-05 -2.55541572E-05  9.56187372E-05
  1.27515432E-06  3.07499447E-04  4.26086852E-04 -1.69268638E-04  8.56416643E-05
  1.18240792E-04 -3.78163617E-06  9.38524494E-04  9.13518314E-04 -2.37642667E-05
  5.08988220E-05 -2.82109375E-04 -4.11596553E-04 -2.63266107E-03 -3.49325903E-03
 -1.55118123E-03 -6.33919987E-04  8.89908344E-04 -2.71931888E-04 -4.02572320E-03
 -6.57388247E-03 -3.20469415E-04 -3.69720822E-04 -1.89021281E-03  2.16645042E-02
  2.81930863E-02  1.92757755E-03 -3.08130682E-03  9.68642806E-03 -3.27473305E-05
  5.99455878E-05 -6.69672026E-06  7.61166446E-04 -3.22230381E-04 -2.92037068E-04
 -1.88863446E-03 -1.39379332E-03 -3.04457040E-04  1.90242123E-06  1.51171590E-05
 -1.49271400E-05 -2.01655231E-05 -2.47975996E-06  1.11170102E-04  1.40852762E-04
 -1.15011453E-04 -1.02113718E-04  3.06241637E-04 -4.35911813E-05 -2.94167111E-06
  7.31991886E-05 -2.19856941E-05  4.40583341E-05 -3.76183377E-06  7.27460674E-05
 -1.37796962E-05 -1.96601183E-04  6.26816771E-05  7.62044718E-05  1.03878680E-05
  6.39182796E-05  3.66147833E-05 -4.76007157E-04 -1.09859730E-03  2.68764074E-05
 -1.21476990E-05 -9.04021766E-05  8.40564319E-06 -4.23697036E-04 -1.97877298E-03
 -6.91257342E-05  5.77543252E-05  5.26154270E-06  6.98528798E-06  3.65450760E-04
  3.69347467E-06 -6.88934534E-05 -8.90321169E-06 -1.30078983E-04  1.83849048E-05
 -1.11578188E-04 -1.36584219E-06 -4.17994760E-05 -9.63805950E-06 -1.26142958E-04
  3.05489194E-05  3.81384664E-04  9.47960046E-04 -2.42845210E-05 -6.62859950E-05
 -2.33731841E-05 -8.52275915E-05 -9.41489236E-04  6.38205887E-04  2.64909027E-05
 -7.42212593E-05 -2.54894661E-04  3.08265330E-05 -7.32660202E-04  2.98180558E-04
  2.95464882E-04 -5.55474159E-05  1.26752984E-05 -6.56061062E-05 -7.57369260E-05
 -1.32862542E-04  1.15948472E-03 -5.72295513E-03  4.18192439E-05  1.61580014E-04
  9.32650394E-05 -6.95577394E-04 -3.23654527E-04 -7.32186525E-04 -2.45074719E-05
 -1.40064908E-03 -1.95786582E-03 -7.59822346E-05  4.15981553E-06  5.01809024E-05
 -8.14924470E-05  6.65676325E-05  3.10312349E-04 -4.11328208E-05 -3.31410290E-04
  3.82390800E-04 -4.84648946E-04 -1.66608731E-05  6.30369022E-05  6.71222362E-05
 -3.13574371E-05 -1.32164390E-05  2.12770559E-05  6.52360572E-05 -6.56063869E-05
 -7.57377513E-05 -1.32860755E-04  1.15947660E-03 -5.72251169E-03 -4.18173317E-05
  1.61579317E-04 -9.32665490E-05  6.95537689E-04 -3.23650647E-04  7.32198324E-04
  2.44231479E-05 -1.40058451E-03  1.95794291E-03 -7.59829682E-05  4.15861590E-06
 -5.01813135E-05 -8.14917535E-05 -6.65668261E-05  3.10322807E-04 -4.11366732E-05
  3.31420021E-04  3.82394458E-04  4.84633609E-04  1.66606192E-05 -6.30376854E-05
  6.71232013E-05  3.13572909E-05 -1.32188054E-05 -2.12775341E-05  6.52383271E-05
  6.45323044E-04  8.44369757E-04  2.00339899E-04 -9.20131558E-04  4.87229855E-03
  2.95993270E-05  9.33684554E-06 -1.75077075E-05 -8.32283710E-04 -1.69289022E-04
 -1.55852069E-05 -5.06261112E-04  6.83316515E-06  2.86217155E-03 -1.53916152E-05
 -3.97483703E-05 -1.62068987E-05 -2.27507955E-05  3.83235498E-05  1.94416701E-04
  3.86382368E-06  8.14554824E-05  2.13908944E-05 -3.60932238E-04  7.83357535E-06
  2.70113233E-05  4.70781942E-06 -9.67642521E-06  1.82955730E-05  7.45069752E-05
 -1.70583525E-06 -1.06086702E-02 -1.37930788E-02 -9.94188518E-04  4.84431483E-03
 -2.35235436E-02  2.51514729E-04  8.74410439E-05 -8.12188224E-06  1.49697960E-04
  5.75809920E-04 -1.22609925E-03 -6.49038151E-03 -1.46813026E-03  6.41514189E-04
  6.76512647E-06  8.08650464E-06  6.08831947E-05  3.69479943E-05  4.62056774E-05
  8.72196110E-05  1.32029817E-04 -4.50239354E-04 -5.90643009E-04 -7.81566336E-04
 -1.19718366E-04  1.53185857E-04  1.08779393E-04  1.36050098E-04  3.36537568E-04
 -6.94333250E-05 -3.00740946E-04 -1.46365940E-04 -6.26549536E-04  4.98777605E-04
 -2.98573101E-04 -1.67453214E-04  6.71012055E-05 -3.32031318E-06  4.42786233E-04
  1.95478134E-03 -1.99493187E-04 -9.99768156E-05 -4.00108882E-05  3.30256389E-01
  4.29899413E-01  2.72769848E-02 -2.10920434E-02  3.24810482E-02  1.86855236E-04
 -3.14512229E-04  3.53790634E-04  3.21457309E-04  2.52054828E-03 -2.59268550E-03
 -3.32718200E-03 -8.44290061E-03  2.34032234E-03 -6.35406689E-05 -6.55569959E-05
  3.50822088E-05  1.70449480E-05 -3.92699644E-05  1.58134070E-03 -6.63238810E-04
  8.00565462E-04 -1.76025939E-03 -7.81345424E-04 -1.51417958E-05  2.28525185E-04
 -7.22340437E-04 -1.96443269E-04  2.83132844E-04  4.56905405E-05 -3.31225775E-04
  3.30262639E-01  4.29907550E-01  2.72774959E-02 -2.10924911E-02  3.24819157E-02
 -1.86852573E-04 -3.14518189E-04 -3.53792133E-04 -3.21426931E-04  2.52059980E-03
  2.59275040E-03  3.32707792E-03 -8.44295913E-03 -2.34036033E-03 -6.35404880E-05
 -6.55572461E-05 -3.50837910E-05  1.70455801E-05  3.92708116E-05  1.58136306E-03
 -6.63250727E-04 -8.00570862E-04 -1.76027443E-03  7.81360057E-04  1.51606460E-05
 -2.28536229E-04 -7.22348694E-04  1.96441922E-04  2.83132606E-04 -4.57030307E-05
 -3.31227679E-04  6.45313877E-04  8.44357678E-04  2.00346929E-04 -9.20150049E-04
  4.87215122E-03 -2.96002966E-05  9.33914823E-06  1.75074292E-05  8.32279240E-04
 -1.69323113E-04  1.55770369E-05  5.06307620E-04  6.81426753E-06 -2.86220901E-03
 -1.53916407E-05 -3.97480924E-05  1.62076940E-05 -2.27505823E-05 -3.83237239E-05
  1.94417072E-04  3.86448652E-06 -8.14524830E-05  2.14049354E-05  3.60939907E-04
 -7.83482370E-06 -2.70115261E-05  4.70986816E-06  9.67592227E-06  1.82951916E-05
 -7.45078783E-05 -1.70560069E-06  5.61348659E-05 -3.37371691E-04 -2.12794571E-03
  3.27910218E-05 -7.78651055E-05  2.36226800E-05 -4.39177665E-05  3.66946151E-04
  9.36192421E-04 -6.25599455E-05  2.75943686E-05 -2.00028328E-06  5.61350282E-05
 -3.37368356E-04 -2.12793221E-03 -3.27907554E-05 -7.78644850E-05 -2.36229476E-05
 -4.39169077E-05  3.66925110E-04  9.36157024E-04  6.25585713E-05  2.75921693E-05
  1.99764634E-06 -1.06087451E-02 -1.37931753E-02 -9.94204608E-04  4.84439786E-03
 -2.35236787E-02 -2.51516130E-04  8.74445564E-05  8.12216303E-06 -1.49714576E-04
  5.75802451E-04  1.22611280E-03  6.49044750E-03 -1.46817893E-03 -6.41488550E-04
  6.76617013E-06  8.08688425E-06 -6.08834221E-05  3.69476741E-05 -4.62048373E-05
  8.72066574E-05  1.32039629E-04  4.50235935E-04 -5.90649734E-04  7.81572473E-04
  1.19721303E-04 -1.53188451E-04  1.08784271E-04 -1.36051407E-04  3.36544239E-04
  6.94306972E-05 -3.00746177E-04 -1.46365414E-04 -6.26568673E-04  4.98769154E-04
  2.98577419E-04 -1.67455553E-04 -6.71012369E-05 -3.32044845E-06  4.42795651E-04
  1.95478468E-03  1.99495557E-04 -9.99800162E-05  4.00125814E-05 -3.97149326E-04
 -1.60692288E-03 -5.87640477E-04 -5.51200189E-04  1.18362231E-03 -2.52102111E-04
 -1.56068005E-04 -4.33052920E-03 -4.65737821E-03 -1.08315881E-04 -3.56308089E-04
  1.49012153E-03 -1.56063778E-04 -4.33047667E-03 -4.65728312E-03  1.08307326E-04
 -3.56307681E-04 -1.49009497E-03 -3.97153370E-04 -1.60695688E-03 -5.87715532E-04
  5.51208268E-04  1.18364713E-03  2.52095766E-04 -5.63635607E-05  7.68468868E-04
  2.12642069E-03 -1.10126189E-05  1.26979157E-04  1.27801011E-04 -5.63651485E-05
  7.68492153E-04  2.12643250E-03  1.10148047E-05  1.26979856E-04 -1.27802558E-04
  4.67995820E-05  4.64197566E-05  4.89807979E-04 -2.86557793E-03  1.80093866E-02
 -1.13159274E-04 -3.20146489E-05  1.79675641E-05  2.16785119E-03 -1.17651729E-04
  2.35054368E-04  2.06998849E-03  3.03072938E-03 -2.78455077E-03 -3.24004860E-05
 -4.37153366E-05  2.89192839E-06  1.81734715E-05 -2.00691615E-05  4.49191184E-04
 -3.70576005E-04 -1.12615817E-04 -4.22491558E-04  8.01969745E-04 -4.08800753E-05
 -2.26753180E-05  3.76390772E-05  2.29592873E-05 -8.93166634E-05 -8.33665329E-06
  1.50711096E-05 -4.67988959E-05 -4.64195150E-05 -4.89798837E-04  2.86555742E-03
 -1.80094804E-02 -1.13160652E-04  3.20203390E-05  1.79659760E-05  2.16785603E-03
  1.17621050E-04  2.35066875E-04  2.06998595E-03 -3.03074926E-03 -2.78452855E-03
  3.23994173E-05  4.37155619E-05  2.89110562E-06 -1.81750586E-05 -2.00707024E-05
 -4.49177206E-04  3.70576581E-04 -1.12610795E-04  4.22499622E-04  8.01974205E-04
 -4.08801921E-05 -2.26756978E-05 -3.76370401E-05  2.29599946E-05  8.93157808E-05
 -8.33730631E-06 -1.50702059E-05  5.85458923E-04  7.70311285E-04 -2.45309115E-04
  2.54698782E-03 -8.98247167E-03 -1.24889936E-06  5.05660182E-05 -4.80522285E-05
  1.04194799E-03 -7.92391541E-04  1.06240232E-03 -3.17958466E-03 -1.51931469E-03
  2.56286514E-03  2.97475279E-06 -1.46241440E-05 -4.31530116E-05  8.12896246E-06
  4.79470259E-06 -4.39581152E-04  4.84128781E-04  2.28237992E-05  4.91483773E-04
 -7.27481927E-04  6.27533000E-06 -2.64569805E-06  3.22040475E-05  3.30968197E-05
 -1.63719469E-05  1.01227945E-04 -1.11415181E-04 -1.02831260E-02 -1.33447517E-02
 -9.45126840E-04  2.79733296E-03 -1.25917164E-02  1.05152853E-04  9.40546028E-05
 -5.55874118E-05  9.88246017E-04  4.61916622E-04 -8.35084271E-04 -3.78368650E-03
 -1.82483479E-03  1.92814519E-04  2.87509956E-05  1.61340689E-05  2.47791024E-05
 -1.77215181E-05 -3.22666050E-05 -1.91548617E-04  2.43795596E-04 -1.55325201E-05
  1.09318337E-04 -1.94777644E-04 -2.42418466E-04  6.11059953E-05  1.14923321E-04
  1.90840003E-04  3.77829578E-04  5.04471939E-05 -2.73241062E-04 -2.61749530E-05
 -4.32560799E-04  7.00134580E-04 -1.25230744E-04 -1.15407510E-04  1.06350621E-04
 -2.45454081E-05  4.59533896E-04  6.53198934E-04 -1.33303260E-04 -1.49117792E-04
 -1.16373755E-04  3.30304415E-01  4.29925677E-01  2.75449554E-02 -2.75792365E-02
  6.36453180E-02 -1.14731882E-04 -2.05772639E-04  1.76404439E-04 -1.59380910E-03
  2.17838747E-03 -4.54457407E-03  8.21843109E-03 -9.62832389E-03  5.91637955E-03
 -1.99825210E-05  7.43876161E-06  7.51281983E-05 -1.66519386E-05  2.25859208E-05
  9.73598035E-04 -7.22143620E-04  4.80346462E-04 -1.23646829E-03 -1.27793836E-03
 -4.02940309E-04  3.94475607E-04 -6.30385773E-04  5.47951212E-04  1.27862126E-04
  4.49819137E-04 -2.35314465E-04 -3.30298172E-01 -4.29917552E-01 -2.75444296E-02
  2.75787846E-02 -6.36446855E-02 -1.14735833E-04  2.05766223E-04  1.76396239E-04
 -1.59382445E-03 -2.17835203E-03 -4.54451534E-03  8.21849659E-03  9.62816405E-03
  5.91626327E-03  1.99795778E-05 -7.43993415E-06  7.51284459E-05  1.66509610E-05
  2.25867813E-05 -9.73569179E-04  7.22140783E-04  4.80328258E-04  1.23643209E-03
 -1.27792260E-03 -4.02949664E-04  3.94473554E-04  6.30371191E-04  5.47946969E-04
 -1.27851114E-04  4.49820490E-04  2.35310415E-04 -5.85433791E-04 -7.70278896E-04
  2.45312048E-04 -2.54698050E-03  8.98250921E-03 -1.25010101E-06 -5.05662580E-05
 -4.80510039E-05  1.04195464E-03  7.92384475E-04  1.06239666E-03 -3.17958545E-03
  1.51931077E-03  2.56281709E-03 -2.97514154E-06  1.46230386E-05 -4.31528572E-05
 -8.12900771E-06  4.79474304E-06  4.39580460E-04 -4.84126075E-04  2.28213107E-05
 -4.91486860E-04 -7.27471139E-04  6.27591506E-06 -2.64594959E-06 -3.22046265E-05
  3.30974093E-05  1.63728773E-05  1.01226967E-04  1.11413454E-04 -1.72647805E-05
  4.28017132E-05  1.21472756E-03 -2.05924455E-05  3.08959039E-05  2.57829127E-05
  2.31127839E-05 -1.16257731E-03 -2.24407732E-03  7.13818325E-05 -8.63548424E-05
  9.86426043E-05  1.72653021E-05 -4.28044888E-05 -1.21475348E-03 -2.05937951E-05
 -3.08970271E-05  2.57827760E-05 -2.31126422E-05  1.16257811E-03  2.24409240E-03
  7.13826995E-05  8.63552114E-05  9.86418140E-05  1.02828149E-02  1.33443468E-02
  9.45102036E-04 -2.79725050E-03  1.25912931E-02  1.05148274E-04 -9.40540980E-05
 -5.55876136E-05  9.88235438E-04 -4.61898079E-04 -8.35053134E-04 -3.78354884E-03
  1.82479904E-03  1.92817950E-04 -2.87514584E-05 -1.61327335E-05  2.47778899E-05
  1.77227157E-05 -3.22675107E-05  1.91552260E-04 -2.43803164E-04 -1.55225389E-05
 -1.09329021E-04 -1.94769813E-04 -2.42414347E-04  6.11058235E-05 -1.14924205E-04
  1.90835659E-04 -3.77823070E-04  5.04506117E-05  2.73236355E-04  2.61733291E-05
  4.32555727E-04 -7.00137313E-04 -1.25226618E-04  1.15404451E-04  1.06347808E-04
  2.45454998E-05 -4.59521528E-04 -6.53149078E-04 -1.33300040E-04  1.49116013E-04
 -1.16372653E-04 -2.69715363E-04 -1.67005231E-03 -1.94879302E-03 -2.18372366E-04
  1.29691036E-03  1.69968384E-07  7.59351107E-05  4.05891331E-03  7.69393406E-03
  4.28438440E-04  4.40922041E-04 -1.33208429E-03 -7.59370505E-05 -4.05898971E-03
 -7.69401257E-03  4.28439587E-04 -4.40937296E-04 -1.33210676E-03  2.69707921E-04
  1.67002966E-03  1.94879578E-03 -2.18364928E-04 -1.29688849E-03  1.82370586E-07
  5.15342142E-06  4.23350446E-04  1.09339948E-03 -5.15390178E-05 -2.68840291E-05
 -6.61595127E-06 -5.15323551E-06 -4.23347964E-04 -1.09335889E-03 -5.15389589E-05
  2.68857424E-05 -6.61715477E-06  3.30234731E-01  4.30107145E-01  2.76943764E-02
 -1.81126248E-02  2.72479591E-02  2.24133395E-04  3.40722624E-04 -1.98344599E-04
 -2.52100185E-03 -6.00855612E-04  5.10566558E-04 -4.95239125E-03  6.43832566E-03
 -5.37174125E-03  1.74735806E-04  9.70025043E-05  4.64241086E-05  5.51465606E-04
 -1.67568241E-04  3.31382068E-03  1.84123658E-03 -6.42369146E-04 -1.90350214E-03
 -5.49603113E-04  4.67368280E-04  2.90094509E-04  1.04442595E-04  2.69205425E-04
  1.18519973E-04 -2.54475729E-04  1.26890922E-04  3.30273572E-01  4.30157694E-01
  2.76974529E-02 -1.81129129E-02  2.72539852E-02 -2.24100581E-04  3.40762826E-04
  1.98377250E-04  2.51892955E-03 -6.01036069E-04 -5.09770584E-04  4.95145579E-03
  6.43890107E-03  5.37251669E-03  1.74776810E-04  9.69179750E-05 -4.64248074E-05
  5.51595347E-04  1.67594452E-04  3.31403427E-03  1.84044321E-03  6.42359826E-04
 -1.90328242E-03  5.49448199E-04 -4.67488684E-04 -2.90176349E-04  1.04458296E-04
 -2.69085939E-04  1.18508072E-04  2.54412393E-04  1.26882338E-04 -5.43599524E-03
 -7.05402292E-03  5.13093642E-04 -9.74979140E-04 -1.50326542E-02  3.67143766E-04
 -1.50621895E-05  1.33657570E-05 -2.64554658E-03 -7.76758767E-04  8.81825964E-04
 -6.37315418E-03  1.57826064E-03  1.62300749E-03  2.51358680E-05 -7.04970757E-05
  3.95722338E-05 -6.08801835E-05  5.99619299E-05  1.23962425E-03 -4.25637271E-04
 -4.74698684E-04 -1.17493850E-03  9.18078753E-04  1.89595235E-04  3.03682093E-04
 -9.86083402E-05 -2.95196582E-04  3.11882080E-04 -3.17924565E-04  4.09220310E-04
  2.19909705E-04  3.30714096E-04 -5.24400768E-04  2.49826708E-03 -1.57525011E-03
 -4.14351382E-05  1.13853050E-04  2.67983078E-05 -2.55538689E-05 -8.33995929E-04
 -7.32934178E-04 -2.38348034E-03  3.03199962E-03 -3.83583812E-03 -4.11615388E-07
 -1.29120949E-05 -1.22177536E-05 -4.48354751E-05 -9.36878581E-06 -6.08888903E-04
  2.74254162E-04  4.20730371E-05  1.77157579E-04 -2.38365720E-06 -3.18788236E-05
  2.95791841E-06  3.72434828E-05 -4.36126992E-06  1.26751556E-05  3.15816421E-05
  4.39061268E-05  2.33725066E-05 -9.51322326E-04 -2.58408219E-03 -9.05649854E-05
  1.10431742E-04 -4.32783232E-05 -5.12849896E-05  1.55178033E-03  1.46951506E-03
  6.47667979E-05 -2.82729093E-05 -1.46619200E-04  8.36789313E-05  1.07891374E-04
 -2.44585977E-05  1.03203732E-03 -2.33046260E-03  4.45398689E-06 -9.42588761E-06
 -3.74171246E-05 -1.83430507E-05 -1.71095152E-04 -2.53292721E-04  1.10567504E-03
  2.71401682E-03 -6.00202797E-04 -4.97197138E-05  4.70751502E-06  2.20233286E-05
 -7.80572384E-05 -2.41821121E-05  5.02944083E-04 -9.34962104E-05  2.66070144E-04
  4.56056955E-04  4.97921035E-05 -4.64643204E-06  3.55442059E-05 -6.40314642E-05
  3.12992532E-05 -1.70393751E-05 -2.14395197E-05 -4.18215871E-05  8.36773884E-05
  1.07887317E-04 -2.43929717E-05  1.03168630E-03 -2.32905681E-03 -4.44698810E-06
 -9.43270609E-06  3.74169406E-05  1.82374091E-05 -1.70988853E-04  2.53303494E-04
 -1.10591065E-03  2.71352305E-03  5.99938278E-04 -4.97193762E-05  4.70987110E-06
 -2.20253042E-05 -7.80568331E-05  2.41788275E-05  5.02952955E-04 -9.34624869E-05
 -2.66066072E-04  4.56055759E-04 -4.97257405E-05  4.64237287E-06 -3.55396985E-05
 -6.40272888E-05 -3.12989662E-05 -1.70513770E-05  2.14441590E-05 -4.18219144E-05
 -5.43660559E-03 -7.05481323E-03  5.12997878E-04 -9.74161706E-04 -1.50332821E-02
 -3.67158894E-04 -1.50693917E-05 -1.33713023E-05  2.64507916E-03 -7.76869090E-04
 -8.81967751E-04  6.37339029E-03  1.57848157E-03 -1.62307166E-03  2.51423757E-05
 -7.05053766E-05 -3.95695238E-05 -6.08754629E-05 -5.99687409E-05  1.23953337E-03
 -4.25582117E-04  4.74674241E-04 -1.17494838E-03 -9.17983752E-04 -1.89624938E-04
 -3.03698684E-04 -9.86162183E-05  2.95231700E-04  3.11907427E-04  3.17946638E-04
  4.09244367E-04 -6.82424681E-05 -1.30134451E-03 -7.01273954E-04  4.40486167E-04
  9.77668166E-05  1.18266329E-04 -1.39558351E-05  1.88174805E-05  1.91678522E-03
  1.96570128E-04  2.84829365E-05 -4.24069975E-05 -6.82590791E-05 -1.30136940E-03
 -7.01314635E-04 -4.40475076E-04  9.77453945E-05 -1.18251192E-04 -1.39601508E-05
  1.88022631E-05  1.91666297E-03 -1.96553290E-04  2.84614933E-05  4.24012370E-05
  2.19938122E-04  3.30757688E-04 -5.24457841E-04  2.49841322E-03 -1.57636045E-03
  4.14463682E-05  1.13859087E-04 -2.68010440E-05  2.54707445E-05 -8.33867329E-04
  7.32992957E-04  2.38380791E-03  3.03220233E-03  3.83598094E-03 -4.04590531E-07
 -1.29135468E-05  1.22172629E-05 -4.48347991E-05  9.35959969E-06 -6.08923814E-04
  2.74228353E-04 -4.20533656E-05  1.77211747E-04  2.35624561E-06  3.18797955E-05
 -2.95381673E-06  3.72443031E-05  4.36345937E-06  1.26700783E-05 -3.15826192E-05
  4.39102932E-05  2.33710306E-05 -9.51334258E-04 -2.58415243E-03  9.05657388E-05
  1.10431390E-04  4.32835152E-05 -5.12824808E-05  1.55184351E-03  1.46967884E-03
 -6.47638798E-05 -2.82692800E-05  1.46620482E-04  9.94671261E-05  9.73513096E-05
 -1.82453275E-03  3.06107294E-06  2.45291261E-06 -1.06610720E-05  4.98230901E-06
 -6.12182566E-04  1.07778296E-04 -9.96080054E-06  5.14239912E-05  1.88651233E-04
  4.98047619E-06 -6.12209356E-04  1.07848427E-04  9.95926600E-06  5.14350796E-05
 -1.88670157E-04  9.94653015E-05  9.73472362E-05 -1.82439069E-03 -3.06458718E-06
  2.45331756E-06  1.06634400E-05 -3.72596758E-04 -4.25494651E-03 -1.03678748E-03
 -1.12814387E-04 -1.04426773E-05 -1.67603228E-03 -3.72569535E-04 -4.25469164E-03
 -1.03628324E-03  1.12773036E-04 -1.04409172E-05  1.67586756E-03  3.30414725E-01
  4.30019110E-01  2.62060547E-02 -2.76158576E-03  5.12385809E-02 -2.77646611E-04
  3.39809554E-04 -2.78103815E-04  1.72160316E-02 -1.35909704E-03 -6.60565234E-03
  7.85296662E-03  5.11059058E-03 -6.20726821E-03  3.21507498E-04 -7.06438040E-04
 -2.13218982E-05  1.12330621E-03 -2.60691809E-04  1.78722888E-03 -6.48127939E-03
 -1.74213748E-05  1.75754689E-03  1.33524676E-03  1.01198880E-03  7.33034698E-04
  1.03169580E-04 -9.94260412E-04 -1.02113202E-04  5.49876294E-04 -5.31106995E-05
 -3.30375902E-01 -4.29968546E-01 -2.62027905E-02  2.75944637E-03 -5.12354225E-02
 -2.77674122E-04 -3.39767291E-04 -2.78081923E-04  1.72163270E-02  1.35900766E-03
 -6.60568872E-03  7.85351096E-03 -5.10984585E-03 -6.20665822E-03 -3.21489391E-04
  7.06450909E-04 -2.13250136E-05 -1.12324085E-03 -2.60668246E-04 -1.78682102E-03
  6.48150183E-03 -1.73469777E-05 -1.75777987E-03  1.33529928E-03  1.01193664E-03
  7.32993175E-04 -1.03160197E-04 -9.94292583E-04  1.02127112E-04  5.49908746E-04
  5.31255559E-05 -5.18341432E-03 -6.70877057E-03 -7.55634687E-04  6.79763680E-03
 -5.71023576E-03  1.45282968E-04 -7.15853254E-05  3.57862912E-05  3.80785659E-03
 -8.56342641E-04  1.23904927E-03 -2.29299594E-03  1.89613162E-03  7.44362897E-04
  6.42707645E-05 -8.00618840E-05 -1.53688917E-05  4.51642997E-05  7.61490729E-05
 -7.49860746E-04  5.48749070E-04  1.44967191E-04 -2.10974143E-04 -7.65866667E-04
  2.47225059E-04  1.76598854E-04 -8.30404382E-05 -2.73224194E-04  2.15284621E-04
 -1.75427678E-04  2.43494596E-04  2.28293772E-04  3.52769150E-04 -4.75241965E-04
  1.16229945E-03 -9.96921445E-03 -9.19768722E-05  5.07048950E-05  1.06076103E-05
  6.99586472E-04  1.13325257E-03 -5.03676395E-04 -2.84666076E-03  1.71478187E-03
 -1.09276905E-03  6.57674395E-05 -2.03888436E-05  8.01230711E-06  1.37521103E-06
  8.07145740E-05 -3.84482565E-04 -2.10872462E-04 -2.42740984E-04  4.85115503E-04
  2.38353423E-04 -1.52192984E-05 -3.92670620E-05  3.72917967E-06 -1.67525448E-05
 -4.37251963E-05  6.07908388E-06  3.57618038E-05 -2.04211122E-05 -1.01064048E-04
 -5.25194400E-04 -3.42528065E-06 -8.28509998E-06 -4.65421506E-05  1.86737924E-05
  6.62344798E-04  1.39481274E-03 -2.21003357E-05  2.13988493E-05 -3.18265352E-05
 -2.58720991E-05 -5.76564915E-05  5.97436011E-04 -3.33344502E-03  1.41352830E-02
 -6.21952826E-05 -5.37962764E-05  1.60760685E-06  8.78291365E-04  8.97500398E-04
 -3.64348176E-04  2.30317586E-03 -5.15596712E-03  2.13180753E-03  2.26892635E-06
  1.61318622E-05  2.18542424E-05  8.54319230E-06  3.11250312E-05  1.79383279E-04
  2.15886457E-04  6.76386170E-05 -9.73706899E-05 -6.25638611E-04  4.37221946E-05
 -2.66023110E-05  1.24768220E-07 -1.04614772E-06 -9.75826762E-05 -3.99846355E-05
 -6.75893044E-06  2.58810853E-05  5.76682938E-05 -5.97440014E-04  3.33356435E-03
 -1.41355738E-02 -6.21959125E-05  5.37953765E-05  1.61260912E-06  8.78297939E-04
 -8.97527224E-04 -3.64321041E-04  2.30304543E-03  5.15628716E-03  2.13183399E-03
 -2.27489082E-06 -1.61315163E-05  2.18513517E-05 -8.55257910E-06  3.11279935E-05
 -1.79325556E-04 -2.15894478E-04  6.76095293E-05  9.74279314E-05 -6.25649139E-04
  4.37230473E-05 -2.66068334E-05 -1.31078651E-07 -1.04955792E-06  9.75803177E-05
 -3.99821345E-05  6.75407231E-06  5.18278170E-03  6.70795017E-03  7.55694611E-04
 -6.79772364E-03  5.70850117E-03  1.45239499E-04  7.15837782E-05  3.57845306E-05
  3.80816548E-03  8.56232556E-04  1.23895893E-03 -2.29226329E-03 -1.89594557E-03
  7.44149740E-04 -6.42667280E-05  8.00539452E-05 -1.53731981E-05 -4.51719069E-05
  7.61408716E-05  7.50008871E-04 -5.48807219E-04  1.45018115E-04  2.10833301E-04
 -7.65971172E-04  2.47204316E-04  1.76559854E-04  8.30264826E-05 -2.73191601E-04
 -2.15246747E-04 -1.75391630E-04 -2.43443261E-04 -1.42399253E-04 -2.43628954E-04
 -1.77417704E-04 -9.29778928E-05 -1.94991859E-04 -1.26358777E-04 -3.93096903E-05
 -2.09042992E-04 -1.00337855E-03 -1.24343625E-04 -1.83827845E-04  6.22204078E-05
  1.42390379E-04  2.43471019E-04  1.77334058E-04 -9.30306462E-05  1.95003211E-04
 -1.26372110E-04  3.93061846E-05  2.09034484E-04  1.00361052E-03 -1.24367900E-04
  1.83832213E-04  6.22236163E-05 -2.28268579E-04 -3.52730877E-04  4.75179741E-04
 -1.16201890E-03  9.96902652E-03 -9.19712670E-05 -5.06905965E-05  1.06041437E-05
  6.99587967E-04 -1.13336028E-03 -5.03585093E-04 -2.84637463E-03 -1.71441593E-03
 -1.09230473E-03 -6.57676598E-05  2.03875495E-05  8.01378436E-06 -1.38058056E-06
  8.07154992E-05  3.84409862E-04  2.10901966E-04 -2.42746831E-04 -4.85094523E-04
  2.38362860E-04 -1.52152187E-05 -3.92673577E-05 -3.72448261E-06 -1.67518227E-05
  4.37271656E-05  6.07587661E-06 -3.57570135E-05  2.04240068E-05  1.00950841E-04
  5.24883936E-04 -3.41496696E-06  8.29790136E-06 -4.65370973E-05 -1.86804796E-05
 -6.62151799E-04 -1.39463548E-03 -2.21090366E-05 -2.14030537E-05 -3.18077357E-05
 -1.61902469E-05 -7.47236563E-05  1.42409873E-03  2.36585401E-05  1.74060294E-05
 -9.49625242E-06 -5.66042678E-05  4.13165596E-04  1.04034547E-03  1.20267881E-05
  6.68339215E-05  6.08470746E-05  5.66041894E-05 -4.13223514E-04 -1.04031131E-03
  1.20295323E-05 -6.68296100E-05  6.08266507E-05  1.62021730E-05  7.47429293E-05
 -1.42430687E-03  2.36573606E-05 -1.74071953E-05 -9.49496253E-06  2.45138870E-04
  2.18744640E-03  4.42631619E-03  4.28949034E-04  4.78288072E-05  1.38830642E-03
 -2.45182484E-04 -2.18794074E-03 -4.42644533E-03  4.28968944E-04 -4.78343370E-05
  1.38850049E-03 -4.56738728E-02 -9.64048419E-02  1.46202027E-01  1.35212423E-01
  3.25300173E-02  1.46814907E-02  1.93351315E-02 -2.83483664E-02  6.28063853E-03
  1.44453532E-02 -1.42495657E-02 -5.40657790E-07  2.51718440E-03  3.34624140E-03
  2.87418686E-04 -1.94682796E-03 -1.01443483E-03  4.52633203E-03 -1.46510387E-03
 -4.24245590E-03 -1.22232468E-03 -9.48825751E-04  6.49295887E-03 -1.56876611E-03
  1.46205049E-03  6.89663816E-04 -1.26535979E-04 -1.47214300E-03  4.87805368E-04
  4.19819199E-04  1.10040449E-03 -4.56737657E-02 -9.64046156E-02  1.46201682E-01
  1.35212124E-01  3.25298014E-02 -1.46817081E-02  1.93349813E-02  2.83484206E-02
 -6.28076871E-03  1.44452978E-02  1.42495900E-02  5.54370929E-07  2.51719158E-03
 -3.34628800E-03  2.87434824E-04 -1.94683862E-03  1.01442564E-03  4.52632928E-03
  1.46507223E-03 -4.24243627E-03 -1.22232096E-03  9.48826794E-04  6.49293155E-03
  1.56870594E-03 -1.46204941E-03 -6.89651011E-04 -1.26529207E-04  1.47215044E-03
  4.87800739E-04 -4.19810762E-04  1.10039714E-03 -3.71085234E-02 -7.83083134E-02
  1.17465995E-01  1.23086723E-01 -6.20259215E-03  2.68623166E-02  1.11083876E-02
  6.40305184E-03  2.15587106E-02  1.06318071E-02  4.28829591E-03  2.18235996E-04
 -7.82822682E-04 -1.02686967E-03 -1.47945552E-03  7.76396391E-04  1.68404866E-04
  7.50313319E-04 -4.71942387E-04 -4.19692412E-03  2.15201768E-03  9.87531160E-04
  7.19922172E-04 -1.06736349E-03 -1.31943231E-03 -7.77415876E-04 -7.96963159E-04
  4.64887750E-04  5.37972700E-05  6.01351697E-04 -1.84015451E-03 -3.28051650E-02
 -6.92789116E-02  1.04954634E-01  1.05363457E-01  2.06028238E-02  1.65292422E-02
 -1.35034191E-02 -5.35845099E-03  1.35369393E-02 -1.05319609E-02 -3.47020148E-03
  1.90157901E-03 -4.73875865E-03 -7.89600721E-04 -1.33900831E-03 -5.20343825E-04
 -4.34898816E-05 -6.87317566E-04  1.79402731E-04 -2.19359990E-03 -1.76252089E-03
  2.95964502E-04 -2.34383806E-03  1.84805464E-03  1.18684753E-03 -4.12740036E-04
  6.94359765E-04 -2.48792003E-04 -2.68521544E-04 -3.81885748E-04  1.57325885E-03
  1.96603940E-02  2.32247125E-02  2.21092430E-03  3.36026262E-03 -1.64255470E-03
  1.28699146E-03  2.18781219E-02  2.33064599E-02  3.38481329E-03  1.07941606E-03
 -1.25013254E-03 -3.62811214E-03 -3.08600599E-02 -6.51084483E-02  9.79360405E-02
  1.01302166E-01  7.95589644E-03  6.89636303E-04 -1.31392985E-02  1.09460304E-02
  1.10809698E-03 -1.13239302E-02  1.07849689E-02 -4.22921774E-04 -1.47131206E-03
  2.32492050E-03 -6.69107311E-04  2.01781947E-04 -4.73637185E-04  8.84014726E-04
  8.53730027E-04 -2.68577752E-03  9.28602811E-04 -1.95833215E-03  2.42216415E-03
  2.35420724E-03 -9.65488238E-04  4.45132600E-04 -2.34830279E-04  8.78487967E-04
  6.32421940E-04  9.14574211E-04 -8.28836375E-04 -3.08599671E-02 -6.51082533E-02
  9.79357654E-02  1.01301718E-01  7.95656797E-03 -6.89791068E-04 -1.31392485E-02
 -1.09459869E-02 -1.10814464E-03 -1.13239172E-02 -1.07848541E-02  4.22758160E-04
 -1.47156558E-03 -2.32496638E-03 -6.69106539E-04  2.01794310E-04  4.73635884E-04
  8.84015488E-04 -8.53717976E-04 -2.68575870E-03  9.28582209E-04  1.95830678E-03
  2.42214129E-03 -2.35419055E-03  9.65490801E-04 -4.45135859E-04 -2.34830324E-04
 -8.78474166E-04  6.32413121E-04 -9.14575812E-04 -8.28837321E-04 -3.71082662E-02
 -7.83077702E-02  1.17465184E-01  1.23085960E-01 -6.20271034E-03 -2.68621420E-02
  1.11082908E-02 -6.40307478E-03 -2.15586112E-02  1.06317486E-02 -4.28831998E-03
 -2.18189706E-04 -7.82928846E-04  1.02683744E-03 -1.47943261E-03  7.76393839E-04
 -1.68400567E-04  7.50327331E-04  4.71938236E-04 -4.19689198E-03  2.15202924E-03
 -9.87525236E-04  7.19930548E-04  1.06736970E-03  1.31942392E-03  7.77402381E-04
 -7.96956834E-04 -4.64890360E-04  5.37959602E-05 -6.01359356E-04 -1.84013536E-03
  2.10254758E-02  2.52747081E-02  4.64946369E-03 -3.55749332E-03  1.93103985E-03
  1.34867481E-03  2.44444412E-02  2.83104621E-02  5.61644083E-03 -1.66159190E-03
  1.41060110E-03 -4.19085092E-03  2.10255912E-02  2.52748322E-02  4.64953326E-03
  3.55750879E-03  1.93104882E-03 -1.34868406E-03  2.44445871E-02  2.83106117E-02
  5.61644106E-03  1.66160654E-03  1.41061099E-03  4.19087110E-03 -3.28049360E-02
 -6.92784283E-02  1.04953913E-01  1.05362693E-01  2.06026803E-02 -1.65292362E-02
 -1.35031558E-02  5.35831815E-03 -1.35368970E-02 -1.05318052E-02  3.47010679E-03
 -1.90156905E-03 -4.73875379E-03  7.89573604E-04 -1.33899998E-03 -5.20336551E-04
  4.34958152E-05 -6.87302416E-04 -1.79405309E-04 -2.19359352E-03 -1.76248705E-03
 -2.95948034E-04 -2.34381683E-03 -1.84803848E-03 -1.18683415E-03  4.12747677E-04
  6.94348740E-04  2.48787042E-04 -2.68519515E-04  3.81892762E-04  1.57324475E-03
  1.96602428E-02  2.32245391E-02  2.21092960E-03 -3.36024121E-03 -1.64253162E-03
 -1.28699017E-03  2.18780084E-02  2.33063423E-02  3.38479825E-03 -1.07942246E-03
 -1.25011727E-03  3.62809398E-03  1.87587742E-02  2.11337426E-02  3.99793173E-03
  8.93776442E-04 -3.39492725E-03  8.51985218E-04  2.24006099E-02  2.73537509E-02
  4.93532160E-03  6.17654668E-04  3.99802803E-04 -4.47181758E-03  2.24007062E-02
  2.73539825E-02  4.93545478E-03 -6.17665939E-04  3.99820642E-04  4.47184553E-03
  1.87587258E-02  2.11336992E-02  3.99799031E-03 -8.93784447E-04 -3.39492172E-03
 -8.51964928E-04  2.77227492E-02  3.12303826E-02 -3.01127248E-03  5.01884035E-04
  6.46554915E-04  5.41068978E-03  2.77228291E-02  3.12304625E-02 -3.01124604E-03
 -5.01906788E-04  6.46568321E-04 -5.41070140E-03 -1.82145989E-02 -3.86338851E-02
  6.13393257E-02  4.24274185E-02 -9.73156148E-03 -4.87326563E-02  1.53636726E-02
 -6.52935156E-03 -3.69541802E-02  7.53414001E-03  2.22136776E-03 -2.06975588E-02
  1.79558157E-03  1.00213186E-02 -1.47484811E-04  1.91477841E-03 -6.07660188E-04
  9.67551387E-04 -2.63509309E-03  4.45714087E-04  4.19320568E-03  6.36502777E-05
 -4.19521653E-04 -4.13462768E-03  4.26848836E-04  5.32076994E-04 -6.75384516E-06
 -1.44428097E-04  6.09425816E-04 -5.33401570E-04  4.44019056E-04  1.82147752E-02
  3.86342590E-02 -6.13399067E-02 -4.24279656E-02  9.73141722E-03 -4.87324552E-02
 -1.53635802E-02 -6.52951947E-03 -3.69540997E-02 -7.53409751E-03  2.22126980E-03
 -2.06975336E-02 -1.79558219E-03  1.00213744E-02  1.47467337E-04 -1.91477298E-03
 -6.07659857E-04 -9.67576441E-04 -2.63508172E-03 -4.45720086E-04 -4.19320311E-03
  6.36585291E-05  4.19495363E-04 -4.13461817E-03  4.26852611E-04  5.32070627E-04
  6.74947974E-06 -1.44436267E-04 -6.09427304E-04 -5.33402507E-04 -4.44015192E-04
 -4.80717630E-02 -1.01795555E-01  1.54119731E-01  1.66433675E-01  8.28812031E-03
  1.10928730E-02  2.36308937E-02  7.46329690E-03  1.37319818E-02  1.82939554E-02
  6.97321749E-03 -5.24883481E-04  4.88936607E-03 -7.83068419E-03 -1.24962802E-03
  6.32035517E-04  3.05388614E-04 -7.04331659E-04 -2.64828999E-04 -3.44049777E-03
  3.87427529E-03  5.53878814E-04 -1.43125161E-03 -1.05335005E-03 -2.01953442E-03
 -6.40469157E-04 -1.09762174E-03  7.33686958E-04 -3.90235028E-05  5.19455398E-04
 -2.25471100E-03 -4.69516161E-02 -9.94304325E-02  1.50810249E-01  1.63614508E-01
  2.53651808E-02  5.64093619E-03 -2.25018235E-02 -5.64801819E-03  9.31849127E-03
 -1.66471229E-02 -6.18262463E-03 -2.14144772E-04 -4.12304278E-03  3.98620905E-03
 -1.23277922E-03 -2.80798704E-04  8.15098344E-05 -1.65435955E-03  1.95802345E-04
 -3.36704049E-03 -3.11144592E-03 -2.69308094E-04 -4.45477121E-03  3.33683748E-03
  1.92135379E-03 -3.28014831E-04  1.03032197E-03 -3.56621474E-04 -5.21459107E-04
 -3.30613548E-04  2.42996700E-03  3.38602134E-02  3.98796017E-02  3.75742106E-03
  5.05806577E-03 -2.96828352E-03  2.16644385E-03  3.37585442E-02  3.72572963E-02
  3.04719303E-03  7.67398256E-04 -1.94741773E-03 -5.58329231E-03 -1.91375917E-02
 -4.05049990E-02  6.14715832E-02  6.83730037E-02 -2.53835710E-02 -3.70043895E-02
 -1.44088106E-02  3.37573534E-03 -2.00354997E-02 -1.08153157E-02  5.03819132E-03
 -1.66974692E-02  1.50247107E-03 -6.99547820E-03 -6.36844854E-04 -1.66869406E-03
 -6.80772531E-04 -3.58977086E-04  1.87437951E-03  6.09933283E-05  5.45056008E-05
 -4.99342385E-04  9.97652637E-04  4.26005581E-03 -6.19469825E-04  6.24326109E-04
 -1.17038346E-04  5.60468595E-04  5.91098881E-04  5.28471560E-04 -2.37997191E-04
  1.91379221E-02  4.05056981E-02 -6.14726380E-02 -6.83741563E-02  2.53836410E-02
 -3.70042711E-02  1.44088554E-02  3.37577751E-03 -2.00354080E-02  1.08154074E-02
  5.03824386E-03 -1.66973631E-02 -1.50249758E-03 -6.99548806E-03  6.36852553E-04
  1.66867724E-03 -6.80770079E-04  3.58969689E-04  1.87438617E-03 -6.09922510E-05
 -5.45363905E-05 -4.99352888E-04 -9.97670303E-04  4.26008056E-03 -6.19484730E-04
  6.24335660E-04  1.17041053E-04  5.60476674E-04 -5.91099665E-04  5.28481901E-04
  2.38006936E-04  4.80718116E-02  1.01795657E-01 -1.54119897E-01 -1.66433844E-01
 -8.28803446E-03  1.10928332E-02 -2.36308995E-02  7.46335325E-03  1.37320020E-02
 -1.82939811E-02  6.97326738E-03 -5.24842686E-04 -4.88927538E-03 -7.83073031E-03
  1.24961262E-03 -6.32033636E-04  3.05383584E-04  7.04313564E-04 -2.64833826E-04
  3.44047130E-03 -3.87430258E-03  5.53882417E-04  1.43123345E-03 -1.05335020E-03
 -2.01953899E-03 -6.40456512E-04  1.09762172E-03  7.33696409E-04  3.90245875E-05
  5.19466436E-04  2.25470352E-03 -3.33299108E-02 -4.01508456E-02 -7.68614677E-03
  4.73257969E-03 -3.38881901E-03 -2.35372986E-03 -3.37475924E-02 -3.75575101E-02
 -2.44961462E-03  1.06735603E-03 -2.03038236E-03  5.54348423E-03  3.33298210E-02
  4.01507215E-02  7.68611151E-03  4.73256315E-03  3.38880883E-03 -2.35372517E-03
  3.37475347E-02  3.75574544E-02  2.44962722E-03  1.06736589E-03  2.03038095E-03
  5.54347146E-03  4.69517644E-02  9.94307464E-02 -1.50810728E-01 -1.63615044E-01
 -2.53656361E-02  5.64117342E-03  2.25015677E-02 -5.64794268E-03  9.31865273E-03
  1.66470095E-02 -6.18257104E-03 -2.14109955E-04  4.12304778E-03  3.98614344E-03
  1.23278074E-03  2.80800255E-04  8.14976343E-05  1.65434253E-03  1.95808301E-04
  3.36707749E-03  3.11143573E-03 -2.69317072E-04  4.45479895E-03  3.33685936E-03
  1.92135521E-03 -3.28032608E-04 -1.03031660E-03 -3.56617536E-04  5.21459050E-04
 -3.30631687E-04 -2.42997423E-03 -3.38603025E-02 -3.98797031E-02 -3.75738215E-03
  5.05808712E-03  2.96827093E-03  2.16646097E-03 -3.37587155E-02 -3.72574846E-02
 -3.04721419E-03  7.67424385E-04  1.94741173E-03 -5.58332064E-03  1.40276214E-02
  1.84100152E-02  1.93398379E-03 -5.90477852E-04 -3.12208699E-03  5.16567860E-04
 -1.27620866E-02 -1.55550121E-02 -4.42830835E-03 -1.98053139E-03 -4.19451624E-05
  2.23226793E-03  1.27618520E-02  1.55547627E-02  4.42824147E-03 -1.98053559E-03
  4.19480457E-05  2.23223030E-03 -1.40278814E-02 -1.84103428E-02 -1.93406095E-03
 -5.90456863E-04  3.12213840E-03  5.16560560E-04 -1.03463025E-02 -1.03534288E-02
  1.15253448E-03 -1.97446540E-03 -4.04233738E-04 -1.59646528E-03  1.03461161E-02
  1.03532277E-02 -1.15249524E-03 -1.97447284E-03  4.04239040E-04 -1.59642435E-03
  4.55557542E-02  9.64882135E-02 -1.47937007E-01 -1.47043614E-01 -1.09829058E-02
 -3.04545779E-02 -3.03586976E-03  2.95412869E-02 -1.19391730E-02 -2.14331299E-03
  1.66687569E-02 -6.23263583E-03  4.83590674E-03 -1.20230079E-03 -1.28670454E-03
  2.81780848E-03  2.38194916E-04 -5.05556617E-03  8.08377184E-04  2.29685198E-03
  1.67607951E-03  1.21006786E-03 -8.34807344E-03  2.30633920E-03 -1.28777834E-03
 -9.33049512E-04 -1.39223664E-04  1.64197243E-03 -4.49539733E-04 -2.21946836E-04
 -8.23612276E-04  4.55557751E-02  9.64882586E-02 -1.47937100E-01 -1.47043516E-01
 -1.09831880E-02  3.04544353E-02 -3.03587378E-03 -2.95414077E-02  1.19389947E-02
 -2.14331206E-03 -1.66687686E-02  6.23266384E-03  4.83584301E-03  1.20229778E-03
 -1.28671419E-03  2.81781127E-03 -2.38187726E-04 -5.05556396E-03 -8.08370593E-04
  2.29681389E-03  1.67601819E-03 -1.21008512E-03 -8.34805904E-03 -2.30631357E-03
  1.28778215E-03  9.33042631E-04 -1.39230284E-04 -1.64197957E-03 -4.49539197E-04
  2.21939517E-04 -8.23610615E-04  1.68926716E-02  3.57732295E-02 -5.39547498E-02
 -5.88042752E-02 -1.30638873E-02 -2.63296018E-02  2.64521424E-02 -4.19565163E-03
 -1.64044056E-02  1.33069342E-02 -2.27769311E-03 -4.27320466E-03  5.92007964E-03
 -4.27920654E-03  2.40136099E-04 -6.80329437E-04  3.16669178E-04 -2.79077618E-03
  1.32766770E-03  2.05190867E-03 -2.38079971E-04 -7.52877649E-04 -2.80246905E-03
  2.47344831E-03  5.83547387E-04  4.12957884E-04  2.74668676E-04 -1.49126231E-04
 -8.14378750E-05 -7.72531375E-04  1.10312579E-03 -2.40402847E-02 -5.09057660E-02
  7.72667852E-02  8.26256888E-02  3.11830589E-02  2.09614674E-02  3.34283592E-02
 -7.53400602E-03  1.54055742E-02  1.74907769E-02 -5.22937812E-03  8.78762340E-03
  8.59475170E-03 -1.37452743E-03 -1.27218509E-04 -8.59596395E-04 -8.38969299E-04
  1.82191414E-03  2.16711600E-03 -2.36494897E-03 -1.20075998E-03  4.66053138E-04
  1.16208109E-03  4.20188803E-03  9.09113774E-04 -1.92524220E-04  3.08408802E-04
 -8.74382993E-05 -1.88763718E-04  2.61233668E-04  1.38028712E-03  1.88305730E-02
  2.15942569E-02  1.72740391E-03  3.57961735E-03 -1.40192282E-05  9.65901552E-04
  1.86926927E-02  2.16333645E-02  5.61028174E-04  1.25655351E-03  4.81741292E-04
 -3.38815772E-03 -5.16129886E-02 -1.09273447E-01  1.65645895E-01  1.83671321E-01
  4.57693046E-03  1.26544321E-02  3.81725791E-03  1.54733644E-02  8.57784764E-03
 -1.99134869E-03  1.57449114E-02  5.81368527E-03  1.25428151E-02 -4.69782637E-03
 -4.64034714E-04  1.05697150E-03  1.35174439E-05  1.87970850E-03  4.81528610E-04
 -2.36362758E-03  2.11085451E-03 -1.47259988E-03  7.28770857E-03  3.59843240E-03
 -1.60292069E-03  9.62103502E-04 -8.38380560E-04  1.91924463E-03  1.11036982E-03
  1.13263311E-03 -1.45514413E-03 -5.16129750E-02 -1.09273418E-01  1.65645852E-01
  1.83671236E-01  4.57712593E-03 -1.26544773E-02  3.81719266E-03 -1.54733276E-02
 -8.57790052E-03 -1.99141381E-03 -1.57448672E-02 -5.81377182E-03  1.25427411E-02
  4.69771310E-03 -4.64031904E-04  1.05697673E-03 -1.35169374E-05  1.87971083E-03
 -4.81519906E-04 -2.36364708E-03  2.11088044E-03  1.47260711E-03  7.28768943E-03
 -3.59840934E-03  1.60293287E-03 -9.62113830E-04 -8.38372979E-04 -1.91922584E-03
  1.11035509E-03 -1.13264545E-03 -1.45515284E-03  1.68928109E-02  3.57735244E-02
 -5.39552124E-02 -5.88047109E-02 -1.30639142E-02  2.63296454E-02  2.64519354E-02
  4.19572000E-03  1.64044466E-02  1.33068517E-02  2.27774583E-03  4.27320697E-03
  5.92004497E-03  4.27921408E-03  2.40132152E-04 -6.80336129E-04 -3.16670518E-04
 -2.79077826E-03 -1.32765280E-03  2.05190792E-03 -2.38093264E-04  7.52856103E-04
 -2.80248513E-03 -2.47343367E-03 -5.83552599E-04 -4.12955548E-04  2.74672409E-04
  1.49133088E-04 -8.14366356E-05  7.72537663E-04  1.10312633E-03 -1.12442204E-02
 -1.22612923E-02  8.07702260E-04  2.17657424E-03  2.21107639E-04 -6.09789055E-04
 -1.32095813E-02 -1.60721072E-02 -3.45129324E-03  1.37336388E-03  4.39643898E-04
  2.30289805E-03 -1.12441338E-02 -1.22612091E-02  8.07727886E-04 -2.17656422E-03
  2.21117442E-04  6.09786667E-04 -1.32094800E-02 -1.60719735E-02 -3.45126567E-03
 -1.37336154E-03  4.39652456E-04 -2.30287790E-03 -2.40401760E-02 -5.09055351E-02
  7.72664448E-02  8.26252450E-02  3.11830236E-02 -2.09614433E-02  3.34285038E-02
  7.53389984E-03 -1.54055577E-02  1.74909286E-02  5.22929088E-03 -8.78763092E-03
  8.59478640E-03  1.37450428E-03 -1.27222248E-04 -8.59587246E-04  8.38969629E-04
  1.82191329E-03 -2.16712792E-03 -2.36492364E-03 -1.20074474E-03 -4.66055152E-04
  1.16209289E-03 -4.20189139E-03 -9.09108829E-04  1.92530160E-04  3.08403918E-04
  8.74345468E-05 -1.88760838E-04 -2.61223401E-04  1.38028280E-03  1.88304756E-02
  2.15941522E-02  1.72740732E-03 -3.57960275E-03 -1.40024601E-05 -9.65904707E-04
  1.86926170E-02  2.16332449E-02  5.61027885E-04 -1.25655656E-03  4.81755362E-04
  3.38813879E-03  4.09812755E-02  4.77419755E-02  7.97721054E-04  2.50669407E-03
 -6.69679704E-03  1.69170258E-03  3.65127020E-02  4.40315478E-02  5.49078789E-03
  6.33217268E-04  2.37015221E-03 -6.38111722E-03  3.65126678E-02  4.40315009E-02
  5.49078789E-03 -6.33219730E-04  2.37019861E-03  6.38109908E-03  4.09812615E-02
  4.77419583E-02  7.97770269E-04 -2.50670844E-03 -6.69679968E-03 -1.69165904E-03
 -2.93844061E-02 -3.53522015E-02 -2.60888330E-03 -1.76213196E-04 -4.01634902E-05
 -5.78521128E-03 -2.93844587E-02 -3.53523060E-02 -2.60892212E-03  1.76221418E-04
 -4.01793575E-05  5.78522375E-03  3.56650948E-02  7.59927981E-02 -1.18487110E-01
 -1.25460264E-01 -2.22427276E-02 -7.89965749E-02  8.53471780E-03  2.69408346E-02
 -3.76186790E-02  1.56852235E-03  1.66347350E-02 -8.84788120E-03  6.71188646E-04
  4.19953802E-03 -2.98312952E-03  5.02510808E-03 -2.73134989E-04 -2.90085039E-03
 -7.65049137E-04 -3.13550730E-04  2.18924779E-03  9.18978938E-04 -2.22816405E-03
  6.79612842E-04 -9.51869448E-04 -1.14144319E-03  2.85800689E-05  1.25527478E-03
 -3.63606005E-04 -2.00404265E-04  1.10859946E-04  3.56652402E-02  7.59931085E-02
 -1.18487615E-01 -1.25460636E-01 -2.22431171E-02  7.89962066E-02  8.53457709E-03
 -2.69407845E-02  3.76184703E-02  1.56846661E-03 -1.66346698E-02  8.84795847E-03
  6.71149022E-04 -4.19956475E-03 -2.98313348E-03  5.02511066E-03  2.73144852E-04
 -2.90085757E-03  7.65037910E-04 -3.13582939E-04  2.18921902E-03 -9.18975020E-04
 -2.22816431E-03 -6.79572722E-04  9.51877738E-04  1.14143977E-03  2.85753634E-05
 -1.25528780E-03 -3.63607270E-04  2.00391116E-04  1.10858785E-04 -3.53452249E-02
 -7.52946830E-02  1.14619973E-01  1.42538500E-01  2.31109474E-02 -4.50692640E-02
  3.59123951E-02  1.30506410E-03 -2.11808688E-02  2.79855653E-02  4.16270491E-03
 -7.65710816E-03  4.30924772E-03  8.41132403E-04  2.45609238E-04 -9.70721599E-04
  6.44996469E-04 -3.16826825E-03  8.63549048E-04 -1.18647397E-03  3.89145227E-03
  2.21536596E-03 -3.86626735E-03 -1.69102279E-03 -1.83027856E-03 -9.97937200E-05
 -9.22004829E-04  3.58648383E-04 -2.75510978E-04  4.37637226E-04 -1.65299605E-03
 -3.51190664E-02 -7.48110547E-02  1.15052177E-01  1.34746068E-01  1.49189326E-02
 -4.15282160E-02 -4.01668311E-02  6.19936681E-03 -2.25184330E-02 -2.58894452E-02
  6.12831066E-04 -1.17537244E-02 -6.59690631E-03  5.67649412E-04 -2.04699944E-05
  1.30805438E-03  9.70358926E-04 -2.63430667E-03 -9.58092882E-04 -8.25081474E-04
 -2.05408885E-03  6.53743889E-04 -2.81197880E-03  2.63635699E-03  1.61774997E-03
  2.76123907E-05  7.49779966E-04 -2.66712014E-04 -4.32896559E-04  4.73076731E-04
  1.99216525E-03  3.75803357E-02  4.52319811E-02  4.73526218E-03  4.05801549E-03
 -3.92771168E-03  2.82448661E-03  3.14409797E-02  3.65579856E-02  8.35657465E-03
 -1.10385918E-03 -2.41062508E-03 -4.73844064E-03  3.10947597E-02  6.62339177E-02
 -1.00717351E-01 -1.23992722E-01 -9.68063294E-03 -4.65042960E-02 -2.27589631E-02
 -2.30291423E-03 -2.77373879E-02 -1.14814717E-02 -7.31437313E-03 -1.03086936E-02
 -5.71176033E-03  2.72476242E-03 -7.93974780E-04 -2.60312034E-03 -8.19036093E-04
 -3.79876342E-04  1.44215352E-03  6.79911659E-04 -2.97483898E-03  5.93814424E-04
 -1.16826528E-03 -1.06163879E-03  1.07709064E-03 -8.52007952E-04  4.66813776E-04
 -1.30647724E-03 -8.60617110E-04 -7.28187765E-04  5.36740121E-04  3.10944409E-02
  6.62332394E-02 -1.00716315E-01 -1.23991492E-01 -9.68080222E-03  4.65047518E-02
 -2.27590238E-02  2.30316574E-03  2.77376669E-02 -1.14815170E-02  7.31447648E-03
  1.03088263E-02 -5.71177464E-03 -2.72464099E-03 -7.93986288E-04 -2.60314059E-03
  8.19031364E-04 -3.79891250E-04 -1.44217763E-03  6.79916986E-04 -2.97486598E-03
 -5.93806007E-04 -1.16825207E-03  1.06160596E-03 -1.07708745E-03  8.52011261E-04
  4.66805433E-04  1.30645366E-03 -8.60598228E-04  7.28194096E-04  5.36737947E-04
 -3.53450380E-02 -7.52942832E-02  1.14619373E-01  1.42537668E-01  2.31108765E-02
  4.50694903E-02  3.59125307E-02 -1.30491484E-03  2.11810687E-02  2.79856888E-02
 -4.16257224E-03  7.65715646E-03  4.30926847E-03 -8.41087529E-04  2.45616126E-04
 -9.70748383E-04 -6.44993166E-04 -3.16827495E-03 -8.63541962E-04 -1.18644081E-03
  3.89141977E-03 -2.21535776E-03 -3.86629297E-03  1.69102163E-03  1.83026708E-03
  9.97804904E-05 -9.22000411E-04 -3.58651656E-04 -2.75511562E-04 -4.37639206E-04
 -1.65297695E-03  3.92495585E-02  4.95341248E-02  4.67050163E-03 -4.24511583E-03
  4.33593661E-03  3.28702950E-03  2.98061893E-02  3.38214092E-02  8.03178804E-03
  1.11948781E-03  2.27170310E-03 -4.40402194E-03  3.92496620E-02  4.95342464E-02
  4.67055147E-03  4.24513190E-03  4.33593822E-03 -3.28703302E-03  2.98063202E-02
  3.38215655E-02  8.03185616E-03 -1.11946992E-03  2.27170071E-03  4.40404440E-03
 -3.51193517E-02 -7.48116621E-02  1.15053100E-01  1.34747233E-01  1.49192851E-02
  4.15279913E-02 -4.01663966E-02 -6.19923583E-03  2.25182540E-02 -2.58892078E-02
 -6.12718709E-04  1.17536708E-02 -6.59685172E-03 -5.67630975E-04 -2.04530340E-05
  1.30803320E-03 -9.70339899E-04 -2.63427448E-03  9.58094482E-04 -8.25112167E-04
 -2.05411714E-03 -6.53709485E-04 -2.81200099E-03 -2.63638034E-03 -1.61776373E-03
 -2.75999901E-05  7.49781862E-04  2.66712373E-04 -4.32899600E-04 -4.73058454E-04
  1.99218400E-03  3.75806254E-02  4.52323255E-02  4.73530214E-03 -4.05806484E-03
 -3.92770534E-03 -2.82450964E-03  3.14412715E-02  3.65583189E-02  8.35661019E-03
  1.10383855E-03 -2.41061580E-03  4.73849333E-03 -3.08091883E-02 -3.58570753E-02
 -6.75687510E-03 -3.08283036E-03  4.01210340E-03 -8.48778276E-04 -2.76052619E-02
 -3.36199796E-02 -5.94987497E-03  6.36129869E-04 -2.16092724E-03  4.30786549E-03
 -2.76055635E-02 -3.36203618E-02 -5.94997641E-03 -6.36108992E-04 -2.16095903E-03
 -4.30789459E-03 -3.08088435E-02 -3.58566497E-02 -6.75678500E-03  3.08283938E-03
  4.01204254E-03  8.48749275E-04 -2.76594306E-02 -3.32847961E-02 -6.27555546E-03
  1.14772412E-03  2.93244613E-04 -4.96314668E-03 -2.76593666E-02 -3.32847279E-02
 -6.27555785E-03 -1.14771510E-03  2.93240545E-04  4.96314806E-03 -2.46494994E-02
 -5.26138908E-02  8.39731286E-02  8.06633394E-02  9.27640708E-03 -6.23482743E-02
  8.92926191E-03  9.70375949E-05 -3.56546454E-02  2.79186637E-03  1.69330085E-03
 -1.55942258E-02  2.95129731E-03  5.83472606E-03  6.10194206E-04  2.59212183E-03
 -3.08310937E-04  2.27230488E-03 -1.70712672E-03  1.70922410E-03  3.64085282E-04
 -2.33728747E-04  2.01964591E-03  1.15968369E-03  6.30288864E-04  5.89463723E-04
  1.75608582E-04 -6.23740024E-04  1.73120958E-05 -1.52444611E-03  6.04367906E-04
  2.46492232E-02  5.26133021E-02 -8.39722138E-02 -8.06623723E-02 -9.27624615E-03
 -6.23486825E-02 -8.92921810E-03  9.71995406E-05 -3.56548193E-02 -2.79185678E-03
  1.69340738E-03 -1.55942633E-02 -2.95131348E-03  5.83473413E-03 -6.10190853E-04
 -2.59215888E-03 -3.08303820E-04 -2.27227621E-03 -1.70711037E-03 -1.70921840E-03
 -3.64093849E-04 -2.33712498E-04 -2.01960626E-03  1.15970700E-03  6.30280768E-04
  5.89440998E-04 -1.75612110E-04 -6.23732448E-04 -1.73064460E-05 -1.52444362E-03
 -6.04356359E-04 -3.88340496E-02 -8.27303123E-02  1.24800531E-01  1.64011758E-01
 -5.49699840E-03  1.68531551E-02 -4.40110167E-02  8.58786645E-03  2.06920073E-02
 -2.41232376E-02  1.09797470E-02 -3.18105153E-03 -1.32068171E-02  1.59320775E-03
  6.77379441E-04  1.15128307E-03 -7.68976303E-04  3.37738873E-03 -9.72217067E-04
 -3.29092068E-03  3.95005017E-03  8.55869879E-04  3.57341015E-03 -2.90558406E-03
 -1.95287916E-03 -5.33752279E-04 -8.64027790E-04  7.61884549E-04 -1.78645691E-04
  7.45119168E-04 -2.23745693E-03  3.33359238E-02  7.09989539E-02 -1.07903991E-01
 -1.34708624E-01 -3.92916947E-03 -1.38723478E-02 -6.52656200E-02  1.20315473E-02
 -1.46833147E-02 -3.83450947E-02  1.12109926E-02  3.74069535E-04 -1.68130960E-02
 -4.43342934E-04 -9.50436195E-04  1.19995937E-03  1.62184425E-03 -2.99143705E-03
 -1.97153734E-03  2.23504943E-03  3.60996640E-03  1.55096585E-03 -2.09693595E-05
 -3.57639884E-03 -1.66382912E-03  5.99644961E-05 -7.23486504E-04  3.49651143E-04
  7.52472323E-04  3.67040352E-04 -1.67793968E-03 -3.66000639E-02 -4.49606697E-02
 -6.62166959E-03 -5.98111669E-03  2.56013808E-04 -2.06989693E-03 -2.92412744E-02
 -3.54921455E-02 -6.79511711E-03 -7.04224501E-04 -1.22698205E-03  5.08089984E-03
  3.71602333E-02  7.91417183E-02 -1.20843721E-01 -1.46438832E-01 -1.19704719E-02
  6.05022340E-02  1.23431273E-03  1.28180499E-02  3.45731287E-02  2.66208711E-03
  2.67659307E-03  1.44904650E-02 -2.17068725E-03  6.62759697E-03  4.09518871E-04
  3.09913491E-03  3.31630282E-04  3.93840404E-04 -1.04228581E-03 -3.81327136E-04
  1.69310046E-04  6.17320567E-04 -3.90815729E-03 -1.07135994E-03  1.23278754E-03
 -9.99688216E-04  7.94466710E-04 -1.71803378E-03 -7.02948278E-04 -3.49635488E-04
  1.30193203E-03 -3.71604326E-02 -7.91421432E-02  1.20844375E-01  1.46439589E-01
  1.19705345E-02  6.05019926E-02 -1.23411355E-03  1.28180974E-02  3.45729849E-02
 -2.66201307E-03  2.67660187E-03  1.44903873E-02  2.17076190E-03  6.62759336E-03
 -4.09519547E-04 -3.09911107E-03  3.31617637E-04 -3.93840845E-04 -1.04228997E-03
  3.81328923E-04 -1.69272884E-04  6.17344645E-04  3.90815023E-03 -1.07138517E-03
  1.23280561E-03 -9.99704239E-04 -7.94465734E-04 -1.71802442E-03  7.02942568E-04
 -3.49650219E-04 -1.30194468E-03  3.88342805E-02  8.27308028E-02 -1.24801280E-01
 -1.64012649E-01  5.49670114E-03  1.68527960E-02  4.40104545E-02  8.58794311E-03
  2.06918318E-02  2.41228774E-02  1.09798427E-02 -3.18111056E-03  1.32067757E-02
  1.59324145E-03 -6.77398083E-04 -1.15127528E-03 -7.68974666E-04 -3.37736671E-03
 -9.72186530E-04  3.29089449E-03 -3.95009686E-03  8.55869397E-04 -3.57341203E-03
 -2.90558158E-03 -1.95289349E-03 -5.33737817E-04  8.64038926E-04  7.61899318E-04
  1.78648605E-04  7.45133044E-04  2.23746155E-03 -3.83200194E-02 -4.63929805E-02
 -7.27079311E-03  5.52725294E-03 -1.18308533E-03 -2.61390312E-03 -3.39813056E-02
 -4.20220579E-02 -1.08893950E-02  1.03165466E-03  2.12798910E-04  5.60519416E-03
  3.83197635E-02  4.63926810E-02  7.27079321E-03  5.52722722E-03  1.18305686E-03
 -2.61388854E-03  3.39811356E-02  4.20218549E-02  1.08893504E-02  1.03167579E-03
 -2.12819349E-04  5.60516795E-03 -3.33356596E-02 -7.09983901E-02  1.07903142E-01
  1.34707471E-01  3.92923297E-03 -1.38725467E-02  6.52659685E-02  1.20314743E-02
 -1.46834070E-02  3.83454324E-02  1.12108895E-02  3.74025339E-04  1.68131093E-02
 -4.43312636E-04  9.50427063E-04 -1.19995584E-03  1.62185237E-03  2.99144687E-03
 -1.97156638E-03 -2.23505023E-03 -3.60992839E-03  1.55097388E-03  2.09803224E-05
 -3.57640635E-03 -1.66381817E-03  5.99795248E-05  7.23473463E-04  3.49642731E-04
 -7.52467904E-04  3.67061409E-04  1.67792615E-03  3.65997601E-02  4.49602961E-02
  6.62159386E-03 -5.98107813E-03 -2.55969563E-04 -2.06988737E-03  2.92410413E-02
  3.54918459E-02  6.79506009E-03 -7.04240524E-04  1.22701242E-03  5.08085795E-03
 -3.97585409E-02 -4.79221836E-02 -6.07335875E-03  2.35029224E-04  6.64886566E-03
 -5.38010457E-04  3.30527726E-02  3.78220566E-02  7.84628769E-03  3.11266771E-03
  1.66554079E-03 -4.15536325E-03 -3.30525782E-02 -3.78218438E-02 -7.84624348E-03
  3.11266362E-03 -1.66555244E-03 -4.15532487E-03  3.97587793E-02  4.79224645E-02
  6.07339584E-03  2.34997847E-04 -6.64890189E-03 -5.37976960E-04 -1.99844335E-02
 -2.26272356E-02 -2.10733635E-03 -2.57259567E-03 -2.40569334E-04 -2.86903152E-03
  1.99845434E-02  2.26273480E-02  2.10736797E-03 -2.57260806E-03  2.40573147E-04
 -2.86904243E-03  1.80797259E-02  3.87192345E-02 -6.13106004E-02 -7.33469145E-02
 -1.92265973E-02 -8.93802021E-02  2.52507778E-03  1.38138036E-02 -4.73383474E-02
 -5.16334519E-03  9.28065902E-03 -5.96944934E-03  5.38374952E-04  2.99513640E-03
 -2.86752382E-03  5.58418354E-03 -2.03001269E-04  2.84971212E-04 -2.25476285E-04
 -1.37680629E-03  2.76624674E-03  1.11906185E-03  1.98673755E-03  3.73181603E-03
 -4.90974126E-04 -1.30700160E-03  4.43219269E-05  3.35468300E-04 -2.79674837E-04
 -1.22141342E-03 -2.63317937E-04  1.80799642E-02  3.87197461E-02 -6.13113816E-02
 -7.33481541E-02 -1.92251508E-02  8.93788936E-02  2.52500568E-03 -1.38146982E-02
  4.73375945E-02 -5.16327325E-03 -9.28136827E-03  5.96912814E-03  5.38688045E-04
 -2.99502231E-03 -2.86753698E-03  5.58415842E-03  2.02979208E-04  2.84934504E-04
  2.25454392E-04 -1.37688474E-03  2.76624834E-03 -1.11911204E-03  1.98663254E-03
 -3.73181700E-03  4.90991429E-04  1.30701300E-03  4.43101399E-05 -3.35493362E-04
 -2.79685594E-04  1.22137625E-03 -2.63325902E-04 -3.92543100E-02 -8.40070220E-02
  1.28177085E-01  1.77688390E-01  4.63928734E-02 -3.34266911E-02 -5.93113706E-02
 -1.90981171E-02 -1.09908274E-02 -3.33354855E-02 -7.16123304E-03 -7.85573473E-03
 -1.20060580E-02 -7.68423763E-04  3.00797882E-03 -5.71200071E-04 -1.25177737E-03
  2.32503403E-03  1.44359117E-03 -2.77460828E-03  3.12602722E-03 -1.07286787E-03
  1.58478601E-03  2.94433183E-03 -1.71689097E-03 -4.65667563E-04 -1.13958742E-03
  9.50826635E-04 -3.01723950E-04 -2.36564892E-04 -2.08155685E-03  3.87415021E-02
  8.29457863E-02 -1.27116075E-01 -1.71722185E-01 -3.71106650E-02  3.07300816E-02
 -5.07250893E-02 -2.62364848E-02  1.20038593E-02 -2.72956538E-02 -1.33810273E-02
  1.02926883E-02 -1.04985590E-02 -6.31512875E-03 -2.54393465E-03 -8.36547051E-04
  6.47041605E-04 -2.42307907E-03  1.74003761E-03  2.25463525E-03  2.00725089E-03
  1.21213317E-03 -6.29564580E-04  3.13163487E-03 -1.69195981E-03  4.19627657E-04
 -1.07100586E-03  6.43464466E-04  4.50422391E-04  7.90501028E-04 -2.03394034E-03
 -5.29730119E-02 -6.61208948E-02 -1.49565433E-02 -6.22164824E-03  1.50219697E-03
 -4.30334781E-03 -5.46946190E-02 -7.00609219E-02 -1.64333216E-02  3.16192110E-04
  2.02851546E-04  8.15969203E-03 -1.86172247E-02 -3.98473557E-02  6.13856091E-02
  8.16691401E-02  1.58894794E-02  6.62562954E-02  3.40712618E-02 -1.14955181E-02
  4.39234784E-02  1.99360573E-02 -3.37154935E-03  1.12857778E-02  1.02013649E-02
 -3.66753003E-03  1.28480992E-03  3.94979581E-03  1.51430005E-03 -1.20732169E-03
 -1.57736309E-03  8.52300289E-04  5.19792623E-03 -3.02862581E-04 -2.86368797E-03
  2.55274977E-03 -5.04892950E-04  1.15867754E-03 -1.84242401E-04  5.98809809E-04
  5.49759323E-04  1.18155143E-03 -7.17363784E-05 -1.86159594E-02 -3.98446508E-02
  6.13814873E-02  8.16635342E-02  1.58874225E-02 -6.62565570E-02  3.40708254E-02
  1.14923305E-02 -4.39236279E-02  1.99359183E-02  3.36968337E-03 -1.12858965E-02
  1.02009783E-02  3.66698054E-03  1.28481468E-03  3.94985092E-03 -1.51423721E-03
 -1.20722171E-03  1.57733069E-03  8.52452983E-04  5.19793312E-03  3.02804572E-04
 -2.86374478E-03 -2.55268115E-03  5.04854518E-04 -1.15866822E-03 -1.84235176E-04
 -5.98767638E-04  5.49723228E-04 -1.18149664E-03 -7.16838322E-05 -3.92540377E-02
 -8.40064385E-02  1.28176221E-01  1.77687044E-01  4.63916204E-02  3.34275497E-02
 -5.93096351E-02  1.90971932E-02  1.09915463E-02 -3.33344197E-02  7.16063474E-03
  7.85613726E-03 -1.20059590E-02  7.68133256E-04  3.00795584E-03 -5.71236059E-04
  1.25172881E-03  2.32494586E-03 -1.44360884E-03 -2.77448848E-03  3.12606009E-03
  1.07275816E-03  1.58470458E-03 -2.94425724E-03  1.71690044E-03  4.65639742E-04
 -1.13958373E-03 -9.50815733E-04 -3.01720636E-04  2.36544573E-04 -2.08153683E-03
  5.68240688E-02  7.10566660E-02  1.52628687E-02 -6.38945143E-03  1.87044725E-03
  4.83941699E-03  5.40233426E-02  7.01663878E-02  1.68119459E-02  1.21148030E-04
  1.69485013E-04 -8.22551073E-03  5.68241600E-02  7.10567112E-02  1.52630104E-02
  6.38947594E-03  1.87039151E-03 -4.83944828E-03  5.40241641E-02  7.01675035E-02
  1.68120220E-02 -1.21066090E-04  1.69481348E-04  8.22563580E-03  3.87406074E-02
  8.29438705E-02 -1.27113152E-01 -1.71718179E-01 -3.71088625E-02 -3.07286306E-02
 -5.07253024E-02  2.62344804E-02 -1.20030817E-02 -2.72959726E-02  1.33798140E-02
 -1.02925095E-02 -1.04985952E-02  6.31481287E-03 -2.54388351E-03 -8.36453901E-04
 -6.47096593E-04 -2.42309459E-03 -1.73997114E-03  2.25448623E-03  2.00731538E-03
 -1.21217525E-03 -6.29567681E-04 -3.13163473E-03  1.69194045E-03 -4.19617721E-04
 -1.07098709E-03 -6.43455532E-04  4.50430956E-04 -7.90527337E-04 -2.03386939E-03
 -5.29719416E-02 -6.61196389E-02 -1.49562715E-02  6.22157037E-03  1.50210657E-03
  4.30322428E-03 -5.46928088E-02 -7.00584895E-02 -1.64328724E-02 -3.16176822E-04
  2.02764469E-04 -8.15943234E-03  2.49731750E-02  3.08648860E-02  5.99520431E-03
  3.64515619E-03 -2.54663592E-03  2.85774476E-04  2.29681865E-02  2.96804288E-02
  6.12299712E-03 -6.27609056E-04  2.50126211E-03 -3.20723710E-03  2.29705785E-02
  2.96835932E-02  6.12373249E-03  6.27525599E-04  2.50143447E-03  3.20752971E-03
  2.49714773E-02  3.08628679E-02  5.99495441E-03 -3.64509693E-03 -2.54639597E-03
 -2.85831199E-04 -1.84316008E-02 -2.33237035E-02 -6.40304506E-03  1.24204711E-03
  3.99142519E-05 -3.03653544E-03 -1.84319255E-02 -2.33241435E-02 -6.40307929E-03
 -1.24206545E-03  3.98878346E-05  3.03658962E-03  3.44054092E-03  7.40855238E-03
 -1.07543350E-02 -2.46991029E-02  6.48102838E-02  3.70161502E-02  1.92858622E-03
  3.96554921E-02  1.98824075E-02  4.32138733E-03  2.91545580E-02  1.30786216E-02
  1.21511787E-02 -4.35498585E-03 -4.57678664E-04 -1.02649375E-03  7.78011138E-04
 -6.75697234E-04  1.94440015E-04 -2.39563666E-03  8.93667959E-04  1.27793975E-03
 -2.11403971E-03 -1.87357488E-04 -1.33405988E-04 -4.02899465E-04 -2.45601609E-04
  5.74733919E-04 -1.66680179E-04  8.82310506E-04  7.14185336E-05 -3.44004021E-03
 -7.40747990E-03  1.07526479E-02  2.46970522E-02 -6.48108999E-02  3.70186294E-02
 -1.92878425E-03  3.96551745E-02  1.98837297E-02 -4.32175001E-03  2.91543291E-02
  1.30787030E-02 -1.21512243E-02 -4.35514780E-03  4.57604980E-04  1.02665974E-03
  7.78009586E-04  6.75714447E-04  1.94443664E-04  2.39561195E-03 -8.93584909E-04
  1.27789274E-03  2.11411695E-03 -1.87462656E-04 -1.33388118E-04 -4.02856245E-04
  2.45602426E-04  5.74724960E-04  1.66668054E-04  8.82340809E-04 -7.14350888E-05
  1.22431391E-02  2.61867847E-02 -3.98979504E-02 -5.36806457E-02 -5.02342439E-02
 -2.39057279E-02  4.88091981E-02  3.55035035E-02 -2.04744630E-02  3.08594012E-02
  2.22789199E-02 -1.40697859E-02  1.22759900E-03  1.09860594E-02 -1.41247955E-03
 -3.27155997E-04  1.43726869E-03 -2.75057064E-03  5.91325942E-05  3.17301108E-03
  7.32762685E-04  3.23127375E-03 -2.82723123E-03 -2.17424242E-03 -5.15049228E-05
  5.77287204E-04  3.80011707E-04 -6.23068093E-04 -6.59196395E-05  3.06318930E-04
  8.23557835E-04 -2.95013175E-02 -6.31273962E-02  9.67736419E-02  1.28315228E-01
  6.41659838E-02 -5.04587687E-02 -2.89793859E-03  6.73203002E-02 -2.75939762E-02
 -4.25022438E-03  4.16457696E-02 -7.19995876E-03 -9.66720143E-04  9.62399733E-03
  2.06289874E-03  2.91865329E-03  1.41467327E-03  1.46774483E-04 -1.66366567E-03
 -5.29126958E-03  3.13287309E-03  3.19862551E-05  1.12140164E-03  5.07254202E-04
  5.70202450E-04 -8.54428173E-04  3.54363134E-04 -1.77589177E-04  2.56938311E-04
  2.63899939E-04  2.23893663E-03  3.49266509E-02  4.02235126E-02  8.03445318E-03
  2.33339105E-03 -2.25754778E-03  4.38168953E-03  6.12280270E-02  8.25070807E-02
  1.54867715E-02  2.31624872E-04 -2.29960958E-03 -8.81334195E-03  4.00612699E-02
  8.56607469E-02 -1.30728324E-01 -1.77788504E-01 -6.86528814E-02  5.07559053E-03
 -1.58963470E-02  1.00026210E-01  2.41603934E-03 -5.67486150E-03  5.81484771E-02
  2.71829243E-03 -1.26159351E-02  1.64096029E-02 -5.30112522E-04  2.12910178E-03
 -2.09978248E-03  2.92731557E-03  1.89340262E-03  5.47380943E-03 -4.04779279E-04
  2.22937338E-03 -1.21905018E-03 -3.04857545E-04  1.29982660E-03 -3.76975011E-04
  1.06848373E-04 -1.18210094E-03 -6.64172329E-04 -1.96079434E-03  1.65190590E-03
 -4.00618517E-02 -8.56619927E-02  1.30730257E-01  1.77790965E-01  6.86535358E-02
  5.07350751E-03  1.58980038E-02  1.00026457E-01  2.41462892E-03  5.67587365E-03
  5.81485503E-02  2.71790453E-03  1.26162346E-02  1.64096309E-02  5.30178810E-04
 -2.12898935E-03 -2.09983591E-03 -2.92733567E-03  1.89344959E-03 -5.47380147E-03
  4.04953260E-04  2.22933310E-03  1.21895456E-03 -3.04910436E-04  1.29984589E-03
 -3.77016580E-04 -1.06849510E-04 -1.18210326E-03  6.64176997E-04 -1.96084065E-03
 -1.65190869E-03 -1.22443605E-02 -2.61893988E-02  3.99019521E-02  5.36861415E-02
  5.02357818E-02 -2.39047905E-02 -4.88109713E-02  3.55039659E-02 -2.04741649E-02
 -3.08604431E-02  2.22790304E-02 -1.40695586E-02 -1.22797895E-03  1.09860037E-02
  1.41258134E-03  3.27143109E-04  1.43730335E-03  2.75064515E-03  5.90794237E-05
 -3.17308140E-03 -7.32638567E-04  3.23130150E-03  2.82728603E-03 -2.17432629E-03
 -5.14438288E-05  5.77298940E-04 -3.80049187E-04 -6.23097931E-04  6.59129450E-05
  3.06320880E-04 -8.23627835E-04  5.93994769E-03  4.56677645E-03  5.40018578E-03
 -9.93948941E-04 -1.81549914E-03  1.20206556E-03  3.13893827E-02  4.19159692E-02
  3.22818202E-03 -1.94682957E-03 -3.65291330E-05 -4.58561129E-03 -5.93820920E-03
 -4.56460104E-03 -5.39973018E-03 -9.93752090E-04  1.81555134E-03  1.20192336E-03
 -3.13877252E-02 -4.19138173E-02 -3.22765145E-03 -1.94684634E-03  3.65237004E-05
 -4.58535573E-03  2.95025116E-02  6.31299526E-02 -9.67775694E-02 -1.28320441E-01
 -6.41673345E-02 -5.04597776E-02  2.89663073E-03  6.73209458E-02 -2.75944091E-02
  4.24953501E-03  4.16460968E-02 -7.20022229E-03  9.66471154E-04  9.62424957E-03
 -2.06299907E-03 -2.91866225E-03  1.41465456E-03 -1.46866885E-04 -1.66373399E-03
  5.29131962E-03 -3.13283327E-03  3.19610794E-05 -1.12142204E-03  5.07140794E-04
  5.70250219E-04 -8.54442698E-04 -3.54393438E-04 -1.77606404E-04 -2.56932708E-04
  2.63864799E-04 -2.23899797E-03 -3.49282692E-02 -4.02255326E-02 -8.03493682E-03
  2.33357690E-03  2.25759457E-03  4.38181835E-03 -6.12296941E-02 -8.25091789E-02
 -1.54872123E-02  2.31634305E-04  2.29960856E-03 -8.81358972E-03 -5.20312459E-02
 -6.11956257E-02 -8.47761216E-03 -2.18121659E-03  7.05219203E-03  2.48959892E-03
  7.94071722E-02  1.06477313E-01  2.39543095E-02  2.55371588E-03  4.81790380E-03
 -1.04031216E-02 -7.94064597E-02 -1.06476432E-01 -2.39541547E-02  2.55373947E-03
 -4.81788490E-03 -1.04029966E-02  5.20320224E-02  6.11965908E-02  8.47785407E-03
 -2.18134790E-03 -7.05224951E-03  2.48963240E-03 -1.65612751E-02 -2.24474959E-02
 -2.76678350E-03  9.37811893E-04 -7.03938296E-04 -2.34666068E-03  1.65607715E-02
  2.24468316E-02  2.76656950E-03  9.37770161E-04  7.03927458E-04 -2.34658012E-03
 -4.45577354E-02 -9.56248276E-02  1.50551722E-01  1.89029892E-01  8.88648270E-02
 -1.83950268E-02  7.91740143E-03  1.28475570E-01 -2.07047684E-02  9.81607982E-03
  7.75720889E-02  3.48945688E-03  7.03272658E-03  1.79689689E-02  2.58851302E-03
  3.36813356E-03  5.30902715E-04  2.06725953E-03 -1.28496780E-03 -4.76864685E-03
  2.43363506E-03 -2.66374438E-04  6.42352561E-03 -2.93960288E-03  2.35226624E-03
 -2.95091811E-05 -3.68161932E-04 -5.12896365E-05 -1.79887430E-05 -8.53664951E-05
  1.24021810E-03  4.45577593E-02  9.56248792E-02 -1.50551814E-01 -1.89029943E-01
 -8.88650821E-02 -1.83956553E-02 -7.91755534E-03  1.28475911E-01 -2.07051087E-02
 -9.81608344E-03  7.75723045E-02  3.48937450E-03 -7.03279002E-03  1.79691313E-02
 -2.58852962E-03 -3.36812891E-03  5.30921916E-04 -2.06725613E-03 -1.28495206E-03
  4.76866118E-03 -2.43366139E-03 -2.66363049E-04 -6.42357418E-03 -2.93955767E-03
  2.35228746E-03 -2.95312900E-05  3.68149201E-04 -5.13013706E-05  1.79872873E-05
 -8.53789856E-05 -1.24021514E-03  1.44490456E-02  3.09077132E-02 -4.68666068E-02
 -7.27392513E-02 -3.41245292E-02  6.08748429E-02 -1.93986713E-02  7.53848690E-02
  3.38109802E-02 -1.54781060E-02  4.71075755E-02  9.02831390E-03 -7.59557085E-03
  1.66859083E-02 -1.64907351E-03  4.01184005E-03 -1.79492921E-03  2.05868841E-03
 -1.01955552E-03  5.12734603E-03  4.34146271E-03 -1.32226311E-03  1.90421067E-04
  1.25185831E-03 -2.62717303E-04  1.11615637E-03 -7.70496669E-06  8.36059386E-04
 -4.70294748E-04 -6.06525450E-04  1.22224487E-03  5.09435602E-03  1.09217415E-02
 -1.75860965E-02 -1.89967074E-02  9.97437367E-03  4.12759804E-02  2.72666093E-02
  1.85994870E-02  2.83488767E-02  1.58871930E-02  1.27271162E-02  1.15556703E-02
  3.67360997E-04  1.50150947E-03  3.54093664E-04 -1.21154868E-03 -2.04309702E-03
  6.80999991E-04  4.44276182E-04 -1.64893076E-03 -9.28605442E-05 -4.20113174E-03
 -2.14558297E-04 -2.95106123E-03 -7.19016495E-04 -2.58951883E-05  2.15935458E-04
 -6.21408223E-04 -1.17691068E-04 -9.62968552E-04 -3.32993539E-04 -1.91190624E-02
 -2.71322468E-02 -5.24465506E-03 -1.68201293E-03  2.76916637E-03 -9.45397355E-04
  4.45721176E-03  7.99247212E-03  6.10516000E-04  1.82501395E-03  1.40065379E-04
 -6.71108828E-04 -1.52539463E-02 -3.26903316E-02  4.97960017E-02  7.25131016E-02
 -6.03567938E-03 -2.12098348E-02  1.37544870E-02 -5.13443306E-03 -1.44214850E-02
  6.26343239E-03 -1.42426818E-03 -8.97008821E-03  2.10129291E-02 -3.23462457E-03
  1.23365585E-04 -1.20391815E-03 -8.01169635E-04 -1.29497877E-03 -5.61592775E-04
  1.59988997E-03 -1.70428407E-03 -9.26670324E-04  9.76988756E-04  9.86676837E-04
 -7.10886080E-04  2.44969371E-04 -6.00660028E-04  5.90421288E-04  5.50991989E-04
  4.05735013E-04 -4.48419547E-04  1.52539587E-02  3.26903582E-02 -4.97960496E-02
 -7.25131434E-02  6.03581632E-03 -2.12097084E-02 -1.37545559E-02 -5.13454947E-03
 -1.44214025E-02 -6.26349759E-03 -1.42432440E-03 -8.97014820E-03 -2.10130056E-02
 -3.23448376E-03 -1.23370924E-04  1.20391406E-03 -8.01152064E-04  1.29498589E-03
 -5.61598586E-04 -1.59988044E-03  1.70426769E-03 -9.26703003E-04 -9.76974065E-04
  9.86688258E-04 -7.10893612E-04  2.44977128E-04  6.00654165E-04  5.90411964E-04
 -5.50986754E-04  4.05741593E-04  4.48422487E-04 -1.44489466E-02 -3.09075005E-02
  4.68662915E-02  7.27386903E-02  3.41245645E-02  6.08744959E-02  1.93986555E-02
  7.53851565E-02  3.38108152E-02  1.54780859E-02  4.71077597E-02  9.02824447E-03
  7.59561289E-03  1.66859021E-02  1.64905798E-03 -4.01185528E-03 -1.79492317E-03
 -2.05868273E-03 -1.01952965E-03 -5.12736200E-03 -4.34148164E-03 -1.32223311E-03
 -1.90400243E-04  1.25187957E-03 -2.62712738E-04  1.11616595E-03  7.71079954E-06
  8.36059493E-04  4.70289364E-04 -6.06530765E-04 -1.22223693E-03  1.62908106E-02
  1.92475997E-02  6.13708195E-03  4.79217293E-04  1.89510959E-03  3.60275614E-03
  5.03531878E-02  7.07405010E-02  1.30560198E-02 -6.23944017E-04  2.62916625E-03
 -6.97617783E-03 -1.62910548E-02 -1.92479484E-02 -6.13717794E-03  4.79188293E-04
 -1.89512966E-03  3.60276742E-03 -5.03532072E-02 -7.07404892E-02 -1.30560293E-02
 -6.23946656E-04 -2.62917641E-03 -6.97618115E-03 -5.09447647E-03 -1.09219997E-02
  1.75864800E-02  1.89973808E-02 -9.97443465E-03  4.12758865E-02 -2.72664801E-02
  1.85995169E-02  2.83487846E-02 -1.58871705E-02  1.27271614E-02  1.15557432E-02
 -3.67263744E-04  1.50154228E-03 -3.54080557E-04  1.21153945E-03 -2.04309277E-03
 -6.80986449E-04  4.44294839E-04  1.64890310E-03  9.28495252E-05 -4.20112755E-03
  2.14546864E-04 -2.95102935E-03 -7.19023298E-04 -2.58905336E-05 -2.15930476E-04
 -6.21408809E-04  1.17696090E-04 -9.62960568E-04  3.33006941E-04  1.91192145E-02
  2.71324257E-02  5.24469769E-03 -1.68203517E-03 -2.76916260E-03 -9.45408718E-04
 -4.45705357E-03 -7.99224467E-03 -6.10447923E-04  1.82501762E-03 -1.40068049E-04
 -6.71077706E-04  2.44623864E-02  3.16238804E-02 -1.57096308E-04  4.08509786E-04
 -3.49980954E-03  1.97324451E-04 -1.05701897E-02 -1.14159508E-02 -7.46876267E-03
 -1.18069344E-03 -1.91580033E-03  8.95077761E-04  1.05700274E-02  1.14156407E-02
  7.46862254E-03 -1.18069491E-03  1.91582362E-03  8.95045930E-04 -2.44624188E-02
 -3.16239127E-02  1.57082309E-04  4.08523506E-04  3.49981096E-03  1.97298214E-04
 -1.02569643E-01 -1.38877979E-01 -2.99286523E-02 -2.85609366E-03 -1.27031687E-04
 -1.47569214E-02  1.02569447E-01  1.38877751E-01  2.99286944E-02 -2.85613101E-03
  1.27072843E-04 -1.47568898E-02  5.84607091E-03  1.24700968E-02 -2.24428225E-02
 -1.33347484E-02  1.59382519E-03 -9.10891378E-02  6.24672270E-02  6.82476705E-02
 -5.78547170E-02  5.05549202E-02  4.52756157E-02 -1.54154118E-02  1.47051597E-02
  2.01488664E-02 -1.12140989E-03  3.64278949E-03 -1.48616775E-03 -2.54694116E-03
 -1.07659410E-03 -4.77249781E-03 -2.08786362E-03  5.82521216E-04 -1.00654566E-03
  9.54070863E-04 -5.10648642E-05  6.91575405E-04 -3.47720266E-04  9.32466871E-04
 -8.03983104E-04 -5.56990444E-04  1.62645168E-03  5.84618949E-03  1.24703550E-02
 -2.24432002E-02 -1.33354566E-02  1.59467235E-03  9.10880747E-02  6.24667703E-02
 -6.82487743E-02  5.78537794E-02  5.05545717E-02 -4.52762938E-02  1.54151471E-02
  1.47053670E-02 -2.01491021E-02 -1.12138092E-03  3.64278429E-03  1.48615864E-03
 -2.54692190E-03  1.07652664E-03 -4.77252441E-03 -2.08792521E-03 -5.82507841E-04
 -1.00654354E-03 -9.54194188E-04  5.10516987E-05 -6.91553773E-04 -3.47713402E-04
 -9.32475901E-04 -8.03994843E-04  5.56991845E-04  1.62643435E-03 -2.12567398E-04
 -6.26371635E-04 -1.09200705E-03  1.37551045E-02 -3.76183941E-02  5.08496577E-02
  3.66424820E-02  1.01394276E-01  4.03128336E-02  3.21456737E-02  7.31740421E-02
  1.04631872E-02  3.15191809E-03  2.54416960E-02 -3.16227438E-03  2.26686021E-03
  3.48048893E-04  1.08654413E-04  1.60691572E-03  8.81791157E-04  1.84629311E-03
  4.64696785E-03 -1.06068497E-03  5.92898428E-03 -1.24795849E-03 -1.82758999E-05
 -2.94731937E-04 -2.01714591E-04  1.73318503E-04 -7.14500503E-04  4.29824388E-04
  5.47521355E-04  9.45532517E-04 -2.65396574E-04 -6.71909223E-03  3.46082379E-02
  8.84731180E-02 -6.47296979E-02  8.54286345E-02  6.39796717E-02 -4.44446698E-02
  5.86478200E-02  3.73482853E-02 -2.37153407E-02  2.68787018E-02  8.46085893E-04
 -2.61456596E-03  1.05168433E-03 -1.29764559E-03  2.91095386E-04 -1.33706128E-03
 -1.51631658E-04 -1.99360469E-03  5.39819047E-03 -1.73859718E-03 -6.90363559E-04
 -2.64063419E-04  2.23625180E-04 -1.44855630E-03  6.38648886E-04  6.28508494E-04
  7.06153815E-04 -6.57681825E-02 -9.67243895E-02 -2.02425945E-02 -8.15250618E-03
  2.85721355E-03 -1.94087344E-03  3.20682170E-02  4.58887424E-02  6.63018258E-03
  3.90372634E-03 -3.94552248E-03 -3.32603974E-03 -1.12255063E-03 -2.64263568E-03
  3.83805940E-03  1.17454669E-02 -3.40999445E-02  6.97840076E-02 -9.72599551E-02
  3.86346401E-02  5.50383273E-02 -7.06923698E-02  3.04193501E-02  2.10681778E-02
 -2.12817834E-02  1.05329897E-02  2.66995391E-03  7.12347728E-04 -1.43514911E-03
  2.21623862E-03  2.98193473E-04  3.45202914E-03 -9.61326899E-04 -2.59999744E-03
 -1.34893248E-03 -3.41318359E-03 -2.33322884E-04 -8.81096424E-04 -5.08329422E-04
  1.21801634E-04 -9.35797154E-05  1.32608572E-03 -6.35394933E-04 -1.12256903E-03
 -2.64267488E-03  3.83816080E-03  1.17452438E-02 -3.40985643E-02 -6.97843575E-02
 -9.72595331E-02 -3.86335107E-02 -5.50385842E-02 -7.06920422E-02 -3.04184862E-02
 -2.10685170E-02 -2.12822060E-02 -1.05327931E-02  2.66993550E-03  7.12360821E-04
  1.43517104E-03  2.21623820E-03 -2.98155334E-04  3.45201014E-03 -9.61362892E-04
  2.60001960E-03 -1.34888073E-03  3.41327843E-03  2.33329396E-04  8.81098208E-04
 -5.08334274E-04 -1.21795492E-04 -9.35956195E-05 -1.32607471E-03 -6.35401867E-04
 -2.12605518E-04 -6.26450145E-04 -1.09192693E-03  1.37554973E-02 -3.76183808E-02
 -5.08471281E-02  3.66424332E-02 -1.01394110E-01 -4.03111328E-02  3.21456798E-02
 -7.31739042E-02 -1.04623836E-02  3.15176761E-03 -2.54417539E-02 -3.16222566E-03
  2.26680792E-03 -3.48032379E-04  1.08614517E-04 -1.60695685E-03  8.81815101E-04
  1.84634171E-03 -4.64694571E-03 -1.06073804E-03 -5.92889356E-03  1.24794540E-03
  1.82551762E-05 -2.94741175E-04  2.01703915E-04  1.73303906E-04  7.14489371E-04
  4.29814476E-04 -1.91182561E-03 -8.61527241E-04  1.52309706E-03 -1.63222219E-03
  9.33806317E-04 -3.57432283E-03 -5.38754615E-02 -7.76657918E-02 -1.57205979E-02
  6.10220736E-07 -1.19149517E-03  7.18709360E-03 -1.91277130E-03 -8.62904266E-04
  1.52286287E-03  1.63215724E-03  9.33725820E-04  3.57441354E-03 -5.38757647E-02
 -7.76662018E-02 -1.57208014E-02 -5.63012577E-07 -1.19152422E-03 -7.18713201E-03
  5.47582055E-04  9.45665316E-04 -2.65605731E-04 -6.71943761E-03  3.46080003E-02
 -8.84717292E-02 -6.47294397E-02 -8.54279322E-02 -6.39786495E-02 -4.44445068E-02
 -5.86473378E-02 -3.73478547E-02 -2.37152061E-02 -2.68785709E-02  8.46078132E-04
 -2.61453748E-03 -1.05166357E-03 -1.29762435E-03 -2.91095198E-04 -1.33700474E-03
 -1.51646121E-04  1.99364670E-03  5.39820124E-03  1.73849709E-03  6.90366052E-04
  2.64049956E-04  2.23630645E-04  1.44855211E-03  6.38628195E-04 -6.28534636E-04
  7.06147099E-04 -6.57674915E-02 -9.67233581E-02 -2.02423557E-02  8.15243753E-03
  2.85713251E-03  1.94086547E-03  3.20678465E-02  4.58881664E-02  6.63003122E-03
 -3.90368452E-03 -3.94549390E-03  3.32598924E-03 -5.67651336E-02 -8.05233900E-02
 -2.05495673E-02 -5.27874179E-04  7.04549530E-03 -8.27732101E-04  8.92516955E-03
  1.36048415E-02  1.32012635E-02 -3.22993161E-03 -3.22791679E-03 -2.81399982E-03
  8.92499028E-03  1.36047103E-02  1.32014171E-02  3.22992929E-03 -3.22794564E-03
  2.81401444E-03 -5.67648593E-02 -8.05229899E-02 -2.05492911E-02  5.27872557E-04
  7.04546515E-03  8.27699386E-04  1.88562730E-02  2.80124591E-02  1.30909074E-03
  4.05454697E-03  2.39213862E-03  1.84429062E-03  1.88556037E-02  2.80115035E-02
  1.30899670E-03 -4.05458909E-03  2.39216470E-03 -1.84417956E-03 -7.73056648E-03
 -1.65686110E-02  2.41802911E-02  3.81914633E-02  3.32427622E-02 -5.04654549E-02
 -4.09396735E-02  7.05657918E-02 -4.14377973E-02 -3.43685816E-02  4.44946490E-02
 -1.20286154E-02 -7.85655201E-03  1.03125461E-02  1.96232435E-03  6.26189025E-04
  2.45022625E-03  6.35865069E-04 -9.88012442E-04  2.43400585E-04 -5.19912722E-03
  1.51036541E-03  5.24172431E-03 -4.22624951E-03 -2.79776516E-04  1.93543026E-03
 -4.72286171E-04  1.02983820E-04 -3.47243762E-04 -1.26561437E-03 -3.33636096E-04
 -7.73054656E-03 -1.65685702E-02  2.41802507E-02  3.81910357E-02  3.32423221E-02
  5.04661720E-02 -4.09393685E-02 -7.05647160E-02  4.14386164E-02 -3.43684067E-02
 -4.44940328E-02  1.20287698E-02 -7.85661182E-03 -1.03122940E-02  1.96232182E-03
  6.26185364E-04 -2.45021879E-03  6.35837208E-04  9.88047424E-04  2.43413885E-04
 -5.19897537E-03 -1.51035293E-03  5.24168643E-03  4.22632751E-03  2.79777135E-04
 -1.93544029E-03 -4.72285246E-04 -1.02979186E-04 -3.47222050E-04  1.26561686E-03
 -3.33636481E-04  8.47812539E-04  1.95731427E-03 -2.12799969E-03 -1.23075021E-02
 -2.25419900E-02 -4.33523560E-02 -6.58753282E-02  1.11083478E-01 -3.37650474E-02
 -5.16337457E-02  7.36338278E-02 -2.10282862E-02 -2.20222770E-02  3.95831652E-02
 -9.50535857E-04 -1.12493914E-03 -1.63386236E-03  2.68337039E-03 -7.99412682E-04
  5.22456877E-03  1.61829011E-03  2.17005844E-03 -1.49142508E-04 -4.87194495E-03
 -4.82089920E-04  7.03163071E-04  4.69501568E-04 -5.20909670E-04 -7.29106738E-04
  2.08687563E-04  1.92970035E-04  1.86289540E-03  4.28397830E-03 -7.37047615E-03
 -7.43857710E-03  2.33375971E-02 -5.76362041E-02  4.07750931E-02  9.60364977E-02
 -4.18636441E-02  3.11791331E-02  6.73708975E-02 -1.55406732E-02  8.01880773E-03
  2.51948722E-02  3.10974628E-03  2.12292834E-03 -1.20540204E-03 -9.52872549E-04
  3.70961298E-04 -4.69147729E-03  1.07418508E-03 -6.30706178E-03 -4.43419849E-03
  2.82816056E-03 -1.21466072E-03 -2.90666069E-05 -1.77118593E-04 -2.82968538E-04
 -7.47720325E-05 -6.91780792E-04 -2.79247549E-05  8.48502375E-03  1.02509826E-02
  2.00222724E-03 -5.31869845E-04  9.47214298E-04  3.70370545E-03  4.98466963E-02
  7.46200656E-02  1.44099658E-02 -9.08992929E-04 -1.07211123E-03 -6.93996717E-03
  5.13351352E-04  1.18444338E-03 -5.26663040E-04 -1.30778887E-02  4.55672210E-03
  1.41747300E-02  1.30845459E-01  3.39089085E-02  1.68346832E-02  9.79916212E-02
  2.18246638E-02  4.51785837E-03  3.40363534E-02  7.86251387E-03 -1.97957458E-03
  1.12767404E-03 -1.62348797E-04 -1.10287224E-03 -1.99432747E-03  3.35861409E-03
 -5.58698025E-05  3.70453848E-03  3.27832500E-04  4.45816505E-04 -4.71357296E-04
 -8.77266975E-04 -5.69291906E-04  3.32802447E-04  9.50927493E-04 -8.15731336E-04
  1.42823923E-03  5.13411449E-04  1.18457180E-03 -5.26873814E-04 -1.30780729E-02
  4.55591677E-03 -1.41743812E-02  1.30844816E-01 -3.39101953E-02 -1.68343564E-02
  9.79911844E-02 -2.18256104E-02 -4.51764861E-03  3.40364381E-02 -7.86282383E-03
 -1.97957822E-03  1.12766096E-03  1.62326478E-04 -1.10286284E-03  1.99430674E-03
  3.35863881E-03 -5.58975981E-05 -3.70451312E-03  3.27801787E-04 -4.45866591E-04
  4.71360616E-04  8.77256916E-04 -5.69280718E-04 -3.32805034E-04  9.50947327E-04
  8.15726285E-04  1.42823963E-03  8.47861185E-04  1.95741608E-03 -2.12813823E-03
 -1.23078876E-02 -2.25417645E-02  4.33511686E-02 -6.58748089E-02 -1.11083411E-01
  3.37642130E-02 -5.16334183E-02 -7.36337466E-02  2.10278503E-02 -2.20220221E-02
 -3.95830904E-02 -9.50570015E-04 -1.12491239E-03  1.63384018E-03  2.68338263E-03
  7.99414056E-04  5.22457413E-03  1.61821148E-03 -2.17007543E-03 -1.49108905E-04
  4.87186503E-03  4.82082462E-04 -7.03150463E-04  4.69501082E-04  5.20915167E-04
 -7.29096737E-04 -2.08679033E-04  1.92975136E-04  5.46597056E-02  8.18006384E-02
  1.38668294E-02 -7.32728115E-03  2.74344082E-03  1.25292351E-03 -4.48479578E-02
 -6.56471886E-02 -8.26000082E-03  2.59040442E-03 -4.56225905E-03  5.19513581E-03
  5.46603061E-02  8.18015679E-02  1.38670266E-02  7.32733987E-03  2.74348523E-03
 -1.25297414E-03 -4.48477326E-02 -6.56468932E-02 -8.25988909E-03 -2.59047935E-03
 -4.56226869E-03 -5.19508909E-03  1.86287302E-03  4.28392812E-03 -7.37039312E-03
 -7.43848250E-03  2.33374444E-02  5.76354785E-02  4.07745345E-02 -9.60367709E-02
  4.18631079E-02  3.11787431E-02 -6.73710822E-02  1.55404301E-02  8.01871253E-03
 -2.51950088E-02  3.10975694E-03  2.12289366E-03  1.20536513E-03 -9.52888593E-04
 -3.70954501E-04 -4.69150457E-03  1.07421578E-03  6.30697976E-03 -4.43421731E-03
 -2.82812612E-03  1.21466170E-03  2.90679867E-05 -1.77127808E-04  2.82970941E-04
 -7.47563137E-05  6.91790117E-04 -2.79238930E-05  8.48448878E-03  1.02502197E-02
  2.00203822E-03  5.31931761E-04  9.47240601E-04 -3.70367894E-03  4.98468537E-02
  7.46203107E-02  1.44100196E-02  9.08933260E-04 -1.07211584E-03  6.93998563E-03
  5.74708936E-02  8.46170276E-02  2.33200031E-02  3.80557101E-03 -6.20383146E-03
  3.26447759E-03 -3.62574299E-02 -5.43978860E-02 -1.54089542E-02 -3.06607179E-03
  2.81059395E-03  6.08231580E-03 -3.62572093E-02 -5.43976791E-02 -1.54089982E-02
  3.06608722E-03  2.81059367E-03 -6.08232609E-03  5.74705989E-02  8.46166028E-02
  2.33198203E-02 -3.80556582E-03 -6.20380717E-03 -3.26445102E-03  3.74149278E-02
  5.34318492E-02  1.48368555E-02  3.71685484E-03 -1.49344561E-03  4.80076245E-03
  3.74154000E-02  5.34325232E-02  1.48369821E-02 -3.71686954E-03 -1.49343758E-03
 -4.80081758E-03 -8.10513459E-03 -1.76709082E-02  2.83939652E-02  1.56731530E-02
 -4.51661118E-02 -9.65569595E-02  2.48455979E-02 -1.10325933E-01 -9.45002796E-02
  1.90918105E-02 -6.21739004E-02 -3.64654995E-02 -2.59240636E-03 -1.47574259E-02
 -8.80985008E-05  1.62615194E-03 -1.40017217E-03 -1.05113459E-03 -3.79455348E-03
  3.54454302E-03  1.15551831E-02  3.35682902E-04 -6.09257432E-03 -7.80986564E-03
 -6.39466357E-04  1.25903323E-03 -5.12870947E-06 -8.56072494E-04  1.54195104E-03
 -1.24184736E-03  5.67966996E-04  8.10491740E-03  1.76704400E-02 -2.83931836E-02
 -1.56723657E-02  4.51666925E-02 -9.65572743E-02 -2.48463378E-02 -1.10325781E-01
 -9.45004408E-02 -1.90924782E-02 -6.21738613E-02 -3.64654434E-02  2.59227250E-03
 -1.47571686E-02  8.81049028E-05 -1.62621851E-03 -1.40021095E-03  1.05116793E-03
 -3.79453854E-03 -3.54452446E-03 -1.15552271E-02  3.35692290E-04  6.09263557E-03
 -7.80979677E-03 -6.39479223E-04  1.25901173E-03  5.12709256E-06 -8.56066301E-04
 -1.54194207E-03 -1.24184609E-03 -5.67974726E-04  4.36696364E-03  9.21715029E-03
 -1.34383396E-02 -2.51294790E-02 -2.25340487E-02  1.63026419E-01 -5.97029634E-03
 -2.05836374E-02  1.13311455E-01 -7.00431309E-03 -1.32448790E-02  4.78655716E-02
  3.28137395E-03 -1.57993971E-02 -1.83850907E-03  4.20272927E-03  1.55159152E-03
  2.60743277E-03 -3.11964987E-03 -1.94841923E-03 -3.24272703E-03  9.70593033E-04
  2.00659599E-03  2.70686386E-03  8.19796090E-05 -1.05151717E-03  5.55796417E-04
 -5.00878096E-04  8.87456603E-04 -5.04276988E-04  1.79407681E-05 -2.80068157E-03
 -6.18715867E-03  9.93639789E-03  1.50399409E-02  6.81077559E-03  1.08525362E-01
  2.23903312E-02  3.57615437E-02  7.93427404E-02  1.70807647E-02  2.32797315E-02
  3.34106533E-02  1.78251056E-03  1.48955172E-02  5.93786790E-04 -2.71927316E-03
  9.67462516E-04  5.30930795E-04  5.51222727E-04 -2.37462389E-03  2.78758542E-03
  8.98907164E-04  7.32611603E-04 -5.10915353E-03  1.61943219E-04 -9.13871133E-04
 -4.12193055E-04  2.36978422E-04  6.84854910E-04 -1.73241787E-03  6.36978216E-04
 -4.49026597E-02 -6.79022631E-02 -1.39846544E-02 -3.99847918E-03  4.65866640E-03
 -2.26689417E-03  1.91743578E-02  3.03522754E-02  5.64271912E-03  4.49459996E-03
  5.13600997E-04 -2.64054764E-03 -5.05330937E-04 -1.23486558E-03  1.16433195E-03
  9.25232202E-03 -5.10108599E-02 -4.87457746E-02 -2.31657621E-02  8.17629267E-02
 -4.40687128E-02 -2.13821607E-02  5.85853475E-02 -2.31839667E-02  4.20487758E-03
  1.55895303E-02 -3.40669493E-04 -7.99467704E-04 -2.55833688E-03 -5.85772017E-04
  2.91331780E-03  3.10185643E-03 -4.26344160E-03 -1.84988110E-04 -4.36120096E-03
  5.60005076E-03 -1.55532862E-04  5.99108702E-04 -1.18300667E-04  5.57362569E-05
  1.03234575E-03  1.98616085E-05  4.70990121E-04  5.05370675E-04  1.23495496E-03
 -1.16444501E-03 -9.25276796E-03  5.10114113E-02 -4.87447366E-02  2.31684403E-02
  8.17633728E-02 -4.40679402E-02  2.13841536E-02  5.85856784E-02 -2.31836839E-02
 -4.20423045E-03  1.55897446E-02  3.40653052E-04  7.99437992E-04 -2.55835672E-03
  5.85739931E-04  2.91333807E-03 -3.10184908E-03  4.26343189E-03 -1.85049462E-04
  4.36122174E-03  5.60001382E-03 -1.55537859E-04  5.99109331E-04  1.18303454E-04
  5.57385224E-05 -1.03233292E-03  1.98918968E-05 -4.70970175E-04 -4.36693278E-03
 -9.21707964E-03  1.34382749E-02  2.51290219E-02  2.25341795E-02  1.63027212E-01
  5.96877396E-03 -2.05833177E-02  1.13312116E-01  7.00314559E-03 -1.32445423E-02
  4.78659379E-02 -3.28166610E-03 -1.57994571E-02  1.83851801E-03 -4.20279020E-03
  1.55161837E-03 -2.60738392E-03 -3.11959958E-03  1.94844512E-03  3.24270024E-03
  9.70646646E-04 -2.00658535E-03  2.70699174E-03  8.19591291E-05 -1.05152165E-03
 -5.55789118E-04 -5.00881658E-04 -8.87454181E-04 -5.04280777E-04 -1.79348242E-05
  7.09292245E-02  1.03041390E-01  2.22122107E-02 -5.21496016E-03  5.99885505E-03
  5.37135110E-03  2.77439644E-03  5.13229141E-04  5.22214480E-03  6.12772108E-03
  7.88538511E-04 -5.05039666E-04 -7.09286758E-02 -1.03040616E-01 -2.22121350E-02
 -5.21490751E-03 -5.99886432E-03  5.37129122E-03 -2.77430443E-03 -5.13093628E-04
 -5.22208336E-03  6.12769525E-03 -7.88582775E-04 -5.05030440E-04  2.80069431E-03
  6.18719197E-03 -9.93648016E-03 -1.50398880E-02 -6.81117294E-03  1.08526847E-01
 -2.23891607E-02  3.57621772E-02  7.93438125E-02 -1.70799050E-02  2.32801787E-02
  3.34112859E-02 -1.78209632E-03  1.48957739E-02 -5.93760013E-04  2.71931416E-03
  9.67497299E-04 -5.30920246E-04  5.51246005E-04  2.37459905E-03 -2.78761405E-03
  8.98979638E-04 -7.32731542E-04 -5.10919689E-03  1.61939986E-04 -9.13875411E-04
  4.12192835E-04  2.36965130E-04 -6.84868020E-04 -1.73240163E-03 -6.36976324E-04
  4.49036491E-02  6.79037172E-02  1.39849845E-02 -3.99859934E-03 -4.65867663E-03
 -2.26695740E-03 -1.91743782E-02 -3.03522495E-02 -5.64264565E-03  4.49466099E-03
 -5.13566716E-04 -2.64052390E-03 -8.28738679E-03 -9.80566984E-03 -6.08427175E-03
 -1.71680778E-03  5.46809477E-04  2.64459276E-03  3.70448067E-02  5.20521636E-02
  1.03831326E-02 -6.69711451E-04  3.78201625E-03 -4.27849892E-03 -3.70450362E-02
 -5.20524977E-02 -1.03834246E-02 -6.69746123E-04 -3.78199439E-03 -4.27854207E-03
  8.28853793E-03  9.80735590E-03  6.08471198E-03 -1.71683645E-03 -5.46930282E-04
  2.64457046E-03  4.70765167E-02  7.00076450E-02  1.60147133E-02 -2.25524664E-03
 -9.63072059E-04  6.76597412E-03 -4.70765162E-02 -7.00076908E-02 -1.60145915E-02
 -2.25520872E-03  9.63009419E-04  6.76598556E-03 -7.91574905E-03 -1.71519763E-02
  2.90300993E-02  2.43641473E-02  1.38757063E-02  7.85884504E-03  2.22933188E-02
  2.62710421E-02 -5.65127414E-03  1.91962830E-02  2.05896915E-02  2.45023659E-04
  4.43849263E-04  6.50397680E-03  1.30232628E-03  1.36565040E-03 -1.12143790E-03
 -2.14092026E-03 -3.13245341E-03 -7.93647556E-04  6.15095631E-03 -1.25469812E-03
 -4.08765865E-03 -9.77023450E-03  6.34056270E-04 -4.89752847E-04 -5.05948426E-07
  5.04619486E-04  1.19310179E-03  1.71063844E-03  6.12396769E-04  7.91576613E-03
  1.71520134E-02 -2.90301517E-02 -2.43642683E-02 -1.38756600E-02  7.85865165E-03
 -2.22929446E-02  2.62714055E-02 -5.65143632E-03 -1.91959221E-02  2.05899168E-02
  2.45282146E-04 -4.43736735E-04  6.50426372E-03 -1.30235647E-03 -1.36565461E-03
 -1.12142453E-03  2.14090965E-03 -3.13244697E-03  7.93579337E-04 -6.15097394E-03
 -1.25468400E-03  4.08760695E-03 -9.77021290E-03  6.34058785E-04 -4.89756835E-04
  5.00281431E-07  5.04616118E-04 -1.19310722E-03  1.71061756E-03 -6.12392131E-04
  5.01823160E-03  1.05843788E-02 -1.70597872E-02 -2.44539220E-02 -1.84419226E-02
  8.04172531E-02  1.33866600E-01 -3.44293828E-02  5.04665896E-02  1.04931340E-01
 -2.43341240E-02  3.05529760E-02  3.93820129E-02 -1.20537023E-02 -2.34540320E-03
  3.65287236E-03  1.26128410E-03 -5.35668544E-03 -2.46696227E-03 -2.19705673E-03
  2.59126010E-04 -2.47122894E-03 -6.06707504E-03 -4.43617209E-04  2.73190540E-04
  3.63155739E-04 -6.40576901E-04  5.93263125E-04  1.70677509E-04  6.57273570E-05
  1.08611249E-04 -1.19234080E-02 -2.59335762E-02  4.11570230E-02  6.05686303E-02
  1.11013420E-02 -2.44221764E-02 -1.01600623E-01 -8.10179605E-02 -1.47632148E-02
 -8.17176542E-02 -5.58728473E-02 -1.61189207E-02 -3.08834657E-02 -3.83787463E-02
 -2.68159034E-03  5.24631732E-04  1.21418663E-03 -1.42515538E-03 -4.76188821E-03
  3.14293403E-03 -4.16435350E-04  4.66682040E-03  7.50598343E-04 -8.79054532E-03
  1.09256680E-03  1.27096081E-04  1.07464887E-03 -4.20135239E-04  8.09133134E-05
 -1.43347518E-04  6.15570196E-04  2.35545754E-02  3.36405668E-02  6.40920694E-03
  2.08445874E-03 -4.86999726E-03 -1.16633621E-03 -3.71277603E-02 -5.80568571E-02
 -8.22024440E-03 -2.18445552E-03 -2.05158169E-03  5.03877829E-03  1.11595498E-02
  2.41251952E-02 -3.95592035E-02 -4.04700637E-02 -3.33556118E-02  5.95693564E-02
 -9.86052394E-02 -7.14958109E-02  4.20767685E-02 -6.57896095E-02 -5.03340921E-02
  1.77416555E-02 -1.84617462E-02 -1.58154111E-02  1.50621696E-03  2.17470481E-04
  3.45146069E-03  2.77313365E-03  4.15685835E-03 -8.41984441E-03  3.93750513E-03
  2.93027995E-03  7.95422463E-04  8.40554519E-03  5.18981415E-04 -4.64573095E-04
  1.10016380E-03 -9.89457906E-04  3.05596507E-04  1.14520684E-03  6.32059770E-04
 -1.11595142E-02 -2.41251165E-02  3.95590805E-02  4.04699077E-02  3.33558390E-02
  5.95701666E-02  9.86062678E-02 -7.14961485E-02  4.20773484E-02  6.57903552E-02
 -5.03342771E-02  1.77419857E-02  1.84622465E-02 -1.58154647E-02 -1.50630348E-03
 -2.17491612E-04  3.45142268E-03 -2.77319904E-03  4.15686910E-03  8.41978772E-03
 -3.93753747E-03  2.93034571E-03 -7.95510172E-04  8.40548060E-03  5.18995458E-04
 -4.64573802E-04 -1.10015554E-03 -9.89436952E-04 -3.05585869E-04  1.14521166E-03
 -6.32053049E-04 -5.01832094E-03 -1.05845734E-02  1.70601319E-02  2.44540884E-02
  1.84417929E-02  8.04167776E-02 -1.33865863E-01 -3.44296880E-02  5.04661903E-02
 -1.04930929E-01 -2.43342816E-02  3.05527755E-02 -3.93816943E-02 -1.20536640E-02
  2.34536476E-03 -3.65287769E-03  1.26127462E-03  5.35667444E-03 -2.46697376E-03
  2.19706891E-03 -2.59130330E-04 -2.47122132E-03  6.06713093E-03 -4.43630416E-04
  2.73198712E-04  3.63165508E-04  6.40568783E-04  5.93259791E-04 -1.70678804E-04
  6.57233364E-05 -1.08612711E-04  7.65783804E-02  1.13805294E-01  3.79411242E-02
 -7.98187657E-03  1.33879321E-03  5.07723612E-03  7.08467167E-03  9.09677621E-03
  6.28189966E-03  2.31159865E-03 -4.97282134E-03 -1.98285549E-03 -7.65785313E-02
 -1.13805511E-01 -3.79411164E-02 -7.98188489E-03 -1.33879692E-03  5.07726066E-03
 -7.08498450E-03 -9.09725688E-03 -6.28203827E-03  2.31161166E-03  4.97282640E-03
 -1.98290983E-03  1.19234539E-02  2.59336743E-02 -4.11571946E-02 -6.05687500E-02
 -1.11017645E-02 -2.44218301E-02  1.01599885E-01 -8.10180043E-02 -1.47629218E-02
  8.17170883E-02 -5.58728979E-02 -1.61187310E-02  3.08832373E-02 -3.83789155E-02
  2.68155651E-03 -5.24627215E-04  1.21416265E-03  1.42506189E-03 -4.76189675E-03
 -3.14300698E-03  4.16472840E-04  4.66678453E-03 -7.50801097E-04 -8.79055996E-03
  1.09257027E-03  1.27087744E-04 -1.07465216E-03 -4.20144275E-04 -8.09041671E-05
 -1.43328783E-04 -6.15572331E-04 -2.35547991E-02 -3.36408730E-02 -6.40931098E-03
  2.08449878E-03  4.86998432E-03 -1.16631934E-03  3.71275584E-02  5.80565560E-02
  8.22006044E-03 -2.18445157E-03  2.05158132E-03  5.03874597E-03 -6.70566231E-02
 -1.02371121E-01 -3.71921576E-02 -6.08053556E-04  8.44298671E-03 -4.33017563E-03
 -4.49458995E-02 -7.49902713E-02 -2.75077769E-02  2.15089724E-04  3.53352186E-04
  6.94570564E-03  4.49456000E-02  7.49898376E-02  2.75075520E-02  2.15057464E-04
 -3.53266103E-04  6.94566013E-03  6.70574941E-02  1.02372363E-01  3.71924797E-02
 -6.08097663E-04 -8.44310171E-03 -4.33014626E-03 -2.20276012E-02 -3.41925422E-02
 -1.01826943E-02 -2.87148788E-04 -1.24296047E-04 -3.38586317E-03  2.20273797E-02
  3.41922841E-02  1.01826459E-02 -2.87154869E-04  1.24324175E-04 -3.38584549E-03
  7.46120496E-04  1.61772688E-03 -4.25596307E-04 -1.27049951E-03 -3.64277546E-02
  1.02751771E-01 -4.17947046E-03 -1.51794321E-01  6.58400416E-02 -4.00105049E-04
 -1.02748018E-01  2.63243240E-02 -4.76185715E-03 -3.93067933E-02 -5.04068719E-03
 -5.45319518E-03 -4.25945303E-04  3.56297227E-03  5.72846481E-04 -4.54686166E-03
  4.83041395E-03 -1.31692921E-03  1.07976292E-03  7.55133513E-04 -3.10577646E-05
 -1.13041440E-03  3.71347733E-04 -9.87964540E-04  3.22642260E-04  9.32626664E-04
 -6.78088070E-04  7.47444756E-04  1.62058533E-03 -4.30189820E-04 -1.27650577E-03
 -3.64289469E-02 -1.02750676E-01 -4.17775440E-03  1.51798777E-01 -6.58383540E-02
 -3.98689730E-04  1.02750836E-01 -2.63255852E-02 -4.76222330E-03  3.93095142E-02
 -5.04111989E-03 -5.45355557E-03  4.25929440E-04  3.56299711E-03 -5.72597562E-04
 -4.54742920E-03  4.83000350E-03  1.31684809E-03  1.07994313E-03 -7.54664029E-04
  3.12026758E-05  1.13024977E-03  3.71321329E-04  9.87846299E-04  3.22598520E-04
 -9.32659497E-04 -6.78014507E-04 -4.00184578E-03 -8.60646245E-03  1.47486758E-02
  1.52564958E-02  1.66469927E-02 -1.38343006E-02 -2.00475795E-03 -6.85971757E-02
 -1.35795176E-02  3.27798954E-04 -4.86845756E-02 -3.91371239E-03 -4.56239005E-03
 -1.73849524E-02  1.49586691E-03 -2.45143198E-03  4.35371832E-03  3.26715125E-04
  4.91617163E-04 -3.24694744E-04 -5.42596911E-03  9.18238731E-03  1.10288392E-04
  3.10788989E-03 -4.19597342E-04 -1.22415538E-03  8.30381969E-04 -1.75029962E-03
  7.58122907E-04  1.33670429E-04 -2.36480619E-04 -1.38716636E-03 -2.92683304E-03
  5.25000037E-03  3.76418661E-03  2.56918074E-02  1.55947666E-02 -9.97799172E-03
  1.21987637E-01  1.02652549E-02 -5.21557114E-03  8.74147907E-02  7.54099530E-03
 -2.49047709E-03  3.53222707E-02  3.32732986E-03  3.46353671E-04  4.70953002E-03
 -7.85164888E-04  1.20143143E-03 -2.34206344E-03  3.42431738E-03  7.25123975E-03
  2.19012251E-03  9.04704752E-04  7.23096743E-05 -1.01337745E-03 -1.01359821E-03
  7.98042793E-04  9.90958291E-04  2.54325786E-04  3.90224933E-04 -3.55402350E-02
 -5.70510879E-02 -2.14977247E-02 -5.44189084E-03  1.86326146E-03  1.75752158E-03
  6.21852101E-02  9.42081002E-02  3.25924961E-02  1.46232332E-03 -1.93962120E-03
 -7.44378797E-03 -3.62640756E-04 -9.20861332E-04 -2.80159395E-04  1.09971794E-02
 -2.25942172E-02  9.28695101E-02  3.33898156E-02  1.18379447E-01  7.68241782E-02
  2.36048868E-02  8.87529058E-02  3.30117079E-02  1.14978859E-02  3.78791646E-02
 -1.86512003E-03  3.34568374E-03 -1.98668618E-03  2.78168108E-03 -2.41767983E-04
 -5.74933684E-04 -1.08316303E-03  1.13448995E-03  1.47037585E-03 -9.27759800E-04
 -7.52857532E-04 -1.45497768E-03 -4.80799724E-04  6.38839836E-04  6.83784827E-04
  7.10775425E-04  5.84829232E-04 -3.63318046E-04 -9.22321624E-04 -2.77549063E-04
  1.09985636E-02 -2.25862019E-02 -9.28754783E-02  3.33870275E-02 -1.18371518E-01
 -7.68289288E-02  2.36031957E-02 -8.87466355E-02 -3.30137858E-02  1.14956604E-02
 -3.78773921E-02 -1.86478838E-03  3.34543256E-03  1.98652513E-03  2.78146075E-03
  2.41879194E-04 -5.74597599E-04 -1.08378679E-03 -1.13437069E-03  1.46965277E-03
  9.27740596E-04  7.52903364E-04  1.45516718E-03 -4.80856842E-04 -6.38808613E-04
  6.83893932E-04 -7.10906380E-04  5.84889305E-04 -4.00216587E-03 -8.60716625E-03
  1.47497096E-02  1.52581961E-02  1.66480505E-02  1.38362500E-02 -1.99935854E-03
  6.85819279E-02  1.35809522E-02  3.32563581E-04  4.86736747E-02  3.91466920E-03
 -4.56054550E-03  1.73785427E-02  1.49525252E-03 -2.45176901E-03 -4.35378016E-03
  3.26626818E-04 -4.91832903E-04 -3.24733809E-04 -5.42648786E-03 -9.18309177E-03
  1.09969263E-04 -3.10837609E-03  4.19697914E-04  1.22423125E-03  8.30404726E-04
  1.75043642E-03  7.58139725E-04 -1.33614935E-04 -2.36487395E-04 -6.00984479E-03
 -1.16322265E-02 -4.84463441E-03  2.28939549E-03 -2.15136871E-04  1.81724003E-03
  3.83001082E-02  5.68322093E-02  2.01592322E-02 -4.00732816E-04  6.61309825E-04
 -4.96814581E-03 -6.01398325E-03 -1.16384113E-02 -4.84625258E-03 -2.28987157E-03
 -2.15658456E-04 -1.81742934E-03  3.83080589E-02  5.68441782E-02  2.01627562E-02
  4.00931967E-04  6.61492667E-04  4.96906611E-03 -1.38725977E-03 -2.92704173E-03
  5.25036299E-03  3.76472930E-03  2.56885134E-02 -1.55986643E-02 -9.98832345E-03
 -1.22000109E-01 -1.02678095E-02 -5.22330255E-03 -8.74236741E-02 -7.54195958E-03
 -2.49370782E-03 -3.53267562E-02  3.32767873E-03  3.45984424E-04 -4.70959095E-03
 -7.85642290E-04 -1.20147158E-03 -2.34205551E-03  3.42378575E-03 -7.25067668E-03
  2.18993126E-03 -9.04833761E-04 -7.22338356E-05  1.01328157E-03 -1.01349143E-03
 -7.97864245E-04  9.90967219E-04 -2.54380920E-04  3.90261251E-04 -3.55469526E-02
 -5.70611569E-02 -2.15012361E-02  5.44276137E-03  1.86336476E-03 -1.75748182E-03
  6.21905089E-02  9.42162023E-02  3.25954824E-02 -1.46249369E-03 -1.94024570E-03
  7.44433801E-03 -4.09384594E-03 -4.56170058E-03 -1.73427315E-04  3.43772534E-03
  1.78335751E-03  4.06071885E-03 -5.29952805E-02 -7.92093480E-02 -2.82093636E-02
 -6.09627661E-03 -1.37654748E-03  5.02153616E-03 -5.30010007E-02 -7.92173024E-02
 -2.82122244E-02  6.09622820E-03 -1.37685021E-03 -5.02214283E-03 -4.09458114E-03
 -4.56319801E-03 -1.73761046E-04 -3.43794433E-03  1.78347255E-03 -4.06040156E-03
 -7.37598862E-02 -1.09767037E-01 -4.25024529E-02 -5.25396786E-03 -1.45629058E-04
 -7.79233374E-03 -7.37555291E-02 -1.09760964E-01 -4.25003034E-02  5.25398259E-03
 -1.45748189E-04  7.79181672E-03  1.24584120E-02  2.68895085E-02 -4.33373519E-02
 -5.60596254E-02 -1.78991933E-02 -1.86624394E-02  1.71351899E-02 -5.13447662E-02
 -2.23642116E-02  1.40369881E-02 -3.36614833E-02  8.11884465E-03 -3.19584928E-03
 -2.60846810E-02 -3.86418560E-03 -3.65670142E-03  3.02244723E-04  2.01634652E-04
 -2.32792218E-03 -5.18714028E-03 -3.88564817E-03  8.18264473E-04  1.79726167E-03
 -4.35910625E-03 -1.39369185E-03  1.60846429E-03 -2.00213733E-04  1.00257801E-03
 -2.89563053E-04  9.93201233E-05  6.94401529E-04 -1.24583142E-02 -2.68892969E-02
  4.33372568E-02  5.60592966E-02  1.78955375E-02 -1.86732921E-02 -1.71352692E-02
 -5.13292985E-02 -2.23712374E-02 -1.40367567E-02 -3.36510375E-02  8.11615184E-03
  3.19551243E-03 -2.60805930E-02  3.86369571E-03  3.65610702E-03  3.02268860E-04
 -2.01300587E-04 -2.32799221E-03  5.18670647E-03  3.88612228E-03  8.18378649E-04
 -1.79718522E-03 -4.35918852E-03 -1.39368684E-03  1.60860168E-03  2.00258126E-04
  1.00267719E-03  2.89586923E-04  9.92065299E-05 -6.94468917E-04 -2.61178322E-03
 -5.75819225E-03  8.34347004E-03  1.39337569E-02  8.96040400E-03 -1.55601419E-02
  4.63863564E-02  1.44727245E-01 -1.12896945E-02  4.14782790E-02  1.03378585E-01
 -7.17344842E-03  1.54639994E-02  5.93224063E-02 -5.73375144E-03 -3.11830393E-03
  7.97024112E-04 -4.71297217E-04  1.89143134E-03  6.20583956E-05 -4.78885773E-03
  7.12790749E-03 -2.63948864E-03  4.43515972E-03 -8.08962939E-04 -6.85624764E-04
  2.69723210E-04 -1.36430469E-03  3.05208430E-04 -4.70410267E-04 -2.98269314E-05
 -1.08773102E-03 -2.40456983E-03  4.15418127E-03  5.91534122E-03 -2.91520417E-02
  3.43181773E-02 -9.18187161E-02  1.20063645E-01  2.22933302E-02 -6.85768170E-02
  8.57881666E-02  7.62698329E-03 -2.98115015E-02  4.37665415E-02  3.42619068E-03
 -3.17697789E-03  5.24120531E-04 -4.32372025E-03  3.04884470E-04  5.35189703E-05
 -5.03873926E-03 -5.56009243E-03 -1.73163299E-03  1.08366951E-03 -6.40162664E-04
  8.33811496E-04  1.01196461E-03 -1.67662650E-03 -4.04433737E-05  4.82467398E-04
  3.20572078E-04 -6.08085770E-02 -9.12571011E-02 -3.19386917E-02 -7.89868262E-03
  1.14455867E-03  4.06792655E-06  5.22505550E-02  7.98000028E-02  2.92833709E-02
  1.26221058E-03 -5.99041398E-03 -5.48304741E-03 -5.95471708E-03 -1.28272977E-02
  2.30394315E-02  1.11254488E-02  7.61415175E-02  5.95066487E-02 -2.25749000E-02
 -8.00119689E-02  4.75939526E-02 -1.32389650E-02 -6.30495518E-02  1.97787345E-02
 -2.08969271E-02 -1.93864194E-02  3.42517331E-03 -2.37052941E-03  1.56981574E-03
 -1.88545096E-03 -9.01520461E-04  3.06951963E-03 -5.72390112E-03 -9.73040015E-04
 -6.86054389E-03  1.93314806E-04 -3.41618588E-04 -1.90940305E-03 -5.74973553E-04
 -3.08594247E-04  9.73820333E-04  1.17868289E-03  6.52296164E-04  5.95472957E-03
  1.28273121E-02 -2.30396287E-02 -1.11245959E-02 -7.61439260E-02  5.94968477E-02
  2.25793816E-02 -8.00243727E-02  4.75858279E-02  1.32421166E-02 -6.30588055E-02
  1.97752282E-02  2.08985239E-02 -1.93905042E-02 -3.42541850E-03  2.37091505E-03
  1.56998879E-03  1.88567279E-03 -9.01471072E-04 -3.06957947E-03  5.72385100E-03
 -9.73185352E-04  6.86064658E-03  1.93367659E-04 -3.41550870E-04 -1.90924503E-03
  5.74925260E-04 -3.08653791E-04 -9.73751687E-04  1.17861599E-03 -6.52223888E-04
  2.61130826E-03  5.75716970E-03 -8.34170873E-03 -1.39320089E-02 -8.95870219E-03
 -1.55591143E-02 -4.63861422E-02  1.44734969E-01 -1.12885471E-02 -4.14780147E-02
  1.03384009E-01 -7.17325037E-03 -1.54643593E-02  5.93245083E-02  5.73394857E-03
  3.11805358E-03  7.96535698E-04  4.71307803E-04  1.89137810E-03 -6.20449389E-05
  4.78832584E-03  7.12693447E-03  2.63955655E-03  4.43481273E-03 -8.08911766E-04
 -6.85506167E-04 -2.69630969E-04 -1.36411666E-03 -3.05120063E-04 -4.70430138E-04
  2.98106259E-05 -3.84874017E-02 -5.79787211E-02 -1.55236111E-02  4.55016985E-03
 -4.76733315E-03  1.80481431E-03  7.52394284E-02  1.13447180E-01  3.39870423E-02
 -1.42111155E-03  1.90859125E-03 -8.77926374E-03  3.84864159E-02  5.79770034E-02
  1.55230273E-02  4.54989562E-03  4.76730218E-03  1.80464077E-03 -7.52350612E-02
 -1.13440700E-01 -3.39847706E-02 -1.42109572E-03 -1.90851247E-03 -8.77869931E-03
  1.08760267E-03  2.40430052E-03 -4.15370258E-03 -5.91494961E-03  2.91547150E-02
  3.43172147E-02  9.18172280E-02  1.20050661E-01  2.22928103E-02  6.85759165E-02
  8.57788410E-02  7.62646510E-03  2.98111673E-02  4.37627834E-02 -3.42584557E-03
  3.17706427E-03  5.23596167E-04  4.32358823E-03  3.04760952E-04 -5.37845940E-05
  5.03914491E-03 -5.56090182E-03  1.73176158E-03  1.08360341E-03 -6.40168156E-04
  8.33915718E-04 -1.01207503E-03 -1.67672318E-03  4.05610467E-05  4.82454880E-04
 -3.20537452E-04  6.08049903E-02  9.12513053E-02  3.19364791E-02 -7.89811187E-03
 -1.14436213E-03  3.85186580E-06 -5.22440179E-02 -7.97900647E-02 -2.92799374E-02
  1.26210832E-03  5.99018412E-03 -5.48227032E-03 -8.45973565E-03 -1.63805623E-02
 -4.11640589E-03  2.14162422E-03  1.42199551E-03 -3.24445876E-03 -5.57744067E-02
 -7.73214596E-02 -2.68877858E-02  3.87965373E-04 -2.58953279E-03  6.03356598E-03
  5.57686062E-02  7.73128120E-02  2.68847323E-02  3.88623950E-04  2.58944901E-03
  6.03298202E-03  8.46006053E-03  1.63812417E-02  4.11679317E-03  2.14120972E-03
 -1.42190699E-03 -3.24489652E-03  4.39989050E-02  6.15327727E-02  2.26649284E-02
  2.07970212E-04 -9.46066252E-04  5.04617603E-03 -4.40064147E-02 -6.15439244E-02
 -2.26692357E-02  2.08573887E-04  9.46056716E-04  5.04697609E-03  1.58963280E-02
  3.45232543E-02 -5.39967842E-02 -8.83254047E-02  2.70107302E-02  1.02768055E-01
  4.20012686E-03  7.59200697E-02  7.39874062E-02  3.18397501E-03  5.76259673E-02
  4.00391167E-02  4.51841537E-03  6.44816523E-03 -6.13051742E-04 -8.05935742E-04
  4.88242362E-04 -1.78943543E-03  5.22188318E-04 -3.14202307E-03  2.52010300E-03
  1.31030213E-03 -2.81064445E-03  3.67368881E-05  1.12160461E-04 -1.71016042E-03
 -5.13676163E-05  9.85777867E-04 -3.36952957E-05  2.15988250E-03 -1.10574058E-03
 -1.58962529E-02 -3.45230992E-02  5.39965379E-02  8.83253593E-02 -2.70106095E-02
  1.02771274E-01 -4.19652253E-03  7.59219235E-02  7.39896892E-02 -3.18085793E-03
  5.76273955E-02  4.00405515E-02 -4.51723915E-03  6.44908486E-03  6.12821252E-04
  8.06120580E-04  4.88386889E-04  1.78950707E-03  5.22248079E-04  3.14167211E-03
 -2.51988115E-03  1.31049399E-03  2.81077336E-03  3.68877375E-05  1.12138941E-04
 -1.71009553E-03  5.13877614E-05  9.85794289E-04  3.36948433E-05  2.15983103E-03
  1.10585743E-03 -7.72206467E-03 -1.67066462E-02  2.66092194E-02  3.77156169E-02
  1.74125396E-02 -9.42997711E-02  7.98421096E-02 -4.69511336E-02 -6.73689793E-02
  6.65836979E-02 -3.37512513E-02 -3.91701295E-02  2.64472542E-02 -9.02358243E-03
  2.82153739E-03 -1.95033384E-03  1.65739876E-03 -5.33052018E-03  7.25317129E-03
  2.12757939E-03  7.40332107E-04  9.84534574E-04 -5.19018904E-03  1.52857615E-02
 -4.63287811E-04  3.90881308E-06 -7.72189692E-04  2.39162981E-04  3.53565354E-04
 -2.28782189E-03 -1.11652935E-04  1.14611286E-05 -2.98080254E-04 -8.89478323E-04
  6.41468622E-03 -1.07021167E-02  1.67496604E-01 -7.66262174E-02 -1.82364741E-02
  1.22778951E-01 -5.54590019E-02 -1.65653390E-02  6.95876628E-02 -2.75721221E-02
 -7.38025048E-03 -2.93635160E-03 -4.66270020E-03  2.07001521E-03 -3.43094877E-03
  7.73578652E-03 -3.22891832E-03  1.73950563E-03  1.44921645E-03 -2.21060257E-03
  1.19064583E-02  4.36931302E-04 -2.38046390E-04 -4.41505971E-04  5.11456311E-04
 -1.68180310E-04  1.15225205E-03  1.10017352E-03 -8.97815480E-02 -1.36804278E-01
 -5.56326969E-02 -7.27156272E-03  2.64067908E-03 -6.77423334E-03 -2.28703147E-02
 -3.25246270E-02 -1.20445379E-02  5.88915781E-03 -1.57389908E-03  3.26157574E-03
 -1.04547083E-02 -2.28174786E-02  3.68823372E-02  5.14929367E-02 -1.85566908E-02
 -6.11139280E-02 -4.74959374E-02  7.43401391E-02 -5.01402650E-02 -3.90867762E-02
  5.43390364E-02 -2.24959648E-02 -1.11936841E-02  2.25133177E-02  1.93764383E-05
 -6.97320632E-04 -2.40014375E-03 -2.02387132E-03  4.73760856E-03  2.20513874E-03
 -1.24298042E-03  1.82486669E-04 -8.51197576E-03  9.59339705E-03 -3.11589980E-04
  1.14363966E-03 -2.18000159E-04 -1.90365415E-04  1.37406405E-03  1.45641044E-03
 -7.36086946E-05  1.04549657E-02  2.28180415E-02 -3.68832835E-02 -5.14939929E-02
  1.85568949E-02 -6.11115100E-02  4.75023310E-02  7.43388967E-02 -5.01385217E-02
  3.90913146E-02  5.43382238E-02 -2.24947761E-02  1.11961174E-02  2.25125430E-02
 -1.96225469E-05  6.97312974E-04 -2.40006425E-03  2.02366165E-03  4.73756824E-03
 -2.20537352E-03  1.24295096E-03  1.82468938E-04  8.51159218E-03  9.59313353E-03
 -3.11580028E-04  1.14367501E-03  2.18028674E-04 -1.90317665E-04 -1.37399786E-03
  1.45640451E-03  7.36629435E-05  7.72159529E-03  1.67056186E-02 -2.66075767E-02
 -3.77132800E-02 -1.74134496E-02 -9.43056982E-02 -7.98384533E-02 -4.69517493E-02
 -6.73734563E-02 -6.65808883E-02 -3.37516724E-02 -3.91718649E-02 -2.64461507E-02
 -9.02382297E-03 -2.82164627E-03  1.95057312E-03  1.65732829E-03  5.33051993E-03
  7.25322890E-03 -2.12765498E-03 -7.40195801E-04  9.84528820E-04  5.19028005E-03
  1.52856543E-02 -4.63245921E-04  3.93291838E-06  7.72168007E-04  2.39136062E-04
 -3.53554267E-04 -2.28784782E-03  1.11653225E-04 -1.92721204E-02 -2.58052201E-02
 -9.86681202E-03 -1.05915575E-03 -3.45296654E-03 -2.82777406E-03 -3.12345850E-02
 -4.60078656E-02 -2.23577649E-02 -3.11302325E-03 -3.82777880E-03  3.27335456E-03
  1.92695199E-02  2.58012890E-02  9.86517208E-03 -1.05932496E-03  3.45289962E-03
 -2.82754792E-03  3.12340845E-02  4.60071479E-02  2.23576028E-02 -3.11284386E-03
  3.82788295E-03  3.27329005E-03 -1.15301011E-05  2.97924924E-04  8.89711689E-04
 -6.41406454E-03  1.07015276E-02  1.67495686E-01  7.66227888E-02 -1.82359781E-02
  1.22778352E-01  5.54564914E-02 -1.65649547E-02  6.95877408E-02  2.75706663E-02
 -7.37992283E-03  2.93626763E-03  4.66269152E-03  2.06999081E-03  3.43069090E-03
  7.73583760E-03  3.22870868E-03 -1.73935141E-03  1.44934792E-03  2.21010587E-03
  1.19066123E-02  4.36914966E-04 -2.38023181E-04  4.41512677E-04  5.11416344E-04
  1.68172646E-04  1.15238371E-03 -1.10017235E-03  8.97805475E-02  1.36802661E-01
  5.56320063E-02 -7.27145292E-03 -2.64065009E-03 -6.77415918E-03  2.28697867E-02
  3.25239299E-02  1.20441860E-02  5.88914020E-03  1.57382266E-03  3.26153727E-03
 -7.93644935E-03 -1.19382728E-02 -2.60040188E-03 -1.74437474E-03  3.62224557E-04
  2.19449864E-03  2.33821760E-02  3.65141968E-02  9.13876025E-03 -1.91518635E-03
  2.87446946E-03 -2.13470897E-03 -2.33844727E-02 -3.65176747E-02 -9.14023237E-03
 -1.91520690E-03 -2.87439006E-03 -2.13500255E-03  7.93963010E-03  1.19430666E-02
  2.60229558E-03 -1.74448987E-03 -3.62513267E-04  2.19437200E-03 -2.47005217E-02
 -3.90897230E-02 -1.55852006E-02  2.89344255E-03 -3.35228106E-04 -3.11830406E-03
  2.46991431E-02  3.90877573E-02  1.55840812E-02  2.89336555E-03  3.35352039E-04
 -3.11820582E-03  1.58058735E-03  3.18772626E-03 -5.52926406E-03 -1.26217489E-03
  1.29044491E-02 -1.11798960E-01  9.28078198E-02 -1.23812733E-02 -7.68919779E-02
  7.79172555E-02 -1.27435396E-02 -4.31269927E-02  3.13476520E-02 -1.27993874E-02
 -4.82229637E-03  6.16514855E-03 -3.57156477E-03  1.18765953E-03 -1.80230223E-03
 -6.00131363E-03  5.37467499E-03 -4.39593691E-03  2.44907778E-03 -3.74931352E-03
  7.16040972E-04 -1.41813640E-03  5.11410575E-04 -2.89034065E-04  5.76823025E-05
  9.72083952E-04  3.14675660E-03  1.58118112E-03  3.18901619E-03 -5.53128689E-03
 -1.26544386E-03  1.29049693E-02  1.11794786E-01  9.28078066E-02  1.23781707E-02
  7.68892005E-02  7.79172707E-02  1.27412340E-02  4.31254440E-02  3.13475933E-02
  1.27990091E-02 -4.82227733E-03  6.16515169E-03  3.57156664E-03  1.18758485E-03
  1.80227342E-03 -6.00142675E-03  5.37486015E-03  4.39593212E-03  2.44899145E-03
  3.74938500E-03 -7.16048297E-04  1.41821354E-03  5.11416933E-04  2.88993174E-04
  5.76822834E-05 -9.72166233E-04  3.14671824E-03 -9.87602725E-03 -2.16191164E-02
  3.50646459E-02  4.66685272E-02 -2.79428372E-02  1.57466020E-01  6.09349702E-02
 -6.04274908E-03  1.17878062E-01  4.65121171E-02 -4.24408928E-03  4.80899869E-02
  1.88745139E-02 -5.87694726E-03 -1.60793418E-03  6.04006710E-03  1.37137844E-03
  2.05994806E-04 -3.05961845E-03 -1.04165349E-03  4.01797115E-03 -5.49368351E-04
  6.94045109E-04  5.93531929E-04 -9.01724717E-04 -2.14984145E-04 -3.98969920E-04
  7.55666003E-04  2.29700047E-04  4.57911173E-04 -1.32141401E-04 -2.24372112E-03
 -4.98400481E-03  7.36828394E-03  1.80063956E-02 -9.95906232E-03  3.70771206E-02
 -4.30765438E-02 -1.52153406E-02  2.65213214E-02 -3.25992480E-02 -1.16438605E-02
  3.35175393E-03 -2.33548151E-02 -7.29224551E-03 -2.16605795E-03 -3.03094499E-04
  1.74397891E-04 -5.46137146E-03 -1.65844458E-03 -4.00444687E-03  3.46729123E-03
 -1.93302676E-03 -1.28153264E-02 -5.18662553E-03  4.15877765E-04 -5.37583992E-04
  1.29351572E-04  1.08224520E-03 -1.52432075E-04 -3.45200213E-03  2.38531776E-04
 -1.89821369E-02 -3.06824052E-02 -1.29386982E-02 -1.38648843E-03  9.90439499E-04
 -2.11937669E-03 -1.41343896E-02 -2.00322096E-02 -9.66568750E-03  6.60558926E-04
 -6.69177857E-04  1.27332814E-03  6.85381459E-03  1.49524843E-02 -2.50052103E-02
 -2.72527378E-02 -8.58956442E-04 -8.14373710E-02  1.28481032E-01  2.12334247E-02
 -6.09416124E-02  9.03565755E-02  1.32954783E-02 -3.76333836E-02  5.18070491E-02
  1.72346902E-02 -6.57970408E-03 -9.41039435E-04 -1.93209653E-03 -5.23688470E-03
  1.15588423E-03 -5.96281335E-03 -1.69413234E-03  5.24479141E-04 -8.01190654E-03
  5.83061661E-03 -3.68976929E-04 -7.41105121E-04  8.02752172E-04 -1.16859544E-03
  1.08760097E-03  1.94413791E-04  1.32810910E-03  6.85339513E-03  1.49515692E-02
 -2.50037277E-02 -2.72506787E-02 -8.59396155E-04  8.14391179E-02  1.28478076E-01
 -2.12360568E-02  6.09431246E-02  9.03543074E-02 -1.32973470E-02  3.76341176E-02
  5.18060583E-02 -1.72355156E-02 -6.57967307E-03 -9.41087231E-04  1.93206215E-03
 -5.23696742E-03 -1.15608084E-03 -5.96273293E-03 -1.69420796E-03 -5.24591283E-04
 -8.01229314E-03 -5.83105619E-03  3.68982091E-04  7.41069765E-04  8.02754084E-04
  1.16859571E-03  1.08767538E-03 -1.94491459E-04  1.32812586E-03 -9.87630773E-03
 -2.16197247E-02  3.50656116E-02  4.66698346E-02 -2.79416059E-02 -1.57462530E-01
  6.09393904E-02  6.04472444E-03 -1.17875479E-01  4.65157841E-02  4.24544780E-03
 -4.80886865E-02  1.88760006E-02  5.87745502E-03 -1.60779691E-03  6.04002668E-03
 -1.37147805E-03  2.05728716E-04  3.05932053E-03 -1.04151782E-03  4.01799735E-03
  5.49271149E-04  6.93761596E-04 -5.94215974E-04  9.01746514E-04  2.14965468E-04
 -3.98996465E-04 -7.55669338E-04  2.29714512E-04 -4.57819981E-04 -1.32139198E-04
 -7.03579160E-02 -1.05745780E-01 -4.26263764E-02  4.27263910E-03 -3.06191243E-03
 -5.39532266E-03 -2.21339545E-03 -2.63456996E-03  6.79275418E-04 -4.64737637E-03
  2.08718625E-03  6.23446215E-04 -7.03581936E-02 -1.05746060E-01 -4.26264711E-02
 -4.27254585E-03 -3.06206846E-03  5.39539765E-03 -2.21477264E-03 -2.63656103E-03
  6.78415413E-04  4.64749194E-03  2.08698200E-03 -6.23595631E-04 -2.24378767E-03
 -4.98416272E-03  7.36848220E-03  1.80069696E-02 -9.95963565E-03 -3.70840561E-02
 -4.30803956E-02  1.52153916E-02 -2.65263873E-02 -3.26021705E-02  1.16440149E-02
 -3.35462560E-03 -2.33562276E-02  7.29225272E-03 -2.16614891E-03 -3.03296126E-04
 -1.74518698E-04 -5.46151978E-03  1.65817078E-03 -4.00453470E-03  3.46734230E-03
  1.93285753E-03 -1.28154190E-02  5.18625031E-03 -4.15897061E-04  5.37590395E-04
  1.29331227E-04 -1.08225282E-03 -1.52428104E-04  3.45195818E-03  2.38555809E-04
 -1.89860397E-02 -3.06883338E-02 -1.29411091E-02  1.38682145E-03  9.90525673E-04
  2.11964660E-03 -1.41349568E-02 -2.00330207E-02 -9.66593455E-03 -6.60800524E-04
 -6.69284580E-04 -1.27343081E-03  7.28341870E-02  1.10082925E-01  4.26252783E-02
  1.60978367E-03 -7.30270763E-03  2.93638170E-03 -5.39188235E-02 -8.01773846E-02
 -3.19551936E-02  1.02824152E-03  1.34150813E-03  7.31964077E-03 -5.39186873E-02
 -8.01770999E-02 -3.19553149E-02 -1.02816215E-03  1.34154754E-03 -7.31965062E-03
  7.28333660E-02  1.10081633E-01  4.26248905E-02 -1.60974192E-03 -7.30264402E-03
 -2.93637194E-03 -2.06761234E-02 -2.92026835E-02 -1.69328115E-02  2.29206862E-03
  2.95925132E-03 -1.76695600E-03 -2.06774124E-02 -2.92046928E-02 -1.69336005E-02
 -2.29215039E-03  2.95925449E-03  1.76713680E-03  3.77163688E-03  8.16190940E-03
 -1.82194256E-02  2.28343954E-03 -1.39113903E-02 -1.14261136E-01 -4.64022200E-02
  4.91121690E-02 -8.38525150E-02 -4.21130158E-02  2.69195993E-02 -2.03206121E-02
 -2.07393233E-02  2.44938958E-02  1.96413456E-04  8.33189159E-03  8.60345860E-04
  4.42044556E-04 -3.59422818E-04  2.42621135E-03  6.97592514E-03  1.47567635E-03
  4.35695343E-03 -2.54333197E-04  5.58027708E-04 -1.47903278E-03 -2.07369655E-04
 -8.22513009E-04  4.05616420E-04 -1.53719928E-03 -1.14062860E-03  3.77152246E-03
  8.16166117E-03 -1.82190170E-02  2.28391939E-03 -1.39114719E-02  1.14261834E-01
 -4.64023719E-02 -4.91116442E-02  8.38529105E-02 -4.21131780E-02 -2.69192538E-02
  2.03212512E-02 -2.07392152E-02 -2.44939917E-02  1.96446174E-04  8.33189469E-03
 -8.60362747E-04  4.42039034E-04  3.59401127E-04  2.42629467E-03  6.97588187E-03
 -1.47570387E-03  4.35690949E-03  2.54264856E-04 -5.58020853E-04  1.47903258E-03
 -2.07371544E-04  8.22515728E-04  4.05601495E-04  1.53720489E-03 -1.14063284E-03
  7.94475922E-04  1.80808389E-03 -7.33012574E-04 -1.50990855E-02  3.06860519E-02
  5.93149769E-02 -1.46033281E-01 -7.41547708E-02  4.20332484E-02 -1.17519897E-01
 -5.24846353E-02  2.73757989E-02 -4.77097852E-02 -3.07320403E-02  5.80397827E-03
  3.43663588E-03 -1.00866104E-03  3.74753790E-03 -8.07415398E-04  5.06508454E-03
  3.03934096E-03 -1.11132517E-03 -1.23808034E-04  2.47767378E-03 -1.20171351E-04
  5.27479872E-04  3.88521477E-04  2.44910103E-04 -4.35683511E-04 -1.51785193E-03
  1.39592098E-04 -3.23057650E-03 -6.97901886E-03  1.25930994E-02  9.07037415E-03
  1.99151851E-03  9.81724701E-02  1.58312349E-01  2.28295678E-02  7.53894085E-02
  1.24350465E-01  1.51229945E-02  3.66849926E-02  5.53234869E-02  1.26563902E-02
  3.40052552E-03 -3.04045763E-03 -7.01734095E-04  5.59371815E-03  2.89981988E-03
  3.19318273E-03 -1.24009160E-03  2.64863785E-03  6.04836938E-03 -1.33772127E-03
  4.92811438E-04 -2.70829767E-04 -9.94135904E-04 -2.65452324E-05 -1.17684951E-04
 -3.76638863E-04  1.06125946E-05 -1.45683090E-02 -2.33482600E-02 -6.45395970E-03
  1.25897469E-03  6.67351985E-03 -3.63238457E-04  2.96059062E-02  4.49330383E-02
  2.02542800E-02  3.66840916E-03  4.67042151E-03 -4.12382292E-03 -1.34936604E-03
 -3.09535483E-03  4.02781053E-03  1.54663116E-02 -1.00972424E-02 -9.74407002E-02
 -6.78965545E-02  6.22667708E-02 -7.91472722E-02 -5.33662177E-02  4.77157373E-02
 -3.66940161E-02 -2.22595009E-02  2.55816622E-02 -2.50448319E-03 -5.40827566E-03
 -2.93384370E-03  4.39039939E-03  2.32102919E-03 -4.20365332E-03 -9.85874938E-03
 -1.54413737E-03  9.76832652E-03 -3.23407461E-04 -6.13167701E-04 -1.50447683E-03
 -4.94645776E-04  6.76973286E-04  2.04576181E-04 -4.11364255E-05 -1.27558688E-03
 -1.34927692E-03 -3.09516029E-03  4.02751916E-03  1.54657218E-02 -1.00967016E-02
  9.74405163E-02 -6.78952477E-02 -6.22663717E-02  7.91471542E-02 -5.33653134E-02
 -4.77153886E-02  3.66937950E-02 -2.22590651E-02 -2.55816515E-02 -2.50456549E-03
 -5.40822326E-03  2.93386204E-03  4.39035319E-03 -2.32097686E-03 -4.20367913E-03
 -9.85876242E-03  1.54419160E-03  9.76838168E-03  3.23512056E-04  6.13166496E-04
  1.50447654E-03 -4.94639159E-04 -6.76961426E-04  2.04562899E-04  4.11537680E-05
 -1.27559930E-03  7.94433305E-04  1.80799092E-03 -7.32877042E-04 -1.50986759E-02
  3.06853587E-02 -5.93160144E-02 -1.46033699E-01  7.41545065E-02 -4.20341165E-02
 -1.17520413E-01  5.24843533E-02 -2.73760663E-02 -4.77100002E-02  3.07320309E-02
  5.80399203E-03  3.43665259E-03  1.00865180E-03  3.74756708E-03  8.07454180E-04
  5.06507924E-03  3.03935688E-03  1.11131844E-03 -1.23712250E-04 -2.47750389E-03
  1.20176751E-04 -5.27484721E-04  3.88523452E-04 -2.44902127E-04 -4.35686214E-04
  1.51782396E-03  1.39574791E-04 -1.43826229E-02 -2.31652786E-02 -7.39916605E-03
 -7.03834599E-04 -6.86065591E-03  1.27392312E-03  5.44411432E-02  8.41570807E-02
  3.59725406E-02 -3.16464588E-03 -3.34001712E-03 -6.31416420E-03 -1.43823491E-02
 -2.31649133E-02 -7.39908777E-03  7.03832298E-04 -6.86061830E-03 -1.27396189E-03
  5.44411738E-02  8.41570717E-02  3.59725172E-02  3.16463126E-03 -3.33998089E-03
  6.31415744E-03 -3.23048122E-03 -6.97881109E-03  1.25928167E-02  9.06968789E-03
  1.99150852E-03 -9.81705798E-02  1.58312980E-01 -2.28301618E-02 -7.53879333E-02
  1.24351000E-01 -1.51234584E-02 -3.66842926E-02  5.53237501E-02 -1.26566021E-02
  3.40050941E-03 -3.04039269E-03  7.01739661E-04  5.59368890E-03 -2.89981344E-03
  3.19318828E-03 -1.24006209E-03 -2.64862610E-03  6.04835105E-03  1.33778227E-03
 -4.92803330E-04  2.70833338E-04 -9.94144766E-04  2.65314839E-05 -1.17679247E-04
  3.76656736E-04  1.05952042E-05 -1.45677283E-02 -2.33473659E-02 -6.45353963E-03
 -1.25899606E-03  6.67350750E-03  3.63180852E-04  2.96059971E-02  4.49331913E-02
  2.02543078E-02 -3.66836600E-03  4.67045564E-03  4.12382549E-03 -2.49059384E-02
 -3.72396312E-02 -1.97791363E-02 -5.05583727E-03  1.31891805E-03  1.39894153E-03
 -2.72839943E-02 -4.03573566E-02 -1.50520222E-02  1.37296316E-03 -3.77540537E-03
  2.35049076E-03 -2.72835632E-02 -4.03566974E-02 -1.50516670E-02 -1.37299319E-03
 -3.77544512E-03 -2.35041566E-03 -2.49050425E-02 -3.72382430E-02 -1.97785808E-02
  5.05580840E-03  1.31880962E-03 -1.39897239E-03  1.57623392E-02  2.29870131E-02
  1.11528558E-02  2.36231059E-03 -2.12060948E-03  7.65757573E-04  1.57624221E-02
  2.29872358E-02  1.11529905E-02 -2.36227672E-03 -2.12059988E-03 -7.65767873E-04
  6.42909536E-03  1.39996043E-02 -2.27284565E-02 -4.28585607E-02  2.31601194E-02
 -7.77261309E-03 -1.90779531E-03  1.69114750E-01  2.68271642E-03 -4.87604983E-03
  1.15247533E-01  1.06912988E-02  8.26586727E-03  7.32704093E-02  1.15556512E-02
  5.19230972E-03  2.57572680E-04 -7.42879755E-03  9.72221166E-04  1.63821349E-02
  1.89700730E-03  1.55824615E-03 -7.43114750E-03  1.40636657E-03  5.46925630E-05
 -4.07631015E-04  2.26259002E-04  7.97368302E-04 -1.74790664E-04  6.32746001E-04
 -1.27854170E-04  6.42911113E-03  1.39996379E-02 -2.27283905E-02 -4.28596404E-02
  2.31605656E-02  7.77201823E-03 -1.90764693E-03 -1.69115630E-01 -2.68290115E-03
 -4.87605342E-03 -1.15248476E-01 -1.06911231E-02  8.26631305E-03 -7.32710972E-02
  1.15557187E-02  5.19227421E-03 -2.57605705E-04 -7.42883311E-03 -9.72230012E-04
  1.63822460E-02  1.89714791E-03 -1.55832322E-03 -7.43128877E-03 -1.40634392E-03
 -5.46959128E-05  4.07669579E-04  2.26269091E-04 -7.97376293E-04 -1.74788677E-04
 -6.32759918E-04 -1.27859865E-04  4.79098738E-03  1.04180683E-02 -1.73783597E-02
 -2.43243474E-02 -3.48252951E-02 -1.06872210E-02  6.60946438E-02 -1.25932124E-01
 -1.09305874E-02  4.96175054E-02 -8.64854339E-02  1.30223758E-02  1.62186625E-02
 -6.63172969E-02  6.74409531E-03  3.93899247E-03  3.23378734E-03 -4.71997629E-03
 -1.42271240E-03  6.19118444E-03  5.89131660E-03  1.11782879E-03 -1.31063792E-03
 -2.37733993E-03 -2.76796004E-04  1.58924364E-03 -2.08279009E-04 -5.06633743E-05
 -4.33706468E-04  4.50968782E-04  3.95713853E-04  8.76087097E-04  1.90099273E-03
 -1.72453718E-03 -1.54984100E-02  5.81100046E-02 -6.05729481E-02 -4.44617098E-02
  1.48893291E-02 -5.10601154E-02 -3.78291705E-02  1.43594516E-02 -1.05062821E-02
 -2.98431527E-02  5.65214180E-03  2.48093054E-04  3.40777447E-03  4.40240438E-03
 -5.30948062E-04 -2.13418271E-03  1.64138087E-03  8.06022416E-03  1.08419717E-02
  1.04030500E-03 -3.21547671E-03  2.64028154E-04 -6.72272329E-04 -9.91543575E-04
  1.42572584E-03  6.91672809E-04  3.04019941E-04  2.01323781E-04  1.55055504E-02
  2.19687547E-02  1.54763160E-02 -4.64112368E-04 -2.82960214E-03  1.47550283E-03
  7.52631411E-03  8.01241620E-03  3.92169115E-03 -1.71458977E-03 -1.14612434E-03
 -5.59514383E-05  6.16822620E-04  1.30380106E-03 -4.21986083E-03  1.55499094E-02
 -5.62709016E-02  1.19150167E-01  3.55423273E-02  6.64988093E-02  9.34712885E-02
  2.67147897E-02  5.36754669E-02  4.19027235E-02  3.22680495E-02  2.98696687E-02
 -4.51740426E-04  5.55269293E-03  5.06727742E-04  1.66215589E-03 -6.52196541E-04
 -3.07041960E-03  3.69547125E-03  1.93343399E-03  4.09810757E-03  2.23398756E-03
 -1.77108604E-04  1.84889308E-04  2.26238691E-04  3.78815765E-04  1.34724777E-05
  4.34681686E-04  2.12957515E-04  6.16777400E-04  1.30370579E-03 -4.21964290E-03
  1.55497175E-02 -5.62690947E-02 -1.19151926E-01  3.55431491E-02 -6.64969767E-02
 -9.34725757E-02  2.67154181E-02 -5.36739358E-02 -4.19031826E-02  3.22676918E-02
 -2.98689928E-02 -4.51668535E-04  5.55263728E-03 -5.06749066E-04  1.66210101E-03
  6.52340110E-04 -3.07026684E-03  3.69522537E-03 -1.93339059E-03  4.09802325E-03
 -2.23382508E-03  1.77105706E-04 -1.84829588E-04  2.26218474E-04 -3.78822948E-04
  1.34751704E-05 -4.34686027E-04  2.12964237E-04  4.79108070E-03  1.04182727E-02
 -1.73786939E-02 -2.43249476E-02 -3.48254074E-02  1.06871994E-02  6.60943763E-02
  1.25934769E-01  1.09307213E-02  4.96172702E-02  8.64872051E-02 -1.30226448E-02
  1.62187002E-02  6.63186947E-02  6.74425763E-03  3.93898483E-03 -3.23391460E-03
 -4.72000617E-03  1.42274157E-03  6.19135634E-03  5.89127854E-03 -1.11806667E-03
 -1.31063650E-03  2.37736908E-03  2.76806857E-04 -1.58926031E-03 -2.08248365E-04
  5.07089438E-05 -4.33707454E-04 -4.50973830E-04  3.95729191E-04 -5.67718061E-02
 -8.75191892E-02 -3.11771029E-02  6.88648436E-03 -1.34223822E-03 -9.85298530E-05
  6.56378311E-02  1.04214311E-01  5.11425274E-02 -1.31652592E-03  4.62182199E-03
 -5.21960732E-03 -5.67710069E-02 -8.75179672E-02 -3.11767365E-02 -6.88638271E-03
 -1.34220012E-03  9.85496068E-05  6.56362783E-02  1.04211913E-01  5.11414503E-02
  1.31651337E-03  4.62179938E-03  5.21945552E-03  8.76156593E-04  1.90114718E-03
 -1.72474923E-03 -1.54990030E-02  5.81092304E-02  6.05737722E-02 -4.44620902E-02
 -1.48932948E-02  5.10609408E-02 -3.78295356E-02 -1.43622950E-02  1.05066894E-02
 -2.98432992E-02 -5.65415595E-03  2.48338672E-04  3.40772983E-03 -4.40252091E-03
 -5.30969095E-04  2.13424954E-03  1.64164930E-03  8.06011041E-03 -1.08421526E-02
  1.04028601E-03  3.21562524E-03 -2.64034420E-04  6.72241986E-04 -9.91548435E-04
 -1.42574014E-03  6.91682266E-04 -3.04018871E-04  2.01302854E-04  1.55048030E-02
  2.19676114E-02  1.54758744E-02  4.64237855E-04 -2.82957138E-03 -1.47559494E-03
  7.52865336E-03  8.01602467E-03  3.92346943E-03  1.71459411E-03 -1.14621269E-03
  5.61792221E-05 -5.10113014E-03 -6.01525589E-03 -6.63540361E-03  4.36142387E-03
  1.98899428E-03  2.36754801E-03 -2.48498984E-02 -3.13303143E-02  2.01396002E-04
 -5.02004970E-03 -1.57542447E-03  1.69472820E-03 -2.48509186E-02 -3.13316724E-02
  2.00912457E-04  5.02003388E-03 -1.57556340E-03 -1.69481248E-03 -5.10065428E-03
 -6.01451641E-03 -6.63492752E-03 -4.36150862E-03  1.98895246E-03 -2.36749565E-03
  9.78817407E-02  1.50022317E-01  7.34510184E-02  1.42731324E-03 -3.62166860E-04
  8.91543368E-03  9.78812156E-02  1.50021665E-01  7.34509679E-02 -1.42735438E-03
 -3.62126103E-04 -8.91537420E-03 -2.55228579E-03 -5.55340952E-03  1.23229998E-02
 -1.65352729E-02 -2.38743664E-02  4.24078354E-02 -1.24547335E-02  4.73058243E-02
  1.96184513E-02 -1.40222030E-02  4.23154876E-02 -9.50047755E-03  2.58586097E-03
  4.17308125E-02  3.30009357E-03  2.87789385E-03 -1.78832519E-04 -1.24226562E-03
  1.69390094E-03  4.53258237E-03  1.09836154E-02  9.98137929E-04 -4.08642737E-03
  1.05683282E-03  7.46658123E-04 -2.01453604E-03  3.37881140E-04 -5.93276110E-04
  1.84019406E-04  4.77365466E-04 -6.87394332E-04  2.55244714E-03  5.55375970E-03
 -1.23235970E-02  1.65343937E-02  2.38747216E-02  4.24091727E-02  1.24551930E-02
  4.73024612E-02  1.96192599E-02  1.40225631E-02  4.23132514E-02 -9.50036607E-03
 -2.58552454E-03  4.17292137E-02 -3.29989930E-03 -2.87768138E-03 -1.78795435E-04
  1.24213911E-03  1.69387905E-03 -4.53231008E-03 -1.09834727E-02  9.98161314E-04
  4.08632060E-03  1.05681601E-03  7.46648646E-04 -2.01451957E-03 -3.37870170E-04
 -5.93281280E-04 -1.84012791E-04  4.77359980E-04  6.87408586E-04  2.84621090E-03
  6.26817203E-03 -9.43512691E-03 -2.26436735E-02 -2.28188918E-03  6.56888182E-03
 -1.91669606E-02 -1.51219536E-01 -2.14188139E-04 -1.73900723E-02 -1.06742025E-01
  1.51173510E-02 -3.80356415E-03 -8.61743957E-02  8.53172830E-03  2.55830429E-03
  5.77996600E-03 -1.12554198E-03 -8.70294985E-04  8.43768337E-03  2.20805942E-03
  9.77041573E-03 -3.63379585E-04  4.36689222E-04 -9.36875989E-04  5.84187485E-04
  9.40958198E-04 -1.43832781E-03 -3.81646706E-04  4.49754138E-05  4.52585766E-04
  2.03077172E-03  4.50864507E-03 -4.64586092E-03 -2.71370392E-02  5.70831583E-03
 -1.57445368E-02  1.19611062E-02  1.63058279E-01 -2.12806684E-02  8.16006570E-03
  1.19423868E-01 -1.53991324E-04 -2.28926153E-03  8.45390003E-02  9.80177108E-03
 -1.49631130E-03  5.71005741E-03 -4.40556137E-04 -1.33307771E-03  1.15365897E-02
 -2.58878633E-03  1.06032023E-02 -7.54408392E-05 -5.32837752E-03  7.35166786E-04
  7.22483312E-04 -7.34679569E-04  9.84131109E-04 -7.66955902E-05  6.93669113E-05
 -9.04776936E-04 -3.49304534E-02 -5.44568961E-02 -2.21408560E-02 -5.07689079E-03
  2.16630429E-03  3.45396727E-03  9.72929453E-02  1.47973497E-01  7.64941261E-02
  3.63393545E-04 -2.32711523E-03 -8.99728170E-03  1.64000001E-04  4.17227058E-04
  1.17819404E-03 -9.85869902E-03  7.09450120E-03  6.49184673E-02  1.31011949E-02
 -6.99923340E-02  4.47297499E-02  1.15995286E-02 -5.53469981E-02  1.35693250E-02
 -4.57317104E-03 -3.46531901E-02  3.42275389E-03 -2.39951763E-03  1.31197807E-03
 -1.07809816E-03 -2.88981831E-03  5.45746551E-03 -1.07785312E-02 -1.45320618E-03
 -9.75731713E-04 -2.54171192E-03 -1.89671581E-04 -2.26573716E-03 -6.96316347E-04
  2.25860520E-04  5.84872606E-04 -2.14563002E-05  4.13470680E-04 -1.63954373E-04
 -4.17128362E-04 -1.17840043E-03  9.85882986E-03 -7.09556504E-03  6.49156328E-02
 -1.31004110E-02 -6.99937851E-02  4.47274977E-02 -1.15989643E-02 -5.53481651E-02
  1.35683563E-02  4.57380613E-03 -3.46539182E-02 -3.42279878E-03  2.39968347E-03
  1.31193756E-03  1.07810220E-03 -2.88979311E-03 -5.45753793E-03  1.07786771E-02
 -1.45330307E-03  9.75791198E-04 -2.54172847E-03 -1.89680554E-04 -2.26573990E-03
  6.96324239E-04  2.25857616E-04 -5.84891610E-04 -2.14629418E-05 -4.13459872E-04
 -2.84614226E-03 -6.26802398E-03  9.43487448E-03  2.26432793E-02  2.28127812E-03
  6.56821163E-03  1.91683070E-02 -1.51216925E-01 -2.14678812E-04  1.73910865E-02
 -1.06740155E-01  1.51167163E-02  3.80396795E-03 -8.61728346E-02 -8.53159187E-03
 -2.55813717E-03  5.77988986E-03  1.12548187E-03 -8.70231474E-04 -8.43752700E-03
 -2.20783052E-03  9.77040582E-03  3.63385492E-04  4.36772522E-04 -9.36869266E-04
  5.84153023E-04 -9.40965265E-04 -1.43833910E-03  3.81638176E-04  4.49555207E-05
 -4.52574139E-04  4.79931316E-02  7.48974929E-02  2.76558987E-02 -5.49937490E-03
  3.49061933E-03 -1.42679135E-03 -8.87879749E-02 -1.36409453E-01 -6.33577338E-02
  1.58189055E-03 -1.99698252E-03  8.26788339E-03 -4.79947491E-02 -7.49000075E-02
 -2.76570069E-02 -5.49953202E-03 -3.49067946E-03 -1.42677351E-03  8.87893522E-02
  1.36411638E-01  6.33588977E-02  1.58199145E-03  1.99709614E-03  8.26797209E-03
 -2.03075042E-03 -4.50859806E-03  4.64579641E-03  2.71367873E-02 -5.70713953E-03
 -1.57430587E-02 -1.19617526E-02  1.63058282E-01 -2.12794396E-02 -8.16069044E-03
  1.19423730E-01 -1.53606640E-04  2.28872286E-03  8.45389533E-02 -9.80178446E-03
  1.49646616E-03  5.70994467E-03  4.40546532E-04 -1.33299521E-03 -1.15365784E-02
  2.58905682E-03  1.06029260E-02  7.54036585E-05 -5.32824339E-03  7.35167852E-04
  7.22508022E-04  7.34656272E-04  9.84097561E-04  7.67116612E-05  6.93782807E-05
  9.04779129E-04  3.49311935E-02  5.44580167E-02  2.21415327E-02 -5.07692639E-03
 -2.16636567E-03  3.45391426E-03 -9.72929489E-02 -1.47973604E-01 -7.64942188E-02
  3.63477501E-04  2.32708196E-03 -8.99729799E-03  8.14960052E-04  2.37902216E-03
  1.62762860E-03  2.76147137E-03  2.57915132E-04 -2.39193702E-03 -4.20900373E-02
 -6.10870830E-02 -3.21162310E-02  1.62628115E-04 -2.80202328E-03  3.69656558E-03
  4.20893322E-02  6.10861423E-02  3.21160442E-02  1.62742562E-04  2.80202216E-03
  3.69649586E-03 -8.14847026E-04 -2.37879708E-03 -1.62759953E-03  2.76135235E-03
 -2.57907629E-04 -2.39199389E-03 -3.36406227E-02 -4.86437771E-02 -1.81511956E-02
 -2.42702045E-05  7.59909963E-04 -3.58034222E-03  3.36425113E-02  4.86466888E-02
  1.81526151E-02 -2.43574895E-05 -7.59883607E-04 -3.58052266E-03 -3.73598839E-03
 -8.04513624E-03  1.22579232E-02  1.96538271E-02  2.27573589E-02  3.68308165E-03
 -1.12639625E-02  4.69648296E-03  5.72943163E-04 -6.08220515E-03  2.87038306E-03
  6.73631781E-03 -1.81101334E-03  2.23247627E-03 -5.01512861E-04 -1.84770283E-03
  3.47914883E-04  2.28201227E-04 -3.71356331E-04 -1.24636498E-03 -3.87761373E-03
 -2.37994456E-03 -2.19078277E-03 -1.20959957E-03  1.86347951E-04  1.00737885E-03
 -4.92507951E-04  5.72045817E-04  4.20355104E-05 -3.28540589E-04 -4.24510559E-04
 -3.73604337E-03 -8.04525413E-03  1.22580465E-02  1.96548491E-02  2.27554859E-02
 -3.68317893E-03 -1.12644541E-02 -4.69684581E-03 -5.73229054E-04 -6.08262326E-03
 -2.87037535E-03 -6.73592473E-03 -1.81144116E-03 -2.23294788E-03 -5.01499596E-04
 -1.84769205E-03 -3.47906161E-04  2.28227301E-04  3.71310238E-04 -1.24636711E-03
 -3.87771548E-03  2.38000874E-03 -2.19064327E-03  1.20952025E-03 -1.86367398E-04
 -1.00737826E-03 -4.92501899E-04 -5.72038130E-04  4.20263633E-05  3.28548885E-04
 -4.24523209E-04 -3.43153750E-04 -7.57129779E-04  1.57508464E-03  5.52527566E-03
 -2.43127767E-03 -2.64999624E-02  1.09722676E-02  5.78291105E-02 -1.85368192E-02
  8.38645326E-03  3.90376483E-02 -2.21309460E-02 -4.86002181E-03  4.03164076E-02
 -4.06278904E-03 -1.33095131E-03 -4.05832478E-03 -1.79670044E-04  1.18798552E-03
 -4.01817148E-03  1.38275127E-03 -7.28619897E-03 -1.28318546E-03 -6.65628770E-04
  7.68889221E-04 -1.38170310E-04 -8.91343612E-04  1.18098267E-03  1.73897911E-04
 -4.32365503E-04 -1.00976939E-04 -5.70089738E-03 -1.24441822E-02  1.80008188E-02
  4.71643646E-02 -2.30707097E-02  2.26291594E-02  1.31627960E-02 -1.38239474E-01
  2.75505622E-02  7.91240854E-03 -9.78975135E-02 -1.60617502E-02  4.54514570E-03
 -7.68856002E-02 -9.78214672E-03  2.79879992E-03 -2.84946901E-03  2.80656139E-03
  2.06885133E-03 -1.31082293E-02  5.35615964E-03 -9.74502129E-04  3.99349683E-03
  5.72258032E-03 -3.08157096E-04 -1.95665796E-03 -1.75134502E-04 -3.90619225E-04
  6.07104726E-04  5.76164408E-04  1.33380218E-03  3.65313167E-02  5.78259959E-02
  1.92037833E-02  5.06015113E-03 -1.91276585E-03 -2.29956795E-03 -8.19882534E-02
 -1.27487977E-01 -6.76470541E-02 -8.06137106E-04  2.76826210E-03  6.62716879E-03
 -1.03638960E-02 -2.27994603E-02  3.49787257E-02  6.44942888E-02  3.83228426E-02
  3.53186243E-02 -2.84976627E-02  1.97180622E-01  3.37898575E-02 -2.61721315E-02
  1.45693820E-01  2.28239441E-03 -1.39670185E-02  9.55845940E-02 -8.96649651E-03
  5.44418925E-03 -3.53341135E-03  7.61364103E-03  3.83234432E-03 -1.95432418E-02
  5.97242517E-03  1.31968638E-03  8.95556582E-03  1.18007666E-03 -1.14040118E-03
  1.49759590E-04  6.09385710E-04  6.90974755E-04 -1.58829282E-04  1.22863529E-03
 -1.15639945E-03 -1.03639362E-02 -2.27995498E-02  3.49788490E-02  6.44945740E-02
  3.83228996E-02 -3.53184051E-02 -2.85010642E-02 -1.97180530E-01 -3.37896886E-02
 -2.61745586E-02 -1.45693817E-01 -2.28231672E-03 -1.39689171E-02 -9.55844516E-02
 -8.96648048E-03  5.44417173E-03  3.53331722E-03  7.61369472E-03 -3.83243336E-03
 -1.95432414E-02  5.97246328E-03 -1.31992103E-03  8.95565100E-03 -1.18023710E-03
  1.14039508E-03 -1.49762358E-04  6.09394966E-04 -6.90983531E-04 -1.58815005E-04
 -1.22863304E-03 -1.15639455E-03 -3.43023775E-04 -7.56844353E-04  1.57460964E-03
  5.52465354E-03 -2.43095731E-03  2.65006956E-02  1.09705488E-02 -5.78289189E-02
  1.85373455E-02  8.38516404E-03 -3.90374397E-02  2.21312052E-02 -4.86055667E-03
 -4.03162138E-02 -4.06275351E-03 -1.33095987E-03  4.05835604E-03 -1.79620861E-04
 -1.18802068E-03 -4.01813117E-03  1.38276039E-03  7.28622264E-03 -1.28319158E-03
  6.65547227E-04 -7.68903250E-04  1.38166615E-04 -8.91338859E-04 -1.18098524E-03
  1.73897539E-04  4.32387308E-04 -1.00971336E-04  2.78542670E-02  4.43088321E-02
  1.12524657E-02 -2.47945370E-03  1.83453164E-03  5.15127706E-04 -3.79159237E-02
 -5.90343928E-02 -3.05817511E-02  1.92687874E-03 -5.09913779E-04  3.14913353E-03
  2.78537529E-02  4.43080257E-02  1.12520641E-02  2.47940486E-03  1.83456986E-03
 -5.15073990E-04 -3.79161112E-02 -5.90346672E-02 -3.05818850E-02 -1.92687593E-03
 -5.09875142E-04 -3.14914515E-03 -5.70096939E-03 -1.24443383E-02  1.80010896E-02
  4.71646086E-02 -2.30706761E-02 -2.26301428E-02  1.31646309E-02  1.38239680E-01
 -2.75513401E-02  7.91388938E-03  9.78976312E-02  1.60612583E-02  4.54591300E-03
  7.68855364E-02 -9.78210299E-03  2.79881028E-03  2.84945831E-03  2.80666907E-03
 -2.06888418E-03 -1.31081443E-02  5.35616602E-03  9.74432927E-04  3.99368320E-03
 -5.72260700E-03  3.08166567E-04  1.95665317E-03 -1.75138001E-04  3.90641140E-04
  6.07115325E-04 -5.76189833E-04  1.33380520E-03  3.65314818E-02  5.78262677E-02
  1.92040169E-02 -5.06019956E-03 -1.91271233E-03  2.29955701E-03 -8.19881056E-02
 -1.27487773E-01 -6.76469882E-02  8.06136021E-04  2.76830329E-03 -6.62715174E-03
 -2.20179932E-02 -3.85216094E-02 -2.16783613E-02 -1.96430046E-04  3.07902810E-03
  6.25241673E-03 -9.46611254E-02 -1.47075581E-01 -9.39630780E-02 -3.32150019E-03
 -5.22673008E-03  5.99322104E-03 -9.46615964E-02 -1.47076328E-01 -9.39634223E-02
  3.32153248E-03 -5.22672071E-03 -5.99326073E-03 -2.20192324E-02 -3.85235692E-02
 -2.16792449E-02  1.96491281E-04  3.07910474E-03 -6.25241557E-03  9.91434632E-04
 -1.06148117E-03 -1.16120750E-02  9.95415497E-04 -1.46788431E-03  7.71104659E-04
  9.91203948E-04 -1.06190654E-03 -1.16123278E-02 -9.95421145E-04 -1.46784087E-03
 -7.71066775E-04  2.09488684E-03  4.48222193E-03 -2.69852556E-03 -5.22245229E-02
  9.46731371E-02  6.62524823E-03  3.08731130E-02 -5.15928206E-03 -2.29620718E-03
  2.60351172E-02  9.26269015E-03  1.95143972E-02  2.41240845E-02 -2.05990705E-02
 -3.45274196E-04  7.64269289E-05 -6.37514581E-05 -1.66913540E-03 -3.23256303E-03
  3.51869323E-04  5.54407992E-03  1.47713208E-03 -8.17161103E-03 -5.50522003E-03
 -5.00124515E-04 -2.56957787E-04  1.93486066E-05  5.34609390E-04  6.77437102E-04
  1.08891473E-03  7.74678382E-04 -2.09483076E-03 -4.48209901E-03  2.69829428E-03
  5.22244740E-02 -9.46736694E-02  6.62546310E-03 -3.08741438E-02 -5.15986979E-03
 -2.29603021E-03 -2.60360853E-02  9.26231211E-03  1.95143597E-02 -2.41246912E-02
 -2.05994694E-02  3.45325781E-04 -7.63733565E-05 -6.37857202E-05  1.66909708E-03
 -3.23254032E-03 -3.51774847E-04 -5.54396593E-03  1.47706884E-03  8.17165016E-03
 -5.50516637E-03 -5.00132521E-04 -2.56935615E-04 -1.93529909E-05  5.34621316E-04
 -6.77433105E-04  1.08889964E-03 -7.74700129E-04 -8.30756351E-03 -1.82418435E-02
  2.92480440E-02  4.50139201E-02 -1.43322805E-02  3.59065365E-02  1.29141813E-01
 -1.02645767E-02  2.84633824E-02  9.97708903E-02 -4.79680799E-03  1.02626309E-02
  4.65991866E-02 -1.88632618E-03 -1.25890060E-03  2.09786993E-03  3.20821339E-03
 -3.70072411E-03 -2.42669733E-03 -1.13954984E-03  1.86590156E-03  1.36329161E-03
  5.40089274E-04 -5.03202237E-03 -7.99989267E-04 -1.21690509E-05 -1.67327858E-04
 -6.74116156E-05  2.24142981E-04  1.24710508E-03 -4.80688354E-04  5.51557341E-03
  1.19721887E-02 -2.07486077E-02 -2.18731836E-02 -8.97879126E-04 -6.01483802E-02
 -1.28821932E-01  1.02352555E-02 -5.05756811E-02 -1.05965331E-01  6.98577288E-03
 -2.18255151E-02 -5.65448504E-02 -4.48344117E-03 -2.93209905E-03  3.27907271E-03
  1.88182206E-03 -8.42957553E-03 -1.64949485E-03 -4.56100434E-03  5.12188218E-03
 -1.36200184E-04 -1.47560294E-02 -1.90103347E-03 -1.30609528E-04 -4.15282781E-04
  9.43222412E-06  1.99655298E-03 -3.78910615E-06 -1.96851229E-03 -1.64358803E-04
 -8.02702817E-03 -1.31790908E-02 -8.87336558E-03 -2.69906895E-03 -3.43195350E-03
 -2.71284179E-04 -1.40990306E-02 -1.96276886E-02 -9.66092234E-03 -1.26488556E-03
 -3.70831317E-03  2.01729340E-03  2.19554679E-03  4.90524838E-03 -5.63548100E-03
 -2.01649298E-02 -3.67172682E-03  1.22134467E-02  2.00102361E-01  5.51286361E-03
  1.02260180E-02  1.41579062E-01 -2.56163370E-03  1.14664814E-03  1.14097411E-01
  7.32680204E-03 -5.47473844E-03  4.27070944E-03 -4.36271086E-03 -8.21652418E-03
 -8.64690092E-03  1.24610304E-03 -2.72691937E-07 -8.72735791E-03 -7.21243693E-03
 -1.19533792E-02  5.58366529E-04  2.45995447E-05  5.27217507E-05 -1.19782339E-03
 -2.16779573E-03  9.75654770E-04 -8.43182119E-04 -2.19544509E-03 -4.90502599E-03
  5.63515259E-03  2.01642867E-02  3.67105847E-03  1.22137596E-02 -2.00102226E-01
  5.51564574E-03  1.02263706E-02 -1.41578955E-01 -2.55963800E-03  1.14659162E-03
 -1.14097204E-01  7.32824950E-03  5.47486402E-03 -4.27073161E-03 -4.36262805E-03
  8.21646910E-03 -8.64693350E-03 -1.24580574E-03  2.26667662E-07 -8.72732870E-03
  7.21242916E-03 -1.19534103E-02  5.58358051E-04  2.45884829E-05 -5.27338728E-05
 -1.19782327E-03  2.16780671E-03  9.75650106E-04  8.43173885E-04  8.30754147E-03
  1.82417950E-02 -2.92479376E-02 -4.50139925E-02  1.43325158E-02  3.59060003E-02
 -1.29142218E-01 -1.02630575E-02  2.84630617E-02 -9.97712964E-02 -4.79570079E-03
  1.02621221E-02 -4.65992972E-02 -1.88547892E-03  1.25900051E-03 -2.09782920E-03
  3.20813129E-03  3.70068862E-03 -2.42668367E-03  1.13966201E-03 -1.86591053E-03
  1.36317027E-03 -5.40159833E-04 -5.03200729E-03 -7.99974302E-04 -1.21715392E-05
  1.67336215E-04 -6.73850892E-05 -2.24145637E-04  1.24712367E-03  4.80671926E-04
  4.26190724E-02  6.86239667E-02  3.90770603E-02 -4.42260702E-03 -2.26408222E-03
  2.83859058E-03  1.23625295E-03  3.18467309E-04  7.90297943E-04  9.29071560E-04
 -4.23026716E-03 -4.43642172E-04 -4.26197315E-02 -6.86250202E-02 -3.90774427E-02
 -4.42266007E-03  2.26401000E-03  2.83859322E-03 -1.23529849E-03 -3.16957634E-04
 -7.89409808E-04  9.29115337E-04  4.23026305E-03 -4.43567729E-04 -5.51555944E-03
 -1.19721593E-02  2.07486278E-02  2.18727494E-02  8.98343860E-04 -6.01486228E-02
  1.28822072E-01  1.02329658E-02 -5.05757055E-02  1.05965558E-01  6.98413387E-03
 -2.18260291E-02  5.65448486E-02 -4.48463654E-03  2.93223619E-03 -3.27912128E-03
  1.88177201E-03  8.42952524E-03 -1.64955560E-03  4.56121016E-03 -5.12192351E-03
 -1.36205063E-04  1.47560367E-02 -1.90103292E-03 -1.30625064E-04 -4.15299811E-04
 -9.43164891E-06  1.99653392E-03  3.76758687E-06 -1.96851071E-03  1.64365782E-04
  8.02615191E-03  1.31776552E-02  8.87282731E-03 -2.69896791E-03  3.43201818E-03
 -2.71298831E-04  1.41003303E-02  1.96297468E-02  9.66210479E-03 -1.26492156E-03
  3.70828862E-03  2.01739448E-03  1.13166220E-01  1.81345176E-01  8.85235550E-02
  4.64070946E-03 -1.04264918E-02  1.89978223E-03  4.86864548E-02  7.75083480E-02
  3.56907565E-02  1.93672538E-03 -4.17673338E-03 -6.50684276E-03 -4.86856720E-02
 -7.75071101E-02 -3.56898131E-02  1.93669798E-03  4.17672066E-03 -6.50682592E-03
 -1.13166102E-01 -1.81344948E-01 -8.85234750E-02  4.64073807E-03  1.04264705E-02
  1.89977328E-03  3.43144029E-03  7.94903210E-03  4.46201418E-03  3.86057540E-04
 -1.50792933E-03  6.38566380E-04 -3.43109778E-03 -7.94850571E-03 -4.46154566E-03
  3.86066057E-04  1.50788532E-03  6.38556433E-04 -3.82939421E-03 -8.48828869E-03
  1.21295184E-02  2.61683522E-02  2.83944834E-02 -1.36171254E-01  2.98409104E-02
 -5.33960607E-02 -9.79589841E-02  2.40013735E-02 -4.05363379E-02 -5.84002102E-02
  1.31546811E-02 -3.03680188E-02 -7.59977243E-03  5.92904182E-03 -1.51884830E-03
  4.67619795E-03 -8.75246690E-04 -8.47086789E-03  4.01614989E-03 -1.84815493E-03
  6.26596165E-03 -4.79462821E-04  6.48043324E-04 -1.60711408E-03  2.10194122E-04
 -1.02006720E-03  1.84707943E-04 -9.61544968E-04  1.04281888E-03 -3.82940098E-03
 -8.48830304E-03  1.21295324E-02  2.61683609E-02  2.83934939E-02  1.36171166E-01
  2.98403644E-02  5.33962623E-02  9.79591464E-02  2.40009584E-02  4.05364274E-02
  5.84004942E-02  1.31544015E-02  3.03678262E-02 -7.59973318E-03  5.92910146E-03
  1.51885388E-03  4.67619231E-03  8.75185668E-04 -8.47083762E-03  4.01625630E-03
  1.84815225E-03  6.26594499E-03  4.79386293E-04 -6.48038857E-04  1.60712746E-03
  2.10193362E-04  1.02007796E-03  1.84697825E-04  9.61560567E-04  1.04280053E-03
 -2.68714385E-03 -5.89510685E-03  7.45365384E-03  2.95392075E-02 -4.47668566E-02
  1.29694873E-01 -7.80923801E-02  1.84140143E-02  9.85471952E-02 -5.96195659E-02
  1.67588530E-02  4.30038087E-02 -3.54967904E-02  8.34149700E-03 -1.60581830E-03
  4.28880351E-03 -1.48424507E-03  4.78079202E-03 -7.25732723E-03 -4.35551520E-03
  2.41399178E-03 -1.82715058E-03  1.55067852E-03 -1.30764878E-02 -3.65449956E-04
  1.57354669E-04 -2.75847686E-05  5.83622690E-04 -5.72532679E-04  2.05460800E-03
 -2.29611732E-04  6.85617715E-03  1.51007986E-02 -2.07319093E-02 -5.47681963E-02
  3.54091086E-02 -1.54930198E-01  4.80609217E-02 -6.84903481E-03 -1.17875999E-01
  3.95707129E-02  1.70109598E-03 -6.95425253E-02  2.89001503E-02 -1.39688814E-02
  1.71715004E-04  5.77427376E-03 -7.21155655E-04  5.47139093E-03 -8.85378234E-03
  2.53525936E-03  2.73976824E-03  3.02852585E-03  1.13115673E-02 -1.45453502E-02
 -1.11147557E-03 -5.76269575E-04 -2.49230452E-04 -5.89786899E-04  1.27507241E-03
 -2.28408318E-04 -8.73983988E-04  8.63856308E-02  1.37324177E-01  7.41611019E-02
  5.34194808E-03 -3.12016991E-03  5.44169248E-03 -1.09428621E-03 -2.39519242E-03
 -7.52920646E-04 -4.81546173E-03  1.80471255E-03 -2.59421078E-04 -1.41868487E-03
 -3.05017328E-03  3.18203763E-03  1.29145037E-02 -1.27772887E-02  1.58500244E-01
 -2.05479879E-02 -1.02799898E-02  1.22050467E-01 -1.06624374E-02 -4.97923070E-03
  8.16327185E-02 -1.70567496E-02 -1.67680326E-02  5.06667564E-03  5.75036995E-03
  3.43983434E-03  4.19576227E-03 -2.67965641E-03  2.91991582E-03  6.00825139E-03
  2.56211838E-03  7.44233817E-03 -4.96207485E-03  3.55329177E-04  1.73001851E-03
 -1.92372980E-04  1.02534845E-03 -8.69292066E-04 -1.20508820E-03  1.57767605E-04
 -1.41870180E-03 -3.05021000E-03  3.18208399E-03  1.29147083E-02 -1.27779865E-02
 -1.58500328E-01 -2.05478891E-02  1.02801924E-02 -1.22050509E-01 -1.06623567E-02
  4.97931427E-03 -8.16325785E-02 -1.70564819E-02  1.67683206E-02  5.06673141E-03
  5.75034030E-03 -3.43976699E-03  4.19579079E-03  2.67967688E-03  2.91996414E-03
  6.00822185E-03 -2.56205070E-03  7.44239064E-03  4.96207575E-03 -3.55324637E-04
 -1.73000582E-03 -1.92389047E-04 -1.02535297E-03 -8.69294880E-04  1.20509593E-03
  1.57752424E-04 -2.68713392E-03 -5.89508471E-03  7.45361919E-03  2.95391366E-02
 -4.47666320E-02 -1.29695008E-01 -7.80929335E-02 -1.84136465E-02 -9.85472794E-02
 -5.96200987E-02 -1.67586098E-02 -4.30039423E-02 -3.54970627E-02 -8.34110468E-03
 -1.60574832E-03  4.28884538E-03  1.48422749E-03  4.78082034E-03  7.25727136E-03
 -4.35544955E-03  2.41403869E-03  1.82713108E-03  1.55075483E-03  1.30764123E-02
  3.65455589E-04 -1.57362776E-04 -2.75839283E-05 -5.83625016E-04 -5.72533352E-04
 -2.05460874E-03 -2.29598528E-04 -3.35386057E-02 -5.26922211E-02 -3.16582884E-02
 -4.21480871E-04 -4.65823609E-03 -2.98817082E-03 -9.39558115E-03 -1.25464086E-02
 -5.82442244E-03 -3.61661873E-03 -2.55077652E-03  2.06777395E-04 -3.35385429E-02
 -5.26921214E-02 -3.16583558E-02  4.21484767E-04 -4.65820663E-03  2.98817298E-03
 -9.39604962E-03 -1.25471245E-02 -5.82479494E-03  3.61661497E-03 -2.55075956E-03
 -2.06831264E-04  6.85619391E-03  1.51008345E-02 -2.07319372E-02 -5.47683866E-02
  3.54093341E-02  1.54930173E-01  4.80612024E-02  6.84841308E-03  1.17876037E-01
  3.95709786E-02 -1.70154003E-03  6.95423049E-02  2.89002620E-02  1.39683406E-02
  1.71807104E-04  5.77425520E-03  7.21143399E-04  5.47144373E-03  8.85376029E-03
  2.53537062E-03  2.73974123E-03 -3.02851573E-03  1.13116906E-02  1.45453430E-02
  1.11147324E-03  5.76254823E-04 -2.49227714E-04  5.89791099E-04  1.27506532E-03
  2.28392308E-04 -8.73999346E-04  8.63854516E-02  1.37323890E-01  7.41610610E-02
 -5.34192931E-03 -3.12012288E-03 -5.44171784E-03 -1.09368433E-03 -2.39426707E-03
 -7.52457302E-04  4.81545838E-03  1.80470712E-03  2.59483901E-04 -3.78314064E-02
 -6.06445047E-02 -2.90513840E-02  3.02397762E-03  4.64945108E-03 -1.20904490E-03
  3.11087767E-02  4.80284559E-02  2.04159557E-02 -3.69336561E-03  1.48147589E-03
 -3.83750176E-03  3.11086626E-02  4.80282379E-02  2.04157814E-02  3.69336921E-03
  1.48150401E-03  3.83748736E-03 -3.78315145E-02 -6.06446634E-02 -2.90515019E-02
 -3.02396730E-03  4.64947400E-03  1.20902182E-03 -4.30440394E-02 -6.83765592E-02
 -4.18940279E-02  2.39321917E-03  1.14863049E-03 -3.89623340E-03 -4.30441911E-02
 -6.83767708E-02 -4.18941879E-02 -2.39318002E-03  1.14862690E-03  3.89625244E-03
  2.40442121E-03  5.01939424E-03 -1.73755750E-03 -5.85907261E-02  7.82737166E-02
  7.00295593E-02  2.61743644E-01  1.63957438E-02  6.02542790E-02  2.28063177E-01
  1.58953676E-02  1.00248169E-02  1.91282049E-01 -4.31567173E-03  3.88433375E-03
 -1.91424916E-03 -5.87218219E-03 -5.39391695E-05  1.09338072E-02  2.36717521E-03
 -2.64489211E-03 -4.29632249E-03  5.35759181E-04  2.21125842E-02 -5.51614892E-04
  6.50013085E-04  3.04899069E-03  2.96619639E-04 -3.48617561E-03  1.37423067E-04
  3.27274936E-03  2.40438728E-03  5.01932005E-03 -1.73741743E-03 -5.85906696E-02
  7.82743970E-02 -7.00290437E-02  2.61743687E-01 -1.63953243E-02 -6.02539706E-02
  2.28063184E-01 -1.58949926E-02 -1.00247570E-02  1.91282006E-01  4.31603233E-03
  3.88435863E-03 -1.91427823E-03  5.87217099E-03 -5.39598896E-05 -1.09338111E-02
  2.36721798E-03 -2.64495834E-03  4.29630021E-03  5.35692675E-04 -2.21126021E-02
  5.51626071E-04 -6.50022444E-04  3.04899860E-03 -2.96610859E-04 -3.48618867E-03
 -1.37412806E-04  3.27274319E-03  4.13799346E-03  9.21804141E-03 -1.48691022E-02
 -2.51645357E-02 -8.83869049E-02 -4.88436337E-02 -7.02198371E-02 -7.73224572E-03
 -3.38332679E-02 -5.64660408E-02 -6.06682472E-03 -5.02203989E-02 -2.72514767E-02
 -9.68802081E-03  2.87415592E-03 -1.52033379E-03 -2.97081881E-04  9.60985603E-03
  6.67096615E-03  2.15208021E-03  1.56034091E-03  9.34761215E-04  2.12645513E-02
  1.53351519E-02  2.84847770E-04 -3.67919151E-04  4.30990901E-05  1.19849884E-03
  1.08328956E-03  3.06644269E-03  2.52979338E-03  1.10351716E-02  2.42015230E-02
 -4.21387770E-02 -4.96860441E-02 -6.82545003E-02 -2.04762208E-02  1.00184666E-01
  5.44738523E-03 -1.88040859E-02  8.03911960E-02  4.86178811E-03 -2.16750896E-02
  5.55854485E-02 -2.16341619E-03  2.32551898E-04  1.16040297E-03 -1.49635966E-03
  3.71301663E-03 -1.11001669E-03 -2.32440449E-03  1.79163161E-03 -1.31916883E-03
  2.30452237E-03  2.89748025E-04 -4.94410330E-04 -1.64725822E-04 -2.64508251E-04
  5.21714875E-05 -1.21571250E-04  4.48008683E-04 -1.12455069E-03  2.22098697E-02
  3.60387641E-02  2.87558759E-02  1.64174543E-03  2.88091588E-03  1.54497271E-03
  1.59195001E-03  4.57567529E-03  1.27997382E-02 -4.83605864E-04  3.29913717E-03
 -9.19012662E-05  3.53759256E-03  7.79011403E-03 -1.51611026E-02 -1.42311465E-02
 -2.37124852E-02 -2.12754261E-02  4.41354983E-03  1.37003975E-02 -1.62143880E-02
  1.78078706E-03  1.01153253E-02 -1.78353668E-02 -3.11000205E-03  2.24994902E-02
 -1.17896290E-03 -1.04491826E-03 -3.49805962E-04  2.54419920E-04 -1.85156448E-03
 -3.06664913E-03 -1.91373083E-03  7.28265143E-04  5.22930995E-04 -5.33970726E-03
 -2.54870946E-04 -5.06572947E-04  3.74730081E-04 -3.43899985E-05 -3.08682703E-04
 -1.68465663E-03  7.41048741E-04  3.53756293E-03  7.79004911E-03 -1.51610020E-02
 -1.42309974E-02 -2.37109387E-02  2.12754341E-02  4.41277663E-03 -1.37000812E-02
  1.62143410E-02  1.78024580E-03 -1.01150434E-02  1.78352765E-02 -3.11087647E-03
 -2.24993595E-02 -1.17894405E-03 -1.04493760E-03  3.49780678E-04  2.54466677E-04
  1.85152469E-03 -3.06661479E-03 -1.91373536E-03 -7.28334392E-04  5.23024585E-04
  5.33962940E-03  2.54870029E-04  5.06573635E-04  3.74723082E-04  3.43790430E-05
 -3.08663382E-04  1.68466161E-03  7.41041797E-04  4.13802450E-03  9.21810901E-03
 -1.48691933E-02 -2.51648329E-02 -8.83864664E-02  4.88436780E-02 -7.02203402E-02
  7.73221796E-03  3.38332433E-02 -5.64665549E-02  6.06681167E-03  5.02200821E-02
 -2.72516886E-02  9.68810848E-03  2.87415101E-03 -1.52035724E-03  2.97066386E-04
  9.60983435E-03 -6.67100439E-03  2.15209185E-03  1.56034317E-03 -9.34814248E-04
  2.12645110E-02 -1.53352089E-02 -2.84849358E-04  3.67921264E-04  4.31077383E-05
 -1.19849874E-03  1.08330389E-03 -3.06641387E-03  2.52981501E-03  4.42278888E-02
  7.34935489E-02  6.74523000E-02 -1.42638451E-03  4.73812023E-04  3.11316440E-03
  1.48772346E-02  2.76423523E-02  2.80927858E-02  1.52670302E-03 -1.27866754E-03
 -1.39914870E-03  4.42277517E-02  7.34932880E-02  6.74519846E-02  1.42636379E-03
  4.73835766E-04 -3.11315325E-03  1.48772880E-02  2.76424605E-02  2.80927334E-02
 -1.52671605E-03 -1.27863380E-03  1.39916268E-03  1.10351567E-02  2.42014900E-02
 -4.21387171E-02 -4.96859521E-02 -6.82555069E-02  2.04763178E-02  1.00185073E-01
 -5.44750801E-03  1.88041457E-02  8.03915539E-02 -4.86188405E-03  2.16754658E-02
  5.55857894E-02  2.16325033E-03  2.32573611E-04  1.16039273E-03  1.49635761E-03
  3.71303573E-03  1.10999449E-03 -2.32438497E-03  1.79159974E-03  1.31915683E-03
  2.30455476E-03 -2.89778734E-04  4.94409229E-04  1.64717674E-04 -2.64508769E-04
 -5.21667391E-05 -1.21571932E-04 -4.48023472E-04 -1.12454597E-03  2.22098616E-02
  3.60387804E-02  2.87558423E-02 -1.64174354E-03  2.88093701E-03 -1.54498390E-03
  1.59207736E-03  4.57593348E-03  1.27999423E-02  4.83612160E-04  3.29914901E-03
  9.19122854E-05  3.62447602E-03  6.75104346E-03  1.02628839E-02 -1.26724166E-03
 -7.99055077E-04  8.11447441E-04 -9.71094581E-03 -1.48715104E-02  1.47950602E-02
 -6.41613330E-04 -2.29663000E-03  1.20012472E-03 -9.71120438E-03 -1.48718051E-02
  1.47950719E-02  6.41634049E-04 -2.29667481E-03 -1.20012765E-03  3.62409425E-03
  6.75037545E-03  1.02623712E-02  1.26725447E-03 -7.99033484E-04 -8.11420823E-04
  2.17602698E-02  3.70239151E-02  1.84004249E-02 -1.86614690E-03  1.10051429E-02
  2.58923293E-03  2.17602737E-02  3.70239598E-02  1.84006001E-02  1.86615265E-03
  1.10051675E-02 -2.58921670E-03  7.25146485E-03  1.54888165E-02 -1.71725313E-02
 -1.37123940E-01  1.69219960E+00  3.56186358E-02  2.69502506E-01  2.40613690E-02
  1.89952809E-02  2.45296903E-01  8.09493724E-03  3.31903069E-01  7.75393035E-01
 -3.29711362E-01 -2.62206799E-03  1.39467880E-03  9.23432746E-03  2.07735213E-03
 -1.16814983E-02 -1.27813732E-02  6.90021711E-03  1.76139901E-02  1.26130962E-02
 -2.69637269E-02 -1.97490856E-04 -1.35071954E-04  1.02338913E-03 -3.05215261E-04
  2.99331086E-03  5.36853095E-04  7.56427563E-04 -7.25143607E-03 -1.54887479E-02
  1.71722520E-02  1.37125177E-01 -1.69220050E+00  3.56180577E-02 -2.69502727E-01
  2.40609948E-02  1.89948978E-02 -2.45296907E-01  8.09444554E-03  3.31903453E-01
 -7.75393780E-01 -3.29711942E-01  2.62208885E-03 -1.39470347E-03  9.23432677E-03
 -2.07737768E-03 -1.16814893E-02  1.27813226E-02 -6.90016792E-03  1.76139809E-02
 -1.26130504E-02 -2.69636373E-02 -1.97509858E-04 -1.35068329E-04 -1.02339475E-03
 -3.05231621E-04 -2.99330192E-03  5.36836752E-04 -7.56426506E-04 -5.69153834E-03
 -1.25284345E-02  2.02902143E-02  4.17689717E-02 -2.50503993E-01  4.54179854E-02
 -2.85264339E-02  2.74221945E-02  1.68688907E-02 -5.76823677E-03  1.00859204E-02
 -1.97461830E-01  1.14261838E-01  1.63045793E-01  5.00397869E-03  3.43885087E-03
  2.41852162E-03  1.11054284E-02  8.59694012E-03  1.62921593E-02  5.07135259E-04
  9.34084652E-03  1.30118821E-02  2.81370080E-02 -1.68835912E-03 -2.38037445E-06
 -7.47911110E-04  2.62418835E-03  2.89801917E-03  1.84158026E-03  2.37726166E-03
  1.59139458E-02  3.54568902E-02 -7.56151086E-02  8.89236356E-03 -1.16074950E+00
  2.23399759E-02  6.82589916E-02  2.93983493E-03 -4.07875114E-03  7.63495826E-02
  5.83239587E-03  3.43721297E-02  1.65359185E-01  3.33436888E-02 -1.58385242E-03
  2.43860748E-03 -3.74099091E-03  1.89276018E-03 -6.66160041E-03  6.09730980E-03
  1.31283229E-02 -5.42630263E-03  6.57046756E-03 -1.38393282E-02  6.60668001E-04
  2.43587243E-04  5.77642791E-04 -1.47419360E-03  6.63432327E-04 -7.64347817E-04
  1.56910328E-05  2.39071256E-02  2.03589581E-02  4.56137239E-01 -7.21547791E-03
  8.71650350E-03 -3.67700440E-03 -7.41623717E-03 -1.67059551E-02  2.27858958E-01
  1.81682001E-03  1.52900473E-03  6.02776061E-03  9.54416846E-04  1.91502925E-03
  1.11169897E-03 -4.00066501E-02  2.49489652E-01  8.84377209E-03 -1.74657759E-02
 -2.74350742E-02 -1.37545606E-02 -5.09964798E-03 -3.25895970E-02 -8.51764295E-02
 -2.45174079E-01 -8.76249733E-02  1.06542434E-03  3.84440022E-04 -8.66756753E-04
  2.12755273E-03  3.13456249E-04  3.81825185E-03 -9.61324510E-03 -1.82427151E-03
 -5.19220984E-03  6.71030067E-04 -1.64417094E-04 -3.50025720E-04 -1.37915115E-03
 -1.03505712E-03  3.21354804E-04 -2.98578198E-04  9.30139225E-04 -9.54414613E-04
 -1.91502658E-03 -1.11163905E-03  4.00060197E-02 -2.49487099E-01  8.84365402E-03
  1.74654520E-02 -2.74349609E-02 -1.37546786E-02  5.09949258E-03 -3.25893861E-02
 -8.51754066E-02  2.45171567E-01 -8.76270526E-02 -1.06542020E-03 -3.84434030E-04
 -8.66767137E-04 -2.12757359E-03  3.13465775E-04 -3.81825926E-03  9.61330209E-03
 -1.82426682E-03  5.19209816E-03  6.71101364E-04 -1.64439222E-04 -3.50019520E-04
  1.37914551E-03 -1.03506528E-03 -3.21368095E-04 -2.98592467E-04 -9.30143197E-04
  5.69160252E-03  1.25285778E-02 -2.02905543E-02 -4.17689426E-02  2.50500662E-01
  4.54177947E-02  2.85261494E-02  2.74222141E-02  1.68690277E-02  5.76810838E-03
  1.00860119E-02 -1.97462730E-01 -1.14259828E-01  1.63045373E-01 -5.00397744E-03
 -3.43883256E-03  2.41857038E-03 -1.11053623E-02  8.59696571E-03 -1.62919961E-02
 -5.07087312E-04  9.34091149E-03 -1.30117755E-02  2.81368530E-02 -1.68833955E-03
 -2.36806132E-06  7.47879367E-04  2.62417438E-03 -2.89803728E-03  1.84155580E-03
 -2.37726482E-03 -1.92893293E-02 -2.67938240E-02 -4.44570146E-02 -2.05007137E-03
 -2.29475296E-04  1.93438783E-04 -1.83552320E-02 -2.61778402E-02 -3.05039294E-01
 -1.58982609E-03  8.09858552E-04 -3.83740591E-03  1.92893699E-02  2.67938043E-02
  4.44594221E-02 -2.05011235E-03  2.29456135E-04  1.93463716E-04  1.83552839E-02
  2.61775642E-02  3.05041282E-01 -1.58985016E-03 -8.09851188E-04 -3.83748039E-03
 -1.59139170E-02 -3.54568222E-02  7.56148825E-02 -8.89186636E-03  1.16074228E+00
  2.23397640E-02 -6.82592293E-02  2.93991802E-03 -4.07887839E-03 -7.63496248E-02
  5.83242288E-03  3.43722883E-02 -1.65359795E-01  3.33435990E-02  1.58386053E-03
 -2.43862285E-03 -3.74099838E-03 -1.89275148E-03 -6.66156005E-03 -6.09732387E-03
 -1.31282852E-02 -5.42624564E-03 -6.57042549E-03 -1.38392709E-02  6.60667497E-04
  2.43578914E-04 -5.77641527E-04 -1.47418032E-03 -6.63417742E-04 -7.64343544E-04
 -1.56804278E-05 -2.39070792E-02 -2.03589929E-02 -4.56135122E-01 -7.21544306E-03
 -8.71648490E-03 -3.67698686E-03  7.41625893E-03  1.67060148E-02 -2.27857436E-01
  1.81681629E-03 -1.52901054E-03  6.02774056E-03 -1.21137985E-02 -3.67421785E-02
  7.86399956E-02 -1.91888102E-03  2.07640826E-03 -2.22224973E-03 -8.89805547E-03
  7.39895440E-03  8.56145578E-02 -2.47251959E-03 -3.52266414E-03  1.79460335E-04
  8.89805041E-03 -7.39892316E-03 -8.56140784E-02 -2.47254072E-03  3.52267565E-03
  1.79475415E-04  1.21138603E-02  3.67421453E-02 -7.86381167E-02 -1.91889033E-03
 -2.07638473E-03 -2.22221597E-03 -3.23037448E-03 -3.41666475E-04  1.22423545E-01
  9.26855902E-04 -1.81149645E-02 -3.32440849E-03  3.23033122E-03  3.41516908E-04
 -1.22422286E-01  9.26885044E-04  1.81149483E-02 -3.32433406E-03 -1.24543469E-02
 -2.79765376E-02  6.68252618E-02  1.80071687E-01  1.16132211E+00  1.76312218E-02
 -4.44730949E-03  8.85858062E-02  1.19455867E-01 -1.74395709E-02 -1.14810656E-01
  4.09085487E-03  3.02270370E-02  3.41364970E-01 -8.98999788E-03  2.15588909E-04
  1.53524166E-03  1.99316384E-03  1.65309509E-04 -6.13524779E-02 -7.92242203E-02
 -1.14911693E-02  3.25174457E-02  2.98913301E-03 -7.52261514E-03 -2.72996415E-03
 -1.55040875E-03 -1.40989226E-03 -1.98788094E-03  2.10200513E-03  2.46141813E-04
  1.24537096E-02  2.79751133E-02 -6.68215739E-02 -1.80077429E-01 -1.16132403E+00
  1.76301535E-02  4.44965985E-03  8.85818817E-02  1.19456236E-01  1.74378392E-02
 -1.14810529E-01  4.02819355E-03 -3.02171543E-02  3.41290324E-01  8.99026189E-03
 -2.15571225E-04  1.53522275E-03 -1.99308346E-03  1.65230573E-04  6.13531496E-02
  7.92228231E-02 -1.14911354E-02 -3.25168847E-02  2.98865719E-03 -7.52243136E-03
 -2.73000005E-03  1.55054131E-03 -1.40981820E-03  1.98784459E-03  2.10202629E-03
 -2.46017103E-04  1.73449909E-03  4.60882195E-03 -3.47537071E-02  1.41922952E-01
 -1.11158392E+00 -1.45785156E-02  3.09860679E-03  7.23144591E-02  3.58198740E-02
  1.16649842E-02 -7.88371774E-03 -2.95651631E-01 -1.93988486E-01  2.51249659E-01
  3.15590755E-03  5.08311914E-03  2.31928962E-03 -1.15576471E-03 -8.71588104E-04
  2.69181905E-02  1.02192812E-02  2.12783832E-02 -1.28941795E-02 -1.05054698E-02
 -4.54064605E-03 -1.03744170E-03 -2.70513222E-03 -1.58977042E-03 -2.60245087E-03
 -5.43265545E-04  2.28477621E-04 -6.80227954E-03 -1.59439198E-02  6.03642944E-02
 -1.63744399E-01  2.15973791E+00  7.00898139E-04  5.91295562E-03  6.98932160E-02
  8.27665986E-03  2.92952003E-02 -1.22467928E-02  3.91410235E-01  4.02806494E-02
  2.58752483E-01 -3.20616908E-03  3.23059073E-03 -1.91751895E-03 -5.93318397E-04
 -5.76692907E-04 -4.13650100E-02 -3.98175088E-03 -1.81386461E-02  7.15222169E-03
  1.41699072E-02 -5.71966208E-03  7.22392299E-04 -3.21312156E-03 -4.63554544E-04
  3.29299405E-04  1.89780622E-04  7.59883167E-04  1.91350101E-03 -3.31774942E-02
 -2.85105427E-02 -8.21549237E-04  5.63666450E-04 -7.87676894E-04 -8.01999391E-03
  6.23598917E-02 -9.97513926E-01  1.48978762E-03 -2.53860164E-03 -2.72170949E-02
  1.03338571E-02  2.36262188E-02 -6.80419011E-02  9.51511978E-02 -2.87359393E+00
 -1.44816616E-02  1.94503664E-02  7.15266522E-02 -1.67081878E-03  1.96987983E-03
 -3.20492579E-02 -1.33087661E-01  1.78837788E-01 -2.08231231E-03  5.26492705E-03
 -3.97362672E-04  2.77135181E-04  4.86898400E-04 -8.32750994E-04  4.66488398E-02
 -2.81336343E-02  3.19963924E-02 -2.15697237E-02 -1.76774808E-02 -3.77099900E-03
  2.71082797E-03 -6.73368467E-03  2.62556288E-04  1.70521277E-03 -1.38021199E-03
  1.17575937E-03 -1.03352438E-02 -2.36292820E-02  6.80510875E-02 -9.51659534E-02
  2.87369597E+00 -1.44801859E-02 -1.94449791E-02  7.15322228E-02 -1.67090172E-03
 -1.97099401E-03 -3.20487276E-02 -1.33086837E-01 -1.78797730E-01 -2.04531120E-03
 -5.26469049E-03  3.97251629E-04  2.76868428E-04 -4.86694570E-04 -8.32866001E-04
 -4.66485035E-02  2.81350182E-02  3.19972183E-02  2.15743002E-02 -1.76803225E-02
 -3.77108382E-03  2.71109802E-03  6.73438730E-03  2.62535426E-04 -1.70531504E-03
 -1.37967168E-03 -1.17540132E-03 -1.73544269E-03 -4.61096843E-03  3.47608655E-02
 -1.41938167E-01  1.11173597E+00 -1.45748513E-02 -3.10072490E-03  7.23162151E-02
  3.58184781E-02 -1.16659872E-02 -7.88286346E-03 -2.95656004E-01  1.93951891E-01
  2.51259091E-01 -3.15586567E-03 -5.08299783E-03  2.31914912E-03  1.15582672E-03
 -8.71412650E-04 -2.69199116E-02 -1.02163372E-02  2.12774043E-02  1.28931129E-02
 -1.05029032E-02 -4.54107150E-03 -1.03756734E-03  2.70525599E-03 -1.58951918E-03
  2.60212824E-03 -5.43444593E-04 -2.28375227E-04  7.51902041E-03 -6.04013965E-02
  3.46651845E-01  9.26198841E-03 -4.19737949E-03 -6.10241285E-03 -7.80924947E-03
  5.76868510E-02 -7.08112636E-01 -2.42325473E-03  3.44034726E-03 -2.30014876E-02
 -7.51977755E-03  6.04084642E-02 -3.46719894E-01  9.26348280E-03  4.19828595E-03
 -6.10348067E-03  7.80992597E-03 -5.76808313E-02  7.08055479E-01 -2.42316008E-03
 -3.44026441E-03 -2.29999881E-02  6.80121767E-03  1.59415074E-02 -6.03555513E-02
  1.63720054E-01 -2.15957984E+00  7.06473060E-04 -5.90942801E-03  6.98902480E-02
  8.27749155E-03 -2.92938275E-02 -1.22471177E-02  3.91434112E-01 -4.02682342E-02
  2.58739239E-01  3.20622363E-03 -3.23074379E-03 -1.91743107E-03  5.93105613E-04
 -5.76976695E-04  4.13623888E-02  3.97880645E-03 -1.81389308E-02 -7.15415880E-03
  1.41673943E-02 -5.71903221E-03  7.22348905E-04  3.21291416E-03 -4.63901752E-04
 -3.29657183E-04  1.89691536E-04 -7.59995574E-04 -1.91441129E-03  3.31847106E-02
  2.84226312E-02 -8.23489121E-04 -5.64592252E-04 -7.88809458E-04  8.02046017E-03
 -6.23508984E-02  9.97439434E-01  1.48978318E-03  2.53822037E-03 -2.72149536E-02
 -2.52641574E-03  3.38056888E-02  3.56019544E-01 -1.54536409E-03  2.55421556E-03
  6.71425865E-04 -1.10859424E-02  1.01142400E-01 -1.17258984E+00  7.19877650E-03
  1.12762165E-02 -3.17826969E-02  1.10870693E-02 -1.01131238E-01  1.17252943E+00
  7.19844728E-03 -1.12756153E-02 -3.17807617E-02  2.52522752E-03 -3.37945338E-02
 -3.56126331E-01 -1.54619238E-03 -2.55729596E-03  6.71110289E-04  1.89433731E-02
 -1.48828937E-01  1.17677504E+00 -2.24673539E-03  2.03636721E-03 -4.15097731E-02
 -1.89416765E-02  1.48831878E-01 -1.17684422E+00 -2.24708258E-03 -2.03635991E-03
 -4.15109034E-02 -7.99138289E-03 -1.80479530E-02  4.97605130E-02 -8.30859342E-02
  7.21496259E-02  9.36860389E-03  3.03395654E-02  4.95345430E-02 -2.03953219E-03
 -2.52422535E-02  1.29829646E-03  7.10684065E-01  1.45740587E-01  9.12734858E-01
  3.16844893E-03  3.12021855E-04 -3.09698423E-04  6.92487267E-04  1.04863361E-03
 -6.60111506E-04 -1.00183156E-02 -3.68229285E-03  1.08401243E-02  4.90276669E-03
 -2.32945928E-03  8.45569478E-04  8.62770124E-04 -6.21625383E-04 -4.69537956E-04
 -1.48025209E-04  1.78004904E-03 -7.99246534E-03 -1.80503960E-02  4.97670696E-02
 -8.30764549E-02  7.22489988E-02 -9.37002001E-03  3.03390618E-02 -4.95419556E-02
  2.02959068E-03 -2.52445491E-02 -1.28993885E-03 -7.10677538E-01  1.45750208E-01
 -9.12768012E-01  3.16768416E-03  3.12068305E-04  3.09550085E-04  6.92642774E-04
 -1.04866554E-03 -6.65131938E-04 -1.00245454E-02  3.68319225E-03  1.08421073E-02
 -4.90349334E-03  2.33015373E-03 -8.45307994E-04  8.62639316E-04  6.21699250E-04
 -4.69709311E-04  1.47878296E-04  1.78003584E-03 -1.04846811E-02 -2.38483912E-02
  8.16910599E-02 -1.86006636E-01  1.71466397E+00 -4.47330158E-02 -2.36748167E-02
 -2.09716020E-02  1.40053050E-02 -1.25494614E-02 -1.13870219E-02  4.32888775E-02
 -4.42934053E-01 -1.31277378E-01  9.08768938E-04  1.14615149E-03  1.71755006E-03
  8.83345871E-04 -2.12817213E-03 -1.97281831E-02  3.27969851E-02  9.37996211E-03
 -1.21378887E-02 -2.98371295E-02  4.90546270E-03  1.90606224E-03  1.45951913E-03
 -2.82601657E-03 -3.63406036E-03  2.43104881E-03  1.24283155E-03 -1.17580584E-02
 -2.67641973E-02  9.98092348E-02 -2.90841183E-01  1.78735936E+00 -6.73970285E-02
  3.98167268E-02  3.45108996E-02 -1.43282220E-02  1.46120484E-02  4.88855542E-03
 -2.95628447E-01  1.04265707E-01  1.80087399E-01  9.38071360E-04 -1.50272391E-03
 -7.78990238E-04 -2.23843309E-03  3.27330873E-03 -3.02229434E-02 -3.31644743E-02
  5.59568783E-03 -2.64245715E-02  2.96189896E-02 -7.31955994E-03  9.80970545E-04
 -2.20181312E-03  4.02558704E-03 -4.00020081E-03  8.68369123E-04 -1.41436811E-03
 -1.05467474E-02  8.64121868E-02 -1.00344274E+00  2.25848785E-02 -1.10089880E-02
  1.30472511E-02  6.53419422E-03  1.05083502E-01 -8.58388383E-01  7.02139220E-04
 -3.82486618E-03 -2.45642118E-02 -1.65754670E-02 -3.66480052E-02  1.08974052E-01
 -1.68103920E-01  1.23651831E+00 -1.78070445E-02  5.95286025E-02 -6.48744057E-02
 -1.65349538E-04 -1.00262783E-02 -7.69646360E-03 -5.50175280E-02  4.76884767E-01
 -3.74974430E-01  2.62984246E-03 -1.20345785E-03  2.81591653E-03  2.47531311E-03
  1.16112379E-03  7.86425555E-03  1.45345432E-02 -1.63586649E-02  5.55332440E-02
  3.64046533E-02 -2.70002047E-04 -3.00012403E-03  8.86465172E-03 -3.68928572E-04
 -1.31524456E-03 -6.17047284E-03  4.13484331E-03 -1.65746406E-02 -3.66461269E-02
  1.08969001E-01 -1.68099111E-01  1.23629685E+00  1.78082823E-02  5.95307491E-02
  6.48683713E-02  1.64460012E-04 -1.00256319E-02  7.69910193E-03  5.50248400E-02
  4.76901433E-01  3.74971936E-01  2.63027994E-03 -1.20352128E-03 -2.81584215E-03
  2.47540672E-03 -1.16110351E-03  7.86797596E-03  1.45326127E-02  1.63564506E-02
  5.55314345E-02 -3.64031684E-02  2.70174606E-04  2.99995629E-03  8.86411984E-03
  3.68800380E-04 -1.31504212E-03  6.17063071E-03  4.13493045E-03 -1.04846353E-02
 -2.38482245E-02  8.16886208E-02 -1.85994251E-01  1.71456930E+00  4.47345660E-02
 -2.36748385E-02  2.09657871E-02 -1.40096170E-02 -1.25492403E-02  1.13877049E-02
 -4.32615073E-02 -4.42951839E-01  1.31255258E-01  9.08997432E-04  1.14658494E-03
 -1.71776417E-03  8.83223831E-04  2.12825657E-03 -1.97261359E-02  3.27986879E-02
 -9.38193005E-03 -1.21387821E-02  2.98384786E-02 -4.90510903E-03 -1.90595694E-03
  1.45930302E-03  2.82617397E-03 -3.63434143E-03 -2.43104131E-03  1.24285726E-03
 -8.25567634E-03  8.42950083E-02 -7.82909079E-01 -1.72981011E-02  1.06168456E-02
  1.24489020E-02  7.59039376E-03  6.86595337E-02 -6.68286413E-01 -1.66703259E-03
  1.35571140E-03 -1.69949746E-02 -8.25498938E-03  8.42885941E-02 -7.82872775E-01
  1.72971132E-02  1.06164352E-02 -1.24482183E-02  7.58978772E-03  6.86639164E-02
 -6.68343415E-01  1.66723486E-03  1.35603522E-03  1.69967884E-02 -1.17588631E-02
 -2.67660636E-02  9.98156723E-02 -2.90856060E-01  1.78755877E+00  6.73973632E-02
  3.98173192E-02 -3.45170000E-02  1.43269524E-02  1.46145773E-02 -4.88735289E-03
  2.95599814E-01  1.04269609E-01 -1.80111021E-01  9.37738693E-04 -1.50243989E-03
  7.79170085E-04 -2.23849316E-03 -3.27324797E-03 -3.02267645E-02 -3.31651541E-02
 -5.59423331E-03 -2.64243641E-02 -2.96207445E-02  7.32010551E-03 -9.81084362E-04
 -2.20209793E-03 -4.02560514E-03 -4.00021946E-03 -8.68403893E-04 -1.41428095E-03
 -1.05465620E-02  8.64107801E-02 -1.00345454E+00 -2.25850695E-02 -1.10089857E-02
 -1.30473678E-02  6.53339507E-03  1.05089421E-01 -8.58483966E-01 -7.02351474E-04
 -3.82511146E-03  2.45667455E-02 -1.32742148E-02  1.32463604E-01 -1.27382259E+00
  9.63493304E-03 -3.64547388E-02  3.85561341E-03  1.23114488E-02  1.31707384E-01
 -6.87237262E-01  3.84924535E-03  8.87821365E-03 -2.22949624E-02  1.23105750E-02
  1.31715591E-01 -6.87330412E-01 -3.84990716E-03  8.87920778E-03  2.22974316E-02
 -1.32744993E-02  1.32466372E-01 -1.27379708E+00 -9.63494182E-03 -3.64546216E-02
 -3.85541217E-03  2.03748112E-02  3.91330097E-02 -8.54338636E-01  2.76645780E-03
 -9.17808718E-04  1.49668015E-02  2.03764110E-02  3.91206131E-02 -8.54236027E-01
 -2.76638668E-03 -9.17606917E-04 -1.49632407E-02  2.22377462E-03  4.92608731E-03
 -1.43591434E-02  1.02027507E-01 -1.01885296E+00  1.97072025E-02  5.55007206E-02
  6.48609329E-03  1.59449391E-01  2.10815099E-02 -5.98361538E-02  4.24798132E-01
  5.86955535E-02  1.45581890E-01 -2.46008441E-03  4.04690889E-03  2.91527954E-03
  3.91512160E-03 -2.09176531E-03 -8.03764122E-04 -3.92191252E-02  4.52103091E-03
  1.77966856E-02  1.68690990E-02 -4.49348296E-05 -1.89322156E-04  7.83881464E-04
 -2.95835002E-03  5.29321578E-04  7.23366057E-05 -4.01858910E-04 -2.22388078E-03
 -4.92633206E-03  1.43599087E-02 -1.02029892E-01  1.01885559E+00  1.97069884E-02
 -5.55007090E-02  6.48582072E-03  1.59449504E-01 -2.10822631E-02 -5.98357119E-02
  4.24792198E-01 -5.86932224E-02  1.45576613E-01  2.46010473E-03 -4.04692517E-03
  2.91527346E-03 -3.91506915E-03 -2.09176631E-03  8.03887940E-04  3.92189059E-02
  4.52111538E-03 -1.77967015E-02  1.68691463E-02 -4.49026922E-05 -1.89353334E-04
 -7.83870921E-04 -2.95833476E-03 -5.29307963E-04  7.23526967E-05  4.01879254E-04
 -2.19224011E-02 -4.97282287E-02  1.42170422E-01 -2.17342997E-01  2.79463500E+00
 -3.42642560E-02 -6.05654397E-02 -2.27304884E-02  8.09567694E-02 -3.78555501E-02
  7.97948704E-03  5.63196974E-02 -3.93670891E-01 -1.15744647E-01 -1.62642297E-03
  4.61419654E-04  1.75399088E-03 -7.75839562E-04 -5.77683983E-04 -3.60379817E-02
  5.36938286E-02  1.69164249E-02 -1.74745827E-04 -3.41991700E-02  6.21166159E-03
  1.91106423E-03  2.34593885E-03 -2.70106500E-03 -4.58030282E-03  2.85636379E-03
  1.69153588E-03 -1.69864558E-02 -3.85994050E-02  1.18113062E-01 -2.20018635E-01
  2.02659606E+00 -4.71174527E-02  6.36203344E-02  2.30348296E-02  5.11175377E-02
  4.77898046E-02 -6.61112126E-03 -1.16062879E-01  4.32471746E-01  1.58386025E-01
 -3.20075627E-03  9.81627676E-04  1.71001729E-04 -2.12373822E-03  5.04592115E-04
 -2.67250530E-02 -4.65503158E-02  3.76348751E-03 -1.94029634E-02  3.93153223E-02
 -6.35664931E-03  3.00416673E-04 -1.63567724E-03  4.33386539E-03 -5.85405539E-03
  2.38636723E-03 -1.18981511E-03  3.35492819E-03  1.61199081E-01 -1.03713911E+00
  2.87533939E-02 -9.20373537E-03  1.65513520E-02 -6.09323211E-03  6.11070508E-02
 -1.00653880E+00  2.99645897E-03 -6.68484687E-04 -2.30018300E-02 -6.97450629E-03
 -1.57274177E-02  4.44082057E-02 -5.27383826E-02  6.20616596E-01  1.63861766E-02
  2.00982298E-02 -2.85359544E-02  1.08359998E-01  1.72776786E-02  2.54387156E-02
  4.22203571E-01  4.22487555E-01 -1.65722069E-01 -2.24122759E-03 -5.27353874E-03
 -1.95341647E-03  2.63316666E-03  1.79093713E-03 -2.02893791E-03  2.90305385E-02
 -8.59355758E-03  4.14868833E-02 -8.84355452E-03 -2.17461349E-04 -1.72719407E-03
  3.25943147E-03  1.52098923E-03 -1.61112372E-03 -1.58896143E-03  1.29091415E-03
  6.97440942E-03  1.57272162E-02 -4.44077751E-02  5.27388766E-02 -6.20616478E-01
  1.63863547E-02 -2.00980036E-02 -2.85352603E-02  1.08359944E-01 -1.72776462E-02
  2.54390922E-02  4.22201102E-01 -4.22483496E-01 -1.65716229E-01  2.24128446E-03
  5.27350809E-03 -1.95344432E-03 -2.63315787E-03  1.79094713E-03  2.02904824E-03
 -2.90305173E-02 -8.59362203E-03 -4.14863647E-02 -8.84375404E-03 -2.17407313E-04
 -1.72718940E-03 -3.25936548E-03  1.52104172E-03  1.61109016E-03 -1.58892943E-03
 -1.29085775E-03  2.19222956E-02  4.97279785E-02 -1.42169450E-01  2.17340685E-01
 -2.79461548E+00 -3.42635061E-02  6.05651281E-02 -2.27301089E-02  8.09570056E-02
  3.78555479E-02  7.97958415E-03  5.63223705E-02  3.93663865E-01 -1.15741360E-01
  1.62642929E-03 -4.61407422E-04  1.75399532E-03  7.75863720E-04 -5.77667813E-04
  3.60375642E-02 -5.36938258E-02  1.69164965E-02  1.74636137E-04 -3.41986065E-02
  6.21160118E-03  1.91102565E-03 -2.34589779E-03 -2.70104529E-03  4.58027118E-03
  2.85636786E-03 -1.69155239E-03  2.19302758E-03 -1.38898873E-01  1.11830537E+00
  2.71685215E-02 -1.15584017E-02 -1.86870891E-02 -1.68341011E-03 -7.50393730E-02
  1.07758919E+00  3.45625561E-03  3.81955118E-04  2.63383975E-02 -2.19306301E-03
  1.38899564E-01 -1.11831452E+00  2.71686547E-02  1.15585472E-02 -1.86872179E-02
  1.68350115E-03  7.50404478E-02 -1.07759920E+00  3.45629304E-03 -3.81873437E-04
  2.63386533E-02  1.69863989E-02  3.85992769E-02 -1.18112533E-01  2.20016644E-01
 -2.02657900E+00 -4.71171432E-02 -6.36197851E-02  2.30348729E-02  5.11171294E-02
 -4.77897701E-02 -6.61095214E-03 -1.16063258E-01 -4.32468794E-01  1.58388552E-01
  3.20078528E-03 -9.81638466E-04  1.71003810E-04  2.12370826E-03  5.04539996E-04
  2.67251845E-02  4.65498613E-02  3.76332755E-03  1.94029653E-02  3.93150848E-02
 -6.35661699E-03  3.00448999E-04  1.63567416E-03  4.33385669E-03  5.85399800E-03
  2.38634395E-03  1.18975729E-03 -3.35503185E-03 -1.61198248E-01  1.03712899E+00
  2.87531582E-02  9.20357642E-03  1.65512928E-02  6.09332098E-03 -6.11064570E-02
  1.00653626E+00  2.99647600E-03  6.68445925E-04 -2.30017430E-02 -6.51101733E-03
  3.09232379E-02 -5.92110148E-01  8.43183987E-03 -1.08320885E-02  1.02329857E-03
  1.89137902E-03 -6.54528457E-02  4.69584810E-01  5.04894971E-03 -6.66434200E-03
  1.14781030E-02 -1.89126711E-03  6.54539032E-02 -4.69588440E-01  5.04892766E-03
  6.66448300E-03  1.14781882E-02  6.51090870E-03 -3.09222818E-02  5.92101967E-01
  8.43177779E-03  1.08318462E-02  1.02320246E-03 -8.80758780E-04 -4.32312879E-02
  6.60983866E-02  8.42832129E-03 -5.51213254E-03 -3.46954419E-03  8.80970141E-04
  4.32317711E-02 -6.61053150E-02  8.42825157E-03  5.51214364E-03 -3.46970462E-03
 -6.25442387E-03 -1.25875107E-02  5.57774921E-03  1.37132266E-01 -7.43774138E-01
  1.94806943E-03 -1.73532943E-02  7.37050804E-02 -4.07716105E-02 -1.73795234E-02
 -5.10786133E-03  1.11188820E+00 -2.12659657E-01  1.28410422E+00  9.94857674E-04
  1.68878409E-04 -1.78653750E-04 -3.59856925E-03  2.97219441E-04 -4.63177442E-02
 -5.41805076E-03  1.80359928E-03  1.54375619E-02 -1.20690016E-03 -4.90345326E-03
  1.21754877E-03 -1.44857251E-03 -1.49835667E-03  4.20818430E-04 -2.80321458E-03
  1.10907696E-03 -6.25444295E-03 -1.25875531E-02  5.57792352E-03  1.37133150E-01
 -7.43798558E-01 -1.94799523E-03 -1.73529962E-02 -7.37050493E-02  4.07702511E-02
 -1.73797341E-02  5.10875778E-03 -1.11187052E+00 -2.12655229E-01 -1.28411497E+00
  9.94884198E-04  1.68870365E-04  1.78625190E-04 -3.59858634E-03 -2.97224953E-04
 -4.63178803E-02 -5.41827160E-03 -1.80342703E-03  1.54374548E-02  1.20674292E-03
  4.90349392E-03 -1.21757133E-03 -1.44860169E-03  1.49836072E-03  4.20814658E-04
  2.80318873E-03  1.10903657E-03 -1.13868016E-02 -2.66959262E-02  1.06698807E-01
 -3.34345562E-01  4.72727212E+00 -7.42020305E-02 -2.76275524E-02 -3.57348589E-02
 -3.63889494E-02  6.44056417E-02 -2.25126066E-02  9.80787592E-02 -3.97691303E-02
 -1.92625195E-02 -5.62268416E-04  3.30448379E-03 -9.84856371E-04 -1.85257072E-03
  1.24869623E-03 -3.69635456E-02  7.45083251E-03  2.45885182E-02 -3.33961308E-02
 -1.17010006E-02  7.37819394E-03  2.05765458E-03  8.40890573E-04 -5.19675577E-03
 -1.73283814E-03 -4.91424037E-04  2.24286755E-03  1.61231395E-03  3.10365642E-03
 -5.97928666E-04 -1.68713356E-02 -8.60654522E-02  6.34997042E-03 -1.43435224E-03
  2.77455907E-02  4.11611317E-02  5.87021962E-02  5.50995060E-03  3.00193790E-01
  1.01173653E+00  9.55916313E-02 -3.40659352E-03  6.85634744E-04  2.24614804E-03
 -4.35176965E-04 -2.84282596E-03  7.24563331E-03 -4.45944516E-03 -3.54419988E-03
  4.45711886E-02  9.61750523E-03  1.08361874E-03  2.46508567E-04 -9.97818029E-04
 -1.80118679E-03  2.82838353E-04  3.27215585E-03  8.12974944E-05  4.74510529E-03
 -1.75081211E-02  8.77994875E-02 -3.24091191E-03  5.60671438E-03  5.97331060E-04
 -3.42546656E-04  1.29547645E-03 -2.36017362E-01  1.02297112E-03  4.21831845E-03
 -3.87807901E-03  1.10069167E-02  2.47379761E-02 -7.23652534E-02  1.19483628E-01
 -1.85861284E+00  2.67301000E-02 -1.09623928E-01 -1.53277810E-02  1.31590109E-02
  2.76486960E-03 -3.82971055E-02  8.33703035E-01 -5.99191367E-01 -4.26609816E-01
 -2.46544728E-03 -1.81143778E-03 -4.53274518E-03 -6.54639577E-03 -4.74063329E-03
 -4.53928714E-04  5.08148419E-03  6.22237244E-03 -3.65736904E-02 -5.50176383E-02
  3.02415780E-03  2.09859926E-03 -6.53965111E-03  1.13718141E-03 -9.21458806E-04
  3.82982698E-03 -3.94847340E-03  1.10069790E-02  2.47381120E-02 -7.23654797E-02
  1.19483446E-01 -1.85862057E+00 -2.67300328E-02 -1.09623679E-01  1.53283608E-02
 -1.31587171E-02  2.76502817E-03  3.82967386E-02 -8.33703741E-01 -5.99179165E-01
  4.26614910E-01 -2.46548421E-03 -1.81146397E-03  4.53271070E-03 -6.54637930E-03
  4.74064172E-03 -4.54046461E-04  5.08131554E-03 -6.22267104E-03 -3.65734206E-02
  5.50177092E-02 -3.02406283E-03 -2.09861040E-03 -6.53969286E-03 -1.13709362E-03
 -9.21506245E-04 -3.82983465E-03 -3.94845577E-03 -1.13868005E-02 -2.66959025E-02
  1.06698274E-01 -3.34342914E-01  4.72724934E+00  7.42019713E-02 -2.76276493E-02
  3.57351698E-02  3.63884061E-02  6.44052659E-02  2.25126311E-02 -9.80777351E-02
 -3.97666273E-02  1.92658473E-02 -5.62274777E-04  3.30448311E-03  9.84839363E-04
 -1.85257938E-03 -1.24869014E-03 -3.69640766E-02  7.45097154E-03 -2.45884030E-02
 -3.33961942E-02  1.17013262E-02 -7.37821784E-03 -2.05761403E-03  8.40876786E-04
  5.19677752E-03 -1.73286260E-03  4.91400109E-04  2.24279633E-03 -1.71668044E-03
  6.08667862E-02 -1.19375788E+00 -1.91727302E-02  9.08658221E-03  1.72789505E-02
  3.67802464E-03  6.10555760E-02 -1.16258804E+00  2.35640922E-03  4.77134059E-03
 -2.47000532E-02 -1.71668992E-03  6.08662905E-02 -1.19376215E+00  1.91727337E-02
  9.08662742E-03 -1.72789629E-02  3.67810137E-03  6.10551096E-02 -1.16258746E+00
 -2.35636522E-03  4.77137582E-03  2.47000006E-02  1.61223790E-03  3.10347928E-03
 -5.97266606E-04 -1.68729061E-02 -8.60438040E-02 -6.34970194E-03 -1.43421474E-03
 -2.77455645E-02 -4.11610133E-02  5.87028174E-02 -5.51022860E-03 -3.00194087E-01
  1.01173327E+00 -9.55943771E-02 -3.40657672E-03  6.85617211E-04 -2.24614064E-03
 -4.35184568E-04  2.84282911E-03  7.24583583E-03 -4.45956872E-03  3.54412855E-03
  4.45712156E-02 -9.61776946E-03 -1.08361400E-03 -2.46494333E-04 -9.97814507E-04
  1.80116810E-03  2.82813120E-04 -3.27217048E-03  8.12801621E-05  4.74502750E-03
 -1.75075494E-02  8.77960051E-02  3.24079751E-03  5.60666002E-03 -5.97406462E-04
 -3.42495865E-04  1.29477103E-03 -2.36020087E-01 -1.02294934E-03  4.21838154E-03
  3.87808484E-03  1.46404806E-02 -1.23795552E-01  1.57911747E+00 -9.66380439E-03
  3.79724509E-02 -4.82138580E-03  4.70790792E-03 -2.65759772E-02 -2.07366645E-01
 -1.41550488E-03 -1.12528124E-03  1.02599119E-03  4.70793337E-03 -2.65767137E-02
 -2.07368132E-01  1.41552336E-03 -1.12531787E-03 -1.02597306E-03  1.46404381E-02
 -1.23796020E-01  1.57911231E+00  9.66387405E-03  3.79724571E-02  4.82118746E-03
  8.03479255E-03  1.22719910E-01 -1.26591037E+00  6.30327976E-03 -3.28839955E-04
  2.37248305E-02  8.03472423E-03  1.22718821E-01 -1.26590817E+00 -6.30339765E-03
 -3.28824704E-04 -2.37246925E-02  1.69535945E-03  3.63130612E-03 -2.16187019E-03
 -1.04414607E-01 -1.09192545E+00  2.14990725E-02 -1.65496815E-02 -4.41386645E-02
  3.53452968E-02 -5.16629618E-02  4.28926638E-03  1.87964273E-01  1.01905061E-01
 -7.48472115E-01  1.97977007E-03 -4.49213485E-04  2.84957028E-03  6.55882986E-03
 -5.20759176E-04  3.53695640E-02 -4.08919402E-03 -5.85202042E-03 -1.28574571E-02
 -4.90157997E-03  1.10272841E-03  2.61059031E-03  7.60417149E-04 -3.34135494E-04
  6.09558371E-04 -5.26962297E-04  6.12755805E-04  1.69560890E-03  3.63189075E-03
 -2.16426957E-03 -1.04400655E-01 -1.09200149E+00 -2.14989030E-02 -1.65493436E-02
  4.41398921E-02 -3.53470619E-02 -5.16621394E-02 -4.28695217E-03 -1.87930329E-01
  1.01894196E-01  7.48470663E-01  1.97983972E-03 -4.49289770E-04 -2.84974917E-03
  6.55877447E-03  5.20556927E-04  3.53698249E-02 -4.09063881E-03  5.85118568E-03
 -1.28573235E-02  4.90237202E-03 -1.10277278E-03 -2.61063817E-03  7.60376928E-04
  3.34222805E-04  6.09632313E-04  5.26888475E-04  6.12635184E-04 -1.65870026E-02
 -3.75462536E-02  1.09153149E-01 -1.55997100E-01  2.45185546E+00 -3.55311969E-02
 -1.28579131E-02  9.25546538E-03  2.62258055E-02  3.83517597E-02  3.27151525E-02
 -2.12210190E-01  1.34134966E-01  8.66826298E-01  8.23620134E-04 -3.90501626E-03
 -5.10349823E-03 -5.20353796E-04 -2.18745793E-03 -5.81662119E-02  2.57632425E-02
 -1.40788838E-02 -1.81317269E-02 -2.53724662E-02  9.83582538E-03  2.07363551E-03
  3.09123553E-03 -9.71039167E-04 -3.52790782E-03  4.76455667E-04 -1.61445369E-03
 -1.83058562E-03 -3.40875954E-03 -1.18478192E-02  1.10515755E-01  1.24870516E-01
 -1.88803040E-02  4.57211723E-02 -1.03561724E-01  9.51096776E-02  9.31280908E-02
 -3.43362339E-02  1.75553607E-02  9.41468416E-01 -1.29135118E+00  1.78499036E-03
  1.65496955E-03  3.96601139E-03 -6.58254712E-03  2.02779595E-03  2.02782562E-02
 -1.97796168E-02  6.09829388E-03  1.04964557E-02  3.81065413E-02  1.43418712E-03
 -2.24316262E-03  1.00353300E-03  8.99924690E-04 -3.05333326E-03  2.67351704E-03
  8.27150046E-05 -1.72980863E-03  7.74374010E-02 -1.03214399E+00  1.92868801E-02
 -4.72922737E-03  6.01973262E-03 -6.41098117E-03 -5.52586138E-02  1.03706609E+00
  5.67085473E-03  9.48641739E-03  1.97084096E-02  1.06682627E-02  2.43093180E-02
 -6.65132204E-02  1.08174395E-01 -2.34726816E+00  7.57268102E-03  3.65253741E-02
  7.53622431E-02  6.25356761E-02  4.70974278E-02 -1.20397014E-02  6.50480425E-01
  3.66388365E-01  4.29173413E-01  3.10023626E-03 -3.61569675E-03  5.08375875E-03
  4.20909652E-03  7.92287974E-03  3.84652672E-02 -4.67517913E-03  4.40968531E-02
  3.87151898E-03 -3.55271796E-02 -2.54420140E-03  3.54005452E-03 -4.57744580E-03
 -6.75778295E-04 -2.72302772E-04 -2.32607018E-03  2.61547928E-03  1.06681220E-02
  2.43090026E-02 -6.65125119E-02  1.08173620E-01 -2.34728095E+00 -7.57323868E-03
  3.65261760E-02 -7.53615576E-02 -6.25376032E-02  4.70977262E-02  1.20396771E-02
 -6.50495913E-01  3.66422114E-01 -4.29161701E-01  3.10019215E-03 -3.61574458E-03
 -5.08334421E-03  4.20914379E-03 -7.92316519E-03  3.84652369E-02 -4.67491950E-03
 -4.40963097E-02  3.87246861E-03  3.55273130E-02  2.54427356E-03 -3.54003311E-03
 -4.57738364E-03  6.75800075E-04 -2.72350979E-04  2.32607951E-03  2.61545422E-03
 -1.65863076E-02 -3.75446594E-02  1.09148771E-01 -1.55990092E-01  2.45170751E+00
  3.55304623E-02 -1.28587787E-02 -9.25589045E-03 -2.62259404E-02  3.83476476E-02
 -3.27141727E-02  2.12225937E-01  1.34106664E-01 -8.66825635E-01  8.23559676E-04
 -3.90495837E-03  5.10330720E-03 -5.20451578E-04  2.18740687E-03 -5.81651382E-02
  2.57628622E-02  1.40789410E-02 -1.81313064E-02  2.53720214E-02 -9.83567048E-03
 -2.07354280E-03  3.09118838E-03  9.71029152E-04 -3.52778825E-03 -4.76460417E-04
 -1.61448693E-03  1.19778395E-02  9.97689290E-02 -1.14727265E+00 -2.07914300E-02
  1.11441345E-02  8.78224912E-03 -1.81927354E-02  1.30406377E-01 -4.28146607E-01
 -9.23180579E-03  9.87342522E-03 -2.28594666E-02  1.19779761E-02  9.97720132E-02
 -1.14729027E+00  2.07919230E-02  1.11445843E-02 -8.78253081E-03 -1.81930015E-02
  1.30407075E-01 -4.28179134E-01  9.23195816E-03  9.87388197E-03  2.28601080E-02
 -1.83135831E-03 -3.41051413E-03 -1.18432802E-02  1.10508765E-01  1.25040044E-01
  1.88798819E-02  4.57209639E-02  1.03560729E-01 -9.51109224E-02  9.31261484E-02
  3.43371198E-02 -1.75856988E-02  9.41432854E-01  1.29134263E+00  1.78509706E-03
  1.65510585E-03 -3.96580817E-03 -6.58231060E-03 -2.02780600E-03  2.02766478E-02
 -1.97801769E-02 -6.09818608E-03  1.04956212E-02 -3.81063370E-02 -1.43398996E-03
  2.24316998E-03  1.00347943E-03 -9.00014033E-04 -3.05342519E-03 -2.67351362E-03
  8.27362410E-05 -1.72931371E-03  7.74408740E-02 -1.03214853E+00 -1.92873478E-02
 -4.72955545E-03 -6.01983357E-03 -6.41111722E-03 -5.52575309E-02  1.03702284E+00
 -5.67092825E-03  9.48595472E-03 -1.97076041E-02 -2.86183246E-02 -5.21074929E-02
  1.12747907E-01  2.97059845E-03  3.87841595E-03  3.66547610E-03  9.71119735E-03
 -1.19791042E-01  1.35083226E+00 -8.21156377E-03 -7.65935149E-03  2.99475150E-02
  9.71215081E-03 -1.19789916E-01  1.35084470E+00  8.21144808E-03 -7.65981799E-03
 -2.99475576E-02 -2.86181239E-02 -5.21065184E-02  1.12725060E-01 -2.97093097E-03
  3.87813596E-03 -3.66522794E-03  4.50315753E-03 -3.90041123E-02  8.89890924E-01
 -2.99461037E-03  3.92804617E-03 -1.44808129E-02  4.50315989E-03 -3.90057868E-02
  8.89868096E-01  2.99463172E-03  3.92768127E-03  1.44804937E-02  1.95214149E-03
  4.83017512E-03 -1.92695859E-02  1.53396275E-01 -6.11202710E-01 -1.00367863E-02
  1.75971329E-02 -1.73219542E-02 -1.73375280E-02  1.67285075E-02 -1.97332470E-02
 -1.12330562E+00  1.45122136E-01  6.72440251E-02  1.61394703E-03 -2.81418583E-03
  5.22382002E-03 -2.58472459E-03  5.35833191E-03 -6.97457549E-04 -9.65744711E-03
  2.03033583E-02 -1.60857278E-02 -2.29421616E-02 -1.11658166E-03  1.81051470E-04
 -1.79448630E-03  1.58495447E-04  2.00698543E-03  1.97258118E-03 -3.27039534E-03
 -1.95220762E-03 -4.83032779E-03  1.92701327E-02 -1.53400174E-01  6.11180352E-01
 -1.00374653E-02 -1.75975756E-02 -1.73212905E-02 -1.73382693E-02 -1.67305777E-02
 -1.97335706E-02 -1.12331052E+00 -1.45114574E-01  6.72638330E-02 -1.61386465E-03
  2.81417260E-03  5.22371569E-03  2.58494279E-03  5.35833425E-03  6.98632028E-04
  9.65704617E-03  2.03035365E-02  1.60853000E-02 -2.29420024E-02 -1.11656672E-03
  1.80934568E-04  1.79452003E-03  1.58531400E-04 -2.00697720E-03  1.97262441E-03
  3.27042125E-03  2.42965404E-02  5.56743540E-02 -1.61306785E-01  3.20599835E-01
 -5.72265531E+00  2.65329050E-02 -9.22055877E-03  1.65825455E-02 -3.93192620E-03
 -1.01290046E-01 -3.17230214E-02 -5.22883345E-01 -1.00305182E+00 -2.67055759E-02
 -1.60583836E-03  1.96279371E-03  4.49668270E-03 -3.37531420E-03  2.00633988E-03
  4.40541920E-02 -2.30075785E-02 -6.45387087E-03  2.12240784E-02  3.90130041E-03
 -6.66437184E-03 -1.80780579E-03 -1.67137107E-03  2.08833012E-03  4.15137186E-03
 -6.21497160E-05 -1.79319395E-03 -1.95889685E-02 -4.46802763E-02  1.17475804E-01
 -1.91987752E-01  4.56863174E+00 -2.07143942E-03 -9.23916451E-03  1.11632266E-03
  2.91751285E-02 -7.92433978E-02 -3.18812632E-02  4.55071471E-01 -1.25527765E+00
 -7.64237272E-02  3.21380234E-03  2.81239779E-03 -5.54467939E-03  6.52172843E-03
  2.27177444E-03 -3.29136219E-02 -1.80789233E-02 -3.01092923E-03 -2.57437591E-02
 -3.68153402E-03 -4.23783970E-03 -2.37265483E-04 -3.11205111E-04  1.45992681E-03
 -3.84546567E-03 -5.36416198E-04 -6.91016780E-04  1.07662217E-02  9.75011376E-02
 -4.26747756E-01  1.54144560E-02 -1.28649507E-02  4.27812268E-03 -2.69724024E-03
  1.75449382E-02 -8.34241578E-01  2.27224227E-03 -1.25423713E-02 -1.61607076E-02
 -8.54721944E-03 -2.00850308E-02  7.38075358E-02 -2.24149354E-01  1.62428303E+00
  1.03074015E-02  4.49453259E-02 -3.95588223E-02  3.85812381E-02  8.86661584E-03
 -1.01232741E-02  6.69313737E-01  7.87530665E-01 -2.01430026E-01 -3.05205457E-03
 -2.04083003E-03 -9.35020685E-03  1.35092661E-03  7.60955949E-03 -9.97161255E-03
  7.49630659E-03 -9.23043277E-03  2.78224129E-02  2.32291311E-03  6.88294821E-04
 -1.61552777E-03  2.57042802E-03 -1.57671035E-03 -1.30944399E-03 -1.83547039E-03
 -1.13404133E-04  8.54748207E-03  2.00856448E-02 -7.38094714E-02  2.24154028E-01
 -1.62435901E+00  1.03071269E-02 -4.49443194E-02 -3.95608501E-02  3.85789105E-02
 -8.86603800E-03 -1.01227866E-02  6.69293478E-01 -7.87516709E-01 -2.01440796E-01
  3.05223167E-03  2.04071427E-03 -9.35033573E-03 -1.35070595E-03  7.60937413E-03
  9.97321677E-03 -7.49660550E-03 -9.23197557E-03 -2.78219189E-02  2.32393870E-03
  6.88452703E-04 -1.61567326E-03 -2.57055904E-03 -1.57665149E-03  1.30940917E-03
 -1.83534378E-03  1.13510554E-04 -2.42971009E-02 -5.56756188E-02  1.61310577E-01
 -3.20606697E-01  5.72272730E+00  2.65344495E-02  9.22031420E-03  1.65818593E-02
 -3.93223198E-03  1.01291409E-01 -3.17238180E-02 -5.22870576E-01  1.00306001E+00
 -2.67373541E-02  1.60591664E-03 -1.96284743E-03  4.49683811E-03  3.37534366E-03
  2.00642349E-03 -4.40560001E-02  2.30089247E-02 -6.45373062E-03 -2.12251224E-02
  3.90230594E-03 -6.66471257E-03 -1.80785793E-03  1.67143889E-03  2.08840388E-03
 -4.15152535E-03 -6.21906612E-05  1.79315411E-03  5.56041697E-03  1.09137058E-01
 -7.98871557E-01 -2.05378449E-02  1.48201147E-02  1.07886764E-02 -5.83064212E-03
  3.84217144E-02 -1.24362214E+00 -3.12926764E-03  1.29337120E-02 -2.63238490E-02
 -5.56010688E-03 -1.09132647E-01  7.98827165E-01 -2.05369993E-02 -1.48196352E-02
  1.07882784E-02  5.83028650E-03 -3.84172801E-02  1.24361249E+00 -3.12907829E-03
 -1.29333899E-02 -2.63231611E-02  1.95889905E-02  4.46803426E-02 -1.17476239E-01
  1.91989203E-01 -4.56862130E+00 -2.07055953E-03  9.24094415E-03  1.11932020E-03
  2.91725521E-02  7.92466613E-02 -3.18804491E-02  4.55073191E-01  1.25530591E+00
 -7.63783702E-02 -3.21373733E-03 -2.81233133E-03 -5.54475989E-03 -6.52193032E-03
  2.27175039E-03  3.29142885E-02  1.80781330E-02 -3.01116454E-03  2.57441981E-02
 -3.68288554E-03 -4.23786102E-03 -2.37185842E-04  3.11232020E-04  1.45990730E-03
  3.84536533E-03 -5.36526923E-04  6.90998435E-04 -1.07661881E-02 -9.74984052E-02
  4.26713392E-01  1.54138233E-02  1.28647583E-02  4.27795015E-03  2.69700085E-03
 -1.75461255E-02  8.34275215E-01  2.27206828E-03  1.25426520E-02 -1.61612906E-02
  4.86819868E-03  5.84496475E-02 -9.31853773E-01  1.33894897E-02 -1.68504129E-02
 -6.62022288E-03  2.56106006E-02  4.61009522E-02  7.10872427E-01 -6.61059374E-05
 -1.12950004E-02  8.59152294E-03 -2.56104054E-02 -4.61049138E-02 -7.10826925E-01
 -6.58792873E-05  1.12947462E-02  8.59049243E-03 -4.86906506E-03 -5.84502647E-02
  9.31851324E-01  1.33894088E-02  1.68502580E-02 -6.62041695E-03  2.53971940E-03
 -3.32072825E-02 -2.35254966E-01 -2.54598078E-03 -8.82900938E-03  9.97345400E-04
 -2.53961762E-03  3.32065045E-02  2.35276190E-01 -2.54594067E-03  8.82915089E-03
  9.97644246E-04  4.35378131E-03  9.83515572E-03 -1.91119741E-02 -5.65319411E-02
 -4.29698378E-01  1.55686859E-02  1.03448875E-02 -3.09778071E-02  3.41255597E-02
  5.43965444E-03  2.08039172E-02  3.57276852E-01  4.07113949E-02 -5.90623639E-01
 -1.51684609E-03 -5.92827594E-04  3.73868662E-03 -1.72368295E-03 -4.49560366E-03
 -9.84508635E-04 -1.24188172E-02  4.24427993E-03  1.60047132E-02  3.08767339E-02
  1.57036412E-03  5.41574475E-04 -1.98035964E-04  4.58327461E-04 -1.91270893E-03
  7.09852681E-04 -1.94845055E-03  4.35347135E-03  9.83443199E-03 -1.91086318E-02
 -5.65474170E-02 -4.29580036E-01 -1.55686012E-02  1.03442640E-02  3.09762148E-02
 -3.41216406E-02  5.43819822E-03 -2.08068604E-02 -3.57297535E-01  4.07290093E-02
  5.90635037E-01 -1.51701719E-03 -5.92802794E-04 -3.73876038E-03 -1.72365357E-03
  4.49552225E-03 -9.85727842E-04 -1.24178837E-02 -4.24426705E-03  1.60038060E-02
 -3.08765189E-02 -1.57018906E-03 -5.41474518E-04 -1.98079177E-04 -4.58461734E-04
 -1.91270187E-03 -7.09789008E-04 -1.94840058E-03  2.60267558E-03  6.72363610E-03
 -4.15468373E-02  1.92156182E-01 -1.61125359E+00 -3.79703383E-02 -3.12867277E-02
  1.22958029E-01  6.69453829E-02 -2.75316373E-02  8.77714582E-03 -7.52511776E-01
 -8.47788838E-01  1.22789718E+00  1.76401862E-03  3.48355251E-03  6.92806070E-03
 -2.86955029E-03 -7.39749723E-04  4.34243257E-02  3.02850398E-02  2.75289573E-02
 -2.37502412E-03 -1.25333194E-02 -4.03728560E-03 -2.58804100E-03 -2.83122428E-03
 -1.80707221E-03 -2.92195731E-03  2.04528199E-03  2.27295365E-03 -1.31023822E-02
 -3.02999924E-02  1.07351769E-01 -3.24351641E-01  4.20691048E+00 -5.87200989E-03
  4.62361763E-03  7.52541588E-02  7.69040964E-03 -5.16749449E-03 -2.29275666E-02
  8.66837562E-01 -1.02438761E-01 -1.37278353E-01 -8.49070030E-04  7.75337636E-03
 -5.70013893E-03 -8.87731455E-04 -1.28373634E-03 -9.06256680E-02 -7.14663544E-03
 -3.78525070E-02  9.79824304E-03  1.97846627E-02 -1.09698617E-02  1.79283398E-03
 -4.83128420E-03 -1.11408520E-03 -1.21081648E-03  6.28977763E-04  2.34906589E-03
  1.70782710E-02  5.77036658E-03 -1.96077387E-01  5.01172703E-03 -1.48209467E-03
 -2.33314852E-03 -1.76802241E-02  1.64790837E-01 -1.48860104E+00  9.66427741E-03
 -9.94965470E-03 -4.16351413E-02  7.91976377E-03  1.77897537E-02 -4.88409664E-02
  7.49542407E-02 -2.47544297E+00  1.23855164E-02  2.01586620E-03  3.02043726E-02
  8.81773313E-02  3.06564115E-02 -2.00315074E-02  4.74695702E-01  2.69786127E-01
 -6.06710940E-02  1.28564192E-03 -4.61817720E-04 -1.36188557E-03  2.79388728E-03
 -3.08849523E-03  3.73799668E-02 -8.54959463E-03  2.33013631E-02 -2.55151112E-02
 -1.04763858E-02 -1.78751510E-03  2.11017170E-03 -4.79115839E-03 -1.73722893E-04
  1.48267430E-03 -1.77024016E-03 -1.79675141E-03  7.91943148E-03  1.77889624E-02
 -4.88376022E-02  7.49410760E-02 -2.47527190E+00 -1.23846488E-02  2.01655744E-03
 -3.02030907E-02 -8.81771682E-02  3.06568235E-02  2.00317147E-02 -4.74707015E-01
  2.69769920E-01  6.06452899E-02  1.28561376E-03 -4.61706931E-04  1.36170592E-03
  2.79387602E-03  3.08853931E-03  3.73800514E-02 -8.54943493E-03 -2.33005415E-02
 -2.55138606E-02  1.04759301E-02  1.78751714E-03 -2.11014277E-03 -4.79092196E-03
  1.73853267E-04  1.48260650E-03  1.77032187E-03 -1.79675525E-03  2.60276463E-03
  6.72383102E-03 -4.15471750E-02  1.92154751E-01 -1.61125592E+00  3.79712053E-02
 -3.12866812E-02 -1.22959912E-01 -6.69449515E-02 -2.75310244E-02 -8.77665124E-03
  7.52522249E-01 -8.47786291E-01 -1.22792632E+00  1.76413093E-03  3.48361259E-03
 -6.92800046E-03 -2.86964676E-03  7.39872191E-04  4.34251640E-02  3.02854628E-02
 -2.75291956E-02 -2.37509360E-03  1.25341344E-02  4.03735009E-03  2.58803827E-03
 -2.83124205E-03  1.80705866E-03 -2.92204540E-03 -2.04532149E-03  2.27299563E-03
 -4.77314117E-03  1.08924122E-01 -1.28222695E+00 -2.00275661E-02  7.84238360E-03
  1.37392153E-02  4.23336130E-03 -9.51257946E-02  1.56156129E+00  1.80824401E-03
 -1.09167556E-02  3.17855979E-02 -4.77290115E-03  1.08923149E-01 -1.28220325E+00
  2.00272265E-02  7.84221099E-03 -1.37390282E-02  4.23339464E-03 -9.51240208E-02
  1.56152879E+00 -1.80832836E-03 -1.09167533E-02 -3.17850082E-02 -1.31021500E-02
 -3.02994628E-02  1.07350500E-01 -3.24348921E-01  4.20681719E+00  5.87366958E-03
  4.62296533E-03 -7.52519209E-02 -7.68889222E-03 -5.16907958E-03  2.29274728E-02
 -8.66803707E-01 -1.02434576E-01  1.37302796E-01 -8.48907767E-04  7.75331133E-03
  5.70011411E-03 -8.87810152E-04  1.28366974E-03 -9.06250048E-02 -7.14679965E-03
  3.78521248E-02  9.79765165E-03 -1.97855426E-02  1.09698263E-02 -1.79286985E-03
 -4.83124292E-03  1.11407096E-03 -1.21091276E-03 -6.28971724E-04  2.34904116E-03
  1.70779430E-02  5.77210663E-03 -1.96098733E-01 -5.01208061E-03 -1.48232177E-03
  2.33305216E-03 -1.76799659E-02  1.64791470E-01 -1.48855817E+00 -9.66437878E-03
 -9.94953576E-03  4.16345513E-02 -1.84969179E-04  4.25334213E-03  4.25257657E-01
 -3.54343131E-03  5.99153728E-03 -2.52956530E-03  7.32602192E-03 -8.25749906E-02
  7.56160615E-01 -4.63025953E-03 -6.01834243E-03  1.89478805E-02  7.32603063E-03
 -8.25753350E-02  7.56189336E-01  4.63055592E-03 -6.01849843E-03 -1.89483678E-02
 -1.84892036E-04  4.25559511E-03  4.25231351E-01  3.54324232E-03  5.99088813E-03
  2.52933274E-03 -9.60291308E-03 -4.88487012E-02  5.55787779E-01 -4.49456147E-03
  2.37457952E-03 -1.00112924E-02 -9.60236566E-03 -4.88496186E-02  5.55821401E-01
  4.49477771E-03  2.37459669E-03  1.00119807E-02 -8.50831249E-03 -2.00033804E-02
  1.06443409E-01 -5.65623337E-01  3.32171203E+00 -1.07262717E-02 -3.87387496E-03
  5.29233962E-02 -1.03836628E-01 -4.61474731E-02  1.03192989E-01  3.33385670E-01
  7.48853448E-01 -1.29506931E-01 -2.90829214E-03 -1.84959921E-03  3.19030786E-03
  8.13339525E-04  1.86570019E-03 -3.19580552E-02  3.36221502E-02 -2.81164229E-03
 -3.03898780E-02 -1.77543258E-03 -6.09382139E-03 -3.32424135E-03 -1.02087620E-03
  4.79015430E-03  4.24257628E-04 -2.60335646E-03  1.26861376E-03  8.50747393E-03
  2.00015351E-02 -1.06440471E-01  5.65626819E-01 -3.32161690E+00 -1.07261247E-02
  3.87294575E-03  5.29211658E-02 -1.03828195E-01  4.61456676E-02  1.03194915E-01
  3.33391293E-01 -7.48835502E-01 -1.29504527E-01  2.90819079E-03  1.84936011E-03
  3.18997527E-03 -8.13403159E-04  1.86600699E-03  3.19535937E-02 -3.36224919E-02
 -2.81061578E-03  3.03931930E-02 -1.77337833E-03 -6.09367330E-03 -3.32423696E-03
  1.02083505E-03  4.79037058E-03 -4.24188687E-04 -2.60340942E-03 -1.26840134E-03
  7.96023356E-04  1.74372944E-03 -5.35306470E-03 -1.76541971E-02 -2.25375078E-01
 -2.66847811E-02  1.44665011E-02  6.99863680E-02 -4.42283855E-03  3.32722183E-02
 -3.02446011E-03 -1.89400748E-01  1.14148737E-01  8.40702427E-01  5.26533988E-03
  1.85221961E-03 -2.80955812E-03 -1.46482964E-03 -3.44117991E-03  2.60165944E-02
  3.35230641E-02  1.42886582E-02  3.80689269E-03 -4.01736334E-02 -1.19957037E-03
 -5.38278287E-04 -1.49216066E-03  8.80473426E-04 -5.07494664E-03  2.15388801E-03
  9.20452070E-04  9.06933936E-03  2.06029743E-02 -4.15485106E-02  5.50523026E-02
 -2.94508195E+00 -7.61418360E-02  2.06678765E-03 -8.41268373E-02 -5.15626158E-02
 -3.92802948E-02  1.46921659E-02 -1.48981365E+00  1.52988521E-01 -1.07056978E+00
  3.28384156E-03 -3.43637982E-03  5.66143915E-04 -3.62924480E-03  2.99753750E-03
  2.96589653E-02 -3.03552659E-02  7.54172335E-03 -2.39816260E-02  3.75019448E-02
  7.54111742E-04 -1.16711441E-03  7.90496700E-04  1.81942584E-03 -4.97772515E-03
  4.09460599E-04 -2.52489058E-03 -1.18313164E-02  9.51442174E-02 -1.20210154E+00
  1.90880787E-02 -1.09471910E-02  8.75679654E-03  1.18661295E-03 -7.68108391E-03
  1.52755039E+00 -6.28965603E-04  2.62213953E-03  2.19322199E-02 -1.23064890E-02
 -2.90336955E-02  1.19929431E-01 -4.45743074E-01  5.89369536E+00 -3.58993804E-02
  3.05466568E-02 -3.05065610E-02  4.81171975E-03  3.67628027E-03  1.23826552E-02
  3.32810140E-01 -6.45986866E-01  9.42534992E-01  1.71716250E-04  3.46250412E-03
  9.32413732E-03  1.44408658E-04 -3.76485730E-03 -3.72855459E-03  1.36001667E-02
 -1.89148986E-02  4.35369615E-02  2.05144085E-02  2.18597545E-03 -1.17822598E-03
  8.52003177E-03 -2.59979522E-03 -1.78948671E-03 -4.17880198E-03  6.79382730E-04
  1.23063078E-02  2.90332900E-02 -1.19928712E-01  4.45747307E-01 -5.89365467E+00
 -3.58973429E-02 -3.05436682E-02 -3.05089979E-02  4.80872948E-03 -3.67789289E-03
  1.23817243E-02  3.32861310E-01  6.46025071E-01  9.42517249E-01 -1.71556283E-04
 -3.46238420E-03  9.32426718E-03 -1.44082311E-04 -3.76473371E-03  3.73170144E-03
 -1.36019374E-02 -1.89170773E-02 -4.35356762E-02  2.05140427E-02  2.18637312E-03
 -1.17814481E-03 -8.52011955E-03 -2.59963580E-03  1.78945036E-03 -4.17853901E-03
 -6.79215775E-04 -7.96167835E-04 -1.74404458E-03  5.35397927E-03  1.76539685E-02
  2.25349787E-01 -2.66816717E-02 -1.44658265E-02  6.99808053E-02 -4.41634748E-03
 -3.32660794E-02 -3.02173326E-03 -1.89335503E-01 -1.14131933E-01  8.40670432E-01
 -5.26511663E-03 -1.85156944E-03 -2.80982619E-03  1.46513022E-03 -3.44107510E-03
 -2.60126155E-02 -3.35226962E-02  1.42859345E-02 -3.81161819E-03 -4.01733905E-02
 -1.19941841E-03 -5.38220716E-04  1.49190308E-03  8.80838980E-04  5.07476962E-03
  2.15405180E-03 -9.20214656E-04  9.14734291E-03 -7.08814283E-02  6.88059443E-01
  1.44268623E-02 -9.87986932E-03 -4.96406712E-03 -5.59445712E-03  4.83963623E-02
 -9.65484234E-01  7.85704076E-04 -2.32686095E-04 -1.88550785E-02 -9.14861655E-03
  7.08858765E-02 -6.88130317E-01  1.44278260E-02  9.88071936E-03 -4.96512519E-03
  5.59538416E-03 -4.84040120E-02  9.65547911E-01  7.84803381E-04  2.32616100E-04
 -1.88566992E-02 -9.06857416E-03 -2.06012191E-02  4.15434602E-02 -5.50447082E-02
  2.94493466E+00 -7.61469059E-02 -2.06746490E-03 -8.41312803E-02 -5.15625604E-02
  3.92854179E-02  1.46927489E-02 -1.48986213E+00 -1.53005479E-01 -1.07060191E+00
 -3.28397864E-03  3.43682874E-03  5.66472234E-04  3.62909410E-03  2.99738256E-03
 -2.96608113E-02  3.03580206E-02  7.54388221E-03  2.39854992E-02  3.75034810E-02
  7.54040087E-04 -1.16722111E-03 -7.90657847E-04  1.81984526E-03  4.97802794E-03
  4.09581758E-04  2.52517375E-03  1.18314997E-02 -9.51561182E-02  1.20221821E+00
  1.90903208E-02  1.09481157E-02  8.75836282E-03 -1.18716755E-03  7.68719672E-03
 -1.52755831E+00 -6.29476929E-04 -2.62222589E-03  2.19328392E-02 -3.16183216E-04
  9.76730684E-02 -9.37617678E-01  6.05852625E-03 -2.61026568E-02  1.09998718E-02
 -6.38425345E-03 -4.54968179E-02  8.69161856E-01 -9.54523227E-03 -9.66618418E-05
  1.91073309E-02  6.38432464E-03  4.54909707E-02 -8.69118021E-01 -9.54499433E-03
  9.66095996E-05  1.91061937E-02  3.15470018E-04 -9.76699081E-02  9.37555469E-01
  6.05856893E-03  2.61012936E-02  1.09999043E-02  1.10730582E-02 -2.06302747E-02
  1.08364400E+00 -7.39261326E-03  1.38461257E-03 -2.06745528E-02 -1.10738106E-02
  2.06358228E-02 -1.08369108E+00 -7.39305786E-03 -1.38437848E-03 -2.06758664E-02
  1.53544832E-02  3.38631306E-02 -5.31688802E-02 -8.49421799E-02 -1.56968344E+00
  8.21062461E-03  2.48410271E-02 -3.79681447E-02  1.48572573E-01  4.26714354E-02
  4.15216382E-02  3.23652386E-01 -3.16166121E-01  1.50290516E-02  1.00850700E-03
  3.82161998E-03 -4.30769738E-03 -1.27113464E-03  3.20060321E-03  6.72278803E-02
 -5.25849818E-03  2.28610221E-02 -4.56738197E-02  5.04414288E-02  2.56961365E-03
 -1.15977625E-03  8.38696191E-04  3.71675753E-03 -2.21248273E-03  3.32817591E-04
 -4.58121103E-03  1.53551033E-02  3.38645805E-02 -5.31760696E-02 -8.49036186E-02
 -1.56990079E+00 -8.21175636E-03  2.48401292E-02  3.79706888E-02 -1.48580535E-01
  4.26739642E-02 -4.15145487E-02 -3.23638585E-01 -3.16216689E-01 -1.50398201E-02
  1.00858270E-03  3.82172705E-03  4.30786009E-03 -1.27109216E-03 -3.20054356E-03
  6.72290885E-02 -5.26206250E-03 -2.28612397E-02 -4.56717691E-02 -5.04415467E-02
 -2.56996659E-03  1.15957535E-03  8.38751146E-04 -3.71646103E-03 -2.21257567E-03
 -3.33015328E-04 -4.58125213E-03  5.66216985E-03  1.30688537E-02 -5.38282905E-02
  1.51540464E-01 -7.42818972E-01  4.25713216E-02 -2.07408597E-02 -3.97817359E-02
  1.33148026E-01 -1.18926743E-01  4.79077737E-02  8.65810436E-01 -7.12283958E-01
 -1.64018072E-01 -3.50073462E-03 -8.22512496E-03 -6.05977977E-04 -6.45390672E-03
  2.09751575E-03 -3.78500748E-02  5.14386371E-03 -3.07455159E-02  8.09701257E-02
 -1.91287248E-03 -1.32556055E-03 -1.23508092E-03  2.27350259E-03  5.53831194E-03
  1.81655931E-03  3.61974097E-03 -3.32729647E-03 -1.80599009E-02 -4.16101565E-02
  1.30678265E-01 -2.75088062E-01  4.29903552E+00 -8.20680706E-02  7.04206291E-03
 -2.12721084E-02 -5.29435071E-03 -9.48151362E-02  3.99844250E-04 -4.26710387E-01
  8.26195357E-02 -3.13461230E-01  1.17849032E-03 -3.91199146E-03  2.62889226E-03
  2.72236970E-03 -2.81265827E-03 -1.36939093E-02 -4.14765796E-02  1.51788694E-02
 -5.57066015E-02  2.76855499E-02 -6.22099494E-03 -5.10306597E-04  4.41364023E-04
  5.62406821E-03 -4.91301055E-03  1.40570911E-03 -3.52865767E-03  4.05104328E-03
  1.77375911E-01 -1.79463066E+00  3.47455665E-02 -1.52047249E-02  2.27182582E-02
  7.98971562E-04 -1.36251810E-02 -7.24948036E-01 -3.96948208E-03 -3.29904985E-03
 -1.23737895E-02  5.53507884E-03  1.22974282E-02 -2.61305388E-02 -5.47110323E-02
 -1.47722413E+00  3.62335473E-02 -5.06759835E-02 -3.10930593E-02 -1.58081272E-02
  4.26027092E-02 -1.75806077E-02  9.29342311E-01 -4.78984615E-01 -2.93158543E-01
 -3.33744565E-03 -1.42872611E-03  5.33590580E-04 -4.68532977E-03 -3.13611193E-05
 -3.69841858E-02  2.27518601E-02 -2.49816775E-02 -3.08255939E-02 -8.44869338E-03
  3.79690260E-03  1.98495271E-03 -1.33729134E-04  1.14194876E-03  6.50796721E-04
  4.22278052E-03 -3.80313077E-03  5.53608506E-03  1.22997811E-02 -2.61393370E-02
 -5.46806778E-02 -1.47766591E+00 -3.62360287E-02 -5.06788923E-02  3.10926190E-02
  1.58083430E-02  4.26033618E-02  1.75827304E-02 -9.29310857E-01 -4.78946304E-01
  2.93238678E-01 -3.33756949E-03 -1.42885841E-03 -5.32976640E-04 -4.68527512E-03
  3.11251933E-05 -3.69845354E-02  2.27513011E-02  2.49799644E-02 -3.08292773E-02
  8.45035071E-03 -3.79682770E-03 -1.98501357E-03 -1.34400511E-04 -1.14206654E-03
  6.50856634E-04 -4.22315942E-03 -3.80316863E-03  5.66199723E-03  1.30684635E-02
 -5.38270199E-02  1.51539927E-01 -7.42764883E-01 -4.25723882E-02 -2.07429561E-02
  3.97848814E-02 -1.33148944E-01 -1.18928057E-01 -4.79087485E-02 -8.65817316E-01
 -7.12294351E-01  1.64058861E-01 -3.50105695E-03 -8.22519636E-03  6.05792699E-04
 -6.45398415E-03 -2.09772661E-03 -3.78516053E-02  5.14252424E-03  3.07459997E-02
  8.09692933E-02  1.91029910E-03  1.32543146E-03  1.23503343E-03  2.27359549E-03
 -5.53822032E-03  1.81678980E-03 -3.61954802E-03 -3.32727460E-03  1.53515632E-02
 -4.84392797E-02  8.68573744E-01  1.11890501E-02 -1.31511859E-02 -1.31267864E-02
 -1.07882626E-02  5.31856505E-02 -2.97148562E-01 -1.10445291E-02 -5.85680337E-03
 -8.63284781E-03  1.53512266E-02 -4.84365170E-02  8.68555875E-01 -1.11886732E-02
 -1.31507160E-02  1.31266983E-02 -1.07879050E-02  5.31826547E-02 -2.97087537E-01
  1.10446059E-02 -5.85675797E-03  8.63164576E-03 -1.80605248E-02 -4.16115501E-02
  1.30680288E-01 -2.75087317E-01  4.29920882E+00  8.20622148E-02  7.04089487E-03
  2.12675942E-02  5.28951284E-03 -9.48121447E-02 -3.98448538E-04  4.26598897E-01
  8.26150728E-02  3.13394890E-01  1.17839986E-03 -3.91176966E-03 -2.62875530E-03
  2.72256602E-03  2.81294087E-03 -1.36954467E-02 -4.14747676E-02 -1.51782896E-02
 -5.57044684E-02 -2.76832187E-02  6.22095968E-03  5.10189530E-04  4.41353388E-04
 -5.62392108E-03 -4.91269265E-03 -1.40570758E-03 -3.52843785E-03  4.05172607E-03
  1.77369266E-01 -1.79454171E+00 -3.47442681E-02 -1.52037946E-02 -2.27175542E-02
  7.99151952E-04 -1.36250682E-02 -7.25035142E-01  3.96935663E-03 -3.29918819E-03
  1.23749058E-02  1.32291299E-02 -4.81683861E-02  1.19026789E+00 -2.15391038E-03
  2.53355115E-02  1.01750985E-03  1.13559543E-03  7.08970485E-02 -4.63614954E-01
  2.50604896E-03  9.86219095E-04 -1.23591094E-02  1.13634342E-03  7.08999818E-02
 -4.63664862E-01 -2.50661915E-03  9.86191087E-04  1.23602252E-02  1.32291307E-02
 -4.81769050E-02  1.19034824E+00  2.15456453E-03  2.53376488E-02 -1.01676479E-03
  7.00498566E-03 -1.04305184E-01  7.91741684E-01 -8.31936803E-03 -2.52979166E-03
 -2.21030856E-02  7.00470877E-03 -1.04304413E-01  7.91678816E-01  8.31898107E-03
 -2.52996140E-03  2.21019592E-02 -1.15167640E-02 -2.60004843E-02  4.43137695E-02
  8.94054349E-03  1.68268637E+00  4.05459019E-03  5.12383129E-02  6.21026312E-03
 -5.93724472E-02  6.12387752E-02 -1.01732643E-02 -1.97355223E-04  3.56376853E-01
  3.26619936E-01  2.82208382E-03  3.34845547E-03 -4.54146399E-03 -3.50219751E-03
 -5.28504357E-03  6.53750371E-03  2.83901475E-02  5.15574868E-04  1.13795477E-02
 -2.10315515E-02  2.65433345E-03 -3.71273578E-04  1.05168895E-03 -9.83115211E-04
  2.51458495E-03  9.11124142E-04  2.61583622E-04  1.15165771E-02  2.60000673E-02
 -4.43130698E-02 -8.93922386E-03 -1.68266363E+00  4.05459484E-03 -5.12385720E-02
  6.20948590E-03 -5.93700770E-02 -6.12391750E-02 -1.01729005E-02 -1.95998401E-04
 -3.56374203E-01  3.26615491E-01 -2.82211221E-03 -3.34848710E-03 -4.54149488E-03
  3.50214820E-03 -5.28499024E-03 -6.53866628E-03 -2.83899733E-02  5.15947156E-04
 -1.13786383E-02 -2.10307242E-02  2.65436055E-03 -3.71295519E-04 -1.05171807E-03
 -9.83055696E-04 -2.51454871E-03  9.11117898E-04 -2.61506787E-04  3.09021215E-03
  7.02578136E-03 -2.87798491E-02  7.79933795E-02 -9.51589732E-01  6.38927101E-02
  6.15418710E-02 -6.92387089E-02 -5.74900681E-02  4.14995441E-02 -1.49775623E-02
  5.66976783E-01  5.28819138E-01 -1.06645656E+00 -4.01441140E-03 -2.64798989E-03
 -2.23947294E-03  9.35486754E-03  5.85907039E-04  7.00305631E-03 -4.78300115E-02
 -1.23977889E-02  2.24101863E-02  3.76832797E-02 -3.49122064E-03  2.92048130E-04
 -7.35301237E-04  3.58276438E-03  5.59054557E-03  1.02862839E-03 -1.04681374E-03
  5.27320667E-03  1.16787505E-02 -7.17489835E-03 -1.96032988E-02 -1.41014410E+00
 -4.36681233E-02  3.37205572E-02  3.67865672E-02 -7.65214644E-02 -2.68939871E-02
  3.35402350E-02 -1.37358809E+00  3.32596023E-02  5.36967972E-01 -1.06493252E-02
 -5.38488038E-03  7.02953035E-03  2.86565869E-03  2.91822075E-03 -1.25849314E-02
  2.59016348E-02  5.06228682E-03 -1.76520240E-02 -2.59076269E-02 -2.35418052E-03
 -8.40118147E-04 -2.71568905E-03  1.44306794E-03  2.95696339E-03 -1.58040236E-03
 -2.58444126E-03 -2.12096682E-03 -2.14396825E-02 -4.15368146E-01 -5.79997101E-03
 -3.12659868E-03  1.16663201E-02 -1.92316570E-02  3.75674544E-05 -4.84251755E-01
 -7.71495225E-03  3.21737885E-03 -1.06665486E-02 -1.64503600E-02 -3.70012561E-02
  6.80246927E-02 -3.50237895E-02  5.23068891E+00  1.52440735E-02  3.52465182E-02
  6.82990037E-02  3.21055469E-02 -6.19253994E-02  1.34582397E-01  6.65164383E-01
 -2.95856339E-01  1.16572878E+00  3.89994898E-03 -8.12268717E-03  6.83464064E-03
 -6.65788731E-03 -3.26155292E-03  1.00755378E-02  4.15848021E-03 -2.26129034E-03
  5.77125288E-02  2.90313851E-02 -4.27996516E-03  1.57701882E-03  4.36098596E-03
  3.09030779E-03  9.03034435E-04 -1.44517744E-03  4.65048193E-04  1.64502957E-02
  3.70011069E-02 -6.80241298E-02  3.50231693E-02 -5.23065606E+00  1.52444313E-02
 -3.52453361E-02  6.82990775E-02  3.21058479E-02  6.19256755E-02  1.34581384E-01
  6.65178996E-01  2.95870006E-01  1.16572730E+00 -3.89995400E-03  8.12271005E-03
  6.83466112E-03  6.65788071E-03 -3.26156134E-03 -1.00753373E-02 -4.15889362E-03
 -2.26189047E-03 -5.77119434E-02  2.90312107E-02 -4.27989181E-03  1.57709083E-03
 -4.36096792E-03  3.09036585E-03 -9.03055561E-04 -1.44515592E-03 -4.64962487E-04
 -3.09029515E-03 -7.02596970E-03  2.87804590E-02 -7.79948681E-02  9.51603256E-01
  6.38930308E-02 -6.15414827E-02 -6.92384871E-02 -5.74879236E-02 -4.14972055E-02
 -1.49768131E-02  5.66988057E-01 -5.28806363E-01 -1.06645159E+00  4.01441769E-03
  2.64808419E-03 -2.23951040E-03 -9.35479151E-03  5.85957187E-04 -7.00263587E-03
  4.78297403E-02 -1.23981444E-02 -2.24114108E-02  3.76828195E-02 -3.49121990E-03
  2.92029073E-04  7.35254157E-04  3.58284357E-03 -5.59053257E-03  1.02865534E-03
  1.04682635E-03 -1.17453734E-02  1.17311457E-01 -1.70405660E+00 -3.23006558E-02
  9.30906191E-03  1.48578204E-02  3.77170335E-03  1.28391293E-02  5.69377206E-01
  2.39456371E-04 -3.55376007E-03  3.32975742E-03  1.17451367E-02 -1.17311877E-01
  1.70405116E+00 -3.23006531E-02 -9.30897896E-03  1.48577138E-02 -3.77160663E-03
 -1.28396366E-02 -5.69378078E-01  2.39311142E-04  3.55382345E-03  3.32975631E-03
 -5.27297467E-03 -1.16782145E-02  7.17305520E-03  1.96082832E-02  1.41007083E+00
 -4.36700632E-02 -3.37209099E-02  3.67858461E-02 -7.65213113E-02  2.68956918E-02
  3.35399858E-02 -1.37359838E+00 -3.32598885E-02  5.36951178E-01  1.06492789E-02
  5.38488775E-03  7.02955963E-03 -2.86572038E-03  2.91820547E-03  1.25852700E-02
 -2.59006641E-02  5.06256976E-03  1.76530175E-02 -2.59071078E-02 -2.35433204E-03
 -8.40092065E-04  2.71564748E-03  1.44314489E-03 -2.95686532E-03 -1.58034856E-03
  2.58451429E-03  2.12079542E-03  2.14358423E-02  4.15405304E-01 -5.79928750E-03
  3.12696237E-03  1.16666949E-02  1.92317073E-02 -3.76943810E-05  4.84258968E-01
 -7.71496657E-03 -3.21728303E-03 -1.06667173E-02  7.06631215E-03  1.19761500E-01
 -8.52990071E-01  8.98203652E-03 -2.19712153E-02  1.41187571E-02 -2.26059767E-02
 -6.69723825E-03  8.99457394E-03  6.73295565E-03  5.86236021E-03  1.83819831E-03
  2.26060070E-02  6.69771632E-03 -8.99487645E-03  6.73294269E-03 -5.86228144E-03
  1.83826887E-03 -7.06649900E-03 -1.19761203E-01  8.52970506E-01  8.98202182E-03
  2.19709327E-02  1.41186472E-02 -1.40443082E-02  3.56126060E-02  5.54525649E-01
  6.21998667E-04  7.79469992E-03 -2.16603863E-03  1.40443449E-02 -3.56104617E-02
 -5.54539341E-01  6.21842521E-04 -7.79468815E-03 -2.16641581E-03  1.13991167E-02
  2.65299037E-02 -6.77652308E-02  1.27386367E-01 -5.40879921E+00  9.21458925E-03
  6.75888302E-02 -6.72715323E-03  2.64430378E-02  6.70158568E-02  3.69165574E-02
 -7.50427430E-01 -6.29665367E-01  7.84336351E-01  3.22410632E-03 -3.13476506E-03
 -1.37539507E-03  2.10087059E-03 -2.52223910E-03  1.36707687E-02 -1.56774108E-03
  1.62364601E-02 -1.02276697E-02 -1.94780490E-02  7.72928710E-04  7.69902490E-05
  4.04247705E-04  1.32566191E-03  1.83952091E-03 -1.30564396E-04 -2.68571547E-03
 -1.13991821E-02 -2.65300322E-02  6.77652120E-02 -1.27385471E-01  5.40880365E+00
  9.21455235E-03 -6.75891343E-02 -6.72755182E-03  2.64437500E-02 -6.70157928E-02
  3.69169493E-02 -7.50424296E-01  6.29666201E-01  7.84337225E-01 -3.22407554E-03
  3.13477232E-03 -1.37541169E-03 -2.10080788E-03 -2.52219803E-03 -1.36713572E-02
  1.56801282E-03  1.62366595E-02  1.02276646E-02 -1.94777982E-02  7.72972381E-04
  7.69882916E-05 -4.04284882E-04  1.32568276E-03 -1.83949100E-03 -1.30537325E-04
  2.68574176E-03 -5.99080628E-04 -1.13873383E-03 -3.78332780E-03 -6.09918201E-02
  1.21921529E-01  4.25661628E-02  2.33280436E-02 -1.46281420E-02  3.12327543E-02
 -3.60769149E-02  2.28796454E-02  1.23856623E+00  7.64221420E-02 -5.16809498E-02
  8.71307430E-03 -7.05202203E-03 -4.86489745E-03  6.33991661E-04  1.39897442E-03
 -2.86388027E-02 -7.76539769E-03 -1.72103363E-02  2.93774933E-02  2.44129570E-02
  5.86498084E-04  4.60972508E-04 -2.20363477E-04  2.34771819E-03  2.45555255E-03
  2.24487876E-03 -3.21309213E-03 -5.81758376E-03 -1.39029000E-02  7.27421434E-02
 -3.30975291E-01  3.91921445E+00 -6.76273794E-02  7.37332853E-02 -5.21664616E-02
  4.64498773E-02  6.33657683E-02 -3.10986409E-03  2.44162675E-01  1.68514411E-01
 -6.92435980E-01  7.52295754E-03 -1.33650558E-03  7.52373716E-04 -7.43177675E-03
  2.15180328E-04  7.34318073E-03 -3.92986592E-02  2.31978579E-02 -4.47282901E-02
  1.64465046E-02 -5.86386683E-03 -5.83955159E-04  1.33533432E-03  6.92935977E-03
 -4.05238489E-03  3.27905532E-04 -5.75642208E-03 -1.41880051E-02  1.31934457E-01
 -1.67226497E+00  3.92423716E-02 -9.11952743E-03  1.33476088E-02  1.51506245E-02
 -2.07516715E-02 -5.02210506E-02 -1.87660598E-03  2.21478745E-03 -9.09583398E-04
  2.41057480E-02  5.57532574E-02 -1.65517454E-01  3.92359469E-01 -6.40403073E+00
 -4.79658595E-02  4.02030224E-02  7.84376143E-03 -2.71000757E-02  1.24006195E-02
  4.96599728E-03 -7.39524988E-01  1.59115473E+00 -4.96960338E-01  9.34328867E-04
  4.63688129E-03  1.12233283E-03  7.95161330E-03 -3.37317075E-04 -1.67159891E-02
  3.02630637E-02  5.89672150E-03 -7.41261537E-03 -1.91608045E-02 -1.33489439E-03
  2.73399221E-03 -9.48882938E-04  2.69146719E-03 -1.86518225E-03  1.25548206E-03
 -2.11146810E-03 -2.41057389E-02 -5.57532278E-02  1.65516903E-01 -3.92355880E-01
  6.40403513E+00 -4.79658368E-02 -4.02029250E-02  7.84388231E-03 -2.70996928E-02
 -1.24009956E-02  4.96586524E-03 -7.39525064E-01 -1.59115468E+00 -4.96949498E-01
 -9.34311622E-04 -4.63687547E-03  1.12226605E-03 -7.95159913E-03 -3.37386201E-04
  1.67158704E-02 -3.02632889E-02  5.89696197E-03  7.41249238E-03 -1.91607299E-02
 -1.33490625E-03  2.73396380E-03  9.48844981E-04  2.69144124E-03  1.86523146E-03
  1.25546352E-03  2.11147720E-03  5.99009582E-04  1.13856374E-03  3.78404532E-03
  6.09885339E-02 -1.21896349E-01  4.25661024E-02 -2.33281187E-02 -1.46276662E-02
  3.12337788E-02  3.60774867E-02  2.28800434E-02  1.23856494E+00 -7.64136621E-02
 -5.16749573E-02 -8.71306713E-03  7.05207797E-03 -4.86485352E-03 -6.33974627E-04
  1.39899017E-03  2.86385131E-02  7.76471778E-03 -1.72101854E-02 -2.93779815E-02
  2.44128673E-02  5.86443350E-04  4.60935219E-04  2.20370646E-04  2.34776299E-03
 -2.45553949E-03  2.24490710E-03  3.21305309E-03 -1.94184582E-02  5.27353647E-03
 -1.02438342E+00 -6.73326659E-03  5.90367017E-03  1.81871674E-02 -1.23116692E-02
 -6.89692119E-02  4.59495530E-02  7.45019804E-03 -5.07293822E-03  4.31911985E-03
  1.94184686E-02 -5.27394477E-03  1.02438401E+00 -6.73331750E-03 -5.90369839E-03
  1.81871406E-02  1.23115101E-02  6.89695963E-02 -4.59585722E-02  7.45020411E-03
  5.07303246E-03  4.31929012E-03  5.81769871E-03  1.39031685E-02 -7.27431187E-02
  3.30978339E-01 -3.91925029E+00 -6.76280347E-02 -7.37333100E-02 -5.21662811E-02
  4.64495167E-02 -6.33655245E-02 -3.10977427E-03  2.44164084E-01 -1.68510084E-01
 -6.92437458E-01 -7.52293964E-03  1.33651009E-03  7.52362597E-04  7.43175993E-03
  2.15136617E-04 -7.34255124E-03  3.92993217E-02  2.31975513E-02  4.47286835E-02
  1.64466782E-02 -5.86393163E-03 -5.83925225E-04 -1.33530222E-03  6.92940998E-03
  4.05241891E-03  3.27939446E-04  5.75641361E-03  1.41879695E-02 -1.31935757E-01
  1.67227428E+00  3.92426001E-02  9.11955351E-03  1.33477901E-02 -1.51505045E-02
  2.07510611E-02  5.02299320E-02 -1.87657541E-03 -2.21471448E-03 -9.09807850E-04
 -6.30452380E-03 -4.96473491E-02 -3.22755456E-02 -5.68414238E-03  1.04844557E-02
 -2.49864506E-03  3.68008485E-03 -8.66875578E-02 -1.47938792E+00 -9.78059391E-04
  7.11531414E-03 -1.52910847E-02 -3.68002376E-03  8.66872523E-02  1.47938587E+00
 -9.78108239E-04 -7.11533919E-03 -1.52911688E-02  6.30437766E-03  4.96458986E-02
  3.22736815E-02 -5.68414779E-03 -1.04843396E-02 -2.49855281E-03 -9.92091734E-03
 -2.42494003E-02 -7.54319374E-01 -2.10947878E-03 -3.15426458E-03  9.78548582E-03
  9.92092119E-03  2.42508658E-02  7.54314535E-01 -2.10948434E-03  3.15424746E-03
  9.78531339E-03 -1.42483160E-02 -3.26803632E-02  8.89699277E-02 -2.11772273E-01
  4.02850307E+00 -3.31886952E-02  1.60360161E-02  6.91478375E-02 -1.14798624E-01
  6.92247570E-03 -1.65707920E-02 -7.47213864E-01  6.52251627E-01  5.49441306E-01
 -2.67986668E-03 -1.93904611E-03  1.39139235E-03 -6.21565638E-03  2.40215647E-03
 -5.48381877E-02 -1.46963489E-02 -1.29462058E-02  3.03195218E-02 -1.39311928E-02
 -3.12297435E-03 -1.61826466E-03 -3.60097318E-04 -1.94580684E-03 -6.89271842E-05
  1.64353500E-03  6.11930804E-04 -1.42480123E-02 -3.26796316E-02  8.89659098E-02
 -2.11754120E-01  4.02834687E+00  3.31916734E-02  1.60363567E-02 -6.91443303E-02
  1.14799773E-01  6.92379651E-03  1.65746567E-02  7.47250551E-01  6.52229561E-01
 -5.49433002E-01 -2.67950027E-03 -1.93930712E-03 -1.39142625E-03 -6.21562241E-03
 -2.40207746E-03 -5.48366274E-02 -1.46967757E-02  1.29463284E-02  3.03203218E-02
  1.39309636E-02  3.12281852E-03  1.61804317E-03 -3.60086385E-04  1.94590614E-03
 -6.89373566E-05 -1.64347762E-03  6.12057055E-04  1.54790037E-02  3.51955187E-02
 -9.93273822E-02  2.15200567E-01 -5.54742922E+00  1.72031421E-02  2.21779785E-02
 -3.63597735E-02 -8.04718290E-02 -1.14157705E-02 -3.12029787E-02 -9.49857788E-01
 -6.86609518E-01 -9.51056291E-01 -6.88832962E-03  8.04822346E-03 -3.93011301E-03
  2.81360769E-04  3.74376151E-03  3.19681022E-02 -3.41357532E-02 -1.00467926E-02
 -1.70198787E-03  2.79764019E-02 -4.78803020E-03 -2.04999672E-04 -1.45479497E-03
  2.87983224E-03  6.11790058E-03 -1.89476691E-03 -2.41987200E-03 -1.47257648E-02
 -3.34919289E-02  9.00048647E-02 -1.77482858E-01  5.65561629E+00  1.03720869E-02
  1.83999974E-02 -3.44216339E-02  8.01209213E-02 -1.27983107E-02 -4.21535941E-02
  1.06400274E+00 -4.60476016E-01 -5.96929873E-01  5.05315229E-03  7.29674271E-03
  3.36435026E-03 -1.71363069E-03 -1.83892391E-03 -1.37426277E-02 -1.20676501E-02
  2.23509963E-02  1.66226054E-03  2.22038201E-02 -2.87229636E-03 -5.64115955E-04
 -4.45443628E-04  3.06189029E-03 -2.82629208E-03  5.03851634E-04 -2.76730410E-03
  4.33397809E-03  7.28044038E-02 -7.59141636E-01  1.92246221E-02 -1.08823609E-02
  2.57261250E-03  6.67308591E-03  1.43116196E-02 -4.31715063E-01  8.75289388E-03
  2.10647327E-03 -8.72044524E-03  1.68644506E-02  3.89500805E-02 -1.08778331E-01
  2.36708927E-01 -3.37592640E+00  2.28957285E-02  5.08827505E-02  2.22710082E-02
  8.61482036E-02  6.13312856E-03 -4.22408752E-03  7.66855901E-01  1.34282279E+00
 -1.65468341E-01  2.72197514E-03 -4.78318663E-03  9.66910988E-04  2.07507553E-04
  8.69683377E-03  1.76134977E-02 -1.45132246E-02  1.75875250E-02 -4.53474238E-03
 -1.77554868E-02  3.66319250E-04  1.33935054E-03 -1.41134902E-03 -2.23423201E-03
  1.35661255E-03 -2.31845106E-03  2.67856906E-04  1.68638623E-02  3.89487840E-02
 -1.08776133E-01  2.36712820E-01 -3.37587410E+00 -2.28930373E-02  5.08853512E-02
 -2.22747238E-02 -8.61470724E-02  6.12984753E-03  4.21998538E-03 -7.66829831E-01
  1.34288634E+00  1.65443314E-01  2.72256443E-03 -4.78308598E-03 -9.67017493E-04
  2.07394843E-04 -8.69672572E-03  1.76156902E-02 -1.45135019E-02 -1.75887721E-02
 -4.53236205E-03  1.77542362E-02 -3.66113969E-04 -1.33943920E-03 -1.41121866E-03
  2.23420955E-03  1.35663548E-03  2.31871342E-03  2.68006612E-04  1.54789810E-02
  3.51954411E-02 -9.93257081E-02  2.15190809E-01 -5.54738462E+00 -1.72005543E-02
  2.21776827E-02  3.63583839E-02  8.04737122E-02 -1.14167242E-02  3.12032001E-02
  9.49867707E-01 -6.86594006E-01  9.51042875E-01 -6.88804581E-03  8.04834633E-03
  3.93001469E-03  2.81737679E-04 -3.74336701E-03  3.19681307E-02 -3.41353658E-02
  1.00459498E-02 -1.70355601E-03 -2.79754221E-02  4.78786107E-03  2.04916812E-04
 -1.45480792E-03 -2.87958953E-03  6.11777111E-03  1.89473350E-03 -2.41977378E-03
 -2.31368432E-04 -1.08242130E-01  1.18106644E+00  2.40833843E-02 -1.91466975E-02
 -7.08190123E-03 -7.65545325E-03 -6.09802689E-02  2.24959187E-01  1.13392140E-02
  3.14985811E-05  1.04052781E-02 -2.30506383E-04 -1.08244339E-01  1.18110475E+00
 -2.40839707E-02 -1.91474685E-02  7.08224279E-03 -7.65587314E-03 -6.09804742E-02
  2.24948934E-01 -1.13390818E-02  3.13345538E-05 -1.04052291E-02 -1.47251559E-02
 -3.34905835E-02  9.00033593E-02 -1.77494691E-01  5.65556942E+00 -1.03705803E-02
  1.84001587E-02  3.44191534E-02 -8.01174856E-02 -1.27958575E-02  4.21515767E-02
 -1.06401787E+00 -4.60499158E-01  5.96919684E-01  5.05318815E-03  7.29692511E-03
 -3.36419843E-03 -1.71345075E-03  1.83842039E-03 -1.37444188E-02 -1.20671238E-02
 -2.23505964E-02  1.66248855E-03 -2.22026801E-02  2.87248928E-03  5.64091764E-04
 -4.45519941E-04 -3.06191338E-03 -2.82616578E-03 -5.03866805E-04 -2.76724304E-03
  4.33408349E-03  7.28033032E-02 -7.59110149E-01 -1.92241331E-02 -1.08825750E-02
 -2.57226492E-03  6.67276544E-03  1.43142439E-02 -4.31722354E-01 -8.75303257E-03
  2.10624036E-03  8.72088210E-03 -1.36994947E-02 -6.10390498E-02 -2.79427741E-01
  6.95846083E-03  5.32203906E-03  1.76253780E-04  7.96443920E-03  2.36365099E-02
  1.00345992E+00 -7.37080935E-03 -2.90024395E-03  1.72403821E-02  7.96326849E-03
  2.36356999E-02  1.00341990E+00  7.37088001E-03 -2.90008151E-03 -1.72397120E-02
 -1.37000368E-02 -6.10342917E-02 -2.79513218E-01 -6.95888671E-03  5.32055060E-03
 -1.76657400E-04 -8.47777414E-03  6.07109859E-02 -1.69600310E+00  9.96035417E-03
  1.18180919E-04  2.96077031E-02 -8.47859475E-03  6.07113329E-02 -1.69606443E+00
 -9.96035983E-03  1.18060751E-04 -2.96087823E-02  9.81482392E-03  2.31366704E-02
 -1.08610975E-01  4.73433979E-01 -4.08080818E+00 -5.79120563E-02  3.67867332E-03
 -7.08320961E-02 -2.08282685E-02  4.11282162E-02 -6.98290409E-02 -6.85733567E-01
 -7.00671491E-01 -1.11495851E-01  7.19914717E-03 -6.10827805E-03 -5.94193635E-04
  2.06836450E-03 -2.50242456E-03  4.05789326E-02 -2.24936326E-02  1.13745325E-03
  1.88754171E-02  1.19551012E-03  5.06299985E-03  4.61485245E-03  1.03380235E-03
 -2.19998985E-03 -4.51677550E-04 -1.00834429E-03  2.50561196E-03 -9.81567757E-03
 -2.31386168E-02  1.08615861E-01 -4.73443565E-01  4.08102202E+00 -5.79101977E-02
 -3.67812161E-03 -7.08358033E-02 -2.08207736E-02 -4.11284346E-02 -6.98280510E-02
 -6.85689279E-01  7.00711068E-01 -1.11516523E-01 -7.19927600E-03  6.10815692E-03
 -5.94316309E-04 -2.06858657E-03 -2.50252439E-03 -4.05824836E-02  2.24931315E-02
  1.13847278E-03 -1.88735339E-02  1.19702521E-03  5.06320366E-03  4.61484252E-03
 -1.03385725E-03 -2.19989869E-03  4.51680969E-04 -1.00843087E-03 -2.50551134E-03
 -2.27210889E-03 -5.60277936E-03  4.12321781E-02 -2.06618429E-01  1.20069516E+00
 -4.64052001E-02  7.70572346E-03  4.46448689E-02 -2.74983478E-02 -9.64309613E-03
  5.33102362E-03 -2.23118228E-01  5.60148633E-01  4.86076469E-01  7.26541107E-03
  2.32889413E-03  1.94786464E-03  8.98811343E-03 -8.68003841E-03  6.62110615E-03
  1.02073050E-02  2.10641920E-02 -3.76620654E-02 -1.20670803E-02  2.91528475E-03
  1.53252670E-03 -1.22955543E-03 -5.55533953E-03 -2.64366635E-03  8.80311946E-04
  2.58837175E-03  1.34280051E-02  2.96273762E-02 -3.07654543E-02 -2.93278939E-01
 -7.56926138E-01 -2.56961823E-02  1.35166619E-02  6.74425554E-02 -8.02191586E-02
  6.13449191E-02  4.45087920E-02  4.93365579E-01 -4.38927210E-01  2.91829815E-01
 -8.24980364E-04  4.78859290E-03 -4.19736850E-03  2.20755871E-03  1.03521510E-02
 -4.49751281E-02  1.59283650E-02 -9.49106144E-03  1.08633839E-02 -2.93383059E-02
 -4.26251233E-03  3.13790897E-04 -2.01467677E-03 -6.14671674E-04  3.28235867E-03
  1.89817028E-04  1.37837530E-03  4.44215993E-03 -4.02911306E-02  8.39068336E-01
 -1.36108690E-02 -2.46940714E-03 -9.25146902E-03 -9.52366867E-03  5.77908536E-02
 -3.94907465E-01  2.63187964E-03 -5.52443130E-03 -1.31716439E-02 -1.27762316E-02
 -2.81393478E-02  4.79216342E-02  1.09285287E-01  6.14856818E-01 -5.09350630E-02
  5.57247884E-02  7.05628091E-02 -2.67334879E-02 -7.57166919E-02  8.04156600E-02
 -5.60904443E-01  1.41508947E+00  2.36415040E-01  1.12031112E-02  3.70397488E-04
  3.07048524E-03 -1.74298003E-03 -3.90255672E-03  4.81583920E-02 -1.01242250E-02
  3.10962600E-02  5.33119239E-02  3.32646844E-02 -4.24379903E-03  1.50614438E-03
  2.81296845E-03  6.23178120E-04  1.10791938E-03 -6.66010819E-03  3.58210899E-03
  1.27768898E-02  2.81408829E-02 -4.79263180E-02 -1.09272619E-01 -6.15000882E-01
 -5.09359268E-02 -5.57223542E-02  7.05619761E-02 -2.67368128E-02  7.57166060E-02
  8.04154610E-02 -5.60941108E-01 -1.41502647E+00  2.36428679E-01 -1.12030615E-02
 -3.70543060E-04  3.07032094E-03  1.74295177E-03 -3.90296427E-03 -4.81576834E-02
  1.01234716E-02  3.10943495E-02 -5.33119531E-02  3.32659386E-02 -4.24376840E-03
  1.50604446E-03 -2.81311113E-03  6.23329013E-04 -1.10791615E-03 -6.65999756E-03
 -3.58204055E-03  2.27286211E-03  5.60448631E-03 -4.12367563E-02  2.06627153E-01
 -1.20095440E+00 -4.64057053E-02 -7.70477548E-03  4.46449889E-02 -2.74928614E-02
  9.64446269E-03  5.33252672E-03 -2.23065237E-01 -5.60170400E-01  4.86107333E-01
 -7.26563044E-03 -2.32846314E-03  1.94806612E-03 -8.98805617E-03 -8.68008643E-03
 -6.61902115E-03 -1.02090372E-02  2.10642688E-02  3.76607360E-02 -1.20684611E-02
  2.91549718E-03  1.53251093E-03  1.22942994E-03 -5.55542512E-03  2.64391054E-03
  8.80445528E-04 -2.58845892E-03  1.61232753E-02 -4.94267067E-02  8.91642210E-01
  1.36884870E-02 -1.71000095E-02 -6.07399762E-03 -1.40527126E-02 -3.85225629E-03
 -3.93619302E-01 -3.11318014E-03 -3.55948341E-03 -3.65665742E-03 -1.61235967E-02
  4.94219585E-02 -8.91599390E-01  1.36875400E-02  1.70993341E-02 -6.07370139E-03
  1.40525119E-02  3.84878138E-03  3.93646620E-01 -3.11380161E-03  3.55954331E-03
 -3.65747388E-03 -1.34284870E-02 -2.96284550E-02  3.07680164E-02  2.93275582E-01
  7.57140852E-01 -2.56964030E-02 -1.35156680E-02  6.74454601E-02 -8.02238797E-02
 -6.13444670E-02  4.45103531E-02  4.93328527E-01  4.38912666E-01  2.91872900E-01
  8.25252748E-04 -4.78839336E-03 -4.19745367E-03 -2.20761753E-03  1.03521639E-02
  4.49754194E-02 -1.59291112E-02 -9.49214969E-03 -1.08628804E-02 -2.93392618E-02
 -4.26247220E-03  3.13879765E-04  2.01467737E-03 -6.14795272E-04 -3.28251635E-03
  1.89754865E-04 -1.37856825E-03 -4.44231540E-03  4.02939227E-02 -8.39113622E-01
 -1.36117883E-02  2.46889165E-03 -9.25163122E-03  9.52404592E-03 -5.77916060E-02
  3.94917175E-01  2.63161602E-03  5.52457872E-03 -1.31717818E-02 -1.25788698E-02
  1.15816229E-01 -1.87321403E+00  9.26565901E-03 -3.37607522E-02  8.16906883E-03
 -2.41971107E-02 -1.44203615E-02 -8.18043117E-01 -1.28054219E-03  5.68266691E-03
 -1.36330473E-02  2.41973100E-02  1.44202973E-02  8.18086023E-01 -1.28028427E-03
 -5.68289550E-03 -1.36338652E-02  1.25782066E-02 -1.15819369E-01  1.87319934E+00
  9.26540406E-03  3.37609997E-02  8.16883902E-03 -1.58233335E-02  3.32344271E-02
 -1.57113726E+00 -2.36721874E-03 -2.70843644E-03  2.89431690E-02  1.58226675E-02
 -3.32309822E-02  1.57104876E+00 -2.36766209E-03  2.70842967E-03  2.89415504E-02
 -1.37630646E-02 -3.06451813E-02  5.44317453E-02  4.41049830E-03  1.31339549E+00
 -1.97518424E-02  4.45336802E-03  2.57462781E-02 -1.10818738E-01 -1.49458446E-02
  6.18306794E-03  1.70138070E-02  4.33656717E-01 -1.69554418E-01 -2.44915622E-03
 -5.12658471E-03  1.47115488E-03  4.52648498E-04  1.72167430E-03 -2.03118825E-02
 -1.54015290E-02 -5.19046584E-03  2.41139867E-02 -1.86997334E-02 -1.16107454E-03
  3.56385199E-03 -1.72078723E-04 -8.08950904E-04 -1.55749381E-03 -3.08331533E-05
  1.01496050E-03 -1.37628907E-02 -3.06447724E-02  5.44301700E-02  4.41680076E-03
  1.31331660E+00  1.97529249E-02  4.45364306E-03 -2.57448821E-02  1.10819305E-01
 -1.49454160E-02 -6.18264600E-03 -1.69925037E-02  4.33644603E-01  1.69557919E-01
 -2.44906556E-03 -5.12667220E-03 -1.47113413E-03  4.52680350E-04 -1.72165963E-03
 -2.03110397E-02 -1.54016807E-02  5.19027810E-03  2.41137060E-02  1.86998846E-02
  1.16100502E-03 -3.56393150E-03 -1.72077481E-04  8.08946581E-04 -1.55746244E-03
  3.08313469E-05  1.01493971E-03  1.25324016E-02  2.85338647E-02 -7.20962304E-02
  9.82754830E-02 -1.98599395E+00 -2.48054044E-02 -1.19128558E-02  8.40875789E-02
 -3.73965334E-02  1.90058999E-02 -2.86956192E-02 -7.48014620E-01 -2.36057721E-01
  1.45303345E+00  6.20491967E-03  6.06323998E-03 -1.03761511E-03  1.56327086E-03
 -5.49077555E-03  4.42571448E-02 -2.77942137E-04  2.08770609E-02 -2.24157273E-02
  2.49078840E-03 -3.60970750E-03 -1.47132872E-03 -3.63625324E-03 -4.88687818E-04
 -1.35640335E-03  7.84744560E-04  2.89312235E-03  5.48354680E-03  1.27488645E-02
 -3.01810347E-02  5.97839449E-02  2.40974291E-01 -7.34503785E-02  3.00503525E-03
 -8.28820807E-02  2.73274009E-02 -2.41309499E-02  2.73840144E-02 -1.04821594E+00
  1.77230312E-01 -1.55425613E+00  5.49161336E-03 -7.84438156E-03 -2.66868105E-03
  2.67226565E-03  5.42641498E-03  5.17829574E-02 -2.83091418E-02  1.85367239E-02
 -1.72882868E-03  8.84398677E-03  1.90150007E-03 -1.60529754E-03  2.91218578E-03
  2.20303906E-04 -3.90460832E-03  3.71920955E-03 -6.59836499E-03 -1.42684103E-02
  4.90276858E-02 -1.80072049E+00  2.10704865E-02 -1.31586253E-02  1.05042781E-02
  1.27422461E-02 -5.37747651E-02  1.61370681E+00 -9.09855216E-03 -9.67050849E-04
  2.66132219E-02 -1.02802768E-02 -2.25419110E-02  3.18510266E-02  1.20268679E-01
 -1.11336148E-01 -4.51381171E-03 -7.33263674E-02 -2.06671219E-02 -5.47382968E-02
 -5.84188675E-02 -1.68909756E-02  4.39401085E-01 -5.00578949E-01  3.83736776E-02
 -6.54064010E-03  5.43576734E-03 -1.17965188E-03 -2.88980449E-03 -1.79184582E-03
 -7.95569348E-03  1.70690730E-02 -5.21919640E-04  4.64663757E-03 -6.87013463E-03
  1.19906574E-03  2.75045942E-03  2.66982774E-05  1.40639173E-03 -2.21453706E-03
  9.68809810E-04 -1.91956681E-03 -1.02803799E-02 -2.25421411E-02  3.18515605E-02
  1.20268265E-01 -1.11335089E-01  4.51360598E-03 -7.33258131E-02  2.06670768E-02
  5.47372458E-02 -5.84188553E-02  1.68905600E-02 -4.39405308E-01 -5.00562689E-01
 -3.83715949E-02 -6.54057043E-03  5.43572375E-03  1.17957167E-03 -2.88985714E-03
  1.79185655E-03 -7.95557464E-03  1.70691319E-02  5.21786080E-04  4.64713806E-03
  6.87043726E-03 -1.19906287E-03 -2.75043646E-03  2.66923342E-05 -1.40639883E-03
 -2.21458415E-03 -9.68749312E-04 -1.91956161E-03  1.25324611E-02  2.85339968E-02
 -7.20963996E-02  9.82754759E-02 -1.98599065E+00  2.48064091E-02 -1.19129040E-02
 -8.40882549E-02  3.73957796E-02  1.90052999E-02  2.86957705E-02  7.48033004E-01
 -2.36054227E-01 -1.45304436E+00  6.20502955E-03  6.06332036E-03  1.03758555E-03
  1.56340962E-03  5.49081165E-03  4.42572015E-02 -2.77902237E-04 -2.08772450E-02
 -2.24162170E-02 -2.49011147E-03  3.60968753E-03  1.47129861E-03 -3.63625620E-03
  4.88783222E-04 -1.35642892E-03 -7.84736479E-04  2.89314210E-03 -1.38292999E-02
 -2.29720378E-02 -9.07512361E-01 -5.42674764E-03  6.13327831E-03  3.38709418E-04
  1.89090267E-02 -3.58916184E-02  2.01004027E+00  8.59925594E-03 -2.73031163E-03
  3.11832073E-02 -1.38292313E-02 -2.29730416E-02 -9.07490784E-01  5.42652892E-03
  6.13308225E-03 -3.38541027E-04  1.89088445E-02 -3.58919243E-02  2.01002673E+00
 -8.59923737E-03 -2.73035800E-03 -3.11830549E-02  5.48359303E-03  1.27489601E-02
 -3.01808676E-02  5.97799456E-02  2.40984907E-01  7.34500877E-02  3.00525467E-03
  8.28813473E-02 -2.73272071E-02 -2.41299379E-02 -2.73842228E-02  1.04819287E+00
  1.77224745E-01  1.55425303E+00  5.49160661E-03 -7.84425458E-03  2.66875409E-03
  2.67226695E-03 -5.42654016E-03  5.17822800E-02 -2.83094967E-02 -1.85364485E-02
 -1.72846987E-03 -8.84358813E-03 -1.90145579E-03  1.60530460E-03  2.91212448E-03
 -2.20294419E-04 -3.90462694E-03 -3.71925863E-03 -6.59831017E-03 -1.42682892E-02
  4.90279088E-02 -1.80070471E+00 -2.10703918E-02 -1.31586295E-02 -1.05041532E-02
  1.27421960E-02 -5.37738737E-02  1.61369654E+00  9.09848272E-03 -9.67175774E-04
 -2.66129703E-02  1.00198653E-02 -7.34507605E-03  7.23810066E-01 -6.62843002E-04
  8.25696465E-03 -1.41117729E-03 -2.20759108E-02 -1.90268184E-02 -5.73420709E-01
  7.85476368E-03 -1.21905772E-03 -1.00399652E-02 -2.20760556E-02 -1.90276337E-02
 -5.73423637E-01 -7.85479543E-03 -1.21899439E-03  1.00399784E-02  1.00198437E-02
 -7.34432694E-03  7.23796079E-01  6.62727060E-04  8.25678553E-03  1.41106738E-03
 -1.59538650E-02 -1.49215052E-02 -5.73582383E-01  6.54169570E-03 -1.12353640E-03
  1.00279333E-02 -1.59541176E-02 -1.49211197E-02 -5.73612581E-01 -6.54168002E-03
 -1.12356399E-03 -1.00284233E-02 -1.74370296E-02 -3.85219027E-02  1.40927392E-02
  6.70862614E-01  2.07072536E+00  5.17539948E-04 -1.71507580E-02  6.35027075E-03
  1.95043927E-01 -2.33635817E-02 -2.98665167E-01  3.36678236E-01  1.15815774E-01
  1.27177170E-01 -3.90011256E-03  5.40383823E-03  2.14344741E-03 -1.69820153E-03
  1.56942190E-03 -4.54681549E-02 -9.80805776E-02 -9.79495972E-03  9.73630008E-02
  3.17593767E-03 -1.66868644E-03  8.27450757E-04 -9.89724941E-04 -1.00383881E-02
  2.75607151E-04  2.71941109E-03  2.22699960E-03  1.74368728E-02  3.85215656E-02
 -1.40925922E-02 -6.70860286E-01 -2.07068681E+00  5.18139254E-04  1.71503026E-02
  6.35063297E-03  1.95046794E-01  2.33631544E-02 -2.98664438E-01  3.36699140E-01
 -1.15806492E-01  1.27194607E-01  3.90009682E-03 -5.40383300E-03  2.14338636E-03
  1.69826780E-03  1.56944082E-03  4.54680010E-02  9.80804914E-02 -9.79463332E-03
 -9.73625738E-02  3.17654240E-03 -1.66875903E-03  8.27469498E-04  9.89766349E-04
 -1.00383265E-02 -2.75538913E-04  2.71942239E-03 -2.22694918E-03 -1.71164413E-03
 -4.00542603E-03  3.43079224E-02 -1.83491136E-01 -1.62688812E-01 -1.82665395E-03
 -3.56722495E-02 -8.08617352E-02 -5.94489293E-02 -3.37109639E-02 -3.18362697E-02
 -9.23773452E-03 -3.24532580E-02 -1.20009894E+00 -7.23312549E-03  1.16919722E-03
 -4.23907863E-03  4.54141771E-03 -4.05049980E-03 -3.95071704E-02 -2.14385188E-02
  4.59479244E-04 -3.24977801E-02  2.57068746E-02  4.00108940E-03  1.56188969E-03
  1.72640947E-03 -1.06588422E-03  3.73231835E-03 -1.81585822E-03 -8.93477711E-04
  4.43048065E-03  9.87696650E-03 -2.02775277E-02 -2.97535677E-02 -7.59999020E-02
  2.41307135E-02 -2.19269013E-02 -3.59423011E-02  2.73833464E-02  7.29979888E-02
 -1.87927233E-02  4.85899826E-01 -1.03410695E+00 -1.08537208E-01  1.12489820E-02
  1.17056278E-03 -5.24827515E-04  4.37292912E-03  4.12641023E-03  2.04804620E-02
  1.48960062E-02  1.29419405E-02 -2.24965601E-03  1.62037295E-03  2.17846020E-03
  2.46543803E-06  2.24511633E-03  4.38018184E-03 -3.31002831E-04 -4.87585444E-04
 -9.41658638E-04 -1.13634842E-02 -3.11261240E-02  4.80846580E-01 -2.26227293E-03
 -4.43035110E-03 -1.02774557E-02  3.39247561E-02  5.92242285E-02  7.99588749E-01
  1.52823724E-03  3.09013740E-04  1.11327171E-02  7.55125264E-03  1.70832687E-02
 -3.90519304E-02  9.52650789E-02 -1.62682716E+00 -7.31038629E-02  7.79151259E-02
 -2.39759497E-02 -7.49190292E-02 -3.61880967E-02 -3.77391944E-02 -1.27733002E+00
  1.96936464E+00 -6.68305197E-01  4.91371589E-03  7.85649747E-03 -7.67758820E-03
  6.55353165E-03  4.49735472E-03  3.21278166E-02  1.02331247E-02  1.88992567E-02
  1.86414873E-03  1.50131090E-02 -2.06374788E-03  1.05094823E-03 -1.04079826E-03
 -1.91846669E-03 -1.65143730E-03 -2.21980597E-03  2.98698443E-03 -7.55116921E-03
 -1.70830562E-02  3.90510920E-02 -9.52617115E-02  1.62679937E+00 -7.31040219E-02
 -7.79151505E-02 -2.39756113E-02 -7.49199589E-02  3.61871467E-02 -3.77397818E-02
 -1.27733695E+00 -1.96935456E+00 -6.68287521E-01 -4.91365666E-03 -7.85651456E-03
 -7.67761203E-03 -6.55355178E-03  4.49732852E-03 -3.21279374E-02 -1.02333783E-02
  1.88988416E-02 -1.86381701E-03  1.50133624E-02 -2.06375227E-03  1.05094440E-03
  1.04075634E-03 -1.91841426E-03  1.65145333E-03 -2.21976667E-03 -2.98699593E-03
  1.71175401E-03  4.00567067E-03 -3.43081665E-02  1.83489547E-01  1.62626372E-01
 -1.82665271E-03  3.56719867E-02 -8.08610913E-02 -5.94472070E-02  3.37110782E-02
 -3.18356198E-02 -9.21346752E-03  3.24554676E-02 -1.20008522E+00  7.23300117E-03
 -1.16916315E-03 -4.23904981E-03 -4.54133622E-03 -4.05044466E-03  3.95076726E-02
  2.14379434E-02  4.59412061E-04  3.24969473E-02  2.57062189E-02  4.00109323E-03
  1.56182167E-03 -1.72641920E-03 -1.06586014E-03 -3.73224747E-03 -1.81578772E-03
  8.93486661E-04 -2.88586349E-03 -1.57167912E-03 -6.02789168E-01 -7.76926182E-03
  1.52525404E-03 -1.31513918E-03  2.51599834E-02  6.09007794E-04  1.56374720E+00
 -2.12217750E-03 -7.67096315E-03  2.18836451E-02  2.88590813E-03  1.57137971E-03
  6.02796157E-01 -7.76945176E-03 -1.52534097E-03 -1.31519423E-03 -2.51602915E-02
 -6.09757773E-04 -1.56374943E+00 -2.12216999E-03  7.67106504E-03  2.18836732E-02
 -4.43058094E-03 -9.87719025E-03  2.02784664E-02  2.97494671E-02  7.60526796E-02
  2.41308220E-02  2.19269529E-02 -3.59431671E-02  2.73830421E-02 -7.29975387E-02
 -1.87923829E-02  4.85885249E-01  1.03409947E+00 -1.08547287E-01 -1.12489243E-02
 -1.17047143E-03 -5.24823271E-04 -4.37283223E-03  4.12645323E-03 -2.04811801E-02
 -1.48957762E-02  1.29417503E-02  2.25008064E-03  1.62004574E-03  2.17858279E-03
  2.42888269E-06 -2.24514523E-03  4.38016109E-03  3.30976405E-04 -4.87634043E-04
  9.41655975E-04  1.13635706E-02  3.11268447E-02 -4.80842165E-01 -2.26228553E-03
  4.43025620E-03 -1.02774493E-02 -3.39246681E-02 -5.92216944E-02 -7.99611245E-01
  1.52808876E-03 -3.09141460E-04  1.11331721E-02 -1.04381124E-02  2.47013589E-02
 -1.83062635E+00  7.10867528E-03 -2.02796247E-02 -9.60890098E-03  1.07175475E-02
  9.81824981E-02 -7.43831646E-01 -7.20738760E-03 -1.11730159E-03 -1.94611154E-02
 -1.07176668E-02 -9.81820759E-02  7.43835274E-01 -7.20729862E-03  1.11708239E-03
 -1.94611798E-02  1.04383643E-02 -2.47002063E-02  1.83062403E+00  7.10863774E-03
  2.02795132E-02 -9.60895218E-03  1.66984379E-02 -9.85133662E-02  1.03994061E+00
  7.63122992E-03 -4.17994954E-03 -2.68304242E-02 -1.66983367E-02  9.85138850E-02
 -1.03993359E+00  7.63108111E-03  4.18003623E-03 -2.68303846E-02 -9.36967708E-03
 -1.91780996E-02 -3.78015720E-03  3.03228616E-01  8.94466898E-02 -3.13111116E-02
 -6.98293666E-02  1.17630251E-02 -1.85939723E-01 -1.61120550E-01 -4.50764504E-02
 -4.15054601E-01  1.59687071E-01 -3.13027535E-01  2.77712406E-03  2.98976790E-03
  1.98114726E-03  6.22093454E-03 -5.51181481E-03 -4.33765970E-02  3.16501916E-02
 -2.84094213E-02  5.18231369E-02 -5.66409665E-02 -5.72545954E-04 -6.45041062E-04
 -5.81067169E-04 -3.44964071E-03  4.87524919E-03 -6.54139767E-04  5.73703875E-03
 -9.36967233E-03 -1.91780891E-02 -3.78002313E-03  3.03228706E-01  8.94281896E-02
  3.13110499E-02 -6.98302881E-02 -1.17635445E-02  1.85937117E-01 -1.61122176E-01
  4.50763633E-02  4.15043584E-01  1.59671329E-01  3.13022094E-01  2.77696253E-03
  2.98974847E-03 -1.98102925E-03  6.22100045E-03  5.51186739E-03 -4.33760169E-02
  3.16499530E-02  2.84095191E-02  5.18232678E-02  5.66399219E-02  5.72606740E-04
  6.45083402E-04 -5.81025656E-04  3.44965871E-03  4.87519422E-03  6.54155213E-04
  5.73698969E-03 -3.87132674E-03 -8.95086520E-03  1.91676688E-02 -8.15983164E-02
 -5.77332533E-02  6.12797980E-02  6.67669911E-02  8.46794954E-03 -1.38381753E-01
  1.17553867E-01 -1.30373024E-02  7.96991885E-01  1.62613213E+00 -2.05682632E-01
  6.12431430E-03 -5.67626834E-03 -4.36679471E-03  1.13142964E-02 -4.61289501E-03
  2.45989144E-02 -4.33319850E-02  2.98554088E-02 -8.17960687E-02  2.43708293E-02
 -3.75638394E-03  1.57285455E-03 -5.38570275E-03 -4.52265066E-03  2.81571567E-03
 -3.22784392E-03 -3.84930351E-03  1.99421828E-03  4.09369990E-03  2.79462425E-02
 -1.23419243E-01 -9.82700022E-01 -3.72683780E-02  7.23334135E-02  7.13810122E-02
 -1.82752929E-03  1.69679167E-01  3.05606821E-02 -1.13368037E+00  9.20769823E-01
  6.71054374E-01 -1.00612443E-02 -8.47492987E-03  1.60929079E-03 -4.40872374E-03
  2.90941952E-03 -7.41397739E-03  1.41418900E-02 -4.78541958E-03  4.20698619E-02
 -1.00813740E-03 -6.31937962E-03  1.69860337E-03 -5.23848440E-03 -4.67363313E-04
  3.21428014E-03  1.28724362E-03 -3.16681848E-03 -2.29146219E-02 -1.16518408E-01
 -7.59654509E-01 -1.36113832E-03  5.89392066E-03  1.03400121E-02 -2.55735872E-02
  7.17308811E-02 -1.25344134E+00 -5.31292822E-03  1.78200475E-03 -2.53628033E-02
 -2.98381831E-04  1.76562787E-04 -3.65924414E-02  2.79149681E-01 -3.79206761E-01
 -9.59296778E-03 -3.37141766E-02  5.14175643E-02 -7.73409478E-03 -6.82444733E-02
  2.87053351E-02 -3.44485259E-01 -1.02362974E-01  5.65651526E-01  2.70032144E-04
 -2.69530576E-03  2.44769022E-03 -1.37374233E-04 -2.91329827E-03  3.69589368E-02
 -1.47975963E-02  2.94058858E-02  1.94489864E-02 -1.31022283E-02 -3.51532105E-03
  1.88963714E-03 -4.60424739E-03  2.24043430E-03 -5.20295520E-04 -1.11504169E-03
 -1.03714134E-03 -2.98349196E-04  1.76626768E-04 -3.65921056E-02  2.79146866E-01
 -3.79184920E-01  9.59326187E-03 -3.37136776E-02 -5.14165125E-02  7.73525353E-03
 -6.82452295E-02 -2.87039796E-02  3.44477750E-01 -1.02354611E-01 -5.65644289E-01
  2.69891592E-04 -2.69534189E-03 -2.44752557E-03 -1.37177422E-04  2.91320170E-03
  3.69594141E-02 -1.47982511E-02 -2.94056367E-02  1.94495880E-02  1.31018196E-02
  3.51540522E-03 -1.88960235E-03 -4.60417839E-03 -2.24035765E-03 -5.20315199E-04
  1.11514033E-03 -1.03707641E-03 -3.87145219E-03 -8.95113582E-03  1.91677830E-02
 -8.15959209E-02 -5.77121741E-02 -6.12801781E-02  6.67678055E-02 -8.46832372E-03
  1.38379965E-01  1.17552786E-01  1.30368066E-02 -7.97003075E-01  1.62614278E+00
  2.05675179E-01  6.12448069E-03 -5.67627236E-03  4.36691644E-03  1.13144575E-02
  4.61282199E-03  2.45984391E-02 -4.33320481E-02 -2.98550765E-02 -8.17957887E-02
 -2.43700468E-02  3.75638966E-03 -1.57283529E-03 -5.38570493E-03  4.52262568E-03
  2.81568644E-03  3.22780451E-03 -3.84940652E-03  1.11237747E-02  9.30076501E-04
  1.44474094E+00  1.68576081E-02  5.13642742E-03 -1.18529274E-02  1.47133062E-02
 -2.52758828E-02  4.65313506E-01 -3.93105463E-03  1.02711780E-02  1.18456489E-02
  1.11234508E-02  9.29279530E-04  1.44473494E+00 -1.68575974E-02  5.13640044E-03
  1.18528410E-02  1.47128408E-02 -2.52776464E-02  4.65307484E-01  3.93100348E-03
  1.02709689E-02 -1.18456601E-02  1.99427032E-03  4.09380459E-03  2.79461093E-02
 -1.23419892E-01 -9.82708036E-01  3.72674712E-02  7.23347585E-02 -7.13811040E-02
  1.82775343E-03  1.69681643E-01 -3.05601488E-02  1.13367497E+00  9.20770156E-01
 -6.71050301E-01 -1.00612227E-02 -8.47492117E-03 -1.60928674E-03 -4.40878909E-03
 -2.90938789E-03 -7.41410455E-03  1.41423608E-02  4.78579551E-03  4.20698795E-02
  1.00869947E-03  6.31936709E-03 -1.69867647E-03 -5.23845343E-03  4.67413792E-04
  3.21434321E-03 -1.28725896E-03 -3.16675922E-03 -2.29146879E-02 -1.16520805E-01
 -7.59642220E-01  1.36141744E-03  5.89412452E-03 -1.03398164E-02 -2.55733576E-02
  7.17324472E-02 -1.25343923E+00  5.31291129E-03  1.78204281E-03  2.53629122E-02
 -6.18677815E-03 -6.21572560E-02  2.95555803E-01 -1.77412534E-03  5.98654362E-03
  1.91484941E-03  1.69577370E-02 -2.19754610E-02  1.04111858E+00  2.20651206E-03
 -1.19072225E-02  1.45201955E-02  1.69584527E-02 -2.19726021E-02  1.04112963E+00
 -2.20658594E-03 -1.19073008E-02 -1.45201148E-02 -6.18691418E-03 -6.21558845E-02
  2.95535674E-01  1.77402930E-03  5.98612932E-03 -1.91472197E-03  6.15763024E-03
  1.36622769E-01 -8.17382659E-02 -3.02059608E-03  3.06628538E-04  1.05707598E-02
  6.15814740E-03  1.36624135E-01 -8.17304732E-02  3.02052784E-03  3.06812525E-04
 -1.05706951E-02 -1.56202424E-02 -3.52529583E-02  3.48404867E-02  2.84353426E-01
  7.08560036E+00 -7.31100477E-02  2.79093507E-02 -8.13110602E-02 -2.66424360E-02
  1.48226025E-02 -1.77468462E-01  2.10733629E-01  1.40597317E+00 -1.97038751E+00
  1.31281600E-02  2.27270926E-03  1.04380948E-02 -6.66005976E-03  5.16808796E-03
  1.96430707E-02 -4.47730298E-02 -1.81235565E-02  2.86404012E-02 -1.80013428E-02
  4.42054356E-03  5.03711709E-03 -1.56527416E-03 -2.97238913E-03  9.82618765E-04
  1.84780287E-03  2.71144042E-03  1.56203479E-02  3.52531781E-02 -3.48403722E-02
 -2.84356315E-01 -7.08559486E+00 -7.31106771E-02 -2.79084408E-02 -8.13123175E-02
 -2.66442548E-02 -1.48202318E-02 -1.77468833E-01  2.10712830E-01 -1.40597546E+00
 -1.97042467E+00 -1.31281669E-02 -2.27268602E-03  1.04381918E-02  6.65994394E-03
  5.16800276E-03 -1.96437643E-02  4.47726877E-02 -1.81238738E-02 -2.86406402E-02
 -1.80017621E-02  4.42068693E-03  5.03707993E-03  1.56525505E-03 -2.97244204E-03
 -9.82661938E-04  1.84779435E-03 -2.71147281E-03  1.26474594E-02  2.88582515E-02
 -6.91081289E-02  1.51891988E-01 -3.88916491E+00 -6.61883417E-02  1.22102266E-02
 -1.18113205E-02 -8.27019497E-02  4.32839689E-02 -6.14656209E-02 -2.32571407E+00
 -3.58416776E-01 -2.37751868E-02 -1.37691036E-02  6.67754359E-03  2.92995128E-03
  8.69430690E-03 -7.08877126E-03  1.62005089E-02 -2.43222553E-02  7.92596286E-03
 -1.66567563E-02 -1.65053343E-02 -3.95597446E-04 -1.33058886E-03 -1.41041346E-04
 -1.70761963E-03  1.65842032E-03 -1.70435676E-03  1.86107638E-04 -7.66169934E-04
 -1.90675899E-03  1.72506082E-02 -2.34660874E-02  1.15222252E+00 -7.29596935E-02
 -9.23361730E-03 -1.85769538E-02 -1.35502647E-02 -1.93351491E-02 -1.67180428E-03
 -5.18435600E-01 -7.06848569E-02 -2.38877802E-01 -1.01265003E-03 -4.58568813E-03
  1.37352308E-03  2.97655238E-03  7.97462338E-03  1.29450799E-02 -2.52038617E-02
  9.61148200E-03 -8.70186544E-04  5.36472909E-02 -2.14659470E-03 -2.74346398E-04
  1.05469763E-03  2.29071326E-03 -6.55935627E-03  2.10211812E-03 -4.61203535E-03
 -2.57882375E-02  5.80763058E-02 -1.30660630E+00  1.70068442E-02 -1.69851108E-02
  1.22123073E-02 -2.75751761E-03 -2.11565023E-02  8.23434434E-02 -3.02155541E-03
  2.56695261E-04  1.24587413E-03  4.51258165E-03  9.55032625E-03 -2.41765905E-02
 -7.28534795E-02 -1.27536354E+00 -3.46049099E-02 -8.28401644E-02  3.67040734E-02
 -8.10970964E-02  3.80023346E-02 -4.62982234E-02 -3.62247240E-02 -1.48497440E+00
  2.80961603E-01  5.27117662E-03  3.08678146E-03  4.67340250E-03 -6.66340339E-04
 -1.22006663E-03  1.01223566E-02 -1.26921477E-02  1.19704227E-02 -7.17606518E-02
 -4.66146443E-02  1.09905079E-03  2.63145733E-03 -8.71985432E-03 -4.50065032E-04
  1.76024510E-03  3.63740480E-03 -4.12240535E-03 -4.51247807E-03 -9.55010501E-03
  2.41767490E-02  7.28488890E-02  1.27534671E+00 -3.46055238E-02  8.28412790E-02
  3.67043351E-02 -8.10987466E-02 -3.80006867E-02 -4.62975447E-02 -3.62380094E-02
  1.48498040E+00  2.80967196E-01 -5.27118646E-03 -3.08672045E-03  4.67341535E-03
  6.66390680E-04 -1.22019098E-03 -1.01227774E-02  1.26925660E-02  1.19707413E-02
  7.17601354E-02 -4.66146877E-02  1.09885466E-03  2.63151013E-03  8.71996105E-03
 -4.50136872E-04 -1.76022183E-03  3.63744998E-03  4.12241492E-03 -1.26474153E-02
 -2.88581502E-02  6.91080141E-02 -1.51892708E-01  3.88918669E+00 -6.61879150E-02
 -1.22099263E-02 -1.18119385E-02 -8.27032025E-02 -4.32833635E-02 -6.14658996E-02
 -2.32571692E+00  3.58404560E-01 -2.37865160E-02  1.37691134E-02 -6.67765026E-03
  2.93000068E-03 -8.69447110E-03 -7.08889475E-03 -1.62003454E-02  2.43228153E-02
  7.92574821E-03  1.66573370E-02 -1.65052354E-02 -3.95645752E-04 -1.33058179E-03
  1.41057809E-04 -1.70766095E-03 -1.65842206E-03 -1.70438427E-03 -1.86035000E-04
  7.35460659E-03  4.23801037E-02  6.86977012E-01 -1.17681930E-02 -5.99863314E-03
 -1.29023170E-02  3.30758709E-02  1.15369809E-01 -3.42896415E-01 -1.01974576E-02
  4.44682370E-03 -9.10899706E-03 -7.35428841E-03 -4.23784106E-02 -6.86986879E-01
 -1.17678907E-02  5.99859961E-03 -1.29023547E-02 -3.30758797E-02 -1.15370285E-01
  3.42894947E-01 -1.01974525E-02 -4.44681811E-03 -9.10904489E-03  7.66196478E-04
  1.90681047E-03 -1.72509368E-02  2.34654210E-02 -1.15219332E+00 -7.29603599E-02
  9.23362871E-03 -1.85759737E-02 -1.35510800E-02  1.93344672E-02 -1.67110907E-03
 -5.18454524E-01  7.06902713E-02 -2.38860954E-01  1.01281570E-03  4.58581343E-03
  1.37349324E-03 -2.97659736E-03  7.97477111E-03 -1.29448795E-02  2.52035217E-02
  9.61148087E-03  8.70250993E-04  5.36469131E-02 -2.14667530E-03 -2.74318348E-04
 -1.05464035E-03  2.29076449E-03  6.55932224E-03  2.10216271E-03  4.61206085E-03
  2.57885648E-02 -5.80754330E-02  1.30660973E+00  1.70067629E-02  1.69851241E-02
  1.22125015E-02  2.75796725E-03  2.11561974E-02 -8.23251395E-02 -3.02164043E-03
 -2.56611148E-04  1.24557974E-03 -4.45165905E-03 -1.76602169E-01  1.92327663E+00
 -1.32669918E-02  3.31254256E-02 -1.22576898E-03 -2.78413849E-02  4.38137791E-02
 -6.18613173E-01 -1.66708346E-03 -3.29383349E-04 -1.27715724E-02  2.78411670E-02
 -4.38137115E-02  6.18604592E-01 -1.66707054E-03  3.29476873E-04 -1.27713291E-02
  4.45130525E-03  1.76601658E-01 -1.92328063E+00 -1.32671087E-02 -3.31254851E-02
 -1.22548714E-03 -3.66754137E-02 -4.45849228E-02 -6.27325470E-01  2.01844003E-03
 -8.45698764E-03  8.14891568E-03  3.66752801E-02  4.45860098E-02  6.27289070E-01
  2.01835901E-03  8.45695736E-03  8.14855980E-03  6.66593566E-03  1.42855858E-02
  4.73016022E-03 -1.55797601E-01 -1.21005318E+00  1.37642212E-02  3.80569380E-02
  4.16367351E-02  1.15999366E-01  1.67917271E-01  3.78293523E-02  1.52336746E+00
 -7.40957596E-01  1.76030338E+00 -6.64725748E-04  3.03309527E-03 -6.26725011E-03
 -5.22343504E-03 -2.99518864E-03 -4.25417208E-02 -4.28612944E-02  2.76396081E-02
 -3.99817115E-02  3.10684332E-02 -7.91368037E-03 -2.09074593E-03 -1.57215789E-03
  3.76789207E-03 -2.25802991E-03  3.96855215E-03 -3.58684247E-03  6.66579757E-03
  1.42852940E-02  4.72965885E-03 -1.55788781E-01 -1.21005669E+00 -1.37629777E-02
  3.80564830E-02 -4.16362739E-02 -1.15999308E-01  1.67916802E-01 -3.78263600E-02
 -1.52334911E+00 -7.40947532E-01 -1.76030414E+00 -6.64604537E-04  3.03298674E-03
  6.26724079E-03 -5.22342686E-03  2.99521690E-03 -4.25418445E-02 -4.28621325E-02
 -2.76388724E-02 -3.99808152E-02 -3.10681776E-02  7.91367478E-03  2.09063608E-03
 -1.57221247E-03 -3.76786395E-03 -2.25805448E-03 -3.96858931E-03 -3.58671029E-03
 -8.68995229E-03 -1.86909072E-02 -2.59350154E-02  4.12150357E-01  3.92336660E+00
 -3.60169249E-03  1.19443680E-01  7.63048301E-02  1.28302519E-01  1.73440110E-01
  4.51355711E-02  1.18532545E+00  3.25603734E-01  2.40916550E-01  2.22506019E-03
 -5.80060822E-04  7.82950251E-04 -2.40324168E-03  5.42466359E-03  3.47441581E-02
  1.33251120E-02 -7.30185475E-03  6.68700963E-02 -9.67325918E-03 -8.39887177E-03
 -5.60159958E-03 -2.68794131E-03  5.00421745E-03 -2.33435257E-03  1.92701970E-03
  1.26819837E-03  8.48577756E-03  1.86654555E-02 -6.41822706E-02  2.14893534E-01
 -1.71174911E+00  8.05814458E-03  4.02260056E-02 -2.60310025E-02  2.32468039E-02
 -4.59402781E-02 -3.30884796E-02 -6.35186122E-01  1.78531858E+00  2.27336844E-01
 -9.78968676E-03 -1.76464229E-03  9.91711275E-03 -1.49628167E-02 -5.25565455E-03
  3.95193431E-03  2.48268864E-03 -2.84525169E-02 -1.24003149E-02  1.96901810E-03
  3.68814698E-03 -1.67291302E-03 -1.22383398E-04 -3.08102464E-03 -4.37167348E-04
 -3.91768770E-03  7.31281406E-04 -7.01506355E-03 -1.05411865E-01 -3.29498232E-01
 -5.68354314E-03  1.17447417E-02  3.96927265E-03 -1.38434880E-02 -1.49710157E-01
  5.83286409E-02 -3.37935181E-03  2.15276338E-02  8.94060020E-03  3.52785446E-03
  6.10881797E-03  3.61592804E-02 -4.29512573E-01  7.33883869E-01  1.81095063E-02
  3.63718044E-02 -1.61285722E-02 -2.34349943E-02  1.07606934E-01 -4.37561989E-02
  4.38810306E-01 -6.93506930E-01  3.10119127E-02  5.49278807E-03 -7.46876787E-03
  6.49123895E-03  9.56629850E-03 -1.05209152E-03 -9.18643944E-03  2.43084578E-02
 -1.87520057E-06 -3.89324676E-02  7.05944330E-03  3.08414456E-03  4.22444869E-04
  2.72243828E-03  2.85188773E-03 -3.00911360E-03  2.58325339E-03  3.94461355E-03
  3.52771649E-03  6.10850931E-03  3.61591795E-02 -4.29506630E-01  7.33878381E-01
 -1.81092233E-02  3.63698224E-02  1.61277856E-02  2.34362141E-02  1.07607028E-01
  4.37532140E-02 -4.38822610E-01 -6.93519940E-01 -3.10085841E-02  5.49271399E-03
 -7.46890654E-03 -6.49112111E-03  9.56635526E-03  1.05203066E-03 -9.18726480E-03
  2.43093393E-02  1.96478123E-06 -3.89327740E-02 -7.05890638E-03 -3.08420545E-03
 -4.22473938E-04  2.72228521E-03 -2.85199802E-03 -3.00912642E-03 -2.58335207E-03
  3.94453035E-03 -8.68977792E-03 -1.86905253E-02 -2.59351442E-02  4.12145070E-01
  3.92333853E+00  3.60280208E-03  1.19444543E-01 -7.63053525E-02 -1.28300777E-01
  1.73441461E-01 -4.51357036E-02 -1.18531388E+00  3.25622424E-01 -2.40928362E-01
  2.22524626E-03 -5.80073315E-04 -7.82986609E-04 -2.40305636E-03 -5.42447277E-03
  3.47442212E-02  1.33251342E-02  7.30165956E-03  6.68696113E-02  9.67281115E-03
  8.39888686E-03  5.60149948E-03 -2.68794449E-03 -5.00417564E-03 -2.33433408E-03
 -1.92698021E-03  1.26827173E-03  1.56879240E-02  6.71333159E-02  3.16778042E-02
 -3.05055970E-03  2.48591515E-03 -5.51140222E-04  7.17739228E-03 -2.36975355E-01
  4.57712433E-01  4.90180073E-03 -6.39368515E-03  2.97176867E-02  1.56881002E-02
  6.71328308E-02  3.16821197E-02  3.05053575E-03  2.48553214E-03  5.51072742E-04
  7.17693939E-03 -2.36977038E-01  4.57693305E-01 -4.90186770E-03 -6.39379339E-03
 -2.97175823E-02  8.48583913E-03  1.86655922E-02 -6.41824319E-02  2.14891840E-01
 -1.71173813E+00 -8.05766385E-03  4.02275136E-02  2.60309855E-02 -2.32479427E-02
 -4.59375838E-02  3.30877788E-02  6.35200537E-01  1.78532110E+00 -2.27340151E-01
 -9.78977513E-03 -1.76482829E-03 -9.91698757E-03 -1.49626667E-02  5.25561452E-03
  3.95223697E-03  2.48262855E-03  2.84518070E-02 -1.24006189E-02 -1.96963170E-03
 -3.68812635E-03  1.67295800E-03 -1.22352894E-04  3.08098859E-03 -4.37167344E-04
  3.91763176E-03  7.31228680E-04 -7.01524638E-03 -1.05410946E-01 -3.29513088E-01
  5.68336923E-03  1.17446621E-02 -3.96952055E-03 -1.38438878E-02 -1.49713094E-01
  5.83232211E-02  3.37960435E-03  2.15275162E-02 -8.94078804E-03 -3.01189382E-02
 -8.67597422E-02  3.81378118E-02 -9.00069997E-03  5.23363976E-04  9.01000685E-03
  2.76714460E-02  9.06632325E-02 -3.25732362E-01  6.94211251E-04  1.08061010E-02
 -6.47602714E-03  2.76715400E-02  9.06625679E-02 -3.25722570E-01 -6.94323657E-04
  1.08060351E-02  6.47573281E-03 -3.01189389E-02 -8.67634854E-02  3.81642491E-02
  9.00098197E-03  5.23912723E-04 -9.00998148E-03 -5.91167037E-03  5.47648376E-02
 -1.49680913E+00 -5.81119482E-03 -7.92942123E-03  1.86469282E-02 -5.91169857E-03
  5.47648407E-02 -1.49681659E+00  5.81124540E-03 -7.92943984E-03 -1.86469882E-02
 -3.64730339E-03 -8.46500129E-03  2.01926941E-02  5.73216118E-02  2.89256814E-01
 -1.20666293E-02  1.80443544E-02 -3.57188504E-02 -2.34975421E-01  7.07522626E-02
  6.52693418E-02 -1.01146713E-01 -4.75137011E-01  6.33972869E-02 -5.39564760E-03
  6.52134037E-03 -7.61241759E-03 -3.98280070E-04 -2.59441559E-03  2.26401533E-02
  4.42070686E-02  2.40993827E-02 -5.11990776E-02 -5.51620062E-02  2.91146790E-03
  7.75709509E-04  2.77543721E-04  4.18711039E-03  4.60095425E-03  2.17608654E-03
 -4.66220591E-03  3.64731359E-03  8.46506613E-03 -2.01929713E-02 -5.73170779E-02
 -2.89324903E-01 -1.20694926E-02 -1.80453999E-02 -3.57194622E-02 -2.34978222E-01
 -7.07569932E-02  6.52711907E-02 -1.01188082E-01  4.75135510E-01  6.33591330E-02
  5.39580246E-03 -6.52169024E-03 -7.61251703E-03  3.98528475E-04 -2.59435228E-03
 -2.26410240E-02 -4.42054726E-02  2.40999409E-02  5.11997743E-02 -5.51616601E-02
  2.91163645E-03  7.75687192E-04 -2.77576592E-04  4.18706814E-03 -4.60088314E-03
  2.17618867E-03  4.66227489E-03 -3.46565346E-03 -7.26959276E-03 -3.14163428E-02
  3.94352605E-01 -2.34699436E-01  2.32066113E-02  6.42752857E-02  2.92346520E-02
  4.82603476E-02  5.62673828E-02 -4.79410823E-03 -1.22314122E+00  2.01648165E-01
 -1.14545477E-01 -1.09152564E-02  8.47578629E-03 -4.89612681E-03  5.99608042E-03
  6.52793389E-03  7.36625267E-02 -3.05876944E-02 -9.20677213E-03 -4.04894669E-03
  2.44029606E-03 -5.73236555E-03 -2.77942053E-03 -3.45835773E-03  8.51575689E-04
  3.96824374E-03 -9.96869834E-04 -1.31415912E-04 -2.10486935E-03 -4.61933745E-03
  2.84746574E-02 -1.63223649E-01  2.50504938E-01  7.91830413E-03  3.93787451E-02
  2.72864657E-02 -8.13692516E-02 -8.73100374E-02  5.49582618E-03  1.34817425E+00
  9.10129583E-01 -4.62877661E-01  7.32389722E-03  1.19197396E-02  1.08179649E-02
 -1.56342758E-02 -4.51934016E-03 -5.95322665E-02 -2.16678028E-02 -4.06439369E-02
  7.09473442E-03 -3.00902898E-02 -5.01309239E-03  1.94103370E-03 -3.15022138E-03
 -3.85110755E-03 -4.43816517E-03 -1.30143014E-03 -8.13214551E-05 -1.07710588E-02
 -2.44078903E-02  2.59741245E-01  4.62841410E-03 -5.69118925E-04 -1.30991692E-02
  2.36104635E-02  2.78620015E-01 -8.58666541E-02  1.48777209E-02  8.16525093E-03
 -2.63646685E-02  1.11760802E-02  2.40830919E-02  1.76903832E-02 -5.99474684E-01
  2.87087726E-01  3.39054855E-02  6.50007050E-02 -8.50368015E-02  1.13199534E-01
  8.30487262E-02 -1.73645643E-01  3.72563349E-01 -3.67324226E-01  1.71350842E-01
  1.93682381E-03  5.44672258E-03  7.34040475E-03  2.04864736E-03 -2.86463905E-03
  6.14739624E-03 -4.79652713E-02 -1.37521481E-02  5.43352999E-02 -6.40553739E-03
  1.14022067E-03 -4.29902870E-03  6.33540905E-03 -9.01150417E-04  6.07281978E-05
 -6.80178560E-03 -1.34708366E-03 -1.11761025E-02 -2.40831168E-02 -1.76910796E-02
  5.99482574E-01 -2.87107940E-01  3.39028279E-02 -6.50009031E-02 -8.50360427E-02
  1.13192424E-01 -8.30490554E-02 -1.73646464E-01  3.72557753E-01  3.67340280E-01
  1.71384339E-01 -1.93696760E-03 -5.44616289E-03  7.34054854E-03 -2.04861491E-03
 -2.86480413E-03 -6.14673376E-03  4.79644871E-02 -1.37530811E-02 -5.43348798E-02
 -6.40467095E-03  1.14029051E-03 -4.29905388E-03 -6.33545791E-03 -9.00993686E-04
 -6.07592511E-05 -6.80169396E-03  1.34700637E-03  3.46578548E-03  7.26985692E-03
  3.14170671E-02 -3.94365069E-01  2.34766925E-01  2.32050297E-02 -6.42767933E-02
  2.92344311E-02  4.82620211E-02 -5.62677638E-02 -4.79326102E-03 -1.22319164E+00
 -2.01657805E-01 -1.14582252E-01  1.09155398E-02 -8.47618703E-03 -4.89597670E-03
 -5.99639639E-03  6.52768694E-03 -7.36629260E-02  3.05883554E-02 -9.20759180E-03
  4.04715567E-03  2.44062851E-03 -5.73250679E-03 -2.77949215E-03  3.45831153E-03
  8.51633298E-04 -3.96824463E-03 -9.96871454E-04  1.31277020E-04 -1.61084175E-02
  5.71279760E-02  1.24860607E-01 -1.29885276E-02  1.42714287E-02 -1.04871938E-02
  2.53625890E-02  2.71838664E-01 -2.36962592E-01 -1.32070395E-02  2.73885372E-05
 -2.50799346E-02  1.61092979E-02 -5.71249497E-02 -1.24852117E-01 -1.29881230E-02
 -1.42716305E-02 -1.04868746E-02 -2.53619056E-02 -2.71833618E-01  2.36979543E-01
 -1.32067279E-02 -2.72201239E-05 -2.50797627E-02  2.10463028E-03  4.61879005E-03
 -2.84728774E-02  1.63219068E-01 -2.50483138E-01  7.91730195E-03 -3.93800885E-02
  2.72868289E-02 -8.13693754E-02  8.73114309E-02  5.49623292E-03  1.34814688E+00
 -9.10131789E-01 -4.62849374E-01 -7.32354618E-03 -1.19195596E-02  1.08181486E-02
  1.56341233E-02 -4.51913337E-03  5.95324092E-02  2.16673590E-02 -4.06436292E-02
 -7.09277684E-03 -3.00902474E-02 -5.01303004E-03  1.94099695E-03  3.15011538E-03
 -3.85101299E-03  4.43826554E-03 -1.30145713E-03  8.14087517E-05  1.07713629E-02
  2.44070693E-02 -2.59729829E-01  4.62828575E-03  5.69474234E-04 -1.30986607E-02
 -2.36095942E-02 -2.78613376E-01  8.58799709E-02  1.48777091E-02 -8.16564597E-03
 -2.63643341E-02 -6.25019655E-03  1.31920388E-01 -2.75854490E-01  5.95599190E-03
 -1.80200726E-02  7.02738956E-03 -8.90174348E-03 -7.72845024E-02  3.00374498E-01
 -6.68338580E-03 -9.66509480E-04  6.39489701E-03  8.90084412E-03  7.72803053E-02
 -3.00397991E-01 -6.68358111E-03  9.66566158E-04  6.39475867E-03  6.25003580E-03
 -1.31922413E-01  2.75848944E-01  5.95595980E-03  1.80201612E-02  7.02766730E-03
  1.02559624E-02  1.25908963E-01 -1.39838680E-01  9.60794413E-03  7.92966663E-03
  1.17009235E-02 -1.02554680E-02 -1.25904553E-01  1.39808187E-01  9.60771608E-03
 -7.92967964E-03  1.17004162E-02  2.00474991E-03  5.22182541E-03  6.69286212E-04
  4.55543964E-02 -2.14258153E+00  8.27208095E-02 -1.39998897E-02  3.96342475E-02
  1.51389009E-01 -6.39451787E-02 -4.67906118E-02  1.52697103E+00 -4.30294602E-01
  1.84243421E+00  3.11359822E-03 -1.21611147E-02 -6.90352611E-04  2.79651252E-03
 -2.83265133E-04 -4.16615907E-02  3.96821652E-02 -1.43862482E-03  1.13332548E-02
  9.90402022E-03 -7.37912357E-03 -3.83023314E-03 -5.58525457E-04  2.79252313E-03
  2.15281074E-03 -2.80292701E-03  1.97491153E-03  2.00451911E-03  5.22129756E-03
  6.70357524E-04  4.55558368E-02 -2.14253129E+00 -8.27197113E-02 -1.39990750E-02
 -3.96326965E-02 -1.51379569E-01 -6.39426895E-02  4.67878030E-02 -1.52695494E+00
 -4.30289014E-01 -1.84242709E+00  3.11351188E-03 -1.21609163E-02  6.90489524E-04
  2.79649750E-03  2.83309760E-04 -4.16607494E-02  3.96841492E-02  1.43833603E-03
  1.13312957E-02 -9.90210467E-03  7.37900432E-03  3.83011047E-03 -5.58569689E-04
 -2.79269263E-03  2.15294337E-03  2.80288911E-03  1.97479820E-03  2.98442284E-03
  6.02322332E-03  1.60856619E-02 -3.52214761E-01  3.07092861E+00  2.53392903E-02
 -7.47715650E-04 -1.78413828E-04 -1.17128175E-02  4.33527419E-02 -5.38742470E-03
  1.98783465E+00 -1.75607631E-01  9.93934415E-01  1.25477789E-02 -1.06463565E-02
 -5.72876395E-03 -1.05608705E-02  1.03258478E-02 -2.53638824E-02  1.81629554E-02
  1.10259129E-02 -1.32668316E-02 -1.54290531E-02  3.97397265E-03  2.14692932E-03
  8.79297651E-04 -9.03026964E-05 -6.40914181E-04  8.81022955E-04 -4.66752681E-03
 -2.07963152E-03 -5.82300667E-03  5.09922103E-02 -2.95155338E-01  2.59428448E-01
  1.63457002E-02 -1.26431780E-02  8.59522427E-04 -3.23158437E-02  5.04421088E-02
 -1.21532185E-02  6.67747864E-01  3.19844613E-01 -7.32120246E-01  1.20688658E-02
  3.24608799E-03 -3.33050282E-03 -8.34437406E-03 -1.09693453E-02 -1.86809239E-02
  5.89226000E-04 -1.27538406E-02  4.51807952E-02  1.14031190E-02 -4.29809539E-03
  1.73054441E-03 -3.85535218E-03 -1.82832325E-03  1.40897048E-03 -1.78362173E-04
  4.28518195E-03  6.65971190E-03 -3.92967328E-02  2.73658937E-01  6.18484062E-03
  1.47715341E-02 -1.50432119E-02  2.62136999E-02  2.39838792E-01  2.95271995E-01
  1.54217254E-03 -8.40182159E-03 -1.49268835E-02  1.43272426E-03  3.10864206E-03
 -1.57168927E-02  9.02033361E-02 -4.84627116E-01  8.73336602E-02  2.31097464E-02
  1.73043954E-03  2.26178495E-01  8.86524645E-02  4.27023732E-02  4.77821552E-02
  2.18690648E-01 -7.74603170E-01 -7.84020935E-04  1.71219167E-02 -9.94954916E-04
  5.02516882E-03  3.01921538E-03  5.20769174E-03 -2.81259658E-02  6.59595064E-03
  8.17517079E-04 -1.73447881E-02  3.42511373E-04  3.16786091E-04 -1.94446493E-03
 -2.49839629E-03  1.92081339E-03 -1.54457490E-03 -3.47909358E-03  1.43304873E-03
  3.10934981E-03 -1.57168441E-02  9.01877525E-02 -4.84631345E-01 -8.73350352E-02
  2.31111282E-02 -1.72838188E-03 -2.26181417E-01  8.86550010E-02 -4.26979617E-02
 -4.77992278E-02  2.18675592E-01  7.74597611E-01 -7.83996100E-04  1.71220339E-02
  9.94780885E-04  5.02519838E-03 -3.01905569E-03  5.20777567E-03 -2.81275336E-02
 -6.59570452E-03  8.18735770E-04  1.73449802E-02 -3.42518234E-04 -3.16709246E-04
 -1.94432445E-03  2.49843895E-03  1.92082275E-03  1.54468432E-03 -3.47915342E-03
  2.98443418E-03  6.02327907E-03  1.60838094E-02 -3.52201366E-01  3.07088458E+00
 -2.53394483E-02 -7.45426019E-04  1.77267546E-04  1.17127670E-02  4.33548972E-02
  5.38842810E-03 -1.98777205E+00 -1.75590764E-01 -9.93940723E-01  1.25473901E-02
 -1.06460897E-02  5.72887035E-03 -1.05605968E-02 -1.03259168E-02 -2.53614300E-02
  1.81614634E-02 -1.10256487E-02 -1.32671936E-02  1.54288303E-02 -3.97379972E-03
 -2.14681437E-03  8.79157487E-04  9.02993270E-05 -6.40768059E-04 -8.80982682E-04
 -4.66756146E-03  2.68528244E-02  8.40070309E-02  4.62657209E-01 -1.34801992E-02
 -7.68889318E-03 -1.16333291E-02  2.58170048E-02  1.97748227E-01  3.52021953E-01
 -1.22395364E-02  1.14667143E-02 -7.88475121E-03  2.68523926E-02  8.40102960E-02
  4.62667023E-01  1.34807734E-02 -7.68851430E-03  1.16336185E-02  2.58177397E-02
  1.97757094E-01  3.52002053E-01  1.22401189E-02  1.14667742E-02  7.88565502E-03
 -2.07974166E-03 -5.82324674E-03  5.09933018E-02 -2.95158402E-01  2.59439581E-01
 -1.63456959E-02 -1.26414656E-02 -8.59976611E-04  3.23184812E-02  5.04398819E-02
  1.21534538E-02 -6.67789967E-01  3.19881690E-01  7.32135076E-01  1.20690596E-02
  3.24634508E-03  3.33019161E-03 -8.34481697E-03  1.09694474E-02 -1.86827225E-02
  5.88908847E-04  1.27550367E-02  4.51811419E-02 -1.14025913E-02  4.29825964E-03
 -1.73060556E-03 -3.85542632E-03  1.82842735E-03  1.40879934E-03  1.78393411E-04
  4.28511183E-03  6.65913660E-03 -3.92969611E-02  2.73656072E-01 -6.18510614E-03
  1.47714727E-02  1.50435098E-02  2.62143139E-02  2.39846974E-01  2.95271007E-01
 -1.54263567E-03 -8.40153587E-03  1.49276850E-02 -1.10983180E-02 -1.00267097E-01
 -8.61604532E-02 -1.44660872E-03  6.01756329E-03 -9.85889870E-03 -1.78573228E-02
 -1.26651434E-01 -4.66418547E-01  8.50132241E-03  1.17439047E-03  5.24042190E-03
 -1.78576267E-02 -1.26653181E-01 -4.66409525E-01 -8.50117297E-03  1.17430036E-03
 -5.24055208E-03 -1.10984468E-02 -1.00264736E-01 -8.61527023E-02  1.44649112E-03
  6.01741764E-03  9.85873797E-03 -6.02515844E-05  1.22597240E-01 -1.59188746E+00
  1.03107030E-02 -2.86982318E-04  2.20237898E-02 -6.02562277E-05  1.22601453E-01
 -1.59190016E+00 -1.03110006E-02 -2.86714320E-04 -2.20242590E-02  1.57953652E-02
  3.44552792E-02  1.48127925E-02 -9.49943002E-01  2.25141936E-01  6.95263852E-02
  5.28124878E-02  7.02429774E-03 -2.38195689E-01  8.04038542E-02  3.12918240E-01
  3.95936965E-01  4.95569745E-01 -2.86136312E-01 -1.22590922E-03  4.40075961E-03
  6.27077907E-03 -7.60134405E-04  7.04321226E-03 -9.22545791E-03  1.59624007E-01
  2.94591314E-02 -8.34036065E-02 -3.34059884E-02  5.95409884E-04 -2.97838219E-03
 -1.92888465E-03  7.19658091E-03  3.21956598E-03 -3.81112619E-03 -3.39575590E-03
 -1.57956319E-02 -3.44558916E-02 -1.48122904E-02  9.49951595E-01 -2.25088870E-01
  6.95270820E-02 -5.28125627E-02  7.02712538E-03 -2.38198069E-01 -8.04042538E-02
  3.12918104E-01  3.96021037E-01 -4.95562414E-01 -2.86066564E-01  1.22575564E-03
 -4.40127577E-03  6.27077832E-03  7.60204462E-04  7.04312917E-03  9.22780034E-03
 -1.59622561E-01  2.94592981E-02  8.34032632E-02 -3.34059948E-02  5.95009692E-04
 -2.97839644E-03  1.92891489E-03  7.19653524E-03 -3.21951093E-03 -3.81101325E-03
  3.39579822E-03 -4.59999356E-03 -1.01707786E-02  1.48183953E-02  1.19128356E-01
 -1.04286459E+00  2.84607500E-02 -3.96130891E-02 -1.07597739E-02 -3.84629281E-02
 -1.73216962E-02  3.95739381E-03  3.37113279E-01 -2.06041568E+00 -1.06796048E-01
 -8.94401609E-03 -1.78012642E-03  9.32842491E-03 -2.23781152E-02  5.29341254E-03
  3.19458441E-02 -9.08005144E-03 -2.99342785E-02  6.31479875E-02  1.09983753E-02
 -4.18880649E-05 -4.77739342E-04  3.77919190E-03  5.34846888E-03  1.05313725E-03
  1.89723019E-03  3.53733195E-03  1.75439235E-03  3.99646779E-03 -4.13920162E-02
  1.97442674E-01  8.87655999E-01 -4.12625111E-02 -1.26190659E-01 -4.37921719E-03
 -7.06975674E-02 -3.25480553E-01  3.02331654E-02 -4.86091909E-01 -9.31499301E-01
 -4.94551348E-01 -5.04227894E-03  4.62992484E-03  1.54829095E-03 -1.45387892E-03
 -2.85095694E-03  3.66195109E-03  3.50618440E-03 -3.22882035E-03 -1.76522860E-02
 -1.32544325E-02  3.89348026E-03 -1.73079321E-03  1.98174330E-03 -1.72031456E-03
  3.11121032E-04 -3.30007151E-03  3.02917848E-03  2.38126796E-02  1.79380698E-02
  5.75477515E-03 -7.64613001E-03 -9.96606361E-04  2.17289378E-03 -1.36070885E-02
 -1.20607290E-01  5.36449051E-01  1.06704496E-03  1.87519689E-03  1.26303109E-02
 -2.98084550E-03 -7.03633958E-03  3.91008249E-02 -1.75921128E-01  1.06623537E+00
 -9.33446973E-03  3.57842368E-02  5.56849813E-02 -2.71388027E-02 -1.08561309E-02
 -1.80089399E-02 -2.23599276E-01  2.38125452E-01  1.09125974E+00  1.34365937E-02
  4.48295739E-03  9.15856407E-03 -6.34830802E-03 -5.21513696E-03  2.35911072E-02
 -3.42010741E-02  1.75252778E-03 -2.03555102E-02  4.93211546E-03 -8.68616160E-04
  1.09198689E-03  1.19403622E-03 -4.13920358E-03  1.66642953E-03 -3.52858669E-03
 -4.92924605E-05  2.98089542E-03  7.03646511E-03 -3.91005073E-02  1.75917783E-01
 -1.06630150E+00 -9.33540334E-03 -3.57842091E-02  5.56878023E-02 -2.71390956E-02
  1.08574560E-02 -1.80079233E-02 -2.23641698E-01 -2.38105577E-01  1.09129734E+00
 -1.34366832E-02 -4.48302292E-03  9.15857233E-03  6.34823021E-03 -5.21518597E-03
 -2.35916959E-02  3.42012655E-02  1.75348953E-03  2.03561735E-02  4.93219387E-03
 -8.68759760E-04  1.09207501E-03 -1.19392270E-03 -4.13918172E-03 -1.66644805E-03
 -3.52855563E-03  4.92429216E-05  4.60001140E-03  1.01708249E-02 -1.48180953E-02
 -1.19130829E-01  1.04274966E+00  2.84622010E-02  3.96138795E-02 -1.07581670E-02
 -3.84610897E-02  1.73191618E-02  3.95743299E-03  3.37184392E-01  2.06043600E+00
 -1.06789996E-01  8.94408626E-03  1.78047442E-03  9.32851438E-03  2.23782987E-02
  5.29339218E-03 -3.19462474E-02  9.08050014E-03 -2.99331605E-02 -6.31470640E-02
  1.09979940E-02 -4.19404098E-05 -4.77832257E-04 -3.77910697E-03  5.34841288E-03
 -1.05304296E-03  1.89725984E-03 -3.53739083E-03  1.97408908E-02  1.51590240E-01
  2.04167087E-01 -2.61916734E-03  1.85801839E-02 -4.60219308E-04  1.51244813E-02
  3.96151172E-02  4.41339168E-01  2.40838754E-03  1.58299202E-02  7.06105170E-03
 -1.97412304E-02 -1.51594740E-01 -2.04175428E-01 -2.61938647E-03 -1.85804307E-02
 -4.60159707E-04 -1.51241948E-02 -3.96095952E-02 -4.41342474E-01  2.40808612E-03
 -1.58297350E-02  7.06159207E-03 -1.75438566E-03 -3.99648363E-03  4.13932095E-02
 -1.97453089E-01 -8.87565707E-01 -4.12630701E-02  1.26192361E-01 -4.37957443E-03
 -7.06958801E-02  3.25481397E-01  3.02327631E-02 -4.86157318E-01  9.31512254E-01
 -4.94537089E-01  5.04241205E-03 -4.62953763E-03  1.54831684E-03  1.45379953E-03
 -2.85089534E-03 -3.66258114E-03 -3.50706458E-03 -3.22944628E-03  1.76512133E-02
 -1.32555489E-02  3.89355535E-03 -1.73085729E-03 -1.98172157E-03 -1.72037865E-03
 -3.11268094E-04 -3.30020632E-03 -3.02912787E-03 -2.38122936E-02 -1.79333194E-02
 -5.73988389E-03 -7.64649686E-03  9.96437976E-04  2.17298774E-03  1.36075058E-02
  1.20609919E-01 -5.36450801E-01  1.06659330E-03 -1.87535834E-03  1.26305429E-02
 -8.51558635E-04  6.08179882E-02 -6.10165214E-01  8.83973071E-04 -1.26488842E-02
  1.25181984E-02 -4.19248018E-02 -9.11443946E-02 -1.30470221E+00 -5.09241055E-03
  1.91930478E-03 -1.09797711E-02  4.19247427E-02  9.11503984E-02  1.30466351E+00
 -5.09226903E-03 -1.91899960E-03 -1.09788979E-02  8.51335102E-04 -6.08180092E-02
  6.10171123E-01  8.84008412E-04  1.26489926E-02  1.25181860E-02 -8.03984386E-03
  3.06751686E-02 -4.79383005E-01  2.37754738E-03 -6.19363819E-03  9.06941577E-03
  8.03914277E-03 -3.06841206E-02  4.79455806E-01  2.37720448E-03  6.19372022E-03
  9.07070854E-03  1.04941015E-02  2.32231310E-02 -1.59359723E-03 -5.45405566E-01
 -8.44144159E-01  2.45931308E-02 -2.42181328E-02  7.15195214E-02 -9.58094418E-02
 -8.94851208E-02 -1.19079340E-02  2.42657919E+00  3.12994801E-01  1.52749907E+00
  5.78691733E-03  2.02711784E-02  4.55881119E-03 -6.73044332E-04 -5.91101606E-04
 -7.96559346E-02 -5.68435352E-02  5.99936108E-04  2.15414198E-02 -6.83122295E-03
 -1.31359371E-02  5.22127126E-04 -1.65761002E-03 -3.55992860E-03 -2.73329681E-03
  4.05375322E-03 -1.96738614E-03  1.04937196E-02  2.32223092E-02 -1.59440803E-03
 -5.45378431E-01 -8.44204377E-01 -2.45913108E-02 -2.42190146E-02 -7.15196018E-02
  9.58033225E-02 -8.94874177E-02  1.19157331E-02 -2.42654445E+00  3.12986135E-01
 -1.52752387E+00  5.78692474E-03  2.02710516E-02 -4.55865038E-03 -6.72964890E-04
  5.91300567E-04 -7.96553110E-02 -5.68468998E-02 -5.98989618E-04  2.15434266E-02
  6.83043887E-03  1.31359598E-02 -5.22269844E-04 -1.65761311E-03  3.56006284E-03
 -2.73334376E-03 -4.05391200E-03 -1.96731896E-03  5.31228232E-03  1.13864064E-02
 -1.20304681E-02 -4.00992298E-02  1.31362913E+00  3.93110635E-02 -8.52639328E-02
  2.66269229E-02  5.18138040E-02 -3.50076783E-02  7.63559488E-04  1.28853255E+00
 -1.84546917E+00 -9.88169395E-02 -7.00129837E-03 -8.68701813E-03  6.69582563E-03
 -8.74716845E-03  4.14734215E-03 -6.45544785E-03 -2.00017190E-02  1.86324612E-02
 -2.75874694E-02 -2.55787490E-02  2.12090398E-03 -2.22198642E-03  2.65111398E-04
 -2.12986701E-03 -2.52058868E-03  2.29612869E-03  1.59426045E-03 -7.16031834E-03
 -1.49899613E-02 -2.10723317E-02  4.05187187E-01 -3.68413760E-01  3.10479307E-03
 -9.59167054E-02 -3.02728000E-02  6.20495715E-02 -7.83397309E-02 -1.83870361E-02
 -1.24176327E+00 -1.50756100E+00  2.42242982E-01 -1.68271095E-03 -8.75223014E-03
 -3.01626282E-03  8.52054178E-03  1.27682756E-03  3.97235732E-02  2.83074276E-02
 -5.10216575E-03  2.71361590E-02 -4.25254450E-02  6.24644828E-03 -1.58540590E-03
  2.21443670E-03 -1.59254161E-03  5.61380737E-03 -3.20653548E-03 -7.47040519E-04
  5.76277804E-03 -7.06008302E-02  6.56628384E-02 -1.33195635E-02  1.18755882E-03
  9.66578744E-04 -6.23077845E-03 -1.52011876E-01  3.25400592E-01 -1.00793609E-02
  1.34414715E-03  1.87050411E-02  6.14897385E-04  2.23832416E-03 -3.97946531E-02
  3.04007187E-01  9.17429990E-01 -3.36857447E-02  1.82397507E-02  6.10599227E-02
 -7.30761317E-03 -1.18302790E-01  2.33665031E-02 -1.03850124E+00  4.09010519E-01
  8.68489772E-01 -2.61312307E-03  1.91557893E-03 -1.51944733E-03 -4.40025856E-03
  3.15766087E-03  1.97972523E-02 -6.67336837E-03  3.43048500E-02 -6.37955983E-03
  5.85150454E-03 -5.65764947E-03  2.03552250E-03 -2.92170653E-03 -1.77256286E-03
  6.33524498E-04 -1.98286793E-03  2.20599705E-03  6.14901472E-04  2.23833096E-03
 -3.97947699E-02  3.04006508E-01  9.17431511E-01  3.36845083E-02  1.82383065E-02
 -6.10588724E-02  7.30566406E-03 -1.18302215E-01 -2.33654675E-02  1.03848795E+00
  4.08981279E-01 -8.68473015E-01 -2.61346819E-03  1.91549189E-03  1.51956198E-03
 -4.40023526E-03 -3.15776913E-03  1.97970260E-02 -6.67332221E-03 -3.43045764E-02
 -6.37937068E-03 -5.85115492E-03  5.65762428E-03 -2.03547414E-03 -2.92163261E-03
  1.77252235E-03  6.33503161E-04  1.98281755E-03  2.20595963E-03  5.31245879E-03
  1.13867950E-02 -1.20311500E-02 -4.01025286E-02  1.31365194E+00 -3.93109127E-02
 -8.52639148E-02 -2.66277288E-02 -5.18162105E-02 -3.50091157E-02 -7.64079750E-04
 -1.28852236E+00 -1.84540359E+00  9.88050350E-02 -7.00110276E-03 -8.68695602E-03
 -6.69550076E-03 -8.74653524E-03 -4.14714005E-03 -6.45626487E-03 -2.00010987E-02
 -1.86330154E-02 -2.75895488E-02  2.55793147E-02 -2.12089384E-03  2.22196827E-03
  2.64955275E-04  2.12999958E-03 -2.52064177E-03 -2.29608898E-03  1.59415748E-03
  1.28701422E-02  1.30401193E-01 -1.36625771E-01 -6.86661399E-03  1.08673040E-03
  8.70430636E-03 -1.69329268E-02 -1.11885765E-01 -3.45828175E-01 -1.04493074E-02
 -1.12854355E-02  4.18596015E-03  1.28696815E-02  1.30396773E-01 -1.36628965E-01
  6.86649219E-03  1.08627509E-03 -8.70426599E-03 -1.69331826E-02 -1.11885873E-01
 -3.45849529E-01  1.04492917E-02 -1.12858878E-02 -4.18567714E-03 -7.16039226E-03
 -1.49901305E-02 -2.10706226E-02  4.05178210E-01 -3.68452739E-01 -3.10569283E-03
 -9.59138041E-02  3.02728336E-02 -6.20507263E-02 -7.83317011E-02  1.83876836E-02
  1.24174717E+00 -1.50753925E+00 -2.42243247E-01 -1.68249326E-03 -8.75223038E-03
  3.01624457E-03  8.52067071E-03 -1.27698441E-03  3.97231209E-02  2.83067755E-02
  5.10252747E-03  2.71367835E-02  4.25249116E-02 -6.24625502E-03  1.58538201E-03
  2.21433552E-03  1.59254525E-03  5.61374193E-03  3.20641885E-03 -7.47169098E-04
  5.76220169E-03 -7.06000818E-02  6.56580810E-02  1.33192465E-02  1.18731995E-03
 -9.66430145E-04 -6.23021301E-03 -1.52005916E-01  3.25392069E-01  1.00793218E-02
  1.34401642E-03 -1.87044787E-02  1.75338123E-02  9.88776059E-02 -5.65524806E-01
  8.05957309E-03 -1.04394633E-02 -1.27151132E-03 -1.35546375E-02 -1.82726393E-01
  1.34347871E+00 -1.62938016E-03 -1.34183038E-02  2.48581320E-02 -1.35536037E-02
 -1.82723921E-01  1.34351791E+00  1.62924334E-03 -1.34184294E-02 -2.48583914E-02
  1.75341175E-02  9.88770246E-02 -5.65497493E-01 -8.05965167E-03 -1.04390527E-02
  1.27180731E-03  2.88488374E-02  3.14805776E-01 -1.90451250E+00 -1.33454332E-02
  4.27853387E-03  4.14579423E-02  2.88492560E-02  3.14806213E-01 -1.90450317E+00
  1.33452435E-02  4.27879132E-03 -4.14578616E-02 -1.47250655E-03 -1.05265392E-03
 -4.58317728E-02  3.56761973E-01 -1.30784355E+00  5.45696382E-02 -5.86737422E-02
 -2.78967320E-02 -9.05063443E-02 -1.96907519E-01 -3.46781020E-02  2.56970250E-01
  5.47890411E-01 -7.19461330E-01  7.68864478E-03  3.00455934E-03  4.70688125E-03
  1.40315840E-02 -4.88186130E-03  1.35067956E-02  2.06475691E-02 -2.08886085E-02
  2.74697611E-02 -5.42631589E-02  2.92974352E-03  5.69561305E-03 -4.48462402E-04
 -2.64347009E-03  3.53401494E-04  1.63701521E-03  2.17274502E-03 -1.47245265E-03
 -1.05254713E-03 -4.58309776E-02  3.56754662E-01 -1.30786441E+00 -5.45702462E-02
 -5.86726960E-02  2.78964114E-02  9.05064965E-02 -1.96907190E-01  3.46745384E-02
 -2.56958401E-01  5.47887743E-01  7.19448843E-01  7.68857770E-03  3.00461036E-03
 -4.70683511E-03  1.40315569E-02  4.88184471E-03  1.35077802E-02  2.06485912E-02
  2.08876582E-02  2.74684594E-02  5.42632084E-02 -2.92973125E-03 -5.69551061E-03
 -4.48410756E-04  2.64339241E-03  3.53501445E-04 -1.63703156E-03  2.17258130E-03
 -2.92616714E-03 -7.31057602E-03  9.76313200E-03  8.41663832E-02  3.56353100E-01
  6.41368002E-02 -1.91916712E-02  3.45707040E-02 -4.58253713E-02  2.43033485E-02
  8.16598221E-03 -2.64867551E-01 -1.87232096E-01  3.72463165E-01 -4.09463778E-03
  1.12591192E-04  3.20025285E-03 -5.05948476E-03  6.27571475E-03  4.45475844E-02
 -4.92621841E-02  1.19110114E-02 -5.31204875E-02  3.62207720E-02 -5.33953060E-03
 -6.54669723E-04 -3.84080460E-03 -1.00220235E-03  7.08432893E-03 -5.03667379E-03
 -2.09633360E-03 -1.52968869E-02 -3.31339724E-02  2.05918782E-02  4.03251570E-01
  1.34839792E+00  8.29936159E-02 -2.63608504E-02 -3.80169876E-02  1.11126265E-01
 -3.44534958E-02 -5.02699412E-02  1.19736106E+00  1.05357973E+00 -3.44221108E-01
 -2.24052661E-03  4.69747169E-03 -3.07989140E-04 -4.52511378E-03 -9.10055253E-03
  5.11886317E-02 -1.92847152E-03  8.53380366E-03  3.70449032E-02 -3.37334643E-03
  5.79832596E-03 -7.54801036E-05  1.14015972E-03 -5.14139374E-03  2.02031357E-03
 -2.28090410E-04  2.10518902E-04  1.73279599E-02  6.29343712E-03  5.20308355E-01
 -4.99136591E-03  7.58076691E-03 -2.98106248E-03 -4.30432361E-03 -9.69774019E-02
  1.84779997E-01  5.93374543E-03  3.33754156E-03  1.11662359E-02  2.17242159E-03
  5.83506856E-03  3.10864134E-03 -7.07698637E-03 -1.54459753E+00  5.42133404E-02
  8.03637543E-03 -1.08751365E-01 -6.00091402E-03  1.38898901E-02 -8.10480305E-02
  1.58189329E+00  6.36735724E-01 -1.15188462E+00 -3.04215872E-04 -8.81569636E-03
 -3.12776980E-03 -2.52694192E-03  1.03989982E-02 -3.41593303E-03  2.81214405E-02
 -1.40022648E-02  2.65848519E-02  1.81835724E-02  6.46159223E-03 -4.27563307E-04
  6.69229095E-03  9.01391637E-04 -3.44125972E-03  1.26704547E-04  1.88251955E-03
  2.17244476E-03  5.83509655E-03  3.10987555E-03 -7.08719756E-03 -1.54459016E+00
 -5.42135741E-02  8.03721383E-03  1.08751020E-01  5.99968659E-03  1.38920542E-02
  8.10486305E-02 -1.58188639E+00  6.36734527E-01  1.15186978E+00 -3.04002311E-04
 -8.81547638E-03  3.12757804E-03 -2.52712868E-03 -1.03989634E-02 -3.41632724E-03
  2.81208491E-02  1.40026302E-02  2.65844534E-02 -1.81825108E-02 -6.46180285E-03
  4.27657261E-04  6.69226733E-03 -9.01393117E-04 -3.44123481E-03 -1.26582117E-04
  1.88245254E-03 -2.92621725E-03 -7.31067019E-03  9.76242742E-03  8.41739732E-02
  3.56325976E-01 -6.41372230E-02 -1.91917537E-02 -3.45703468E-02  4.58224443E-02
  2.43022731E-02 -8.16707771E-03  2.64876630E-01 -1.87245050E-01 -3.72449175E-01
 -4.09477056E-03  1.12607577E-04 -3.20020140E-03 -5.05948937E-03 -6.27582014E-03
  4.45474197E-02 -4.92621398E-02 -1.19109469E-02 -5.31198202E-02 -3.62191648E-02
  5.33955178E-03  6.54666068E-04 -3.84076092E-03  1.00220215E-03  7.08431293E-03
  5.03659055E-03 -2.09642672E-03  1.17445046E-02 -9.97180716E-02  7.94000125E-02
  1.19604342E-02 -1.30956063E-02 -2.02195967E-03 -2.92353895E-03 -1.36251490E-01
  4.57030731E-01  3.40924688E-03 -1.32863254E-02  1.37745103E-02  1.17445015E-02
 -9.97178666E-02  7.93952663E-02 -1.19604043E-02 -1.30953807E-02  2.02207177E-03
 -2.92314251E-03 -1.36251545E-01  4.57045114E-01 -3.40938784E-03 -1.32863847E-02
 -1.37745947E-02 -1.52967881E-02 -3.31337651E-02  2.05922416E-02  4.03244795E-01
  1.34842028E+00 -8.29925538E-02 -2.63614073E-02  3.80158467E-02 -1.11125033E-01
 -3.44556196E-02  5.02686549E-02 -1.19736986E+00  1.05357141E+00  3.44218871E-01
 -2.24048059E-03  4.69768324E-03  3.07944309E-04 -4.52510401E-03  9.10059587E-03
  5.11882242E-02 -1.92952845E-03 -8.53355516E-03  3.70449317E-02  3.37289261E-03
 -5.79822591E-03  7.55067481E-05  1.14010519E-03  5.14138464E-03  2.02017338E-03
  2.28112894E-04  2.10523323E-04  1.73282899E-02  6.29690750E-03  5.20310532E-01
  4.99115844E-03  7.58054171E-03  2.98103256E-03 -4.30427834E-03 -9.69747681E-02
  1.84772146E-01 -5.93399956E-03  3.33749939E-03 -1.11659556E-02 -2.20202744E-02
 -7.32900826E-02 -1.34843004E-01  1.03685977E-02  8.95822721E-04 -2.35971487E-04
  5.92616466E-04  2.62433752E-01 -1.43551721E+00 -1.46752481E-03  1.24745210E-02
 -2.96814334E-02  5.91902913E-04  2.62429107E-01 -1.43552361E+00  1.46773264E-03
  1.24746859E-02  2.96810976E-02 -2.20203304E-02 -7.32902555E-02 -1.34838882E-01
 -1.03686172E-02  8.95863153E-04  2.35785929E-04  3.15269344E-02  8.61874942E-02
  1.07631040E+00 -3.60981950E-03 -1.73808622E-03 -9.77118400E-03  3.15270469E-02
  8.61892303E-02  1.07631132E+00  3.60976330E-03 -1.73806268E-03  9.77103831E-03
  5.12809003E-03  1.14033350E-02 -4.58538956E-02  6.54635414E-02  3.90328169E+00
 -6.71373700E-04 -1.76386636E-02 -2.55495566E-02 -6.28289782E-02  8.47850659E-02
 -2.71729399E-02  1.29237042E+00  2.07187821E-01 -1.21854273E+00 -3.51271904E-03
  4.62778924E-03 -6.89990159E-04  6.59740103E-03 -1.60663258E-03  8.83604409E-03
 -1.09548561E-02 -3.65369798E-02 -3.74073983E-03 -2.44232585E-03  7.95749021E-03
  4.66432829E-03 -4.70690864E-04  1.06149120E-03 -6.20140696E-03  1.80988919E-03
  3.31216131E-03 -5.12820682E-03 -1.14035702E-02  4.58537083E-02 -6.54579366E-02
 -3.90327800E+00 -6.71200605E-04  1.76392466E-02 -2.55496302E-02 -6.28295476E-02
 -8.47822979E-02 -2.71735717E-02  1.29237662E+00 -2.07193130E-01 -1.21854028E+00
  3.51263008E-03 -4.62795056E-03 -6.90014702E-04 -6.59750288E-03 -1.60660347E-03
 -8.83584568E-03  1.09549988E-02 -3.65368876E-02  3.74055512E-03 -2.44218603E-03
  7.95746021E-03  4.66428115E-03  4.70650486E-04  1.06146395E-03  6.20137772E-03
  1.80989949E-03 -3.31216814E-03 -1.12783349E-02 -2.43183251E-02 -7.01543128E-03
  5.57076224E-01 -6.16303279E-01  1.49092473E-02  2.28562550E-02  6.00414585E-02
 -2.47276590E-02  6.23057023E-02 -1.32001199E-02 -7.57731945E-01 -1.54117792E-01
  6.22253441E-01 -4.30626062E-03  8.25616313E-03  3.00546206E-03 -2.31519248E-03
  1.52808389E-03  3.91290129E-02 -4.84778084E-02 -4.14906987E-02 -7.57082311E-03
  4.02414519E-02 -4.83686361E-03 -3.08186633E-03 -4.14879670E-03  3.01231775E-03
  1.84442202E-03 -3.27355272E-03 -7.72515090E-05 -9.44507561E-03 -1.99493485E-02
 -4.82685231E-02  6.56315902E-01 -5.99933591E-02  8.57178793E-02  5.15380576E-02
 -1.03158705E-01  9.08349776E-02  5.93462573E-02 -4.72542297E-02  2.05716566E-01
  9.12875196E-01 -7.70175040E-01 -3.14221639E-03 -6.47975834E-03  7.78257549E-03
 -8.91835984E-03 -3.59405340E-04  4.00310452E-02  6.44997008E-02 -1.11631237E-02
  2.04348559E-02 -5.80257698E-02  1.33223411E-02 -4.12022856E-03  6.33752987E-03
 -5.41173042E-03  4.42638932E-03 -2.21364911E-03  6.53178441E-04 -1.36174339E-02
 -2.08922842E-01 -9.17632284E-02 -1.70565993E-02  1.19008823E-02 -4.83822864E-03
  1.76434939E-03 -3.09138056E-01  1.50772916E+00 -1.84972464E-02  1.94621123E-02
  3.60024253E-02  4.93555048E-03  1.05109847E-02 -2.81563617E-02  6.55606205E-03
  1.20931040E+00  4.78926823E-02  7.27557160E-02  5.18105153E-02 -5.99212351E-02
 -1.24063241E-02 -2.83267691E-03  2.16899659E+00  5.30028995E-01  6.27155236E-01
 -6.28670393E-03 -1.68355333E-02 -6.42624891E-03  9.56106176E-03  7.06566004E-03
  4.09188015E-02 -2.17321153E-02  1.49259672E-02 -2.98118682E-02  9.42708476E-03
 -7.06871082E-03  3.57047618E-03 -6.86572240E-03  1.75702119E-04 -3.27400294E-03
 -1.79732814E-03  3.12453084E-03 -4.93568410E-03 -1.05112813E-02  2.81556744E-02
 -6.54757477E-03 -1.20930061E+00  4.78929225E-02 -7.27559655E-02  5.18096820E-02
 -5.99215048E-02  1.24066534E-02 -2.83417672E-03  2.16900630E+00 -5.30038055E-01
  6.27170903E-01  6.28691115E-03  1.68356558E-02 -6.42610051E-03 -9.56080386E-03
  7.06586478E-03 -4.09193979E-02  2.17308307E-02  1.49250245E-02  2.98112576E-02
  9.42814118E-03 -7.06872668E-03  3.57041497E-03  6.86543738E-03  1.75637156E-04
  3.27410746E-03 -1.79745113E-03 -3.12462798E-03  1.12782576E-02  2.43181868E-02
  7.01501364E-03 -5.57069804E-01  6.16284743E-01  1.49094367E-02 -2.28551134E-02
  6.00419832E-02 -2.47269252E-02 -6.23029749E-02 -1.32000410E-02 -7.57728825E-01
  1.54119388E-01  6.22245350E-01  4.30633081E-03 -8.25616281E-03  3.00541688E-03
  2.31520955E-03  1.52810592E-03 -3.91294922E-02  4.84780059E-02 -4.14908599E-02
  7.57104337E-03  4.02413987E-02 -4.83691279E-03 -3.08185957E-03  4.14879687E-03
  3.01230155E-03 -1.84442733E-03 -3.27356218E-03  7.72363202E-05  8.13596574E-03
  1.03692785E-01  5.62807453E-01 -7.63145753E-03  5.86360667E-03 -9.09031422E-04
  1.19717512E-02  2.01828706E-01 -9.97994057E-01 -1.64704842E-02  8.90374680E-03
 -2.10384704E-02 -8.13622415E-03 -1.03695203E-01 -5.62805898E-01 -7.63159178E-03
 -5.86359201E-03 -9.08874977E-04 -1.19712861E-02 -2.01824099E-01  9.97998906E-01
 -1.64705221E-02 -8.90366352E-03 -2.10382188E-02  9.44517904E-03  1.99495711E-02
  4.82683947E-02 -6.56316852E-01  5.99897848E-02  8.57189036E-02 -5.15376635E-02
 -1.03158782E-01  9.08364435E-02 -5.93449718E-02 -4.72554175E-02  2.05721841E-01
 -9.12877208E-01 -7.70183766E-01  3.14206212E-03  6.47963821E-03  7.78265396E-03
  8.91822702E-03 -3.59532551E-04 -4.00305626E-02 -6.44989953E-02 -1.11631530E-02
 -2.04346672E-02 -5.80257258E-02  1.33223236E-02 -4.12028688E-03 -6.33744110E-03
 -5.41179274E-03 -4.42639226E-03 -2.21366278E-03 -6.53232382E-04  1.36171212E-02
  2.08922985E-01  9.17568993E-02 -1.70567365E-02 -1.19007055E-02 -4.83846528E-03
 -1.76477166E-03  3.09134206E-01 -1.50773366E+00 -1.84971634E-02 -1.94620140E-02
  3.60022353E-02 -8.81770747E-03  2.41044867E-02 -3.49749148E-01  7.63074865E-03
 -6.31416108E-03 -1.69267074E-03  5.47603371E-03  3.65732179E-01 -1.05412027E+00
  1.94502828E-02 -3.55128394E-03 -3.28241790E-02 -5.47601223E-03 -3.65737879E-01
  1.05412529E+00  1.94502757E-02  3.55116265E-03 -3.28247605E-02  8.81754698E-03
 -2.41081098E-02  3.49758072E-01  7.63103822E-03  6.31450176E-03 -1.69239421E-03
 -1.18486261E-03  1.66616840E-01 -6.22958991E-01  8.05927969E-03  5.92461650E-03
  1.74907481E-02  1.18458245E-03 -1.66618034E-01  6.22955667E-01  8.05918559E-03
 -5.92463121E-03  1.74908151E-02 -1.33072919E-05  7.25056624E-04 -3.18617027E-02
  4.20238473E-01 -5.53702105E+00 -2.67823751E-03  6.13049122E-02  2.39832640E-02
  8.77650371E-02  6.63834187E-02 -3.09882681E-02 -1.71028434E+00 -5.51333606E-01
  1.70290816E+00 -5.52548334E-03 -1.81588405E-03 -2.63326033E-03  4.10974851E-03
 -1.33106234E-03  7.74414199E-03 -4.56566203E-02  2.65068636E-02 -8.56774572E-04
 -1.86225867E-02 -8.03519143E-05  5.03646464E-05  1.00521811E-03 -2.52735402E-04
  2.53317471E-03  1.95652413E-03 -5.80142021E-03  1.29083642E-05 -7.25792196E-04
  3.18598417E-02 -4.20222518E-01  5.53710514E+00 -2.67798003E-03 -6.13043624E-02
  2.39834171E-02  8.77728274E-02 -6.63770476E-02 -3.09898870E-02 -1.71022861E+00
  5.51375378E-01  1.70302217E+00  5.52570534E-03  1.81624767E-03 -2.63358984E-03
 -4.10924808E-03 -1.33099964E-03 -7.74124019E-03  4.56555687E-02  2.65094136E-02
  8.54104781E-04 -1.86198649E-02 -8.06450785E-05  4.99326923E-05 -1.00529405E-03
 -2.52683988E-04 -2.53320062E-03  1.95621143E-03  5.80128360E-03  8.61016042E-03
  1.89737252E-02 -6.55271015E-03 -2.73100013E-01 -5.05029586E-01 -3.07067020E-03
 -9.62599673E-02 -1.64036227E-02  1.16690707E-01 -2.03378369E-01  1.24286521E-02
 -2.09209835E-01 -5.39857880E-01 -4.95424189E-01 -6.54382885E-06  4.57983253E-03
 -9.23275075E-03  3.39958607E-03  2.46130345E-03 -3.57829957E-02  2.60176595E-02
  4.04789841E-03 -8.51505112E-03 -1.80638401E-02  6.10447820E-03  2.55297137E-03
 -4.03197072E-04 -3.57110135E-03 -1.63881500E-03  1.88703679E-03  1.76445087E-03
  9.59449526E-04  1.41807037E-03  3.94256872E-02 -4.36531004E-01  2.94098751E+00
 -9.53224650E-03 -2.06498773E-02 -4.00901156E-02  7.38277574E-02  1.26500994E-02
  5.69912383E-02  1.16528334E+00 -1.15036708E+00 -1.59682053E+00  1.04938755E-02
  1.43445428E-02  4.26986633E-03  1.63783333E-02  1.51104191E-04 -3.03437166E-02
 -3.71052808E-02  4.53505290E-02  1.05318902E-04  1.57899809E-02 -3.05360721E-03
 -3.54608377E-03 -7.25894712E-04  3.24559933E-03 -3.13332730E-03  2.31767768E-03
 -1.50341972E-03  4.78971987E-02  3.57884192E-01 -1.95978949E-01  1.96449988E-02
 -2.64863896E-02 -3.27484415E-05  1.99508641E-02  5.19731650E-02  1.22728455E+00
  1.15683157E-02 -1.84469340E-03  7.23968072E-03 -1.22181431E-02 -2.65072252E-02
  1.54911517E-02  2.90975344E-01 -1.05903157E+00  1.56705319E-01 -2.27563194E-02
  1.14301963E-01  2.52445429E-01  1.36517717E-03  1.47425027E-01  1.82419693E+00
  1.06812562E+00  1.28079976E+00  9.58567824E-04 -1.15439355E-02  1.16417246E-03
 -1.95262195E-02  2.57299996E-03 -1.64466196E-02  2.73751550E-02 -6.07942960E-03
 -1.07944800E-02 -1.49430709E-02  1.78363423E-03  2.73321439E-03 -7.01043482E-04
  1.37788542E-03 -1.25652087E-03  3.56925063E-03 -4.35600036E-03  1.22172619E-02
  2.65053910E-02 -1.54965045E-02 -2.90905057E-01  1.05900107E+00  1.56702906E-01
  2.27556009E-02  1.14298894E-01  2.52433196E-01 -1.36353274E-03  1.47421018E-01
  1.82421961E+00 -1.06812566E+00  1.28092894E+00 -9.57976980E-04  1.15453035E-02
  1.16494774E-03  1.95273762E-02  2.57326158E-03  1.64448541E-02 -2.73813936E-02
 -6.08183451E-03  1.07912880E-02 -1.49385557E-02  1.78398584E-03  2.73289099E-03
  7.00052429E-04  1.37781255E-03  1.25703978E-03  3.56904626E-03  4.35551360E-03
 -8.61087033E-03 -1.89751919E-02  6.54997931E-03  2.73157445E-01  5.04789145E-01
 -3.07176459E-03  9.62634965E-02 -1.64022872E-02  1.16695569E-01  2.03387293E-01
  1.24312914E-02 -2.09079763E-01  5.39804270E-01 -4.95410902E-01  5.64269648E-06
 -4.57936053E-03 -9.23330035E-03 -3.39976424E-03  2.46124609E-03  3.57859256E-02
 -2.60214042E-02  4.04962286E-03  8.51542456E-03 -1.80636861E-02  6.10494743E-03
  2.55305548E-03  4.03193634E-04 -3.57137191E-03  1.63905778E-03  1.88727035E-03
 -1.76465360E-03 -9.10631533E-03 -1.40093361E-01  3.42668762E-01  1.59501115E-02
  3.23136462E-03 -6.92307444E-03  1.11027919E-02 -1.94614477E-02  7.62590033E-01
  9.34611810E-04 -7.71314837E-03  9.30565343E-03  9.10505969E-03  1.40073912E-01
 -3.42679976E-01  1.59481911E-02 -3.23235551E-03 -6.92328669E-03 -1.11044117E-02
  1.94535268E-02 -7.62575169E-01  9.34068535E-04  7.71224082E-03  9.30510746E-03
 -9.59764283E-04 -1.41863367E-03 -3.94292191E-02  4.36567932E-01 -2.94090432E+00
 -9.52857660E-03  2.06493551E-02 -4.00889294E-02  7.38319347E-02 -1.26591155E-02
  5.69870296E-02  1.16524006E+00  1.15037973E+00 -1.59685437E+00 -1.04942094E-02
 -1.43450458E-02  4.26989310E-03 -1.63793637E-02  1.50968502E-04  3.03476562E-02
  3.71069514E-02  4.53495978E-02 -1.02478103E-04  1.57922424E-02 -3.05429000E-03
 -3.54593010E-03  7.26447296E-04  3.24563215E-03  3.13317784E-03  2.31774868E-03
  1.50301824E-03 -4.78993128E-02 -3.57887812E-01  1.95967340E-01  1.96446525E-02
  2.64869244E-02 -3.28976436E-05 -1.99509714E-02 -5.19927879E-02 -1.22726640E+00
  1.15694927E-02  1.84532056E-03  7.23781920E-03  3.76270175E-02  4.90957920E-02
  6.38971730E-01  1.47200159E-02  1.86561047E-02  5.24879491E-03 -9.03413611E-03
 -1.21930153E-01 -9.89992898E-01  6.99003234E-03  9.78967954E-03  3.81412769E-03
  9.03312082E-03  1.21902155E-01  9.89949522E-01  6.98980984E-03 -9.78890546E-03
  3.81108956E-03 -3.76284364E-02 -4.91164967E-02 -6.38952147E-01  1.47215157E-02
 -1.86543639E-02  5.25055634E-03  1.67413718E-02  2.37622047E-02  3.35716061E-01
  2.27349611E-03 -1.35698162E-03 -2.05559143E-03 -1.67401571E-02 -2.37604126E-02
 -3.35628759E-01  2.27365141E-03  1.35677813E-03 -2.05476097E-03  6.74934762E-03
  1.27175907E-02  3.17245459E-02 -3.37983371E-01 -1.23919478E+00  1.27908554E-02
 -1.86174099E-02  1.11566531E-02  1.09938582E-01 -1.19407257E-01 -2.26748900E-02
  1.09737098E+00 -5.20636435E-01  1.71353808E+00 -3.42899852E-03 -4.31858492E-03
 -3.20793940E-03 -7.21029462E-03 -3.02947732E-04 -3.93530968E-02  2.64862462E-03
  3.74588949E-02  2.99932687E-02  3.79802965E-02 -6.14019507E-03 -4.89811941E-03
  6.75401595E-04  6.39021084E-04 -9.00588914E-05 -4.34264410E-03  1.41928821E-03
  6.74952147E-03  1.27179191E-02  3.17259904E-02 -3.38009429E-01 -1.23880596E+00
 -1.27921578E-02 -1.86210176E-02 -1.11548021E-02 -1.09936349E-01 -1.19411054E-01
  2.26720174E-02 -1.09752014E+00 -5.20599313E-01 -1.71341410E+00 -3.42884942E-03
 -4.31812872E-03  3.20798072E-03 -7.21029232E-03  3.03066448E-04 -3.93525498E-02
  2.65108745E-03 -3.74576440E-02  2.99926632E-02 -3.79825195E-02  6.14009392E-03
  4.89807489E-03  6.75404768E-04 -6.39027491E-04 -9.03138035E-05  4.34273459E-03
  1.41952341E-03  1.10366621E-02  2.27040708E-02  4.09321423E-02 -8.53295031E-01
  3.25240110E+00 -9.88310267E-03 -4.62323216E-02  2.39004650E-02  7.68682275E-02
 -1.40357105E-01  3.95182411E-02  1.89125423E+00  4.81701145E-01  3.23791737E-01
  1.31472993E-02 -7.23333479E-03 -6.80019160E-03  1.76431909E-03 -1.66831874E-04
 -4.14860903E-02  4.94105340E-02  2.13493701E-02  3.39002098E-03 -4.60965919E-03
  6.41934447E-03  1.20144279E-03  1.01267125E-03 -3.27038746E-03 -3.06082435E-03
  3.46133232E-03  3.11623360E-03  3.24032310E-03  5.61747650E-03  4.21858304E-02
 -4.51129324E-01 -7.92151086E-01  5.76087758E-02  7.42452798E-03  3.94574403E-03
  8.88969707E-02  1.03181045E-01 -5.96476911E-02 -6.10408802E-01 -4.61291722E-01
 -6.44615940E-01  3.28692898E-03  8.07538197E-03 -1.79783190E-03  1.54248338E-02
 -3.00213975E-03 -4.73824578E-02 -2.47709664E-02 -1.71646575E-03 -5.39176768E-02
  2.60156847E-02 -7.67833730E-03  1.04914924E-03 -6.07840027E-03  1.03670188E-03
  1.96407020E-03  6.83543795E-04  5.06704073E-03  3.62263295E-02  1.03242247E-01
  1.63661986E-01 -2.75881002E-03 -8.63727961E-03 -1.15931750E-03 -2.17309762E-03
  2.14379035E-01 -4.07929097E-02  1.69961871E-02 -1.00623194E-02 -1.91827563E-02
  1.34438077E-02  2.84512886E-02  6.30513964E-02 -9.28246901E-01  1.73235103E-01
 -3.22735099E-02  1.85662330E-02 -4.10784636E-02 -1.77593813E-01 -2.82352280E-02
 -5.27710080E-02  4.45311271E-01  2.41166353E-01  1.70547122E+00 -8.68441069E-03
 -1.96820546E-02  8.96126218E-03 -1.71414272E-02  4.88976570E-03  1.91083537E-02
  8.63784803E-02 -3.98884893E-02  5.03109998E-02  6.52506192E-02  4.86263260E-03
 -3.89815364E-03  1.42619996E-02 -1.09806254E-03 -5.93480993E-03 -3.63393217E-03
  7.06806725E-03  1.34446122E-02  2.84529947E-02  6.30514548E-02 -9.28276073E-01
  1.73373324E-01  3.22864564E-02  1.85664618E-02  4.10868345E-02  1.77614232E-01
 -2.82357472E-02  5.27825657E-02 -4.45158228E-01  2.41029488E-01 -1.70538284E+00
 -8.68442764E-03 -1.96808953E-02 -8.96144886E-03 -1.71401769E-02 -4.88956528E-03
  1.91097428E-02  8.63762563E-02  3.98880964E-02  5.03116172E-02 -6.52518930E-02
 -4.86275055E-03  3.89844209E-03  1.42620029E-02  1.09800025E-03 -5.93453142E-03
  3.63424243E-03  7.06833733E-03  1.10359960E-02  2.27026211E-02  4.09317154E-02
 -8.53264673E-01  3.25240749E+00  9.88046000E-03 -4.62286892E-02 -2.39022668E-02
 -7.68661917E-02 -1.40348523E-01 -3.95182922E-02 -1.89127399E+00  4.81723457E-01
 -3.23845692E-01  1.31472351E-02 -7.23374515E-03  6.79949688E-03  1.76410518E-03
  1.66980794E-04 -4.14832752E-02  4.94093890E-02 -2.13498610E-02  3.39011110E-03
  4.60904918E-03 -6.41884304E-03 -1.20121239E-03  1.01264317E-03  3.27014684E-03
 -3.06076740E-03 -3.46132820E-03  3.11607856E-03  1.93522904E-02  2.67238633E-01
  1.17551973E-01 -2.63226350E-02  1.38599790E-02 -4.24494062E-03  2.62365993E-02
  1.28735609E-01 -6.58379625E-02 -8.20826134E-03  1.10660479E-02 -7.58048027E-03
  1.93529280E-02  2.67247994E-01  1.17531293E-01  2.63236517E-02  1.38598113E-02
  4.24452149E-03  2.62356134E-02  1.28736519E-01 -6.59120642E-02  8.20825987E-03
  1.10666576E-02  7.58132652E-03  3.24025499E-03  5.61736221E-03  4.21840995E-02
 -4.51105449E-01 -7.92365578E-01 -5.76076368E-02  7.42437607E-03 -3.94982047E-03
 -8.88884929E-02  1.03179094E-01  5.96503205E-02  6.10515863E-01 -4.61240560E-01
  6.44493124E-01  3.28636643E-03  8.07417587E-03  1.79826201E-03  1.54239749E-02
  3.00202664E-03 -4.73806284E-02 -2.47684351E-02  1.72025939E-03 -5.39176381E-02
 -2.60142027E-02  7.67829835E-03 -1.04951771E-03 -6.07835392E-03 -1.03644250E-03
  1.96433780E-03 -6.83310899E-04  5.06713955E-03  3.62228795E-02  1.03216659E-01
  1.63670065E-01  2.76020193E-03 -8.63566305E-03  1.15929833E-03 -2.17430227E-03
  2.14379566E-01 -4.08975875E-02 -1.69952562E-02 -1.00624638E-02  1.91836655E-02
  2.13744957E-02  3.02891836E-01 -3.34405244E-01  2.35880735E-02 -2.42181380E-02
  2.27991446E-02  1.34317717E-02  3.97448707E-01  6.28922457E-01 -3.88585324E-03
 -1.02418690E-02 -4.21341187E-02  1.34325454E-02  3.97459985E-01  6.29015658E-01
  3.88653456E-03 -1.02421386E-02  4.21343525E-02  2.13722658E-02  3.02890169E-01
 -3.34422282E-01 -2.35869611E-02 -2.42195780E-02 -2.27985994E-02 -1.76641316E-02
 -3.60985696E-03 -1.44367762E+00  1.72943079E-03  3.59716265E-03  1.59920745E-02
 -1.76652434E-02 -3.60836365E-03 -1.44371230E+00 -1.72977831E-03  3.59747982E-03
 -1.59926111E-02  7.86375800E-03  1.83380511E-02 -1.31395056E-01  8.90860185E-01
 -3.14166844E-01  6.22498643E-02  1.52827712E-02  1.44946756E-02  1.90373696E-01
  1.13549865E-01 -8.47972727E-02  2.18738410E+00 -1.11008180E+00 -4.31024937E-01
 -1.85065343E-02  1.54184893E-02 -1.06525340E-02  1.84063360E-02 -9.81694761E-03
  4.42943083E-02 -8.55036885E-02 -4.47008620E-03  5.99124076E-02 -4.66113588E-03
  1.38778194E-02  6.06965407E-03  2.97821428E-03 -5.76980393E-03 -5.07805482E-03
  5.28378597E-03 -1.87044107E-03 -7.86370196E-03 -1.83379153E-02  1.31394741E-01
 -8.90855191E-01  3.14069784E-01  6.22478275E-02 -1.52818896E-02  1.44947464E-02
  1.90367826E-01 -1.13547219E-01 -8.47969681E-02  2.18734952E+00  1.11004880E+00
 -4.31065289E-01  1.85063955E-02 -1.54189648E-02 -1.06525267E-02 -1.84063705E-02
 -9.81685653E-03 -4.42944801E-02  8.55042850E-02 -4.47046182E-03 -5.99124071E-02
 -4.66148400E-03  1.38779700E-02  6.06955122E-03 -2.97828175E-03 -5.76987196E-03
  5.07800833E-03  5.28397302E-03  1.87045249E-03 -1.02115815E-02 -2.22778561E-02
 -3.03868462E-03  4.82018692E-01  1.22126950E-01  1.38304099E-01 -1.27660382E-01
  7.39419083E-02  1.82283852E-01 -2.33956552E-01  8.68086500E-02  5.50564708E-01
 -5.80911310E-01  3.78139721E-01  2.84842814E-04  4.53773035E-03  5.32897288E-03
  8.77859554E-04 -3.48800815E-04  3.01664420E-02 -4.93843812E-02  3.53279495E-03
 -4.23833392E-02  2.86132535E-02 -5.88979235E-03 -1.21834786E-03 -4.75811714E-03
 -3.52462011E-04  2.57486040E-03  1.91935313E-03  1.01764762E-04 -7.80892445E-04
 -1.68925498E-03  1.77039126E-02 -1.22724527E-01 -2.65587195E-01 -6.72740320E-02
 -4.87143494E-02  1.19329610E-02 -1.10136025E-01 -4.87878944E-02  3.44938212E-02
 -7.07003112E-01 -1.19863265E+00  6.49689696E-01  5.36735532E-03 -1.16795881E-02
 -5.51394833E-03  8.81359251E-03  6.61553767E-03 -1.26791933E-02  1.69061397E-02
 -3.21015642E-02  6.54919408E-03 -6.11808689E-02 -2.72966966E-03  2.40718882E-04
  1.77473595E-03 -1.04723663E-03  1.68196727E-03 -3.13284871E-03 -2.00941472E-03
 -9.15181357E-03 -2.07413269E-02 -9.73773049E-02 -3.94176840E-03 -8.52089602E-03
 -3.78054408E-04  5.86675516E-03  1.21656236E-02 -3.22564262E-01 -1.50104830E-02
 -7.56571465E-03 -4.04968785E-03 -1.45894528E-03 -3.56693340E-03 -4.87343308E-03
 -1.82556316E-02  1.53448382E+00 -8.73663805E-02 -4.88767387E-02 -2.31231802E-03
 -1.39488323E-01 -5.03628276E-02  5.55569687E-02 -7.87265309E-01 -1.36448480E+00
 -2.17720761E-01 -1.53439865E-03  9.40351153E-03  3.17391333E-03 -2.84170580E-03
 -5.58247313E-04 -3.73570537E-03  1.95726101E-02 -1.45980719E-03  2.11110301E-02
  1.10782073E-02 -8.31779485E-04  2.03220636E-03  6.23127706E-04  1.74922903E-03
  1.27414740E-03  2.68642468E-03 -2.78523537E-03  1.45907436E-03  3.56715850E-03
  4.87413002E-03  1.82455833E-02 -1.53445475E+00 -8.73644303E-02  4.88771551E-02
 -2.31271952E-03 -1.39479419E-01  5.03649691E-02  5.55584647E-02 -7.87300675E-01
  1.36447713E+00 -2.17733007E-01  1.53448382E-03 -9.40419589E-03  3.17403329E-03
  2.84158224E-03 -5.58997194E-04  3.73672730E-03 -1.95712700E-02 -1.46067062E-03
 -2.11113671E-02  1.10793000E-02 -8.31832318E-04  2.03203485E-03 -6.23231975E-04
  1.74918256E-03 -1.27412131E-03  2.68627737E-03  2.78535332E-03  1.02118219E-02
  2.22783462E-02  3.04074323E-03 -4.82044451E-01 -1.21987607E-01  1.38304671E-01
  1.27659433E-01  7.39414396E-02  1.82283967E-01  2.33951831E-01  8.68073778E-02
  5.50490289E-01  5.80921721E-01  3.78118119E-01 -2.84239964E-04 -4.53791751E-03
  5.32886528E-03 -8.77978674E-04 -3.48744274E-04 -3.01676101E-02  4.93854775E-02
  3.53224539E-03  4.23850765E-02  2.86126276E-02 -5.89003141E-03 -1.21841517E-03
  4.75829230E-03 -3.52433236E-04 -2.57490859E-03  1.91927717E-03 -1.01562586E-04
  1.92461780E-02  1.54111269E-01 -1.01707775E-02 -6.68151512E-03  9.00964485E-03
  5.10248932E-03 -1.39243914E-02  8.07869348E-02 -8.71810081E-01 -7.83144844E-03
  1.08386317E-02 -1.51878519E-02 -1.92463552E-02 -1.54110294E-01  1.01716615E-02
 -6.68095305E-03 -9.00925373E-03  5.10300700E-03  1.39264096E-02 -8.07754827E-02
  8.71814515E-01 -7.83132072E-03 -1.08386038E-02 -1.51872079E-02  7.80567593E-04
  1.68856790E-03 -1.77051087E-02  1.22745168E-01  2.65531930E-01 -6.72766902E-02
  4.87158631E-02  1.19328088E-02 -1.10143568E-01  4.87917503E-02  3.44949731E-02
 -7.06960111E-01  1.19862999E+00  6.49673786E-01 -5.36766003E-03  1.16794663E-02
 -5.51359870E-03 -8.81303177E-03  6.61546342E-03  1.26788730E-02 -1.69056815E-02
 -3.21024739E-02 -6.55173656E-03 -6.11812382E-02 -2.72975500E-03  2.40812793E-04
 -1.77459488E-03 -1.04731128E-03 -1.68181853E-03 -3.13282240E-03  2.00975097E-03
  9.15287190E-03  2.07444244E-02  9.73878371E-02 -3.94137632E-03  8.52088572E-03
 -3.78384241E-04 -5.86842090E-03 -1.21730718E-02  3.22551728E-01 -1.50106431E-02
  7.56554833E-03 -4.05001940E-03  1.36686198E-02  5.02513660E-02  7.41822041E-01
 -3.44847997E-03  3.25378239E-03 -1.73581933E-03  6.31434238E-03  9.21657103E-02
  7.19242731E-01 -6.22086320E-03  3.87574985E-03  1.71645468E-03 -6.31340841E-03
 -9.21664982E-02 -7.19236315E-01 -6.22067120E-03 -3.87533039E-03  1.71614926E-03
 -1.36696026E-02 -5.02575332E-02 -7.41815531E-01 -3.44901172E-03 -3.25328298E-03
 -1.73590687E-03  2.39509749E-02  3.09219836E-01 -6.53775862E-01  2.59198098E-02
  1.22547963E-02  2.76720453E-02 -2.39512619E-02 -3.09219378E-01  6.53746877E-01
  2.59196101E-02 -1.22548904E-02  2.76717629E-02 -1.56431361E-03 -1.16679715E-03
 -5.43580514E-02  4.18117182E-01 -1.89264005E+00  3.03537518E-02  6.64716372E-02
  1.40512006E-02  2.62901725E-02  2.57682874E-01  1.37021372E-02  4.23184953E-01
 -8.59887927E-01  1.47952789E-01  2.60103162E-04 -2.35978701E-03 -1.35543907E-03
  1.73436623E-03 -2.32375678E-03  5.63319072E-03  7.98818793E-03 -1.45259614E-02
  8.95608433E-03  9.82490365E-04  3.70402021E-04  3.07659448E-03 -1.25379753E-03
 -2.75658924E-05  2.07025299E-04 -2.06371556E-03  6.44967703E-04 -1.56420598E-03
 -1.16652564E-03 -5.43620241E-02  4.18149626E-01 -1.89267536E+00 -3.03550155E-02
  6.64721695E-02 -1.40516885E-02 -2.62943292E-02  2.57686591E-01 -1.37000005E-02
 -4.23239269E-01 -8.59926627E-01 -1.47949762E-01  2.59467320E-04 -2.35938626E-03
  1.35568765E-03  1.73489143E-03  2.32396530E-03  5.63468238E-03  7.98534026E-03
  1.45262970E-02  8.95811364E-03 -9.81481835E-04 -3.70908301E-04 -3.07684558E-03
 -1.25376518E-03  2.77260407E-05  2.06875805E-04  2.06352225E-03  6.44889338E-04
 -2.05211494E-03 -4.66672349E-03  5.13957086E-02 -2.81946054E-01  2.51577958E+00
  9.96126164E-04 -7.25414066E-03  1.24145023E-02 -8.96214951E-03 -9.24967386E-02
  4.91012709E-03  8.46494671E-01  8.29609365E-01  5.10125080E-01  9.93430446E-03
 -4.67053508E-04  7.92530997E-04  2.90611623E-03 -2.36053638E-03  1.67397822E-03
 -1.50029491E-02  1.40170323E-02  3.48070941E-02  2.41990046E-02  3.73052235E-03
  1.74063813E-03  3.32568714E-03 -1.43597972E-03  8.75960475E-04 -3.33348440E-04
  5.71616053E-03 -1.18904553E-02 -2.42068991E-02 -6.81999329E-02  9.45757543E-01
 -1.50295007E+00  6.93046266E-02  7.43950004E-02 -1.37729204E-02  2.42736815E-01
  1.65263252E-01 -6.39910054E-02 -5.42257317E-01  3.97751466E-01  6.49531757E-01
 -4.35334105E-03 -9.19861137E-03 -7.76475458E-03  8.33610370E-03  8.09087965E-03
 -1.32864619E-02  3.76497857E-02  2.31529321E-02 -2.07821239E-02 -8.28696693E-04
  5.62995025E-03 -2.67495639E-03  7.12645460E-03  2.63672421E-04  2.90950680E-03
  1.89876102E-04  9.08771880E-03 -1.93818605E-03 -5.65311117E-02  3.21001149E-01
 -1.22574017E-02  3.46407273E-03 -3.72277437E-04 -2.31270206E-02 -1.53968677E-01
 -1.68128923E-01 -4.55107669E-03  2.22004387E-03  9.90379231E-03 -3.16966378E-03
 -9.18536047E-03  1.11711325E-03  1.10365924E-01  1.26539905E+00 -9.15613904E-03
  3.71478951E-03  6.46590495E-03 -1.16669603E-01  1.00431784E-01 -4.56433705E-02
  1.48109464E+00 -3.14099028E-01 -1.97663788E+00  7.80241941E-03 -7.12290386E-03
 -1.17649762E-02  7.88114213E-03  2.57095244E-02  4.35834703E-02  5.18198588E-03
  7.53161927E-02 -5.05826046E-02 -9.78017674E-02  3.18620631E-04  1.01222885E-02
 -1.25574139E-02  1.57917775E-03  1.74166611E-03  6.85970156E-03 -6.87516446E-04
 -3.16981515E-03 -9.18567436E-03  1.11609655E-03  1.10376121E-01  1.26538706E+00
  9.15795291E-03  3.71297976E-03 -6.46685516E-03  1.16672748E-01  1.00430809E-01
  4.56382431E-02 -1.48107909E+00 -3.14091411E-01  1.97664693E+00  7.80242897E-03
 -7.12269178E-03  1.17650269E-02  7.88097212E-03 -2.57095275E-02  4.35828752E-02
  5.18338322E-03 -7.53158654E-02 -5.05817353E-02  9.78021877E-02 -3.18422589E-04
 -1.01224247E-02 -1.25574491E-02 -1.57921213E-03  1.74148575E-03 -6.85992082E-03
 -6.87643931E-04 -2.05251862E-03 -4.66758999E-03  5.13951071E-02 -2.81926148E-01
  2.51577269E+00 -9.99660675E-04 -7.25622575E-03 -1.24171295E-02  8.95838824E-03
 -9.25007798E-02 -4.91449729E-03 -8.46504639E-01  8.29597283E-01 -5.10126972E-01
  9.93436885E-03 -4.66795069E-04 -7.92750518E-04  2.90611574E-03  2.36062095E-03
  1.67448871E-03 -1.50051041E-02 -1.40168298E-02  3.48062922E-02 -2.42005541E-02
 -3.73026802E-03 -1.74055741E-03  3.32552498E-03  1.43597656E-03  8.76155450E-04
  3.33365478E-04  5.71611112E-03 -4.66387269E-03 -3.41269631E-02 -7.83613491E-02
 -3.48707050E-03  8.43926157E-03 -8.59332974E-03  2.90068985E-02  1.64359294E-01
  2.47228930E-01 -1.34681280E-03 -3.79179457E-05 -8.67888623E-03 -4.66304764E-03
 -3.41186547E-02 -7.83672855E-02  3.48758944E-03  8.43963364E-03  8.59293010E-03
  2.90061678E-02  1.64361856E-01  2.47205585E-01  1.34733458E-03 -3.74638407E-05
  8.67935197E-03 -1.18904019E-02 -2.42067584E-02 -6.82002165E-02  9.45757165E-01
 -1.50293096E+00 -6.93021274E-02  7.43947212E-02  1.37729677E-02 -2.42734549E-01
  1.65264323E-01  6.39880722E-02  5.42261974E-01  3.97716820E-01 -6.49547579E-01
 -4.35339440E-03 -9.19878089E-03  7.76491200E-03  8.33618953E-03 -8.09122991E-03
 -1.32859376E-02  3.76500225E-02 -2.31525634E-02 -2.07814495E-02  8.30595000E-04
 -5.62995397E-03  2.67506880E-03  7.12654672E-03 -2.63652095E-04  2.90950962E-03
 -1.89770745E-04  9.08756644E-03 -1.93832488E-03 -5.65283381E-02  3.20996673E-01
  1.22572518E-02  3.46380109E-03  3.72135663E-04 -2.31272261E-02 -1.53974197E-01
 -1.68126521E-01  4.55150840E-03  2.22004505E-03 -9.90417231E-03 -4.96081745E-02
 -4.53460978E-01  3.48605015E-01  9.08431645E-03  3.40102351E-02 -1.84468539E-02
  8.15424694E-03 -4.01589775E-01 -1.26296751E+00  1.17605743E-03  2.29635818E-02
  3.84918670E-02  8.15382316E-03 -4.01593068E-01 -1.26296060E+00 -1.17593432E-03
  2.29631994E-02 -3.84921958E-02 -4.96081963E-02 -4.53465344E-01  3.48623423E-01
 -9.08397542E-03  3.40109468E-02  1.84466803E-02 -2.60559278E-03  4.29009756E-02
  8.37079023E-02  5.74595452E-04 -4.89858073E-03 -1.49204044E-03 -2.60442468E-03
  4.29135207E-02  8.36860759E-02 -5.75300917E-04 -4.89831577E-03  1.49109193E-03
  5.08684261E-03  1.26861021E-02 -7.02905988E-02  2.48582181E-01 -9.77921352E-01
 -5.93088614E-02  3.00739189E-02 -6.61457714E-03 -1.93148340E-01  1.12339737E-01
 -1.33784549E-02  9.76866634E-01 -4.80339108E-01  2.11707946E-01  3.29186096E-03
  2.01844139E-02 -6.42831193E-03 -4.04941115E-03 -7.60449598E-03 -3.10691137E-02
  8.29516936E-03 -1.13825655E-02  7.35378454E-02  2.74263293E-02  4.18758582E-03
 -2.69584072E-04  9.11531134E-04 -3.37036818E-03  2.98009992E-03  1.16158604E-03
  1.38493099E-03  5.08656850E-03  1.26854672E-02 -7.02875534E-02  2.48563059E-01
 -9.77816578E-01  5.93096937E-02  3.00731875E-02  6.61497975E-03  1.93153145E-01
  1.12335395E-01  1.33749337E-02 -9.76874423E-01 -4.80315086E-01 -2.11675386E-01
  3.29218267E-03  2.01842791E-02  6.42806018E-03 -4.04977363E-03  7.60425906E-03
 -3.10689320E-02  8.29777945E-03  1.13822028E-02  7.35369959E-02 -2.74265501E-02
 -4.18738913E-03  2.69736961E-04  9.11481086E-04  3.37029453E-03  2.98018773E-03
 -1.16145332E-03  1.38496071E-03 -4.23101836E-03 -9.03739363E-03  1.49876498E-02
  5.42184010E-02  1.17138871E+00  3.56667570E-02 -3.38411992E-02  1.16056814E-02
  1.00486184E-01 -2.32705625E-02 -8.02795483E-02 -1.36217756E-01  4.13591458E-01
 -3.05154848E-01 -1.20542916E-02 -2.94225533E-03 -1.34342753E-02  1.45416552E-02
 -8.78411807E-04  4.78833836E-02 -2.04466431E-02  4.61742085E-02 -6.96555091E-02
  1.47357605E-02  7.52593542E-04 -1.93714518E-03 -5.71978566E-03 -6.35641421E-03
 -5.37656668E-04  7.71912786E-04  4.26941947E-03  1.74171864E-03  3.27355727E-03
  2.67664168E-02 -2.71062516E-01  1.03609165E-01  2.34288206E-02  3.44753963E-02
 -1.23559510E-02  4.64227692E-02  1.47197180E-01 -9.79390689E-02  2.72736383E-01
 -1.18626940E-02 -7.57578485E-01  1.89520752E-02 -9.45139734E-04  9.51539941E-03
  9.04234979E-04  8.40663139E-04 -7.92528118E-02 -2.77890438E-03 -2.37456215E-02
  3.99019725E-02 -4.91974283E-03 -6.31203670E-03  2.26262606E-03 -5.05358120E-03
 -2.03231572E-03  1.53616978E-03 -1.05827128E-03  3.01969622E-03 -2.31547961E-02
 -2.29214407E-01 -9.01347783E-02 -5.58556449E-03 -2.89400700E-03 -2.28959515E-02
  6.28472204E-02  5.30662919E-01  4.25402964E-01  1.48573253E-03  5.56568613E-03
 -3.13942188E-02  2.03227688E-03  2.38327000E-03  4.34542563E-02 -3.74639293E-01
  4.86961307E-01  6.62227709E-02  4.54245364E-03 -3.03579198E-02  1.12068141E-01
  5.22573254E-02 -4.84201684E-02  3.89774249E-01 -4.34210507E-02 -4.62573506E-01
 -5.24350901E-03  6.89449177E-03  9.06110145E-05  2.26632296E-03  6.81079853E-03
  4.36267876E-02  3.27603169E-02  3.20300920E-02 -2.19367470E-02  9.66435592E-03
  3.02812491E-03  2.91792386E-03  1.14183987E-03  9.67869067E-04 -3.25683781E-03
 -6.90151303E-04 -1.11989487E-03  2.03235105E-03  2.38343413E-03  4.34543190E-02
 -3.74640272E-01  4.86932860E-01 -6.62235611E-02  4.54296050E-03  3.03584405E-02
 -1.12068291E-01  5.22585318E-02  4.84213143E-02 -3.89771710E-01 -4.33825188E-02
  4.62567270E-01 -5.24342594E-03  6.89450074E-03 -9.06126882E-05  2.26637602E-03
 -6.81071076E-03  4.36264323E-02  3.27593010E-02 -3.20296682E-02 -2.19370964E-02
 -9.66392454E-03 -3.02821026E-03 -2.91781261E-03  1.14181884E-03 -9.67839411E-04
 -3.25684000E-03  6.90183223E-04 -1.11993530E-03 -4.23083602E-03 -9.03699965E-03
  1.49877053E-02  5.42078385E-02  1.17139166E+00 -3.56649167E-02 -3.38389892E-02
 -1.16043849E-02 -1.00482425E-01 -2.32670444E-02  8.02791706E-02  1.36221817E-01
  4.13609906E-01  3.05140786E-01 -1.20542203E-02 -2.94230001E-03  1.34342912E-02
  1.45416985E-02  8.78454814E-04  4.78816893E-02 -2.04465943E-02 -4.61739504E-02
 -6.96548200E-02 -1.47354816E-02 -7.52684649E-04  1.93713858E-03 -5.71962563E-03
  6.35638821E-03 -5.37537991E-04 -7.71884944E-04  4.26929351E-03  4.26941506E-02
  3.55387927E-01 -1.41419252E-01 -8.57995028E-03  1.06459774E-02  2.26504287E-02
 -5.61555183E-02 -4.22279410E-01 -3.44386744E-01 -3.96386680E-03  9.04496120E-03
  2.25124059E-02  4.26939677E-02  3.55390151E-01 -1.41428538E-01  8.58027155E-03
  1.06459675E-02 -2.26505314E-02 -5.61556948E-02 -4.22285909E-01 -3.44379228E-01
  3.96357846E-03  9.04467530E-03 -2.25130292E-02  1.74173885E-03  3.27359191E-03
  2.67667808E-02 -2.71062614E-01  1.03589760E-01 -2.34294542E-02  3.44762482E-02
  1.23552010E-02 -4.64227674E-02  1.47198927E-01  9.79377241E-02 -2.72744359E-01
 -1.18429010E-02  7.57601185E-01  1.89519534E-02 -9.45018639E-04 -9.51532814E-03
  9.04035375E-04 -8.40614018E-04 -7.92524421E-02 -2.77859159E-03  2.37452305E-02
  3.99018884E-02  4.91837463E-03  6.31213881E-03 -2.26270676E-03 -5.05362936E-03
  2.03231501E-03  1.53615659E-03  1.05819996E-03  3.01971510E-03 -2.31548355E-02
 -2.29214912E-01 -9.01362192E-02  5.58539021E-03 -2.89380126E-03  2.28959699E-02
  6.28468081E-02  5.30665563E-01  4.25410674E-01 -1.48615976E-03  5.56570676E-03
  3.13944038E-02 -6.46210940E-03 -7.42410311E-02  4.17871933E-02  8.53042535E-03
  3.35700603E-03 -5.30077473E-03 -1.87290333E-02 -1.10795622E-01 -8.92875931E-01
  1.04501649E-02 -4.62456897E-04 -2.57925278E-03 -1.87292389E-02 -1.10800858E-01
 -8.92889287E-01 -1.04501590E-02 -4.62609669E-04  2.57900854E-03 -6.46249550E-03
 -7.42455575E-02  4.17691396E-02 -8.53026961E-03  3.35718886E-03  5.30082216E-03
  2.66945384E-02  9.16274893E-02  2.63642243E-01 -1.82918946E-02 -9.11739890E-03
 -3.72749836E-03  2.66943787E-02  9.16245833E-02  2.63641670E-01  1.82921788E-02
 -9.11765471E-03  3.72769613E-03  2.16335049E-03  4.95544579E-03 -3.03952253E-02
  2.32339447E-01  6.65515581E+00  3.89192810E-02 -1.01420242E-01 -3.71619461E-02
  2.72986301E-01 -2.80623765E-01 -3.46002678E-01  3.44826907E+00  1.20626997E+00
 -3.09838958E+00  1.44910246E-02  1.16673556E-02  3.89741637E-03  1.08144259E-03
 -1.27884115E-03 -3.71881425E-02 -9.73660241E-02 -8.05576427E-02  9.64618482E-02
  4.94523516E-02 -1.31302324E-03  1.20126858E-03  1.84536794E-04 -7.79272578E-03
 -1.75934402E-03 -1.70895319E-04  5.16071742E-03 -2.16139791E-03 -4.95171706E-03
  3.04069100E-02 -2.32547502E-01 -6.65502459E+00  3.89256235E-02  1.01413341E-01
 -3.71642181E-02  2.73005641E-01  2.80588365E-01 -3.46013659E-01  3.44797626E+00
 -1.20621470E+00 -3.09821322E+00 -1.44924291E-02 -1.16645479E-02  3.89624130E-03
 -1.08431037E-03 -1.27562879E-03  3.72049463E-02  9.73440827E-02 -8.05631147E-02
 -9.64631011E-02  4.94481237E-02 -1.31154859E-03  1.20006283E-03 -1.84709819E-04
 -7.79265574E-03  1.75875314E-03 -1.71348961E-04 -5.16055388E-03  5.38822686E-03
  1.20072528E-02 -2.96833357E-02 -1.02855317E-01  9.09824953E-01  6.72433606E-02
 -8.90839535E-02 -1.59896256E-02  7.88904543E-02  9.47959958E-03 -2.09481122E-01
  4.65794206E-01  3.22216941E-01  2.30127147E+00 -4.42181702E-03 -1.71965782E-02
 -3.07964931E-03 -1.77778622E-03  4.24911642E-03 -7.71756649E-03  9.89628237E-03
  6.12822503E-02 -1.16732489E-01  1.03959160E-03 -3.32068283E-03 -2.84760078E-03
 -5.64305531E-03 -3.21660072E-03 -1.32628009E-03 -2.18840996E-03 -4.78957326E-03
 -1.81248664E-02 -4.00889626E-02  9.24610971E-02  1.94563392E-01 -3.28518188E+00
  5.64727851E-02 -6.81079752E-02  2.41080999E-03 -2.09270292E-02  4.39390175E-02
  4.24730265E-03 -7.67369591E-01  5.81789605E-01 -1.33562176E+00  6.59319918E-03
  3.09090922E-03  2.01580816E-03  3.92888816E-03 -1.11739218E-02  1.17780930E-02
  3.34841193E-03 -2.35329691E-02  5.58589516E-02  9.54315095E-03 -3.33836097E-03
  1.91977735E-03 -6.63947588E-03 -2.39146958E-03  3.64511297E-03  8.18709685E-04
 -2.29255245E-03  7.52792126E-03 -7.41689120E-02 -5.95746417E-02 -5.65832984E-03
  4.06548248E-03 -9.83417091E-03  3.14128673E-03  2.70826772E-01  8.23897043E-01
  8.42664210E-03 -8.58261965E-03 -1.64004932E-02  7.61605100E-03  1.59601298E-02
  2.55943132E-02 -4.95315145E-01  2.83379293E+00  8.00759531E-02  5.51147943E-02
  1.16737309E-02  1.02993922E-01 -2.35553717E-02 -1.08908455E-01  4.30877746E-01
 -5.61156437E-01  1.15529568E+00 -7.55190965E-03  5.64505120E-04  2.36417550E-03
 -5.30921429E-03 -5.67592780E-04  5.00570647E-02 -9.90256187E-02  1.53537908E-02
  1.12460582E-02  4.66778713E-02 -1.00415410E-03 -8.21169033E-04  1.86238307E-03
 -5.49886719E-03  3.39013771E-03 -5.84519642E-03  3.22337205E-03 -7.61493659E-03
 -1.59573645E-02 -2.55999220E-02  4.95335282E-01 -2.83412489E+00  8.00755948E-02
 -5.51190168E-02  1.16767196E-02  1.02979361E-01  2.35355506E-02 -1.08930600E-01
  4.30855790E-01  5.61438884E-01  1.15552467E+00  7.55220099E-03 -5.64126498E-04
  2.36519781E-03  5.30774341E-03 -5.66154374E-04 -5.00746661E-02  9.90169453E-02
  1.53645664E-02 -1.12252040E-02  4.66800419E-02 -1.00446663E-03 -8.19412107E-04
 -1.86057086E-03 -5.49811071E-03 -3.39005900E-03 -5.84406168E-03 -3.22349642E-03
 -5.38871733E-03 -1.20084960E-02  2.96858519E-02  1.02876850E-01 -9.09995261E-01
  6.72350521E-02  8.90965993E-02 -1.59891571E-02  7.88470897E-02 -9.46185079E-03
 -2.09504822E-01  4.66038058E-01 -3.22271839E-01  2.30108576E+00  4.42324561E-03
  1.71956280E-02 -3.08066522E-03  1.78062594E-03  4.24799063E-03  7.69653345E-03
 -9.89158302E-03  6.12814716E-02  1.16732542E-01  1.05171286E-03 -3.32205782E-03
 -2.84731836E-03  5.64396207E-03 -3.21644786E-03  1.32711782E-03 -2.18899333E-03
  4.78817376E-03 -5.67373653E-02 -3.24891497E-01  2.10890266E-01  1.05460508E-02
 -4.45356614E-03 -8.65978525E-03  2.44074311E-02  1.90709699E-01 -1.78380179E+00
  1.23956821E-02  5.94917891E-04 -2.37149218E-02  5.67423522E-02  3.24897008E-01
 -2.10972441E-01  1.05449570E-02  4.45646697E-03 -8.65841068E-03 -2.44046576E-02
 -1.90633073E-01  1.78383167E+00  1.23990705E-02 -5.93935242E-04 -2.37094381E-02
  1.81279199E-02  4.00953715E-02 -9.24499871E-02 -1.94786397E-01  3.28593000E+00
  5.64768634E-02  6.81215545E-02  2.41455333E-03 -2.09210520E-02 -4.39108956E-02
  4.23490701E-03 -7.67850841E-01 -5.81860524E-01 -1.33565274E+00 -6.59345099E-03
 -3.08910496E-03  2.01769083E-03 -3.92972760E-03 -1.11730443E-02 -1.17662006E-02
 -3.35574152E-03 -2.35426218E-02 -5.58591118E-02  9.54249392E-03 -3.33763985E-03
  1.91988748E-03  6.63964954E-03 -2.39251547E-03 -3.64577590E-03  8.17628623E-04
  2.29061482E-03 -7.52153456E-03  7.42659301E-02  5.96380732E-02 -5.66581618E-03
 -4.06637719E-03 -9.83597113E-03 -3.14222047E-03 -2.70876598E-01 -8.23940003E-01
  8.42554144E-03  8.58149194E-03 -1.64035729E-02  2.66652879E-02  2.97731480E-01
 -3.16832222E-01  1.10585657E-02 -2.28515937E-02  8.65866387E-03  1.23630502E-02
  1.93802200E-01 -4.93705326E-01  6.34544214E-03  1.30749847E-02 -1.43595985E-02
 -1.23656752E-02 -1.93754945E-01  4.93556653E-01  6.34704614E-03 -1.30752565E-02
 -1.43534103E-02 -2.66620614E-02 -2.97703681E-01  3.16667505E-01  1.10585294E-02
  2.28487958E-02  8.65892159E-03 -6.57464708E-02 -4.10673913E-01 -9.84260690E-01
  6.84178713E-03  2.84913122E-03 -1.60368166E-02  6.57455309E-02  4.10670201E-01
  9.84296214E-01  6.84282064E-03 -2.84784102E-03 -1.60382715E-02  1.07180665E-02
  2.04579714E-02  6.42951775E-02 -1.14768479E+00  6.82568213E-01 -3.00306880E-02
 -3.62036306E-02  1.54896208E-02 -1.00028386E-01 -1.86434199E-01  6.90298085E-02
  1.66094237E+00  2.81035543E-01 -1.01814367E+00 -7.81696805E-03  1.50854924E-02
  6.95020275E-03 -1.58551224E-02 -1.83401956E-02  9.85980192E-02 -1.20640817E-01
  2.98505668E-02 -9.85837936E-03  2.42255609E-02 -8.06657855E-03  7.33116976E-03
 -1.32687721E-03 -3.80770245E-04 -3.48939718E-03  2.38829851E-03  7.45257907E-04
  1.07185043E-02  2.04589723E-02  6.42895996E-02 -1.14763683E+00  6.83595953E-01
  3.00240219E-02 -3.62211802E-02 -1.54829780E-02  9.99746812E-02 -1.86482875E-01
 -6.89641720E-02 -1.66149321E+00  2.81255958E-01  1.01863179E+00 -7.81413713E-03
  1.50875595E-02 -6.95074605E-03 -1.58548555E-02  1.83405501E-02  9.85906294E-02
 -1.20661566E-01 -2.98359450E-02 -9.84275515E-03 -2.42344838E-02  8.06685225E-03
 -7.33145062E-03 -1.32684386E-03  3.82094013E-04 -3.48970766E-03 -2.38837898E-03
  7.46100433E-04 -3.63825548E-03 -8.86322315E-03  1.52472104E-02  1.43626529E-01
 -9.11311779E-01  4.94159740E-02  7.21370315E-02  8.63082828E-05  2.42444630E-01
  9.12916618E-02  1.38976970E-01 -1.40877951E+00 -2.26364104E-01  1.05665560E+00
  8.41204515E-03 -4.87435535E-03  6.04683337E-03  1.63572127E-02  6.05221964E-03
 -1.16947174E-01  2.20956533E-02  8.46477812E-04  3.54393869E-03 -6.73953868E-02
[truncated: 4,465,514 more chars]
