# Supplementary material for: Hyperpyramidalized alkenes with bond orders near 1.5 as synthetic building blocks
Source: Nat Chem. 2026 Jan 21;18(5):913–22. doi: 10.1038/s41557-025-02055-9 (PMC12859755; doi:10.1038/s41557-025-02055-9)
Supplement: Supplementary file 2 — Output files for reported computations. [file 41557_2025_2055_MOESM2_ESM.zip › Computation data/Ethylene 1/ethylene-opt.fchk]

Title Card Required                                                     
FOpt      RwB97XD                                                     def2TZVP            
Number of atoms                            I                6
Info1-9                                    I   N=           9
          22          22           0           0           0         110
           2          18        -802
Full Title                                 C   N=           2
Title Card Required     
Route                                      C   N=           4
# opt wb97xd geom=connectivity def2tzvp         
Charge                                     I                0
Multiplicity                               I                1
Number of electrons                        I               16
Number of alpha electrons                  I                8
Number of beta electrons                   I                8
Number of basis functions                  I               86
Number of independent functions            I               86
Number of point charges in /Mol/           I                0
Number of translation vectors              I                0
Atomic numbers                             I   N=           6
           6           1           1           6           1           1
Nuclear charges                            R   N=           6
  6.00000000E+00  1.00000000E+00  1.00000000E+00  6.00000000E+00  1.00000000E+00
  1.00000000E+00
Current cartesian coordinates              R   N=          18
 -2.22044605E-16  1.24877917E+00  2.46519033E-32  1.74354404E+00  2.32288189E+00
  9.86076132E-32 -1.74347394E+00  2.32295302E+00  1.97215226E-31 -5.16911601E-38
 -1.24877917E+00  0.00000000E+00 -1.74354404E+00 -2.32288189E+00 -4.93038066E-32
  1.74347394E+00 -2.32295302E+00 -1.97215226E-31
Number of symbols in /Mol/                 I                0
Int Atom Types                             I   N=           6
           0           0           0           0           0           0
Force Field                                I                0
Atom Types                                 C   N=           6
                                                            
            
MM charges                                 R   N=           6
  0.00000000E+00  0.00000000E+00  0.00000000E+00  0.00000000E+00  0.00000000E+00
  0.00000000E+00
Integer atomic weights                     I   N=           6
          12           1           1          12           1           1
Real atomic weights                        R   N=           6
  1.20000000E+01  1.00782504E+00  1.00782504E+00  1.20000000E+01  1.00782504E+00
  1.00782504E+00
Atom fragment info                         I   N=           6
           0           0           0           0           0           0
Atom residue num                           I   N=           6
           0           0           0           0           0           0
Nuclear spins                              I   N=           6
           0           1           1           0           1           1
Nuclear ZEff                               R   N=           6
 -3.60000000E+00 -1.00000000E+00 -1.00000000E+00 -3.60000000E+00 -1.00000000E+00
 -1.00000000E+00
Nuclear ZNuc                               R   N=           6
  6.00000000E+00  1.00000000E+00  1.00000000E+00  6.00000000E+00  1.00000000E+00
  1.00000000E+00
Nuclear QMom                               R   N=           6
  0.00000000E+00  0.00000000E+00  0.00000000E+00  0.00000000E+00  0.00000000E+00
  0.00000000E+00
Nuclear GFac                               R   N=           6
  0.00000000E+00  2.79284600E+00  2.79284600E+00  0.00000000E+00  2.79284600E+00
  2.79284600E+00
MicOpt                                     I   N=           6
          -1          -1          -1          -1          -1          -1
Number of residues                         I                0
Number of secondary structures             I                0
Redundant internal dimensions              I   N=           4
          15           5           6           4
Redundant internal coordinate indices      I   N=          60
           1           2           0           0           1           3
           0           0           1           4           0           0
           4           5           0           0           4           6
           0           0           2           1           3           0
           2           1           4           0           3           1
           4           0           1           4           5           0
           1           4           6           0           5           4
           6           0           2           1           4           5
           2           1           4           6           3           1
           4           5           3           1           4           6
Redundant internal coordinates             R   N=          15
  2.04783849E+00  2.04781611E+00  2.49755834E+00  2.04783849E+00  2.04781611E+00
  2.03727652E+00  2.12293063E+00  2.12297816E+00  2.12293063E+00  2.12297816E+00
  2.03727652E+00  3.14159265E+00 -0.00000000E+00  0.00000000E+00  3.14159265E+00
ZRed-IntVec                                I   N=          15
           0           0           0           0           0           0
           0           0           0           0           0           0
           0           0           0
ZRed-FPVec                                 R   N=          15
  0.00000000E+00  0.00000000E+00  0.00000000E+00  0.00000000E+00  0.00000000E+00
  0.00000000E+00  0.00000000E+00  0.00000000E+00  0.00000000E+00  0.00000000E+00
  0.00000000E+00  0.00000000E+00  0.00000000E+00  0.00000000E+00  0.00000000E+00
ZRed-Constraint1                           R   N=          15
  2.02200696E+00  2.02200695E+00  2.56095685E+00  2.02200696E+00  2.02200695E+00
  2.09241463E+00  2.09835606E+00  2.09241462E+00  2.09835606E+00  2.09241462E+00
  2.09241463E+00  3.14159265E+00  0.00000000E+00  0.00000000E+00  3.14159265E+00
ZRed-Constraint2                           R   N=          15
  0.00000000E+00  0.00000000E+00  0.00000000E+00  0.00000000E+00  0.00000000E+00
  0.00000000E+00  0.00000000E+00  0.00000000E+00  0.00000000E+00  0.00000000E+00
  0.00000000E+00  0.00000000E+00  0.00000000E+00  0.00000000E+00  0.00000000E+00
SymInf integers                            I   N=          26
           2           4           1           1           1          -1
          -1           1           1           1          -1          -1
          -1          -1           0           0           0           0
           0           0           0           0           0           0
           0           0
RotTr to input orientation                 R   N=          12
  8.66130122E-01 -4.99818578E-01 -3.38002398E-22 -4.99818578E-01 -8.66130122E-01
 -1.22464680E-16  6.12098294E-17  1.06070517E-16 -1.00000000E+00 -3.17991091E+00
 -6.06281815E-01 -3.08148791E-33
Number of contracted shells                I               38
Number of primitive shells                 I               64
Pure/Cartesian d shells                    I                0
Pure/Cartesian f shells                    I                0
Highest angular momentum                   I                3
Largest degree of contraction              I                6
Shell types                                I   N=          38
           0           0           0           0           0           1
           1           1          -2          -2          -3           0
           0           0           1           0           0           0
           1           0           0           0           0           0
           1           1           1          -2          -2          -3
           0           0           0           1           0           0
           0           1
Number of primitives per shell             I   N=          38
           6           2           1           1           1           4
           1           1           1           1           1           3
           1           1           1           3           1           1
           1           6           2           1           1           1
           4           1           1           1           1           1
           3           1           1           1           3           1
           1           1
Shell to atom map                          I   N=          38
           1           1           1           1           1           1
           1           1           1           1           1           2
           2           2           2           3           3           3
           3           4           4           4           4           4
           4           4           4           4           4           4
           5           5           5           5           6           6
           6           6
Primitive exponents                        R   N=          64
  1.35753497E+04  2.03523337E+03  4.63225624E+02  1.31200196E+02  4.28530159E+01
  1.55841858E+01  6.20671385E+00  2.57648965E+00  5.76963394E-01  2.29728314E-01
  9.51644400E-02  3.46972322E+01  7.95826228E+00  2.37808269E+00  8.14332082E-01
  2.88875473E-01  1.00568237E-01  1.09700000E+00  3.18000000E-01  7.61000000E-01
  3.40613410E+01  5.12357460E+00  1.16466260E+00  3.27230410E-01  1.03072410E-01
  8.00000000E-01  3.40613410E+01  5.12357460E+00  1.16466260E+00  3.27230410E-01
  1.03072410E-01  8.00000000E-01  1.35753497E+04  2.03523337E+03  4.63225624E+02
  1.31200196E+02  4.28530159E+01  1.55841858E+01  6.20671385E+00  2.57648965E+00
  5.76963394E-01  2.29728314E-01  9.51644400E-02  3.46972322E+01  7.95826228E+00
  2.37808269E+00  8.14332082E-01  2.88875473E-01  1.00568237E-01  1.09700000E+00
  3.18000000E-01  7.61000000E-01  3.40613410E+01  5.12357460E+00  1.16466260E+00
  3.27230410E-01  1.03072410E-01  8.00000000E-01  3.40613410E+01  5.12357460E+00
  1.16466260E+00  3.27230410E-01  1.03072410E-01  8.00000000E-01
Contraction coefficients                   R   N=          64
  6.06455036E-04  4.69790889E-03  2.43324776E-02  9.73999683E-02  3.01955843E-01
  6.62336091E-01  6.55953085E-01  3.75856333E-01  1.00000000E+00  1.00000000E+00
  1.00000000E+00  1.13272200E-02  7.61696592E-02  3.01922522E-01  7.27850273E-01
  1.00000000E+00  1.00000000E+00  1.00000000E+00  1.00000000E+00  1.00000000E+00
  2.54393072E-02  1.90085949E-01  8.52441130E-01  1.00000000E+00  1.00000000E+00
  1.00000000E+00  2.54393072E-02  1.90085949E-01  8.52441130E-01  1.00000000E+00
  1.00000000E+00  1.00000000E+00  6.06455036E-04  4.69790889E-03  2.43324776E-02
  9.73999683E-02  3.01955843E-01  6.62336091E-01  6.55953085E-01  3.75856333E-01
  1.00000000E+00  1.00000000E+00  1.00000000E+00  1.13272200E-02  7.61696592E-02
  3.01922522E-01  7.27850273E-01  1.00000000E+00  1.00000000E+00  1.00000000E+00
  1.00000000E+00  1.00000000E+00  2.54393072E-02  1.90085949E-01  8.52441130E-01
  1.00000000E+00  1.00000000E+00  1.00000000E+00  2.54393072E-02  1.90085949E-01
  8.52441130E-01  1.00000000E+00  1.00000000E+00  1.00000000E+00
Coordinates of each shell                  R   N=         114
  1.11022302E-16  1.24877917E+00  9.86076132E-32  1.11022302E-16  1.24877917E+00
  9.86076132E-32  1.11022302E-16  1.24877917E+00  9.86076132E-32  1.11022302E-16
  1.24877917E+00  9.86076132E-32  1.11022302E-16  1.24877917E+00  9.86076132E-32
  1.11022302E-16  1.24877917E+00  9.86076132E-32  1.11022302E-16  1.24877917E+00
  9.86076132E-32  1.11022302E-16  1.24877917E+00  9.86076132E-32  1.11022302E-16
  1.24877917E+00  9.86076132E-32  1.11022302E-16  1.24877917E+00  9.86076132E-32
  1.11022302E-16  1.24877917E+00  9.86076132E-32  1.74354404E+00  2.32288189E+00
  1.47911420E-31  1.74354404E+00  2.32288189E+00  1.47911420E-31  1.74354404E+00
  2.32288189E+00  1.47911420E-31  1.74354404E+00  2.32288189E+00  1.47911420E-31
 -1.74347394E+00  2.32295302E+00  9.86076132E-32 -1.74347394E+00  2.32295302E+00
  9.86076132E-32 -1.74347394E+00  2.32295302E+00  9.86076132E-32 -1.74347394E+00
  2.32295302E+00  9.86076132E-32 -1.11022302E-16 -1.24877917E+00 -2.46519033E-32
 -1.11022302E-16 -1.24877917E+00 -2.46519033E-32 -1.11022302E-16 -1.24877917E+00
 -2.46519033E-32 -1.11022302E-16 -1.24877917E+00 -2.46519033E-32 -1.11022302E-16
 -1.24877917E+00 -2.46519033E-32 -1.11022302E-16 -1.24877917E+00 -2.46519033E-32
 -1.11022302E-16 -1.24877917E+00 -2.46519033E-32 -1.11022302E-16 -1.24877917E+00
 -2.46519033E-32 -1.11022302E-16 -1.24877917E+00 -2.46519033E-32 -1.11022302E-16
 -1.24877917E+00 -2.46519033E-32 -1.11022302E-16 -1.24877917E+00 -2.46519033E-32
 -1.74354404E+00 -2.32288189E+00  0.00000000E+00 -1.74354404E+00 -2.32288189E+00
  0.00000000E+00 -1.74354404E+00 -2.32288189E+00  0.00000000E+00 -1.74354404E+00
 -2.32288189E+00  0.00000000E+00  1.74347394E+00 -2.32295302E+00  0.00000000E+00
  1.74347394E+00 -2.32295302E+00  0.00000000E+00  1.74347394E+00 -2.32295302E+00
  0.00000000E+00  1.74347394E+00 -2.32295302E+00  0.00000000E+00
Num ILSW                                   I              100
ILSW                                       I   N=         100
           0           0           0           1           2           0
           0           0           0           0        4639          -1
           5           0           0           0           2           0
           0           0           1           0           1           0
           1           0           0           0           0           0
           0           0      100000           0          -1           0
           0           0           0           0           0           0
           0           0           0           1           0           0
           0 -2000000000           1           0           0           0
           0           0         121          52           0           0
           0           0          58           0           0           0
           0           0           0           0           0           1
           0           0           0           0           0           0
           0           0           0           0           0           0
           0           0           0           0           0           0
           0           0           0           0           0           0
           0           0           0           0
Num RLSW                                   I               52
RLSW                                       R   N=          52
  1.00000000E+00  1.00000000E+00  1.00000000E+00  1.00000000E+00  1.00000000E+00
  0.00000000E+00  2.00000000E-01  2.22036000E-01  0.00000000E+00  7.77964000E-01
  0.00000000E+00  2.00000000E-01  0.00000000E+00  0.00000000E+00  1.00000000E+00
  0.00000000E+00  0.00000000E+00  1.00000000E+00  0.00000000E+00  0.00000000E+00
  0.00000000E+00  0.00000000E+00  1.00000000E+00  0.00000000E+00  0.00000000E+00
  0.00000000E+00  0.00000000E+00  1.00000000E+00  0.00000000E+00  0.00000000E+00
  0.00000000E+00  0.00000000E+00  1.00000000E+00  0.00000000E+00  0.00000000E+00
  0.00000000E+00  0.00000000E+00  0.00000000E+00  1.00000000E+00  1.00000000E+00
  0.00000000E+00  1.00000000E+00  0.00000000E+00  0.00000000E+00  0.00000000E+00
  0.00000000E+00  0.00000000E+00  0.00000000E+00  0.00000000E+00  0.00000000E+00
  0.00000000E+00  0.00000000E+00
ECP-MxAtEC                                 I           250000
ECP-MaxLECP                                I               10
ECP-MaxAtL                                 I          2250000
ECP-MxTECP                                 I         11250000
ECP-LenNCZ                                 I                0
ECP-KFirst                                 I   N=          60
           0           0           0           0           0           0
           0           0           0           0           0           0
           0           0           0           0           0           0
           0           0           0           0           0           0
           0           0           0           0           0           0
           0           0           0           0           0           0
           0           0           0           0           0           0
           0           0           0           0           0           0
           0           0           0           0           0           0
           0           0           0           0           0           0
ECP-KLast                                  I   N=          60
           0           0           0           0           0           0
           0           0           0           0           0           0
           0           0           0           0           0           0
           0           0           0           0           0           0
           0           0           0           0           0           0
           0           0           0           0           0           0
           0           0           0           0           0           0
           0           0           0           0           0           0
           0           0           0           0           0           0
           0           0           0           0           0           0
ECP-LMax                                   I   N=           6
           0           0           0           0           0           0
ECP-LPSkip                                 I   N=           6
           1           1           1           1           1           1
ECP-RNFroz                                 R   N=           6
  0.00000000E+00  0.00000000E+00  0.00000000E+00  0.00000000E+00  0.00000000E+00
  0.00000000E+00
ECP-NLP                                    I                0
ECP-CLP1                                   R      0.000000000000000E+00
ECP-CLP2                                   R      0.000000000000000E+00
ECP-ZLP                                    R      0.000000000000000E+00
MxBond                                     I                3
NBond                                      I   N=           6
           3           1           1           3           1           1
IBond                                      I   N=          18
           2           3           4           1           0           0
           1           0           0           1           5           6
           4           0           0           4           0           0
RBond                                      R   N=          18
  1.00000000E+00  1.00000000E+00  2.00000000E+00  1.00000000E+00  0.00000000E+00
  0.00000000E+00  1.00000000E+00  0.00000000E+00  0.00000000E+00  2.00000000E+00
  1.00000000E+00  1.00000000E+00  1.00000000E+00  0.00000000E+00  0.00000000E+00
  1.00000000E+00  0.00000000E+00  0.00000000E+00
Virial Ratio                               R      2.005467985962421E+00
SCF Energy                                 R     -7.858902434316602E+01
Total Energy                               R     -7.858902434316602E+01
RMS Force                                  R      4.031156233394424E-05
RMS Density                                R      2.104913614167142E-09
Job Status                                 I                1
Nuclear derivative order                   I                1
External E-field                           R   N=          35
  0.00000000E+00  0.00000000E+00  0.00000000E+00  0.00000000E+00  0.00000000E+00
  0.00000000E+00  0.00000000E+00  0.00000000E+00  0.00000000E+00  0.00000000E+00
  0.00000000E+00  0.00000000E+00  0.00000000E+00  0.00000000E+00  0.00000000E+00
  0.00000000E+00  0.00000000E+00  0.00000000E+00  0.00000000E+00  0.00000000E+00
  0.00000000E+00  0.00000000E+00  0.00000000E+00  0.00000000E+00  0.00000000E+00
  0.00000000E+00  0.00000000E+00  0.00000000E+00  0.00000000E+00  0.00000000E+00
  0.00000000E+00  0.00000000E+00  0.00000000E+00  0.00000000E+00  0.00000000E+00
IOpCl                                      I                0
IROHF                                      I                0
Alpha Orbital Energies                     R   N=          86
 -1.02832137E+01 -1.02822278E+01 -8.63824788E-01 -6.73942913E-01 -5.60778609E-01
 -5.08492313E-01 -4.38330845E-01 -3.60378514E-01  7.33983448E-02  1.46645850E-01
  1.68525698E-01  1.71861878E-01  2.29709965E-01  2.73166893E-01  2.85088808E-01
  2.97365682E-01  3.01297569E-01  3.50255266E-01  3.95379523E-01  4.21006725E-01
  4.96368848E-01  5.37345467E-01  5.41776417E-01  5.70293448E-01  6.20795172E-01
  6.55935810E-01  7.14622941E-01  8.04897664E-01  8.55931046E-01  8.81309956E-01
  9.71865784E-01  1.03903945E+00  1.14023957E+00  1.16886464E+00  1.19141636E+00
  1.32702167E+00  1.40435322E+00  1.51428559E+00  1.62086631E+00  1.62386861E+00
  1.68441205E+00  1.68630872E+00  1.79058632E+00  1.81396078E+00  1.82163392E+00
  1.87712553E+00  1.89492363E+00  1.92139679E+00  2.10306202E+00  2.28443758E+00
  2.32556744E+00  2.39019837E+00  2.43991268E+00  2.48794403E+00  2.50313867E+00
  2.60443182E+00  2.68205839E+00  2.70202094E+00  2.71029326E+00  2.83396754E+00
  2.91484243E+00  3.01019406E+00  3.02549370E+00  3.08585000E+00  3.11638949E+00
  3.16279679E+00  3.21511058E+00  3.24653052E+00  3.24859109E+00  3.37499218E+00
  3.46316826E+00  3.47121025E+00  3.50200699E+00  3.55641020E+00  3.72491779E+00
  3.79682912E+00  4.18191990E+00  4.18475491E+00  4.29359476E+00  4.45138209E+00
  4.49137158E+00  4.65054870E+00  4.72348288E+00  5.07447405E+00  2.20423259E+01
  2.26959634E+01
Alpha MO coefficients                      R   N=        7396
  3.30265919E-01  4.30499164E-01  2.43544210E-02 -8.30328821E-03  5.55971679E-03
 -2.59894707E-08 -2.92108869E-04  0.00000000E+00 -8.44661361E-08  2.67433383E-03
  0.00000000E+00  3.45753401E-07  8.55642315E-04  0.00000000E+00 -6.82915671E-04
  0.00000000E+00  0.00000000E+00  1.75325795E-04 -4.06666153E-08 -3.05172000E-04
  0.00000000E+00  0.00000000E+00  2.42338989E-03  7.90779975E-08  0.00000000E+00
  6.39320381E-10 -6.18342469E-04  0.00000000E+00  0.00000000E+00  8.95546051E-08
  6.44194589E-04 -5.57596510E-04 -2.47379239E-03 -1.21910088E-03  1.31568821E-03
  1.12931485E-03  0.00000000E+00 -5.57620195E-04 -2.47376643E-03 -1.21874796E-03
 -1.31564404E-03  1.12944738E-03  0.00000000E+00  3.30265919E-01  4.30499164E-01
  2.43544210E-02 -8.30328821E-03  5.55971679E-03  2.59894707E-08  2.92108869E-04
  0.00000000E+00  8.44661361E-08 -2.67433383E-03  0.00000000E+00 -3.45753401E-07
 -8.55642315E-04  0.00000000E+00 -6.82915671E-04  0.00000000E+00  0.00000000E+00
  1.75325795E-04 -4.06666153E-08 -3.05172000E-04  0.00000000E+00  0.00000000E+00
  2.42338989E-03  7.90779975E-08  0.00000000E+00 -6.39320381E-10  6.18342469E-04
  0.00000000E+00  0.00000000E+00 -8.95546051E-08 -6.44194589E-04 -5.57596510E-04
 -2.47379239E-03 -1.21910088E-03 -1.31568821E-03 -1.12931485E-03  0.00000000E+00
 -5.57620195E-04 -2.47376643E-03 -1.21874796E-03  1.31564404E-03 -1.12944738E-03
  0.00000000E+00  3.30419495E-01  4.30253814E-01  2.28053751E-02  1.12026655E-02
  2.10256519E-02 -9.82333128E-09 -2.71237994E-04  0.00000000E+00 -7.84060127E-08
 -1.65507868E-02  0.00000000E+00  5.19355807E-08 -4.44078096E-03  0.00000000E+00
 -1.29990447E-03  0.00000000E+00  0.00000000E+00 -8.90532047E-04 -5.28704627E-08
 -3.55199196E-03  0.00000000E+00  0.00000000E+00 -5.53599658E-03 -4.98663096E-08
  0.00000000E+00  7.33173719E-09  5.69685270E-04  0.00000000E+00  0.00000000E+00
  5.05579682E-08  1.98303292E-03 -3.89415685E-04 -6.18833090E-04 -2.13834156E-03
  1.24766355E-03  6.02508691E-04  0.00000000E+00 -3.89481435E-04 -6.18980206E-04
 -2.13829114E-03 -1.24770082E-03  6.02587065E-04  0.00000000E+00 -3.30419495E-01
 -4.30253814E-01 -2.28053751E-02 -1.12026655E-02 -2.10256519E-02 -9.82333128E-09
 -2.71237994E-04  0.00000000E+00 -7.84060127E-08 -1.65507868E-02  0.00000000E+00
  5.19355807E-08 -4.44078096E-03  0.00000000E+00  1.29990447E-03  0.00000000E+00
  0.00000000E+00  8.90532047E-04  5.28704627E-08  3.55199196E-03  0.00000000E+00
  0.00000000E+00  5.53599658E-03  4.98663096E-08  0.00000000E+00  7.33173719E-09
  5.69685270E-04  0.00000000E+00  0.00000000E+00  5.05579682E-08  1.98303292E-03
  3.89415685E-04  6.18833090E-04  2.13834156E-03  1.24766355E-03  6.02508691E-04
  0.00000000E+00  3.89481435E-04  6.18980206E-04  2.13829114E-03 -1.24770082E-03
  6.02587065E-04  0.00000000E+00 -7.68595463E-02 -1.62931338E-01  2.54575336E-01
  2.36426273E-01  5.06556445E-02 -1.93926153E-07 -8.25131020E-02  0.00000000E+00
  1.30564797E-07 -4.21073095E-02  0.00000000E+00 -2.76656926E-07 -4.86249848E-03
  0.00000000E+00 -8.32413740E-03  0.00000000E+00  0.00000000E+00 -6.24335169E-03
 -1.22816806E-07 -6.73634367E-03  0.00000000E+00  0.00000000E+00 -5.89225799E-03
  2.87873596E-08  0.00000000E+00 -2.85772456E-08  1.17677326E-03  0.00000000E+00
  0.00000000E+00  1.74961831E-07  3.53291147E-03  5.08975650E-02  5.61615277E-02
  3.61326264E-03 -6.83117777E-03 -6.08449088E-03  0.00000000E+00  5.08980481E-02
  5.61620359E-02  3.61287473E-03  6.83099097E-03 -6.08483584E-03  0.00000000E+00
 -7.68595463E-02 -1.62931338E-01  2.54575336E-01  2.36426273E-01  5.06556445E-02
  1.93926153E-07  8.25131020E-02  0.00000000E+00 -1.30564797E-07  4.21073095E-02
  0.00000000E+00  2.76656926E-07  4.86249848E-03  0.00000000E+00 -8.32413740E-03
  0.00000000E+00  0.00000000E+00 -6.24335169E-03 -1.22816806E-07 -6.73634367E-03
  0.00000000E+00  0.00000000E+00 -5.89225799E-03  2.87873596E-08  0.00000000E+00
  2.85772456E-08 -1.17677326E-03  0.00000000E+00  0.00000000E+00 -1.74961831E-07
 -3.53291147E-03  5.08975650E-02  5.61615277E-02  3.61326264E-03  6.83117777E-03
  6.08449088E-03  0.00000000E+00  5.08980481E-02  5.61620359E-02  3.61287473E-03
 -6.83099097E-03  6.08483584E-03  0.00000000E+00 -5.90978125E-02 -1.26574567E-01
  2.02016952E-01  2.47839029E-01  5.95694057E-02 -3.15421268E-06  1.21332801E-01
  0.00000000E+00 -1.17603071E-06  6.68424076E-02  0.00000000E+00 -1.00315206E-06
  2.78837200E-02  0.00000000E+00 -5.05956453E-03  0.00000000E+00  0.00000000E+00
  5.66982176E-03 -5.16303588E-07 -4.53848113E-03  0.00000000E+00  0.00000000E+00
 -4.93241122E-03  1.32921326E-07  0.00000000E+00  1.83999425E-08 -1.65067866E-03
  0.00000000E+00  0.00000000E+00  1.81822848E-07  2.52543714E-03  8.97053798E-02
  1.16361140E-01  2.14897947E-02 -1.26206725E-02 -4.83258775E-03  0.00000000E+00
  8.97110370E-02  1.16368163E-01  2.14895617E-02  1.26209180E-02 -4.83374362E-03
  0.00000000E+00  5.90978125E-02  1.26574567E-01 -2.02016952E-01 -2.47839029E-01
 -5.95694057E-02 -3.15421268E-06  1.21332801E-01  0.00000000E+00 -1.17603071E-06
  6.68424076E-02  0.00000000E+00 -1.00315206E-06  2.78837200E-02  0.00000000E+00
  5.05956453E-03  0.00000000E+00  0.00000000E+00 -5.66982176E-03  5.16303588E-07
  4.53848113E-03  0.00000000E+00  0.00000000E+00  4.93241122E-03 -1.32921326E-07
  0.00000000E+00  1.83999425E-08 -1.65067866E-03  0.00000000E+00  0.00000000E+00
  1.81822848E-07  2.52543714E-03 -8.97053798E-02 -1.16361140E-01 -2.14897947E-02
 -1.26206725E-02 -4.83258775E-03  0.00000000E+00 -8.97110370E-02 -1.16368163E-01
 -2.14895617E-02  1.26209180E-02 -4.83374362E-03  0.00000000E+00 -7.36044722E-07
 -1.58691211E-06  2.70752809E-06  3.86967441E-06  2.50389287E-07  2.41651556E-01
 -1.13472529E-07  0.00000000E+00  1.63933968E-01 -3.05658080E-07  0.00000000E+00
  5.93836341E-02  1.03241415E-06  0.00000000E+00 -5.51225408E-09  0.00000000E+00
  0.00000000E+00  5.60171882E-07  2.18548597E-03  1.06384180E-07  0.00000000E+00
  0.00000000E+00 -3.96063101E-07 -8.02403925E-03  0.00000000E+00 -2.58249799E-03
  3.93927889E-08  0.00000000E+00  0.00000000E+00 -2.94994947E-03 -1.86879465E-07
  9.58981964E-02  1.39746195E-01  3.46273361E-02 -7.47318227E-03 -1.04584104E-02
  0.00000000E+00 -9.58940723E-02 -1.39739087E-01 -3.46257803E-02 -7.47167821E-03
  1.04584472E-02  0.00000000E+00  7.36044722E-07  1.58691211E-06 -2.70752809E-06
 -3.86967441E-06 -2.50389287E-07  2.41651556E-01 -1.13472529E-07  0.00000000E+00
  1.63933968E-01 -3.05658080E-07  0.00000000E+00  5.93836341E-02  1.03241415E-06
  0.00000000E+00  5.51225408E-09  0.00000000E+00  0.00000000E+00 -5.60171882E-07
 -2.18548597E-03 -1.06384180E-07  0.00000000E+00  0.00000000E+00  3.96063101E-07
  8.02403925E-03  0.00000000E+00 -2.58249799E-03  3.93927889E-08  0.00000000E+00
  0.00000000E+00 -2.94994947E-03 -1.86879465E-07 -9.58981964E-02 -1.39746195E-01
 -3.46273361E-02 -7.47318227E-03 -1.04584104E-02  0.00000000E+00  9.58940723E-02
  1.39739087E-01  3.46257803E-02 -7.47167821E-03  1.04584472E-02  0.00000000E+00
  6.20499529E-03  1.37347873E-02 -3.21815598E-02 -8.75984743E-04  2.56872399E-02
 -1.34085937E-05  3.14518815E-01  0.00000000E+00 -8.92442526E-06  2.06034929E-01
  0.00000000E+00 -6.04367448E-06  7.35600576E-02  0.00000000E+00  1.33207697E-03
  0.00000000E+00  0.00000000E+00  1.49083897E-02 -1.49516412E-06 -3.41819711E-03
  0.00000000E+00  0.00000000E+00 -1.19938890E-03  8.28269478E-08  0.00000000E+00
  1.28565686E-07 -2.05864992E-03  0.00000000E+00  0.00000000E+00  1.11472431E-07
 -2.31861722E-04  7.70967293E-02  1.12625708E-01  4.05113424E-02 -1.08703361E-02
  1.57998059E-03  0.00000000E+00  7.71150896E-02  1.12651922E-01  4.05172748E-02
  1.08718722E-02  1.57816285E-03  0.00000000E+00  6.20499529E-03  1.37347873E-02
 -3.21815598E-02 -8.75984743E-04  2.56872399E-02  1.34085937E-05 -3.14518815E-01
  0.00000000E+00  8.92442526E-06 -2.06034929E-01  0.00000000E+00  6.04367448E-06
 -7.35600576E-02  0.00000000E+00  1.33207697E-03  0.00000000E+00  0.00000000E+00
  1.49083897E-02 -1.49516412E-06 -3.41819711E-03  0.00000000E+00  0.00000000E+00
 -1.19938890E-03  8.28269478E-08  0.00000000E+00 -1.28565686E-07  2.05864992E-03
  0.00000000E+00  0.00000000E+00 -1.11472431E-07  2.31861722E-04  7.70967293E-02
  1.12625708E-01  4.05113424E-02  1.08703361E-02 -1.57998059E-03  0.00000000E+00
  7.71150896E-02  1.12651922E-01  4.05172748E-02 -1.08718722E-02 -1.57816285E-03
  0.00000000E+00  9.64061719E-07  2.10069041E-06 -4.37617299E-06 -1.71930570E-06
 -1.05937519E-07  2.25991426E-01  1.97111125E-05  0.00000000E+00  1.56015277E-01
  1.43120131E-05  0.00000000E+00  1.12573707E-01  5.04995586E-06  0.00000000E+00
  9.69304047E-08  0.00000000E+00  0.00000000E+00  1.63095321E-06  1.90693996E-02
 -4.98701251E-07  0.00000000E+00  0.00000000E+00  1.00108321E-07  1.72890087E-02
  0.00000000E+00 -1.10289268E-03 -1.00266451E-07  0.00000000E+00  0.00000000E+00
  2.44044803E-03 -1.22416221E-07  1.18567787E-01  1.83268044E-01  7.08968653E-02
 -8.58249355E-03 -8.49548151E-03  0.00000000E+00 -1.18556496E-01 -1.83250182E-01
 -7.08858801E-02 -8.58029055E-03  8.49645086E-03  0.00000000E+00  9.64061719E-07
  2.10069041E-06 -4.37617299E-06 -1.71930570E-06 -1.05937519E-07 -2.25991426E-01
 -1.97111125E-05  0.00000000E+00 -1.56015277E-01 -1.43120131E-05  0.00000000E+00
 -1.12573707E-01 -5.04995586E-06  0.00000000E+00  9.69304047E-08  0.00000000E+00
  0.00000000E+00  1.63095321E-06  1.90693996E-02 -4.98701251E-07  0.00000000E+00
  0.00000000E+00  1.00108321E-07  1.72890087E-02  0.00000000E+00  1.10289268E-03
  1.00266451E-07  0.00000000E+00  0.00000000E+00 -2.44044803E-03  1.22416221E-07
  1.18567787E-01  1.83268044E-01  7.08968653E-02  8.58249355E-03  8.49548151E-03
  0.00000000E+00 -1.18556496E-01 -1.83250182E-01 -7.08858801E-02  8.58029055E-03
 -8.49645086E-03  0.00000000E+00  0.00000000E+00  0.00000000E+00  0.00000000E+00
  0.00000000E+00  0.00000000E+00  0.00000000E+00  0.00000000E+00  2.90772118E-01
  0.00000000E+00  0.00000000E+00  2.61468236E-01  0.00000000E+00  0.00000000E+00
  1.56642003E-01  0.00000000E+00 -4.31585497E-08 -1.19000774E-02  0.00000000E+00
  0.00000000E+00  0.00000000E+00  8.63999134E-09 -1.43746494E-02  0.00000000E+00
  0.00000000E+00 -6.34035321E-03  0.00000000E+00  0.00000000E+00 -2.79119331E-03
 -1.45413639E-07  0.00000000E+00  0.00000000E+00  0.00000000E+00  0.00000000E+00
  0.00000000E+00  0.00000000E+00  0.00000000E+00  1.25695026E-02  0.00000000E+00
  0.00000000E+00  0.00000000E+00  0.00000000E+00  0.00000000E+00  1.25695181E-02
  0.00000000E+00  0.00000000E+00  0.00000000E+00  0.00000000E+00  0.00000000E+00
  0.00000000E+00  0.00000000E+00  2.90772118E-01  0.00000000E+00  0.00000000E+00
  2.61468236E-01  0.00000000E+00  0.00000000E+00  1.56642003E-01  0.00000000E+00
  4.31585497E-08  1.19000774E-02  0.00000000E+00  0.00000000E+00  0.00000000E+00
 -8.63999134E-09  1.43746494E-02  0.00000000E+00  0.00000000E+00 -6.34035321E-03
  0.00000000E+00  0.00000000E+00 -2.79119331E-03 -1.45413639E-07  0.00000000E+00
  0.00000000E+00  0.00000000E+00  0.00000000E+00  0.00000000E+00  0.00000000E+00
  0.00000000E+00  1.25695026E-02  0.00000000E+00  0.00000000E+00  0.00000000E+00
  0.00000000E+00  0.00000000E+00  1.25695181E-02  0.00000000E+00  0.00000000E+00
  0.00000000E+00  0.00000000E+00  0.00000000E+00  0.00000000E+00  0.00000000E+00
  2.87203186E-01  0.00000000E+00  0.00000000E+00  2.50139802E-01  0.00000000E+00
  0.00000000E+00  6.75896049E-01  0.00000000E+00 -5.98590938E-08  1.52658349E-02
  0.00000000E+00  0.00000000E+00  0.00000000E+00  7.15457339E-08  4.33736494E-02
  0.00000000E+00  0.00000000E+00 -6.88764898E-04  0.00000000E+00  0.00000000E+00
  4.23226141E-03 -5.96541943E-08  0.00000000E+00  0.00000000E+00  0.00000000E+00
  0.00000000E+00  0.00000000E+00  0.00000000E+00  0.00000000E+00  2.10198986E-02
  0.00000000E+00  0.00000000E+00  0.00000000E+00  0.00000000E+00  0.00000000E+00
  2.10205769E-02  0.00000000E+00  0.00000000E+00  0.00000000E+00  0.00000000E+00
  0.00000000E+00  0.00000000E+00  0.00000000E+00 -2.87203186E-01  0.00000000E+00
  0.00000000E+00 -2.50139802E-01  0.00000000E+00  0.00000000E+00 -6.75896049E-01
  0.00000000E+00 -5.98590938E-08  1.52658349E-02  0.00000000E+00  0.00000000E+00
  0.00000000E+00  7.15457339E-08  4.33736494E-02  0.00000000E+00  0.00000000E+00
  6.88764898E-04  0.00000000E+00  0.00000000E+00 -4.23226141E-03  5.96541943E-08
  0.00000000E+00  0.00000000E+00  0.00000000E+00  0.00000000E+00  0.00000000E+00
  0.00000000E+00  0.00000000E+00 -2.10198986E-02  0.00000000E+00  0.00000000E+00
  0.00000000E+00  0.00000000E+00  0.00000000E+00 -2.10205769E-02 -2.97938362E-02
 -6.32837922E-02  9.75713475E-02  2.32616961E-01  1.72623076E+00  5.80186318E-06
  1.11595225E-01  0.00000000E+00  2.00802113E-06  5.37418369E-02  0.00000000E+00
  3.15667064E-05  6.64431598E-01  0.00000000E+00  8.31855854E-03  0.00000000E+00
  0.00000000E+00 -9.56591610E-03  1.43148289E-07  1.06489963E-02  0.00000000E+00
  0.00000000E+00 -2.93803214E-02  7.62078444E-06  0.00000000E+00  1.20850161E-07
  2.98751632E-03  0.00000000E+00  0.00000000E+00 -6.35057020E-11 -4.71659111E-03
 -2.45427642E-02  9.26481752E-02 -1.34176047E+00 -2.82179049E-02 -5.24042369E-03
  0.00000000E+00 -2.45409747E-02  9.26568343E-02 -1.34174838E+00  2.82188750E-02
 -5.24072000E-03  0.00000000E+00 -2.97938362E-02 -6.32837922E-02  9.75713475E-02
  2.32616961E-01  1.72623076E+00 -5.80186318E-06 -1.11595225E-01  0.00000000E+00
 -2.00802113E-06 -5.37418369E-02  0.00000000E+00 -3.15667064E-05 -6.64431598E-01
  0.00000000E+00  8.31855854E-03  0.00000000E+00  0.00000000E+00 -9.56591610E-03
  1.43148289E-07  1.06489963E-02  0.00000000E+00  0.00000000E+00 -2.93803214E-02
  7.62078444E-06  0.00000000E+00 -1.20850161E-07 -2.98751632E-03  0.00000000E+00
  0.00000000E+00  6.35057020E-11  4.71659111E-03 -2.45427642E-02  9.26481752E-02
 -1.34176047E+00  2.82179049E-02  5.24042369E-03  0.00000000E+00 -2.45409747E-02
  9.26568343E-02 -1.34174838E+00 -2.82188750E-02  5.24072000E-03  0.00000000E+00
  2.00008549E-06  4.50383848E-06 -6.52795454E-06 -6.90099390E-05 -3.39190652E-04
 -1.81326143E-01 -5.42734208E-06  0.00000000E+00  5.05389993E-03  4.31343193E-05
  0.00000000E+00 -8.61852122E-01  9.48669897E-05  0.00000000E+00 -3.59828906E-07
  0.00000000E+00  0.00000000E+00  3.51997058E-07  2.03750010E-02  5.23680201E-06
  0.00000000E+00  0.00000000E+00  2.57838119E-05  1.21405320E-01  0.00000000E+00
 -1.12350522E-02 -8.50539366E-07  0.00000000E+00  0.00000000E+00  1.33811306E-03
  4.61009586E-07  3.31236815E-02 -1.92240788E-01  1.56765857E+00  3.73002970E-02
  2.61678870E-02  0.00000000E+00 -3.31200676E-02  1.92219698E-01 -1.56747305E+00
  3.72945973E-02 -2.61652799E-02  0.00000000E+00 -2.00008549E-06 -4.50383848E-06
  6.52795454E-06  6.90099390E-05  3.39190652E-04 -1.81326143E-01 -5.42734208E-06
  0.00000000E+00  5.05389993E-03  4.31343193E-05  0.00000000E+00 -8.61852122E-01
  9.48669897E-05  0.00000000E+00  3.59828906E-07  0.00000000E+00  0.00000000E+00
 -3.51997058E-07 -2.03750010E-02 -5.23680201E-06  0.00000000E+00  0.00000000E+00
 -2.57838119E-05 -1.21405320E-01  0.00000000E+00 -1.12350522E-02 -8.50539366E-07
  0.00000000E+00  0.00000000E+00  1.33811306E-03  4.61009586E-07 -3.31236815E-02
  1.92240788E-01 -1.56765857E+00  3.73002970E-02  2.61678870E-02  0.00000000E+00
  3.31200676E-02 -1.92219698E-01  1.56747305E+00  3.72945973E-02 -2.61652799E-02
  0.00000000E+00 -3.74765019E-02 -8.23184207E-02  9.16095115E-02  1.18753196E+00
  4.06649556E+00 -9.18370554E-06  7.00744762E-02  0.00000000E+00  7.44645122E-06
 -8.36435293E-01  0.00000000E+00 -4.48485868E-05 -6.55504519E-01  0.00000000E+00
  4.97152349E-03  0.00000000E+00  0.00000000E+00 -4.75351252E-04  1.78542682E-06
 -6.56241274E-02  0.00000000E+00  0.00000000E+00 -3.28209888E-01  1.27326273E-05
  0.00000000E+00 -8.10807607E-07  2.13100382E-02  0.00000000E+00  0.00000000E+00
 -1.04637165E-06 -3.60328430E-03 -1.84704572E-02  2.41306363E-01 -1.43772291E+00
 -3.76977286E-02 -3.81116126E-02  0.00000000E+00 -1.84752498E-02  2.41343481E-01
 -1.43794082E+00  3.77013859E-02 -3.81195450E-02  0.00000000E+00  3.74765019E-02
  8.23184207E-02 -9.16095115E-02 -1.18753196E+00 -4.06649556E+00 -9.18370554E-06
  7.00744762E-02  0.00000000E+00  7.44645122E-06 -8.36435293E-01  0.00000000E+00
 -4.48485868E-05 -6.55504519E-01  0.00000000E+00 -4.97152349E-03  0.00000000E+00
  0.00000000E+00  4.75351252E-04 -1.78542682E-06  6.56241274E-02  0.00000000E+00
  0.00000000E+00  3.28209888E-01 -1.27326273E-05  0.00000000E+00 -8.10807607E-07
  2.13100382E-02  0.00000000E+00  0.00000000E+00 -1.04637165E-06 -3.60328430E-03
  1.84704572E-02 -2.41306363E-01  1.43772291E+00 -3.76977286E-02 -3.81116126E-02
  0.00000000E+00  1.84752498E-02 -2.41343481E-01  1.43794082E+00  3.77013859E-02
 -3.81195450E-02  0.00000000E+00  3.51889878E-08 -1.68518609E-07 -8.03508517E-07
  1.57837089E-05 -1.44299007E-04  1.71305889E-01 -9.56399446E-06  0.00000000E+00
 -1.21624122E-01  3.46978230E-06  0.00000000E+00  3.66142568E+00 -6.59822335E-05
  0.00000000E+00 -6.92335158E-07  0.00000000E+00  0.00000000E+00 -1.65838477E-06
  1.03218781E-03 -3.20896589E-06  0.00000000E+00  0.00000000E+00 -1.63035577E-06
 -1.21937972E-01  0.00000000E+00  1.61992006E-02 -1.05409597E-06  0.00000000E+00
  0.00000000E+00  1.07740820E-02  5.85761506E-07  1.25562513E-02  2.74175857E-01
 -3.20158823E+00 -5.10735260E-02 -2.63983790E-02  0.00000000E+00 -1.25584918E-02
 -2.74221722E-01  3.20177628E+00 -5.10749775E-02  2.64057894E-02  0.00000000E+00
  3.51889878E-08 -1.68518609E-07 -8.03508517E-07  1.57837089E-05 -1.44299007E-04
 -1.71305889E-01  9.56399446E-06  0.00000000E+00  1.21624122E-01 -3.46978230E-06
  0.00000000E+00 -3.66142568E+00  6.59822335E-05  0.00000000E+00 -6.92335158E-07
  0.00000000E+00  0.00000000E+00 -1.65838477E-06  1.03218781E-03 -3.20896589E-06
  0.00000000E+00  0.00000000E+00 -1.63035577E-06 -1.21937972E-01  0.00000000E+00
 -1.61992006E-02  1.05409597E-06  0.00000000E+00  0.00000000E+00 -1.07740820E-02
 -5.85761506E-07  1.25562513E-02  2.74175857E-01 -3.20158823E+00  5.10735260E-02
  2.63983790E-02  0.00000000E+00 -1.25584918E-02 -2.74221722E-01  3.20177628E+00
  5.10749775E-02 -2.64057894E-02  0.00000000E+00  4.04724329E-03  3.42879468E-03
  7.54473485E-02 -2.07038711E-01  1.84181487E+00 -1.06511289E-05 -9.60759029E-02
  0.00000000E+00  5.87795004E-06 -2.49269569E-01  0.00000000E+00 -1.04992837E-04
  1.51825092E+00  0.00000000E+00 -3.11534779E-04  0.00000000E+00  0.00000000E+00
 -2.93115084E-02  7.10667713E-07  5.15569751E-02  0.00000000E+00  0.00000000E+00
  5.88171535E-02 -6.57680986E-07  0.00000000E+00 -1.55149583E-06 -8.69104443E-03
  0.00000000E+00  0.00000000E+00 -1.92746819E-06 -5.93323262E-03 -2.50419820E-02
 -2.37576348E-01 -6.61081765E-01 -1.16979508E-02  2.14897159E-02  0.00000000E+00
 -2.50388853E-02 -2.37524629E-01 -6.61406515E-01  1.17050604E-02  2.14858479E-02
  0.00000000E+00  4.04724329E-03  3.42879468E-03  7.54473485E-02 -2.07038711E-01
  1.84181487E+00  1.06511289E-05  9.60759029E-02  0.00000000E+00 -5.87795004E-06
  2.49269569E-01  0.00000000E+00  1.04992837E-04 -1.51825092E+00  0.00000000E+00
 -3.11534779E-04  0.00000000E+00  0.00000000E+00 -2.93115084E-02  7.10667713E-07
  5.15569751E-02  0.00000000E+00  0.00000000E+00  5.88171535E-02 -6.57680986E-07
  0.00000000E+00  1.55149583E-06  8.69104443E-03  0.00000000E+00  0.00000000E+00
  1.92746819E-06  5.93323262E-03 -2.50419820E-02 -2.37576348E-01 -6.61081765E-01
  1.16979508E-02 -2.14897159E-02  0.00000000E+00 -2.50388853E-02 -2.37524629E-01
 -6.61406515E-01 -1.17050604E-02 -2.14858479E-02  0.00000000E+00  1.85221896E-02
  3.13220869E-02  1.45420554E-01 -1.53647470E+00  2.87779186E+00  5.28722266E-06
  7.61129888E-02  0.00000000E+00  2.12943246E-06  3.87309618E-02  0.00000000E+00
  2.37897401E-05 -9.62523883E-02  0.00000000E+00  2.75279889E-02  0.00000000E+00
  0.00000000E+00  1.24432720E-02  5.98541816E-07  3.98734792E-02  0.00000000E+00
  0.00000000E+00 -8.83044028E-02 -8.19746318E-06  0.00000000E+00  7.03598680E-07
  8.46025317E-03  0.00000000E+00  0.00000000E+00 -1.38705984E-06 -1.50059248E-02
 -2.14460654E-02  1.33032995E-02 -1.06289604E+00 -2.10515522E-02 -2.81460901E-02
  0.00000000E+00 -2.14479464E-02  1.32724653E-02 -1.06279589E+00  2.10457701E-02
 -2.81469013E-02  0.00000000E+00  1.85221896E-02  3.13220869E-02  1.45420554E-01
 -1.53647470E+00  2.87779186E+00 -5.28722266E-06 -7.61129888E-02  0.00000000E+00
 -2.12943246E-06 -3.87309618E-02  0.00000000E+00 -2.37897401E-05  9.62523883E-02
  0.00000000E+00  2.75279889E-02  0.00000000E+00  0.00000000E+00  1.24432720E-02
  5.98541816E-07  3.98734792E-02  0.00000000E+00  0.00000000E+00 -8.83044028E-02
 -8.19746318E-06  0.00000000E+00 -7.03598680E-07 -8.46025317E-03  0.00000000E+00
  0.00000000E+00  1.38705984E-06  1.50059248E-02 -2.14460654E-02  1.33032995E-02
 -1.06289604E+00  2.10515522E-02  2.81460901E-02  0.00000000E+00 -2.14479464E-02
  1.32724653E-02 -1.06279589E+00 -2.10457701E-02  2.81469013E-02  0.00000000E+00
  0.00000000E+00  0.00000000E+00  0.00000000E+00  0.00000000E+00  0.00000000E+00
  0.00000000E+00  0.00000000E+00 -1.75809175E-01  0.00000000E+00  0.00000000E+00
 -5.05511989E-01  0.00000000E+00  0.00000000E+00  7.29256258E-01  0.00000000E+00
  2.46305318E-08  8.33938665E-03  0.00000000E+00  0.00000000E+00  0.00000000E+00
  4.41205428E-07  3.52636510E-02  0.00000000E+00  0.00000000E+00  2.27802735E-03
  0.00000000E+00  0.00000000E+00 -2.02998677E-03  2.54401769E-07  0.00000000E+00
  0.00000000E+00  0.00000000E+00  0.00000000E+00  0.00000000E+00  0.00000000E+00
  0.00000000E+00  7.00789402E-03  0.00000000E+00  0.00000000E+00  0.00000000E+00
  0.00000000E+00  0.00000000E+00  7.00824965E-03  0.00000000E+00  0.00000000E+00
  0.00000000E+00  0.00000000E+00  0.00000000E+00  0.00000000E+00  0.00000000E+00
 -1.75809175E-01  0.00000000E+00  0.00000000E+00 -5.05511989E-01  0.00000000E+00
  0.00000000E+00  7.29256258E-01  0.00000000E+00 -2.46305318E-08 -8.33938665E-03
  0.00000000E+00  0.00000000E+00  0.00000000E+00 -4.41205428E-07 -3.52636510E-02
  0.00000000E+00  0.00000000E+00  2.27802735E-03  0.00000000E+00  0.00000000E+00
 -2.02998677E-03  2.54401769E-07  0.00000000E+00  0.00000000E+00  0.00000000E+00
  0.00000000E+00  0.00000000E+00  0.00000000E+00  0.00000000E+00  7.00789402E-03
  0.00000000E+00  0.00000000E+00  0.00000000E+00  0.00000000E+00  0.00000000E+00
  7.00824965E-03 -4.67143639E-03 -9.87607613E-03 -1.09648976E-01  1.25147546E+00
  5.38760576E+00 -2.58575388E-06 -7.85340366E-02  0.00000000E+00 -6.70010148E-06
 -7.45201664E-01  0.00000000E+00 -5.74140610E-06 -4.59597479E+00  0.00000000E+00
 -6.02302034E-03  0.00000000E+00  0.00000000E+00  2.08681267E-02 -3.05695380E-07
 -1.36102368E-01  0.00000000E+00  0.00000000E+00 -2.46380510E-01 -2.83036134E-06
  0.00000000E+00  3.57761992E-07  1.16628635E-02  0.00000000E+00  0.00000000E+00
  7.16459142E-07  2.29453753E-02  4.18470514E-02  1.39917855E-01  1.44370169E+00
  2.43540117E-02 -1.62238361E-02  0.00000000E+00  4.18404522E-02  1.39879013E-01
  1.44380696E+00 -2.43587104E-02 -1.62246285E-02  0.00000000E+00  4.67143639E-03
  9.87607613E-03  1.09648976E-01 -1.25147546E+00 -5.38760576E+00 -2.58575388E-06
 -7.85340366E-02  0.00000000E+00 -6.70010148E-06 -7.45201664E-01  0.00000000E+00
 -5.74140610E-06 -4.59597479E+00  0.00000000E+00  6.02302034E-03  0.00000000E+00
  0.00000000E+00 -2.08681267E-02  3.05695380E-07  1.36102368E-01  0.00000000E+00
  0.00000000E+00  2.46380510E-01  2.83036134E-06  0.00000000E+00  3.57761992E-07
  1.16628635E-02  0.00000000E+00  0.00000000E+00  7.16459142E-07  2.29453753E-02
 -4.18470514E-02 -1.39917855E-01 -1.44370169E+00  2.43540117E-02 -1.62238361E-02
  0.00000000E+00 -4.18404522E-02 -1.39879013E-01 -1.44380696E+00 -2.43587104E-02
 -1.62246285E-02  0.00000000E+00  6.35138233E-07  2.15019411E-06 -3.12176876E-05
  2.37424033E-04 -4.21616676E-04 -1.49616963E-02  8.95551599E-06  0.00000000E+00
  1.15489634E-02 -1.16442919E-04  0.00000000E+00  1.30858556E+00 -5.18649544E-05
  0.00000000E+00 -2.48981391E-06  0.00000000E+00  0.00000000E+00 -1.88588472E-06
 -3.09869878E-02 -1.53458175E-05  0.00000000E+00  0.00000000E+00 -3.89482586E-05
  7.11613855E-02  0.00000000E+00 -1.13971172E-02  2.53724207E-06  0.00000000E+00
  0.00000000E+00 -4.78961792E-03  2.60640388E-06 -6.77739160E-02 -6.01527792E-01
 -6.77728507E-01  3.54021141E-02 -1.15739989E-02  0.00000000E+00  6.77812985E-02
  6.01593465E-01  6.77931930E-01  3.54024882E-02  1.15701139E-02  0.00000000E+00
 -6.35138233E-07 -2.15019411E-06  3.12176876E-05 -2.37424033E-04  4.21616676E-04
 -1.49616963E-02  8.95551599E-06  0.00000000E+00  1.15489634E-02 -1.16442919E-04
  0.00000000E+00  1.30858556E+00 -5.18649544E-05  0.00000000E+00  2.48981391E-06
  0.00000000E+00  0.00000000E+00  1.88588472E-06  3.09869878E-02  1.53458175E-05
  0.00000000E+00  0.00000000E+00  3.89482586E-05 -7.11613855E-02  0.00000000E+00
 -1.13971172E-02  2.53724207E-06  0.00000000E+00  0.00000000E+00 -4.78961792E-03
  2.60640388E-06  6.77739160E-02  6.01527792E-01  6.77728507E-01  3.54021141E-02
 -1.15739989E-02  0.00000000E+00 -6.77812985E-02 -6.01593465E-01 -6.77931930E-01
  3.54024882E-02  1.15701139E-02  0.00000000E+00  0.00000000E+00  0.00000000E+00
  0.00000000E+00  0.00000000E+00  0.00000000E+00  0.00000000E+00  0.00000000E+00
 -2.51291667E-01  0.00000000E+00  0.00000000E+00 -6.26740087E-01  0.00000000E+00
  0.00000000E+00  1.59409502E+00  0.00000000E+00  7.10330948E-08  2.59589357E-03
  0.00000000E+00  0.00000000E+00  0.00000000E+00  6.40551196E-07 -9.36704955E-02
  0.00000000E+00  0.00000000E+00  2.70194432E-03  0.00000000E+00  0.00000000E+00
 -5.03187925E-03  3.75534537E-07  0.00000000E+00  0.00000000E+00  0.00000000E+00
  0.00000000E+00  0.00000000E+00  0.00000000E+00  0.00000000E+00  2.18864516E-03
  0.00000000E+00  0.00000000E+00  0.00000000E+00  0.00000000E+00  0.00000000E+00
  2.18982416E-03  0.00000000E+00  0.00000000E+00  0.00000000E+00  0.00000000E+00
  0.00000000E+00  0.00000000E+00  0.00000000E+00  2.51291667E-01  0.00000000E+00
  0.00000000E+00  6.26740087E-01  0.00000000E+00  0.00000000E+00 -1.59409502E+00
  0.00000000E+00  7.10330948E-08  2.59589357E-03  0.00000000E+00  0.00000000E+00
  0.00000000E+00  6.40551196E-07 -9.36704955E-02  0.00000000E+00  0.00000000E+00
 -2.70194432E-03  0.00000000E+00  0.00000000E+00  5.03187925E-03 -3.75534537E-07
  0.00000000E+00  0.00000000E+00  0.00000000E+00  0.00000000E+00  0.00000000E+00
  0.00000000E+00  0.00000000E+00 -2.18864516E-03  0.00000000E+00  0.00000000E+00
  0.00000000E+00  0.00000000E+00  0.00000000E+00 -2.18982416E-03 -1.84961233E-03
 -1.46379381E-02  3.98492981E-01 -3.57301341E+00  1.38428201E+01 -4.93657926E-06
 -1.07952606E-01  0.00000000E+00 -2.23901606E-05  1.44714159E+00  0.00000000E+00
  1.84510356E-04 -3.22958687E+00  0.00000000E+00  3.68054663E-02  0.00000000E+00
  0.00000000E+00  1.63631909E-02 -1.62539459E-06  1.72732251E-01  0.00000000E+00
  0.00000000E+00  5.74828175E-01  2.87418911E-06  0.00000000E+00 -5.64488268E-07
 -2.55721756E-02  0.00000000E+00  0.00000000E+00  6.59519372E-08 -2.34854229E-02
 -3.28598430E-02 -4.95568768E-01 -1.21261492E+00  9.46538770E-03  1.55440072E-02
  0.00000000E+00 -3.28554461E-02 -4.95503656E-01 -1.21237671E+00 -9.46048312E-03
  1.55493409E-02  0.00000000E+00  1.84961233E-03  1.46379381E-02 -3.98492981E-01
  3.57301341E+00 -1.38428201E+01 -4.93657926E-06 -1.07952606E-01  0.00000000E+00
 -2.23901606E-05  1.44714159E+00  0.00000000E+00  1.84510356E-04 -3.22958687E+00
  0.00000000E+00 -3.68054663E-02  0.00000000E+00  0.00000000E+00 -1.63631909E-02
  1.62539459E-06 -1.72732251E-01  0.00000000E+00  0.00000000E+00 -5.74828175E-01
 -2.87418911E-06  0.00000000E+00 -5.64488268E-07 -2.55721756E-02  0.00000000E+00
  0.00000000E+00  6.59519372E-08 -2.34854229E-02  3.28598430E-02  4.95568768E-01
  1.21261492E+00  9.46538770E-03  1.55440072E-02  0.00000000E+00  3.28554461E-02
  4.95503656E-01  1.21237671E+00 -9.46048312E-03  1.55493409E-02  0.00000000E+00
 -1.58616298E-06 -3.48533011E-06 -8.49984103E-07  7.30005351E-05 -4.64364644E-04
 -1.99027272E-01 -4.96391179E-06  0.00000000E+00 -1.03566628E+00  3.05084489E-05
  0.00000000E+00  2.01676206E+00  1.12305483E-04  0.00000000E+00 -5.91828681E-07
  0.00000000E+00  0.00000000E+00  6.20472672E-07  1.59645491E-02  1.62780800E-07
  0.00000000E+00  0.00000000E+00  4.63796604E-06 -1.05387202E-01  0.00000000E+00
  2.95432975E-02 -1.75894712E-06  0.00000000E+00  0.00000000E+00  1.67721875E-03
  1.25545541E-06  6.24169384E-02  9.02682929E-01 -2.38612220E+00 -5.82294979E-02
 -2.48210743E-02  0.00000000E+00 -6.24169471E-02 -9.02706520E-01  2.38616340E+00
 -5.82322739E-02  2.48276026E-02  0.00000000E+00  1.58616298E-06  3.48533011E-06
  8.49984103E-07 -7.30005351E-05  4.64364644E-04 -1.99027272E-01 -4.96391179E-06
  0.00000000E+00 -1.03566628E+00  3.05084489E-05  0.00000000E+00  2.01676206E+00
  1.12305483E-04  0.00000000E+00  5.91828681E-07  0.00000000E+00  0.00000000E+00
 -6.20472672E-07 -1.59645491E-02 -1.62780800E-07  0.00000000E+00  0.00000000E+00
 -4.63796604E-06  1.05387202E-01  0.00000000E+00  2.95432975E-02 -1.75894712E-06
  0.00000000E+00  0.00000000E+00  1.67721875E-03  1.25545541E-06 -6.24169384E-02
 -9.02682929E-01  2.38612220E+00 -5.82294979E-02 -2.48210743E-02  0.00000000E+00
  6.24169471E-02  9.02706520E-01 -2.38616340E+00 -5.82322739E-02  2.48276026E-02
  0.00000000E+00  5.71712301E-02  1.24421159E-01 -8.52002116E-02 -5.23388927E-01
  6.45797242E+00 -5.32626429E-06  5.10229953E-04  0.00000000E+00 -6.30482879E-06
 -1.76371855E+00  0.00000000E+00  2.42645656E-05 -2.08905119E-02  0.00000000E+00
 -1.00380425E-02  0.00000000E+00  0.00000000E+00 -7.09075864E-03  1.30375531E-06
 -1.11226022E-01  0.00000000E+00  0.00000000E+00 -6.16037957E-01  6.38862423E-06
  0.00000000E+00  3.92990391E-07  4.16332119E-02  0.00000000E+00  0.00000000E+00
 -3.15867238E-06 -3.06363437E-02  7.93207798E-02  1.18664690E+00 -2.25295944E+00
 -5.99059354E-02 -5.86549447E-02  0.00000000E+00  7.93202931E-02  1.18664799E+00
 -2.25296429E+00  5.99029033E-02 -5.86621893E-02  0.00000000E+00 -5.71712301E-02
 -1.24421159E-01  8.52002116E-02  5.23388927E-01 -6.45797242E+00 -5.32626429E-06
  5.10229953E-04  0.00000000E+00 -6.30482879E-06 -1.76371855E+00  0.00000000E+00
  2.42645656E-05 -2.08905119E-02  0.00000000E+00  1.00380425E-02  0.00000000E+00
  0.00000000E+00  7.09075864E-03 -1.30375531E-06  1.11226022E-01  0.00000000E+00
  0.00000000E+00  6.16037957E-01 -6.38862423E-06  0.00000000E+00  3.92990391E-07
  4.16332119E-02  0.00000000E+00  0.00000000E+00 -3.15867238E-06 -3.06363437E-02
 -7.93207798E-02 -1.18664690E+00  2.25295944E+00 -5.99059354E-02 -5.86549447E-02
  0.00000000E+00 -7.93202931E-02 -1.18664799E+00  2.25296429E+00  5.99029033E-02
 -5.86621893E-02  0.00000000E+00  3.50960099E-02  7.64974787E-02  2.54101029E-02
 -1.48618707E+00  3.06609792E+00 -1.46521549E-05 -1.67891098E-01  0.00000000E+00
 -5.45602308E-05 -5.45837607E-01  0.00000000E+00  2.46823033E-04  9.32406748E-01
  0.00000000E+00 -2.17383527E-03  0.00000000E+00  0.00000000E+00 -1.05104406E-03
 -8.36253038E-07 -6.78548116E-02  0.00000000E+00  0.00000000E+00  6.11990130E-02
  8.51828737E-06  0.00000000E+00  1.00970652E-06  1.21053070E-02  0.00000000E+00
  0.00000000E+00 -1.23845165E-06 -2.49647510E-02  7.07234387E-02  8.87612970E-01
 -1.74498204E+00 -1.77384154E-02 -2.08729059E-02  0.00000000E+00  7.07204538E-02
  8.87588461E-01 -1.74470715E+00  1.77378006E-02 -2.08723519E-02  0.00000000E+00
  3.50960099E-02  7.64974787E-02  2.54101029E-02 -1.48618707E+00  3.06609792E+00
  1.46521549E-05  1.67891098E-01  0.00000000E+00  5.45602308E-05  5.45837607E-01
  0.00000000E+00 -2.46823033E-04 -9.32406748E-01  0.00000000E+00 -2.17383527E-03
  0.00000000E+00  0.00000000E+00 -1.05104406E-03 -8.36253038E-07 -6.78548116E-02
  0.00000000E+00  0.00000000E+00  6.11990130E-02  8.51828737E-06  0.00000000E+00
 -1.00970652E-06 -1.21053070E-02  0.00000000E+00  0.00000000E+00  1.23845165E-06
  2.49647510E-02  7.07234387E-02  8.87612970E-01 -1.74498204E+00  1.77384154E-02
  2.08729059E-02  0.00000000E+00  7.07204538E-02  8.87588461E-01 -1.74470715E+00
 -1.77378006E-02  2.08723519E-02  0.00000000E+00 -1.04680395E-06 -2.55842416E-06
 -2.37977665E-07  3.14311139E-05 -4.61926095E-04 -2.36089681E-01  1.23648631E-05
  0.00000000E+00 -9.85360628E-01  5.24324535E-05  0.00000000E+00  8.97765281E+00
 -3.58745902E-04  0.00000000E+00  3.81589338E-07  0.00000000E+00  0.00000000E+00
  9.01090478E-07 -6.11665029E-03  1.81668502E-06  0.00000000E+00  0.00000000E+00
 -1.66119120E-06 -5.04130105E-02  0.00000000E+00  1.46023355E-02 -1.12229125E-06
  0.00000000E+00  0.00000000E+00  1.58236196E-02  1.68563586E-06  2.47495744E-02
  8.50338499E-02 -5.07385692E+00 -2.24240578E-02 -9.45679198E-04  0.00000000E+00
 -2.47543170E-02 -8.51165367E-02  5.07437638E+00 -2.24286053E-02  9.48843454E-04
  0.00000000E+00 -1.04680395E-06 -2.55842416E-06 -2.37977665E-07  3.14311139E-05
 -4.61926095E-04  2.36089681E-01 -1.23648631E-05  0.00000000E+00  9.85360628E-01
 -5.24324535E-05  0.00000000E+00 -8.97765281E+00  3.58745902E-04  0.00000000E+00
  3.81589338E-07  0.00000000E+00  0.00000000E+00  9.01090478E-07 -6.11665029E-03
  1.81668502E-06  0.00000000E+00  0.00000000E+00 -1.66119120E-06 -5.04130105E-02
  0.00000000E+00 -1.46023355E-02  1.12229125E-06  0.00000000E+00  0.00000000E+00
 -1.58236196E-02 -1.68563586E-06  2.47495744E-02  8.50338499E-02 -5.07385692E+00
  2.24240578E-02  9.45679198E-04  0.00000000E+00 -2.47543170E-02 -8.51165367E-02
  5.07437638E+00  2.24286053E-02 -9.48843454E-04  0.00000000E+00  0.00000000E+00
  0.00000000E+00  0.00000000E+00  0.00000000E+00  0.00000000E+00  0.00000000E+00
  0.00000000E+00  7.19669006E-08  0.00000000E+00  0.00000000E+00  3.10102927E-06
  0.00000000E+00  0.00000000E+00  6.02500531E-07  0.00000000E+00 -7.59264495E-03
  1.26496114E-07  0.00000000E+00  0.00000000E+00  0.00000000E+00  5.95157401E-01
 -5.38437384E-06  0.00000000E+00  0.00000000E+00 -1.09339529E-08  0.00000000E+00
  0.00000000E+00 -2.43141522E-07  1.22434945E-02  0.00000000E+00  0.00000000E+00
  0.00000000E+00  0.00000000E+00  0.00000000E+00  0.00000000E+00  0.00000000E+00
  2.08548541E-02  0.00000000E+00  0.00000000E+00  0.00000000E+00  0.00000000E+00
  0.00000000E+00 -2.08512685E-02  0.00000000E+00  0.00000000E+00  0.00000000E+00
  0.00000000E+00  0.00000000E+00  0.00000000E+00  0.00000000E+00 -7.19669006E-08
  0.00000000E+00  0.00000000E+00 -3.10102927E-06  0.00000000E+00  0.00000000E+00
 -6.02500531E-07  0.00000000E+00 -7.59264495E-03  1.26496114E-07  0.00000000E+00
  0.00000000E+00  0.00000000E+00  5.95157401E-01 -5.38437384E-06  0.00000000E+00
  0.00000000E+00  1.09339529E-08  0.00000000E+00  0.00000000E+00  2.43141522E-07
 -1.22434945E-02  0.00000000E+00  0.00000000E+00  0.00000000E+00  0.00000000E+00
  0.00000000E+00  0.00000000E+00  0.00000000E+00 -2.08548541E-02  0.00000000E+00
  0.00000000E+00  0.00000000E+00  0.00000000E+00  0.00000000E+00  2.08512685E-02
  3.17669592E-02  7.02915592E-02 -3.00642095E-01  1.43516858E+00  8.05832579E+00
 -3.80080634E-06  3.40786948E-01  0.00000000E+00 -3.07680358E-05 -5.25718984E-01
  0.00000000E+00  5.54939454E-05 -4.43639067E+00  0.00000000E+00 -1.50454152E-02
  0.00000000E+00  0.00000000E+00 -3.01528891E-02  2.73517334E-07 -3.86887492E-01
  0.00000000E+00  0.00000000E+00 -7.26115775E-01  5.57953968E-07  0.00000000E+00
  1.25611237E-06  1.57810062E-02  0.00000000E+00  0.00000000E+00  1.39688043E-06
  4.21128873E-02 -1.40288967E-02 -3.34368507E-01  7.58123770E-01  4.81330486E-03
  3.44938571E-02  0.00000000E+00 -1.40313082E-02 -3.34453957E-01  7.58304360E-01
 -4.81862040E-03  3.44935400E-02  0.00000000E+00 -3.17669592E-02 -7.02915592E-02
  3.00642095E-01 -1.43516858E+00 -8.05832579E+00 -3.80080634E-06  3.40786948E-01
  0.00000000E+00 -3.07680358E-05 -5.25718984E-01  0.00000000E+00  5.54939454E-05
 -4.43639067E+00  0.00000000E+00  1.50454152E-02  0.00000000E+00  0.00000000E+00
  3.01528891E-02 -2.73517334E-07  3.86887492E-01  0.00000000E+00  0.00000000E+00
  7.26115775E-01 -5.57953968E-07  0.00000000E+00  1.25611237E-06  1.57810062E-02
  0.00000000E+00  0.00000000E+00  1.39688043E-06  4.21128873E-02  1.40288967E-02
  3.34368507E-01 -7.58123770E-01  4.81330486E-03  3.44938571E-02  0.00000000E+00
  1.40313082E-02  3.34453957E-01 -7.58304360E-01 -4.81862040E-03  3.44935400E-02
  0.00000000E+00  1.13649966E-06  2.40461732E-06  1.70863916E-05 -1.66012481E-04
 -1.70460274E-04  2.37430549E-01 -9.29094008E-06  0.00000000E+00  8.67489296E-01
 -4.73966132E-05  0.00000000E+00  5.02826432E+00 -2.23427444E-04  0.00000000E+00
  6.07304997E-07  0.00000000E+00  0.00000000E+00 -5.16269803E-07 -2.54554923E-03
  2.36190703E-05  0.00000000E+00  0.00000000E+00 -1.09162003E-05  4.59571285E-01
  0.00000000E+00 -3.98223266E-02  2.79648812E-06  0.00000000E+00  0.00000000E+00
  5.88018151E-03 -2.57266042E-06 -5.62528932E-02 -1.69269847E+00 -1.79800510E+00
  8.56112262E-02  1.62007377E-03  0.00000000E+00  5.62597754E-02  1.69286780E+00
  1.79819476E+00  8.56202498E-02 -1.63034113E-03  0.00000000E+00  1.13649966E-06
  2.40461732E-06  1.70863916E-05 -1.66012481E-04 -1.70460274E-04 -2.37430549E-01
  9.29094008E-06  0.00000000E+00 -8.67489296E-01  4.73966132E-05  0.00000000E+00
 -5.02826432E+00  2.23427444E-04  0.00000000E+00  6.07304997E-07  0.00000000E+00
  0.00000000E+00 -5.16269803E-07 -2.54554923E-03  2.36190703E-05  0.00000000E+00
  0.00000000E+00 -1.09162003E-05  4.59571285E-01  0.00000000E+00  3.98223266E-02
 -2.79648812E-06  0.00000000E+00  0.00000000E+00 -5.88018151E-03  2.57266042E-06
 -5.62528932E-02 -1.69269847E+00 -1.79800510E+00 -8.56112262E-02 -1.62007377E-03
  0.00000000E+00  5.62597754E-02  1.69286780E+00  1.79819476E+00 -8.56202498E-02
  1.63034113E-03  0.00000000E+00  0.00000000E+00  0.00000000E+00  0.00000000E+00
  0.00000000E+00  0.00000000E+00  0.00000000E+00  0.00000000E+00  2.27519719E-02
  0.00000000E+00  0.00000000E+00  3.46014501E-01  0.00000000E+00  0.00000000E+00
 -1.63417082E-01  0.00000000E+00  5.17672175E-07  5.39772302E-03  0.00000000E+00
  0.00000000E+00  0.00000000E+00 -2.52476443E-05  6.35618835E-01  0.00000000E+00
  0.00000000E+00 -1.38581354E-02  0.00000000E+00  0.00000000E+00 -1.17068996E-02
  1.94283221E-08  0.00000000E+00  0.00000000E+00  0.00000000E+00  0.00000000E+00
  0.00000000E+00  0.00000000E+00  0.00000000E+00  3.53336433E-02  0.00000000E+00
  0.00000000E+00  0.00000000E+00  0.00000000E+00  0.00000000E+00  3.53410576E-02
  0.00000000E+00  0.00000000E+00  0.00000000E+00  0.00000000E+00  0.00000000E+00
  0.00000000E+00  0.00000000E+00  2.27519719E-02  0.00000000E+00  0.00000000E+00
  3.46014501E-01  0.00000000E+00  0.00000000E+00 -1.63417082E-01  0.00000000E+00
 -5.17672175E-07 -5.39772302E-03  0.00000000E+00  0.00000000E+00  0.00000000E+00
  2.52476443E-05 -6.35618835E-01  0.00000000E+00  0.00000000E+00 -1.38581354E-02
  0.00000000E+00  0.00000000E+00 -1.17068996E-02  1.94283221E-08  0.00000000E+00
  0.00000000E+00  0.00000000E+00  0.00000000E+00  0.00000000E+00  0.00000000E+00
  0.00000000E+00  3.53336433E-02  0.00000000E+00  0.00000000E+00  0.00000000E+00
  0.00000000E+00  0.00000000E+00  3.53410576E-02  0.00000000E+00  0.00000000E+00
  0.00000000E+00  0.00000000E+00  0.00000000E+00  0.00000000E+00  0.00000000E+00
  3.99706654E-07  0.00000000E+00  0.00000000E+00  1.31051663E-05  0.00000000E+00
  0.00000000E+00 -6.59090276E-06  0.00000000E+00 -1.72094023E-02  2.96939605E-07
  0.00000000E+00  0.00000000E+00  0.00000000E+00  8.10185634E-01  2.22485202E-05
  0.00000000E+00  0.00000000E+00 -7.75759673E-07  0.00000000E+00  0.00000000E+00
 -2.40743682E-07 -6.38441219E-04  0.00000000E+00  0.00000000E+00  0.00000000E+00
  0.00000000E+00  0.00000000E+00  0.00000000E+00  0.00000000E+00  7.11350803E-02
  0.00000000E+00  0.00000000E+00  0.00000000E+00  0.00000000E+00  0.00000000E+00
 -7.11314064E-02  0.00000000E+00  0.00000000E+00  0.00000000E+00  0.00000000E+00
  0.00000000E+00  0.00000000E+00  0.00000000E+00  3.99706654E-07  0.00000000E+00
  0.00000000E+00  1.31051663E-05  0.00000000E+00  0.00000000E+00 -6.59090276E-06
  0.00000000E+00  1.72094023E-02 -2.96939605E-07  0.00000000E+00  0.00000000E+00
  0.00000000E+00 -8.10185634E-01 -2.22485202E-05  0.00000000E+00  0.00000000E+00
 -7.75759673E-07  0.00000000E+00  0.00000000E+00 -2.40743682E-07 -6.38441219E-04
  0.00000000E+00  0.00000000E+00  0.00000000E+00  0.00000000E+00  0.00000000E+00
  0.00000000E+00  0.00000000E+00  7.11350803E-02  0.00000000E+00  0.00000000E+00
  0.00000000E+00  0.00000000E+00  0.00000000E+00 -7.11314064E-02 -4.89922527E-03
 -1.21571805E-02 -1.70950155E-01  1.35606072E+00  8.06819839E-01  1.29363630E-05
  1.22137665E-01  0.00000000E+00  5.64468192E-05  3.94594258E-01  0.00000000E+00
  2.94641548E-04  7.83409395E-01  0.00000000E+00 -4.35654288E-03  0.00000000E+00
  0.00000000E+00  1.96105642E-03  3.86646343E-07 -6.29540154E-01  0.00000000E+00
  0.00000000E+00  7.25613314E-01 -1.27821886E-05  0.00000000E+00 -2.38911871E-06
 -3.74435474E-02  0.00000000E+00  0.00000000E+00  3.31625487E-06  5.31495756E-02
 -1.94292272E-02 -1.23850952E+00 -2.05600276E-01  8.38628633E-02  3.11197685E-02
  0.00000000E+00 -1.94265875E-02 -1.23835765E+00 -2.05389938E-01 -8.38522334E-02
  3.11275344E-02  0.00000000E+00 -4.89922527E-03 -1.21571805E-02 -1.70950155E-01
  1.35606072E+00  8.06819839E-01 -1.29363630E-05 -1.22137665E-01  0.00000000E+00
 -5.64468192E-05 -3.94594258E-01  0.00000000E+00 -2.94641548E-04 -7.83409395E-01
  0.00000000E+00 -4.35654288E-03  0.00000000E+00  0.00000000E+00  1.96105642E-03
  3.86646343E-07 -6.29540154E-01  0.00000000E+00  0.00000000E+00  7.25613314E-01
 -1.27821886E-05  0.00000000E+00  2.38911871E-06  3.74435474E-02  0.00000000E+00
  0.00000000E+00 -3.31625487E-06 -5.31495756E-02 -1.94292272E-02 -1.23850952E+00
 -2.05600276E-01 -8.38628633E-02 -3.11197685E-02  0.00000000E+00 -1.94265875E-02
 -1.23835765E+00 -2.05389938E-01  8.38522334E-02 -3.11275344E-02  0.00000000E+00
  1.90469664E-02  4.77473329E-02 -1.82554464E-01  1.37559564E+00 -1.24630463E+00
  7.87553249E-06  1.33727643E-01  0.00000000E+00  3.81096057E-05 -4.32369574E-01
  0.00000000E+00 -1.73702486E-04  8.16702043E-01  0.00000000E+00 -9.63240585E-03
  0.00000000E+00  0.00000000E+00 -1.62822679E-02  6.09488764E-07  6.76454648E-01
  0.00000000E+00  0.00000000E+00  7.31528140E-01  1.42563566E-05  0.00000000E+00
 -2.52538656E-06 -2.30564452E-02  0.00000000E+00  0.00000000E+00 -8.30342463E-07
 -2.98078634E-02  9.28628572E-03  1.28300800E-01  2.44915407E-01  7.10564842E-04
  1.13931900E-03  0.00000000E+00  9.28349585E-03  1.28383341E-01  2.44665619E-01
 -7.04191658E-04  1.13360214E-03  0.00000000E+00  1.90469664E-02  4.77473329E-02
 -1.82554464E-01  1.37559564E+00 -1.24630463E+00 -7.87553249E-06 -1.33727643E-01
  0.00000000E+00 -3.81096057E-05  4.32369574E-01  0.00000000E+00  1.73702486E-04
 -8.16702043E-01  0.00000000E+00 -9.63240585E-03  0.00000000E+00  0.00000000E+00
 -1.62822679E-02  6.09488764E-07  6.76454648E-01  0.00000000E+00  0.00000000E+00
  7.31528140E-01  1.42563566E-05  0.00000000E+00  2.52538656E-06  2.30564452E-02
  0.00000000E+00  0.00000000E+00  8.30342463E-07  2.98078634E-02  9.28628572E-03
  1.28300800E-01  2.44915407E-01 -7.10564842E-04 -1.13931900E-03  0.00000000E+00
  9.28349585E-03  1.28383341E-01  2.44665619E-01  7.04191658E-04 -1.13360214E-03
  0.00000000E+00 -9.54846869E-08 -1.23290295E-06  3.63468839E-05 -1.24928159E-04
 -3.33676184E-04 -1.27807164E-01  1.02226033E-05  0.00000000E+00 -1.75506831E+00
  1.26558530E-04  0.00000000E+00 -3.67716894E-01  1.50768949E-04  0.00000000E+00
 -1.40704642E-06  0.00000000E+00  0.00000000E+00  1.25668073E-06 -1.52068847E-02
  4.75528914E-05  0.00000000E+00  0.00000000E+00 -3.79100392E-05 -1.43523824E+00
  0.00000000E+00  7.24577584E-02 -4.09339138E-06  0.00000000E+00  0.00000000E+00
  2.72177601E-02 -3.23547369E-06 -6.52787935E-02  2.04901193E+00 -2.35284033E-01
 -1.29313562E-01 -1.31845408E-01  0.00000000E+00  6.52781568E-02 -2.04901084E+00
  2.35282254E-01 -1.29305455E-01  1.31839369E-01  0.00000000E+00  9.54846869E-08
  1.23290295E-06 -3.63468839E-05  1.24928159E-04  3.33676184E-04 -1.27807164E-01
  1.02226033E-05  0.00000000E+00 -1.75506831E+00  1.26558530E-04  0.00000000E+00
 -3.67716894E-01  1.50768949E-04  0.00000000E+00  1.40704642E-06  0.00000000E+00
  0.00000000E+00 -1.25668073E-06  1.52068847E-02 -4.75528914E-05  0.00000000E+00
  0.00000000E+00  3.79100392E-05  1.43523824E+00  0.00000000E+00  7.24577584E-02
 -4.09339138E-06  0.00000000E+00  0.00000000E+00  2.72177601E-02 -3.23547369E-06
  6.52787935E-02 -2.04901193E+00  2.35284033E-01 -1.29313562E-01 -1.31845408E-01
  0.00000000E+00 -6.52781568E-02  2.04901084E+00 -2.35282254E-01 -1.29305455E-01
  1.31839369E-01  0.00000000E+00  8.39648712E-04  1.86172313E-02 -1.07121809E+00
  1.07387198E+01 -2.81490316E+00  2.14683758E-06 -2.47334233E-01  0.00000000E+00
 -2.17455805E-06 -7.81679984E+00  0.00000000E+00 -4.61355515E-05 -4.82657288E-01
  0.00000000E+00 -4.69371197E-03  0.00000000E+00  0.00000000E+00 -1.28630788E-02
  3.55769874E-06 -3.17866352E-01  0.00000000E+00  0.00000000E+00 -3.13979623E+00
  1.55247135E-05  0.00000000E+00  6.01150406E-07  1.38536694E-01  0.00000000E+00
  0.00000000E+00 -4.60376044E-06  3.55999264E-02 -8.66097249E-02  1.38507482E+00
  3.64130919E-01 -8.46459347E-02 -7.38500328E-02  0.00000000E+00 -8.66140645E-02
  1.38506481E+00  3.64087285E-01  8.46358526E-02 -7.38527285E-02  0.00000000E+00
 -8.39648712E-04 -1.86172313E-02  1.07121809E+00 -1.07387198E+01  2.81490316E+00
  2.14683758E-06 -2.47334233E-01  0.00000000E+00 -2.17455805E-06 -7.81679984E+00
  0.00000000E+00 -4.61355515E-05 -4.82657288E-01  0.00000000E+00  4.69371197E-03
  0.00000000E+00  0.00000000E+00  1.28630788E-02 -3.55769874E-06  3.17866352E-01
  0.00000000E+00  0.00000000E+00  3.13979623E+00 -1.55247135E-05  0.00000000E+00
  6.01150406E-07  1.38536694E-01  0.00000000E+00  0.00000000E+00 -4.60376044E-06
  3.55999264E-02  8.66097249E-02 -1.38507482E+00 -3.64130919E-01 -8.46459347E-02
 -7.38500328E-02  0.00000000E+00  8.66140645E-02 -1.38506481E+00 -3.64087285E-01
  8.46358526E-02 -7.38527285E-02  0.00000000E+00  5.20961616E-07  1.44087330E-06
  1.02257874E-05 -9.98810753E-05 -5.58675855E-05 -6.15069796E-02 -6.33179430E-06
  0.00000000E+00  1.18907621E-01 -5.29283041E-05  0.00000000E+00  1.54226041E+00
 -8.54315206E-05  0.00000000E+00  1.00139923E-06  0.00000000E+00  0.00000000E+00
 -8.16341479E-07 -1.47781680E-02  1.01700443E-05  0.00000000E+00  0.00000000E+00
  2.54872702E-05  2.50957183E+00  0.00000000E+00 -4.54558828E-02  1.43825359E-06
  0.00000000E+00  0.00000000E+00  1.15842088E-01 -2.17110814E-06  2.44836774E-02
 -1.85824687E+00 -3.65790107E-01  8.85141239E-02  1.86916135E-01  0.00000000E+00
 -2.44933354E-02  1.85838527E+00  3.65840186E-01  8.85082271E-02 -1.86931622E-01
  0.00000000E+00  5.20961616E-07  1.44087330E-06  1.02257874E-05 -9.98810753E-05
 -5.58675855E-05  6.15069796E-02  6.33179430E-06  0.00000000E+00 -1.18907621E-01
  5.29283041E-05  0.00000000E+00 -1.54226041E+00  8.54315206E-05  0.00000000E+00
  1.00139923E-06  0.00000000E+00  0.00000000E+00 -8.16341479E-07 -1.47781680E-02
  1.01700443E-05  0.00000000E+00  0.00000000E+00  2.54872702E-05  2.50957183E+00
  0.00000000E+00  4.54558828E-02 -1.43825359E-06  0.00000000E+00  0.00000000E+00
 -1.15842088E-01  2.17110814E-06  2.44836774E-02 -1.85824687E+00 -3.65790107E-01
 -8.85141239E-02 -1.86916135E-01  0.00000000E+00 -2.44933354E-02  1.85838527E+00
  3.65840186E-01 -8.85082271E-02  1.86931622E-01  0.00000000E+00  0.00000000E+00
  0.00000000E+00  0.00000000E+00  0.00000000E+00  0.00000000E+00  0.00000000E+00
  0.00000000E+00 -2.99312640E-01  0.00000000E+00  0.00000000E+00 -7.68829735E-01
  0.00000000E+00  0.00000000E+00 -8.42011655E-01  0.00000000E+00 -8.74483663E-08
 -3.83913751E-02  0.00000000E+00  0.00000000E+00  0.00000000E+00  3.20098116E-06
  1.66922466E+00  0.00000000E+00  0.00000000E+00  4.19402329E-02  0.00000000E+00
  0.00000000E+00  6.34358043E-02 -4.89694494E-07  0.00000000E+00  0.00000000E+00
  0.00000000E+00  0.00000000E+00  0.00000000E+00  0.00000000E+00  0.00000000E+00
  2.65350894E-02  0.00000000E+00  0.00000000E+00  0.00000000E+00  0.00000000E+00
  0.00000000E+00  2.65406939E-02  0.00000000E+00  0.00000000E+00  0.00000000E+00
  0.00000000E+00  0.00000000E+00  0.00000000E+00  0.00000000E+00  2.99312640E-01
  0.00000000E+00  0.00000000E+00  7.68829735E-01  0.00000000E+00  0.00000000E+00
  8.42011655E-01  0.00000000E+00 -8.74483663E-08 -3.83913751E-02  0.00000000E+00
  0.00000000E+00  0.00000000E+00  3.20098116E-06  1.66922466E+00  0.00000000E+00
  0.00000000E+00 -4.19402329E-02  0.00000000E+00  0.00000000E+00 -6.34358043E-02
  4.89694494E-07  0.00000000E+00  0.00000000E+00  0.00000000E+00  0.00000000E+00
  0.00000000E+00  0.00000000E+00  0.00000000E+00 -2.65350894E-02  0.00000000E+00
  0.00000000E+00  0.00000000E+00  0.00000000E+00  0.00000000E+00 -2.65406939E-02
 -3.25245718E-02 -7.88076653E-02 -1.00433692E+00  1.23899659E+01  7.02690124E+00
 -9.37165620E-06 -3.00008816E-01  0.00000000E+00 -4.67236354E-05 -7.25241670E+00
  0.00000000E+00  2.97616740E-05 -3.27206009E+00  0.00000000E+00 -6.82434614E-03
  0.00000000E+00  0.00000000E+00  1.44208946E-03 -2.76043772E-06 -2.44814732E+00
  0.00000000E+00  0.00000000E+00 -2.31930325E+00 -4.75232541E-05  0.00000000E+00
  2.21834168E-06  6.85038283E-02  0.00000000E+00  0.00000000E+00  4.58606898E-06
  1.67396323E-01  4.81500316E-03 -1.06319811E+00  2.84546793E-01  7.73276409E-02
  2.46153777E-02  0.00000000E+00  4.81991180E-03 -1.06332360E+00  2.84637983E-01
 -7.73352635E-02  2.46193266E-02  0.00000000E+00  3.25245718E-02  7.88076653E-02
  1.00433692E+00 -1.23899659E+01 -7.02690124E+00 -9.37165620E-06 -3.00008816E-01
  0.00000000E+00 -4.67236354E-05 -7.25241670E+00  0.00000000E+00  2.97616740E-05
 -3.27206009E+00  0.00000000E+00  6.82434614E-03  0.00000000E+00  0.00000000E+00
 -1.44208946E-03  2.76043772E-06  2.44814732E+00  0.00000000E+00  0.00000000E+00
  2.31930325E+00  4.75232541E-05  0.00000000E+00  2.21834168E-06  6.85038283E-02
  0.00000000E+00  0.00000000E+00  4.58606898E-06  1.67396323E-01 -4.81500316E-03
  1.06319811E+00 -2.84546793E-01  7.73276409E-02  2.46153777E-02  0.00000000E+00
 -4.81991180E-03  1.06332360E+00 -2.84637983E-01 -7.73352635E-02  2.46193266E-02
  0.00000000E+00  7.77158342E-02  2.50408421E-01 -2.24355444E+00  4.01140264E+00
 -2.39021577E+00 -1.93923712E-06 -2.15033371E-01  0.00000000E+00 -2.55118151E-05
  9.56563505E-01  0.00000000E+00  1.39306272E-05 -5.67482993E-01  0.00000000E+00
  2.36416303E-02  0.00000000E+00  0.00000000E+00  3.50147498E-02 -2.00148327E-06
 -3.72844474E-01  0.00000000E+00  0.00000000E+00  1.17938848E-02 -2.37298464E-05
  0.00000000E+00  1.51716551E-06 -3.92904477E-02  0.00000000E+00  0.00000000E+00
  7.49885311E-06  8.99628989E-02 -8.34100962E-02 -9.51422261E-01  8.46935613E-01
  1.88164702E-01  1.53266261E-01  0.00000000E+00 -8.34110088E-02 -9.51499586E-01
  8.46982245E-01 -1.88157536E-01  1.53298667E-01  0.00000000E+00  7.77158342E-02
  2.50408421E-01 -2.24355444E+00  4.01140264E+00 -2.39021577E+00  1.93923712E-06
  2.15033371E-01  0.00000000E+00  2.55118151E-05 -9.56563505E-01  0.00000000E+00
 -1.39306272E-05  5.67482993E-01  0.00000000E+00  2.36416303E-02  0.00000000E+00
  0.00000000E+00  3.50147498E-02 -2.00148327E-06 -3.72844474E-01  0.00000000E+00
  0.00000000E+00  1.17938848E-02 -2.37298464E-05  0.00000000E+00 -1.51716551E-06
  3.92904477E-02  0.00000000E+00  0.00000000E+00 -7.49885311E-06 -8.99628989E-02
 -8.34100962E-02 -9.51422261E-01  8.46935613E-01 -1.88164702E-01 -1.53266261E-01
  0.00000000E+00 -8.34110088E-02 -9.51499586E-01  8.46982245E-01  1.88157536E-01
 -1.53298667E-01  0.00000000E+00  0.00000000E+00  0.00000000E+00  0.00000000E+00
  0.00000000E+00  0.00000000E+00  0.00000000E+00  0.00000000E+00 -8.83926036E-01
  0.00000000E+00  0.00000000E+00  1.01152683E+00  0.00000000E+00  0.00000000E+00
 -4.35629592E-01  0.00000000E+00  5.32150413E-07  8.45248539E-03  0.00000000E+00
  0.00000000E+00  0.00000000E+00 -6.24274480E-06 -1.85407538E-02  0.00000000E+00
  0.00000000E+00  3.03794875E-02  0.00000000E+00  0.00000000E+00  5.58667806E-02
 -3.67435037E-07  0.00000000E+00  0.00000000E+00  0.00000000E+00  0.00000000E+00
  0.00000000E+00  0.00000000E+00  0.00000000E+00  5.74294626E-02  0.00000000E+00
  0.00000000E+00  0.00000000E+00  0.00000000E+00  0.00000000E+00  5.74228481E-02
  0.00000000E+00  0.00000000E+00  0.00000000E+00  0.00000000E+00  0.00000000E+00
  0.00000000E+00  0.00000000E+00 -8.83926036E-01  0.00000000E+00  0.00000000E+00
  1.01152683E+00  0.00000000E+00  0.00000000E+00 -4.35629592E-01  0.00000000E+00
 -5.32150413E-07 -8.45248539E-03  0.00000000E+00  0.00000000E+00  0.00000000E+00
  6.24274480E-06  1.85407538E-02  0.00000000E+00  0.00000000E+00  3.03794875E-02
  0.00000000E+00  0.00000000E+00  5.58667806E-02 -3.67435037E-07  0.00000000E+00
  0.00000000E+00  0.00000000E+00  0.00000000E+00  0.00000000E+00  0.00000000E+00
  0.00000000E+00  5.74294626E-02  0.00000000E+00  0.00000000E+00  0.00000000E+00
  0.00000000E+00  0.00000000E+00  5.74228481E-02 -7.59308985E-05 -2.30355881E-04
  2.63050669E-03 -8.39654688E-03  5.78258617E-03 -8.69776178E-01  1.26415458E-04
  0.00000000E+00  2.89939577E+00  8.15019697E-04  0.00000000E+00 -1.28548001E+00
 -1.56280753E-04  0.00000000E+00  5.99125650E-05  0.00000000E+00  0.00000000E+00
  3.36581915E-05  1.81369994E-02  9.37668423E-04  0.00000000E+00  0.00000000E+00
  1.76541273E-05  9.02112707E-01  0.00000000E+00 -6.29691872E-02  8.81327874E-06
  0.00000000E+00  0.00000000E+00  3.68483170E-02 -2.26734585E-04  5.40913201E-02
 -1.82056364E+00  1.35276422E+00  2.96962913E-01  1.92871654E-01  0.00000000E+00
 -5.42252047E-02  1.82418119E+00 -1.35568975E+00  2.97491600E-01 -1.93094153E-01
  0.00000000E+00  7.59308985E-05  2.30355881E-04 -2.63050669E-03  8.39654688E-03
 -5.78258617E-03 -8.69776178E-01  1.26415458E-04  0.00000000E+00  2.89939577E+00
  8.15019697E-04  0.00000000E+00 -1.28548001E+00 -1.56280753E-04  0.00000000E+00
 -5.99125650E-05  0.00000000E+00  0.00000000E+00 -3.36581915E-05 -1.81369994E-02
 -9.37668423E-04  0.00000000E+00  0.00000000E+00 -1.76541273E-05 -9.02112707E-01
  0.00000000E+00 -6.29691872E-02  8.81327874E-06  0.00000000E+00  0.00000000E+00
  3.68483170E-02 -2.26734585E-04 -5.40913201E-02  1.82056364E+00 -1.35276422E+00
  2.96962913E-01  1.92871654E-01  0.00000000E+00  5.42252047E-02 -1.82418119E+00
  1.35568975E+00  2.97491600E-01 -1.93094153E-01  0.00000000E+00  8.55681242E-02
  2.60751040E-01 -2.98666490E+00  9.56709429E+00 -6.67766666E+00 -7.77259884E-04
 -1.31545672E-01  0.00000000E+00  2.54665198E-03 -1.12220542E+00  0.00000000E+00
 -1.12542983E-03  2.56164800E-01  0.00000000E+00 -6.45059114E-02  0.00000000E+00
  0.00000000E+00 -3.98435396E-02  7.79263766E-06 -1.05261733E+00  0.00000000E+00
  0.00000000E+00 -1.90554455E-02  7.56436336E-04  0.00000000E+00 -5.45444717E-05
 -1.39169361E-03  0.00000000E+00  0.00000000E+00  4.24382694E-05  2.52665771E-01
  7.46308117E-02 -1.98451939E+00  1.64961565E+00  2.97129902E-01  1.09089477E-01
  0.00000000E+00  7.45319619E-02 -1.98137743E+00  1.64729535E+00 -2.96612382E-01
  1.08744473E-01  0.00000000E+00 -8.55681242E-02 -2.60751040E-01  2.98666490E+00
 -9.56709429E+00  6.67766666E+00 -7.77259884E-04 -1.31545672E-01  0.00000000E+00
  2.54665198E-03 -1.12220542E+00  0.00000000E+00 -1.12542983E-03  2.56164800E-01
  0.00000000E+00  6.45059114E-02  0.00000000E+00  0.00000000E+00  3.98435396E-02
 -7.79263766E-06  1.05261733E+00  0.00000000E+00  0.00000000E+00  1.90554455E-02
 -7.56436336E-04  0.00000000E+00 -5.45444717E-05 -1.39169361E-03  0.00000000E+00
  0.00000000E+00  4.24382694E-05  2.52665771E-01 -7.46308117E-02  1.98451939E+00
 -1.64961565E+00  2.97129902E-01  1.09089477E-01  0.00000000E+00 -7.45319619E-02
  1.98137743E+00 -1.64729535E+00 -2.96612382E-01  1.08744473E-01  0.00000000E+00
 -9.58796430E-08  8.91885066E-07  7.83193862E-06 -1.06989807E-04  1.31428819E-04
 -7.63492188E-01  2.62733904E-05  0.00000000E+00  2.76203360E+00 -1.29289780E-04
  0.00000000E+00 -2.72965563E+00  1.05248061E-04  0.00000000E+00  4.89300860E-06
  0.00000000E+00  0.00000000E+00  2.49689531E-06  4.97173928E-02  1.57677089E-05
  0.00000000E+00  0.00000000E+00  2.93596450E-05  9.62062148E-01  0.00000000E+00
 -1.41073529E-01  3.55120291E-06  0.00000000E+00  0.00000000E+00 -1.16298329E-01
 -7.09841058E-06  1.91934361E-01 -1.98973948E+00  2.00884052E+00  4.12647987E-01
 -4.00004519E-02  0.00000000E+00 -1.91937262E-01  1.98989131E+00 -2.00898898E+00
  4.12678348E-01  3.99738778E-02  0.00000000E+00 -9.58796430E-08  8.91885066E-07
  7.83193862E-06 -1.06989807E-04  1.31428819E-04  7.63492188E-01 -2.62733904E-05
  0.00000000E+00 -2.76203360E+00  1.29289780E-04  0.00000000E+00  2.72965563E+00
 -1.05248061E-04  0.00000000E+00  4.89300860E-06  0.00000000E+00  0.00000000E+00
  2.49689531E-06  4.97173928E-02  1.57677089E-05  0.00000000E+00  0.00000000E+00
  2.93596450E-05  9.62062148E-01  0.00000000E+00  1.41073529E-01 -3.55120291E-06
  0.00000000E+00  0.00000000E+00  1.16298329E-01  7.09841058E-06  1.91934361E-01
 -1.98973948E+00  2.00884052E+00 -4.12647987E-01  4.00004519E-02  0.00000000E+00
 -1.91937262E-01  1.98989131E+00 -2.00898898E+00 -4.12678348E-01 -3.99738778E-02
  0.00000000E+00  0.00000000E+00  0.00000000E+00  0.00000000E+00  0.00000000E+00
  0.00000000E+00  0.00000000E+00  0.00000000E+00 -8.23811723E-01  0.00000000E+00
  0.00000000E+00  2.03915462E+00  0.00000000E+00  0.00000000E+00 -5.04987836E-01
  0.00000000E+00  2.09980661E-06  1.63224190E-02  0.00000000E+00  0.00000000E+00
  0.00000000E+00 -2.75842799E-05 -1.17773064E+00  0.00000000E+00  0.00000000E+00
 -6.54267314E-02  0.00000000E+00  0.00000000E+00 -5.74420070E-02  5.11197524E-06
  0.00000000E+00  0.00000000E+00  0.00000000E+00  0.00000000E+00  0.00000000E+00
  0.00000000E+00  0.00000000E+00  1.65557747E-01  0.00000000E+00  0.00000000E+00
  0.00000000E+00  0.00000000E+00  0.00000000E+00  1.65487504E-01  0.00000000E+00
  0.00000000E+00  0.00000000E+00  0.00000000E+00  0.00000000E+00  0.00000000E+00
  0.00000000E+00  8.23811723E-01  0.00000000E+00  0.00000000E+00 -2.03915462E+00
  0.00000000E+00  0.00000000E+00  5.04987836E-01  0.00000000E+00  2.09980661E-06
  1.63224190E-02  0.00000000E+00  0.00000000E+00  0.00000000E+00 -2.75842799E-05
 -1.17773064E+00  0.00000000E+00  0.00000000E+00  6.54267314E-02  0.00000000E+00
  0.00000000E+00  5.74420070E-02 -5.11197524E-06  0.00000000E+00  0.00000000E+00
  0.00000000E+00  0.00000000E+00  0.00000000E+00  0.00000000E+00  0.00000000E+00
 -1.65557747E-01  0.00000000E+00  0.00000000E+00  0.00000000E+00  0.00000000E+00
  0.00000000E+00 -1.65487504E-01 -3.48360524E-06 -1.28209020E-05  4.04549347E-04
 -3.66786951E-03  4.98243735E-04 -8.07768614E-03 -1.81169603E-04  0.00000000E+00
 -2.76691152E-01  2.85223123E-03  0.00000000E+00  4.62767312E-01 -2.37790244E-04
  0.00000000E+00  8.55208975E-06  0.00000000E+00  0.00000000E+00  2.68741351E-05
 -1.15754656E-01  3.68682812E-04  0.00000000E+00  0.00000000E+00  8.12802985E-04
 -2.48564463E-01  0.00000000E+00  7.80021570E-02 -5.85411399E-05  0.00000000E+00
  0.00000000E+00 -3.97824805E-02 -1.68266676E-05 -2.02203748E-01  5.20107640E-01
 -6.16525555E-01 -2.60117315E-01  4.10711472E-01  0.00000000E+00  2.02302184E-01
 -5.20617701E-01  6.16765819E-01 -2.60165569E-01 -4.10524162E-01  0.00000000E+00
  3.48360524E-06  1.28209020E-05 -4.04549347E-04  3.66786951E-03 -4.98243735E-04
 -8.07768614E-03 -1.81169603E-04  0.00000000E+00 -2.76691152E-01  2.85223123E-03
  0.00000000E+00  4.62767312E-01 -2.37790244E-04  0.00000000E+00 -8.55208975E-06
  0.00000000E+00  0.00000000E+00 -2.68741351E-05  1.15754656E-01 -3.68682812E-04
  0.00000000E+00  0.00000000E+00 -8.12802985E-04  2.48564463E-01  0.00000000E+00
  7.80021570E-02 -5.85411399E-05  0.00000000E+00  0.00000000E+00 -3.97824805E-02
 -1.68266676E-05  2.02203748E-01 -5.20107640E-01  6.16525555E-01 -2.60117315E-01
  4.10711472E-01  0.00000000E+00 -2.02302184E-01  5.20617701E-01 -6.16765819E-01
 -2.60165569E-01 -4.10524162E-01  0.00000000E+00  0.00000000E+00  0.00000000E+00
  0.00000000E+00  0.00000000E+00  0.00000000E+00  0.00000000E+00  0.00000000E+00
 -5.79780672E-05  0.00000000E+00  0.00000000E+00  1.67589856E-04  0.00000000E+00
  0.00000000E+00 -1.96348006E-05  0.00000000E+00 -3.10343115E-02  2.95160891E-06
  0.00000000E+00  0.00000000E+00  0.00000000E+00  3.63099238E-01 -1.28336948E-04
  0.00000000E+00  0.00000000E+00 -7.84169132E-07  0.00000000E+00  0.00000000E+00
 -4.28767904E-06 -1.29431492E-01  0.00000000E+00  0.00000000E+00  0.00000000E+00
  0.00000000E+00  0.00000000E+00  0.00000000E+00  0.00000000E+00 -5.21626013E-01
  0.00000000E+00  0.00000000E+00  0.00000000E+00  0.00000000E+00  0.00000000E+00
  5.21647148E-01  0.00000000E+00  0.00000000E+00  0.00000000E+00  0.00000000E+00
  0.00000000E+00  0.00000000E+00  0.00000000E+00  5.79780672E-05  0.00000000E+00
  0.00000000E+00 -1.67589856E-04  0.00000000E+00  0.00000000E+00  1.96348006E-05
  0.00000000E+00 -3.10343115E-02  2.95160891E-06  0.00000000E+00  0.00000000E+00
  0.00000000E+00  3.63099238E-01 -1.28336948E-04  0.00000000E+00  0.00000000E+00
  7.84169132E-07  0.00000000E+00  0.00000000E+00  4.28767904E-06  1.29431492E-01
  0.00000000E+00  0.00000000E+00  0.00000000E+00  0.00000000E+00  0.00000000E+00
  0.00000000E+00  0.00000000E+00  5.21626013E-01  0.00000000E+00  0.00000000E+00
  0.00000000E+00  0.00000000E+00  0.00000000E+00 -5.21647148E-01  5.42211025E-03
  3.07959366E-02 -1.44775669E+00  1.46688180E+01 -1.87268101E+00  1.48927185E-05
  7.16468858E-01  0.00000000E+00 -4.15380476E-05 -1.18428186E+01  0.00000000E+00
  1.08529668E-04  9.66810645E-01  0.00000000E+00 -4.33612227E-03  0.00000000E+00
  0.00000000E+00 -1.12678340E-01 -2.12080237E-05 -1.43577038E+00  0.00000000E+00
  0.00000000E+00 -3.52139220E+00 -2.58755509E-05  0.00000000E+00  1.59947458E-05
  2.43608421E-01  0.00000000E+00  0.00000000E+00 -2.48617929E-05  1.37836948E-02
 -2.77932129E-01  1.37086691E+00 -6.47105962E-01 -8.76867170E-02 -3.68304296E-01
  0.00000000E+00 -2.77846145E-01  1.37071527E+00 -6.46849990E-01  8.75603855E-02
 -3.68537287E-01  0.00000000E+00 -5.42211025E-03 -3.07959366E-02  1.44775669E+00
 -1.46688180E+01  1.87268101E+00  1.48927185E-05  7.16468858E-01  0.00000000E+00
 -4.15380476E-05 -1.18428186E+01  0.00000000E+00  1.08529668E-04  9.66810645E-01
  0.00000000E+00  4.33612227E-03  0.00000000E+00  0.00000000E+00  1.12678340E-01
  2.12080237E-05  1.43577038E+00  0.00000000E+00  0.00000000E+00  3.52139220E+00
  2.58755509E-05  0.00000000E+00  1.59947458E-05  2.43608421E-01  0.00000000E+00
  0.00000000E+00 -2.48617929E-05  1.37836948E-02  2.77932129E-01 -1.37086691E+00
  6.47105962E-01 -8.76867170E-02 -3.68304296E-01  0.00000000E+00  2.77846145E-01
 -1.37071527E+00  6.46849990E-01  8.75603855E-02 -3.68537287E-01  0.00000000E+00
 -2.85087501E-03 -2.16091466E-02  7.13089412E-02  1.68505819E+00 -1.22539439E+00
 -4.78183073E-05 -6.80244798E-01  0.00000000E+00  1.55843683E-04  1.49171688E+00
  0.00000000E+00  1.85013414E-05 -3.39029662E-01  0.00000000E+00 -7.21705326E-02
  0.00000000E+00  0.00000000E+00  2.84533004E-02 -8.26301746E-07  1.58180361E-02
  0.00000000E+00  0.00000000E+00  4.56554103E-01 -4.42566257E-05  0.00000000E+00
 -1.21561241E-06  6.29618016E-02  0.00000000E+00  0.00000000E+00  1.10405843E-05
  2.32338117E-01  2.61737908E-01 -1.29818521E+00  7.26462410E-01  2.08265545E-01
 -4.04216531E-02  0.00000000E+00  2.61721643E-01 -1.29809485E+00  7.26466133E-01
 -2.08272844E-01 -4.04343819E-02  0.00000000E+00 -2.85087501E-03 -2.16091466E-02
  7.13089412E-02  1.68505819E+00 -1.22539439E+00  4.78183073E-05  6.80244798E-01
  0.00000000E+00 -1.55843683E-04 -1.49171688E+00  0.00000000E+00 -1.85013414E-05
  3.39029662E-01  0.00000000E+00 -7.21705326E-02  0.00000000E+00  0.00000000E+00
  2.84533004E-02 -8.26301746E-07  1.58180361E-02  0.00000000E+00  0.00000000E+00
  4.56554103E-01 -4.42566257E-05  0.00000000E+00  1.21561241E-06 -6.29618016E-02
  0.00000000E+00  0.00000000E+00 -1.10405843E-05 -2.32338117E-01  2.61737908E-01
 -1.29818521E+00  7.26462410E-01 -2.08265545E-01  4.04216531E-02  0.00000000E+00
  2.61721643E-01 -1.29809485E+00  7.26466133E-01  2.08272844E-01  4.04343819E-02
  0.00000000E+00  0.00000000E+00  0.00000000E+00  0.00000000E+00  0.00000000E+00
  0.00000000E+00  0.00000000E+00  0.00000000E+00 -1.42524088E-01  0.00000000E+00
  0.00000000E+00  5.56945933E-01  0.00000000E+00  0.00000000E+00 -8.81306121E-02
  0.00000000E+00 -1.71769836E-06 -1.86387833E-02  0.00000000E+00  0.00000000E+00
  0.00000000E+00  2.74642586E-05  3.46352497E-01  0.00000000E+00  0.00000000E+00
  1.04918313E-01  0.00000000E+00  0.00000000E+00 -9.31603356E-02 -1.45127077E-07
  0.00000000E+00  0.00000000E+00  0.00000000E+00  0.00000000E+00  0.00000000E+00
  0.00000000E+00  0.00000000E+00 -5.31916626E-01  0.00000000E+00  0.00000000E+00
  0.00000000E+00  0.00000000E+00  0.00000000E+00 -5.31887762E-01  0.00000000E+00
  0.00000000E+00  0.00000000E+00  0.00000000E+00  0.00000000E+00  0.00000000E+00
  0.00000000E+00 -1.42524088E-01  0.00000000E+00  0.00000000E+00  5.56945933E-01
  0.00000000E+00  0.00000000E+00 -8.81306121E-02  0.00000000E+00  1.71769836E-06
  1.86387833E-02  0.00000000E+00  0.00000000E+00  0.00000000E+00 -2.74642586E-05
 -3.46352497E-01  0.00000000E+00  0.00000000E+00  1.04918313E-01  0.00000000E+00
  0.00000000E+00 -9.31603356E-02 -1.45127077E-07  0.00000000E+00  0.00000000E+00
  0.00000000E+00  0.00000000E+00  0.00000000E+00  0.00000000E+00  0.00000000E+00
 -5.31916626E-01  0.00000000E+00  0.00000000E+00  0.00000000E+00  0.00000000E+00
  0.00000000E+00 -5.31887762E-01  0.00000000E+00  0.00000000E+00  0.00000000E+00
  0.00000000E+00  0.00000000E+00  0.00000000E+00  0.00000000E+00 -3.13860607E-01
  0.00000000E+00  0.00000000E+00  7.18439040E-01  0.00000000E+00  0.00000000E+00
 -2.69914378E-01  0.00000000E+00  1.27505610E-06 -2.98159064E-02  0.00000000E+00
  0.00000000E+00  0.00000000E+00  3.16877586E-06  3.07734870E-01  0.00000000E+00
  0.00000000E+00  7.94569046E-02  0.00000000E+00  0.00000000E+00 -5.73079412E-02
  1.82523810E-06  0.00000000E+00  0.00000000E+00  0.00000000E+00  0.00000000E+00
  0.00000000E+00  0.00000000E+00  0.00000000E+00 -5.34677318E-01  0.00000000E+00
  0.00000000E+00  0.00000000E+00  0.00000000E+00  0.00000000E+00 -5.34684004E-01
  0.00000000E+00  0.00000000E+00  0.00000000E+00  0.00000000E+00  0.00000000E+00
  0.00000000E+00  0.00000000E+00  3.13860607E-01  0.00000000E+00  0.00000000E+00
 -7.18439040E-01  0.00000000E+00  0.00000000E+00  2.69914378E-01  0.00000000E+00
  1.27505610E-06 -2.98159064E-02  0.00000000E+00  0.00000000E+00  0.00000000E+00
  3.16877586E-06  3.07734870E-01  0.00000000E+00  0.00000000E+00 -7.94569046E-02
  0.00000000E+00  0.00000000E+00  5.73079412E-02 -1.82523810E-06  0.00000000E+00
  0.00000000E+00  0.00000000E+00  0.00000000E+00  0.00000000E+00  0.00000000E+00
  0.00000000E+00  5.34677318E-01  0.00000000E+00  0.00000000E+00  0.00000000E+00
  0.00000000E+00  0.00000000E+00  5.34684004E-01 -2.11996204E-02 -4.77438649E-02
  3.83057912E-01 -8.53722717E-01  5.63307042E-01  1.53842490E-05 -1.88685580E-01
  0.00000000E+00 -4.57896007E-05  1.20575390E-01  0.00000000E+00  1.18702798E-04
  1.28146115E-02  0.00000000E+00  9.79827214E-02  0.00000000E+00  0.00000000E+00
 -6.56978327E-02  4.14928233E-06  1.32842384E-01  0.00000000E+00  0.00000000E+00
 -1.01719722E-01  5.11332309E-05  0.00000000E+00  5.61304627E-07  2.49456004E-01
  0.00000000E+00  0.00000000E+00 -1.30598074E-05 -1.52623395E-01 -4.76164263E-01
  9.46735106E-01 -4.99608331E-01  9.82925918E-02 -2.20811185E-01  0.00000000E+00
 -4.76172331E-01  9.46789206E-01 -4.99499595E-01 -9.82764462E-02 -2.20782073E-01
  0.00000000E+00 -2.11996204E-02 -4.77438649E-02  3.83057912E-01 -8.53722717E-01
  5.63307042E-01 -1.53842490E-05  1.88685580E-01  0.00000000E+00  4.57896007E-05
 -1.20575390E-01  0.00000000E+00 -1.18702798E-04 -1.28146115E-02  0.00000000E+00
  9.79827214E-02  0.00000000E+00  0.00000000E+00 -6.56978327E-02  4.14928233E-06
  1.32842384E-01  0.00000000E+00  0.00000000E+00 -1.01719722E-01  5.11332309E-05
  0.00000000E+00 -5.61304627E-07 -2.49456004E-01  0.00000000E+00  0.00000000E+00
  1.30598074E-05  1.52623395E-01 -4.76164263E-01  9.46735106E-01 -4.99608331E-01
 -9.82925918E-02  2.20811185E-01  0.00000000E+00 -4.76172331E-01  9.46789206E-01
 -4.99499595E-01  9.82764462E-02  2.20782073E-01  0.00000000E+00  0.00000000E+00
  0.00000000E+00  0.00000000E+00  0.00000000E+00  0.00000000E+00  0.00000000E+00
  0.00000000E+00 -6.65334880E-06  0.00000000E+00  0.00000000E+00 -2.52365181E-05
  0.00000000E+00  0.00000000E+00  5.97196740E-06  0.00000000E+00 -1.88586817E-02
 -7.37432607E-06  0.00000000E+00  0.00000000E+00  0.00000000E+00  9.65092776E-01
 -2.67203615E-05  0.00000000E+00  0.00000000E+00  8.51996847E-07  0.00000000E+00
  0.00000000E+00 -1.00290804E-05 -4.71225655E-02  0.00000000E+00  0.00000000E+00
  0.00000000E+00  0.00000000E+00  0.00000000E+00  0.00000000E+00  0.00000000E+00
 -6.81898284E-01  0.00000000E+00  0.00000000E+00  0.00000000E+00  0.00000000E+00
  0.00000000E+00  6.81943677E-01  0.00000000E+00  0.00000000E+00  0.00000000E+00
  0.00000000E+00  0.00000000E+00  0.00000000E+00  0.00000000E+00 -6.65334880E-06
  0.00000000E+00  0.00000000E+00 -2.52365181E-05  0.00000000E+00  0.00000000E+00
  5.97196740E-06  0.00000000E+00  1.88586817E-02  7.37432607E-06  0.00000000E+00
  0.00000000E+00  0.00000000E+00 -9.65092776E-01  2.67203615E-05  0.00000000E+00
  0.00000000E+00  8.51996847E-07  0.00000000E+00  0.00000000E+00 -1.00290804E-05
 -4.71225655E-02  0.00000000E+00  0.00000000E+00  0.00000000E+00  0.00000000E+00
  0.00000000E+00  0.00000000E+00  0.00000000E+00 -6.81898284E-01  0.00000000E+00
  0.00000000E+00  0.00000000E+00  0.00000000E+00  0.00000000E+00  6.81943677E-01
 -1.28102018E-06 -4.55027182E-06  5.34622575E-05 -3.32630480E-05 -1.39027187E-04
  4.60678851E-01 -2.73780660E-05  0.00000000E+00 -1.43585970E+00  2.95771186E-05
  0.00000000E+00  3.41148092E+00 -1.18027185E-04  0.00000000E+00 -6.15709809E-06
  0.00000000E+00  0.00000000E+00  5.10579256E-06  1.41978556E-01  1.79235709E-05
  0.00000000E+00  0.00000000E+00  5.08411951E-05  2.77145437E-01  0.00000000E+00
 -2.66658943E-01  1.08508620E-05  0.00000000E+00  0.00000000E+00 -9.19887558E-02
  9.76513938E-06  4.48752942E-01 -4.78044750E-01 -1.45024905E+00  7.11971155E-02
 -2.47386492E-01  0.00000000E+00 -4.48722562E-01  4.78004034E-01  1.45041726E+00
  7.12569444E-02  2.47443215E-01  0.00000000E+00 -1.28102018E-06 -4.55027182E-06
  5.34622575E-05 -3.32630480E-05 -1.39027187E-04 -4.60678851E-01  2.73780660E-05
  0.00000000E+00  1.43585970E+00 -2.95771186E-05  0.00000000E+00 -3.41148092E+00
  1.18027185E-04  0.00000000E+00 -6.15709809E-06  0.00000000E+00  0.00000000E+00
  5.10579256E-06  1.41978556E-01  1.79235709E-05  0.00000000E+00  0.00000000E+00
  5.08411951E-05  2.77145437E-01  0.00000000E+00  2.66658943E-01 -1.08508620E-05
  0.00000000E+00  0.00000000E+00  9.19887558E-02 -9.76513938E-06  4.48752942E-01
 -4.78044750E-01 -1.45024905E+00 -7.11971155E-02  2.47386492E-01  0.00000000E+00
 -4.48722562E-01  4.78004034E-01  1.45041726E+00 -7.12569444E-02 -2.47443215E-01
  0.00000000E+00 -4.09523707E-07 -1.95869939E-07  6.57873821E-05 -5.85263120E-04
  2.29485872E-04  6.56054400E-02 -2.91207801E-05  0.00000000E+00  3.44951196E-01
  3.18986264E-04  0.00000000E+00  1.32082154E-01 -5.85239673E-05  0.00000000E+00
  4.62936463E-06  0.00000000E+00  0.00000000E+00  5.90522001E-06  9.01138465E-03
  5.80141922E-05  0.00000000E+00  0.00000000E+00  8.54830122E-05 -2.37312681E-03
  0.00000000E+00 -4.20277319E-01  5.74198088E-06  0.00000000E+00  0.00000000E+00
 -4.23021631E-02 -1.64490945E-05  4.98266113E-01 -9.91582660E-01  2.43618276E-01
  9.21497906E-02  2.63797928E-01  0.00000000E+00 -4.98274352E-01  9.91659711E-01
 -2.43659803E-01  9.21743799E-02 -2.63818344E-01  0.00000000E+00  4.09523707E-07
  1.95869939E-07 -6.57873821E-05  5.85263120E-04 -2.29485872E-04  6.56054400E-02
 -2.91207801E-05  0.00000000E+00  3.44951196E-01  3.18986264E-04  0.00000000E+00
  1.32082154E-01 -5.85239673E-05  0.00000000E+00 -4.62936463E-06  0.00000000E+00
  0.00000000E+00 -5.90522001E-06 -9.01138465E-03 -5.80141922E-05  0.00000000E+00
  0.00000000E+00 -8.54830122E-05  2.37312681E-03  0.00000000E+00 -4.20277319E-01
  5.74198088E-06  0.00000000E+00  0.00000000E+00 -4.23021631E-02 -1.64490945E-05
 -4.98266113E-01  9.91582660E-01 -2.43618276E-01  9.21497906E-02  2.63797928E-01
  0.00000000E+00  4.98274352E-01 -9.91659711E-01  2.43659803E-01  9.21743799E-02
 -2.63818344E-01  0.00000000E+00 -8.70617350E-03 -3.61943469E-02  6.29172681E-01
 -1.58034940E-01 -1.29882417E-01 -3.42890611E-05 -2.67510037E-01  0.00000000E+00
  1.09244302E-04 -3.71898329E-02  0.00000000E+00 -2.11336288E-04  1.81939081E-01
  0.00000000E+00 -9.81406207E-02  0.00000000E+00  0.00000000E+00 -9.95384413E-02
 -7.18211075E-07  3.44995549E-01  0.00000000E+00  0.00000000E+00  1.00775040E+00
 -1.12824838E-04  0.00000000E+00  1.89510731E-05  2.28260570E-01  0.00000000E+00
  0.00000000E+00 -6.78903026E-06 -7.52162576E-02 -6.73217252E-02  1.01107794E-01
 -6.16209797E-03 -4.01332840E-01  5.21404157E-01  0.00000000E+00 -6.72646085E-02
  1.00997140E-01 -6.34444284E-03  4.01330368E-01  5.21370761E-01  0.00000000E+00
 -8.70617350E-03 -3.61943469E-02  6.29172681E-01 -1.58034940E-01 -1.29882417E-01
  3.42890611E-05  2.67510037E-01  0.00000000E+00 -1.09244302E-04  3.71898329E-02
  0.00000000E+00  2.11336288E-04 -1.81939081E-01  0.00000000E+00 -9.81406207E-02
  0.00000000E+00  0.00000000E+00 -9.95384413E-02 -7.18211075E-07  3.44995549E-01
  0.00000000E+00  0.00000000E+00  1.00775040E+00 -1.12824838E-04  0.00000000E+00
 -1.89510731E-05 -2.28260570E-01  0.00000000E+00  0.00000000E+00  6.78903026E-06
  7.52162576E-02 -6.73217252E-02  1.01107794E-01 -6.16209797E-03  4.01332840E-01
 -5.21404157E-01  0.00000000E+00 -6.72646085E-02  1.00997140E-01 -6.34444284E-03
 -4.01330368E-01 -5.21370761E-01  0.00000000E+00  1.13512694E-02  3.42008182E-02
 -2.11045191E+00  1.83797186E+01 -8.20330259E-01  2.09535768E-04  6.28246301E-01
  0.00000000E+00  1.55189487E-03 -1.28284626E+01  0.00000000E+00  2.58218906E-05
 -3.36515560E-01  0.00000000E+00 -1.01267074E-01  0.00000000E+00  0.00000000E+00
 -3.45586988E-02 -2.54244151E-04 -1.87696120E+00  0.00000000E+00  0.00000000E+00
 -3.14915229E+00  1.11700819E-03  0.00000000E+00 -1.66021379E-05  2.53443095E-02
  0.00000000E+00  0.00000000E+00 -1.18144748E-04  3.78849903E-01  2.22048818E-01
 -2.57275503E-01  2.88369538E-01 -2.73770793E-01  3.72518704E-01  0.00000000E+00
  2.22066620E-01 -2.54287457E-01  2.88018985E-01  2.74983959E-01  3.72162501E-01
  0.00000000E+00 -1.13512694E-02 -3.42008182E-02  2.11045191E+00 -1.83797186E+01
  8.20330259E-01  2.09535768E-04  6.28246301E-01  0.00000000E+00  1.55189487E-03
 -1.28284626E+01  0.00000000E+00  2.58218906E-05 -3.36515560E-01  0.00000000E+00
  1.01267074E-01  0.00000000E+00  0.00000000E+00  3.45586988E-02  2.54244151E-04
  1.87696120E+00  0.00000000E+00  0.00000000E+00  3.14915229E+00 -1.11700819E-03
  0.00000000E+00 -1.66021379E-05  2.53443095E-02  0.00000000E+00  0.00000000E+00
 -1.18144748E-04  3.78849903E-01 -2.22048818E-01  2.57275503E-01 -2.88369538E-01
 -2.73770793E-01  3.72518704E-01  0.00000000E+00 -2.22066620E-01  2.54287457E-01
 -2.88018985E-01  2.74983959E-01  3.72162501E-01  0.00000000E+00 -9.78516018E-06
 -2.81584354E-05  1.63311660E-03 -1.46779681E-02  7.06222072E-04  2.69815377E-01
 -5.00945999E-04  0.00000000E+00  2.03168474E+00  1.03326129E-02  0.00000000E+00
 -8.85398107E-04  2.55480083E-04  0.00000000E+00  9.31365151E-05  0.00000000E+00
  0.00000000E+00  1.08290553E-05 -3.17378662E-01  1.45028940E-03  0.00000000E+00
  0.00000000E+00  2.69878588E-03  1.47290830E+00  0.00000000E+00 -1.11621228E-02
 -1.79956297E-05  0.00000000E+00  0.00000000E+00 -1.53775110E-01 -2.91493602E-04
 -1.76357321E-02 -1.92711487E+00  2.55752286E-01  7.82463641E-01  2.05832315E-01
  0.00000000E+00  1.72853198E-02  1.92733393E+00 -2.56187322E-01  7.81979404E-01
 -2.06361346E-01  0.00000000E+00  9.78516018E-06  2.81584354E-05 -1.63311660E-03
  1.46779681E-02 -7.06222072E-04  2.69815377E-01 -5.00945999E-04  0.00000000E+00
  2.03168474E+00  1.03326129E-02  0.00000000E+00 -8.85398107E-04  2.55480083E-04
  0.00000000E+00 -9.31365151E-05  0.00000000E+00  0.00000000E+00 -1.08290553E-05
  3.17378662E-01 -1.45028940E-03  0.00000000E+00  0.00000000E+00 -2.69878588E-03
 -1.47290830E+00  0.00000000E+00 -1.11621228E-02 -1.79956297E-05  0.00000000E+00
  0.00000000E+00 -1.53775110E-01 -2.91493602E-04  1.76357321E-02  1.92711487E+00
 -2.55752286E-01  7.82463641E-01  2.05832315E-01  0.00000000E+00 -1.72853198E-02
 -1.92733393E+00  2.56187322E-01  7.81979404E-01 -2.06361346E-01  0.00000000E+00
  0.00000000E+00  0.00000000E+00  0.00000000E+00  0.00000000E+00  0.00000000E+00
  0.00000000E+00  0.00000000E+00  1.36717274E-01  0.00000000E+00  0.00000000E+00
 -9.63929981E-02  0.00000000E+00  0.00000000E+00  5.92474013E-03  0.00000000E+00
 -4.70935207E-07  5.70189080E-01  0.00000000E+00  0.00000000E+00  0.00000000E+00
  2.79863912E-05 -3.41196295E-01  0.00000000E+00  0.00000000E+00  1.87668476E-01
  0.00000000E+00  0.00000000E+00  2.92526773E-01 -5.29057189E-06  0.00000000E+00
  0.00000000E+00  0.00000000E+00  0.00000000E+00  0.00000000E+00  0.00000000E+00
  0.00000000E+00 -9.70906409E-03  0.00000000E+00  0.00000000E+00  0.00000000E+00
  0.00000000E+00  0.00000000E+00 -9.67042853E-03  0.00000000E+00  0.00000000E+00
  0.00000000E+00  0.00000000E+00  0.00000000E+00  0.00000000E+00  0.00000000E+00
  1.36717274E-01  0.00000000E+00  0.00000000E+00 -9.63929981E-02  0.00000000E+00
  0.00000000E+00  5.92474013E-03  0.00000000E+00  4.70935207E-07 -5.70189080E-01
  0.00000000E+00  0.00000000E+00  0.00000000E+00 -2.79863912E-05  3.41196295E-01
  0.00000000E+00  0.00000000E+00  1.87668476E-01  0.00000000E+00  0.00000000E+00
  2.92526773E-01 -5.29057189E-06  0.00000000E+00  0.00000000E+00  0.00000000E+00
  0.00000000E+00  0.00000000E+00  0.00000000E+00  0.00000000E+00 -9.70906409E-03
  0.00000000E+00  0.00000000E+00  0.00000000E+00  0.00000000E+00  0.00000000E+00
 -9.67042853E-03 -3.27565407E-02 -1.08167023E-01  2.36587674E-01  2.49143159E+00
 -7.64049862E-02  1.29964459E-04  1.00036556E-01  0.00000000E+00  4.87776739E-04
  1.22986648E+00  0.00000000E+00  1.92441205E-04  2.38752298E-01  0.00000000E+00
  2.55091986E-01  0.00000000E+00  0.00000000E+00 -2.85688682E-01 -6.42992683E-05
 -6.65374306E-01  0.00000000E+00  0.00000000E+00  9.51127318E-01  8.65244927E-04
  0.00000000E+00 -4.66080950E-05 -1.76259979E-01  0.00000000E+00  0.00000000E+00
  1.21134624E-04  3.60254787E-01  1.16926723E-02 -1.91022580E+00  1.49043458E-01
  6.43579695E-01  5.37298329E-01  0.00000000E+00  1.16070493E-02 -1.90834418E+00
  1.48880038E-01 -6.42896093E-01  5.37042202E-01  0.00000000E+00 -3.27565407E-02
 -1.08167023E-01  2.36587674E-01  2.49143159E+00 -7.64049862E-02 -1.29964459E-04
 -1.00036556E-01  0.00000000E+00 -4.87776739E-04 -1.22986648E+00  0.00000000E+00
 -1.92441205E-04 -2.38752298E-01  0.00000000E+00  2.55091986E-01  0.00000000E+00
  0.00000000E+00 -2.85688682E-01 -6.42992683E-05 -6.65374306E-01  0.00000000E+00
  0.00000000E+00  9.51127318E-01  8.65244927E-04  0.00000000E+00  4.66080950E-05
  1.76259979E-01  0.00000000E+00  0.00000000E+00 -1.21134624E-04 -3.60254787E-01
  1.16926723E-02 -1.91022580E+00  1.49043458E-01 -6.43579695E-01 -5.37298329E-01
  0.00000000E+00  1.16070493E-02 -1.90834418E+00  1.48880038E-01  6.42896093E-01
 -5.37042202E-01  0.00000000E+00  1.38691197E-05  4.54088181E-05 -8.90893152E-05
 -9.93365136E-04 -1.19361145E-05  3.49470626E-01 -5.67557226E-05  0.00000000E+00
  1.28097970E+00 -5.43777187E-04  0.00000000E+00  4.28961677E-01 -9.08762113E-05
  0.00000000E+00 -1.20156303E-04  0.00000000E+00  0.00000000E+00  7.83708153E-05
 -1.71136936E-01  2.93545329E-04  0.00000000E+00  0.00000000E+00 -2.73514046E-04
  2.09506891E+00  0.00000000E+00 -1.39028626E-01  7.51401829E-05  0.00000000E+00
  0.00000000E+00  2.55643777E-01 -1.46944092E-04  1.24254642E-01 -2.39083540E+00
  2.37170379E-01  8.12120096E-01  4.22740407E-01  0.00000000E+00 -1.24247408E-01
  2.39238653E+00 -2.37260366E-01  8.12614818E-01 -4.23198511E-01  0.00000000E+00
  1.38691197E-05  4.54088181E-05 -8.90893152E-05 -9.93365136E-04 -1.19361145E-05
 -3.49470626E-01  5.67557226E-05  0.00000000E+00 -1.28097970E+00  5.43777187E-04
  0.00000000E+00 -4.28961677E-01  9.08762113E-05  0.00000000E+00 -1.20156303E-04
  0.00000000E+00  0.00000000E+00  7.83708153E-05 -1.71136936E-01  2.93545329E-04
  0.00000000E+00  0.00000000E+00 -2.73514046E-04  2.09506891E+00  0.00000000E+00
  1.39028626E-01 -7.51401829E-05  0.00000000E+00  0.00000000E+00 -2.55643777E-01
  1.46944092E-04  1.24254642E-01 -2.39083540E+00  2.37170379E-01 -8.12120096E-01
 -4.22740407E-01  0.00000000E+00 -1.24247408E-01  2.39238653E+00 -2.37260366E-01
 -8.12614818E-01  4.23198511E-01  0.00000000E+00 -3.15873189E-02 -1.16346031E-01
 -6.83978785E-01  1.24862532E+01  8.87653232E-01  3.95679609E-07  2.93945021E-01
  0.00000000E+00  3.03019167E-05 -6.45672809E+00  0.00000000E+00  3.26535075E-06
 -1.22697406E+00  0.00000000E+00  6.47224980E-02  0.00000000E+00  0.00000000E+00
 -3.66866085E-02 -5.18446145E-06 -1.64751544E+00  0.00000000E+00  0.00000000E+00
 -2.38768511E+00 -3.96104457E-06  0.00000000E+00 -1.66255080E-05 -8.16341740E-02
  0.00000000E+00  0.00000000E+00  2.35780302E-05  5.14378245E-01  3.57052710E-01
 -1.60840681E+00  6.46219500E-01  7.85050751E-01  5.73949452E-02  0.00000000E+00
  3.57026598E-01 -1.60839215E+00  6.46232498E-01 -7.85064407E-01  5.73914811E-02
  0.00000000E+00  3.15873189E-02  1.16346031E-01  6.83978785E-01 -1.24862532E+01
 -8.87653232E-01  3.95679609E-07  2.93945021E-01  0.00000000E+00  3.03019167E-05
 -6.45672809E+00  0.00000000E+00  3.26535075E-06 -1.22697406E+00  0.00000000E+00
 -6.47224980E-02  0.00000000E+00  0.00000000E+00  3.66866085E-02  5.18446145E-06
  1.64751544E+00  0.00000000E+00  0.00000000E+00  2.38768511E+00  3.96104457E-06
  0.00000000E+00 -1.66255080E-05 -8.16341740E-02  0.00000000E+00  0.00000000E+00
  2.35780302E-05  5.14378245E-01 -3.57052710E-01  1.60840681E+00 -6.46219500E-01
  7.85050751E-01  5.73949452E-02  0.00000000E+00 -3.57026598E-01  1.60839215E+00
 -6.46232498E-01 -7.85064407E-01  5.73914811E-02  0.00000000E+00  0.00000000E+00
  0.00000000E+00  0.00000000E+00  0.00000000E+00  0.00000000E+00  0.00000000E+00
  0.00000000E+00  4.59520564E-06  0.00000000E+00  0.00000000E+00 -2.44859245E-05
  0.00000000E+00  0.00000000E+00 -5.81050285E-06  0.00000000E+00  6.14000445E-01
 -2.69052672E-06  0.00000000E+00  0.00000000E+00  0.00000000E+00 -5.42906189E-01
  3.90771153E-05  0.00000000E+00  0.00000000E+00 -2.78323366E-06  0.00000000E+00
  0.00000000E+00  4.14999343E-06 -4.55827306E-01  0.00000000E+00  0.00000000E+00
  0.00000000E+00  0.00000000E+00  0.00000000E+00  0.00000000E+00  0.00000000E+00
  2.83873120E-01  0.00000000E+00  0.00000000E+00  0.00000000E+00  0.00000000E+00
  0.00000000E+00 -2.83889940E-01  0.00000000E+00  0.00000000E+00  0.00000000E+00
  0.00000000E+00  0.00000000E+00  0.00000000E+00  0.00000000E+00 -4.59520564E-06
  0.00000000E+00  0.00000000E+00  2.44859245E-05  0.00000000E+00  0.00000000E+00
  5.81050285E-06  0.00000000E+00  6.14000445E-01 -2.69052672E-06  0.00000000E+00
  0.00000000E+00  0.00000000E+00 -5.42906189E-01  3.90771153E-05  0.00000000E+00
  0.00000000E+00  2.78323366E-06  0.00000000E+00  0.00000000E+00 -4.14999343E-06
  4.55827306E-01  0.00000000E+00  0.00000000E+00  0.00000000E+00  0.00000000E+00
  0.00000000E+00  0.00000000E+00  0.00000000E+00 -2.83873120E-01  0.00000000E+00
  0.00000000E+00  0.00000000E+00  0.00000000E+00  0.00000000E+00  2.83889940E-01
 -2.06888961E-02 -4.29589263E-02 -1.49670198E-02 -4.50732807E-01  4.88642787E-01
  2.10642479E-05 -5.00048918E-02  0.00000000E+00 -1.25554488E-05  7.05519994E-02
  0.00000000E+00  3.90697043E-05 -3.40932975E-01  0.00000000E+00  5.09594105E-01
  0.00000000E+00  0.00000000E+00  6.19094832E-01 -2.37311079E-05 -4.79529111E-01
  0.00000000E+00  0.00000000E+00 -4.88569369E-01  1.62389838E-04  0.00000000E+00
  6.81319228E-06  1.92378639E-02  0.00000000E+00  0.00000000E+00  2.69539890E-05
  1.43852700E-01 -6.35096784E-02 -4.74201129E-02 -1.07330184E-01  9.30517402E-04
  9.07660573E-02  0.00000000E+00 -6.35079962E-02 -4.72220017E-02 -1.07306658E-01
 -8.40575029E-04  9.07507828E-02  0.00000000E+00 -2.06888961E-02 -4.29589263E-02
 -1.49670198E-02 -4.50732807E-01  4.88642787E-01 -2.10642479E-05  5.00048918E-02
  0.00000000E+00  1.25554488E-05 -7.05519994E-02  0.00000000E+00 -3.90697043E-05
  3.40932975E-01  0.00000000E+00  5.09594105E-01  0.00000000E+00  0.00000000E+00
  6.19094832E-01 -2.37311079E-05 -4.79529111E-01  0.00000000E+00  0.00000000E+00
 -4.88569369E-01  1.62389838E-04  0.00000000E+00 -6.81319228E-06 -1.92378639E-02
  0.00000000E+00  0.00000000E+00 -2.69539890E-05 -1.43852700E-01 -6.35096784E-02
 -4.74201129E-02 -1.07330184E-01 -9.30517402E-04 -9.07660573E-02  0.00000000E+00
 -6.35079962E-02 -4.72220017E-02 -1.07306658E-01  8.40575029E-04 -9.07507828E-02
  0.00000000E+00 -5.00896526E-03 -3.16717534E-03 -4.76018754E-01 -3.46364946E+00
  2.68621467E-01 -1.25862153E-05  3.92082815E-02  0.00000000E+00 -1.86388238E-04
  6.30031082E+00  0.00000000E+00  4.12760398E-05  8.37166471E-02  0.00000000E+00
  3.22970809E-01  0.00000000E+00  0.00000000E+00 -3.01181786E-01  5.13281002E-05
 -7.44719593E-01  0.00000000E+00  0.00000000E+00  3.27577684E+00 -1.99251118E-04
  0.00000000E+00  1.70672371E-05 -1.33617787E-01  0.00000000E+00  0.00000000E+00
  2.09470988E-05 -3.23747752E-02 -3.02829716E-01 -2.28434408E+00  2.57603464E-01
  4.10119723E-01  7.80402567E-01  0.00000000E+00 -3.02889018E-01 -2.28463990E+00
  2.57689424E-01 -4.10149708E-01  7.80458097E-01  0.00000000E+00  5.00896526E-03
  3.16717534E-03  4.76018754E-01  3.46364946E+00 -2.68621467E-01 -1.25862153E-05
  3.92082815E-02  0.00000000E+00 -1.86388238E-04  6.30031082E+00  0.00000000E+00
  4.12760398E-05  8.37166471E-02  0.00000000E+00 -3.22970809E-01  0.00000000E+00
  0.00000000E+00  3.01181786E-01 -5.13281002E-05  7.44719593E-01  0.00000000E+00
  0.00000000E+00 -3.27577684E+00  1.99251118E-04  0.00000000E+00  1.70672371E-05
 -1.33617787E-01  0.00000000E+00  0.00000000E+00  2.09470988E-05 -3.23747752E-02
  3.02829716E-01  2.28434408E+00 -2.57603464E-01  4.10119723E-01  7.80402567E-01
  0.00000000E+00  3.02889018E-01  2.28463990E+00 -2.57689424E-01 -4.10149708E-01
  7.80458097E-01  0.00000000E+00  0.00000000E+00  0.00000000E+00  0.00000000E+00
  0.00000000E+00  0.00000000E+00  0.00000000E+00  0.00000000E+00  6.04770612E-02
  0.00000000E+00  0.00000000E+00 -3.58055948E-01  0.00000000E+00  0.00000000E+00
  3.44215893E-02  0.00000000E+00 -3.97551723E-05  4.01614839E-02  0.00000000E+00
  0.00000000E+00  0.00000000E+00  4.37227980E-06 -2.69919805E-01  0.00000000E+00
  0.00000000E+00  6.18621263E-01  0.00000000E+00  0.00000000E+00 -4.38941079E-01
 -1.55476609E-05  0.00000000E+00  0.00000000E+00  0.00000000E+00  0.00000000E+00
  0.00000000E+00  0.00000000E+00  0.00000000E+00  4.37832053E-01  0.00000000E+00
  0.00000000E+00  0.00000000E+00  0.00000000E+00  0.00000000E+00  4.37796723E-01
  0.00000000E+00  0.00000000E+00  0.00000000E+00  0.00000000E+00  0.00000000E+00
  0.00000000E+00  0.00000000E+00  6.04770612E-02  0.00000000E+00  0.00000000E+00
 -3.58055948E-01  0.00000000E+00  0.00000000E+00  3.44215893E-02  0.00000000E+00
  3.97551723E-05 -4.01614839E-02  0.00000000E+00  0.00000000E+00  0.00000000E+00
 -4.37227980E-06  2.69919805E-01  0.00000000E+00  0.00000000E+00  6.18621263E-01
  0.00000000E+00  0.00000000E+00 -4.38941079E-01 -1.55476609E-05  0.00000000E+00
  0.00000000E+00  0.00000000E+00  0.00000000E+00  0.00000000E+00  0.00000000E+00
  0.00000000E+00  4.37832053E-01  0.00000000E+00  0.00000000E+00  0.00000000E+00
  0.00000000E+00  0.00000000E+00  4.37796723E-01 -5.95055328E-08 -1.25466352E-06
  1.01406060E-04 -2.28703759E-04  5.14740849E-05  2.56015965E-01 -3.32173363E-05
  0.00000000E+00 -2.38731725E+00 -8.41726066E-05  0.00000000E+00 -9.52284153E-01
  6.27163197E-05  0.00000000E+00 -2.52456782E-05  0.00000000E+00  0.00000000E+00
 -1.09373594E-05 -9.04280436E-02  9.83697706E-05  0.00000000E+00  0.00000000E+00
  4.20553252E-05  3.15080367E+00  0.00000000E+00  2.79245169E-01 -1.01604600E-05
  0.00000000E+00  0.00000000E+00  6.09380077E-02  2.45616257E-06 -4.04023996E-01
 -1.19789906E-01  3.75538344E-01  3.88331456E-01 -6.64888816E-01  0.00000000E+00
  4.04036302E-01  1.20109946E-01 -3.75638022E-01  3.88436348E-01  6.64804938E-01
  0.00000000E+00 -5.95055328E-08 -1.25466352E-06  1.01406060E-04 -2.28703759E-04
  5.14740849E-05 -2.56015965E-01  3.32173363E-05  0.00000000E+00  2.38731725E+00
  8.41726066E-05  0.00000000E+00  9.52284153E-01 -6.27163197E-05  0.00000000E+00
 -2.52456782E-05  0.00000000E+00  0.00000000E+00 -1.09373594E-05 -9.04280436E-02
  9.83697706E-05  0.00000000E+00  0.00000000E+00  4.20553252E-05  3.15080367E+00
  0.00000000E+00 -2.79245169E-01  1.01604600E-05  0.00000000E+00  0.00000000E+00
 -6.09380077E-02 -2.45616257E-06 -4.04023996E-01 -1.19789906E-01  3.75538344E-01
 -3.88331456E-01  6.64888816E-01  0.00000000E+00  4.04036302E-01  1.20109946E-01
 -3.75638022E-01 -3.88436348E-01 -6.64804938E-01  0.00000000E+00  0.00000000E+00
  0.00000000E+00  0.00000000E+00  0.00000000E+00  0.00000000E+00  0.00000000E+00
  0.00000000E+00  4.45942307E-06  0.00000000E+00  0.00000000E+00 -2.25507687E-05
  0.00000000E+00  0.00000000E+00  2.14812148E-06  0.00000000E+00  8.34709769E-01
  9.45921420E-07  0.00000000E+00  0.00000000E+00  0.00000000E+00 -5.93539330E-01
 -1.61193355E-05  0.00000000E+00  0.00000000E+00  3.49226669E-05  0.00000000E+00
  0.00000000E+00 -2.23025744E-05  1.87907455E-01  0.00000000E+00  0.00000000E+00
  0.00000000E+00  0.00000000E+00  0.00000000E+00  0.00000000E+00  0.00000000E+00
 -6.60968045E-03  0.00000000E+00  0.00000000E+00  0.00000000E+00  0.00000000E+00
  0.00000000E+00  6.66491008E-03  0.00000000E+00  0.00000000E+00  0.00000000E+00
  0.00000000E+00  0.00000000E+00  0.00000000E+00  0.00000000E+00  4.45942307E-06
  0.00000000E+00  0.00000000E+00 -2.25507687E-05  0.00000000E+00  0.00000000E+00
  2.14812148E-06  0.00000000E+00 -8.34709769E-01 -9.45921420E-07  0.00000000E+00
  0.00000000E+00  0.00000000E+00  5.93539330E-01  1.61193355E-05  0.00000000E+00
  0.00000000E+00  3.49226669E-05  0.00000000E+00  0.00000000E+00 -2.23025744E-05
  1.87907455E-01  0.00000000E+00  0.00000000E+00  0.00000000E+00  0.00000000E+00
  0.00000000E+00  0.00000000E+00  0.00000000E+00 -6.60968045E-03  0.00000000E+00
  0.00000000E+00  0.00000000E+00  0.00000000E+00  0.00000000E+00  6.66491008E-03
  0.00000000E+00  0.00000000E+00  0.00000000E+00  0.00000000E+00  0.00000000E+00
  0.00000000E+00  0.00000000E+00  5.11342293E-02  0.00000000E+00  0.00000000E+00
 -1.34970499E+00  0.00000000E+00  0.00000000E+00 -3.11941991E-01  0.00000000E+00
 -2.14205756E-06 -6.33488120E-01  0.00000000E+00  0.00000000E+00  0.00000000E+00
  3.23731549E-06  1.62569702E+00  0.00000000E+00  0.00000000E+00  3.89934489E-01
  0.00000000E+00  0.00000000E+00  5.88191994E-01  1.91886588E-06  0.00000000E+00
  0.00000000E+00  0.00000000E+00  0.00000000E+00  0.00000000E+00  0.00000000E+00
  0.00000000E+00 -1.49055368E-02  0.00000000E+00  0.00000000E+00  0.00000000E+00
  0.00000000E+00  0.00000000E+00 -1.48997790E-02  0.00000000E+00  0.00000000E+00
  0.00000000E+00  0.00000000E+00  0.00000000E+00  0.00000000E+00  0.00000000E+00
 -5.11342293E-02  0.00000000E+00  0.00000000E+00  1.34970499E+00  0.00000000E+00
  0.00000000E+00  3.11941991E-01  0.00000000E+00 -2.14205756E-06 -6.33488120E-01
  0.00000000E+00  0.00000000E+00  0.00000000E+00  3.23731549E-06  1.62569702E+00
  0.00000000E+00  0.00000000E+00 -3.89934489E-01  0.00000000E+00  0.00000000E+00
 -5.88191994E-01 -1.91886588E-06  0.00000000E+00  0.00000000E+00  0.00000000E+00
  0.00000000E+00  0.00000000E+00  0.00000000E+00  0.00000000E+00  1.49055368E-02
  0.00000000E+00  0.00000000E+00  0.00000000E+00  0.00000000E+00  0.00000000E+00
  1.48997790E-02  2.16450582E-07  6.85260970E-07  3.43760436E-05 -7.74761890E-04
  2.81150921E-05 -3.34974504E-01  8.01537325E-06  0.00000000E+00  4.45267753E-01
  6.93695746E-04  0.00000000E+00  1.57056252E-01  1.08448374E-05  0.00000000E+00
  1.69502670E-05  0.00000000E+00  0.00000000E+00 -2.18729017E-05 -5.59703529E-01
  4.22912848E-05  0.00000000E+00  0.00000000E+00  2.88413999E-04  8.00470422E-01
  0.00000000E+00 -4.01853584E-01 -2.45423297E-05  0.00000000E+00  0.00000000E+00
 -1.47874139E-01 -1.84348746E-05 -4.32336289E-01  7.11586345E-02 -2.19368373E-01
 -1.48981761E-01 -3.07820377E-01  0.00000000E+00  4.32304467E-01 -7.13474156E-02
  2.19385213E-01 -1.49031280E-01  3.07884041E-01  0.00000000E+00 -2.16450582E-07
 -6.85260970E-07 -3.43760436E-05  7.74761890E-04 -2.81150921E-05 -3.34974504E-01
  8.01537325E-06  0.00000000E+00  4.45267753E-01  6.93695746E-04  0.00000000E+00
  1.57056252E-01  1.08448374E-05  0.00000000E+00 -1.69502670E-05  0.00000000E+00
  0.00000000E+00  2.18729017E-05  5.59703529E-01 -4.22912848E-05  0.00000000E+00
  0.00000000E+00 -2.88413999E-04 -8.00470422E-01  0.00000000E+00 -4.01853584E-01
 -2.45423297E-05  0.00000000E+00  0.00000000E+00 -1.47874139E-01 -1.84348746E-05
  4.32336289E-01 -7.11586345E-02  2.19368373E-01 -1.48981761E-01 -3.07820377E-01
  0.00000000E+00 -4.32304467E-01  7.13474156E-02 -2.19385213E-01 -1.49031280E-01
  3.07884041E-01  0.00000000E+00  0.00000000E+00  0.00000000E+00  0.00000000E+00
  0.00000000E+00  0.00000000E+00  0.00000000E+00  0.00000000E+00 -5.82560184E-06
  0.00000000E+00  0.00000000E+00  2.99400280E-05  0.00000000E+00  0.00000000E+00
  6.72245312E-06  0.00000000E+00  5.57023614E-01  1.20448053E-06  0.00000000E+00
  0.00000000E+00  0.00000000E+00  7.77314919E-02 -4.17645107E-05  0.00000000E+00
  0.00000000E+00 -1.46981894E-05  0.00000000E+00  0.00000000E+00  1.04079086E-05
  5.51843127E-01  0.00000000E+00  0.00000000E+00  0.00000000E+00  0.00000000E+00
  0.00000000E+00  0.00000000E+00  0.00000000E+00 -3.77695517E-01  0.00000000E+00
  0.00000000E+00  0.00000000E+00  0.00000000E+00  0.00000000E+00  3.77704668E-01
  0.00000000E+00  0.00000000E+00  0.00000000E+00  0.00000000E+00  0.00000000E+00
  0.00000000E+00  0.00000000E+00  5.82560184E-06  0.00000000E+00  0.00000000E+00
 -2.99400280E-05  0.00000000E+00  0.00000000E+00 -6.72245312E-06  0.00000000E+00
  5.57023614E-01  1.20448053E-06  0.00000000E+00  0.00000000E+00  0.00000000E+00
  7.77314919E-02 -4.17645107E-05  0.00000000E+00  0.00000000E+00  1.46981894E-05
  0.00000000E+00  0.00000000E+00 -1.04079086E-05 -5.51843127E-01  0.00000000E+00
  0.00000000E+00  0.00000000E+00  0.00000000E+00  0.00000000E+00  0.00000000E+00
  0.00000000E+00  3.77695517E-01  0.00000000E+00  0.00000000E+00  0.00000000E+00
  0.00000000E+00  0.00000000E+00 -3.77704668E-01 -1.12627332E-02 -4.29705709E-02
 -1.38738845E-01  1.07842024E+00 -7.97459135E-01 -2.71483805E-07  3.68171438E-01
  0.00000000E+00 -1.85058509E-04  2.64299904E-01  0.00000000E+00 -3.12809992E-06
 -3.82229118E-01  0.00000000E+00 -3.24282722E-01  0.00000000E+00  0.00000000E+00
  3.96551540E-01 -2.61811388E-05 -7.07675741E-02  0.00000000E+00  0.00000000E+00
 -4.92339936E-01  2.21647018E-04  0.00000000E+00 -1.20590611E-06  2.84173286E-01
  0.00000000E+00  0.00000000E+00  6.25981319E-05 -1.53992154E-01  4.05260268E-01
 -9.65230014E-01  5.25069819E-01  5.31881225E-01  2.04801656E-01  0.00000000E+00
  4.05302779E-01 -9.65253179E-01  5.25099492E-01 -5.31893090E-01  2.04872301E-01
  0.00000000E+00 -1.12627332E-02 -4.29705709E-02 -1.38738845E-01  1.07842024E+00
 -7.97459135E-01  2.71483805E-07 -3.68171438E-01  0.00000000E+00  1.85058509E-04
 -2.64299904E-01  0.00000000E+00  3.12809992E-06  3.82229118E-01  0.00000000E+00
 -3.24282722E-01  0.00000000E+00  0.00000000E+00  3.96551540E-01 -2.61811388E-05
 -7.07675741E-02  0.00000000E+00  0.00000000E+00 -4.92339936E-01  2.21647018E-04
  0.00000000E+00  1.20590611E-06 -2.84173286E-01  0.00000000E+00  0.00000000E+00
 -6.25981319E-05  1.53992154E-01  4.05260268E-01 -9.65230014E-01  5.25069819E-01
 -5.31881225E-01 -2.04801656E-01  0.00000000E+00  4.05302779E-01 -9.65253179E-01
  5.25099492E-01  5.31893090E-01 -2.04872301E-01  0.00000000E+00  5.44133893E-07
  1.23104275E-06  3.47566606E-05 -1.32139685E-04  4.10845623E-05 -2.05533965E-01
 -4.25657339E-06  0.00000000E+00 -1.41729154E+00 -3.75697954E-05  0.00000000E+00
  4.38534795E-01 -1.04115485E-06  0.00000000E+00  2.72301920E-05  0.00000000E+00
  0.00000000E+00 -4.18396549E-05 -4.79443267E-01  1.59082288E-05  0.00000000E+00
  0.00000000E+00  1.25785512E-05  1.59375406E+00  0.00000000E+00 -3.56744185E-01
  6.86519497E-07  0.00000000E+00  0.00000000E+00  6.88632171E-01 -9.45080359E-06
 -2.64594372E-01  2.04291630E-01 -3.37720313E-01 -2.95554244E-01 -1.87592940E-01
  0.00000000E+00  2.64549134E-01 -2.04104026E-01  3.37661591E-01 -2.95500963E-01
  1.87558747E-01  0.00000000E+00  5.44133893E-07  1.23104275E-06  3.47566606E-05
 -1.32139685E-04  4.10845623E-05  2.05533965E-01  4.25657339E-06  0.00000000E+00
  1.41729154E+00  3.75697954E-05  0.00000000E+00 -4.38534795E-01  1.04115485E-06
  0.00000000E+00  2.72301920E-05  0.00000000E+00  0.00000000E+00 -4.18396549E-05
 -4.79443267E-01  1.59082288E-05  0.00000000E+00  0.00000000E+00  1.25785512E-05
  1.59375406E+00  0.00000000E+00  3.56744185E-01 -6.86519497E-07  0.00000000E+00
  0.00000000E+00 -6.88632171E-01  9.45080359E-06 -2.64594372E-01  2.04291630E-01
 -3.37720313E-01  2.95554244E-01  1.87592940E-01  0.00000000E+00  2.64549134E-01
 -2.04104026E-01  3.37661591E-01  2.95500963E-01 -1.87558747E-01  0.00000000E+00
  0.00000000E+00  0.00000000E+00  0.00000000E+00  0.00000000E+00  0.00000000E+00
  0.00000000E+00  0.00000000E+00  6.50702294E-02  0.00000000E+00  0.00000000E+00
 -2.38394874E-01  0.00000000E+00  0.00000000E+00  5.04086031E-02  0.00000000E+00
  1.78329795E-05 -1.72832246E-02  0.00000000E+00  0.00000000E+00  0.00000000E+00
 -8.86552099E-06 -2.81449279E-01  0.00000000E+00  0.00000000E+00  7.04632960E-01
  0.00000000E+00  0.00000000E+00 -4.94072688E-01  1.26332857E-05  0.00000000E+00
  0.00000000E+00  0.00000000E+00  0.00000000E+00  0.00000000E+00  0.00000000E+00
  0.00000000E+00  4.31947259E-01  0.00000000E+00  0.00000000E+00  0.00000000E+00
  0.00000000E+00  0.00000000E+00  4.31951038E-01  0.00000000E+00  0.00000000E+00
  0.00000000E+00  0.00000000E+00  0.00000000E+00  0.00000000E+00  0.00000000E+00
 -6.50702294E-02  0.00000000E+00  0.00000000E+00  2.38394874E-01  0.00000000E+00
  0.00000000E+00 -5.04086031E-02  0.00000000E+00  1.78329795E-05 -1.72832246E-02
  0.00000000E+00  0.00000000E+00  0.00000000E+00 -8.86552099E-06 -2.81449279E-01
  0.00000000E+00  0.00000000E+00 -7.04632960E-01  0.00000000E+00  0.00000000E+00
  4.94072688E-01 -1.26332857E-05  0.00000000E+00  0.00000000E+00  0.00000000E+00
  0.00000000E+00  0.00000000E+00  0.00000000E+00  0.00000000E+00 -4.31947259E-01
  0.00000000E+00  0.00000000E+00  0.00000000E+00  0.00000000E+00  0.00000000E+00
 -4.31951038E-01  1.63800963E-03 -2.56632377E-02 -4.13690969E-01  7.28303041E+00
  3.11475440E+00 -2.01766033E-05 -9.95215266E-02  0.00000000E+00 -2.20035352E-04
 -4.81938542E+00  0.00000000E+00  4.89942179E-05 -1.39519042E+00  0.00000000E+00
  4.06295833E-01  0.00000000E+00  0.00000000E+00  1.75342457E-01 -3.14541389E-05
 -1.53162560E+00  0.00000000E+00  0.00000000E+00 -1.38871448E+00 -9.31584547E-05
  0.00000000E+00  4.70230812E-05  6.77645288E-01  0.00000000E+00  0.00000000E+00
 -4.16829312E-05  4.95566104E-01 -7.40244297E-02 -3.01679340E-01  1.77505214E-02
 -8.58635749E-02  1.29135788E-01  0.00000000E+00 -7.40740891E-02 -3.02004573E-01
  1.78737855E-02  8.57805947E-02  1.29260472E-01  0.00000000E+00 -1.63800963E-03
  2.56632377E-02  4.13690969E-01 -7.28303041E+00 -3.11475440E+00 -2.01766033E-05
 -9.95215266E-02  0.00000000E+00 -2.20035352E-04 -4.81938542E+00  0.00000000E+00
  4.89942179E-05 -1.39519042E+00  0.00000000E+00 -4.06295833E-01  0.00000000E+00
  0.00000000E+00 -1.75342457E-01  3.14541389E-05  1.53162560E+00  0.00000000E+00
  0.00000000E+00  1.38871448E+00  9.31584547E-05  0.00000000E+00  4.70230812E-05
  6.77645288E-01  0.00000000E+00  0.00000000E+00 -4.16829312E-05  4.95566104E-01
  7.40244297E-02  3.01679340E-01 -1.77505214E-02 -8.58635749E-02  1.29135788E-01
  0.00000000E+00  7.40740891E-02  3.02004573E-01 -1.78737855E-02  8.57805947E-02
  1.29260472E-01  0.00000000E+00  0.00000000E+00  0.00000000E+00  0.00000000E+00
  0.00000000E+00  0.00000000E+00  0.00000000E+00  0.00000000E+00 -1.65639043E-01
  0.00000000E+00  0.00000000E+00 -9.37339252E-02  0.00000000E+00  0.00000000E+00
  4.56972685E-02  0.00000000E+00 -3.47095674E-06  6.48875645E-01  0.00000000E+00
  0.00000000E+00  0.00000000E+00 -1.25058024E-05 -4.00217510E-01  0.00000000E+00
  0.00000000E+00 -3.56339701E-01  0.00000000E+00  0.00000000E+00 -4.74184409E-01
  3.42364843E-05  0.00000000E+00  0.00000000E+00  0.00000000E+00  0.00000000E+00
  0.00000000E+00  0.00000000E+00  0.00000000E+00  1.08601910E-02  0.00000000E+00
  0.00000000E+00  0.00000000E+00  0.00000000E+00  0.00000000E+00  1.08572304E-02
  0.00000000E+00  0.00000000E+00  0.00000000E+00  0.00000000E+00  0.00000000E+00
  0.00000000E+00  0.00000000E+00 -1.65639043E-01  0.00000000E+00  0.00000000E+00
 -9.37339252E-02  0.00000000E+00  0.00000000E+00  4.56972685E-02  0.00000000E+00
  3.47095674E-06 -6.48875645E-01  0.00000000E+00  0.00000000E+00  0.00000000E+00
  1.25058024E-05  4.00217510E-01  0.00000000E+00  0.00000000E+00 -3.56339701E-01
  0.00000000E+00  0.00000000E+00 -4.74184409E-01  3.42364843E-05  0.00000000E+00
  0.00000000E+00  0.00000000E+00  0.00000000E+00  0.00000000E+00  0.00000000E+00
  0.00000000E+00  1.08601910E-02  0.00000000E+00  0.00000000E+00  0.00000000E+00
  0.00000000E+00  0.00000000E+00  1.08572304E-02  3.59970507E-06  1.02217922E-05
 -8.57956075E-05  4.96968224E-04  3.41475866E-04  1.83792622E-01 -2.87687050E-05
  0.00000000E+00  2.08628695E+00 -6.47593388E-04  0.00000000E+00 -2.29994430E-01
 -4.11727860E-05  0.00000000E+00  1.16077241E-04  0.00000000E+00  0.00000000E+00
 -5.32861000E-05  6.32826059E-02 -1.36518822E-04  0.00000000E+00  0.00000000E+00
 -1.00367753E-04  9.93002397E-01  0.00000000E+00 -5.07667544E-01  4.72435994E-05
  0.00000000E+00  0.00000000E+00  6.13209506E-01  1.53940169E-05 -3.75261482E-01
 -1.43559206E+00  3.31845550E-01  3.90970174E-01  5.63867335E-01  0.00000000E+00
  3.75235474E-01  1.43586709E+00 -3.32003111E-01  3.91109355E-01 -5.63980562E-01
  0.00000000E+00 -3.59970507E-06 -1.02217922E-05  8.57956075E-05 -4.96968224E-04
 -3.41475866E-04  1.83792622E-01 -2.87687050E-05  0.00000000E+00  2.08628695E+00
 -6.47593388E-04  0.00000000E+00 -2.29994430E-01 -4.11727860E-05  0.00000000E+00
 -1.16077241E-04  0.00000000E+00  0.00000000E+00  5.32861000E-05 -6.32826059E-02
  1.36518822E-04  0.00000000E+00  0.00000000E+00  1.00367753E-04 -9.93002397E-01
  0.00000000E+00 -5.07667544E-01  4.72435994E-05  0.00000000E+00  0.00000000E+00
  6.13209506E-01  1.53940169E-05  3.75261482E-01  1.43559206E+00 -3.31845550E-01
  3.90970174E-01  5.63867335E-01  0.00000000E+00 -3.75235474E-01 -1.43586709E+00
  3.32003111E-01  3.91109355E-01 -5.63980562E-01  0.00000000E+00 -2.02189236E-02
 -5.87970326E-02 -4.28101641E-01  4.01892206E+00 -1.18715280E+00  1.00408861E-05
  1.92572825E-01  0.00000000E+00  2.64958226E-04  3.87069645E-02  0.00000000E+00
 -2.61279486E-05 -4.74241618E-01  0.00000000E+00 -6.03756647E-01  0.00000000E+00
  0.00000000E+00  5.03900964E-01 -5.27856902E-06 -5.06670539E-01  0.00000000E+00
  0.00000000E+00  1.01492007E-01  9.63289866E-05  0.00000000E+00 -7.13014460E-05
  2.22518263E-01  0.00000000E+00  0.00000000E+00  9.62780895E-05  7.50595406E-02
 -5.28951756E-02 -1.46245745E+00  6.98221880E-01  6.10313198E-01  5.38117015E-01
  0.00000000E+00 -5.28048811E-02 -1.46214512E+00  6.98168404E-01 -6.10206114E-01
  5.38000504E-01  0.00000000E+00  2.02189236E-02  5.87970326E-02  4.28101641E-01
 -4.01892206E+00  1.18715280E+00  1.00408861E-05  1.92572825E-01  0.00000000E+00
  2.64958226E-04  3.87069645E-02  0.00000000E+00 -2.61279486E-05 -4.74241618E-01
  0.00000000E+00  6.03756647E-01  0.00000000E+00  0.00000000E+00 -5.03900964E-01
  5.27856902E-06  5.06670539E-01  0.00000000E+00  0.00000000E+00 -1.01492007E-01
 -9.63289866E-05  0.00000000E+00 -7.13014460E-05  2.22518263E-01  0.00000000E+00
  0.00000000E+00  9.62780895E-05  7.50595406E-02  5.28951756E-02  1.46245745E+00
 -6.98221880E-01  6.10313198E-01  5.38117015E-01  0.00000000E+00  5.28048811E-02
  1.46214512E+00 -6.98168404E-01 -6.10206114E-01  5.38000504E-01  0.00000000E+00
  0.00000000E+00  0.00000000E+00  0.00000000E+00  0.00000000E+00  0.00000000E+00
  0.00000000E+00  0.00000000E+00  8.13096340E-06  0.00000000E+00  0.00000000E+00
 -1.98861034E-05  0.00000000E+00  0.00000000E+00  2.32498188E-06  0.00000000E+00
 -1.90454043E-01 -1.95258743E-05  0.00000000E+00  0.00000000E+00  0.00000000E+00
  2.06370718E-01 -9.19639273E-06  0.00000000E+00  0.00000000E+00  2.54281572E-05
  0.00000000E+00  0.00000000E+00  1.59592817E-05  1.01741546E+00  0.00000000E+00
  0.00000000E+00  0.00000000E+00  0.00000000E+00  0.00000000E+00  0.00000000E+00
  0.00000000E+00 -3.63837453E-01  0.00000000E+00  0.00000000E+00  0.00000000E+00
  0.00000000E+00  0.00000000E+00  3.63881417E-01  0.00000000E+00  0.00000000E+00
  0.00000000E+00  0.00000000E+00  0.00000000E+00  0.00000000E+00  0.00000000E+00
  8.13096340E-06  0.00000000E+00  0.00000000E+00 -1.98861034E-05  0.00000000E+00
  0.00000000E+00  2.32498188E-06  0.00000000E+00  1.90454043E-01  1.95258743E-05
  0.00000000E+00  0.00000000E+00  0.00000000E+00 -2.06370718E-01  9.19639273E-06
  0.00000000E+00  0.00000000E+00  2.54281572E-05  0.00000000E+00  0.00000000E+00
  1.59592817E-05  1.01741546E+00  0.00000000E+00  0.00000000E+00  0.00000000E+00
  0.00000000E+00  0.00000000E+00  0.00000000E+00  0.00000000E+00 -3.63837453E-01
  0.00000000E+00  0.00000000E+00  0.00000000E+00  0.00000000E+00  0.00000000E+00
  3.63881417E-01 -5.23671905E-02 -1.45448723E-01  9.61090213E-01  2.38765094E+00
 -1.03799190E+00 -1.51524323E-04 -5.79983051E-01  0.00000000E+00  1.31592562E-02
  1.91302259E+00  0.00000000E+00 -8.51937262E-03 -1.98963330E-02  0.00000000E+00
 -6.07015339E-01  0.00000000E+00  0.00000000E+00  2.07936818E-01  2.76132900E-04
  2.47620729E-02  0.00000000E+00  0.00000000E+00  1.19985521E+00  2.17896102E-03
  0.00000000E+00 -3.25878540E-03 -6.55622836E-01  0.00000000E+00  0.00000000E+00
 -3.15075912E-03  1.63182780E-01 -4.20694136E-01 -1.41610990E+00  4.37884808E-01
  5.94784153E-01  4.91883161E-01  0.00000000E+00 -4.16247218E-01 -1.40382962E+00
  4.27157413E-01 -5.89232172E-01  4.89737981E-01  0.00000000E+00 -5.23671905E-02
 -1.45448723E-01  9.61090213E-01  2.38765094E+00 -1.03799190E+00  1.51524323E-04
  5.79983051E-01  0.00000000E+00 -1.31592562E-02 -1.91302259E+00  0.00000000E+00
  8.51937262E-03  1.98963330E-02  0.00000000E+00 -6.07015339E-01  0.00000000E+00
  0.00000000E+00  2.07936818E-01  2.76132900E-04  2.47620729E-02  0.00000000E+00
  0.00000000E+00  1.19985521E+00  2.17896102E-03  0.00000000E+00  3.25878540E-03
  6.55622836E-01  0.00000000E+00  0.00000000E+00  3.15075912E-03 -1.63182780E-01
 -4.20694136E-01 -1.41610990E+00  4.37884808E-01 -5.94784153E-01 -4.91883161E-01
  0.00000000E+00 -4.16247218E-01 -1.40382962E+00  4.27157413E-01  5.89232172E-01
 -4.89737981E-01  0.00000000E+00  1.97849908E-04  5.50602236E-04 -3.65075338E-03
 -8.97254747E-03  3.98017781E-03 -3.32482192E-02  2.18923753E-03  0.00000000E+00
  3.47542165E+00 -7.28746243E-03  0.00000000E+00 -2.27044743E+00  1.61486752E-04
  0.00000000E+00  2.29095024E-03  0.00000000E+00  0.00000000E+00 -7.62425642E-04
  8.32005831E-02 -9.25677665E-05  0.00000000E+00  0.00000000E+00 -4.45599447E-03
  6.03896013E-01  0.00000000E+00 -8.60380795E-01  2.48783312E-03  0.00000000E+00
  0.00000000E+00 -8.42412461E-01 -5.91023964E-04 -5.91953852E-01 -1.63306496E+00
  1.42816138E+00  7.36134414E-01  2.86987691E-01  0.00000000E+00  5.95145484E-01
  1.64367361E+00 -1.43149648E+00  7.40579262E-01 -2.90696975E-01  0.00000000E+00
  1.97849908E-04  5.50602236E-04 -3.65075338E-03 -8.97254747E-03  3.98017781E-03
  3.32482192E-02 -2.18923753E-03  0.00000000E+00 -3.47542165E+00  7.28746243E-03
  0.00000000E+00  2.27044743E+00 -1.61486752E-04  0.00000000E+00  2.29095024E-03
  0.00000000E+00  0.00000000E+00 -7.62425642E-04  8.32005831E-02 -9.25677665E-05
  0.00000000E+00  0.00000000E+00 -4.45599447E-03  6.03896013E-01  0.00000000E+00
  8.60380795E-01 -2.48783312E-03  0.00000000E+00  0.00000000E+00  8.42412461E-01
  5.91023964E-04 -5.91953852E-01 -1.63306496E+00  1.42816138E+00 -7.36134414E-01
 -2.86987691E-01  0.00000000E+00  5.95145484E-01  1.64367361E+00 -1.43149648E+00
 -7.40579262E-01  2.90696975E-01  0.00000000E+00 -1.29308679E-06 -3.89027740E-06
 -2.95043889E-05  1.92688683E-04 -9.94599252E-05 -3.42879441E-02 -3.74235329E-05
  0.00000000E+00  2.08061265E+00 -5.32846317E-05  0.00000000E+00 -5.40822174E-01
  3.35330688E-05  0.00000000E+00 -1.98955175E-05  0.00000000E+00  0.00000000E+00
 -2.24886654E-07  7.72497642E-01 -4.26098569E-05  0.00000000E+00  0.00000000E+00
  7.15352779E-05  8.29940279E-01  0.00000000E+00 -4.50187840E-01  1.81842065E-06
  0.00000000E+00  0.00000000E+00 -5.44664916E-01  9.67000726E-05 -4.35626821E-01
 -1.41769767E+00  6.04581712E-01  7.67951172E-01  1.57406549E-01  0.00000000E+00
  4.35583234E-01  1.41759225E+00 -6.04550577E-01  7.67903069E-01 -1.57395561E-01
  0.00000000E+00  1.29308679E-06  3.89027740E-06  2.95043889E-05 -1.92688683E-04
  9.94599252E-05 -3.42879441E-02 -3.74235329E-05  0.00000000E+00  2.08061265E+00
 -5.32846317E-05  0.00000000E+00 -5.40822174E-01  3.35330688E-05  0.00000000E+00
  1.98955175E-05  0.00000000E+00  0.00000000E+00  2.24886654E-07 -7.72497642E-01
  4.26098569E-05  0.00000000E+00  0.00000000E+00 -7.15352779E-05 -8.29940279E-01
  0.00000000E+00 -4.50187840E-01  1.81842065E-06  0.00000000E+00  0.00000000E+00
 -5.44664916E-01  9.67000726E-05  4.35626821E-01  1.41769767E+00 -6.04581712E-01
  7.67951172E-01  1.57406549E-01  0.00000000E+00 -4.35583234E-01 -1.41759225E+00
  6.04550577E-01  7.67903069E-01 -1.57395561E-01  0.00000000E+00  0.00000000E+00
  0.00000000E+00  0.00000000E+00  0.00000000E+00  0.00000000E+00  0.00000000E+00
  0.00000000E+00 -1.67632726E-02  0.00000000E+00  0.00000000E+00  1.66034486E+00
  0.00000000E+00  0.00000000E+00 -8.57004616E-02  0.00000000E+00 -2.84016136E-07
 -7.15400408E-01  0.00000000E+00  0.00000000E+00  0.00000000E+00 -2.54601152E-06
 -1.20697017E+00  0.00000000E+00  0.00000000E+00 -7.33357405E-01  0.00000000E+00
  0.00000000E+00 -9.69987237E-01 -2.10268312E-06  0.00000000E+00  0.00000000E+00
  0.00000000E+00  0.00000000E+00  0.00000000E+00  0.00000000E+00  0.00000000E+00
  1.71229593E-02  0.00000000E+00  0.00000000E+00  0.00000000E+00  0.00000000E+00
  0.00000000E+00  1.71160420E-02  0.00000000E+00  0.00000000E+00  0.00000000E+00
  0.00000000E+00  0.00000000E+00  0.00000000E+00  0.00000000E+00  1.67632726E-02
  0.00000000E+00  0.00000000E+00 -1.66034486E+00  0.00000000E+00  0.00000000E+00
  8.57004616E-02  0.00000000E+00 -2.84016136E-07 -7.15400408E-01  0.00000000E+00
  0.00000000E+00  0.00000000E+00 -2.54601152E-06 -1.20697017E+00  0.00000000E+00
  0.00000000E+00  7.33357405E-01  0.00000000E+00  0.00000000E+00  9.69987237E-01
  2.10268312E-06  0.00000000E+00  0.00000000E+00  0.00000000E+00  0.00000000E+00
  0.00000000E+00  0.00000000E+00  0.00000000E+00 -1.71229593E-02  0.00000000E+00
  0.00000000E+00  0.00000000E+00  0.00000000E+00  0.00000000E+00 -1.71160420E-02
  4.87617873E-03  8.79122368E-02 -1.86839263E+00  2.18036137E+00 -5.14083863E-01
 -7.32656380E-07  8.59394684E-01  0.00000000E+00 -1.12409909E-04 -2.15484685E-01
  0.00000000E+00  1.46995610E-05 -2.87942157E-01  0.00000000E+00 -1.89764222E-01
  0.00000000E+00  0.00000000E+00  4.00278047E-01 -9.09765799E-05 -6.78988501E-01
  0.00000000E+00  0.00000000E+00 -6.58409852E-01 -3.22453918E-05  0.00000000E+00
  2.43611422E-05  2.91560782E-01  0.00000000E+00  0.00000000E+00 -3.70985904E-05
  1.00860100E+00 -4.15722625E-01 -4.89168829E-01  1.79656636E-01  3.35799069E-01
  1.93427172E-01  0.00000000E+00 -4.15789334E-01 -4.89332470E-01  1.79700203E-01
 -3.35832826E-01  1.93542843E-01  0.00000000E+00  4.87617873E-03  8.79122368E-02
 -1.86839263E+00  2.18036137E+00 -5.14083863E-01  7.32656380E-07 -8.59394684E-01
  0.00000000E+00  1.12409909E-04  2.15484685E-01  0.00000000E+00 -1.46995610E-05
  2.87942157E-01  0.00000000E+00 -1.89764222E-01  0.00000000E+00  0.00000000E+00
  4.00278047E-01 -9.09765799E-05 -6.78988501E-01  0.00000000E+00  0.00000000E+00
 -6.58409852E-01 -3.22453918E-05  0.00000000E+00 -2.43611422E-05 -2.91560782E-01
  0.00000000E+00  0.00000000E+00  3.70985904E-05 -1.00860100E+00 -4.15722625E-01
 -4.89168829E-01  1.79656636E-01 -3.35799069E-01 -1.93427172E-01  0.00000000E+00
 -4.15789334E-01 -4.89332470E-01  1.79700203E-01  3.35832826E-01 -1.93542843E-01
  0.00000000E+00 -5.02310420E-02 -1.11203336E-01 -1.37212814E+00  1.98449293E+01
 -2.41010628E+00 -5.42439047E-06 -1.28200074E-01  0.00000000E+00 -4.69634628E-05
 -1.36635144E+01  0.00000000E+00  1.05368945E-05  2.53732265E-01  0.00000000E+00
 -6.27788576E-01  0.00000000E+00  0.00000000E+00 -1.01369846E+00 -1.12091355E-05
 -2.15914514E+00  0.00000000E+00  0.00000000E+00 -3.61783574E+00 -2.58688416E-05
  0.00000000E+00  4.52312192E-06  8.67172521E-01  0.00000000E+00  0.00000000E+00
  7.72347996E-06  6.67889134E-01  1.50478212E-01 -1.56179533E-01  2.27458137E-01
 -2.07391900E-02  1.01579355E-01  0.00000000E+00  1.50476623E-01 -1.56260868E-01
  2.27490851E-01  2.06928121E-02  1.01580037E-01  0.00000000E+00  5.02310420E-02
  1.11203336E-01  1.37212814E+00 -1.98449293E+01  2.41010628E+00 -5.42439047E-06
 -1.28200074E-01  0.00000000E+00 -4.69634628E-05 -1.36635144E+01  0.00000000E+00
  1.05368945E-05  2.53732265E-01  0.00000000E+00  6.27788576E-01  0.00000000E+00
  0.00000000E+00  1.01369846E+00  1.12091355E-05  2.15914514E+00  0.00000000E+00
  0.00000000E+00  3.61783574E+00  2.58688416E-05  0.00000000E+00  4.52312192E-06
  8.67172521E-01  0.00000000E+00  0.00000000E+00  7.72347996E-06  6.67889134E-01
 -1.50478212E-01  1.56179533E-01 -2.27458137E-01 -2.07391900E-02  1.01579355E-01
  0.00000000E+00 -1.50476623E-01  1.56260868E-01 -2.27490851E-01  2.06928121E-02
  1.01580037E-01  0.00000000E+00 -3.18870292E-07  6.62688943E-06 -1.75871192E-04
  2.61089815E-04 -6.82153319E-05 -3.88021946E-02  5.28085434E-05  0.00000000E+00
  7.88568631E-01  1.34829839E-05  0.00000000E+00  2.42906694E-01 -3.95624908E-05
  0.00000000E+00 -2.20929930E-05  0.00000000E+00  0.00000000E+00  4.90053265E-05
  9.68351623E-01 -7.82837678E-05  0.00000000E+00  0.00000000E+00 -1.96217649E-05
  5.85058474E-01  0.00000000E+00 -1.74253137E-01  8.88892320E-06  0.00000000E+00
  0.00000000E+00  9.45921914E-01  9.32494490E-05 -2.27241170E-01 -8.58262209E-01
 -1.18494042E-02  2.83186628E-01  4.98795108E-01  0.00000000E+00  2.27111092E-01
  8.58122838E-01  1.19007308E-02  2.83065820E-01 -4.98770320E-01  0.00000000E+00
 -3.18870292E-07  6.62688943E-06 -1.75871192E-04  2.61089815E-04 -6.82153319E-05
  3.88021946E-02 -5.28085434E-05  0.00000000E+00 -7.88568631E-01 -1.34829839E-05
  0.00000000E+00 -2.42906694E-01  3.95624908E-05  0.00000000E+00 -2.20929930E-05
  0.00000000E+00  0.00000000E+00  4.90053265E-05  9.68351623E-01 -7.82837678E-05
  0.00000000E+00  0.00000000E+00 -1.96217649E-05  5.85058474E-01  0.00000000E+00
  1.74253137E-01 -8.88892320E-06  0.00000000E+00  0.00000000E+00 -9.45921914E-01
 -9.32494490E-05 -2.27241170E-01 -8.58262209E-01 -1.18494042E-02 -2.83186628E-01
 -4.98795108E-01  0.00000000E+00  2.27111092E-01  8.58122838E-01  1.19007308E-02
 -2.83065820E-01  4.98770320E-01  0.00000000E+00 -3.56697313E-02 -6.75693787E-02
 -1.79690622E-01 -4.77281895E-01 -1.33867912E+00 -4.18206492E-06 -3.64153495E-01
  0.00000000E+00 -1.16098273E-04  4.53264277E+00  0.00000000E+00  3.35633745E-05
 -1.98639835E-01  0.00000000E+00 -3.11710905E-01  0.00000000E+00  0.00000000E+00
 -5.12581514E-02 -6.33664045E-05 -4.09488548E-01  0.00000000E+00  0.00000000E+00
  1.55185618E+00 -7.20112072E-05  0.00000000E+00  1.91774452E-05 -5.87238571E-01
  0.00000000E+00  0.00000000E+00  6.71356781E-05  1.24451139E+00 -8.56387302E-01
 -1.61940096E+00  5.84624862E-01  6.79389559E-01  4.22111132E-01  0.00000000E+00
 -8.56463427E-01 -1.61959441E+00  5.84713111E-01 -6.79420742E-01  4.22206725E-01
  0.00000000E+00  3.56697313E-02  6.75693787E-02  1.79690622E-01  4.77281895E-01
  1.33867912E+00 -4.18206492E-06 -3.64153495E-01  0.00000000E+00 -1.16098273E-04
  4.53264277E+00  0.00000000E+00  3.35633745E-05 -1.98639835E-01  0.00000000E+00
  3.11710905E-01  0.00000000E+00  0.00000000E+00  5.12581514E-02  6.33664045E-05
  4.09488548E-01  0.00000000E+00  0.00000000E+00 -1.55185618E+00  7.20112072E-05
  0.00000000E+00  1.91774452E-05 -5.87238571E-01  0.00000000E+00  0.00000000E+00
  6.71356781E-05  1.24451139E+00  8.56387302E-01  1.61940096E+00 -5.84624862E-01
  6.79389559E-01  4.22111132E-01  0.00000000E+00  8.56463427E-01  1.61959441E+00
 -5.84713111E-01 -6.79420742E-01  4.22206725E-01  0.00000000E+00  9.81498945E-01
 -1.22954774E+00  1.23352639E+00 -3.65339626E-01  3.32632801E-01 -3.17074802E-06
 -9.87513548E-02  0.00000000E+00 -6.64552198E-06  3.86016864E-01  0.00000000E+00
  3.14992785E-05  7.81339592E-02  0.00000000E+00 -5.80322879E-02  0.00000000E+00
  0.00000000E+00  2.52585862E-02 -4.14353706E-06 -3.49063319E-03  0.00000000E+00
  0.00000000E+00  3.20242436E-01 -7.59873407E-07  0.00000000E+00 -3.26131532E-08
 -1.05987987E-01  0.00000000E+00  0.00000000E+00  8.19441216E-06  3.82311575E-03
 -5.05496995E-02 -3.15982262E-01 -6.06563099E-02  1.46340673E-01  1.30094031E-01
  0.00000000E+00 -5.05531035E-02 -3.15989485E-01 -6.06227783E-02 -1.46339905E-01
  1.30107864E-01  0.00000000E+00  9.81498945E-01 -1.22954774E+00  1.23352639E+00
 -3.65339626E-01  3.32632801E-01  3.17074802E-06  9.87513548E-02  0.00000000E+00
  6.64552198E-06 -3.86016864E-01  0.00000000E+00 -3.14992785E-05 -7.81339592E-02
  0.00000000E+00 -5.80322879E-02  0.00000000E+00  0.00000000E+00  2.52585862E-02
 -4.14353706E-06 -3.49063319E-03  0.00000000E+00  0.00000000E+00  3.20242436E-01
 -7.59873407E-07  0.00000000E+00  3.26131532E-08  1.05987987E-01  0.00000000E+00
  0.00000000E+00 -8.19441216E-06 -3.82311575E-03 -5.05496995E-02 -3.15982262E-01
 -6.06563099E-02 -1.46340673E-01 -1.30094031E-01  0.00000000E+00 -5.05531035E-02
 -3.15989485E-01 -6.06227783E-02  1.46339905E-01 -1.30107864E-01  0.00000000E+00
  9.88399008E-01 -1.26956955E+00  8.79813444E-01  2.29376266E+00  1.44612610E+00
 -1.46904458E-06 -5.36779910E-02  0.00000000E+00 -1.44004780E-05 -1.83784733E+00
  0.00000000E+00  6.49623784E-06 -3.88983723E-01  0.00000000E+00 -1.43933959E-01
  0.00000000E+00  0.00000000E+00 -1.23808916E-01 -5.84269766E-06 -4.56022605E-01
  0.00000000E+00  0.00000000E+00 -5.65417513E-01 -1.02319118E-05  0.00000000E+00
  1.26427123E-06  8.22735693E-02  0.00000000E+00  0.00000000E+00  5.87346764E-06
  2.53837535E-01 -5.72589945E-02 -2.15165114E-01 -9.85527274E-02  1.62017132E-01
  8.97514270E-02  0.00000000E+00 -5.72679751E-02 -2.15192554E-01 -9.85413311E-02
 -1.62022517E-01  8.97647489E-02  0.00000000E+00 -9.88399008E-01  1.26956955E+00
 -8.79813444E-01 -2.29376266E+00 -1.44612610E+00 -1.46904458E-06 -5.36779910E-02
  0.00000000E+00 -1.44004780E-05 -1.83784733E+00  0.00000000E+00  6.49623784E-06
 -3.88983723E-01  0.00000000E+00  1.43933959E-01  0.00000000E+00  0.00000000E+00
  1.23808916E-01  5.84269766E-06  4.56022605E-01  0.00000000E+00  0.00000000E+00
  5.65417513E-01  1.02319118E-05  0.00000000E+00  1.26427123E-06  8.22735693E-02
  0.00000000E+00  0.00000000E+00  5.87346764E-06  2.53837535E-01  5.72589945E-02
  2.15165114E-01  9.85527274E-02  1.62017132E-01  8.97514270E-02  0.00000000E+00
  5.72679751E-02  2.15192554E-01  9.85413311E-02 -1.62022517E-01  8.97647489E-02
  0.00000000E+00
Orthonormal basis                          R   N=        7396
  1.41458784E-02  3.38283271E-02  8.89256523E-02  1.18098779E-01  1.26826341E-01
  9.92264382E-08 -1.32026163E-02  0.00000000E+00  1.95687416E-07 -3.22929895E-02
  0.00000000E+00  1.18678499E-07 -4.48234487E-02  0.00000000E+00 -1.06317605E-02
  0.00000000E+00  0.00000000E+00 -3.80573803E-03 -1.61423774E-07 -2.44478003E-02
  0.00000000E+00  0.00000000E+00 -1.38403279E-02  8.54389320E-09  0.00000000E+00
 -4.46293599E-08  3.47451346E-03  0.00000000E+00  0.00000000E+00  4.44390657E-07
  1.03993143E-02  3.19480017E-02  6.39604272E-02  9.07695209E-02 -1.72924234E-02
 -1.58321593E-02  0.00000000E+00  3.19479237E-02  6.39601810E-02  9.07691975E-02
  1.72918672E-02 -1.58327692E-02  0.00000000E+00  1.41458784E-02  3.38283271E-02
  8.89256523E-02  1.18098779E-01  1.26826341E-01 -9.92264382E-08  1.32026163E-02
  0.00000000E+00 -1.95687416E-07  3.22929895E-02  0.00000000E+00 -1.18678499E-07
  4.48234487E-02  0.00000000E+00 -1.06317605E-02  0.00000000E+00  0.00000000E+00
 -3.80573803E-03 -1.61423774E-07 -2.44478003E-02  0.00000000E+00  0.00000000E+00
 -1.38403279E-02  8.54389320E-09  0.00000000E+00  4.46293599E-08 -3.47451346E-03
  0.00000000E+00  0.00000000E+00 -4.44390657E-07 -1.03993143E-02  3.19480017E-02
  6.39604272E-02  9.07695209E-02  1.72924234E-02  1.58321593E-02  0.00000000E+00
  3.19479237E-02  6.39601810E-02  9.07691975E-02 -1.72918672E-02  1.58327692E-02
  0.00000000E+00  2.83258861E-07  4.89250620E-07  9.22875329E-07  7.15916688E-07
 -7.43650150E-07  1.22506263E-01 -9.43731812E-06  0.00000000E+00  1.56965232E-01
 -1.29239887E-05  0.00000000E+00  8.21503080E-02 -6.85222837E-06  0.00000000E+00
  2.26955003E-08  0.00000000E+00  0.00000000E+00  1.99325376E-06  7.79064192E-02
  5.41573266E-07  0.00000000E+00  0.00000000E+00  4.83217751E-06  1.63835676E-01
  0.00000000E+00 -2.39832547E-02  2.26841522E-06  0.00000000E+00  0.00000000E+00
  1.27722285E-02 -1.00923570E-06  1.26709301E-01  1.31645950E-01  5.61391717E-02
 -2.35943042E-02 -2.21526814E-02  0.00000000E+00 -1.26715956E-01 -1.31652233E-01
 -5.61433274E-02 -2.35943070E-02  2.21506585E-02  0.00000000E+00  2.83258861E-07
  4.89250620E-07  9.22875329E-07  7.15916688E-07 -7.43650150E-07 -1.22506263E-01
  9.43731812E-06  0.00000000E+00 -1.56965232E-01  1.29239887E-05  0.00000000E+00
 -8.21503080E-02  6.85222837E-06  0.00000000E+00  2.26955003E-08  0.00000000E+00
  0.00000000E+00  1.99325376E-06  7.79064192E-02  5.41573266E-07  0.00000000E+00
  0.00000000E+00  4.83217751E-06  1.63835676E-01  0.00000000E+00  2.39832547E-02
 -2.26841522E-06  0.00000000E+00  0.00000000E+00 -1.27722285E-02  1.00923570E-06
  1.26709301E-01  1.31645950E-01  5.61391717E-02  2.35943042E-02  2.21526814E-02
  0.00000000E+00 -1.26715956E-01 -1.31652233E-01 -5.61433274E-02  2.35943070E-02
 -2.21506585E-02  0.00000000E+00 -3.07170812E-02 -5.01486559E-02 -6.86191649E-02
 -4.11887646E-02  1.56380325E-02  7.13216959E-06  1.93770995E-01  0.00000000E+00
  8.91686002E-06  2.43096463E-01  0.00000000E+00  4.55263845E-06  1.13307432E-01
  0.00000000E+00 -1.41647136E-02  0.00000000E+00  0.00000000E+00  4.86134339E-02
  3.37914548E-06 -5.34674720E-02  0.00000000E+00  0.00000000E+00  3.57042163E-02
  8.34896099E-06  0.00000000E+00 -1.33678995E-06 -3.24111284E-02  0.00000000E+00
  0.00000000E+00  3.05173318E-06  1.72271110E-03  8.57713891E-02  8.53276142E-02
  5.49509597E-02 -2.99132804E-02  4.69609875E-02  0.00000000E+00  8.57613768E-02
  8.53177322E-02  5.49471177E-02  2.99129854E-02  4.69613505E-02  0.00000000E+00
 -3.07170812E-02 -5.01486559E-02 -6.86191649E-02 -4.11887646E-02  1.56380325E-02
 -7.13216959E-06 -1.93770995E-01  0.00000000E+00 -8.91686002E-06 -2.43096463E-01
  0.00000000E+00 -4.55263845E-06 -1.13307432E-01  0.00000000E+00 -1.41647136E-02
  0.00000000E+00  0.00000000E+00  4.86134339E-02  3.37914548E-06 -5.34674720E-02
  0.00000000E+00  0.00000000E+00  3.57042163E-02  8.34896099E-06  0.00000000E+00
  1.33678995E-06  3.24111284E-02  0.00000000E+00  0.00000000E+00 -3.05173318E-06
 -1.72271110E-03  8.57713891E-02  8.53276142E-02  5.49509597E-02  2.99132804E-02
 -4.69609875E-02  0.00000000E+00  8.57613768E-02  8.53177322E-02  5.49471177E-02
 -2.99129854E-02 -4.69613505E-02  0.00000000E+00 -5.54849856E-02 -7.75535342E-02
 -7.27734335E-02 -2.97804391E-02  7.26155634E-03 -5.34175806E-06 -3.68155850E-02
  0.00000000E+00 -6.00067461E-06 -7.60109391E-02  0.00000000E+00 -2.90711312E-06
 -6.13964097E-02  0.00000000E+00 -6.44482576E-02  0.00000000E+00  0.00000000E+00
  1.92617583E-01 -4.19200656E-06 -1.21360474E-01  0.00000000E+00  0.00000000E+00
  2.61700499E-01 -7.13910524E-06  0.00000000E+00  6.46860848E-07  5.13438505E-02
  0.00000000E+00  0.00000000E+00  3.28798419E-07 -4.57418598E-02  4.59722970E-02
  2.52894326E-02  9.95989337E-03  1.08403465E-01 -1.12174309E-01  0.00000000E+00
  4.59715978E-02  2.52894655E-02  9.96016988E-03 -1.08410309E-01 -1.12172301E-01
  0.00000000E+00 -5.54849856E-02 -7.75535342E-02 -7.27734335E-02 -2.97804391E-02
  7.26155634E-03  5.34175806E-06  3.68155850E-02  0.00000000E+00  6.00067461E-06
  7.60109391E-02  0.00000000E+00  2.90711312E-06  6.13964097E-02  0.00000000E+00
 -6.44482576E-02  0.00000000E+00  0.00000000E+00  1.92617583E-01 -4.19200656E-06
 -1.21360474E-01  0.00000000E+00  0.00000000E+00  2.61700499E-01 -7.13910524E-06
  0.00000000E+00 -6.46860848E-07 -5.13438505E-02  0.00000000E+00  0.00000000E+00
 -3.28798419E-07  4.57418598E-02  4.59722970E-02  2.52894326E-02  9.95989337E-03
 -1.08403465E-01  1.12174309E-01  0.00000000E+00  4.59715978E-02  2.52894655E-02
  9.96016988E-03  1.08410309E-01  1.12172301E-01  0.00000000E+00 -1.17235111E-01
 -1.41874760E-01 -8.80837600E-02  1.28621792E-02  1.07857628E-01 -3.08321331E-06
  2.91979625E-02  0.00000000E+00 -2.05171345E-06 -2.19303183E-02  0.00000000E+00
 -1.98904477E-07 -5.23700182E-02  0.00000000E+00  2.53978536E-01  0.00000000E+00
  0.00000000E+00  5.43713035E-02  2.14724064E-06  2.85269619E-01  0.00000000E+00
  0.00000000E+00  3.65647041E-02  1.43588174E-07  0.00000000E+00  1.91112056E-07
 -1.28593668E-01  0.00000000E+00  0.00000000E+00 -5.58383564E-06 -3.01135620E-02
 -3.72583593E-02 -6.65616439E-03  7.52588707E-02  6.62022473E-02  1.80256227E-02
  0.00000000E+00 -3.72603379E-02 -6.65725928E-03  7.52579215E-02 -6.62025656E-02
  1.80215128E-02  0.00000000E+00 -1.17235111E-01 -1.41874760E-01 -8.80837600E-02
  1.28621792E-02  1.07857628E-01  3.08321331E-06 -2.91979625E-02  0.00000000E+00
  2.05171345E-06  2.19303183E-02  0.00000000E+00  1.98904477E-07  5.23700182E-02
  0.00000000E+00  2.53978536E-01  0.00000000E+00  0.00000000E+00  5.43713035E-02
  2.14724064E-06  2.85269619E-01  0.00000000E+00  0.00000000E+00  3.65647041E-02
  1.43588174E-07  0.00000000E+00 -1.91112056E-07  1.28593668E-01  0.00000000E+00
  0.00000000E+00  5.58383564E-06  3.01135620E-02 -3.72583593E-02 -6.65616439E-03
  7.52588707E-02 -6.62022473E-02 -1.80256227E-02  0.00000000E+00 -3.72603379E-02
 -6.65725928E-03  7.52579215E-02  6.62025656E-02 -1.80215128E-02  0.00000000E+00
 -2.92124764E-05 -3.03720823E-05 -1.02316215E-05 -1.20790164E-06  4.40158022E-06
  1.46611173E-01 -2.01375421E-05  0.00000000E+00  7.34792947E-02 -8.00672391E-06
  0.00000000E+00 -2.02327270E-03  3.41974131E-06  0.00000000E+00 -9.91585943E-06
  0.00000000E+00  0.00000000E+00 -2.47869518E-05 -1.62475213E-01 -8.02600144E-06
  0.00000000E+00  0.00000000E+00 -1.14225585E-05 -8.16131983E-02  0.00000000E+00
  1.45620473E-02  1.63777443E-06  0.00000000E+00  0.00000000E+00  3.25133088E-01
 -2.31666145E-05 -3.90223969E-02 -9.65460569E-03 -6.46675142E-03  8.38315727E-02
 -2.25992839E-01  0.00000000E+00  3.90278580E-02  9.66101103E-03  6.47853377E-03
  8.38252097E-02  2.26012086E-01  0.00000000E+00 -2.92124764E-05 -3.03720823E-05
 -1.02316215E-05 -1.20790164E-06  4.40158022E-06 -1.46611173E-01  2.01375421E-05
  0.00000000E+00 -7.34792947E-02  8.00672391E-06  0.00000000E+00  2.02327270E-03
 -3.41974131E-06  0.00000000E+00 -9.91585943E-06  0.00000000E+00  0.00000000E+00
 -2.47869518E-05 -1.62475213E-01 -8.02600144E-06  0.00000000E+00  0.00000000E+00
 -1.14225585E-05 -8.16131983E-02  0.00000000E+00 -1.45620473E-02 -1.63777443E-06
  0.00000000E+00  0.00000000E+00 -3.25133088E-01  2.31666145E-05 -3.90223969E-02
 -9.65460569E-03 -6.46675142E-03 -8.38315727E-02  2.25992839E-01  0.00000000E+00
  3.90278580E-02  9.66101103E-03  6.47853377E-03 -8.38252097E-02 -2.26012086E-01
  0.00000000E+00  2.16337520E-01  2.19075234E-01  7.21257898E-02  2.52861400E-02
 -1.39687938E-02  1.38453278E-05  2.12618595E-01  0.00000000E+00  7.28733818E-06
  4.64997916E-02  0.00000000E+00  8.79007758E-08 -5.38598214E-02  0.00000000E+00
  1.19435387E-01  0.00000000E+00  0.00000000E+00  2.20624050E-01 -1.99903798E-05
  1.02458158E-01  0.00000000E+00  0.00000000E+00  6.29565988E-02 -8.20345895E-06
  0.00000000E+00  9.20844169E-07  2.50447301E-02  0.00000000E+00  0.00000000E+00
  3.44128834E-05 -8.07296265E-02 -5.81826195E-02 -4.05906823E-02 -4.25409787E-02
 -8.58264034E-02 -1.16775984E-01  0.00000000E+00 -5.81768566E-02 -4.05899270E-02
 -4.25410356E-02  8.58460089E-02 -1.16735113E-01  0.00000000E+00  2.16337520E-01
  2.19075234E-01  7.21257898E-02  2.52861400E-02 -1.39687938E-02 -1.38453278E-05
 -2.12618595E-01  0.00000000E+00 -7.28733818E-06 -4.64997916E-02  0.00000000E+00
 -8.79007758E-08  5.38598214E-02  0.00000000E+00  1.19435387E-01  0.00000000E+00
  0.00000000E+00  2.20624050E-01 -1.99903798E-05  1.02458158E-01  0.00000000E+00
  0.00000000E+00  6.29565988E-02 -8.20345895E-06  0.00000000E+00 -9.20844169E-07
 -2.50447301E-02  0.00000000E+00  0.00000000E+00 -3.44128834E-05  8.07296265E-02
 -5.81826195E-02 -4.05906823E-02 -4.25409787E-02  8.58264034E-02  1.16775984E-01
  0.00000000E+00 -5.81768566E-02 -4.05899270E-02 -4.25410356E-02 -8.58460089E-02
  1.16735113E-01  0.00000000E+00  1.25337148E-01  1.12009717E-01  3.96674888E-03
 -3.40411042E-02 -5.78492312E-02  1.87438611E-05 -6.14330701E-02  0.00000000E+00
  6.58765648E-06 -2.24408329E-02  0.00000000E+00 -2.34758496E-06 -9.39024415E-03
  0.00000000E+00  6.79469545E-02  0.00000000E+00  0.00000000E+00  2.71610789E-02
 -1.11927417E-05  4.28612700E-02  0.00000000E+00  0.00000000E+00  5.20843649E-02
 -7.20608020E-06  0.00000000E+00  4.73625777E-06 -2.27394339E-01  0.00000000E+00
  0.00000000E+00  2.55631256E-05  4.04289557E-01  1.53549957E-01  2.29080292E-02
 -4.72344099E-02  6.05798210E-02 -1.87578897E-02  0.00000000E+00  1.53558669E-01
  2.29115223E-02 -4.72308796E-02 -6.05999366E-02 -1.87367861E-02  0.00000000E+00
  1.25337148E-01  1.12009717E-01  3.96674888E-03 -3.40411042E-02 -5.78492312E-02
 -1.87438611E-05  6.14330701E-02  0.00000000E+00 -6.58765648E-06  2.24408329E-02
  0.00000000E+00  2.34758496E-06  9.39024415E-03  0.00000000E+00  6.79469545E-02
  0.00000000E+00  0.00000000E+00  2.71610789E-02 -1.11927417E-05  4.28612700E-02
  0.00000000E+00  0.00000000E+00  5.20843649E-02 -7.20608020E-06  0.00000000E+00
 -4.73625777E-06  2.27394339E-01  0.00000000E+00  0.00000000E+00 -2.55631256E-05
 -4.04289557E-01  1.53549957E-01  2.29080292E-02 -4.72344099E-02 -6.05798210E-02
  1.87578897E-02  0.00000000E+00  1.53558669E-01  2.29115223E-02 -4.72308796E-02
  6.05999366E-02  1.87367861E-02  0.00000000E+00  7.84896171E-06  6.15958411E-06
 -2.23725417E-06 -4.03651755E-06 -2.67262659E-06 -2.43663041E-01 -5.33614289E-07
  0.00000000E+00 -2.40118676E-02 -5.95255383E-07  0.00000000E+00  9.91400643E-02
 -2.09173161E-06  0.00000000E+00  2.54059510E-06  0.00000000E+00  0.00000000E+00
 -1.43651467E-05 -1.89330483E-01  6.55883508E-07  0.00000000E+00  0.00000000E+00
  3.09250939E-06  1.14672585E-02  0.00000000E+00 -6.96040595E-02 -6.64566582E-06
  0.00000000E+00  0.00000000E+00  5.92832448E-02  8.65221783E-06  7.76222507E-02
  9.90004834E-02  7.86130615E-02  2.90856537E-01  1.10998165E-01  0.00000000E+00
 -7.76043577E-02 -9.89952275E-02 -7.86146149E-02  2.90837313E-01 -1.11004500E-01
  0.00000000E+00  7.84896171E-06  6.15958411E-06 -2.23725417E-06 -4.03651755E-06
 -2.67262659E-06  2.43663041E-01  5.33614289E-07  0.00000000E+00  2.40118676E-02
  5.95255383E-07  0.00000000E+00 -9.91400643E-02  2.09173161E-06  0.00000000E+00
  2.54059510E-06  0.00000000E+00  0.00000000E+00 -1.43651467E-05 -1.89330483E-01
  6.55883508E-07  0.00000000E+00  0.00000000E+00  3.09250939E-06  1.14672585E-02
  0.00000000E+00  6.96040595E-02  6.64566582E-06  0.00000000E+00  0.00000000E+00
 -5.92832448E-02 -8.65221783E-06  7.76222507E-02  9.90004834E-02  7.86130615E-02
 -2.90856537E-01 -1.10998165E-01  0.00000000E+00 -7.76043577E-02 -9.89952275E-02
 -7.86146149E-02 -2.90837313E-01  1.11004500E-01  0.00000000E+00  2.66981223E-01
  1.87638227E-01 -1.00524914E-01 -8.11940312E-02  3.89737420E-02  3.90248344E-06
 -9.82671056E-02  0.00000000E+00 -2.18760470E-07  4.81234188E-02  0.00000000E+00
 -2.04753335E-06  9.85974670E-02  0.00000000E+00  1.15922660E-01  0.00000000E+00
  0.00000000E+00 -7.26847896E-02  7.63557278E-06  1.32895867E-02  0.00000000E+00
  0.00000000E+00  4.63970059E-02 -2.40609184E-06  0.00000000E+00  1.34093125E-06
  2.11378546E-01  0.00000000E+00  0.00000000E+00 -2.70418632E-06 -7.32942876E-02
 -1.79584422E-02  4.83182409E-02  9.30246011E-02  2.23828547E-01  1.29236680E-01
  0.00000000E+00 -1.79607212E-02  4.83212960E-02  9.30286468E-02 -2.23830889E-01
  1.29256872E-01  0.00000000E+00  2.66981223E-01  1.87638227E-01 -1.00524914E-01
 -8.11940312E-02  3.89737420E-02 -3.90248344E-06  9.82671056E-02  0.00000000E+00
  2.18760470E-07 -4.81234188E-02  0.00000000E+00  2.04753335E-06 -9.85974670E-02
  0.00000000E+00  1.15922660E-01  0.00000000E+00  0.00000000E+00 -7.26847896E-02
  7.63557278E-06  1.32895867E-02  0.00000000E+00  0.00000000E+00  4.63970059E-02
 -2.40609184E-06  0.00000000E+00 -1.34093125E-06 -2.11378546E-01  0.00000000E+00
  0.00000000E+00  2.70418632E-06  7.32942876E-02 -1.79584422E-02  4.83182409E-02
  9.30246011E-02 -2.23828547E-01 -1.29236680E-01  0.00000000E+00 -1.79607212E-02
  4.83212960E-02  9.30286468E-02  2.23830889E-01 -1.29256872E-01  0.00000000E+00
 -1.45647286E-01 -7.18716960E-02  6.24299314E-02  1.26568922E-02 -3.47121532E-03
  8.54551533E-06  1.10688259E-02  0.00000000E+00  4.57780289E-06  1.09291587E-01
  0.00000000E+00  1.89636497E-06  1.79127344E-02  0.00000000E+00  8.12030014E-02
  0.00000000E+00  0.00000000E+00 -2.99197258E-02 -1.64079835E-05  1.57338693E-01
  0.00000000E+00  0.00000000E+00  1.17096702E-02 -9.42220283E-07  0.00000000E+00
  9.33838575E-06  4.93844615E-01  0.00000000E+00  0.00000000E+00  1.30327964E-05
  3.09687376E-01  1.10953288E-02 -4.28376141E-03 -1.19448770E-02 -2.88736001E-02
 -1.00888825E-01  0.00000000E+00  1.10960720E-02 -4.28593673E-03 -1.19464784E-02
  2.88683900E-02 -1.00901812E-01  0.00000000E+00 -1.45647286E-01 -7.18716960E-02
  6.24299314E-02  1.26568922E-02 -3.47121532E-03 -8.54551533E-06 -1.10688259E-02
  0.00000000E+00 -4.57780289E-06 -1.09291587E-01  0.00000000E+00 -1.89636497E-06
 -1.79127344E-02  0.00000000E+00  8.12030014E-02  0.00000000E+00  0.00000000E+00
 -2.99197258E-02 -1.64079835E-05  1.57338693E-01  0.00000000E+00  0.00000000E+00
  1.17096702E-02 -9.42220283E-07  0.00000000E+00 -9.33838575E-06 -4.93844615E-01
  0.00000000E+00  0.00000000E+00 -1.30327964E-05 -3.09687376E-01  1.10953288E-02
 -4.28376141E-03 -1.19448770E-02  2.88736001E-02  1.00888825E-01  0.00000000E+00
  1.10960720E-02 -4.28593673E-03 -1.19464784E-02 -2.88683900E-02  1.00901812E-01
  0.00000000E+00  3.92205871E-06  1.42602542E-06 -2.76801848E-06 -1.02585264E-06
  1.64261744E-06  1.14183068E-01  2.42549367E-06  0.00000000E+00  8.82380813E-02
 -2.02516578E-06  0.00000000E+00  8.41327087E-02 -1.56111264E-06  0.00000000E+00
 -5.49628422E-06  0.00000000E+00  0.00000000E+00 -3.54745650E-06 -1.62211562E-01
 -4.30862480E-06  0.00000000E+00  0.00000000E+00  1.42122950E-06  5.52314826E-02
  0.00000000E+00  5.96497695E-01 -9.18060351E-06  0.00000000E+00  0.00000000E+00
 -2.68112551E-02 -1.20322135E-05 -1.24132351E-01  5.23431967E-02  6.20325590E-02
  9.95802153E-03  1.20384058E-01  0.00000000E+00  1.24122332E-01 -5.23436605E-02
 -6.20277912E-02  9.94672561E-03 -1.20380636E-01  0.00000000E+00  3.92205871E-06
  1.42602542E-06 -2.76801848E-06 -1.02585264E-06  1.64261744E-06 -1.14183068E-01
 -2.42549367E-06  0.00000000E+00 -8.82380813E-02  2.02516578E-06  0.00000000E+00
 -8.41327087E-02  1.56111264E-06  0.00000000E+00 -5.49628422E-06  0.00000000E+00
  0.00000000E+00 -3.54745650E-06 -1.62211562E-01 -4.30862480E-06  0.00000000E+00
  0.00000000E+00  1.42122950E-06  5.52314826E-02  0.00000000E+00 -5.96497695E-01
  9.18060351E-06  0.00000000E+00  0.00000000E+00  2.68112551E-02  1.20322135E-05
 -1.24132351E-01  5.23431967E-02  6.20325590E-02 -9.95802153E-03 -1.20384058E-01
  0.00000000E+00  1.24122332E-01 -5.23436605E-02 -6.20277912E-02 -9.94672561E-03
  1.20380636E-01  0.00000000E+00 -1.07230804E-01  1.96025361E-03  1.04939790E-01
  4.53643444E-02 -7.35825508E-02 -1.26362753E-05 -3.14444960E-01  0.00000000E+00
  1.06001014E-06 -3.15991967E-02  0.00000000E+00  6.37663833E-06  1.74434249E-01
  0.00000000E+00  2.21193944E-01  0.00000000E+00  0.00000000E+00  5.56641676E-01
 -1.96181287E-05 -1.18085298E-01  0.00000000E+00  0.00000000E+00 -1.89013499E-01
  3.92067205E-06  0.00000000E+00  2.88395799E-06  8.02890310E-02  0.00000000E+00
  0.00000000E+00  7.78223897E-06 -1.39423794E-02  5.07110371E-02  2.62198966E-02
 -3.15346840E-02 -9.55777346E-02  2.08485000E-01  0.00000000E+00  5.07102663E-02
  2.62183711E-02 -3.15364201E-02  9.55846556E-02  2.08467183E-01  0.00000000E+00
 -1.07230804E-01  1.96025361E-03  1.04939790E-01  4.53643444E-02 -7.35825508E-02
  1.26362753E-05  3.14444960E-01  0.00000000E+00 -1.06001014E-06  3.15991967E-02
  0.00000000E+00 -6.37663833E-06 -1.74434249E-01  0.00000000E+00  2.21193944E-01
  0.00000000E+00  0.00000000E+00  5.56641676E-01 -1.96181287E-05 -1.18085298E-01
  0.00000000E+00  0.00000000E+00 -1.89013499E-01  3.92067205E-06  0.00000000E+00
 -2.88395799E-06 -8.02890310E-02  0.00000000E+00  0.00000000E+00 -7.78223897E-06
  1.39423794E-02  5.07110371E-02  2.62198966E-02 -3.15346840E-02  9.55777346E-02
 -2.08485000E-01  0.00000000E+00  5.07102663E-02  2.62183711E-02 -3.15364201E-02
 -9.55846556E-02 -2.08467183E-01  0.00000000E+00 -1.88622153E-01  3.79895512E-02
  2.49229510E-01  1.18564586E-01 -1.69005921E-01 -9.29553544E-05  1.92826733E-01
  0.00000000E+00  3.13055960E-06 -3.73658811E-02  0.00000000E+00  9.63884133E-06
 -9.63243069E-02  0.00000000E+00  5.21259082E-01  0.00000000E+00  0.00000000E+00
 -2.46910687E-01  1.65371378E-04 -3.20414374E-01  0.00000000E+00  0.00000000E+00
  1.26017122E-02 -6.23567393E-06  0.00000000E+00  8.79875258E-05  1.69828673E-02
  0.00000000E+00  0.00000000E+00 -2.46325921E-05 -1.57820113E-01  1.22235136E-01
  8.30031890E-02 -1.77627634E-01  1.31923236E-01 -1.83879621E-02  0.00000000E+00
  1.22243707E-01  8.29976627E-02 -1.77641637E-01 -1.31837880E-01 -1.82308954E-02
  0.00000000E+00 -1.88622153E-01  3.79895512E-02  2.49229510E-01  1.18564586E-01
 -1.69005921E-01  9.29553544E-05 -1.92826733E-01  0.00000000E+00 -3.13055960E-06
  3.73658811E-02  0.00000000E+00 -9.63884133E-06  9.63243069E-02  0.00000000E+00
  5.21259082E-01  0.00000000E+00  0.00000000E+00 -2.46910687E-01  1.65371378E-04
 -3.20414374E-01  0.00000000E+00  0.00000000E+00  1.26017122E-02 -6.23567393E-06
  0.00000000E+00 -8.79875258E-05 -1.69828673E-02  0.00000000E+00  0.00000000E+00
  2.46325921E-05  1.57820113E-01  1.22235136E-01  8.30031890E-02 -1.77627634E-01
 -1.31923236E-01  1.83879621E-02  0.00000000E+00  1.22243707E-01  8.29976627E-02
 -1.77641637E-01  1.31837880E-01  1.82308954E-02  0.00000000E+00  4.70378337E-05
 -1.08097221E-05 -6.35075804E-05 -3.10252136E-05  4.28476006E-05 -3.87129572E-01
 -5.58442987E-05  0.00000000E+00  1.58645436E-02  1.44664855E-05  0.00000000E+00
  4.96407095E-02  2.42169733E-05  0.00000000E+00 -1.43491462E-04  0.00000000E+00
  0.00000000E+00  8.19128158E-05  5.75120137E-01  9.73929954E-05  0.00000000E+00
  0.00000000E+00 -8.09425436E-06 -1.70001612E-02  0.00000000E+00  3.14511310E-01
  3.27653288E-06  0.00000000E+00  0.00000000E+00 -5.45017974E-02  6.41997763E-05
 -2.21948678E-02  1.52950459E-02  3.09952376E-02  1.64692799E-01 -2.92553544E-01
  0.00000000E+00  2.21521671E-02 -1.53392497E-02 -3.09085996E-02  1.64777464E-01
  2.92550314E-01  0.00000000E+00  4.70378337E-05 -1.08097221E-05 -6.35075804E-05
 -3.10252136E-05  4.28476006E-05  3.87129572E-01  5.58442987E-05  0.00000000E+00
 -1.58645436E-02 -1.44664855E-05  0.00000000E+00 -4.96407095E-02 -2.42169733E-05
  0.00000000E+00 -1.43491462E-04  0.00000000E+00  0.00000000E+00  8.19128158E-05
  5.75120137E-01  9.73929954E-05  0.00000000E+00  0.00000000E+00 -8.09425436E-06
 -1.70001612E-02  0.00000000E+00 -3.14511310E-01 -3.27653288E-06  0.00000000E+00
  0.00000000E+00  5.45017974E-02 -6.41997763E-05 -2.21948678E-02  1.52950459E-02
  3.09952376E-02 -1.64692799E-01  2.92553544E-01  0.00000000E+00  2.21521671E-02
 -1.53392497E-02 -3.09085996E-02 -1.64777464E-01 -2.92550314E-01  0.00000000E+00
 -1.22299940E-01  7.75103627E-02  4.73863244E-02 -1.19137673E-01 -3.30873412E-03
 -1.49494947E-07 -1.14431059E-01  0.00000000E+00  5.45627329E-06  1.09111009E-01
  0.00000000E+00  1.46240453E-06  4.85265808E-01  0.00000000E+00  2.02729609E-01
  0.00000000E+00  0.00000000E+00 -1.43066808E-02 -7.52841808E-06 -3.12085733E-01
  0.00000000E+00  0.00000000E+00 -1.54669500E-01  4.51298645E-06  0.00000000E+00
  2.21332772E-06 -2.11855085E-01  0.00000000E+00  0.00000000E+00 -1.55123182E-05
  1.61185904E-01 -3.40913929E-01 -1.47442675E-02  2.17270689E-01  7.65880199E-02
 -3.60428198E-01  0.00000000E+00 -3.40931753E-01 -1.47451439E-02  2.17280555E-01
 -7.65768483E-02 -3.60397925E-01  0.00000000E+00 -1.22299940E-01  7.75103627E-02
  4.73863244E-02 -1.19137673E-01 -3.30873412E-03  1.49494947E-07  1.14431059E-01
  0.00000000E+00 -5.45627329E-06 -1.09111009E-01  0.00000000E+00 -1.46240453E-06
 -4.85265808E-01  0.00000000E+00  2.02729609E-01  0.00000000E+00  0.00000000E+00
 -1.43066808E-02 -7.52841808E-06 -3.12085733E-01  0.00000000E+00  0.00000000E+00
 -1.54669500E-01  4.51298645E-06  0.00000000E+00 -2.21332772E-06  2.11855085E-01
  0.00000000E+00  0.00000000E+00  1.55123182E-05 -1.61185904E-01 -3.40913929E-01
 -1.47442675E-02  2.17270689E-01 -7.65880199E-02  3.60428198E-01  0.00000000E+00
 -3.40931753E-01 -1.47451439E-02  2.17280555E-01  7.65768483E-02  3.60397925E-01
  0.00000000E+00  1.16287195E-05 -9.50039107E-06 -5.48149408E-06  4.23440203E-06
  2.58111485E-06 -6.56775457E-02 -5.24243070E-06  0.00000000E+00  6.19864324E-04
 -3.41917169E-06  0.00000000E+00 -4.46839015E-01  4.09378274E-06  0.00000000E+00
 -1.53856229E-07  0.00000000E+00  0.00000000E+00 -9.09439075E-06 -1.55330354E-01
  6.18237105E-06  0.00000000E+00  0.00000000E+00  4.31079976E-06  5.26694763E-03
  0.00000000E+00  3.78065994E-01 -2.41404462E-06  0.00000000E+00  0.00000000E+00
  9.62231843E-03 -7.63340551E-06  5.73285718E-01 -1.38025923E-01 -3.79171485E-01
  4.31128493E-02 -1.14531731E-02  0.00000000E+00 -5.73262850E-01  1.38021530E-01
  3.79165036E-01  4.31386661E-02  1.14555682E-02  0.00000000E+00  1.16287195E-05
 -9.50039107E-06 -5.48149408E-06  4.23440203E-06  2.58111485E-06  6.56775457E-02
  5.24243070E-06  0.00000000E+00 -6.19864324E-04  3.41917169E-06  0.00000000E+00
  4.46839015E-01 -4.09378274E-06  0.00000000E+00 -1.53856229E-07  0.00000000E+00
  0.00000000E+00 -9.09439075E-06 -1.55330354E-01  6.18237105E-06  0.00000000E+00
  0.00000000E+00  4.31079976E-06  5.26694763E-03  0.00000000E+00 -3.78065994E-01
  2.41404462E-06  0.00000000E+00  0.00000000E+00 -9.62231843E-03  7.63340551E-06
  5.73285718E-01 -1.38025923E-01 -3.79171485E-01 -4.31128493E-02  1.14531731E-02
  0.00000000E+00 -5.73262850E-01  1.38021530E-01  3.79165036E-01 -4.31386661E-02
 -1.14555682E-02  0.00000000E+00  5.69866352E-01 -5.19751318E-01 -2.91440743E-01
 -1.35117768E-02  5.73944925E-02 -7.86016492E-05 -2.89063445E-01  0.00000000E+00
  1.23349873E-05  2.81484884E-02  0.00000000E+00  1.30724504E-05 -8.45039597E-02
  0.00000000E+00  4.40311671E-01  0.00000000E+00  0.00000000E+00 -2.16919169E-01
 -2.89118518E-05 -2.95960246E-01  0.00000000E+00  0.00000000E+00  2.29831283E-01
  2.13114212E-05  0.00000000E+00  2.92330780E-06  5.39894044E-02  0.00000000E+00
  0.00000000E+00  2.26179797E-05  1.70644893E-02  2.34685149E-02 -2.49875351E-02
  4.52356882E-02 -4.05670320E-01 -6.17142435E-02  0.00000000E+00  2.34959198E-02
 -2.50005647E-02  4.52100144E-02  4.05579007E-01 -6.17041373E-02  0.00000000E+00
  5.69866352E-01 -5.19751318E-01 -2.91440743E-01 -1.35117768E-02  5.73944925E-02
  7.86016492E-05  2.89063445E-01  0.00000000E+00 -1.23349873E-05 -2.81484884E-02
  0.00000000E+00 -1.30724504E-05  8.45039597E-02  0.00000000E+00  4.40311671E-01
  0.00000000E+00  0.00000000E+00 -2.16919169E-01 -2.89118518E-05 -2.95960246E-01
  0.00000000E+00  0.00000000E+00  2.29831283E-01  2.13114212E-05  0.00000000E+00
 -2.92330780E-06 -5.39894044E-02  0.00000000E+00  0.00000000E+00 -2.26179797E-05
 -1.70644893E-02  2.34685149E-02 -2.49875351E-02  4.52356882E-02  4.05670320E-01
  6.17142435E-02  0.00000000E+00  2.34959198E-02 -2.50005647E-02  4.52100144E-02
 -4.05579007E-01  6.17041373E-02  0.00000000E+00  6.49597510E-05 -6.80906450E-05
 -2.17763541E-05  1.75140312E-06  4.29605219E-06  8.58689910E-01 -4.34131942E-05
  0.00000000E+00 -2.40504557E-01  8.91885225E-06  0.00000000E+00 -1.19809847E-01
 -1.30186475E-05  0.00000000E+00  3.33261233E-05  0.00000000E+00  0.00000000E+00
  1.11561847E-05  4.55447989E-01 -2.64519955E-05  0.00000000E+00  0.00000000E+00
  1.60600935E-05 -2.02720675E-01  0.00000000E+00 -4.16239689E-02  5.95324662E-06
  0.00000000E+00  0.00000000E+00 -2.23147638E-01  1.82373469E-05 -1.87928190E-02
 -4.93697025E-02 -7.76596261E-02  5.24513210E-01  1.53129874E-01  0.00000000E+00
  1.87977049E-02  4.93684394E-02  7.76624653E-02  5.24580579E-01 -1.53152002E-01
  0.00000000E+00  6.49597510E-05 -6.80906450E-05 -2.17763541E-05  1.75140312E-06
  4.29605219E-06 -8.58689910E-01  4.34131942E-05  0.00000000E+00  2.40504557E-01
 -8.91885225E-06  0.00000000E+00  1.19809847E-01  1.30186475E-05  0.00000000E+00
  3.33261233E-05  0.00000000E+00  0.00000000E+00  1.11561847E-05  4.55447989E-01
 -2.64519955E-05  0.00000000E+00  0.00000000E+00  1.60600935E-05 -2.02720675E-01
  0.00000000E+00  4.16239689E-02 -5.95324662E-06  0.00000000E+00  0.00000000E+00
  2.23147638E-01 -1.82373469E-05 -1.87928190E-02 -4.93697025E-02 -7.76596261E-02
 -5.24513210E-01 -1.53129874E-01  0.00000000E+00  1.87977049E-02  4.93684394E-02
  7.76624653E-02 -5.24580579E-01  1.53152002E-01  0.00000000E+00 -3.37729480E-01
  3.67971693E-01 -3.81905740E-02 -2.13336488E-01  7.85275628E-02 -1.51081339E-07
  2.20939148E-01  0.00000000E+00 -1.34410339E-05 -2.00384523E-01  0.00000000E+00
 -1.82942686E-05 -2.61676925E-01  0.00000000E+00  1.10973783E-01  0.00000000E+00
  0.00000000E+00 -4.63778761E-02  5.07548971E-06 -3.16565426E-01  0.00000000E+00
  0.00000000E+00  5.48879214E-01 -9.93450882E-06  0.00000000E+00  7.31635141E-06
  5.51009818E-03  0.00000000E+00  0.00000000E+00  1.96241893E-05  3.80801446E-01
 -3.59443814E-01 -5.02182428E-02  1.50332790E-01 -2.19688054E-01  4.08639412E-01
  0.00000000E+00 -3.59444109E-01 -5.02203110E-02  1.50338270E-01  2.19723360E-01
  4.08648838E-01  0.00000000E+00 -3.37729480E-01  3.67971693E-01 -3.81905740E-02
 -2.13336488E-01  7.85275628E-02  1.51081339E-07 -2.20939148E-01  0.00000000E+00
  1.34410339E-05  2.00384523E-01  0.00000000E+00  1.82942686E-05  2.61676925E-01
  0.00000000E+00  1.10973783E-01  0.00000000E+00  0.00000000E+00 -4.63778761E-02
  5.07548971E-06 -3.16565426E-01  0.00000000E+00  0.00000000E+00  5.48879214E-01
 -9.93450882E-06  0.00000000E+00 -7.31635141E-06 -5.51009818E-03  0.00000000E+00
  0.00000000E+00 -1.96241893E-05 -3.80801446E-01 -3.59443814E-01 -5.02182428E-02
  1.50332790E-01  2.19688054E-01 -4.08639412E-01  0.00000000E+00 -3.59444109E-01
 -5.02203110E-02  1.50338270E-01 -2.19723360E-01 -4.08648838E-01  0.00000000E+00
 -8.00581745E-05  1.17128920E-04 -4.29114344E-05 -4.25929438E-05  1.52648491E-05
 -1.29019404E-01 -6.36129585E-05  0.00000000E+00 -1.93043884E-02 -4.55582797E-06
  0.00000000E+00 -1.35098887E-01  6.21203643E-05  0.00000000E+00  2.67568996E-05
  0.00000000E+00  0.00000000E+00 -5.06316246E-05  6.68426698E-01  2.08170033E-05
  0.00000000E+00  0.00000000E+00  2.26592108E-05  1.79382415E-02  0.00000000E+00
  5.72158279E-02 -6.71164428E-06  0.00000000E+00  0.00000000E+00  1.24017121E+00
 -8.85443304E-05 -4.16166389E-02  6.89494499E-03 -9.79017222E-02 -1.17339951E-01
  5.72174778E-01  0.00000000E+00  4.17429663E-02 -6.99017355E-03  9.79742554E-02
 -1.17279388E-01 -5.72261367E-01  0.00000000E+00 -8.00581745E-05  1.17128920E-04
 -4.29114344E-05 -4.25929438E-05  1.52648491E-05  1.29019404E-01  6.36129585E-05
  0.00000000E+00  1.93043884E-02  4.55582797E-06  0.00000000E+00  1.35098887E-01
 -6.21203643E-05  0.00000000E+00  2.67568996E-05  0.00000000E+00  0.00000000E+00
 -5.06316246E-05  6.68426698E-01  2.08170033E-05  0.00000000E+00  0.00000000E+00
  2.26592108E-05  1.79382415E-02  0.00000000E+00 -5.72158279E-02  6.71164428E-06
  0.00000000E+00  0.00000000E+00 -1.24017121E+00  8.85443304E-05 -4.16166389E-02
  6.89494499E-03 -9.79017222E-02  1.17339951E-01 -5.72174778E-01  0.00000000E+00
  4.17429663E-02 -6.99017355E-03  9.79742554E-02  1.17279388E-01  5.72261367E-01
  0.00000000E+00 -5.67722177E-01  8.55037016E-01 -4.20184323E-01 -2.04621291E-01
  1.59804149E-01  3.68386941E-05 -6.34520625E-01  0.00000000E+00 -9.99173206E-06
  3.79896005E-01  0.00000000E+00  1.76295837E-05 -7.86879865E-02  0.00000000E+00
  1.67971399E-01  0.00000000E+00  0.00000000E+00 -2.69125987E-01 -8.14583078E-05
  1.42135233E-01  0.00000000E+00  0.00000000E+00  1.75344032E-01  5.56412891E-06
  0.00000000E+00 -8.51114783E-06 -3.95947516E-02  0.00000000E+00  0.00000000E+00
 -1.91969288E-04 -4.03550159E-01  4.12791701E-01 -1.96509155E-01  6.95722467E-02
 -3.04657422E-01 -2.31496573E-01  0.00000000E+00  4.12795209E-01 -1.96502237E-01
  6.95393872E-02  3.04690576E-01 -2.31361807E-01  0.00000000E+00 -5.67722177E-01
  8.55037016E-01 -4.20184323E-01 -2.04621291E-01  1.59804149E-01 -3.68386941E-05
  6.34520625E-01  0.00000000E+00  9.99173206E-06 -3.79896005E-01  0.00000000E+00
 -1.76295837E-05  7.86879865E-02  0.00000000E+00  1.67971399E-01  0.00000000E+00
  0.00000000E+00 -2.69125987E-01 -8.14583078E-05  1.42135233E-01  0.00000000E+00
  0.00000000E+00  1.75344032E-01  5.56412891E-06  0.00000000E+00  8.51114783E-06
  3.95947516E-02  0.00000000E+00  0.00000000E+00  1.91969288E-04  4.03550159E-01
  4.12791701E-01 -1.96509155E-01  6.95722467E-02  3.04657422E-01  2.31496573E-01
  0.00000000E+00  4.12795209E-01 -1.96502237E-01  6.95393872E-02 -3.04690576E-01
  2.31361807E-01  0.00000000E+00 -2.35756975E-02  3.77122619E-02 -8.61848087E-02
  2.50263823E-01  7.58124063E-03 -2.69161997E-05 -5.92088416E-01  0.00000000E+00
  2.29767187E-05  1.04662127E+00  0.00000000E+00 -3.37990116E-05 -8.56222515E-01
  0.00000000E+00 -8.87569551E-02  0.00000000E+00  0.00000000E+00  9.52388709E-02
  3.30044406E-05 -2.08403129E-02  0.00000000E+00  0.00000000E+00 -3.34877274E-02
  1.48785457E-05  0.00000000E+00  1.50968050E-06 -1.90949228E-01  0.00000000E+00
  0.00000000E+00  9.63027707E-05  8.86212070E-02 -5.41581119E-01  5.69345715E-01
 -3.99156291E-01  1.29104556E-01 -2.18656738E-02  0.00000000E+00 -5.41576927E-01
  5.69343670E-01 -3.99127402E-01 -1.29121363E-01 -2.19335939E-02  0.00000000E+00
 -2.35756975E-02  3.77122619E-02 -8.61848087E-02  2.50263823E-01  7.58124063E-03
  2.69161997E-05  5.92088416E-01  0.00000000E+00 -2.29767187E-05 -1.04662127E+00
  0.00000000E+00  3.37990116E-05  8.56222515E-01  0.00000000E+00 -8.87569551E-02
  0.00000000E+00  0.00000000E+00  9.52388709E-02  3.30044406E-05 -2.08403129E-02
  0.00000000E+00  0.00000000E+00 -3.34877274E-02  1.48785457E-05  0.00000000E+00
 -1.50968050E-06  1.90949228E-01  0.00000000E+00  0.00000000E+00 -9.63027707E-05
 -8.86212070E-02 -5.41581119E-01  5.69345715E-01 -3.99156291E-01 -1.29104556E-01
  2.18656738E-02  0.00000000E+00 -5.41576927E-01  5.69343670E-01 -3.99127402E-01
  1.29121363E-01  2.19335939E-02  0.00000000E+00  6.12014221E-07 -1.22833587E-06
  8.64248404E-07 -7.10169291E-07 -5.26380908E-06  1.96120190E-01 -8.48872615E-06
  0.00000000E+00 -7.06316080E-01  2.25889496E-05  0.00000000E+00  7.49470131E-01
 -9.99244214E-06  0.00000000E+00 -1.73977642E-06  0.00000000E+00  0.00000000E+00
 -5.75176519E-06  6.63427072E-02 -3.37837235E-06  0.00000000E+00  0.00000000E+00
 -1.19400741E-05 -7.50424834E-01  0.00000000E+00  2.63308948E-01 -8.84626988E-06
  0.00000000E+00  0.00000000E+00  1.92600315E-01 -5.80234184E-06  6.68321695E-01
 -4.79205497E-01  8.11662773E-01 -2.57454968E-01 -9.55189934E-03  0.00000000E+00
 -6.68351899E-01  4.79221046E-01 -8.11660964E-01 -2.57439528E-01  9.56085577E-03
  0.00000000E+00  6.12014221E-07 -1.22833587E-06  8.64248404E-07 -7.10169291E-07
 -5.26380908E-06 -1.96120190E-01  8.48872615E-06  0.00000000E+00  7.06316080E-01
 -2.25889496E-05  0.00000000E+00 -7.49470131E-01  9.99244214E-06  0.00000000E+00
 -1.73977642E-06  0.00000000E+00  0.00000000E+00 -5.75176519E-06  6.63427072E-02
 -3.37837235E-06  0.00000000E+00  0.00000000E+00 -1.19400741E-05 -7.50424834E-01
  0.00000000E+00 -2.63308948E-01  8.84626988E-06  0.00000000E+00  0.00000000E+00
 -1.92600315E-01  5.80234184E-06  6.68321695E-01 -4.79205497E-01  8.11662773E-01
  2.57454968E-01  9.55189934E-03  0.00000000E+00 -6.68351899E-01  4.79221046E-01
 -8.11660964E-01  2.57439528E-01 -9.56085577E-03  0.00000000E+00 -9.09187444E-02
  1.85168633E-01  7.84454638E-02  9.17051855E-01 -5.09438019E-01  9.42275500E-06
 -3.23842149E-01  0.00000000E+00 -8.31392512E-06 -4.31200706E-01  0.00000000E+00
  5.11526196E-05  1.40990287E+00  0.00000000E+00 -1.41639871E-01  0.00000000E+00
  0.00000000E+00 -4.03163373E-01 -2.05276675E-06  7.81017710E-01  0.00000000E+00
  0.00000000E+00  1.22650429E+00 -2.99942053E-05  0.00000000E+00 -1.93152681E-06
 -1.33363325E-01  0.00000000E+00  0.00000000E+00 -3.45776928E-05 -2.31307300E-01
 -2.14403868E-01  7.64954629E-01 -3.80002249E-01 -3.38423745E-01  5.13878502E-02
  0.00000000E+00 -2.14381250E-01  7.64936553E-01 -3.79971342E-01  3.38441026E-01
  5.14030856E-02  0.00000000E+00 -9.09187444E-02  1.85168633E-01  7.84454638E-02
  9.17051855E-01 -5.09438019E-01 -9.42275500E-06  3.23842149E-01  0.00000000E+00
  8.31392512E-06  4.31200706E-01  0.00000000E+00 -5.11526196E-05 -1.40990287E+00
  0.00000000E+00 -1.41639871E-01  0.00000000E+00  0.00000000E+00 -4.03163373E-01
 -2.05276675E-06  7.81017710E-01  0.00000000E+00  0.00000000E+00  1.22650429E+00
 -2.99942053E-05  0.00000000E+00  1.93152681E-06  1.33363325E-01  0.00000000E+00
  0.00000000E+00  3.45776928E-05  2.31307300E-01 -2.14403868E-01  7.64954629E-01
 -3.80002249E-01  3.38423745E-01 -5.13878502E-02  0.00000000E+00 -2.14381250E-01
  7.64936553E-01 -3.79971342E-01 -3.38441026E-01 -5.14030856E-02  0.00000000E+00
  2.70839156E-01 -6.66942797E-01  2.97134701E+00 -1.36607256E+00 -8.22251846E-01
 -1.20091278E-05 -8.71982570E-01  0.00000000E+00  1.76373821E-05  1.09888115E+00
  0.00000000E+00 -5.82656255E-05 -1.79393207E-01  0.00000000E+00 -1.91090549E-01
  0.00000000E+00  0.00000000E+00 -2.34735605E-01 -1.51327014E-05  6.63758982E-01
  0.00000000E+00  0.00000000E+00  1.27092512E+00 -2.62897019E-05  0.00000000E+00
 -1.72804152E-06 -3.85482683E-01  0.00000000E+00  0.00000000E+00 -1.82986402E-05
 -5.12804534E-01  1.25500434E-01 -4.06603094E-01  6.81382534E-01  2.11236372E-03
  1.89785893E-01  0.00000000E+00  1.25511595E-01 -4.06643187E-01  6.81333652E-01
 -2.12851711E-03  1.89813881E-01  0.00000000E+00  2.70839156E-01 -6.66942797E-01
  2.97134701E+00 -1.36607256E+00 -8.22251846E-01  1.20091278E-05  8.71982570E-01
  0.00000000E+00 -1.76373821E-05 -1.09888115E+00  0.00000000E+00  5.82656255E-05
  1.79393207E-01  0.00000000E+00 -1.91090549E-01  0.00000000E+00  0.00000000E+00
 -2.34735605E-01 -1.51327014E-05  6.63758982E-01  0.00000000E+00  0.00000000E+00
  1.27092512E+00 -2.62897019E-05  0.00000000E+00  1.72804152E-06  3.85482683E-01
  0.00000000E+00  0.00000000E+00  1.82986402E-05  5.12804534E-01  1.25500434E-01
 -4.06603094E-01  6.81382534E-01 -2.11236372E-03 -1.89785893E-01  0.00000000E+00
  1.25511595E-01 -4.06643187E-01  6.81333652E-01  2.12851711E-03 -1.89813881E-01
  0.00000000E+00  9.46143609E-05 -2.44709243E-04  6.26022516E-04  1.20999240E-03
  2.47850985E-03  2.87934696E-01 -1.37371466E-04  0.00000000E+00 -3.55417409E+00
  1.08358734E-03  0.00000000E+00 -3.55663482E-01  1.08462778E-03  0.00000000E+00
 -8.91372783E-05  0.00000000E+00  0.00000000E+00 -2.37473041E-05 -3.02587335E-01
 -4.63993239E-04  0.00000000E+00  0.00000000E+00  9.50968434E-04  3.91290003E+00
  0.00000000E+00  2.49064279E-01 -2.46128941E-04  0.00000000E+00  0.00000000E+00
  6.07289168E-01  2.47879092E-04 -1.67537109E-01 -2.93251246E-01  2.83968306E-01
  1.08804331E-01 -5.61911269E-01  0.00000000E+00  1.67382166E-01  2.90325489E-01
 -2.86223862E-01  1.07871849E-01  5.62631910E-01  0.00000000E+00  9.46143609E-05
 -2.44709243E-04  6.26022516E-04  1.20999240E-03  2.47850985E-03 -2.87934696E-01
  1.37371466E-04  0.00000000E+00  3.55417409E+00 -1.08358734E-03  0.00000000E+00
  3.55663482E-01 -1.08462778E-03  0.00000000E+00 -8.91372783E-05  0.00000000E+00
  0.00000000E+00 -2.37473041E-05 -3.02587335E-01 -4.63993239E-04  0.00000000E+00
  0.00000000E+00  9.50968434E-04  3.91290003E+00  0.00000000E+00 -2.49064279E-01
  2.46128941E-04  0.00000000E+00  0.00000000E+00 -6.07289168E-01 -2.47879092E-04
 -1.67537109E-01 -2.93251246E-01  2.83968306E-01 -1.08804331E-01  5.61911269E-01
  0.00000000E+00  1.67382166E-01  2.90325489E-01 -2.86223862E-01 -1.07871849E-01
 -5.62631910E-01  0.00000000E+00  1.14891611E-01 -2.97488650E-01  7.67358849E-01
  1.39179632E+00  3.26817900E+00 -2.41963054E-04 -1.79095177E-01  0.00000000E+00
  2.96262204E-03  1.32798667E+00  0.00000000E+00  4.88947176E-04  1.36587712E+00
  0.00000000E+00 -8.63948366E-02  0.00000000E+00  0.00000000E+00 -3.53115547E-02
  2.47901045E-04 -6.16060996E-01  0.00000000E+00  0.00000000E+00  1.16310461E+00
 -3.15067853E-03  0.00000000E+00 -2.17431078E-04 -3.03737974E-01  0.00000000E+00
  0.00000000E+00 -4.53011216E-04  2.84603801E-01 -1.01672000E-01 -1.82606964E+00
 -1.46184859E+00  5.48160543E-01  4.56223133E-01  0.00000000E+00 -1.01949836E-01
 -1.82638260E+00 -1.46125946E+00 -5.48278519E-01  4.55316273E-01  0.00000000E+00
  1.14891611E-01 -2.97488650E-01  7.67358849E-01  1.39179632E+00  3.26817900E+00
  2.41963054E-04  1.79095177E-01  0.00000000E+00 -2.96262204E-03 -1.32798667E+00
  0.00000000E+00 -4.88947176E-04 -1.36587712E+00  0.00000000E+00 -8.63948366E-02
  0.00000000E+00  0.00000000E+00 -3.53115547E-02  2.47901045E-04 -6.16060996E-01
  0.00000000E+00  0.00000000E+00  1.16310461E+00 -3.15067853E-03  0.00000000E+00
  2.17431078E-04  3.03737974E-01  0.00000000E+00  0.00000000E+00  4.53011216E-04
 -2.84603801E-01 -1.01672000E-01 -1.82606964E+00 -1.46184859E+00 -5.48160543E-01
 -4.56223133E-01  0.00000000E+00 -1.01949836E-01 -1.82638260E+00 -1.46125946E+00
  5.48278519E-01 -4.55316273E-01  0.00000000E+00 -2.62014760E-06  7.46652162E-06
 -3.49026210E-05  3.93682586E-05 -2.62463704E-04 -9.04920957E-02 -1.38805995E-05
  0.00000000E+00  3.79909174E+00 -9.36300791E-05  0.00000000E+00  1.47506672E+00
 -1.06622008E-04  0.00000000E+00 -9.68965336E-07  0.00000000E+00  0.00000000E+00
  1.09725264E-05  1.87304562E-01  1.69524266E-05  0.00000000E+00  0.00000000E+00
  1.20416459E-04  3.02055485E+00  0.00000000E+00 -5.75424556E-01  1.00115001E-05
  0.00000000E+00  0.00000000E+00 -7.15991970E-02  1.74950676E-05 -1.39633195E-01
 -4.40057848E+00  3.33442562E-01  1.06319320E+00  4.95831591E-01  0.00000000E+00
  1.39653144E-01  4.40060852E+00 -3.33186019E-01  1.06315375E+00 -4.95872672E-01
  0.00000000E+00 -2.62014760E-06  7.46652162E-06 -3.49026210E-05  3.93682586E-05
 -2.62463704E-04  9.04920957E-02  1.38805995E-05  0.00000000E+00 -3.79909174E+00
  9.36300791E-05  0.00000000E+00 -1.47506672E+00  1.06622008E-04  0.00000000E+00
 -9.68965336E-07  0.00000000E+00  0.00000000E+00  1.09725264E-05  1.87304562E-01
  1.69524266E-05  0.00000000E+00  0.00000000E+00  1.20416459E-04  3.02055485E+00
  0.00000000E+00  5.75424556E-01 -1.00115001E-05  0.00000000E+00  0.00000000E+00
  7.15991970E-02 -1.74950676E-05 -1.39633195E-01 -4.40057848E+00  3.33442562E-01
 -1.06319320E+00 -4.95831591E-01  0.00000000E+00  1.39653144E-01  4.40060852E+00
 -3.33186019E-01 -1.06315375E+00  4.95872672E-01  0.00000000E+00 -2.64067678E-02
  6.58856763E-02 -1.39438076E+00  6.43816762E+00 -4.94220166E+00 -3.56559541E-05
 -1.11291142E-01  0.00000000E+00  1.61825986E-04  2.19424702E+00  0.00000000E+00
 -3.99782111E-04 -8.83305589E-01  0.00000000E+00 -2.96372998E-01  0.00000000E+00
  0.00000000E+00  1.59707358E-01  3.97147527E-06 -5.37420192E-01  0.00000000E+00
  0.00000000E+00  8.21656081E-01 -2.98059143E-04  0.00000000E+00 -3.42759180E-06
 -2.19081731E-01  0.00000000E+00  0.00000000E+00  1.99697360E-05  5.24262800E-01
 -5.28727235E-02 -2.88892598E+00  2.34526292E+00  7.68518415E-01  5.30381632E-01
  0.00000000E+00 -5.28995720E-02 -2.88922555E+00  2.34490877E+00 -7.68551029E-01
  5.30385502E-01  0.00000000E+00 -2.64067678E-02  6.58856763E-02 -1.39438076E+00
  6.43816762E+00 -4.94220166E+00  3.56559541E-05  1.11291142E-01  0.00000000E+00
 -1.61825986E-04 -2.19424702E+00  0.00000000E+00  3.99782111E-04  8.83305589E-01
  0.00000000E+00 -2.96372998E-01  0.00000000E+00  0.00000000E+00  1.59707358E-01
  3.97147527E-06 -5.37420192E-01  0.00000000E+00  0.00000000E+00  8.21656081E-01
 -2.98059143E-04  0.00000000E+00  3.42759180E-06  2.19081731E-01  0.00000000E+00
  0.00000000E+00 -1.99697360E-05 -5.24262800E-01 -5.28727235E-02 -2.88892598E+00
  2.34526292E+00 -7.68518415E-01 -5.30381632E-01  0.00000000E+00 -5.28995720E-02
 -2.88922555E+00  2.34490877E+00  7.68551029E-01 -5.30385502E-01  0.00000000E+00
  1.03298136E-06 -2.91047836E-06 -3.09556260E-05  1.48788618E-04 -6.52230283E-04
  2.78099570E-01 -1.27888759E-05  0.00000000E+00 -2.41986282E+00  1.61514602E-04
  0.00000000E+00  1.20059546E+01 -5.10682253E-04  0.00000000E+00 -7.73176925E-06
  0.00000000E+00  0.00000000E+00  5.48418981E-06 -2.06726292E-02 -3.92908967E-05
  0.00000000E+00  0.00000000E+00 -1.75373819E-05 -1.30587547E-01  0.00000000E+00
  1.39870442E-01 -8.41121047E-06  0.00000000E+00  0.00000000E+00  2.67431824E-01
  1.56741878E-05  2.11973216E-01  2.95965737E-01 -6.84360035E+00 -3.14032980E-01
 -9.87544655E-02  0.00000000E+00 -2.11987669E-01 -2.96191250E-01  6.84432896E+00
 -3.14090526E-01  9.87921144E-02  0.00000000E+00  1.03298136E-06 -2.91047836E-06
 -3.09556260E-05  1.48788618E-04 -6.52230283E-04 -2.78099570E-01  1.27888759E-05
  0.00000000E+00  2.41986282E+00 -1.61514602E-04  0.00000000E+00 -1.20059546E+01
  5.10682253E-04  0.00000000E+00 -7.73176925E-06  0.00000000E+00  0.00000000E+00
  5.48418981E-06 -2.06726292E-02 -3.92908967E-05  0.00000000E+00  0.00000000E+00
 -1.75373819E-05 -1.30587547E-01  0.00000000E+00 -1.39870442E-01  8.41121047E-06
  0.00000000E+00  0.00000000E+00 -2.67431824E-01 -1.56741878E-05  2.11973216E-01
  2.95965737E-01 -6.84360035E+00  3.14032980E-01  9.87544655E-02  0.00000000E+00
 -2.11987669E-01 -2.96191250E-01  6.84432896E+00  3.14090526E-01 -9.87921144E-02
  0.00000000E+00  0.00000000E+00  0.00000000E+00  0.00000000E+00  0.00000000E+00
  0.00000000E+00  0.00000000E+00  0.00000000E+00 -1.19840247E-05  0.00000000E+00
  0.00000000E+00 -1.33090903E-05  0.00000000E+00  0.00000000E+00 -6.34972082E-06
  0.00000000E+00  2.38459068E-01 -9.20812973E-06  0.00000000E+00  0.00000000E+00
  0.00000000E+00  3.40306536E-01 -1.49855322E-05  0.00000000E+00  0.00000000E+00
  3.21193855E-06  0.00000000E+00  0.00000000E+00  3.53892874E-07 -2.84728119E-02
  0.00000000E+00  0.00000000E+00  0.00000000E+00  0.00000000E+00  0.00000000E+00
  0.00000000E+00  0.00000000E+00  1.55598119E-01  0.00000000E+00  0.00000000E+00
  0.00000000E+00  0.00000000E+00  0.00000000E+00 -1.55615744E-01  0.00000000E+00
  0.00000000E+00  0.00000000E+00  0.00000000E+00  0.00000000E+00  0.00000000E+00
  0.00000000E+00  1.19840247E-05  0.00000000E+00  0.00000000E+00  1.33090903E-05
  0.00000000E+00  0.00000000E+00  6.34972082E-06  0.00000000E+00  2.38459068E-01
 -9.20812973E-06  0.00000000E+00  0.00000000E+00  0.00000000E+00  3.40306536E-01
 -1.49855322E-05  0.00000000E+00  0.00000000E+00 -3.21193855E-06  0.00000000E+00
  0.00000000E+00 -3.53892874E-07  2.84728119E-02  0.00000000E+00  0.00000000E+00
  0.00000000E+00  0.00000000E+00  0.00000000E+00  0.00000000E+00  0.00000000E+00
 -1.55598119E-01  0.00000000E+00  0.00000000E+00  0.00000000E+00  0.00000000E+00
  0.00000000E+00  1.55615744E-01  0.00000000E+00  0.00000000E+00  0.00000000E+00
  0.00000000E+00  0.00000000E+00  0.00000000E+00  0.00000000E+00  1.96777257E-01
  0.00000000E+00  0.00000000E+00  2.16140891E-01  0.00000000E+00  0.00000000E+00
  1.01683584E-01  0.00000000E+00  1.55768731E-05  1.18050359E-01  0.00000000E+00
  0.00000000E+00  0.00000000E+00  2.27501008E-05  2.20732833E-01  0.00000000E+00
  0.00000000E+00 -5.35109247E-02  0.00000000E+00  0.00000000E+00  5.60038506E-02
 -8.80426923E-06  0.00000000E+00  0.00000000E+00  0.00000000E+00  0.00000000E+00
  0.00000000E+00  0.00000000E+00  0.00000000E+00  1.74933801E-01  0.00000000E+00
  0.00000000E+00  0.00000000E+00  0.00000000E+00  0.00000000E+00  1.74922212E-01
  0.00000000E+00  0.00000000E+00  0.00000000E+00  0.00000000E+00  0.00000000E+00
  0.00000000E+00  0.00000000E+00 -1.96777257E-01  0.00000000E+00  0.00000000E+00
 -2.16140891E-01  0.00000000E+00  0.00000000E+00 -1.01683584E-01  0.00000000E+00
  1.55768731E-05  1.18050359E-01  0.00000000E+00  0.00000000E+00  0.00000000E+00
  2.27501008E-05  2.20732833E-01  0.00000000E+00  0.00000000E+00  5.35109247E-02
  0.00000000E+00  0.00000000E+00 -5.60038506E-02  8.80426923E-06  0.00000000E+00
  0.00000000E+00  0.00000000E+00  0.00000000E+00  0.00000000E+00  0.00000000E+00
  0.00000000E+00 -1.74933801E-01  0.00000000E+00  0.00000000E+00  0.00000000E+00
  0.00000000E+00  0.00000000E+00 -1.74922212E-01  0.00000000E+00  0.00000000E+00
  0.00000000E+00  0.00000000E+00  0.00000000E+00  0.00000000E+00  0.00000000E+00
  1.02068412E-05  0.00000000E+00  0.00000000E+00  7.90398291E-06  0.00000000E+00
  0.00000000E+00  2.95087860E-06  0.00000000E+00 -7.29612783E-02 -3.10869889E-06
  0.00000000E+00  0.00000000E+00  0.00000000E+00 -5.92247394E-02  3.26205341E-06
  0.00000000E+00  0.00000000E+00  3.64606219E-06  0.00000000E+00  0.00000000E+00
  1.04843408E-05  5.01301282E-01  0.00000000E+00  0.00000000E+00  0.00000000E+00
  0.00000000E+00  0.00000000E+00  0.00000000E+00  0.00000000E+00  1.66530128E-01
  0.00000000E+00  0.00000000E+00  0.00000000E+00  0.00000000E+00  0.00000000E+00
 -1.66528953E-01  0.00000000E+00  0.00000000E+00  0.00000000E+00  0.00000000E+00
  0.00000000E+00  0.00000000E+00  0.00000000E+00 -1.02068412E-05  0.00000000E+00
  0.00000000E+00 -7.90398291E-06  0.00000000E+00  0.00000000E+00 -2.95087860E-06
  0.00000000E+00 -7.29612783E-02 -3.10869889E-06  0.00000000E+00  0.00000000E+00
  0.00000000E+00 -5.92247394E-02  3.26205341E-06  0.00000000E+00  0.00000000E+00
 -3.64606219E-06  0.00000000E+00  0.00000000E+00 -1.04843408E-05 -5.01301282E-01
  0.00000000E+00  0.00000000E+00  0.00000000E+00  0.00000000E+00  0.00000000E+00
  0.00000000E+00  0.00000000E+00 -1.66530128E-01  0.00000000E+00  0.00000000E+00
  0.00000000E+00  0.00000000E+00  0.00000000E+00  1.66528953E-01  0.00000000E+00
  0.00000000E+00  0.00000000E+00  0.00000000E+00  0.00000000E+00  0.00000000E+00
  0.00000000E+00  2.86585808E-01  0.00000000E+00  0.00000000E+00  1.33990637E-01
  0.00000000E+00  0.00000000E+00  2.21194605E-02  0.00000000E+00 -2.07889877E-07
 -2.80263755E-01  0.00000000E+00  0.00000000E+00  0.00000000E+00 -2.13077962E-06
 -4.58169712E-02  0.00000000E+00  0.00000000E+00  3.79054078E-01  0.00000000E+00
  0.00000000E+00  2.19135823E-01 -1.53986637E-05  0.00000000E+00  0.00000000E+00
  0.00000000E+00  0.00000000E+00  0.00000000E+00  0.00000000E+00  0.00000000E+00
 -1.04027848E-01  0.00000000E+00  0.00000000E+00  0.00000000E+00  0.00000000E+00
  0.00000000E+00 -1.04023341E-01  0.00000000E+00  0.00000000E+00  0.00000000E+00
  0.00000000E+00  0.00000000E+00  0.00000000E+00  0.00000000E+00 -2.86585808E-01
  0.00000000E+00  0.00000000E+00 -1.33990637E-01  0.00000000E+00  0.00000000E+00
 -2.21194605E-02  0.00000000E+00 -2.07889877E-07 -2.80263755E-01  0.00000000E+00
  0.00000000E+00  0.00000000E+00 -2.13077962E-06 -4.58169712E-02  0.00000000E+00
  0.00000000E+00 -3.79054078E-01  0.00000000E+00  0.00000000E+00 -2.19135823E-01
  1.53986637E-05  0.00000000E+00  0.00000000E+00  0.00000000E+00  0.00000000E+00
  0.00000000E+00  0.00000000E+00  0.00000000E+00  1.04027848E-01  0.00000000E+00
  0.00000000E+00  0.00000000E+00  0.00000000E+00  0.00000000E+00  1.04023341E-01
  0.00000000E+00  0.00000000E+00  0.00000000E+00  0.00000000E+00  0.00000000E+00
  0.00000000E+00  0.00000000E+00 -8.96365154E-02  0.00000000E+00  0.00000000E+00
 -7.59380596E-02  0.00000000E+00  0.00000000E+00 -3.80829991E-02  0.00000000E+00
 -1.09675874E-05 -2.67732137E-01  0.00000000E+00  0.00000000E+00  0.00000000E+00
 -7.00193117E-06 -1.43840074E-01  0.00000000E+00  0.00000000E+00 -2.83831911E-01
  0.00000000E+00  0.00000000E+00  4.51056176E-01 -1.09956377E-05  0.00000000E+00
  0.00000000E+00  0.00000000E+00  0.00000000E+00  0.00000000E+00  0.00000000E+00
  0.00000000E+00  1.73880166E-01  0.00000000E+00  0.00000000E+00  0.00000000E+00
  0.00000000E+00  0.00000000E+00  1.73870179E-01  0.00000000E+00  0.00000000E+00
  0.00000000E+00  0.00000000E+00  0.00000000E+00  0.00000000E+00  0.00000000E+00
  8.96365154E-02  0.00000000E+00  0.00000000E+00  7.59380596E-02  0.00000000E+00
  0.00000000E+00  3.80829991E-02  0.00000000E+00 -1.09675874E-05 -2.67732137E-01
  0.00000000E+00  0.00000000E+00  0.00000000E+00 -7.00193117E-06 -1.43840074E-01
  0.00000000E+00  0.00000000E+00  2.83831911E-01  0.00000000E+00  0.00000000E+00
 -4.51056176E-01  1.09956377E-05  0.00000000E+00  0.00000000E+00  0.00000000E+00
  0.00000000E+00  0.00000000E+00  0.00000000E+00  0.00000000E+00 -1.73880166E-01
  0.00000000E+00  0.00000000E+00  0.00000000E+00  0.00000000E+00  0.00000000E+00
 -1.73870179E-01  0.00000000E+00  0.00000000E+00  0.00000000E+00  0.00000000E+00
  0.00000000E+00  0.00000000E+00  0.00000000E+00  3.88307499E-05  0.00000000E+00
  0.00000000E+00 -8.03124185E-06  0.00000000E+00  0.00000000E+00 -1.57016801E-05
  0.00000000E+00  7.64520967E-01  1.12770626E-05  0.00000000E+00  0.00000000E+00
  0.00000000E+00 -3.10141777E-01 -1.25634138E-05  0.00000000E+00  0.00000000E+00
 -3.68585550E-05  0.00000000E+00  0.00000000E+00  2.28348085E-05  2.24841107E-01
  0.00000000E+00  0.00000000E+00  0.00000000E+00  0.00000000E+00  0.00000000E+00
  0.00000000E+00  0.00000000E+00 -2.26106550E-01  0.00000000E+00  0.00000000E+00
  0.00000000E+00  0.00000000E+00  0.00000000E+00  2.26070128E-01  0.00000000E+00
  0.00000000E+00  0.00000000E+00  0.00000000E+00  0.00000000E+00  0.00000000E+00
  0.00000000E+00 -3.88307499E-05  0.00000000E+00  0.00000000E+00  8.03124185E-06
  0.00000000E+00  0.00000000E+00  1.57016801E-05  0.00000000E+00  7.64520967E-01
  1.12770626E-05  0.00000000E+00  0.00000000E+00  0.00000000E+00 -3.10141777E-01
 -1.25634138E-05  0.00000000E+00  0.00000000E+00  3.68585550E-05  0.00000000E+00
  0.00000000E+00 -2.28348085E-05 -2.24841107E-01  0.00000000E+00  0.00000000E+00
  0.00000000E+00  0.00000000E+00  0.00000000E+00  0.00000000E+00  0.00000000E+00
  2.26106550E-01  0.00000000E+00  0.00000000E+00  0.00000000E+00  0.00000000E+00
  0.00000000E+00 -2.26070128E-01  0.00000000E+00  0.00000000E+00  0.00000000E+00
  0.00000000E+00  0.00000000E+00  0.00000000E+00  0.00000000E+00  5.76121931E-01
  0.00000000E+00  0.00000000E+00 -1.44663289E-01  0.00000000E+00  0.00000000E+00
 -2.71270291E-01  0.00000000E+00 -5.32215208E-05  3.88797640E-01  0.00000000E+00
  0.00000000E+00  0.00000000E+00  2.24558165E-05 -2.38598543E-01  0.00000000E+00
  0.00000000E+00 -3.32252751E-01  0.00000000E+00  0.00000000E+00  1.79385759E-01
 -2.03311079E-05  0.00000000E+00  0.00000000E+00  0.00000000E+00  0.00000000E+00
  0.00000000E+00  0.00000000E+00  0.00000000E+00 -2.15995657E-01  0.00000000E+00
  0.00000000E+00  0.00000000E+00  0.00000000E+00  0.00000000E+00 -2.16027326E-01
  0.00000000E+00  0.00000000E+00  0.00000000E+00  0.00000000E+00  0.00000000E+00
  0.00000000E+00  0.00000000E+00 -5.76121931E-01  0.00000000E+00  0.00000000E+00
  1.44663289E-01  0.00000000E+00  0.00000000E+00  2.71270291E-01  0.00000000E+00
 -5.32215208E-05  3.88797640E-01  0.00000000E+00  0.00000000E+00  0.00000000E+00
  2.24558165E-05 -2.38598543E-01  0.00000000E+00  0.00000000E+00  3.32252751E-01
  0.00000000E+00  0.00000000E+00 -1.79385759E-01  2.03311079E-05  0.00000000E+00
  0.00000000E+00  0.00000000E+00  0.00000000E+00  0.00000000E+00  0.00000000E+00
  0.00000000E+00  2.15995657E-01  0.00000000E+00  0.00000000E+00  0.00000000E+00
  0.00000000E+00  0.00000000E+00  2.16027326E-01  0.00000000E+00  0.00000000E+00
  0.00000000E+00  0.00000000E+00  0.00000000E+00  0.00000000E+00  0.00000000E+00
 -4.64856991E-01  0.00000000E+00  0.00000000E+00  1.31803626E-01  0.00000000E+00
  0.00000000E+00  5.06629785E-02  0.00000000E+00  2.50816914E-05  7.25855519E-01
  0.00000000E+00  0.00000000E+00  0.00000000E+00 -6.58281657E-05 -1.06808339E-01
  0.00000000E+00  0.00000000E+00  4.29603902E-01  0.00000000E+00  0.00000000E+00
  6.38810624E-01 -3.90229002E-05  0.00000000E+00  0.00000000E+00  0.00000000E+00
  0.00000000E+00  0.00000000E+00  0.00000000E+00  0.00000000E+00 -4.87314420E-02
  0.00000000E+00  0.00000000E+00  0.00000000E+00  0.00000000E+00  0.00000000E+00
 -4.88241904E-02  0.00000000E+00  0.00000000E+00  0.00000000E+00  0.00000000E+00
  0.00000000E+00  0.00000000E+00  0.00000000E+00  4.64856991E-01  0.00000000E+00
  0.00000000E+00 -1.31803626E-01  0.00000000E+00  0.00000000E+00 -5.06629785E-02
  0.00000000E+00  2.50816914E-05  7.25855519E-01  0.00000000E+00  0.00000000E+00
  0.00000000E+00 -6.58281657E-05 -1.06808339E-01  0.00000000E+00  0.00000000E+00
 -4.29603902E-01  0.00000000E+00  0.00000000E+00 -6.38810624E-01  3.90229002E-05
  0.00000000E+00  0.00000000E+00  0.00000000E+00  0.00000000E+00  0.00000000E+00
  0.00000000E+00  0.00000000E+00  4.87314420E-02  0.00000000E+00  0.00000000E+00
  0.00000000E+00  0.00000000E+00  0.00000000E+00  4.88241904E-02  0.00000000E+00
  0.00000000E+00  0.00000000E+00  0.00000000E+00  0.00000000E+00  0.00000000E+00
  0.00000000E+00 -1.02790103E-04  0.00000000E+00  0.00000000E+00  1.04738953E-04
  0.00000000E+00  0.00000000E+00  1.39567902E-04  0.00000000E+00 -2.03995688E-01
  1.32068451E-05  0.00000000E+00  0.00000000E+00  0.00000000E+00  7.55869450E-01
  1.11454550E-04  0.00000000E+00  0.00000000E+00 -1.06929929E-04  0.00000000E+00
  0.00000000E+00  1.48117966E-04  4.75966973E-01  0.00000000E+00  0.00000000E+00
  0.00000000E+00  0.00000000E+00  0.00000000E+00  0.00000000E+00  0.00000000E+00
 -6.26846645E-01  0.00000000E+00  0.00000000E+00  0.00000000E+00  0.00000000E+00
  0.00000000E+00  6.26507381E-01  0.00000000E+00  0.00000000E+00  0.00000000E+00
  0.00000000E+00  0.00000000E+00  0.00000000E+00  0.00000000E+00  1.02790103E-04
  0.00000000E+00  0.00000000E+00 -1.04738953E-04  0.00000000E+00  0.00000000E+00
 -1.39567902E-04  0.00000000E+00 -2.03995688E-01  1.32068451E-05  0.00000000E+00
  0.00000000E+00  0.00000000E+00  7.55869450E-01  1.11454550E-04  0.00000000E+00
  0.00000000E+00  1.06929929E-04  0.00000000E+00  0.00000000E+00 -1.48117966E-04
 -4.75966973E-01  0.00000000E+00  0.00000000E+00  0.00000000E+00  0.00000000E+00
  0.00000000E+00  0.00000000E+00  0.00000000E+00  6.26846645E-01  0.00000000E+00
  0.00000000E+00  0.00000000E+00  0.00000000E+00  0.00000000E+00 -6.26507381E-01
  0.00000000E+00  0.00000000E+00  0.00000000E+00  0.00000000E+00  0.00000000E+00
  0.00000000E+00  0.00000000E+00  2.04576581E-01  0.00000000E+00  0.00000000E+00
 -3.40931028E-01  0.00000000E+00  0.00000000E+00 -5.18996166E-01  0.00000000E+00
 -4.31356494E-05  1.49978676E-01  0.00000000E+00  0.00000000E+00  0.00000000E+00
  2.06956329E-04 -4.40635387E-01  0.00000000E+00  0.00000000E+00  5.18557503E-01
  0.00000000E+00  0.00000000E+00 -2.42062018E-01  1.49202700E-04  0.00000000E+00
  0.00000000E+00  0.00000000E+00  0.00000000E+00  0.00000000E+00  0.00000000E+00
  0.00000000E+00  5.91684160E-01  0.00000000E+00  0.00000000E+00  0.00000000E+00
  0.00000000E+00  0.00000000E+00  5.92054619E-01  0.00000000E+00  0.00000000E+00
  0.00000000E+00  0.00000000E+00  0.00000000E+00  0.00000000E+00  0.00000000E+00
 -2.04576581E-01  0.00000000E+00  0.00000000E+00  3.40931028E-01  0.00000000E+00
  0.00000000E+00  5.18996166E-01  0.00000000E+00 -4.31356494E-05  1.49978676E-01
  0.00000000E+00  0.00000000E+00  0.00000000E+00  2.06956329E-04 -4.40635387E-01
  0.00000000E+00  0.00000000E+00 -5.18557503E-01  0.00000000E+00  0.00000000E+00
  2.42062018E-01 -1.49202700E-04  0.00000000E+00  0.00000000E+00  0.00000000E+00
  0.00000000E+00  0.00000000E+00  0.00000000E+00  0.00000000E+00 -5.91684160E-01
  0.00000000E+00  0.00000000E+00  0.00000000E+00  0.00000000E+00  0.00000000E+00
 -5.92054619E-01  0.00000000E+00  0.00000000E+00  0.00000000E+00  0.00000000E+00
  0.00000000E+00  0.00000000E+00  0.00000000E+00  4.10983184E-01  0.00000000E+00
  0.00000000E+00 -7.50339567E-01  0.00000000E+00  0.00000000E+00  1.94518024E+00
  0.00000000E+00  1.65035678E-06  2.24139840E-01  0.00000000E+00  0.00000000E+00
  0.00000000E+00  6.80659559E-06 -8.66668175E-01  0.00000000E+00  0.00000000E+00
  5.88992593E-02  0.00000000E+00  0.00000000E+00 -1.14304323E-01  8.75923457E-06
  0.00000000E+00  0.00000000E+00  0.00000000E+00  0.00000000E+00  0.00000000E+00
  0.00000000E+00  0.00000000E+00  1.65513381E-01  0.00000000E+00  0.00000000E+00
  0.00000000E+00  0.00000000E+00  0.00000000E+00  1.65534751E-01  0.00000000E+00
  0.00000000E+00  0.00000000E+00  0.00000000E+00  0.00000000E+00  0.00000000E+00
  0.00000000E+00 -4.10983184E-01  0.00000000E+00  0.00000000E+00  7.50339567E-01
  0.00000000E+00  0.00000000E+00 -1.94518024E+00  0.00000000E+00  1.65035678E-06
  2.24139840E-01  0.00000000E+00  0.00000000E+00  0.00000000E+00  6.80659559E-06
 -8.66668175E-01  0.00000000E+00  0.00000000E+00 -5.88992593E-02  0.00000000E+00
  0.00000000E+00  1.14304323E-01 -8.75923457E-06  0.00000000E+00  0.00000000E+00
  0.00000000E+00  0.00000000E+00  0.00000000E+00  0.00000000E+00  0.00000000E+00
 -1.65513381E-01  0.00000000E+00  0.00000000E+00  0.00000000E+00  0.00000000E+00
  0.00000000E+00 -1.65534751E-01  0.00000000E+00  0.00000000E+00  0.00000000E+00
  0.00000000E+00  0.00000000E+00  0.00000000E+00  0.00000000E+00 -3.63139959E-01
  0.00000000E+00  0.00000000E+00  3.09323118E+00  0.00000000E+00  0.00000000E+00
  2.23886830E-02  0.00000000E+00  7.77231659E-07 -3.66943479E-02  0.00000000E+00
  0.00000000E+00  0.00000000E+00  6.71868969E-06 -2.71523027E+00  0.00000000E+00
  0.00000000E+00 -6.35847483E-01  0.00000000E+00  0.00000000E+00 -8.80384916E-01
  6.20221432E-06  0.00000000E+00  0.00000000E+00  0.00000000E+00  0.00000000E+00
  0.00000000E+00  0.00000000E+00  0.00000000E+00  5.58984031E-02  0.00000000E+00
  0.00000000E+00  0.00000000E+00  0.00000000E+00  0.00000000E+00  5.59178406E-02
  0.00000000E+00  0.00000000E+00  0.00000000E+00  0.00000000E+00  0.00000000E+00
  0.00000000E+00  0.00000000E+00  3.63139959E-01  0.00000000E+00  0.00000000E+00
 -3.09323118E+00  0.00000000E+00  0.00000000E+00 -2.23886830E-02  0.00000000E+00
  7.77231659E-07 -3.66943479E-02  0.00000000E+00  0.00000000E+00  0.00000000E+00
  6.71868969E-06 -2.71523027E+00  0.00000000E+00  0.00000000E+00  6.35847483E-01
  0.00000000E+00  0.00000000E+00  8.80384916E-01 -6.20221432E-06  0.00000000E+00
  0.00000000E+00  0.00000000E+00  0.00000000E+00  0.00000000E+00  0.00000000E+00
  0.00000000E+00 -5.58984031E-02  0.00000000E+00  0.00000000E+00  0.00000000E+00
  0.00000000E+00  0.00000000E+00 -5.59178406E-02  0.00000000E+00  0.00000000E+00
  0.00000000E+00  0.00000000E+00  0.00000000E+00  0.00000000E+00  0.00000000E+00
  1.35578239E-01  0.00000000E+00  0.00000000E+00  2.23830875E-01  0.00000000E+00
  0.00000000E+00  2.15136785E-01  0.00000000E+00  3.43572786E-08 -6.68120536E-02
  0.00000000E+00  0.00000000E+00  0.00000000E+00  1.39717862E-07 -1.19277033E-01
  0.00000000E+00  0.00000000E+00 -4.26198913E-02  0.00000000E+00  0.00000000E+00
 -3.44889561E-02 -2.42207363E-07  0.00000000E+00  0.00000000E+00  0.00000000E+00
  0.00000000E+00  0.00000000E+00  0.00000000E+00  0.00000000E+00  5.21658577E-02
  0.00000000E+00  0.00000000E+00  0.00000000E+00  0.00000000E+00  0.00000000E+00
  5.21653981E-02  0.00000000E+00  0.00000000E+00  0.00000000E+00  0.00000000E+00
  0.00000000E+00  0.00000000E+00  0.00000000E+00  1.35578239E-01  0.00000000E+00
  0.00000000E+00  2.23830875E-01  0.00000000E+00  0.00000000E+00  2.15136785E-01
  0.00000000E+00 -3.43572786E-08  6.68120536E-02  0.00000000E+00  0.00000000E+00
  0.00000000E+00 -1.39717862E-07  1.19277033E-01  0.00000000E+00  0.00000000E+00
 -4.26198913E-02  0.00000000E+00  0.00000000E+00 -3.44889561E-02 -2.42207363E-07
  0.00000000E+00  0.00000000E+00  0.00000000E+00  0.00000000E+00  0.00000000E+00
  0.00000000E+00  0.00000000E+00  5.21658577E-02  0.00000000E+00  0.00000000E+00
  0.00000000E+00  0.00000000E+00  0.00000000E+00  5.21653981E-02  0.00000000E+00
  0.00000000E+00  0.00000000E+00  0.00000000E+00  0.00000000E+00  0.00000000E+00
  0.00000000E+00  2.14309261E-03  0.00000000E+00  0.00000000E+00  5.63953974E-02
  0.00000000E+00  0.00000000E+00  1.29830765E-01  0.00000000E+00 -6.30024236E-06
  2.78695749E-01  0.00000000E+00  0.00000000E+00  0.00000000E+00 -6.59469391E-06
  2.75258967E-01  0.00000000E+00  0.00000000E+00 -2.18576356E-04  0.00000000E+00
  0.00000000E+00  1.30659224E-01 -6.66409598E-06  0.00000000E+00  0.00000000E+00
  0.00000000E+00  0.00000000E+00  0.00000000E+00  0.00000000E+00  0.00000000E+00
  1.44764331E-01  0.00000000E+00  0.00000000E+00  0.00000000E+00  0.00000000E+00
  0.00000000E+00  1.44781334E-01  0.00000000E+00  0.00000000E+00  0.00000000E+00
  0.00000000E+00  0.00000000E+00  0.00000000E+00  0.00000000E+00  2.14309261E-03
  0.00000000E+00  0.00000000E+00  5.63953974E-02  0.00000000E+00  0.00000000E+00
  1.29830765E-01  0.00000000E+00  6.30024236E-06 -2.78695749E-01  0.00000000E+00
  0.00000000E+00  0.00000000E+00  6.59469391E-06 -2.75258967E-01  0.00000000E+00
  0.00000000E+00 -2.18576356E-04  0.00000000E+00  0.00000000E+00  1.30659224E-01
 -6.66409598E-06  0.00000000E+00  0.00000000E+00  0.00000000E+00  0.00000000E+00
  0.00000000E+00  0.00000000E+00  0.00000000E+00  1.44764331E-01  0.00000000E+00
  0.00000000E+00  0.00000000E+00  0.00000000E+00  0.00000000E+00  1.44781334E-01
  0.00000000E+00  0.00000000E+00  0.00000000E+00  0.00000000E+00  0.00000000E+00
  0.00000000E+00  0.00000000E+00 -2.41522160E-06  0.00000000E+00  0.00000000E+00
  1.23799909E-06  0.00000000E+00  0.00000000E+00  5.84059700E-06  0.00000000E+00
  2.46317386E-01  8.96298221E-06  0.00000000E+00  0.00000000E+00  0.00000000E+00
  2.53346741E-01  5.88250280E-06  0.00000000E+00  0.00000000E+00  1.47219048E-06
  0.00000000E+00  0.00000000E+00  1.43148521E-05  1.85350317E-01  0.00000000E+00
  0.00000000E+00  0.00000000E+00  0.00000000E+00  0.00000000E+00  0.00000000E+00
  0.00000000E+00  2.27656801E-01  0.00000000E+00  0.00000000E+00  0.00000000E+00
  0.00000000E+00  0.00000000E+00 -2.27646312E-01  0.00000000E+00  0.00000000E+00
  0.00000000E+00  0.00000000E+00  0.00000000E+00  0.00000000E+00  0.00000000E+00
 -2.41522160E-06  0.00000000E+00  0.00000000E+00  1.23799909E-06  0.00000000E+00
  0.00000000E+00  5.84059700E-06  0.00000000E+00 -2.46317386E-01 -8.96298221E-06
  0.00000000E+00  0.00000000E+00  0.00000000E+00 -2.53346741E-01 -5.88250280E-06
  0.00000000E+00  0.00000000E+00  1.47219048E-06  0.00000000E+00  0.00000000E+00
  1.43148521E-05  1.85350317E-01  0.00000000E+00  0.00000000E+00  0.00000000E+00
  0.00000000E+00  0.00000000E+00  0.00000000E+00  0.00000000E+00  2.27656801E-01
  0.00000000E+00  0.00000000E+00  0.00000000E+00  0.00000000E+00  0.00000000E+00
 -2.27646312E-01  0.00000000E+00  0.00000000E+00  0.00000000E+00  0.00000000E+00
  0.00000000E+00  0.00000000E+00  0.00000000E+00 -5.67924719E-02  0.00000000E+00
  0.00000000E+00  5.12624766E-02  0.00000000E+00  0.00000000E+00  1.78874995E-01
  0.00000000E+00 -3.18908097E-06  1.12465235E-01  0.00000000E+00  0.00000000E+00
  0.00000000E+00 -3.19050619E-06 -5.13512444E-02  0.00000000E+00  0.00000000E+00
  5.03010847E-01  0.00000000E+00  0.00000000E+00  4.78437791E-02  1.72243376E-06
  0.00000000E+00  0.00000000E+00  0.00000000E+00  0.00000000E+00  0.00000000E+00
  0.00000000E+00  0.00000000E+00 -1.70414954E-01  0.00000000E+00  0.00000000E+00
  0.00000000E+00  0.00000000E+00  0.00000000E+00 -1.70413572E-01  0.00000000E+00
  0.00000000E+00  0.00000000E+00  0.00000000E+00  0.00000000E+00  0.00000000E+00
  0.00000000E+00 -5.67924719E-02  0.00000000E+00  0.00000000E+00  5.12624766E-02
  0.00000000E+00  0.00000000E+00  1.78874995E-01  0.00000000E+00  3.18908097E-06
 -1.12465235E-01  0.00000000E+00  0.00000000E+00  0.00000000E+00  3.19050619E-06
  5.13512444E-02  0.00000000E+00  0.00000000E+00  5.03010847E-01  0.00000000E+00
  0.00000000E+00  4.78437791E-02  1.72243376E-06  0.00000000E+00  0.00000000E+00
  0.00000000E+00  0.00000000E+00  0.00000000E+00  0.00000000E+00  0.00000000E+00
 -1.70414954E-01  0.00000000E+00  0.00000000E+00  0.00000000E+00  0.00000000E+00
  0.00000000E+00 -1.70413572E-01  0.00000000E+00  0.00000000E+00  0.00000000E+00
  0.00000000E+00  0.00000000E+00  0.00000000E+00  0.00000000E+00 -1.60177409E-01
  0.00000000E+00  0.00000000E+00 -3.80048431E-02  0.00000000E+00  0.00000000E+00
  4.01431852E-02  0.00000000E+00 -1.93222216E-05 -1.10209716E-01  0.00000000E+00
  0.00000000E+00  0.00000000E+00 -1.12186896E-05 -2.24004508E-01  0.00000000E+00
  0.00000000E+00 -4.69181164E-02  0.00000000E+00  0.00000000E+00  5.73672373E-01
 -7.05395599E-06  0.00000000E+00  0.00000000E+00  0.00000000E+00  0.00000000E+00
  0.00000000E+00  0.00000000E+00  0.00000000E+00  5.07152782E-02  0.00000000E+00
  0.00000000E+00  0.00000000E+00  0.00000000E+00  0.00000000E+00  5.07066447E-02
  0.00000000E+00  0.00000000E+00  0.00000000E+00  0.00000000E+00  0.00000000E+00
  0.00000000E+00  0.00000000E+00 -1.60177409E-01  0.00000000E+00  0.00000000E+00
 -3.80048431E-02  0.00000000E+00  0.00000000E+00  4.01431852E-02  0.00000000E+00
  1.93222216E-05  1.10209716E-01  0.00000000E+00  0.00000000E+00  0.00000000E+00
  1.12186896E-05  2.24004508E-01  0.00000000E+00  0.00000000E+00 -4.69181164E-02
  0.00000000E+00  0.00000000E+00  5.73672373E-01 -7.05395599E-06  0.00000000E+00
  0.00000000E+00  0.00000000E+00  0.00000000E+00  0.00000000E+00  0.00000000E+00
  0.00000000E+00  5.07152782E-02  0.00000000E+00  0.00000000E+00  0.00000000E+00
  0.00000000E+00  0.00000000E+00  5.07066447E-02  0.00000000E+00  0.00000000E+00
  0.00000000E+00  0.00000000E+00  0.00000000E+00  0.00000000E+00  0.00000000E+00
  5.48821064E-01  0.00000000E+00  0.00000000E+00  1.13996750E-01  0.00000000E+00
  0.00000000E+00 -4.09609758E-01  0.00000000E+00 -5.59172784E-06  2.12326473E-01
  0.00000000E+00  0.00000000E+00  0.00000000E+00 -1.27930607E-06 -1.26170891E-01
  0.00000000E+00  0.00000000E+00  1.08093468E-01  0.00000000E+00  0.00000000E+00
  1.92238395E-01  2.05422329E-06  0.00000000E+00  0.00000000E+00  0.00000000E+00
  0.00000000E+00  0.00000000E+00  0.00000000E+00  0.00000000E+00 -1.36883794E-02
  0.00000000E+00  0.00000000E+00  0.00000000E+00  0.00000000E+00  0.00000000E+00
 -1.36926367E-02  0.00000000E+00  0.00000000E+00  0.00000000E+00  0.00000000E+00
  0.00000000E+00  0.00000000E+00  0.00000000E+00  5.48821064E-01  0.00000000E+00
  0.00000000E+00  1.13996750E-01  0.00000000E+00  0.00000000E+00 -4.09609758E-01
  0.00000000E+00  5.59172784E-06 -2.12326473E-01  0.00000000E+00  0.00000000E+00
  0.00000000E+00  1.27930607E-06  1.26170891E-01  0.00000000E+00  0.00000000E+00
  1.08093468E-01  0.00000000E+00  0.00000000E+00  1.92238395E-01  2.05422329E-06
  0.00000000E+00  0.00000000E+00  0.00000000E+00  0.00000000E+00  0.00000000E+00
  0.00000000E+00  0.00000000E+00 -1.36883794E-02  0.00000000E+00  0.00000000E+00
  0.00000000E+00  0.00000000E+00  0.00000000E+00 -1.36926367E-02  0.00000000E+00
  0.00000000E+00  0.00000000E+00  0.00000000E+00  0.00000000E+00  0.00000000E+00
  0.00000000E+00 -1.08132406E-06  0.00000000E+00  0.00000000E+00  4.36080246E-07
  0.00000000E+00  0.00000000E+00 -4.37305339E-06  0.00000000E+00  6.49640951E-01
 -5.22094119E-06  0.00000000E+00  0.00000000E+00  0.00000000E+00  4.80749388E-02
 -1.05172771E-05  0.00000000E+00  0.00000000E+00  6.42199112E-06  0.00000000E+00
  0.00000000E+00  1.72707433E-05 -3.39738715E-01  0.00000000E+00  0.00000000E+00
  0.00000000E+00  0.00000000E+00  0.00000000E+00  0.00000000E+00  0.00000000E+00
 -2.39896668E-01  0.00000000E+00  0.00000000E+00  0.00000000E+00  0.00000000E+00
  0.00000000E+00  2.39901552E-01  0.00000000E+00  0.00000000E+00  0.00000000E+00
  0.00000000E+00  0.00000000E+00  0.00000000E+00  0.00000000E+00 -1.08132406E-06
  0.00000000E+00  0.00000000E+00  4.36080246E-07  0.00000000E+00  0.00000000E+00
 -4.37305339E-06  0.00000000E+00 -6.49640951E-01  5.22094119E-06  0.00000000E+00
  0.00000000E+00  0.00000000E+00 -4.80749388E-02  1.05172771E-05  0.00000000E+00
  0.00000000E+00  6.42199112E-06  0.00000000E+00  0.00000000E+00  1.72707433E-05
 -3.39738715E-01  0.00000000E+00  0.00000000E+00  0.00000000E+00  0.00000000E+00
  0.00000000E+00  0.00000000E+00  0.00000000E+00 -2.39896668E-01  0.00000000E+00
  0.00000000E+00  0.00000000E+00  0.00000000E+00  0.00000000E+00  2.39901552E-01
  0.00000000E+00  0.00000000E+00  0.00000000E+00  0.00000000E+00  0.00000000E+00
  0.00000000E+00  0.00000000E+00 -2.28737857E-02  0.00000000E+00  0.00000000E+00
 -3.62428110E-02  0.00000000E+00  0.00000000E+00  2.12813998E-01  0.00000000E+00
  2.32326351E-05  5.39090080E-01  0.00000000E+00  0.00000000E+00  0.00000000E+00
 -2.31464309E-05 -2.09783273E-01  0.00000000E+00  0.00000000E+00 -5.05521805E-01
  0.00000000E+00  0.00000000E+00  3.12590686E-02  5.30827548E-05  0.00000000E+00
  0.00000000E+00  0.00000000E+00  0.00000000E+00  0.00000000E+00  0.00000000E+00
  0.00000000E+00 -4.22162325E-01  0.00000000E+00  0.00000000E+00  0.00000000E+00
  0.00000000E+00  0.00000000E+00 -4.22119171E-01  0.00000000E+00  0.00000000E+00
  0.00000000E+00  0.00000000E+00  0.00000000E+00  0.00000000E+00  0.00000000E+00
 -2.28737857E-02  0.00000000E+00  0.00000000E+00 -3.62428110E-02  0.00000000E+00
  0.00000000E+00  2.12813998E-01  0.00000000E+00 -2.32326351E-05 -5.39090080E-01
  0.00000000E+00  0.00000000E+00  0.00000000E+00  2.31464309E-05  2.09783273E-01
  0.00000000E+00  0.00000000E+00 -5.05521805E-01  0.00000000E+00  0.00000000E+00
  3.12590686E-02  5.30827548E-05  0.00000000E+00  0.00000000E+00  0.00000000E+00
  0.00000000E+00  0.00000000E+00  0.00000000E+00  0.00000000E+00 -4.22162325E-01
  0.00000000E+00  0.00000000E+00  0.00000000E+00  0.00000000E+00  0.00000000E+00
 -4.22119171E-01  0.00000000E+00  0.00000000E+00  0.00000000E+00  0.00000000E+00
  0.00000000E+00  0.00000000E+00  0.00000000E+00  5.21761078E-05  0.00000000E+00
  0.00000000E+00 -5.40458862E-06  0.00000000E+00  0.00000000E+00  1.05424637E-05
  0.00000000E+00  2.85250714E-01 -1.10194598E-04  0.00000000E+00  0.00000000E+00
  0.00000000E+00 -4.04202926E-01  9.51560574E-05  0.00000000E+00  0.00000000E+00
  2.01381731E-05  0.00000000E+00  0.00000000E+00  5.05140628E-05  9.14077843E-01
  0.00000000E+00  0.00000000E+00  0.00000000E+00  0.00000000E+00  0.00000000E+00
  0.00000000E+00  0.00000000E+00 -3.01531650E-01  0.00000000E+00  0.00000000E+00
  0.00000000E+00  0.00000000E+00  0.00000000E+00  3.01509843E-01  0.00000000E+00
  0.00000000E+00  0.00000000E+00  0.00000000E+00  0.00000000E+00  0.00000000E+00
  0.00000000E+00  5.21761078E-05  0.00000000E+00  0.00000000E+00 -5.40458862E-06
  0.00000000E+00  0.00000000E+00  1.05424637E-05  0.00000000E+00 -2.85250714E-01
  1.10194598E-04  0.00000000E+00  0.00000000E+00  0.00000000E+00  4.04202926E-01
 -9.51560574E-05  0.00000000E+00  0.00000000E+00  2.01381731E-05  0.00000000E+00
  0.00000000E+00  5.05140628E-05  9.14077843E-01  0.00000000E+00  0.00000000E+00
  0.00000000E+00  0.00000000E+00  0.00000000E+00  0.00000000E+00  0.00000000E+00
 -3.01531650E-01  0.00000000E+00  0.00000000E+00  0.00000000E+00  0.00000000E+00
  0.00000000E+00  3.01509843E-01  0.00000000E+00  0.00000000E+00  0.00000000E+00
  0.00000000E+00  0.00000000E+00  0.00000000E+00  0.00000000E+00  4.96158218E-01
  0.00000000E+00  0.00000000E+00 -1.91770972E-01  0.00000000E+00  0.00000000E+00
  2.83034109E-01  0.00000000E+00 -3.64511984E-05 -5.20229035E-01  0.00000000E+00
  0.00000000E+00  0.00000000E+00  5.77497891E-05  6.48595912E-01  0.00000000E+00
  0.00000000E+00 -1.09475264E-01  0.00000000E+00  0.00000000E+00  3.12282708E-01
 -1.24107738E-04  0.00000000E+00  0.00000000E+00  0.00000000E+00  0.00000000E+00
  0.00000000E+00  0.00000000E+00  0.00000000E+00 -3.50053877E-01  0.00000000E+00
  0.00000000E+00  0.00000000E+00  0.00000000E+00  0.00000000E+00 -3.50130066E-01
  0.00000000E+00  0.00000000E+00  0.00000000E+00  0.00000000E+00  0.00000000E+00
  0.00000000E+00  0.00000000E+00  4.96158218E-01  0.00000000E+00  0.00000000E+00
 -1.91770972E-01  0.00000000E+00  0.00000000E+00  2.83034109E-01  0.00000000E+00
  3.64511984E-05  5.20229035E-01  0.00000000E+00  0.00000000E+00  0.00000000E+00
 -5.77497891E-05 -6.48595912E-01  0.00000000E+00  0.00000000E+00 -1.09475264E-01
  0.00000000E+00  0.00000000E+00  3.12282708E-01 -1.24107738E-04  0.00000000E+00
  0.00000000E+00  0.00000000E+00  0.00000000E+00  0.00000000E+00  0.00000000E+00
  0.00000000E+00 -3.50053877E-01  0.00000000E+00  0.00000000E+00  0.00000000E+00
  0.00000000E+00  0.00000000E+00 -3.50130066E-01  0.00000000E+00  0.00000000E+00
  0.00000000E+00  0.00000000E+00  0.00000000E+00  0.00000000E+00  0.00000000E+00
 -4.98106992E-05  0.00000000E+00  0.00000000E+00  9.58585893E-05  0.00000000E+00
  0.00000000E+00 -4.67692477E-05  0.00000000E+00 -4.11814718E-01 -1.85437520E-05
  0.00000000E+00  0.00000000E+00  0.00000000E+00  1.32393612E+00  2.19458286E-05
  0.00000000E+00  0.00000000E+00 -7.60728461E-06  0.00000000E+00  0.00000000E+00
  2.93363449E-05  2.95548513E-01  0.00000000E+00  0.00000000E+00  0.00000000E+00
  0.00000000E+00  0.00000000E+00  0.00000000E+00  0.00000000E+00 -6.34232838E-01
  0.00000000E+00  0.00000000E+00  0.00000000E+00  0.00000000E+00  0.00000000E+00
  6.34187164E-01  0.00000000E+00  0.00000000E+00  0.00000000E+00  0.00000000E+00
  0.00000000E+00  0.00000000E+00  0.00000000E+00 -4.98106992E-05  0.00000000E+00
  0.00000000E+00  9.58585893E-05  0.00000000E+00  0.00000000E+00 -4.67692477E-05
  0.00000000E+00  4.11814718E-01  1.85437520E-05  0.00000000E+00  0.00000000E+00
  0.00000000E+00 -1.32393612E+00 -2.19458286E-05  0.00000000E+00  0.00000000E+00
 -7.60728461E-06  0.00000000E+00  0.00000000E+00  2.93363449E-05  2.95548513E-01
  0.00000000E+00  0.00000000E+00  0.00000000E+00  0.00000000E+00  0.00000000E+00
  0.00000000E+00  0.00000000E+00 -6.34232838E-01  0.00000000E+00  0.00000000E+00
  0.00000000E+00  0.00000000E+00  0.00000000E+00  6.34187164E-01  0.00000000E+00
  0.00000000E+00  0.00000000E+00  0.00000000E+00  0.00000000E+00  0.00000000E+00
  0.00000000E+00 -6.10106290E-01  0.00000000E+00  0.00000000E+00  1.34716489E+00
  0.00000000E+00  0.00000000E+00 -6.27677481E-01  0.00000000E+00  2.54253170E-05
 -1.87506235E-01  0.00000000E+00  0.00000000E+00  0.00000000E+00 -9.38963207E-05
  5.01793463E-01  0.00000000E+00  0.00000000E+00 -1.44218100E-01  0.00000000E+00
  0.00000000E+00  1.73024228E-01 -4.93944937E-05  0.00000000E+00  0.00000000E+00
  0.00000000E+00  0.00000000E+00  0.00000000E+00  0.00000000E+00  0.00000000E+00
 -3.51108125E-01  0.00000000E+00  0.00000000E+00  0.00000000E+00  0.00000000E+00
  0.00000000E+00 -3.51228279E-01  0.00000000E+00  0.00000000E+00  0.00000000E+00
  0.00000000E+00  0.00000000E+00  0.00000000E+00  0.00000000E+00 -6.10106290E-01
  0.00000000E+00  0.00000000E+00  1.34716489E+00  0.00000000E+00  0.00000000E+00
 -6.27677481E-01  0.00000000E+00 -2.54253170E-05  1.87506235E-01  0.00000000E+00
  0.00000000E+00  0.00000000E+00  9.38963207E-05 -5.01793463E-01  0.00000000E+00
  0.00000000E+00 -1.44218100E-01  0.00000000E+00  0.00000000E+00  1.73024228E-01
 -4.93944937E-05  0.00000000E+00  0.00000000E+00  0.00000000E+00  0.00000000E+00
  0.00000000E+00  0.00000000E+00  0.00000000E+00 -3.51108125E-01  0.00000000E+00
  0.00000000E+00  0.00000000E+00  0.00000000E+00  0.00000000E+00 -3.51228279E-01
  1.86477209E-02  4.03801129E-02  8.76774860E-02  9.03405456E-02  6.30434286E-02
  1.13206411E-06  4.11015639E-02  0.00000000E+00  2.43967070E-06  9.96612402E-02
  0.00000000E+00  2.72491070E-06  1.36826367E-01  0.00000000E+00 -5.50353401E-03
  0.00000000E+00  0.00000000E+00  1.53233708E-02 -8.92404632E-07  7.63911941E-03
  0.00000000E+00  0.00000000E+00  4.84862853E-02 -1.71403620E-06  0.00000000E+00
 -2.75751042E-07 -1.18652760E-02  0.00000000E+00  0.00000000E+00  5.45022612E-07
  6.27738062E-03  5.76282411E-02  9.29147253E-02  8.46157827E-02 -3.12603312E-02
 -6.93618856E-03  0.00000000E+00  5.76284122E-02  9.29148458E-02  8.46159932E-02
  3.12600422E-02 -6.93734841E-03  0.00000000E+00 -1.86477209E-02 -4.03801129E-02
 -8.76774860E-02 -9.03405456E-02 -6.30434286E-02  1.13206411E-06  4.11015639E-02
  0.00000000E+00  2.43967070E-06  9.96612402E-02  0.00000000E+00  2.72491070E-06
  1.36826367E-01  0.00000000E+00  5.50353401E-03  0.00000000E+00  0.00000000E+00
 -1.53233708E-02  8.92404632E-07 -7.63911941E-03  0.00000000E+00  0.00000000E+00
 -4.84862853E-02  1.71403620E-06  0.00000000E+00 -2.75751042E-07 -1.18652760E-02
  0.00000000E+00  0.00000000E+00  5.45022612E-07  6.27738062E-03 -5.76282411E-02
 -9.29147253E-02 -8.46157827E-02 -3.12603312E-02 -6.93618856E-03  0.00000000E+00
 -5.76284122E-02 -9.29148458E-02 -8.46159932E-02  3.12600422E-02 -6.93734841E-03
  0.00000000E+00 -3.86911931E-07 -7.95139224E-07 -1.60959555E-06 -1.66640355E-06
 -1.20652684E-06  9.28807352E-02 -1.28353203E-06  0.00000000E+00  1.71416514E-01
 -2.31228366E-06  0.00000000E+00  1.81140464E-01 -2.74735678E-06  0.00000000E+00
  7.69911835E-08  0.00000000E+00  0.00000000E+00  5.28569417E-07 -1.45929698E-02
 -1.22433729E-07  0.00000000E+00  0.00000000E+00  6.40864989E-07 -4.57400822E-02
  0.00000000E+00 -1.70556925E-02  2.45205767E-07  0.00000000E+00  0.00000000E+00
 -1.85864487E-02 -1.04895910E-07  5.95670964E-02  8.77021925E-02  7.08026438E-02
  1.71951320E-03 -3.32820095E-02  0.00000000E+00 -5.95672090E-02 -8.77022266E-02
 -7.08029237E-02  1.72062935E-03  3.32816928E-02  0.00000000E+00  3.86911931E-07
  7.95139224E-07  1.60959555E-06  1.66640355E-06  1.20652684E-06  9.28807352E-02
 -1.28353203E-06  0.00000000E+00  1.71416514E-01 -2.31228366E-06  0.00000000E+00
  1.81140464E-01 -2.74735678E-06  0.00000000E+00 -7.69911835E-08  0.00000000E+00
  0.00000000E+00 -5.28569417E-07  1.45929698E-02  1.22433729E-07  0.00000000E+00
  0.00000000E+00 -6.40864989E-07  4.57400822E-02  0.00000000E+00 -1.70556925E-02
  2.45205767E-07  0.00000000E+00  0.00000000E+00 -1.85864487E-02 -1.04895910E-07
 -5.95670964E-02 -8.77021925E-02 -7.08026438E-02  1.71951320E-03 -3.32820095E-02
  0.00000000E+00  5.95672090E-02  8.77022266E-02  7.08029237E-02  1.72062935E-03
  3.32816928E-02  0.00000000E+00  1.85355780E-06  2.72025384E-06  2.77160268E-06
  1.53295733E-06  4.28812079E-07 -5.71104991E-02 -9.83448152E-07  0.00000000E+00
 -4.13228102E-02 -1.87032974E-07  0.00000000E+00  2.36179253E-02  4.65443787E-07
  0.00000000E+00  1.22237297E-06  0.00000000E+00  0.00000000E+00  3.13643151E-06
  2.30530501E-01  2.22964250E-06  0.00000000E+00  0.00000000E+00  5.59950749E-06
  2.94312346E-01  0.00000000E+00 -5.98255264E-03  2.66164751E-07  0.00000000E+00
  0.00000000E+00  4.68262208E-02  1.32928360E-06  1.10146650E-01  7.64045782E-02
  2.67281425E-02 -2.01429703E-02  6.81437126E-02  0.00000000E+00 -1.10149491E-01
 -7.64057288E-02 -2.67273336E-02 -2.01403878E-02 -6.81382003E-02  0.00000000E+00
 -1.85355780E-06 -2.72025384E-06 -2.77160268E-06 -1.53295733E-06 -4.28812079E-07
 -5.71104991E-02 -9.83448152E-07  0.00000000E+00 -4.13228102E-02 -1.87032974E-07
  0.00000000E+00  2.36179253E-02  4.65443787E-07  0.00000000E+00 -1.22237297E-06
  0.00000000E+00  0.00000000E+00 -3.13643151E-06 -2.30530501E-01 -2.22964250E-06
  0.00000000E+00  0.00000000E+00 -5.59950749E-06 -2.94312346E-01  0.00000000E+00
 -5.98255264E-03  2.66164751E-07  0.00000000E+00  0.00000000E+00  4.68262208E-02
  1.32928360E-06 -1.10146650E-01 -7.64045782E-02 -2.67281425E-02 -2.01429703E-02
  6.81437126E-02  0.00000000E+00  1.10149491E-01  7.64057288E-02  2.67273336E-02
 -2.01403878E-02 -6.81382003E-02  0.00000000E+00  1.05885162E-01  1.43198376E-01
  1.18757790E-01  3.24017568E-02 -2.53165853E-02  4.84077006E-07 -8.81877759E-02
  0.00000000E+00 -1.24246017E-06 -6.14034687E-02  0.00000000E+00 -4.29244708E-06
 -7.69238388E-02  0.00000000E+00  4.63746539E-02  0.00000000E+00  0.00000000E+00
  1.56527358E-01 -5.90468159E-06  1.10554651E-01  0.00000000E+00  0.00000000E+00
  2.40192830E-01 -5.39368238E-06  0.00000000E+00 -8.36966021E-07 -9.52602468E-03
  0.00000000E+00  0.00000000E+00 -6.21183408E-06 -2.02436407E-02 -1.86002734E-02
 -2.27343143E-02 -4.58864456E-02  2.99520824E-02 -1.55428520E-01  0.00000000E+00
 -1.86042645E-02 -2.27361423E-02 -4.58849397E-02 -2.99644013E-02 -1.55432798E-01
  0.00000000E+00 -1.05885162E-01 -1.43198376E-01 -1.18757790E-01 -3.24017568E-02
  2.53165853E-02  4.84077006E-07 -8.81877759E-02  0.00000000E+00 -1.24246017E-06
 -6.14034687E-02  0.00000000E+00 -4.29244708E-06 -7.69238388E-02  0.00000000E+00
 -4.63746539E-02  0.00000000E+00  0.00000000E+00 -1.56527358E-01  5.90468159E-06
 -1.10554651E-01  0.00000000E+00  0.00000000E+00 -2.40192830E-01  5.39368238E-06
  0.00000000E+00 -8.36966021E-07 -9.52602468E-03  0.00000000E+00  0.00000000E+00
 -6.21183408E-06 -2.02436407E-02  1.86002734E-02  2.27343143E-02  4.58864456E-02
  2.99520824E-02 -1.55428520E-01  0.00000000E+00  1.86042645E-02  2.27361423E-02
  4.58849397E-02 -2.99644013E-02 -1.55432798E-01  0.00000000E+00  1.70425425E-01
  1.99492711E-01  1.14284252E-01  3.66454000E-02 -7.62601699E-04  8.23370556E-07
  5.11992381E-02  0.00000000E+00  2.33620219E-06  5.62817798E-02  0.00000000E+00
  3.19258225E-06  2.60268530E-03  0.00000000E+00  8.55713640E-02  0.00000000E+00
  0.00000000E+00 -1.36806313E-01  6.41414170E-08  1.18646231E-01  0.00000000E+00
  0.00000000E+00 -1.43509672E-01  1.34565730E-06  0.00000000E+00  4.89003578E-08
  6.21720226E-03  0.00000000E+00  0.00000000E+00  2.19036939E-06 -1.55746170E-01
 -1.30489187E-01 -6.39373875E-02 -1.72841772E-02 -1.24685716E-01  6.23782276E-02
  0.00000000E+00 -1.30483322E-01 -6.39342176E-02 -1.72859524E-02  1.24705038E-01
  6.23842996E-02  0.00000000E+00 -1.70425425E-01 -1.99492711E-01 -1.14284252E-01
 -3.66454000E-02  7.62601699E-04  8.23370556E-07  5.11992381E-02  0.00000000E+00
  2.33620219E-06  5.62817798E-02  0.00000000E+00  3.19258225E-06  2.60268530E-03
  0.00000000E+00 -8.55713640E-02  0.00000000E+00  0.00000000E+00  1.36806313E-01
 -6.41414170E-08 -1.18646231E-01  0.00000000E+00  0.00000000E+00  1.43509672E-01
 -1.34565730E-06  0.00000000E+00  4.89003578E-08  6.21720226E-03  0.00000000E+00
  0.00000000E+00  2.19036939E-06 -1.55746170E-01  1.30489187E-01  6.39373875E-02
  1.72841772E-02 -1.24685716E-01  6.23782276E-02  0.00000000E+00  1.30483322E-01
  6.39342176E-02  1.72859524E-02  1.24705038E-01  6.23842996E-02  0.00000000E+00
  2.05188585E-06  2.11611460E-06  8.76736831E-08 -1.57723997E-06 -2.21192773E-06
 -1.55446071E-01 -4.35671097E-06  0.00000000E+00 -4.49248403E-02 -3.88611857E-06
  0.00000000E+00  1.00739353E-01 -5.41726965E-06  0.00000000E+00 -3.14926798E-06
  0.00000000E+00  0.00000000E+00  2.11722729E-06  3.57754564E-02 -2.86766848E-06
  0.00000000E+00  0.00000000E+00  6.07914512E-06 -3.75970571E-02  0.00000000E+00
  2.61542194E-02 -3.88828625E-06  0.00000000E+00  0.00000000E+00  3.87324002E-01
 -6.08878615E-06 -2.99784523E-02 -2.46117109E-03  4.08141310E-02  1.78788065E-01
 -1.19415693E-01  0.00000000E+00  2.99966421E-02  2.46609752E-03 -4.08174792E-02
  1.78780032E-01  1.19397813E-01  0.00000000E+00 -2.05188585E-06 -2.11611460E-06
 -8.76736831E-08  1.57723997E-06  2.21192773E-06 -1.55446071E-01 -4.35671097E-06
  0.00000000E+00 -4.49248403E-02 -3.88611857E-06  0.00000000E+00  1.00739353E-01
 -5.41726965E-06  0.00000000E+00  3.14926798E-06  0.00000000E+00  0.00000000E+00
 -2.11722729E-06 -3.57754564E-02  2.86766848E-06  0.00000000E+00  0.00000000E+00
 -6.07914512E-06  3.75970571E-02  0.00000000E+00  2.61542194E-02 -3.88828625E-06
  0.00000000E+00  0.00000000E+00  3.87324002E-01 -6.08878615E-06  2.99784523E-02
  2.46117109E-03 -4.08141310E-02  1.78788065E-01 -1.19415693E-01  0.00000000E+00
 -2.99966421E-02 -2.46609752E-03  4.08174792E-02  1.78780032E-01  1.19397813E-01
  0.00000000E+00 -1.55726481E-01 -1.41404547E-01 -2.78520807E-02  2.56006487E-02
  5.69097220E-02 -4.26959812E-07 -1.16468393E-01  0.00000000E+00 -9.02031486E-07
 -1.88157707E-02  0.00000000E+00 -8.64798786E-08  1.22702210E-01  0.00000000E+00
  3.06758363E-01  0.00000000E+00  0.00000000E+00 -2.14454887E-02  3.21659029E-06
  2.39183929E-01  0.00000000E+00  0.00000000E+00  3.33338328E-02 -1.63675536E-06
  0.00000000E+00  1.24144925E-06  1.29601166E-01  0.00000000E+00  0.00000000E+00
  2.57859728E-06 -9.66009622E-02 -9.46843700E-02  3.87511908E-03  8.29018073E-02
  1.21974299E-01  3.35012154E-02  0.00000000E+00 -9.46869837E-02  3.87631976E-03
  8.29044414E-02 -1.21969503E-01  3.35171415E-02  0.00000000E+00  1.55726481E-01
  1.41404547E-01  2.78520807E-02 -2.56006487E-02 -5.69097220E-02 -4.26959812E-07
 -1.16468393E-01  0.00000000E+00 -9.02031486E-07 -1.88157707E-02  0.00000000E+00
 -8.64798786E-08  1.22702210E-01  0.00000000E+00 -3.06758363E-01  0.00000000E+00
  0.00000000E+00  2.14454887E-02 -3.21659029E-06 -2.39183929E-01  0.00000000E+00
  0.00000000E+00 -3.33338328E-02  1.63675536E-06  0.00000000E+00  1.24144925E-06
  1.29601166E-01  0.00000000E+00  0.00000000E+00  2.57859728E-06 -9.66009622E-02
  9.46843700E-02 -3.87511908E-03 -8.29018073E-02  1.21974299E-01  3.35012154E-02
  0.00000000E+00  9.46869837E-02 -3.87631976E-03 -8.29044414E-02 -1.21969503E-01
  3.35171415E-02  0.00000000E+00  2.64707349E-06  2.39543517E-06  5.79936458E-07
 -2.24199339E-07 -1.52284266E-07  2.21185834E-01 -6.45915080E-06  0.00000000E+00
  8.08768546E-02 -6.17314520E-07  0.00000000E+00 -1.39671303E-01  3.03197946E-07
  0.00000000E+00 -3.46583734E-06  0.00000000E+00  0.00000000E+00  6.06713373E-06
  2.24065505E-01 -2.23223933E-06  0.00000000E+00  0.00000000E+00  7.78402644E-08
 -3.12670357E-02  0.00000000E+00 -4.21923758E-02 -4.86957807E-06  0.00000000E+00
  0.00000000E+00  1.63912846E-01 -3.72196538E-06  8.25227953E-03 -4.56726532E-02
 -8.01924708E-02 -1.76420016E-01 -2.11065552E-01  0.00000000E+00 -8.25015038E-03
  4.56715903E-02  8.01894929E-02 -1.76406254E-01  2.11075035E-01  0.00000000E+00
 -2.64707349E-06 -2.39543517E-06 -5.79936458E-07  2.24199339E-07  1.52284266E-07
  2.21185834E-01 -6.45915080E-06  0.00000000E+00  8.08768546E-02 -6.17314520E-07
  0.00000000E+00 -1.39671303E-01  3.03197946E-07  0.00000000E+00  3.46583734E-06
  0.00000000E+00  0.00000000E+00 -6.06713373E-06 -2.24065505E-01  2.23223933E-06
  0.00000000E+00  0.00000000E+00 -7.78402644E-08  3.12670357E-02  0.00000000E+00
 -4.21923758E-02 -4.86957807E-06  0.00000000E+00  0.00000000E+00  1.63912846E-01
 -3.72196538E-06 -8.25227953E-03  4.56726532E-02  8.01924708E-02 -1.76420016E-01
 -2.11065552E-01  0.00000000E+00  8.25015038E-03 -4.56715903E-02 -8.01894929E-02
 -1.76406254E-01  2.11075035E-01  0.00000000E+00  2.81481525E-01  2.01575154E-01
 -1.00046393E-01 -6.87125759E-02  1.73237952E-02 -2.22821255E-07 -1.85945356E-01
  0.00000000E+00 -1.44955595E-06 -7.34752613E-02  0.00000000E+00  2.44188231E-06
  5.12106146E-02  0.00000000E+00  2.88904741E-02  0.00000000E+00  0.00000000E+00
 -5.50328513E-02  2.43284265E-06 -1.08720830E-01  0.00000000E+00  0.00000000E+00
 -8.96701035E-03 -9.81255364E-07  0.00000000E+00  1.19638205E-05 -8.25567512E-02
  0.00000000E+00  0.00000000E+00 -8.57933870E-06 -3.39563650E-02  5.95347291E-02
  5.33487062E-02  5.69800303E-02  2.31086163E-01  1.45067848E-01  0.00000000E+00
  5.95381620E-02  5.33483514E-02  5.69787600E-02 -2.31090189E-01  1.45069754E-01
  0.00000000E+00 -2.81481525E-01 -2.01575154E-01  1.00046393E-01  6.87125759E-02
 -1.73237952E-02 -2.22821255E-07 -1.85945356E-01  0.00000000E+00 -1.44955595E-06
 -7.34752613E-02  0.00000000E+00  2.44188231E-06  5.12106146E-02  0.00000000E+00
 -2.88904741E-02  0.00000000E+00  0.00000000E+00  5.50328513E-02 -2.43284265E-06
  1.08720830E-01  0.00000000E+00  0.00000000E+00  8.96701035E-03  9.81255364E-07
  0.00000000E+00  1.19638205E-05 -8.25567512E-02  0.00000000E+00  0.00000000E+00
 -8.57933870E-06 -3.39563650E-02 -5.95347291E-02 -5.33487062E-02 -5.69800303E-02
  2.31086163E-01  1.45067848E-01  0.00000000E+00 -5.95381620E-02 -5.33483514E-02
 -5.69787600E-02 -2.31090189E-01  1.45069754E-01  0.00000000E+00 -3.83994923E-06
 -2.24965142E-06  3.43494555E-06  1.97998547E-06 -8.69965484E-07  1.47167648E-02
  6.88970468E-06  0.00000000E+00  3.47339282E-02  2.16542334E-06  0.00000000E+00
  1.13124772E-01 -2.37900777E-06  0.00000000E+00  1.73203853E-06  0.00000000E+00
  0.00000000E+00  4.00699385E-06  1.29284483E-01  5.09267420E-06  0.00000000E+00
  0.00000000E+00  8.31031238E-09 -7.59106931E-03  0.00000000E+00  5.62881898E-01
  4.36036418E-06  0.00000000E+00  0.00000000E+00 -7.89937811E-03  9.27668602E-06
 -1.42713674E-01 -1.96348887E-02  4.37452015E-02 -7.85941612E-02  3.45270220E-02
  0.00000000E+00  1.42707556E-01  1.96302147E-02 -4.37479052E-02 -7.85872395E-02
 -3.45323864E-02  0.00000000E+00  3.83994923E-06  2.24965142E-06 -3.43494555E-06
 -1.97998547E-06  8.69965484E-07  1.47167648E-02  6.88970468E-06  0.00000000E+00
  3.47339282E-02  2.16542334E-06  0.00000000E+00  1.13124772E-01 -2.37900777E-06
  0.00000000E+00 -1.73203853E-06  0.00000000E+00  0.00000000E+00 -4.00699385E-06
 -1.29284483E-01 -5.09267420E-06  0.00000000E+00  0.00000000E+00 -8.31031238E-09
  7.59106931E-03  0.00000000E+00  5.62881898E-01  4.36036418E-06  0.00000000E+00
  0.00000000E+00 -7.89937811E-03  9.27668602E-06  1.42713674E-01  1.96348887E-02
 -4.37452015E-02 -7.85941612E-02  3.45270220E-02  0.00000000E+00 -1.42707556E-01
 -1.96302147E-02  4.37479052E-02 -7.85872395E-02 -3.45323864E-02  0.00000000E+00
  1.88091988E-01  8.02031117E-02 -7.79073418E-02 -2.11090939E-02 -1.39644907E-02
  1.76652785E-06  2.55286304E-01  0.00000000E+00  1.66518957E-06  6.68897985E-03
  0.00000000E+00 -1.01685663E-06 -3.88021880E-02  0.00000000E+00  2.01273832E-01
  0.00000000E+00  0.00000000E+00 -3.01115487E-02  1.64324595E-06  7.71443797E-02
  0.00000000E+00  0.00000000E+00 -3.90217894E-02 -6.96664825E-06  0.00000000E+00
 -1.20225361E-05  3.52621756E-01  0.00000000E+00  0.00000000E+00  1.64351415E-05
  4.05447442E-01  7.34918709E-02 -5.45894724E-03 -2.49738458E-02  3.02073640E-02
 -1.38130501E-02  0.00000000E+00  7.34892130E-02 -5.45714273E-03 -2.49726548E-02
 -3.02177968E-02 -1.38172667E-02  0.00000000E+00 -1.88091988E-01 -8.02031117E-02
  7.79073418E-02  2.11090939E-02  1.39644907E-02  1.76652785E-06  2.55286304E-01
  0.00000000E+00  1.66518957E-06  6.68897985E-03  0.00000000E+00 -1.01685663E-06
 -3.88021880E-02  0.00000000E+00 -2.01273832E-01  0.00000000E+00  0.00000000E+00
  3.01115487E-02 -1.64324595E-06 -7.71443797E-02  0.00000000E+00  0.00000000E+00
  3.90217894E-02  6.96664825E-06  0.00000000E+00 -1.20225361E-05  3.52621756E-01
  0.00000000E+00  0.00000000E+00  1.64351415E-05  4.05447442E-01 -7.34918709E-02
  5.45894724E-03  2.49738458E-02  3.02073640E-02 -1.38130501E-02  0.00000000E+00
 -7.34892130E-02  5.45714273E-03  2.49726548E-02 -3.02177968E-02 -1.38172667E-02
  0.00000000E+00  1.12800161E-01  7.28384934E-03 -1.37658625E-01 -4.51479352E-02
  6.68078796E-02 -4.28071694E-06  1.03807148E-01  0.00000000E+00 -2.16088268E-06
 -1.53388970E-02  0.00000000E+00  1.72011612E-07  1.66304200E-01  0.00000000E+00
 -3.70921425E-01  0.00000000E+00  0.00000000E+00  7.66403084E-02  1.00841341E-05
 -9.93930388E-02  0.00000000E+00  0.00000000E+00 -5.53586165E-02  9.88660466E-07
  0.00000000E+00  4.47611808E-06  3.82930958E-01  0.00000000E+00  0.00000000E+00
 -1.13497661E-05 -1.92598818E-01 -2.18353039E-01 -6.88924124E-03  1.22871572E-01
  1.07071072E-01 -1.71098035E-01  0.00000000E+00 -2.18364441E-01 -6.88835406E-03
  1.22875759E-01 -1.07063493E-01 -1.71072895E-01  0.00000000E+00 -1.12800161E-01
 -7.28384934E-03  1.37658625E-01  4.51479352E-02 -6.68078796E-02 -4.28071694E-06
  1.03807148E-01  0.00000000E+00 -2.16088268E-06 -1.53388970E-02  0.00000000E+00
  1.72011612E-07  1.66304200E-01  0.00000000E+00  3.70921425E-01  0.00000000E+00
  0.00000000E+00 -7.66403084E-02 -1.00841341E-05  9.93930388E-02  0.00000000E+00
  0.00000000E+00  5.53586165E-02 -9.88660466E-07  0.00000000E+00  4.47611808E-06
  3.82930958E-01  0.00000000E+00  0.00000000E+00 -1.13497661E-05 -1.92598818E-01
  2.18353039E-01  6.88924124E-03 -1.22871572E-01  1.07071072E-01 -1.71098035E-01
  0.00000000E+00  2.18364441E-01  6.88835406E-03 -1.22875759E-01 -1.07063493E-01
 -1.71072895E-01  0.00000000E+00 -1.38526271E-05  1.69070276E-06  1.26990009E-05
  6.38778316E-06 -7.06035691E-06  2.66937529E-01  5.19805430E-05  0.00000000E+00
  1.17819121E-01  4.41015315E-06  0.00000000E+00 -3.53750122E-01 -2.19250680E-05
  0.00000000E+00  1.11141421E-05  0.00000000E+00  0.00000000E+00 -8.31215415E-05
 -2.79702577E-01 -1.75872244E-05  0.00000000E+00  0.00000000E+00  2.84172114E-05
  1.28867999E-01  0.00000000E+00  3.55622946E-01  2.37980751E-06  0.00000000E+00
  0.00000000E+00  8.29794008E-02 -3.61702071E-05  2.67131660E-01  9.55039318E-02
 -1.56653584E-01  2.24556652E-01 -2.02417892E-02  0.00000000E+00 -2.67094291E-01
 -9.54806319E-02  1.56624035E-01  2.24495492E-01  2.01956485E-02  0.00000000E+00
  1.38526271E-05 -1.69070276E-06 -1.26990009E-05 -6.38778316E-06  7.06035691E-06
  2.66937529E-01  5.19805430E-05  0.00000000E+00  1.17819121E-01  4.41015315E-06
  0.00000000E+00 -3.53750122E-01 -2.19250680E-05  0.00000000E+00 -1.11141421E-05
  0.00000000E+00  0.00000000E+00  8.31215415E-05  2.79702577E-01  1.75872244E-05
  0.00000000E+00  0.00000000E+00 -2.84172114E-05 -1.28867999E-01  0.00000000E+00
  3.55622946E-01  2.37980751E-06  0.00000000E+00  0.00000000E+00  8.29794008E-02
 -3.61702071E-05 -2.67131660E-01 -9.55039318E-02  1.56653584E-01  2.24556652E-01
 -2.02417892E-02  0.00000000E+00  2.67094291E-01  9.54806319E-02 -1.56624035E-01
  2.24495492E-01  2.01956485E-02  0.00000000E+00  1.11285193E-01 -1.96201139E-02
 -1.06996378E-01 -4.50221705E-02  4.71077836E-02  3.00402055E-05 -3.41273447E-01
  0.00000000E+00  1.78764014E-05 -4.06791905E-02  0.00000000E+00 -4.66963598E-05
  1.41166225E-01  0.00000000E+00 -6.73134065E-02  0.00000000E+00  0.00000000E+00
  5.66924753E-01 -7.15263565E-05  1.02736704E-01  0.00000000E+00  0.00000000E+00
 -1.40928523E-01  2.41213630E-05  0.00000000E+00  5.19089982E-05  7.09471260E-02
  0.00000000E+00  0.00000000E+00  3.25169968E-05  2.13847721E-01 -5.16720183E-02
 -7.34177995E-02  7.12003584E-02 -2.33515312E-01  1.87240757E-01  0.00000000E+00
 -5.17443176E-02 -7.34459115E-02  7.12447578E-02  2.33581163E-01  1.87232586E-01
  0.00000000E+00 -1.11285193E-01  1.96201139E-02  1.06996378E-01  4.50221705E-02
 -4.71077836E-02  3.00402055E-05 -3.41273447E-01  0.00000000E+00  1.78764014E-05
 -4.06791905E-02  0.00000000E+00 -4.66963598E-05  1.41166225E-01  0.00000000E+00
  6.73134065E-02  0.00000000E+00  0.00000000E+00 -5.66924753E-01  7.15263565E-05
 -1.02736704E-01  0.00000000E+00  0.00000000E+00  1.40928523E-01 -2.41213630E-05
  0.00000000E+00  5.19089982E-05  7.09471260E-02  0.00000000E+00  0.00000000E+00
  3.25169968E-05  2.13847721E-01  5.16720183E-02  7.34177995E-02 -7.12003584E-02
 -2.33515312E-01  1.87240757E-01  0.00000000E+00  5.17443176E-02  7.34459115E-02
 -7.12447578E-02  2.33581163E-01  1.87232586E-01  0.00000000E+00 -2.67172230E-01
  1.77089424E-01  2.93091419E-01  9.99370788E-02 -1.10127906E-01 -1.89940538E-05
  1.60755736E-02  0.00000000E+00 -9.63716310E-06  1.31222585E-01  0.00000000E+00
  8.34224964E-06 -2.70154881E-01  0.00000000E+00 -3.77654977E-02  0.00000000E+00
  0.00000000E+00  2.74594520E-01  1.79528333E-05 -1.73782878E-01  0.00000000E+00
  0.00000000E+00  6.41925326E-02 -3.36226995E-06  0.00000000E+00  8.88017304E-07
  5.45125625E-01  0.00000000E+00  0.00000000E+00 -4.33721678E-05 -3.41815551E-01
  1.23558966E-01  1.25524063E-01 -1.92604277E-01  7.68995470E-02  3.22785874E-01
  0.00000000E+00  1.23560032E-01  1.25539485E-01 -1.92615781E-01 -7.68745291E-02
  3.22836460E-01  0.00000000E+00  2.67172230E-01 -1.77089424E-01 -2.93091419E-01
 -9.99370788E-02  1.10127906E-01 -1.89940538E-05  1.60755736E-02  0.00000000E+00
 -9.63716310E-06  1.31222585E-01  0.00000000E+00  8.34224964E-06 -2.70154881E-01
  0.00000000E+00  3.77654977E-02  0.00000000E+00  0.00000000E+00 -2.74594520E-01
 -1.79528333E-05  1.73782878E-01  0.00000000E+00  0.00000000E+00 -6.41925326E-02
  3.36226995E-06  0.00000000E+00  8.88017304E-07  5.45125625E-01  0.00000000E+00
  0.00000000E+00 -4.33721678E-05 -3.41815551E-01 -1.23558966E-01 -1.25524063E-01
  1.92604277E-01  7.68995470E-02  3.22785874E-01  0.00000000E+00 -1.23560032E-01
 -1.25539485E-01  1.92615781E-01 -7.68745291E-02  3.22836460E-01  0.00000000E+00
 -2.58490124E-05  1.92998072E-05  1.47866215E-05  3.26509484E-06 -1.01432788E-06
  6.90042916E-01 -9.27530708E-06  0.00000000E+00 -1.95107352E-01 -1.55613857E-06
  0.00000000E+00  7.99549698E-02 -6.69676983E-06  0.00000000E+00 -3.61280312E-05
  0.00000000E+00  0.00000000E+00 -1.72961642E-05 -2.72132983E-01  1.05986270E-05
  0.00000000E+00  0.00000000E+00  1.57641485E-05  2.75762536E-01  0.00000000E+00
 -1.66025485E-01  3.67157664E-05  0.00000000E+00  0.00000000E+00  4.49199765E-01
 -2.21753624E-05 -2.97863267E-01  3.90150369E-02  1.23401263E-01 -4.57287451E-02
  2.95146660E-01  0.00000000E+00  2.97859381E-01 -3.90115210E-02 -1.23403204E-01
 -4.57708006E-02 -2.95123609E-01  0.00000000E+00  2.58490124E-05 -1.92998072E-05
 -1.47866215E-05 -3.26509484E-06  1.01432788E-06  6.90042916E-01 -9.27530708E-06
  0.00000000E+00 -1.95107352E-01 -1.55613857E-06  0.00000000E+00  7.99549698E-02
 -6.69676983E-06  0.00000000E+00  3.61280312E-05  0.00000000E+00  0.00000000E+00
  1.72961642E-05  2.72132983E-01 -1.05986270E-05  0.00000000E+00  0.00000000E+00
 -1.57641485E-05 -2.75762536E-01  0.00000000E+00 -1.66025485E-01  3.67157664E-05
  0.00000000E+00  0.00000000E+00  4.49199765E-01 -2.21753624E-05  2.97863267E-01
 -3.90150369E-02 -1.23401263E-01 -4.57287451E-02  2.95146660E-01  0.00000000E+00
 -2.97859381E-01  3.90115210E-02  1.23403204E-01 -4.57708006E-02 -2.95123609E-01
  0.00000000E+00 -8.26911160E-05  7.61651505E-05  2.11992388E-05  9.03814175E-06
  4.81251017E-06 -3.72336484E-01 -1.18389758E-04  0.00000000E+00  3.73448896E-01
 -4.37658405E-06  0.00000000E+00 -1.10847563E-01 -7.48026619E-07  0.00000000E+00
 -1.44087887E-04  0.00000000E+00  0.00000000E+00 -1.45825014E-04 -1.67074935E-01
  1.02803997E-04  0.00000000E+00  0.00000000E+00  1.82377400E-05 -3.65060478E-01
  0.00000000E+00  1.56307171E-02  9.19163958E-05  0.00000000E+00  0.00000000E+00
  5.69070984E-01  1.17625577E-05  2.03241069E-01  2.50069542E-02 -1.15147958E-01
 -3.74774990E-01  4.30433791E-01  0.00000000E+00 -2.03185477E-01 -2.50282826E-02
  1.15136646E-01 -3.74778498E-01 -4.30385324E-01  0.00000000E+00  8.26911160E-05
 -7.61651505E-05 -2.11992388E-05 -9.03814175E-06 -4.81251017E-06 -3.72336484E-01
 -1.18389758E-04  0.00000000E+00  3.73448896E-01 -4.37658405E-06  0.00000000E+00
 -1.10847563E-01 -7.48026619E-07  0.00000000E+00  1.44087887E-04  0.00000000E+00
  0.00000000E+00  1.45825014E-04  1.67074935E-01 -1.02803997E-04  0.00000000E+00
  0.00000000E+00 -1.82377400E-05  3.65060478E-01  0.00000000E+00  1.56307171E-02
  9.19163958E-05  0.00000000E+00  0.00000000E+00  5.69070984E-01  1.17625577E-05
 -2.03241069E-01 -2.50069542E-02  1.15147958E-01 -3.74774990E-01  4.30433791E-01
  0.00000000E+00  2.03185477E-01  2.50282826E-02 -1.15136646E-01 -3.74778498E-01
 -4.30385324E-01  0.00000000E+00 -1.14803444E-01  1.06758926E-01 -2.64418466E-02
  7.43574314E-02  2.66047140E-02  6.16718361E-05 -4.98400019E-01  0.00000000E+00
 -7.99012224E-05  7.27579404E-03  0.00000000E+00  2.18423558E-05 -1.30590821E-02
  0.00000000E+00 -6.21898130E-01  0.00000000E+00  0.00000000E+00 -5.56647557E-01
  6.49090108E-05  6.31065301E-01  0.00000000E+00  0.00000000E+00  9.82966600E-02
  6.34006558E-05  0.00000000E+00  8.42087639E-07  2.98270657E-01  0.00000000E+00
  0.00000000E+00 -1.58142297E-04  1.55989993E-01  2.43273517E-01 -6.22440754E-02
 -4.36415588E-02 -4.56233222E-02  4.07182280E-02  0.00000000E+00  2.43349389E-01
 -6.22291065E-02 -4.36857129E-02  4.58071892E-02  4.09313614E-02  0.00000000E+00
  1.14803444E-01 -1.06758926E-01  2.64418466E-02 -7.43574314E-02 -2.66047140E-02
  6.16718361E-05 -4.98400019E-01  0.00000000E+00 -7.99012224E-05  7.27579404E-03
  0.00000000E+00  2.18423558E-05 -1.30590821E-02  0.00000000E+00  6.21898130E-01
  0.00000000E+00  0.00000000E+00  5.56647557E-01 -6.49090108E-05 -6.31065301E-01
  0.00000000E+00  0.00000000E+00 -9.82966600E-02 -6.34006558E-05  0.00000000E+00
  8.42087639E-07  2.98270657E-01  0.00000000E+00  0.00000000E+00 -1.58142297E-04
  1.55989993E-01 -2.43273517E-01  6.22440754E-02  4.36415588E-02 -4.56233222E-02
  4.07182280E-02  0.00000000E+00 -2.43349389E-01  6.22291065E-02  4.36857129E-02
  4.58071892E-02  4.09313614E-02  0.00000000E+00 -6.25362020E-01  6.40293234E-01
  1.55014522E-01 -1.28447188E-01  4.05131980E-02  2.34410793E-05  3.51165827E-01
  0.00000000E+00 -6.47285227E-06 -2.51816180E-01  0.00000000E+00 -9.06791776E-06
  1.06800868E-01  0.00000000E+00 -2.31721901E-01  0.00000000E+00  0.00000000E+00
  9.67736416E-02  4.84343428E-05  1.53483233E-01  0.00000000E+00  0.00000000E+00
  6.47353840E-02 -2.49786168E-05  0.00000000E+00 -3.15426170E-06 -2.59010048E-01
  0.00000000E+00  0.00000000E+00 -2.78387211E-05  3.98222618E-01 -2.55118152E-01
 -8.12280917E-02  1.37430888E-01  1.84053792E-01  1.86222247E-01  0.00000000E+00
 -2.55116125E-01 -8.12318599E-02  1.37445364E-01 -1.83952723E-01  1.86253596E-01
  0.00000000E+00  6.25362020E-01 -6.40293234E-01 -1.55014522E-01  1.28447188E-01
 -4.05131980E-02  2.34410793E-05  3.51165827E-01  0.00000000E+00 -6.47285227E-06
 -2.51816180E-01  0.00000000E+00 -9.06791776E-06  1.06800868E-01  0.00000000E+00
  2.31721901E-01  0.00000000E+00  0.00000000E+00 -9.67736416E-02 -4.84343428E-05
 -1.53483233E-01  0.00000000E+00  0.00000000E+00 -6.47353840E-02  2.49786168E-05
  0.00000000E+00 -3.15426170E-06 -2.59010048E-01  0.00000000E+00  0.00000000E+00
 -2.78387211E-05  3.98222618E-01  2.55118152E-01  8.12280917E-02 -1.37430888E-01
  1.84053792E-01  1.86222247E-01  0.00000000E+00  2.55116125E-01  8.12318599E-02
 -1.37445364E-01 -1.83952723E-01  1.86253596E-01  0.00000000E+00  4.10219563E-01
 -4.63538633E-01 -1.26979916E-01  5.80278132E-02 -7.07743946E-03  2.55269647E-06
  6.34616428E-01  0.00000000E+00  2.42585935E-05 -9.50056777E-02  0.00000000E+00
 -1.81682688E-05 -1.13211080E-01  0.00000000E+00 -3.28235402E-01  0.00000000E+00
  0.00000000E+00  2.18144922E-01  4.85925657E-05  6.03577834E-01  0.00000000E+00
  0.00000000E+00  3.50459789E-01 -6.90293920E-05  0.00000000E+00 -1.09198245E-05
 -2.53623378E-01  0.00000000E+00  0.00000000E+00  2.27873229E-05 -2.05484034E-01
 -6.33287712E-03  4.82117866E-02 -5.28658391E-02  1.06259702E-01  3.48369966E-01
  0.00000000E+00 -6.33457588E-03  4.81992741E-02 -5.28437991E-02 -1.06230331E-01
  3.48278885E-01  0.00000000E+00 -4.10219563E-01  4.63538633E-01  1.26979916E-01
 -5.80278132E-02  7.07743946E-03  2.55269647E-06  6.34616428E-01  0.00000000E+00
  2.42585935E-05 -9.50056777E-02  0.00000000E+00 -1.81682688E-05 -1.13211080E-01
  0.00000000E+00  3.28235402E-01  0.00000000E+00  0.00000000E+00 -2.18144922E-01
 -4.85925657E-05 -6.03577834E-01  0.00000000E+00  0.00000000E+00 -3.50459789E-01
  6.90293920E-05  0.00000000E+00 -1.09198245E-05 -2.53623378E-01  0.00000000E+00
  0.00000000E+00  2.27873229E-05 -2.05484034E-01  6.33287712E-03 -4.82117866E-02
  5.28658391E-02  1.06259702E-01  3.48369966E-01  0.00000000E+00  6.33457588E-03
 -4.81992741E-02  5.28437991E-02 -1.06230331E-01  3.48278885E-01  0.00000000E+00
  1.22250674E-05 -1.38292436E-05  8.49622602E-06  4.52180523E-06 -2.59036649E-06
  3.49666853E-01 -8.38855810E-05  0.00000000E+00  1.16135179E-01  2.80345916E-05
  0.00000000E+00 -1.63970535E-01  9.41309316E-07  0.00000000E+00  4.01057366E-05
  0.00000000E+00  0.00000000E+00  1.68881726E-05  8.23916028E-01 -5.75641452E-05
  0.00000000E+00  0.00000000E+00 -4.64035124E-05 -6.18694498E-01  0.00000000E+00
 -1.16872518E-01  2.49453816E-05  0.00000000E+00  0.00000000E+00 -7.13604722E-02
  4.79494245E-06 -5.52062539E-02  3.32729979E-02 -1.16693353E-01  4.34967630E-01
  3.98213985E-01  0.00000000E+00  5.52152199E-02 -3.32614118E-02  1.16680901E-01
  4.34993312E-01 -3.98289433E-01  0.00000000E+00 -1.22250674E-05  1.38292436E-05
 -8.49622602E-06 -4.52180523E-06  2.59036649E-06  3.49666853E-01 -8.38855810E-05
  0.00000000E+00  1.16135179E-01  2.80345916E-05  0.00000000E+00 -1.63970535E-01
  9.41309316E-07  0.00000000E+00 -4.01057366E-05  0.00000000E+00  0.00000000E+00
 -1.68881726E-05 -8.23916028E-01  5.75641452E-05  0.00000000E+00  0.00000000E+00
  4.64035124E-05  6.18694498E-01  0.00000000E+00 -1.16872518E-01  2.49453816E-05
  0.00000000E+00  0.00000000E+00 -7.13604722E-02  4.79494245E-06  5.52062539E-02
 -3.32729979E-02  1.16693353E-01  4.34967630E-01  3.98213985E-01  0.00000000E+00
 -5.52152199E-02  3.32614118E-02 -1.16680901E-01  4.34993312E-01 -3.98289433E-01
  0.00000000E+00  1.41574073E-01 -2.29179842E-01  3.67405213E-02 -3.32829128E-02
 -4.32884612E-02 -2.63580037E-05 -2.53266597E-01  0.00000000E+00  2.53214361E-05
 -2.34068200E-01  0.00000000E+00 -3.37325861E-05 -1.82475904E-01  0.00000000E+00
  1.48930645E-02  0.00000000E+00  0.00000000E+00 -5.27886081E-01  4.48004656E-06
 -4.99983337E-01  0.00000000E+00  0.00000000E+00  9.69514937E-01  6.95903341E-06
  0.00000000E+00 -9.31108836E-06  2.19896317E-01  0.00000000E+00  0.00000000E+00
 -1.08948705E-05  3.82100352E-01 -5.70129822E-01  3.47193282E-01  9.81098360E-02
 -3.52023093E-01  3.16683398E-01  0.00000000E+00 -5.70023945E-01  3.47106887E-01
  9.81218853E-02  3.52072535E-01  3.16727219E-01  0.00000000E+00 -1.41574073E-01
  2.29179842E-01 -3.67405213E-02  3.32829128E-02  4.32884612E-02 -2.63580037E-05
 -2.53266597E-01  0.00000000E+00  2.53214361E-05 -2.34068200E-01  0.00000000E+00
 -3.37325861E-05 -1.82475904E-01  0.00000000E+00 -1.48930645E-02  0.00000000E+00
  0.00000000E+00  5.27886081E-01 -4.48004656E-06  4.99983337E-01  0.00000000E+00
  0.00000000E+00 -9.69514937E-01 -6.95903341E-06  0.00000000E+00 -9.31108836E-06
  2.19896317E-01  0.00000000E+00  0.00000000E+00 -1.08948705E-05  3.82100352E-01
  5.70129822E-01 -3.47193282E-01 -9.81098360E-02 -3.52023093E-01  3.16683398E-01
  0.00000000E+00  5.70023945E-01 -3.47106887E-01 -9.81218853E-02  3.52072535E-01
  3.16727219E-01  0.00000000E+00 -1.26385048E-05  2.06841585E-05 -7.00491229E-06
  3.78099363E-06  5.78642056E-06 -4.11006527E-01  1.40990807E-05  0.00000000E+00
  8.44013643E-01  1.60078201E-05  0.00000000E+00 -4.97971223E-01  1.35177418E-05
  0.00000000E+00  7.34421702E-07  0.00000000E+00  0.00000000E+00  3.37326146E-05
 -1.23699880E-02  2.73810523E-05  0.00000000E+00  0.00000000E+00 -5.27474901E-05
  3.98675513E-01  0.00000000E+00 -1.88551471E-01 -2.48904466E-06  0.00000000E+00
  0.00000000E+00 -6.51476628E-02 -2.28886780E-05 -7.33792603E-01  6.52043071E-01
 -2.48097838E-01  8.54245299E-02 -7.83598986E-02  0.00000000E+00  7.33864556E-01
 -6.52074876E-01  2.48073550E-01  8.53668880E-02  7.83117173E-02  0.00000000E+00
  1.26385048E-05 -2.06841585E-05  7.00491229E-06 -3.78099363E-06 -5.78642056E-06
 -4.11006527E-01  1.40990807E-05  0.00000000E+00  8.44013643E-01  1.60078201E-05
  0.00000000E+00 -4.97971223E-01  1.35177418E-05  0.00000000E+00 -7.34421702E-07
  0.00000000E+00  0.00000000E+00 -3.37326146E-05  1.23699880E-02 -2.73810523E-05
  0.00000000E+00  0.00000000E+00  5.27474901E-05 -3.98675513E-01  0.00000000E+00
 -1.88551471E-01 -2.48904466E-06  0.00000000E+00  0.00000000E+00 -6.51476628E-02
 -2.28886780E-05  7.33792603E-01 -6.52043071E-01  2.48097838E-01  8.54245299E-02
 -7.83598986E-02  0.00000000E+00 -7.33864556E-01  6.52074876E-01 -2.48073550E-01
  8.53668880E-02  7.83117173E-02  0.00000000E+00  1.44344497E-01 -2.80837120E-01
  3.49683220E-01  5.16392078E-01 -9.59399080E-02 -2.41354578E-06 -3.83535319E-01
  0.00000000E+00  1.93722604E-05  8.76781277E-01  0.00000000E+00  5.72432039E-07
 -3.41162002E-01  0.00000000E+00 -2.89524589E-01  0.00000000E+00  0.00000000E+00
  1.34579377E-01 -3.75101441E-05  2.43153538E-01  0.00000000E+00  0.00000000E+00
 -6.78044620E-01  3.49589964E-05  0.00000000E+00  4.51346436E-06 -3.11423826E-01
  0.00000000E+00  0.00000000E+00  2.55346449E-05  6.95423582E-01 -6.24058997E-01
  5.73349660E-01 -4.36486739E-01  4.86074027E-01 -1.00185004E-01  0.00000000E+00
 -6.24096917E-01  5.73369823E-01 -4.36477097E-01 -4.86080363E-01 -1.00147545E-01
  0.00000000E+00 -1.44344497E-01  2.80837120E-01 -3.49683220E-01 -5.16392078E-01
  9.59399080E-02 -2.41354578E-06 -3.83535319E-01  0.00000000E+00  1.93722604E-05
  8.76781277E-01  0.00000000E+00  5.72432039E-07 -3.41162002E-01  0.00000000E+00
  2.89524589E-01  0.00000000E+00  0.00000000E+00 -1.34579377E-01  3.75101441E-05
 -2.43153538E-01  0.00000000E+00  0.00000000E+00  6.78044620E-01 -3.49589964E-05
  0.00000000E+00  4.51346436E-06 -3.11423826E-01  0.00000000E+00  0.00000000E+00
  2.55346449E-05  6.95423582E-01  6.24058997E-01 -5.73349660E-01  4.36486739E-01
  4.86074027E-01 -1.00185004E-01  0.00000000E+00  6.24096917E-01 -5.73369823E-01
  4.36477097E-01 -4.86080363E-01 -1.00147545E-01  0.00000000E+00  4.61498127E-01
 -9.87272384E-01  2.14431224E+00 -3.09362398E-01 -6.09420002E-02 -7.73576887E-06
 -1.06007386E-01  0.00000000E+00  2.28436657E-05 -5.59451692E-01  0.00000000E+00
  1.28687810E-05  2.09694377E-01  0.00000000E+00 -2.48503568E-01  0.00000000E+00
  0.00000000E+00 -1.55961295E-01 -1.15443050E-05 -3.23055354E-01  0.00000000E+00
  0.00000000E+00 -3.09441693E-01  1.75437809E-05  0.00000000E+00 -3.39443434E-06
  1.80551602E-01  0.00000000E+00  0.00000000E+00  1.22295223E-06  4.09172513E-01
  8.30205225E-02 -6.44589830E-01  3.46133114E-01  3.52116245E-01  1.31244026E-01
  0.00000000E+00  8.30181718E-02 -6.44576039E-01  3.46172237E-01 -3.52105778E-01
  1.31276243E-01  0.00000000E+00 -4.61498127E-01  9.87272384E-01 -2.14431224E+00
  3.09362398E-01  6.09420002E-02 -7.73576887E-06 -1.06007386E-01  0.00000000E+00
  2.28436657E-05 -5.59451692E-01  0.00000000E+00  1.28687810E-05  2.09694377E-01
  0.00000000E+00  2.48503568E-01  0.00000000E+00  0.00000000E+00  1.55961295E-01
  1.15443050E-05  3.23055354E-01  0.00000000E+00  0.00000000E+00  3.09441693E-01
 -1.75437809E-05  0.00000000E+00 -3.39443434E-06  1.80551602E-01  0.00000000E+00
  0.00000000E+00  1.22295223E-06  4.09172513E-01 -8.30205225E-02  6.44589830E-01
 -3.46133114E-01  3.52116245E-01  1.31244026E-01  0.00000000E+00 -8.30181718E-02
  6.44576039E-01 -3.46172237E-01 -3.52105778E-01  1.31276243E-01  0.00000000E+00
  4.27212837E-06 -1.05961409E-05  5.36044542E-05 -1.82733975E-06  1.74851490E-05
 -1.69229820E-01 -6.45006500E-06  0.00000000E+00 -8.07211657E-01  2.45852261E-05
  0.00000000E+00 -2.37914472E+00 -7.72113407E-05  0.00000000E+00 -3.91856990E-06
  0.00000000E+00  0.00000000E+00  1.32065985E-05  1.02266469E-01  1.94422943E-05
  0.00000000E+00  0.00000000E+00 -1.04591789E-04 -1.03465221E+00  0.00000000E+00
  2.04319551E-01 -8.53091853E-06  0.00000000E+00  0.00000000E+00  1.39902416E-02
  2.94607504E-06  1.40634473E-01  9.92716167E-01  2.39627010E+00 -3.02112389E-01
 -2.07402083E-01  0.00000000E+00 -1.40627970E-01 -9.92705749E-01 -2.39610453E+00
 -3.02110857E-01  2.07390408E-01  0.00000000E+00 -4.27212837E-06  1.05961409E-05
 -5.36044542E-05  1.82733975E-06 -1.74851490E-05 -1.69229820E-01 -6.45006500E-06
  0.00000000E+00 -8.07211657E-01  2.45852261E-05  0.00000000E+00 -2.37914472E+00
 -7.72113407E-05  0.00000000E+00  3.91856990E-06  0.00000000E+00  0.00000000E+00
 -1.32065985E-05 -1.02266469E-01 -1.94422943E-05  0.00000000E+00  0.00000000E+00
  1.04591789E-04  1.03465221E+00  0.00000000E+00  2.04319551E-01 -8.53091853E-06
  0.00000000E+00  0.00000000E+00  1.39902416E-02  2.94607504E-06 -1.40634473E-01
 -9.92716167E-01 -2.39627010E+00 -3.02112389E-01 -2.07402083E-01  0.00000000E+00
  1.40627970E-01  9.92705749E-01  2.39610453E+00 -3.02110857E-01  2.07390408E-01
  0.00000000E+00  3.81599708E-02 -1.00609927E-01 -1.80348424E-01  7.37766333E-01
  8.49050453E-01 -8.32435572E-06  7.49201501E-02  0.00000000E+00 -3.04323500E-05
  5.43509175E-01  0.00000000E+00 -4.67137704E-05  3.41056799E+00  0.00000000E+00
 -1.91572069E-02  0.00000000E+00  0.00000000E+00 -2.19289047E-01  7.13003230E-06
 -8.70404616E-01  0.00000000E+00  0.00000000E+00  1.19263685E+00 -6.87483901E-05
  0.00000000E+00 -2.78754942E-07 -1.11967580E-02  0.00000000E+00  0.00000000E+00
  1.59837989E-05  3.12023914E-01 -2.01291502E-01 -1.15433626E+00 -2.44369797E+00
  2.93274348E-01  3.82550807E-01  0.00000000E+00 -2.01300036E-01 -1.15440339E+00
 -2.44391974E+00 -2.93260934E-01  3.82586516E-01  0.00000000E+00 -3.81599708E-02
  1.00609927E-01  1.80348424E-01 -7.37766333E-01 -8.49050453E-01 -8.32435572E-06
  7.49201501E-02  0.00000000E+00 -3.04323500E-05  5.43509175E-01  0.00000000E+00
 -4.67137704E-05  3.41056799E+00  0.00000000E+00  1.91572069E-02  0.00000000E+00
  0.00000000E+00  2.19289047E-01 -7.13003230E-06  8.70404616E-01  0.00000000E+00
  0.00000000E+00 -1.19263685E+00  6.87483901E-05  0.00000000E+00 -2.78754942E-07
 -1.11967580E-02  0.00000000E+00  0.00000000E+00  1.59837989E-05  3.12023914E-01
  2.01291502E-01  1.15433626E+00  2.44369797E+00  2.93274348E-01  3.82550807E-01
  0.00000000E+00  2.01300036E-01  1.15440339E+00  2.44391974E+00 -2.93260934E-01
  3.82586516E-01  0.00000000E+00 -3.06488996E-06  8.13486049E-06 -1.33816909E-04
  1.60338968E-04  3.43305331E-05 -1.92915072E-01 -1.98286301E-05  0.00000000E+00
  4.91729590E+00  2.02558289E-04  0.00000000E+00 -1.66148600E+00 -1.47944715E-04
  0.00000000E+00 -4.79145451E-06  0.00000000E+00  0.00000000E+00  1.03273985E-05
  1.98040798E-01 -8.67952653E-05  0.00000000E+00  0.00000000E+00  2.49195789E-04
  2.34994389E+00  0.00000000E+00 -5.00213748E-01 -3.64829404E-06  0.00000000E+00
  0.00000000E+00 -4.66730358E-02  4.61840167E-05 -1.82256793E-01 -4.04472432E+00
  2.37589788E+00  1.00685311E+00  4.77654615E-01  0.00000000E+00  1.82243081E-01
  4.04429743E+00 -2.37559886E+00  1.00671745E+00 -4.77611129E-01  0.00000000E+00
  3.06488996E-06 -8.13486049E-06  1.33816909E-04 -1.60338968E-04 -3.43305331E-05
 -1.92915072E-01 -1.98286301E-05  0.00000000E+00  4.91729590E+00  2.02558289E-04
  0.00000000E+00 -1.66148600E+00 -1.47944715E-04  0.00000000E+00  4.79145451E-06
  0.00000000E+00  0.00000000E+00 -1.03273985E-05 -1.98040798E-01  8.67952653E-05
  0.00000000E+00  0.00000000E+00 -2.49195789E-04 -2.34994389E+00  0.00000000E+00
 -5.00213748E-01 -3.64829404E-06  0.00000000E+00  0.00000000E+00 -4.66730358E-02
  4.61840167E-05  1.82256793E-01  4.04472432E+00 -2.37589788E+00  1.00685311E+00
  4.77654615E-01  0.00000000E+00 -1.82243081E-01 -4.04429743E+00  2.37559886E+00
  1.00671745E+00 -4.77611129E-01  0.00000000E+00 -5.90635080E-03  8.46515382E-03
 -1.63116778E+00  3.96211648E+00  2.85010259E-01 -3.53196404E-06 -2.51550872E-01
  0.00000000E+00 -3.33243632E-04  5.98609466E+00  0.00000000E+00  1.67882511E-04
 -3.07649530E+00  0.00000000E+00 -1.18654378E-01  0.00000000E+00  0.00000000E+00
  4.73712262E-02 -3.26815748E-05 -1.67228234E+00  0.00000000E+00  0.00000000E+00
  2.53283506E+00 -2.23575853E-04  0.00000000E+00  2.00270517E-05 -3.18928246E-01
  0.00000000E+00  0.00000000E+00  5.32276771E-05  7.86759937E-01 -2.96467870E-01
 -4.60776855E+00  2.64816138E+00  1.02636538E+00  8.71176684E-01  0.00000000E+00
 -2.96512515E-01 -4.60839123E+00  2.64864687E+00 -1.02644883E+00  8.71314823E-01
  0.00000000E+00  5.90635080E-03 -8.46515382E-03  1.63116778E+00 -3.96211648E+00
 -2.85010259E-01 -3.53196404E-06 -2.51550872E-01  0.00000000E+00 -3.33243632E-04
  5.98609466E+00  0.00000000E+00  1.67882511E-04 -3.07649530E+00  0.00000000E+00
  1.18654378E-01  0.00000000E+00  0.00000000E+00 -4.73712262E-02  3.26815748E-05
  1.67228234E+00  0.00000000E+00  0.00000000E+00 -2.53283506E+00  2.23575853E-04
  0.00000000E+00  2.00270517E-05 -3.18928246E-01  0.00000000E+00  0.00000000E+00
  5.32276771E-05  7.86759937E-01  2.96467870E-01  4.60776855E+00 -2.64816138E+00
  1.02636538E+00  8.71176684E-01  0.00000000E+00  2.96512515E-01  4.60839123E+00
 -2.64864687E+00 -1.02644883E+00  8.71314823E-01  0.00000000E+00  6.02730670E-02
 -1.61985976E-01  8.82924689E-01 -6.06266449E-01  2.15917166E+01  5.92946043E-06
  5.02859356E-03  0.00000000E+00 -1.07583062E-05 -2.08463079E+00  0.00000000E+00
  1.17134803E-04 -6.65500640E+00  0.00000000E+00  1.80724810E-01  0.00000000E+00
  0.00000000E+00  8.74370168E-02 -3.06033906E-06 -7.50776481E-01  0.00000000E+00
  0.00000000E+00 -9.78707879E-01  1.84453217E-05  0.00000000E+00 -1.96988813E-06
  1.00051043E-01  0.00000000E+00  0.00000000E+00 -4.28880048E-06 -3.26462868E-02
  7.95146217E-02  1.11903312E-01 -1.43788608E+00 -1.04094095E-01 -5.59199145E-02
  0.00000000E+00  7.95080235E-02  1.11951962E-01 -1.43771754E+00  1.04089548E-01
 -5.59271758E-02  0.00000000E+00 -6.02730670E-02  1.61985976E-01 -8.82924689E-01
  6.06266449E-01 -2.15917166E+01  5.92946043E-06  5.02859356E-03  0.00000000E+00
 -1.07583062E-05 -2.08463079E+00  0.00000000E+00  1.17134803E-04 -6.65500640E+00
  0.00000000E+00 -1.80724810E-01  0.00000000E+00  0.00000000E+00 -8.74370168E-02
  3.06033906E-06  7.50776481E-01  0.00000000E+00  0.00000000E+00  9.78707879E-01
 -1.84453217E-05  0.00000000E+00 -1.96988813E-06  1.00051043E-01  0.00000000E+00
  0.00000000E+00 -4.28880048E-06 -3.26462868E-02 -7.95146217E-02 -1.11903312E-01
  1.43788608E+00 -1.04094095E-01 -5.59199145E-02  0.00000000E+00 -7.95080235E-02
 -1.11951962E-01  1.43771754E+00  1.04089548E-01 -5.59271758E-02  0.00000000E+00
  4.00362286E-02 -1.10225408E-01 -3.64405647E+00  3.93810331E+01 -2.12577044E+00
  2.94559295E-06  4.45187984E-01  0.00000000E+00 -7.09212723E-06 -2.64579355E+01
  0.00000000E+00 -4.09623922E-06 -1.37453279E+00  0.00000000E+00 -3.69840331E-01
  0.00000000E+00  0.00000000E+00 -4.93141295E-01  9.67630051E-07 -4.29433893E+00
  0.00000000E+00  0.00000000E+00 -7.91265519E+00 -1.77672723E-05  0.00000000E+00
 -1.74378524E-06  7.85318042E-01  0.00000000E+00  0.00000000E+00  1.32916377E-05
  8.23406616E-01  2.44006291E-01 -1.29581790E-01  7.78549115E-01  4.87674360E-02
  3.56830649E-02  0.00000000E+00  2.44006309E-01 -1.29615246E-01  7.78581734E-01
 -4.87977345E-02  3.56321451E-02  0.00000000E+00 -4.00362286E-02  1.10225408E-01
  3.64405647E+00 -3.93810331E+01  2.12577044E+00  2.94559295E-06  4.45187984E-01
  0.00000000E+00 -7.09212723E-06 -2.64579355E+01  0.00000000E+00 -4.09623922E-06
 -1.37453279E+00  0.00000000E+00  3.69840331E-01  0.00000000E+00  0.00000000E+00
  4.93141295E-01 -9.67630051E-07  4.29433893E+00  0.00000000E+00  0.00000000E+00
  7.91265519E+00  1.77672723E-05  0.00000000E+00 -1.74378524E-06  7.85318042E-01
  0.00000000E+00  0.00000000E+00  1.32916377E-05  8.23406616E-01 -2.44006291E-01
  1.29581790E-01 -7.78549115E-01  4.87674360E-02  3.56830649E-02  0.00000000E+00
 -2.44006309E-01  1.29615246E-01 -7.78581734E-01 -4.87977345E-02  3.56321451E-02
  0.00000000E+00
Total SCF Density                          R   N=        3741
  4.55382127E-01  6.08863566E-01  8.26408521E-01 -3.22524309E-02 -9.43877152E-02
  2.15536653E-01 -6.37290202E-02 -1.37315934E-01  2.20674866E-01  2.35033557E-01
  3.05813611E-03 -8.00146899E-03  4.94359072E-02  5.38136534E-02  1.44946624E-02
  2.92571917E-07  6.45037676E-07 -1.18123994E-06 -5.38340553E-07 -1.01186568E-06
  2.18935199E-01  1.87381658E-03  4.32743708E-03 -1.32590476E-02  2.05732232E-02
  2.22395235E-02 -3.13662304E-07  2.40904609E-01  2.30960009E-35  5.33385199E-35
 -1.63428072E-34  2.53585606E-34  2.74125268E-34 -4.27764805E-34  2.96937918E-33
  1.69096849E-01 -3.99357240E-08  5.00261826E-09 -3.19753720E-07  2.26352826E-07
 -5.40568334E-07  1.49746027E-01  1.92629106E-07 -7.87722358E-34  1.02430225E-01
 -8.04181381E-03 -9.47968653E-03 -8.31804694E-03  1.24455619E-02  1.36162714E-02
  3.90628929E-07  1.52780302E-01  3.74845367E-33  5.22013916E-07  9.79448112E-02
 -9.91229301E-35 -1.16846168E-34 -1.02527220E-34  1.53402951E-34  1.67834559E-34
 -2.92572630E-34  1.88316224E-33  1.52055345E-01 -2.00124241E-34  1.20726199E-33
  1.36731277E-01  4.78433861E-07  8.04957935E-07 -8.01686010E-07 -5.49554785E-07
 -4.46118413E-07  7.95816805E-02  4.24725499E-07 -4.71913566E-34  5.45964258E-02
  5.84917019E-07 -4.24354331E-34  3.23985111E-02 -4.00485745E-03 -6.53818859E-03
  3.89479909E-03  1.12795219E-02  6.43129059E-03  6.34814903E-07  5.38428130E-02
  2.24564673E-33  5.34971404E-07  3.46005794E-02  2.01933147E-33  3.17333105E-07
  1.24653610E-02 -4.93646140E-35 -8.05909691E-35  4.80086716E-35  1.39031916E-34
  7.92726485E-35 -1.55480806E-34  6.63663079E-34  9.10942536E-02 -1.06665236E-34
  4.26483926E-34  8.19138161E-02 -6.32970910E-35  1.53646817E-34  4.90734339E-02
  5.84013201E-04  2.32337468E-03 -6.46076604E-03 -6.46412234E-03 -1.43994115E-03
  4.06316905E-08  9.84949200E-04 -1.84444532E-41  1.47078489E-08  6.12912075E-04
 -1.65856296E-41  1.92172977E-08  5.14508660E-06 -9.93622122E-42  1.97642022E-04
 -2.83803015E-36 -1.20443921E-35  3.50281535E-35  3.17443604E-35  5.47631668E-36
  1.19255884E-34 -2.78093101E-35 -2.50986058E-08  8.21736077E-35 -1.75471662E-35
 -2.25691797E-08  5.61193642E-35 -5.06341241E-36 -1.35208833E-08 -1.13188558E-36
  3.72532082E-15  1.24447505E-35  4.47536330E-35 -1.14763080E-34 -1.35651651E-34
 -4.02739686E-35 -1.89100424E-35 -1.24226826E-34 -6.92042144E-03 -1.30304891E-35
 -7.88349271E-35 -6.22298451E-03 -8.89836099E-36 -3.16718028E-35 -3.72810392E-03
  3.13034208E-36  1.02718017E-09  2.83223686E-04  1.89717917E-06  3.93337542E-04
 -1.87963488E-03 -1.90761785E-04  7.73386072E-04  5.74756847E-07  1.17845062E-02
  1.70601690E-34  4.11615946E-07  7.45746439E-03  1.53408529E-34  2.45639957E-07
  2.57844140E-03  9.19049274E-35  8.83613697E-05 -1.57837071E-36 -5.36642982E-36
  5.88420384E-04  3.30996087E-08  1.22323834E-07 -3.34362726E-07 -3.60542381E-07
 -1.56389151E-07  9.67529382E-03 -2.94221009E-07  3.58506082E-35  6.66678612E-03
 -1.28751491E-07  3.22376002E-35  4.55299023E-03 -5.00553684E-08  1.93131003E-35
  7.15159537E-09  9.08214796E-36 -1.43969198E-36  1.58288979E-08  7.36836705E-04
 -1.01935715E-03 -6.91296466E-05 -5.22038191E-03 -5.50344988E-03 -1.55154424E-03
 -5.09931524E-08 -2.13772950E-03  3.69242981E-42 -5.01949006E-08 -1.33201914E-03
  3.32030840E-42 -4.60764899E-08 -6.59449109E-04  1.98915084E-42  1.58618687E-04
 -5.47922585E-49 -1.51115592E-43 -6.30503470E-05 -1.59178111E-09  1.80739971E-04
  6.08907741E-36 -5.59309502E-37  3.52046657E-35  3.72499844E-35  1.03682593E-35
  4.85189537E-35  1.22954048E-35  5.02453716E-09  3.40677485E-35  7.37335231E-36
  4.51816658E-09  3.62333657E-35  3.86914945E-36  2.70677109E-09 -1.07448475E-36
 -7.45778990E-16 -2.05633132E-10  3.21145373E-37  7.69518788E-36 -1.21009552E-36
  1.49298901E-16 -1.45664018E-35 -7.12775727E-36 -4.92024079E-35 -5.10172590E-35
 -1.52261826E-35 -7.69091897E-36 -3.35925827E-35 -8.35949452E-03 -5.40037369E-36
 -2.27539298E-35 -7.51702846E-03 -5.74446399E-36 -9.87706837E-36 -4.50334775E-03
  1.46482176E-36  1.24077804E-09  3.42118883E-04 -1.25484868E-36 -1.21997984E-36
  1.76076498E-36 -2.48393693E-10  4.13261093E-04 -5.83818641E-04  4.58523229E-04
 -5.05017251E-03 -5.39323596E-03 -1.45206099E-03 -8.06231757E-08 -9.77422965E-04
  2.06077424E-34 -6.66904100E-08 -4.61194127E-04  1.85309035E-34  4.25417432E-09
 -3.40904583E-04  1.11016079E-34  1.55894871E-04 -3.05875365E-41 -8.43388056E-36
 -7.40909137E-06  1.26022561E-08  1.70203884E-04 -1.20510525E-36  1.24231262E-36
  1.94011990E-04  4.53193753E-08  8.25258599E-08 -1.30161826E-07 -4.46282563E-08
  1.41087476E-08  3.93629231E-03  7.62979093E-07  4.33064655E-35  2.76387378E-03
  5.51335614E-07  3.89420596E-35  2.93958238E-03  1.77945649E-07  2.33296491E-35
  1.85811379E-09 -6.42786611E-42 -1.77235114E-36  5.11394440E-08  6.24309181E-04
 -2.08059802E-08  8.95599750E-36 -1.42018334E-36  8.90381825E-09  7.26590057E-04
  2.61501016E-37  3.88447691E-37 -3.65918345E-37  1.41975140E-36  1.00312706E-36
 -3.85031629E-36  1.14108425E-35 -3.68719586E-03 -2.62514478E-36  7.18730311E-36
 -3.31560194E-03 -1.22351160E-36  2.49078109E-36 -1.98633125E-03  5.44011856E-38
  5.47280898E-10  1.50901388E-04 -3.14016547E-36 -8.99356430E-37 -5.75648153E-38
 -1.09561194E-10  1.82280709E-04 -4.48178536E-36 -9.36985018E-37  8.04001576E-05
  1.07561186E-08  1.86081650E-08 -1.93567386E-08 -2.06583991E-08  5.15777868E-09
 -1.74661790E-03  4.71569327E-08  2.23665786E-35 -1.19085450E-03  2.76146798E-08
  2.01124850E-35 -5.55029668E-04  3.68307297E-09  1.20491115E-35  4.26818005E-10
 -6.57603484E-37 -8.11096210E-37 -2.10475327E-09 -5.33510291E-05 -1.62849695E-10
  4.07761435E-38 -1.11220412E-36  1.59362489E-09  3.30828834E-06 -4.52939737E-37
  1.57713363E-05 -4.33019965E-05 -6.43221574E-05  6.05909077E-05 -2.35125729E-04
 -1.66121156E-04  3.89048589E-08 -1.88967742E-03 -7.64059822E-35  2.25788831E-08
 -1.19024455E-03 -6.87058220E-35  9.27968592E-09 -4.12484909E-04 -4.11607074E-35
 -9.00889578E-06  2.31405412E-37  4.11824541E-36 -9.60259057E-05  3.90968202E-09
  9.53295888E-06 -4.25247405E-38  4.00478655E-36 -1.95032884E-06 -4.96589623E-09
  1.55669870E-36 -6.32080538E-10  1.81089271E-05  1.46399156E-35  8.76152751E-36
  4.29692432E-35  5.10466969E-35  1.56649469E-35  1.11349258E-35  4.97848671E-35
 -1.62320238E-03  7.55782818E-36  3.06988973E-35 -1.45961678E-03  2.81661024E-36
  1.20976257E-35 -8.74436220E-04 -1.12831721E-36  2.40927710E-10  6.64308332E-05
  5.94465642E-37 -2.19604606E-37 -1.51935241E-36 -4.82317721E-11  8.02448507E-05
 -3.20550027E-36 -7.50430187E-37  3.53943029E-05 -3.31850124E-37  2.75504759E-37
  1.55815202E-05 -1.87690166E-36 -7.29004571E-37 -7.43528851E-36 -5.68190854E-36
 -7.79277153E-37 -4.27845151E-35  1.14949425E-35 -8.45644638E-08 -2.93866799E-35
  7.34449877E-36 -7.60420956E-08 -1.81494114E-35  2.31388930E-36 -4.55557674E-08
  2.71360532E-37  1.25516836E-14  3.46086714E-09  6.31144252E-37 -2.66611855E-36
  1.43152455E-37 -2.51274517E-15  4.18054018E-09  2.14516331E-37 -1.89829364E-36
  1.84394767E-09  2.81557492E-37 -1.13165139E-37  8.11755156E-10  4.22902531E-14
  5.46101519E-08  4.02480286E-08  1.24704116E-07  1.41084579E-07  4.62420882E-08
 -3.22679108E-04  1.82166840E-07  1.03014281E-35 -2.05699497E-04  1.25971288E-07
  9.26325481E-36  1.99103121E-04  4.30995186E-08  5.54948780E-36 -4.20385036E-09
  9.88318291E-37 -5.78440691E-37  7.79776972E-09  8.01816103E-05 -8.24526165E-09
  1.62370220E-36 -7.66792453E-37 -1.42326365E-09  1.31726875E-04 -2.02896575E-37
  9.85337271E-06 -1.42239698E-09 -2.27434188E-37 -1.73716084E-37  2.93159771E-05
  8.91527540E-04  4.64140068E-04  2.95589541E-03  2.95648882E-03  7.37441818E-04
 -1.56805805E-07 -1.17488093E-04 -4.90076639E-35 -1.00768145E-07 -1.17649353E-04
 -4.40686938E-35 -5.33244246E-08  5.58580568E-05 -2.64009448E-35 -9.10251886E-05
  4.91933656E-37  3.79111953E-37 -2.56962520E-05 -8.52997841E-09 -8.34166253E-05
  5.70618764E-37  1.68741471E-36 -8.48243134E-05 -4.93377241E-10  1.05416441E-36
  1.09655256E-09  2.39488886E-06  1.10736611E-36 -1.25525030E-37  2.92388781E-09
  4.65209247E-05 -1.80955051E-02 -3.79916326E-02  5.71509184E-02  6.83978298E-02
  1.97821419E-02  9.99358500E-02  6.18709114E-02  5.67360758E-34  6.84371421E-02
  3.94884095E-02  3.53018066E-34  3.80836569E-02  1.58540404E-02  1.21007356E-34
 -1.54790349E-03  6.31751260E-35 -7.57515016E-35  2.68145265E-03  4.94086574E-03
 -2.02403409E-03  4.46491102E-35 -2.76539329E-35 -1.66811190E-03  2.56089671E-03
  1.31206160E-36 -7.56828677E-04 -4.93560416E-04  2.96214670E-35 -1.97703696E-35
  1.29948545E-05  7.74644496E-04  7.96735393E-02 -2.30316128E-02 -4.73260024E-02
  6.82100150E-02  8.40641358E-02  2.52855130E-02  1.50370008E-01  8.98235046E-02
  8.13363580E-34  1.03001257E-01  5.72481684E-02  5.04391784E-34  5.78579723E-02
  2.25159017E-02  1.64485596E-34 -1.80739210E-03  9.46788097E-35 -1.02459935E-34
  3.97734650E-03  7.59997934E-03 -2.57705313E-03  6.70504935E-35 -3.73169981E-35
 -2.08509467E-03  4.09444020E-03  1.82550419E-36 -1.12600848E-03 -7.13356261E-04
  3.99666825E-35 -2.97646360E-35  7.01104135E-05  9.26587077E-04  1.14224987E-01
  1.65002519E-01 -4.81095049E-03 -8.39423607E-03  7.75751902E-03  1.22619445E-02
  4.90410859E-03  4.87784434E-02  3.01063690E-02  2.75785135E-34  3.34744092E-02
  1.93283429E-02  1.72837101E-34  2.00743041E-02  7.14101837E-03  4.87981814E-35
 -1.62446415E-04  3.32255597E-35 -2.64278140E-35  1.41013773E-03  2.85513253E-03
 -5.04822450E-04  2.64702569E-35 -1.03647335E-35 -3.33997514E-04  1.89578349E-03
  6.50993852E-37 -3.35222351E-04 -2.30179062E-04  9.51887491E-36 -1.01720912E-35
  1.41760122E-04  1.05205086E-04  3.39264888E-02  5.02052586E-02  1.66950249E-02
  4.10044307E-03  7.32875166E-03 -7.75660242E-03 -9.46080881E-03 -2.68705154E-03
 -7.49057847E-03 -8.77491232E-03 -3.78679964E-35 -5.12799555E-03 -5.62574862E-03
 -3.40516769E-35 -2.81973414E-03 -2.24556631E-03 -2.03998885E-35  2.07435013E-04
 -4.69377632E-36  9.86167913E-36 -3.83730637E-04 -3.59944091E-04  2.71246158E-04
 -3.93329244E-36  3.37975681E-36  2.23645268E-04 -1.76840861E-04 -2.96729058E-37
  5.75272459E-05  7.01398794E-05 -3.77492052E-36  1.36031275E-36  2.19171978E-06
 -1.00324164E-04 -8.10678268E-03 -1.13955139E-02 -3.21558115E-03  9.13811837E-04
  2.67020935E-03  4.74027429E-03 -5.06963818E-03 -5.28054917E-03 -1.07311551E-03
 -8.89440387E-03  8.23945705E-04  1.80198554E-34 -6.07984595E-03  5.03281418E-04
  1.62038226E-34 -3.15485772E-03  1.85914960E-05  9.70748592E-35  1.51296774E-04
 -5.42353626E-36  3.11957797E-36  6.75688041E-05 -3.69719277E-04  1.10075055E-04
 -2.30989152E-36  1.18601720E-36  1.14394529E-04 -1.25920770E-04  1.94077532E-37
  7.27574431E-05 -5.58053351E-06 -1.29839697E-36  1.86664069E-36  2.02347316E-05
 -6.42828274E-05 -5.26496204E-03 -7.49546634E-03 -2.05788813E-03  4.77374806E-04
  4.92122392E-04  2.49013255E-35  4.41092977E-35 -4.73330758E-35 -4.66030344E-35
 -7.97714299E-36 -9.49967168E-35  2.73005529E-35  7.30972177E-03 -6.49206842E-35
  1.71951475E-35  6.57305133E-03 -3.33773583E-35  4.61660018E-36  3.93782411E-03
 -7.97317169E-43 -1.08496300E-09 -2.99156109E-04  7.37477308E-36  1.54975077E-36
  1.59616427E-43  2.17200787E-10 -3.61364387E-04  8.90831879E-36  1.87205271E-36
 -1.59390172E-04  9.66862883E-37 -3.30287924E-36 -7.01678231E-05 -3.65555424E-09
  4.45310326E-37 -2.11850422E-36 -4.90564375E-35 -7.01239224E-35 -1.90827486E-35
  4.09867089E-36  5.13317025E-36  3.15984791E-04 -1.80962542E-02 -3.79931823E-02
  5.71533010E-02  6.84001602E-02  1.97837593E-02 -9.99340602E-02  6.18744494E-02
  9.57915079E-34 -6.84354145E-02  3.94900226E-02  6.20462894E-34 -3.80829061E-02
  1.58542619E-02  2.69826178E-34 -1.54796352E-03 -5.86283231E-35 -5.64404630E-35
  2.68106997E-03 -4.94108833E-03 -2.02402128E-03 -1.84769588E-35 -1.76473563E-35
 -1.66811238E-03 -2.56049347E-03  4.64898053E-36  7.56822895E-04 -4.93621155E-04
  2.07036827E-35  2.19189314E-35 -1.28291085E-05  7.74797418E-04 -1.33382334E-02
 -2.62885921E-02 -1.29770239E-02 -1.17049905E-03  2.77568973E-03  3.64999671E-35
  7.96743938E-02 -2.30325710E-02 -4.73279829E-02  6.82131132E-02  8.40669049E-02
  2.52876798E-02 -1.50366052E-01  8.98272290E-02  1.40099495E-33 -1.02997891E-01
  5.72495511E-02  9.06894993E-34 -5.78563623E-02  2.25158674E-02  3.90570667E-34
 -1.80746941E-03 -9.26763135E-35 -7.27550334E-35  3.97669300E-03 -7.60020809E-03
 -2.57699580E-03 -3.38780504E-35 -2.13174718E-35 -2.08508306E-03 -4.09383166E-03
  6.79007951E-36  1.12599242E-03 -7.13434901E-04  2.69415150E-35  3.37938724E-35
 -6.98920208E-05  9.26807630E-04 -2.62884374E-02 -4.74460505E-02 -2.11179595E-02
 -9.27698757E-04  4.57798351E-03  5.82405638E-35  1.14224959E-01  1.65000647E-01
 -4.81069470E-03 -8.39391637E-03  7.75773098E-03  1.22615821E-02  4.90434771E-03
 -4.87751730E-02  3.01045343E-02  4.66365158E-34 -3.34720158E-02  1.93267731E-02
  3.03619313E-34 -2.00727179E-02  7.14030709E-03  1.27229646E-34 -1.62449130E-04
 -3.71564724E-35 -1.52668371E-35  1.40977678E-03 -2.85499457E-03 -5.04729559E-04
 -2.02602187E-35 -2.95568669E-36 -3.33977253E-04 -1.89540330E-03  2.12884868E-36
  3.35212022E-04 -2.30181034E-04  6.21896947E-36  1.23992203E-35 -1.41680330E-04
  1.05259669E-04 -1.29769087E-02 -2.11177164E-02 -8.20451464E-03  2.53083425E-04
  1.79971886E-03  2.16887670E-35  3.39242669E-02  5.02014398E-02  1.66926280E-02
 -4.10043087E-03 -7.32872947E-03  7.75657738E-03  9.46078128E-03  2.68713586E-03
 -7.48960325E-03  8.77529577E-03 -3.78680432E-35 -5.12725805E-03  5.62594948E-03
 -3.40517190E-35 -2.81938259E-03  2.24560401E-03 -2.03999138E-35 -2.07433421E-04
 -4.17953735E-36 -8.45483565E-36  3.83708910E-04 -3.59947456E-04 -2.71242195E-04
 -4.25424460E-37 -2.68882640E-36 -2.23640144E-04 -1.76777892E-04  5.50361813E-37
  5.75203168E-05 -7.01452870E-05  3.08185639E-36  1.71225693E-36  2.21168207E-06
  1.00333069E-04  1.17076757E-03  9.28141354E-04 -2.52861730E-04 -3.95878554E-04
  1.26841202E-04 -1.63696049E-36  8.10652712E-03  1.13950098E-02  3.21520333E-03
  9.13765302E-04  2.67051775E-03  4.74081594E-03 -5.07018926E-03 -5.28117903E-03
 -1.07336991E-03  8.89484062E-03  8.23243713E-04  1.80198777E-34  6.08012308E-03
  5.02878619E-04  1.62038426E-34  3.15506997E-03  1.84773030E-05  9.70749792E-35
  1.51312049E-04  3.69113996E-36  1.67489779E-36  6.75845724E-05  3.69759624E-04
  1.10089486E-04  7.94587448E-37  6.94132380E-37  1.14400965E-04  1.25951189E-04
 -1.26736697E-37 -7.27585986E-05 -5.57187941E-06 -3.38433216E-37 -1.49275712E-36
 -2.02367600E-05 -6.43017565E-05  2.77568444E-03  4.57807464E-03  1.79985136E-03
 -1.26848521E-04 -2.34091047E-04  7.78963612E-36 -5.26544656E-03 -7.49608913E-03
 -2.05798247E-03 -4.77392248E-04  4.92176920E-04  4.09281946E-35  7.27541186E-35
 -7.76498980E-35 -8.35802629E-35 -1.84804973E-35  1.24270745E-34 -6.99812501E-36
  7.30973080E-03  8.49610651E-35 -4.79365998E-36  6.57305945E-03  4.43978185E-35
 -4.15976562E-36  3.93782898E-03 -7.97318154E-43 -1.08496434E-09 -2.99156478E-04
  7.37478219E-36  1.54975268E-36  1.59616624E-43  2.17201055E-10 -3.61364833E-04
  8.90832979E-36  1.87205502E-36 -1.59390369E-04  9.66864078E-37 -3.30288332E-36
 -7.01679098E-05 -3.65555875E-09  4.45310876E-37 -2.11850684E-36  3.19254779E-35
  5.46157013E-35  2.26789282E-35 -7.90051546E-37 -3.13322037E-36  3.15985181E-04
 -8.07403704E-35 -1.14660281E-34 -3.16485352E-35 -7.66965073E-36  6.99928955E-36
  3.15985572E-04  4.70374950E-03  1.02854533E-02 -1.46387531E-02 -1.99483586E-02
 -1.06493188E-02  2.71392328E-07  3.09143185E-02  3.81047864E-34  2.68339332E-07
  2.96339570E-02  3.65266197E-34  3.47491420E-07  8.45589240E-03  1.04226242E-34
  1.10603153E-03 -1.02907577E-35 -7.43852965E-36  2.51919003E-03 -1.26378537E-08
  2.60237519E-03 -2.35071107E-35 -1.30603332E-35  5.56700729E-03  1.19023810E-07
  7.16431491E-36 -2.18782768E-09 -1.18644847E-03  1.52767402E-35  9.75098698E-36
  2.20849498E-08 -1.13241216E-03  3.62502621E-03  5.29345204E-03  3.09534984E-03
 -5.32004911E-04  7.31474630E-04  1.00555651E-35  3.62513672E-03  5.29352557E-03
  3.09528003E-03  5.32080425E-04  7.31467788E-04  7.97644485E-36  4.55382127E-01
  1.02854533E-02  2.18506586E-02 -3.13552806E-02 -3.11154217E-02 -1.40270499E-02
  5.98890484E-07  6.62248290E-02  8.16282869E-34  5.85113443E-07  5.28466653E-02
  6.51384298E-34  5.84628290E-07  1.52219423E-02  1.87623783E-34  1.99888135E-03
 -1.90744274E-35 -1.64478514E-35  4.79657772E-03 -3.42162086E-08  3.74607757E-03
 -3.28125172E-35 -1.23311179E-35  7.48878655E-03  1.84710597E-07  1.13552881E-35
 -1.08679693E-09 -1.88049494E-03  2.60970514E-35  1.51566958E-35  2.65683447E-08
 -1.67006539E-03  8.09684488E-03  1.26533494E-02  6.16634799E-03 -1.20836838E-03
  1.25655045E-03  1.78491197E-35  8.09705514E-03  1.26534038E-02  6.16602338E-03
  1.20848417E-03  1.25650477E-03  1.31264511E-35  6.08863566E-01  8.26408521E-01
 -1.46387531E-02 -3.13552806E-02  5.02129159E-02  1.93822008E-02 -6.18203464E-04
 -1.24863961E-06 -1.11279436E-01 -1.37162251E-33 -1.13771213E-06 -6.08214572E-02
 -7.49680118E-34 -6.38940193E-07 -1.82320428E-02 -2.24726029E-34 -2.25371557E-03
  2.34054583E-35  3.05244753E-35 -6.37999967E-03  6.39994480E-08 -1.22896337E-03
  7.05650544E-36 -1.93413408E-35 -5.59447857E-04 -1.46121145E-07 -8.10654697E-36
 -6.92520847E-09  1.34248365E-03 -2.55444437E-35 -9.72500223E-36  5.11523612E-09
  7.34275715E-04 -1.53026269E-02 -2.57627390E-02 -9.41300459E-03  2.32802394E-03
 -1.21942806E-03 -1.95791614E-35 -1.53027325E-02 -2.57622757E-02 -9.41185896E-03
 -2.32808212E-03 -1.21927880E-03 -1.04801078E-35 -3.22524309E-02 -9.43877152E-02
  2.15536653E-01 -1.99483586E-02 -3.11154217E-02  1.93822008E-02 -1.11651785E-02
 -6.18301460E-03 -1.15140370E-06 -9.96986370E-02 -1.22887833E-33 -1.14175282E-06
 -5.30774159E-02 -6.54227431E-34 -4.76582439E-07 -1.61641801E-02 -1.99237971E-34
 -1.39004252E-03  1.80254078E-35  4.14648176E-35 -5.77166893E-03  1.19839022E-07
 -8.45031754E-04  4.60005268E-36 -1.48927294E-35 -2.55388259E-04 -4.99644064E-08
 -8.30744786E-36  7.45870917E-10  1.37575668E-03 -3.20417609E-35 -9.03625768E-36
  4.22922729E-09  3.64020249E-04 -2.05161814E-02 -3.12656245E-02 -8.94681032E-03
  2.99497907E-03 -5.16570681E-04 -1.22188885E-35 -2.05164877E-02 -3.12654851E-02
 -8.94587214E-03 -2.99501700E-03 -5.16381944E-04 -5.13161491E-37 -6.37290202E-02
 -1.37315934E-01  2.20674866E-01  2.35033557E-01 -1.06493188E-02 -1.40270499E-02
 -6.18203464E-04 -6.18301460E-03 -1.46770613E-03 -5.01489054E-07 -6.64855613E-03
 -8.19488015E-35 -4.17941618E-07 -9.18814259E-04 -1.13244435E-35 -2.70933745E-07
  1.60705337E-04  1.98137557E-36 -1.25034781E-04  1.58872680E-36  3.52704453E-36
 -5.02709510E-04 -3.11079044E-08 -1.71393958E-04  4.62951022E-37 -5.98642103E-36
  1.88813975E-04 -5.33300954E-09 -1.08260871E-36  2.74338522E-09  1.79286613E-04
 -5.36115696E-36 -9.89618217E-37  1.62025833E-09 -3.10915804E-05 -1.55998789E-03
 -2.38883722E-03 -3.66231761E-05  2.15248019E-04  2.77199298E-05 -7.88823234E-38
 -1.55952091E-03 -2.38805164E-03 -3.62634240E-05 -2.15204100E-04  2.77134078E-05
  7.62065152E-37  3.05813611E-03 -8.00146899E-03  4.94359072E-02  5.38136534E-02
  1.44946624E-02 -2.71392328E-07 -5.98890484E-07  1.24863961E-06  1.15140370E-06
  5.01489054E-07  1.46466998E-02 -1.32684813E-06 -7.58175717E-35  8.71356687E-03
 -1.52877028E-06 -5.94684275E-35 -2.21810901E-02  1.14928008E-08  1.79105535E-35
  1.79269785E-08 -9.32184596E-35  1.47780372E-35 -1.04791522E-07 -7.56278947E-03
  2.11225672E-07 -1.44120250E-34  2.28523197E-35 -2.39764859E-07 -1.16923786E-02
 -1.65255865E-36 -7.49640737E-04  1.99764375E-08  1.04989051E-35  1.77208611E-35
 -2.52876042E-03 -5.57740328E-08 -7.24118822E-03 -1.52919342E-02 -1.53077158E-02
  2.67113159E-04 -1.21469982E-03 -2.56227597E-36  7.24112115E-03  1.52919129E-02
  1.53054072E-02  2.67273393E-04  1.21442049E-03 -2.56259156E-36 -2.92571917E-07
 -6.45037676E-07  1.18123994E-06  5.38340553E-07  1.01186568E-06  2.18935199E-01
 -3.09143185E-02 -6.62248290E-02  1.11279436E-01  9.96986370E-02  6.64855613E-03
 -1.32684813E-06 -1.82017720E-01  2.08428217E-33 -8.37716451E-07 -1.20321639E-01
  1.87422847E-33 -9.38596490E-07 -4.03051555E-02  1.12282520E-33 -3.43910342E-03
  3.43400785E-35  3.79034099E-35 -9.03179857E-03  4.27081575E-08 -6.10832739E-05
  3.04364783E-36  1.60820959E-35 -1.41042383E-03 -6.94772090E-07 -6.56952275E-36
 -3.70626506E-08  1.08793347E-03 -9.43936652E-36 -9.66546634E-36 -9.26384380E-08
  1.34101005E-03 -1.83337123E-02 -3.33492044E-02 -1.96743968E-02  2.64835587E-03
 -3.17000029E-03  8.49248547E-35 -1.83344176E-02 -3.33493933E-02 -1.96726437E-02
 -2.64861334E-03 -3.16986886E-03  9.52743139E-35 -1.87381658E-03 -4.32743708E-03
  1.32590476E-02 -2.05732232E-02 -2.22395235E-02 -3.13662304E-07  2.40904609E-01
 -3.81047864E-34 -8.16282869E-34  1.37162251E-33  1.22887833E-33  8.19488015E-35
 -8.28821690E-34 -1.59262038E-34  1.69096849E-01 -7.45289036E-34  3.91148127E-34
  1.52055345E-01 -4.46497733E-34  6.26023968E-34  9.10942536E-02 -1.84444532E-41
 -2.50986058E-08 -6.92042144E-03  1.70601690E-34  3.58506082E-35  3.69242979E-42
  5.02453716E-09 -8.35949452E-03  2.06077424E-34  4.33064655E-35 -3.68719586E-03
  2.23665786E-35 -7.64059822E-35 -1.62320238E-03 -8.45644638E-08  1.03014281E-35
 -4.90076639E-35 -2.11832441E-34 -3.81182926E-34 -2.12597074E-34 -3.18410628E-36
  5.10260068E-35  7.30972177E-03 -2.40137024E-34 -4.40940722E-34 -2.72388134E-34
 -6.84743369E-35  5.10277382E-35  7.30973080E-03 -2.30960009E-35 -5.33385199E-35
  1.63428072E-34 -2.53585606E-34 -2.74125268E-34 -4.27764805E-34  2.96937918E-33
  1.69096849E-01 -2.68339332E-07 -5.85113443E-07  1.13771213E-06  1.14175282E-06
  4.17941618E-07  8.71356687E-03 -8.37716451E-07 -5.94684275E-35  5.06715816E-03
 -1.03168906E-06 -4.80665336E-35 -1.56564468E-02  1.22438794E-08  7.72510799E-36
  5.88606290E-09 -6.45100334E-35  1.02266976E-35 -7.06833950E-08 -5.23368457E-03
  1.42418387E-07 -9.89225854E-35  1.56855774E-35 -1.68083482E-07 -8.02552414E-03
 -1.10791042E-36 -5.02582070E-04  1.08387098E-08  7.11866004E-36  1.23837677E-35
 -1.72868819E-03 -3.42773174E-08 -5.55367671E-03 -1.13652112E-02 -1.07681232E-02
  2.27620846E-04 -7.78086390E-04 -2.27948597E-36  5.55380955E-03  1.13654119E-02
  1.07665492E-02  2.27751655E-04  7.77878444E-04 -2.27974382E-36  3.99357240E-08
 -5.00261826E-09  3.19753720E-07 -2.26352826E-07  5.40568334E-07  1.49746027E-01
  1.92629106E-07 -7.87722358E-34  1.02430225E-01 -2.96339570E-02 -5.28466653E-02
  6.08214572E-02  5.30774159E-02  9.18814259E-04 -1.52877028E-06 -1.20321639E-01
  1.87422982E-33 -1.03168906E-06 -7.89774673E-02  1.68534512E-33 -9.29172063E-07
 -2.68513258E-02  1.00966755E-33 -1.87962821E-03  2.06168992E-35  3.23797820E-35
 -5.88257022E-03 -8.46426296E-09  3.53720170E-04 -7.63623293E-37  1.36056742E-35
 -4.91082441E-04 -5.02684732E-07 -4.29452483E-36 -2.00230326E-08  7.11188251E-04
 -9.41674188E-36 -5.80344204E-36 -7.70977737E-08  6.61591528E-04 -1.54782519E-02
 -2.60959356E-02 -1.34411018E-02  2.16877397E-03 -1.83524380E-03  7.67817093E-35
 -1.54781137E-02 -2.60950891E-02 -1.34395130E-02 -2.16888845E-03 -1.83518081E-03
  8.52568402E-35  8.04181381E-03  9.47968653E-03  8.31804694E-03 -1.24455619E-02
 -1.36162714E-02  3.90628929E-07  1.52780302E-01  3.74845367E-33  5.22013916E-07
  9.79448112E-02 -3.65266197E-34 -6.51384298E-34  7.49680118E-34  6.54227431E-34
  1.13244435E-35 -7.45297554E-34  3.91148127E-34  1.52055345E-01 -6.70182577E-34
  7.11870662E-34  1.36731277E-01 -4.01500944E-34  6.78697593E-34  8.19138161E-02
 -1.65856296E-41 -2.25691797E-08 -6.22298451E-03  1.53408529E-34  3.22376002E-35
  3.32030844E-42  4.51816658E-09 -7.51702846E-03  1.85309035E-34  3.89420596E-35
 -3.31560194E-03  2.01124850E-35 -6.87058220E-35 -1.45961678E-03 -7.60420956E-08
  9.26325481E-36 -4.40686938E-35 -1.79933276E-34 -2.99451613E-34 -1.44635349E-34
 -5.48471907E-36  5.83979865E-35  6.57305133E-03 -2.01633650E-34 -3.43852826E-34
 -1.86690734E-34 -5.89505761E-35  5.83988631E-35  6.57305945E-03  9.91229301E-35
  1.16846168E-34  1.02527220E-34 -1.53402951E-34 -1.67834559E-34 -2.92572630E-34
  1.88316224E-33  1.52055345E-01 -2.00124241E-34  1.20726199E-33  1.36731277E-01
 -3.47491420E-07 -5.84628290E-07  6.38940193E-07  4.76582439E-07  2.70933745E-07
 -2.21810901E-02 -9.38596490E-07  1.79105535E-35 -1.56564468E-02 -9.29172063E-07
  7.72510799E-36 -1.82928471E-02 -1.84908071E-07  2.20430022E-35 -4.94643257E-10
 -4.97209187E-35  7.88311757E-36 -1.35515563E-07 -4.03386183E-03  8.88196545E-08
 -5.97265225E-35  9.47026922E-36 -7.96910663E-08 -4.84556883E-03 -1.28778846E-37
 -5.84027956E-05  6.81933645E-09  2.49963082E-36  1.19902451E-35 -8.99818002E-04
 -7.87532484E-10 -1.53048834E-02 -2.46638917E-02 -1.18492026E-02  1.04464616E-03
  6.70643565E-04 -3.14023140E-36  1.53043921E-02  2.46630360E-02  1.18478125E-02
  1.04455007E-03 -6.70808051E-04 -3.14004502E-36 -4.78433861E-07 -8.04957935E-07
  8.01686010E-07  5.49554785E-07  4.46118413E-07  7.95816805E-02  4.24725499E-07
 -4.71913566E-34  5.45964258E-02  5.84917019E-07 -4.24354331E-34  3.23985111E-02
 -8.45589240E-03 -1.52219423E-02  1.82320428E-02  1.61641801E-02 -1.60705337E-04
  1.14928008E-08 -4.03051555E-02  1.12282334E-33  1.22438794E-08 -2.68513258E-02
  1.00966571E-33 -1.84908071E-07 -9.27647148E-03  6.04877135E-34 -5.46372646E-04
  6.42340836E-36  1.21274336E-35 -1.93023987E-03  2.43396082E-09  2.16344635E-04
 -8.35850728E-37  5.98604403E-36 -1.10894720E-04 -1.95371030E-07 -1.31796486E-36
 -1.24259020E-08  2.18257273E-04 -3.07771940E-36 -1.75123046E-36 -3.59002748E-08
  1.90591412E-04 -5.84144834E-03 -9.52600639E-03 -4.70603007E-03  8.15727853E-04
 -5.68339217E-04  4.69436406E-35 -5.84182978E-03 -9.52634040E-03 -4.70563166E-03
 -8.15799227E-04 -5.68268957E-04  5.01314180E-35  4.00485745E-03  6.53818859E-03
 -3.89479909E-03 -1.12795219E-02 -6.43129059E-03  6.34814903E-07  5.38428130E-02
  2.24564673E-33  5.34971404E-07  3.46005794E-02  2.01933147E-33  3.17333105E-07
  1.24653610E-02 -1.04226242E-34 -1.87623783E-34  2.24726029E-34  1.99237971E-34
 -1.98137557E-36 -4.46486022E-34  6.26023968E-34  9.10942536E-02 -4.01489340E-34
  6.78697593E-34  8.19138161E-02 -2.40529079E-34  4.90535435E-34  4.90734339E-02
 -9.93622123E-42 -1.35208833E-08 -3.72810392E-03  9.19049274E-35  1.93131003E-35
  1.98915081E-42  2.70677109E-09 -4.50334775E-03  1.11016079E-34  2.33296491E-35
 -1.98633125E-03  1.20491115E-35 -4.11607074E-35 -8.74436220E-04 -4.55557674E-08
  5.54948780E-36 -2.64009448E-35 -4.20983549E-35 -6.92281801E-35 -3.48550377E-35
 -9.24609025E-36  4.15321079E-35  3.93782411E-03 -1.01908206E-34 -1.65608453E-34
 -8.11499338E-35 -2.93562380E-35  4.15330339E-35  3.93782898E-03  4.93646140E-35
  8.05909691E-35 -4.80086716E-35 -1.39031916E-34 -7.92726485E-35 -1.55480806E-34
  6.63663079E-34  9.10942536E-02 -1.06665236E-34  4.26483926E-34  8.19138161E-02
 -6.32970910E-35  1.53646817E-34  4.90734339E-02  1.10603153E-03  1.99888135E-03
 -2.25371557E-03 -1.39004252E-03 -1.25034781E-04 -1.79269785E-08  3.43910342E-03
  1.84444532E-41 -5.88606290E-09  1.87962821E-03  1.65856297E-41  4.94643257E-10
  5.46372646E-04  9.93622125E-42  8.84862427E-05 -7.88780360E-37 -7.56118423E-37
  1.98478260E-04 -3.52420831E-09  4.82987338E-05 -2.72180327E-37 -1.74723475E-36
  2.72863924E-05  4.11200198E-09  2.38240307E-37  7.80381483E-10 -3.94536109E-05
  6.29572037E-37  3.05023835E-37 -3.26234004E-10 -2.96037264E-05  2.65554442E-04
  5.44340075E-04  2.61351802E-04 -4.14982053E-05  5.66262001E-05  7.97317171E-43
  2.65604338E-04  5.44397966E-04  2.61343107E-04  4.15042428E-05  5.66189514E-05
  7.97318157E-43  5.84013201E-04  2.32337468E-03 -6.46076604E-03 -6.46412234E-03
 -1.43994115E-03 -4.06316905E-08 -9.84949200E-04  1.84444533E-41 -1.47078489E-08
 -6.12912075E-04  1.65856296E-41 -1.92172977E-08 -5.14508660E-06  9.93622126E-42
  1.97642022E-04 -1.02907577E-35 -1.90744274E-35  2.34054583E-35  1.80254078E-35
  1.58872680E-36  9.32184596E-35 -3.43400785E-35  2.50986058E-08  6.45100334E-35
 -2.06168992E-35  2.25691797E-08  4.97209187E-35 -6.42340836E-36  1.35208833E-08
 -2.85565636E-38 -3.72532082E-15 -1.02718017E-09 -6.36830845E-38  8.84672757E-36
 -1.57144443E-38  7.45778990E-16 -1.24077804E-09 -8.72149418E-39  8.55982205E-36
 -5.47280898E-10 -3.79337769E-37  3.02004345E-37 -2.40927710E-10 -1.25516836E-14
  1.30616257E-36  2.91980205E-37  4.80198961E-35  7.33697356E-35  2.84051185E-35
 -3.24850078E-36 -4.05559267E-36  1.08496300E-09 -5.31185252E-35 -8.38716396E-35
 -3.45149828E-35 -4.01453853E-36  2.80538315E-36  1.08496434E-09 -2.83803015E-36
 -1.20443921E-35  3.50281535E-35  3.17443604E-35  5.47631668E-36 -1.19255884E-34
  2.78093101E-35  2.50986058E-08 -8.21736077E-35  1.75471662E-35  2.25691797E-08
 -5.61193642E-35  5.06341241E-36  1.35208833E-08 -1.13188558E-36  3.72532082E-15
 -7.43852965E-36 -1.64478514E-35  3.05244753E-35  4.14648176E-35  3.52704453E-36
 -1.47780372E-35 -3.79034099E-35  6.92042144E-03 -1.02266976E-35 -3.23797820E-35
  6.22298451E-03 -7.88311757E-36 -1.21274336E-35  3.72810392E-03  1.98799360E-37
 -1.02718017E-09 -2.83223686E-04 -7.25321939E-37  1.38786810E-36  2.44277198E-36
  2.05633132E-10 -3.42118883E-04  3.36668649E-36  1.67606862E-36 -1.50901388E-04
  9.75474810E-37 -3.27211669E-36 -6.64308332E-05 -3.46086714E-09  2.14411508E-37
 -1.70205705E-36 -1.03017421E-35 -1.73069025E-35 -1.06865326E-35  8.36549429E-37
 -4.57836254E-37  2.99156109E-04  5.73207570E-36  7.62146540E-36 -7.10522128E-37
  3.14784919E-37 -1.54548156E-36  2.99156478E-04  1.24447505E-35  4.47536330E-35
 -1.14763080E-34 -1.35651651E-34 -4.02739686E-35  1.89100424E-35  1.24226826E-34
  6.92042144E-03  1.30304891E-35  7.88349271E-35  6.22298451E-03  8.89836099E-36
  3.16718028E-35  3.72810392E-03  3.13034208E-36  1.02718017E-09  2.83223686E-04
  2.51919003E-03  4.79657772E-03 -6.37999967E-03 -5.77166893E-03 -5.02709510E-04
  1.04791522E-07  9.03179857E-03 -1.70601690E-34  7.06833950E-08  5.88257022E-03
 -1.53408529E-34  1.35515563E-07  1.93023987E-03 -9.19049274E-35  1.98478260E-04
 -1.79163975E-36  6.31585588E-36  4.56660678E-04  2.24529726E-08  2.72265182E-05
 -2.88937772E-37  4.60432147E-36  8.47345499E-05  6.59266176E-08  4.06155414E-36
  3.29063679E-09 -5.65603987E-05  2.03492280E-36  5.17345899E-37  1.04641661E-08
 -7.59075479E-05  6.45396567E-04  1.33584132E-03  9.15069872E-04 -9.30417015E-05
  1.79338096E-04 -7.37477308E-36  6.45315099E-04  1.33565426E-03  9.14869560E-04
  9.30477599E-05  1.79333490E-04 -7.37478219E-36  1.89717917E-06  3.93337542E-04
 -1.87963488E-03 -1.90761785E-04  7.73386072E-04 -5.74756847E-07 -1.17845062E-02
 -1.70601690E-34 -4.11615946E-07 -7.45746439E-03 -1.53408529E-34 -2.45639957E-07
 -2.57844140E-03 -9.19049274E-35  8.83613697E-05 -1.57837071E-36 -5.36642982E-36
  5.88420384E-04 -1.26378537E-08 -3.42162086E-08  6.39994480E-08  1.19839022E-07
 -3.11079044E-08  7.56278947E-03 -4.27081575E-08 -3.58506082E-35  5.23368457E-03
  8.46426296E-09 -3.22376002E-35  4.03386183E-03 -2.43396082E-09 -1.93131003E-35
 -3.52420831E-09 -2.76123047E-41 -1.32332674E-36  2.24529726E-08  7.17731308E-04
 -1.26459038E-08  4.80510056E-41 -1.26154156E-36  4.70736822E-09  6.94454882E-04
  7.13891640E-37 -3.07749764E-05  2.76785314E-10  2.73182952E-37 -2.43940251E-36
  1.05969903E-04 -1.26134411E-09  4.10271427E-03  6.37856613E-03  2.55246623E-03
 -2.94639752E-04 -2.78302293E-04 -1.54975077E-36 -4.10260254E-03 -6.37837664E-03
 -2.55225402E-03 -2.94604663E-04  2.78322610E-04 -1.54975268E-36  3.30996087E-08
  1.22323834E-07 -3.34362726E-07 -3.60542381E-07 -1.56389151E-07 -9.67529382E-03
  2.94221009E-07 -3.58506082E-35 -6.66678612E-03  1.28751491E-07 -3.22376002E-35
 -4.55299023E-03  5.00553684E-08 -1.93131003E-35  7.15159537E-09  9.08214796E-36
 -1.43969198E-36  1.58288979E-08  7.36836705E-04  2.60237519E-03  3.74607757E-03
 -1.22896337E-03 -8.45031754E-04 -1.71393958E-04 -2.11225672E-07  6.10832739E-05
 -3.69242979E-42 -1.42418387E-07 -3.53720170E-04 -3.32030835E-42 -8.88196545E-08
 -2.16344635E-04 -1.98915081E-42  4.82987338E-05 -2.72073637E-37 -1.74720177E-36
  2.72265182E-05 -1.26459038E-08  4.78821397E-05 -2.20898755E-37 -2.25940094E-36
  2.00600226E-06 -1.56869120E-08  7.45132600E-38  1.37429829E-09 -1.23392669E-05
  1.94840915E-37  9.57981082E-38 -2.97082558E-09 -9.39516204E-06 -4.01103009E-04
 -4.73493607E-04 -1.45094563E-04  5.98613669E-05  3.09094966E-05 -1.59616425E-43
 -4.00906823E-04 -4.73191943E-04 -1.44975715E-04 -5.98471167E-05  3.08951568E-05
 -1.59616622E-43 -1.01935715E-03 -6.91296466E-05 -5.22038191E-03 -5.50344988E-03
 -1.55154424E-03  5.09931524E-08  2.13772950E-03 -3.69242977E-42  5.01949006E-08
  1.33201914E-03 -3.32030840E-42  4.60764899E-08  6.59449109E-04 -1.98915080E-42
  1.58618687E-04 -5.47922626E-49 -1.51115588E-43 -6.30503470E-05 -1.59178111E-09
  1.80739971E-04 -2.35071107E-35 -3.28125172E-35  7.05650544E-36  4.60005268E-36
  4.62951022E-37  1.44120250E-34 -3.04364783E-36 -5.02453716E-09  9.89225854E-35
  7.63623293E-37 -4.51816658E-09  5.97265225E-35  8.35850728E-37 -2.70677109E-09
 -1.55181804E-38  7.45778990E-16  2.05633132E-10 -7.96543871E-39  8.55982036E-36
 -1.56282507E-38 -1.49298901E-16  2.48393693E-10 -6.77852943E-40  5.78148200E-36
  1.09561194E-10 -9.80902378E-37  1.02655911E-37  4.82317721E-11  2.51274517E-15
  4.56629658E-37  2.80965476E-38  7.12683998E-35  1.07665907E-34  3.76871659E-35
 -5.43113044E-36 -5.90285680E-36 -2.17200787E-10 -6.77342095E-35 -1.03831982E-34
 -3.64408331E-35 -4.84001911E-36  5.47677509E-36 -2.17201055E-10  6.08907741E-36
 -5.59309502E-37  3.52046657E-35  3.72499844E-35  1.03682593E-35 -4.85189537E-35
 -1.22954048E-35 -5.02453716E-09 -3.40677485E-35 -7.37335231E-36 -4.51816658E-09
 -3.62333657E-35 -3.86914945E-36 -2.70677109E-09 -1.07448475E-36 -7.45778990E-16
 -2.05633132E-10  3.21145373E-37  7.69518788E-36 -1.21009552E-36  1.49298901E-16
 -1.30603332E-35 -1.23311179E-35 -1.93413408E-35 -1.48927294E-35 -5.98642103E-36
 -2.28523197E-35 -1.60820959E-35  8.35949452E-03 -1.56855774E-35 -1.36056742E-35
  7.51702846E-03 -9.47026922E-36 -5.98604403E-36  4.50334775E-03  2.44203315E-36
 -1.24077804E-09 -3.42118883E-04  3.36626749E-36  1.67668613E-36  3.25695004E-36
  2.48393693E-10 -4.13261093E-04  5.42725117E-36  2.02546301E-36 -1.82280709E-04
  1.26125613E-36 -3.77067473E-36 -8.02448507E-05 -4.18054018E-09  4.36837386E-37
 -2.73318639E-36 -2.07301351E-35 -2.93024340E-35 -9.49936215E-36  2.06427815E-36
  1.16271510E-36  3.61364387E-04  1.31008604E-36  4.23269202E-36  2.25451462E-36
 -4.35689793E-37 -6.41634199E-37  3.61364833E-04 -1.45664018E-35 -7.12775727E-36
 -4.92024079E-35 -5.10172590E-35 -1.52261826E-35  7.69091897E-36  3.35925827E-35
  8.35949452E-03  5.40037369E-36  2.27539298E-35  7.51702846E-03  5.74446399E-36
  9.87706837E-36  4.50334775E-03  1.46482176E-36  1.24077804E-09  3.42118883E-04
 -1.25484868E-36 -1.21997984E-36  1.76076498E-36 -2.48393693E-10  4.13261093E-04
  5.56700729E-03  7.48878655E-03 -5.59447857E-04 -2.55388259E-04  1.88813975E-04
  2.39764859E-07  1.41042383E-03 -2.06077424E-34  1.68083482E-07  4.91082441E-04
 -1.85309035E-34  7.96910663E-08  1.10894720E-04 -1.11016079E-34  2.72863924E-05
 -2.89191267E-37  4.60529286E-36  8.47345499E-05  4.70736822E-09  2.00600226E-06
  4.14945657E-38  5.12239165E-36 -2.58917646E-05 -2.29003355E-09  4.62581902E-36
 -1.97232555E-09 -2.19025297E-05  2.71037190E-36  1.08731634E-37 -1.38987302E-09
  8.91391817E-06  9.32720997E-05  1.97187263E-04  4.26919558E-05  2.26028656E-06
  3.23746646E-05 -8.90831879E-36  9.30779292E-05  1.96891400E-04  4.25990228E-05
 -2.27482114E-06  3.23931687E-05 -8.90832979E-36 -5.83818641E-04  4.58523229E-04
 -5.05017251E-03 -5.39323596E-03 -1.45206099E-03  8.06231757E-08  9.77422965E-04
 -2.06077424E-34  6.66904100E-08  4.61194127E-04 -1.85309035E-34 -4.25417432E-09
  3.40904583E-04 -1.11016079E-34  1.55894871E-04 -3.05875365E-41 -8.43388056E-36
 -7.40909137E-06  1.26022561E-08  1.70203884E-04 -1.20510525E-36  1.24231262E-36
  1.94011990E-04  1.19023810E-07  1.84710597E-07 -1.46121145E-07 -4.99644064E-08
 -5.33300954E-09  1.16923786E-02  6.94772090E-07 -4.33064655E-35  8.02552414E-03
  5.02684732E-07 -3.89420596E-35  4.84556883E-03  1.95371030E-07 -2.33296491E-35
  4.11200198E-09 -1.47096499E-40 -1.26128522E-36  6.59266176E-08  6.94454882E-04
 -1.56869120E-08  7.54912869E-41 -8.01305292E-37 -2.29003355E-09  4.69049233E-04
  7.68905193E-37 -7.95799728E-05 -2.71026510E-09  7.99333522E-37 -2.73049094E-36
  3.70448336E-05 -7.43868158E-09  5.63881251E-03  8.57969402E-03  3.00717605E-03
 -4.16694334E-04 -4.61592865E-04 -1.87205271E-36 -5.63837245E-03 -8.57898133E-03
 -3.00676964E-03 -4.16597008E-04  4.61629842E-04 -1.87205502E-36  4.53193753E-08
  8.25258599E-08 -1.30161826E-07 -4.46282563E-08  1.41087476E-08 -3.93629231E-03
 -7.62979093E-07 -4.33064655E-35 -2.76387378E-03 -5.51335614E-07 -3.89420596E-35
 -2.93958238E-03 -1.77945649E-07 -2.33296491E-35  1.85811379E-09 -6.42786611E-42
 -1.77235114E-36  5.11394440E-08  6.24309181E-04 -2.08059802E-08  8.95599750E-36
 -1.42018334E-36  8.90381825E-09  7.26590057E-04 -7.16431491E-36 -1.13552881E-35
  8.10654697E-36  8.30744786E-36  1.08260871E-36 -1.65255865E-36 -6.56952275E-36
 -3.68719586E-03 -1.10791042E-36 -4.29452483E-36 -3.31560194E-03 -1.28778846E-37
 -1.31796486E-36 -1.98633125E-03 -2.38240307E-37  5.47280898E-10  1.50901388E-04
 -4.06155414E-36 -7.13891640E-37 -7.45132600E-38 -1.09561194E-10  1.82280709E-04
 -4.62581902E-36 -7.68905193E-37  8.04001576E-05 -4.63669311E-37  1.70174853E-36
  3.53943029E-05  1.84394767E-09 -1.79172367E-37  1.15649028E-36  8.61461478E-38
 -3.59845603E-37 -5.53277600E-37 -5.34548439E-38 -1.56892306E-37 -1.59390172E-04
  1.11683618E-36  1.04013813E-36 -4.54150538E-37  1.40148101E-37 -3.12431811E-37
 -1.59390369E-04 -2.61501016E-37 -3.88447691E-37  3.65918345E-37 -1.41975140E-36
 -1.00312706E-36 -3.85031629E-36  1.14108425E-35 -3.68719586E-03 -2.62514478E-36
  7.18730311E-36 -3.31560194E-03 -1.22351160E-36  2.49078109E-36 -1.98633125E-03
 -5.44011856E-38 -5.47280898E-10 -1.50901388E-04  3.14016547E-36  8.99356430E-37
  5.75648153E-38  1.09561194E-10 -1.82280709E-04  4.48178536E-36  9.36985018E-37
  8.04001576E-05  2.18782768E-09  1.08679693E-09  6.92520847E-09 -7.45870917E-10
 -2.74338522E-09 -7.49640737E-04 -3.70626506E-08  2.23665786E-35 -5.02582070E-04
 -2.00230326E-08  2.01124850E-35 -5.84027956E-05 -1.24259020E-08  1.20491115E-35
 -7.80381483E-10  3.79337769E-37 -9.75474810E-37 -3.29063679E-09  3.07749764E-05
 -1.37429829E-09  9.80902378E-37 -1.26125613E-36  1.97232555E-09  7.95799728E-05
 -4.63669311E-37  1.09058472E-05  1.20370905E-10 -3.28757037E-37 -1.37283949E-38
  2.06195817E-05  1.07793871E-09 -2.33792331E-04 -3.17560042E-04 -2.24762339E-05
  1.96697747E-05  3.52775148E-05  9.66862883E-37  2.33768694E-04  3.17519775E-04
  2.24735292E-05  1.96629515E-05 -3.52774149E-05  9.66864078E-37 -1.07561186E-08
 -1.86081650E-08  1.93567386E-08  2.06583991E-08 -5.15777868E-09 -1.74661790E-03
  4.71569327E-08  2.23665786E-35 -1.19085450E-03  2.76146798E-08  2.01124850E-35
 -5.55029668E-04  3.68307297E-09  1.20491115E-35 -4.26818005E-10  6.57603484E-37
  8.11096210E-37  2.10475327E-09  5.33510291E-05  1.62849695E-10 -4.07761435E-38
  1.11220412E-36 -1.59362489E-09 -3.30828834E-06 -4.52939737E-37  1.57713363E-05
  1.18644847E-03  1.88049494E-03 -1.34248365E-03 -1.37575668E-03 -1.79286613E-04
  1.99764375E-08  1.08793347E-03 -7.64059822E-35  1.08387098E-08  7.11188251E-04
 -6.87058220E-35  6.81933645E-09  2.18257273E-04 -4.11607074E-35  3.94536109E-05
 -3.02004345E-37  3.27211669E-36  5.65603987E-05 -2.76785314E-10  1.23392669E-05
 -1.02655911E-37  3.77067473E-36  2.19025297E-05  2.71026510E-09  1.70174853E-36
  1.20370905E-10 -5.91180173E-06  6.75079782E-37  6.99492226E-38 -1.27745829E-10
 -1.45508111E-05 -9.96108748E-05 -5.63312802E-05  8.34208094E-05  1.60327440E-05
  3.88600447E-05 -3.30287924E-36 -9.96178593E-05 -5.63433857E-05  8.34135224E-05
 -1.60313974E-05  3.88624970E-05 -3.30288332E-36  4.33019965E-05  6.43221574E-05
 -6.05909077E-05  2.35125729E-04  1.66121156E-04  3.89048589E-08 -1.88967742E-03
 -7.64059822E-35  2.25788831E-08 -1.19024455E-03 -6.87058220E-35  9.27968592E-09
 -4.12484909E-04 -4.11607074E-35  9.00889578E-06 -2.31405412E-37 -4.11824541E-36
  9.60259057E-05 -3.90968202E-09 -9.53295888E-06  4.25247405E-38 -4.00478655E-36
  1.95032884E-06  4.96589623E-09  1.55669870E-36 -6.32080538E-10  1.81089271E-05
 -1.52767402E-35 -2.60970514E-35  2.55444437E-35  3.20417609E-35  5.36115696E-36
  1.04989051E-35 -9.43936652E-36 -1.62320238E-03  7.11866004E-36 -9.41674188E-36
 -1.45961678E-03  2.49963082E-36 -3.07771940E-36 -8.74436220E-04 -6.29572037E-37
  2.40927710E-10  6.64308332E-05 -2.03492280E-36 -2.73182952E-37 -1.94840915E-37
 -4.82317721E-11  8.02448507E-05 -2.71037190E-36 -7.99333522E-37  3.53943029E-05
 -3.28757037E-37  6.75079782E-37  1.55815202E-05  8.11755156E-10 -2.34381060E-37
  7.87734145E-37  8.78213153E-36  1.12163746E-35  6.06720798E-37 -1.02056343E-36
 -1.21080173E-36 -7.01678231E-05  5.30777375E-37 -7.78235602E-37 -2.29362740E-36
  3.75705045E-37 -2.98475047E-37 -7.01679098E-05 -1.46399156E-35 -8.76152751E-36
 -4.29692432E-35 -5.10466969E-35 -1.56649469E-35  1.11349258E-35  4.97848671E-35
 -1.62320238E-03  7.55782818E-36  3.06988973E-35 -1.45961678E-03  2.81661024E-36
  1.20976257E-35 -8.74436220E-04  1.12831721E-36 -2.40927710E-10 -6.64308332E-05
 -5.94465642E-37  2.19604606E-37  1.51935241E-36  4.82317721E-11 -8.02448507E-05
  3.20550027E-36  7.50430187E-37  3.53943029E-05 -3.31850124E-37  2.75504759E-37
  1.55815202E-05 -9.75098698E-36 -1.51566958E-35  9.72500223E-36  9.03625768E-36
  9.89618217E-37  1.77208611E-35 -9.66546634E-36 -8.45644638E-08  1.23837677E-35
 -5.80344204E-36 -7.60420956E-08  1.19902451E-35 -1.75123046E-36 -4.55557674E-08
 -3.05023835E-37  1.25516836E-14  3.46086714E-09 -5.17345899E-37  2.43940251E-36
 -9.57981082E-38 -2.51274517E-15  4.18054018E-09 -1.08731634E-37  2.73049094E-36
  1.84394767E-09 -1.37283949E-38  6.99492226E-38  8.11755156E-10  4.22902531E-14
  4.79669614E-37  9.90247758E-38  1.11827281E-35  1.70366076E-35  6.97259001E-36
 -8.15146408E-37 -8.74016751E-37 -3.65555424E-09 -1.06141826E-35 -1.75341468E-35
 -8.41593453E-36 -7.07367900E-37  3.15907319E-37 -3.65555875E-09  1.87690166E-36
  7.29004571E-37  7.43528851E-36  5.68190854E-36  7.79277153E-37 -4.27845151E-35
  1.14949425E-35 -8.45644638E-08 -2.93866799E-35  7.34449877E-36 -7.60420956E-08
 -1.81494114E-35  2.31388930E-36 -4.55557674E-08 -2.71360532E-37 -1.25516836E-14
 -3.46086714E-09 -6.31144252E-37  2.66611855E-36 -1.43152455E-37  2.51274517E-15
 -4.18054018E-09 -2.14516331E-37  1.89829364E-36  1.84394767E-09  2.81557492E-37
 -1.13165139E-37  8.11755156E-10  4.22902531E-14 -2.20849498E-08 -2.65683447E-08
 -5.11523612E-09 -4.22922729E-09 -1.62025833E-09 -2.52876042E-03 -9.26384380E-08
  1.03014281E-35 -1.72868819E-03 -7.70977737E-08  9.26325481E-36 -8.99818002E-04
 -3.59002748E-08  5.54948780E-36  3.26234004E-10 -1.30616257E-36 -2.14411508E-37
 -1.04641661E-08 -1.05969903E-04  2.97082558E-09 -4.56629658E-37 -4.36837386E-37
  1.38987302E-09 -3.70448336E-05 -1.79172367E-37  2.06195817E-05 -1.27745829E-10
 -2.34381060E-37  4.79669614E-37  5.49283063E-06  1.51901326E-09 -1.14450903E-03
 -1.71900277E-03 -5.50340493E-04  8.59813941E-05  1.03169005E-04  4.45310326E-37
  1.14442495E-03  1.71886951E-03  5.50272737E-04  8.59615376E-05 -1.03174197E-04
  4.45310876E-37 -5.46101519E-08 -4.02480286E-08 -1.24704116E-07 -1.41084579E-07
 -4.62420882E-08 -3.22679108E-04  1.82166840E-07  1.03014281E-35 -2.05699497E-04
  1.25971288E-07  9.26325481E-36  1.99103121E-04  4.30995186E-08  5.54948780E-36
  4.20385036E-09 -9.88318291E-37  5.78440691E-37 -7.79776972E-09 -8.01816103E-05
  8.24526165E-09 -1.62370220E-36  7.66792453E-37  1.42326365E-09 -1.31726875E-04
 -2.02896575E-37  9.85337271E-06 -1.42239698E-09 -2.27434188E-37 -1.73716084E-37
  2.93159771E-05  1.13241216E-03  1.67006539E-03 -7.34275715E-04 -3.64020249E-04
  3.10915804E-05 -5.57740328E-08  1.34101005E-03 -4.90076639E-35 -3.42773174E-08
  6.61591528E-04 -4.40686938E-35 -7.87532484E-10  1.90591412E-04 -2.64009448E-35
  2.96037264E-05 -2.91980205E-37  1.70205705E-36  7.59075479E-05  1.26134411E-09
  9.39516204E-06 -2.80965476E-38  2.73318639E-36 -8.91391817E-06  7.43868158E-09
  1.15649028E-36  1.07793871E-09 -1.45508111E-05  7.87734145E-37  9.90247758E-38
  1.51901326E-09 -5.27991528E-06  1.28376114E-04  2.43850772E-04  9.48919250E-05
 -1.72644779E-05  2.02522371E-05 -2.11850422E-36  1.28423186E-04  2.43908918E-04
  9.48871565E-05  1.72689292E-05  2.02444759E-05 -2.11850684E-36 -8.91527540E-04
 -4.64140068E-04 -2.95589541E-03 -2.95648882E-03 -7.37441818E-04 -1.56805805E-07
 -1.17488093E-04 -4.90076639E-35 -1.00768145E-07 -1.17649353E-04 -4.40686938E-35
 -5.33244246E-08  5.58580568E-05 -2.64009448E-35  9.10251886E-05 -4.91933656E-37
 -3.79111953E-37  2.56962520E-05  8.52997841E-09  8.34166253E-05 -5.70618764E-37
 -1.68741471E-36  8.48243134E-05  4.93377241E-10  1.05416441E-36  1.09655256E-09
  2.39488886E-06  1.10736611E-36 -1.25525030E-37  2.92388781E-09  4.65209247E-05
  3.62502621E-03  8.09684488E-03 -1.53026269E-02 -2.05161814E-02 -1.55998789E-03
  7.24118822E-03  1.83337123E-02  2.11832441E-34  5.55367671E-03  1.54782519E-02
  1.79933276E-34  1.53048834E-02  5.84144834E-03  4.20983549E-35  2.65554442E-04
  4.80198961E-35 -1.03017421E-35  6.45396567E-04  4.10271427E-03 -4.01103009E-04
  7.12683998E-35 -2.07301351E-35  9.32720997E-05  5.63881251E-03 -8.61461478E-38
  2.33792331E-04  9.96108748E-05 -8.78213153E-36 -1.11827281E-35  1.14450903E-03
 -1.28376114E-04  1.06988558E-02  1.88655103E-02  1.29293609E-02 -7.09611568E-04
  4.81783737E-04  7.32489946E-36 -8.74481637E-03 -1.44418970E-02 -7.40895710E-03
 -4.93751038E-04  4.99289410E-04  7.11891997E-36 -1.80955051E-02 -3.79916326E-02
  5.71509184E-02  6.83978298E-02  1.97821419E-02 -9.99358500E-02 -6.18709114E-02
 -5.67360758E-34 -6.84371421E-02 -3.94884095E-02 -3.53018066E-34 -3.80836569E-02
 -1.58540404E-02 -1.21007356E-34 -1.54790349E-03  6.31751260E-35 -7.57515016E-35
  2.68145265E-03  4.94086574E-03 -2.02403409E-03  4.46491102E-35 -2.76539329E-35
 -1.66811190E-03  2.56089671E-03 -1.31206160E-36  7.56828677E-04  4.93560416E-04
 -2.96214670E-35  1.97703696E-35 -1.29948545E-05 -7.74644496E-04  7.96735393E-02
  5.29345204E-03  1.26533494E-02 -2.57627390E-02 -3.12656245E-02 -2.38883722E-03
  1.52919342E-02  3.33492044E-02  3.81182926E-34  1.13652112E-02  2.60959356E-02
  2.99451613E-34  2.46638917E-02  9.52600639E-03  6.92281801E-35  5.44340075E-04
  7.33697356E-35 -1.73069025E-35  1.33584132E-03  6.37856613E-03 -4.73493607E-04
  1.07665907E-34 -2.93024340E-35  1.97187263E-04  8.57969402E-03  3.59845603E-37
  3.17560042E-04  5.63312802E-05 -1.12163746E-35 -1.70366076E-35  1.71900277E-03
 -2.43850772E-04  1.88655103E-02  3.27253319E-02  2.08415037E-02 -1.34080700E-03
  6.01418994E-04  1.00327629E-35 -1.44417435E-02 -2.34984883E-02 -1.17699249E-02
 -7.72730340E-04  9.83293120E-04  1.36298029E-35 -2.30316128E-02 -4.73260024E-02
  6.82100150E-02  8.40641358E-02  2.52855130E-02 -1.50370008E-01 -8.98235046E-02
 -8.13363580E-34 -1.03001257E-01 -5.72481684E-02 -5.04391784E-34 -5.78579723E-02
 -2.25159017E-02 -1.64485596E-34 -1.80739210E-03  9.46788097E-35 -1.02459935E-34
  3.97734650E-03  7.59997934E-03 -2.57705313E-03  6.70504935E-35 -3.73169981E-35
 -2.08509467E-03  4.09444020E-03 -1.82550419E-36  1.12600848E-03  7.13356261E-04
 -3.99666825E-35  2.97646360E-35 -7.01104135E-05 -9.26587077E-04  1.14224987E-01
  1.65002519E-01  3.09534984E-03  6.16634799E-03 -9.41300459E-03 -8.94681032E-03
 -3.66231761E-05  1.53077158E-02  1.96743968E-02  2.12597074E-34  1.07681232E-02
  1.34411018E-02  1.44635349E-34  1.18492026E-02  4.70603007E-03  3.48550377E-35
  2.61351802E-04  2.84051185E-35 -1.06865326E-35  9.15069872E-04  2.55246623E-03
 -1.45094563E-04  3.76871659E-35 -9.49936215E-36  4.26919558E-05  3.00717605E-03
  5.53277600E-37  2.24762339E-05 -8.34208094E-05 -6.06720798E-37 -6.97259001E-36
  5.50340493E-04 -9.48919250E-05  1.29293609E-02  2.08415037E-02  1.00332801E-02
 -1.08494122E-03 -1.88741809E-04 -2.06637761E-37 -7.40961725E-03 -1.17709963E-02
 -5.27403518E-03 -3.13520267E-04  7.71917473E-04  1.01271810E-35 -4.81095049E-03
 -8.39423607E-03  7.75751902E-03  1.22619445E-02  4.90410859E-03 -4.87784434E-02
 -3.01063690E-02 -2.75785135E-34 -3.34744092E-02 -1.93283429E-02 -1.72837101E-34
 -2.00743041E-02 -7.14101837E-03 -4.87981814E-35 -1.62446415E-04  3.32255597E-35
 -2.64278140E-35  1.41013773E-03  2.85513253E-03 -5.04822450E-04  2.64702569E-35
 -1.03647335E-35 -3.33997514E-04  1.89578349E-03 -6.50993852E-37  3.35222351E-04
  2.30179062E-04 -9.51887491E-36  1.01720912E-35 -1.41760122E-04 -1.05205086E-04
  3.39264888E-02  5.02052586E-02  1.66950249E-02  5.32004911E-04  1.20836838E-03
 -2.32802394E-03 -2.99497907E-03 -2.15248019E-04  2.67113159E-04  2.64835587E-03
 -2.56227597E-36  2.27620846E-04  2.16877397E-03 -2.27948597E-36  1.04464616E-03
  8.15727853E-04 -3.14023140E-36  4.14982053E-05  3.24850078E-36 -8.36549429E-37
  9.30417015E-05  2.94639752E-04 -5.98613669E-05  5.43113044E-36 -2.06427815E-36
 -2.26028656E-06  4.16694334E-04 -5.34548439E-38  1.96697747E-05  1.60327440E-05
 -1.02056343E-36 -8.15146408E-37  8.59813941E-05 -1.72644779E-05  7.09611568E-04
  1.34080700E-03  1.08494122E-03 -4.70658722E-05  8.22245650E-05  3.75670329E-39
 -4.93763650E-04 -7.72785575E-04 -3.13546707E-04 -2.41373260E-05  6.12446765E-05
 -4.10417593E-38 -4.10044307E-03 -7.32875166E-03  7.75660242E-03  9.46080881E-03
  2.68705154E-03 -7.49057847E-03 -8.77491232E-03 -3.78679964E-35 -5.12799555E-03
 -5.62574862E-03 -3.40516769E-35 -2.81973414E-03 -2.24556631E-03 -2.03998885E-35
 -2.07435013E-04  4.69377632E-36 -9.86167913E-36  3.83730637E-04  3.59944091E-04
 -2.71246158E-04  3.93329244E-36 -3.37975681E-36 -2.23645268E-04  1.76840861E-04
 -2.96729058E-37  5.75272459E-05  7.01398794E-05 -3.77492052E-36  1.36031275E-36
  2.19171978E-06 -1.00324164E-04  8.10678268E-03  1.13955139E-02  3.21558115E-03
  9.13811837E-04 -7.31474630E-04 -1.25655045E-03  1.21942806E-03  5.16570681E-04
 -2.77199298E-05 -1.21469982E-03 -3.17000029E-03  9.24725873E-35 -7.78086390E-04
 -1.83524380E-03  8.25393571E-35  6.70643565E-04 -5.68339217E-04  4.72271098E-35
 -5.66262001E-05  4.05559267E-36  4.57836254E-37 -1.79338096E-04  2.78302293E-04
 -3.09094966E-05  5.90285680E-36 -1.16271510E-36 -3.23746646E-05  4.61592865E-04
 -1.56892306E-37  3.52775148E-05  3.88600447E-05 -1.21080173E-36 -8.74016751E-37
  1.03169005E-04  2.02522371E-05 -4.81783737E-04 -6.01418994E-04  1.88741809E-04
  8.22245650E-05  4.02586884E-05  3.73416089E-36 -4.99175958E-04 -9.83117802E-04
 -7.71750494E-04 -6.12474696E-05 -1.08533669E-04  4.01448486E-36 -2.67020935E-03
 -4.74027429E-03  5.06963818E-03  5.28054917E-03  1.07311551E-03 -8.89440387E-03
  8.23945705E-04  1.80198554E-34 -6.07984595E-03  5.03281418E-04  1.62038226E-34
 -3.15485772E-03  1.85914960E-05  9.70748592E-35 -1.51296774E-04  5.42353626E-36
 -3.11957797E-36 -6.75688041E-05  3.69719277E-04 -1.10075055E-04  2.30989152E-36
 -1.18601720E-36 -1.14394529E-04  1.25920770E-04  1.94077532E-37  7.27574431E-05
 -5.58053351E-06 -1.29839697E-36  1.86664069E-36  2.02347316E-05 -6.42828274E-05
  5.26496204E-03  7.49546634E-03  2.05788813E-03  4.77374806E-04  4.92122392E-04
 -1.00555651E-35 -1.78491197E-35  1.95791614E-35  1.22188885E-35  7.88823234E-38
 -5.07999439E-35  5.10260068E-35  7.30972177E-03 -4.18075774E-35  5.83979865E-35
  6.57305133E-03 -1.10343922E-35  4.15321079E-35  3.93782411E-03 -7.97317171E-43
 -1.08496300E-09 -2.99156109E-04  7.37477308E-36  1.54975077E-36  1.59616424E-43
  2.17200787E-10 -3.61364387E-04  8.90831879E-36  1.87205271E-36 -1.59390172E-04
  9.66862883E-37 -3.30287924E-36 -7.01678231E-05 -3.65555424E-09  4.45310326E-37
 -2.11850422E-36 -7.32489946E-36 -1.00327629E-35  2.06637761E-37 -5.35260704E-37
  4.39103990E-36  3.15984791E-04 -5.18809124E-36 -1.06079752E-35 -8.89994406E-36
 -2.30369198E-36  2.55703730E-36  3.15985181E-04 -2.49013255E-35 -4.41092977E-35
  4.73330758E-35  4.66030344E-35  7.97714299E-36 -9.49967168E-35  2.73005529E-35
  7.30972177E-03 -6.49206842E-35  1.71951475E-35  6.57305133E-03 -3.33773583E-35
  4.61660018E-36  3.93782411E-03  7.97317173E-43  1.08496300E-09  2.99156109E-04
 -7.37477308E-36 -1.54975077E-36 -1.59616423E-43 -2.17200787E-10  3.61364387E-04
 -8.90831879E-36 -1.87205271E-36 -1.59390172E-04  9.66862883E-37 -3.30287924E-36
 -7.01678231E-05 -3.65555424E-09  4.45310326E-37 -2.11850422E-36  4.90564375E-35
  7.01239224E-35  1.90827486E-35  4.09867089E-36  5.13317025E-36  3.15984791E-04
  3.62513672E-03  8.09705514E-03 -1.53027325E-02 -2.05164877E-02 -1.55952091E-03
 -7.24112115E-03  1.83344176E-02  2.40137024E-34 -5.55380955E-03  1.54781137E-02
  2.01633650E-34 -1.53043921E-02  5.84182978E-03  1.01908206E-34  2.65604338E-04
 -5.31185252E-35  5.73207570E-36  6.45315099E-04 -4.10260254E-03 -4.00906823E-04
 -6.77342095E-35  1.31008604E-36  9.30779292E-05 -5.63837245E-03 -1.11683618E-36
 -2.33768694E-04  9.96178593E-05 -5.30777375E-37  1.06141826E-35 -1.14442495E-03
 -1.28423186E-04 -8.74481637E-03 -1.44417435E-02 -7.40961725E-03  4.93763650E-04
  4.99175958E-04  5.18809124E-36  1.06988140E-02  1.88653603E-02  1.29279038E-02
  7.09682128E-04  4.81665201E-04  4.55038770E-36 -1.80962542E-02 -3.79931823E-02
  5.71533010E-02  6.84001602E-02  1.97837593E-02  9.99340602E-02 -6.18744494E-02
 -9.57915079E-34  6.84354145E-02 -3.94900226E-02 -6.20462894E-34  3.80829061E-02
 -1.58542619E-02 -2.69826178E-34 -1.54796352E-03 -5.86283231E-35 -5.64404630E-35
  2.68106997E-03 -4.94108833E-03 -2.02402128E-03 -1.84769588E-35 -1.76473563E-35
 -1.66811238E-03 -2.56049347E-03 -4.64898053E-36 -7.56822895E-04  4.93621155E-04
 -2.07036827E-35 -2.19189314E-35  1.28291085E-05 -7.74797418E-04 -1.33382334E-02
 -2.62885921E-02 -1.29770239E-02  1.17049905E-03 -2.77568973E-03 -3.64999671E-35
  7.96743938E-02  5.29352557E-03  1.26534038E-02 -2.57622757E-02 -3.12654851E-02
 -2.38805164E-03 -1.52919129E-02  3.33493933E-02  4.40940722E-34 -1.13654119E-02
  2.60950891E-02  3.43852826E-34 -2.46630360E-02  9.52634040E-03  1.65608453E-34
  5.44397966E-04 -8.38716396E-35  7.62146540E-36  1.33565426E-03 -6.37837664E-03
 -4.73191943E-04 -1.03831982E-34  4.23269202E-36  1.96891400E-04 -8.57898133E-03
 -1.04013813E-36 -3.17519775E-04  5.63433857E-05  7.78235602E-37  1.75341468E-35
 -1.71886951E-03 -2.43908918E-04 -1.44418970E-02 -2.34984883E-02 -1.17709963E-02
  7.72785575E-04  9.83117802E-04  1.06079752E-35  1.88653603E-02  3.27248673E-02
  2.08390426E-02  1.34088644E-03  6.01193732E-04  4.79042820E-36 -2.30325710E-02
 -4.73279829E-02  6.82131132E-02  8.40669049E-02  2.52876798E-02  1.50366052E-01
 -8.98272290E-02 -1.40099495E-33  1.02997891E-01 -5.72495511E-02 -9.06894993E-34
  5.78563623E-02 -2.25158674E-02 -3.90570667E-34 -1.80746941E-03 -9.26763135E-35
 -7.27550334E-35  3.97669300E-03 -7.60020809E-03 -2.57699580E-03 -3.38780504E-35
 -2.13174718E-35 -2.08508306E-03 -4.09383166E-03 -6.79007951E-36 -1.12599242E-03
  7.13434901E-04 -2.69415150E-35 -3.37938724E-35  6.98920208E-05 -9.26807630E-04
 -2.62884374E-02 -4.74460505E-02 -2.11179595E-02  9.27698757E-04 -4.57798351E-03
 -5.82405638E-35  1.14224959E-01  1.65000647E-01  3.09528003E-03  6.16602338E-03
 -9.41185896E-03 -8.94587214E-03 -3.62634240E-05 -1.53054072E-02  1.96726437E-02
  2.72388134E-34 -1.07665492E-02  1.34395130E-02  1.86690734E-34 -1.18478125E-02
  4.70563166E-03  8.11499338E-35  2.61343107E-04 -3.45149828E-35 -7.10522128E-37
  9.14869560E-04 -2.55225402E-03 -1.44975715E-04 -3.64408331E-35  2.25451462E-36
  4.25990228E-05 -3.00676964E-03  4.54150538E-37 -2.24735292E-05 -8.34135224E-05
  2.29362740E-36  8.41593453E-36 -5.50272737E-04 -9.48871565E-05 -7.40895710E-03
 -1.17699249E-02 -5.27403518E-03  3.13546707E-04  7.71750494E-04  8.89994406E-36
  1.29279038E-02  2.08390426E-02  1.00313551E-02  1.08480880E-03 -1.88800735E-04
 -4.44667466E-36 -4.81069470E-03 -8.39391637E-03  7.75773098E-03  1.22615821E-02
  4.90434771E-03  4.87751730E-02 -3.01045343E-02 -4.66365158E-34  3.34720158E-02
 -1.93267731E-02 -3.03619313E-34  2.00727179E-02 -7.14030709E-03 -1.27229646E-34
 -1.62449130E-04 -3.71564724E-35 -1.52668371E-35  1.40977678E-03 -2.85499457E-03
 -5.04729559E-04 -2.02602187E-35 -2.95568669E-36 -3.33977253E-04 -1.89540330E-03
 -2.12884868E-36 -3.35212022E-04  2.30181034E-04 -6.21896947E-36 -1.23992203E-35
  1.41680330E-04 -1.05259669E-04 -1.29769087E-02 -2.11177164E-02 -8.20451464E-03
 -2.53083425E-04 -1.79971886E-03 -2.16887670E-35  3.39242669E-02  5.02014398E-02
  1.66926280E-02 -5.32080425E-04 -1.20848417E-03  2.32808212E-03  2.99501700E-03
  2.15204100E-04  2.67273393E-04 -2.64861334E-03 -2.56259156E-36  2.27751655E-04
 -2.16888845E-03 -2.27974382E-36  1.04455007E-03 -8.15799227E-04 -3.14004502E-36
 -4.15042428E-05  4.01453853E-36 -3.14784919E-37 -9.30477599E-05  2.94604663E-04
  5.98471167E-05  4.84001911E-36  4.35689793E-37  2.27482114E-06  4.16597008E-04
  1.40148101E-37  1.96629515E-05 -1.60313974E-05  3.75705045E-37 -7.07367900E-37
  8.59615376E-05  1.72689292E-05  4.93751038E-04  7.72730340E-04  3.13520267E-04
 -2.41373260E-05 -6.12474696E-05 -4.10417593E-38 -7.09682128E-04 -1.34088644E-03
 -1.08480880E-03 -4.70840870E-05 -8.22088812E-05  3.79207381E-39  4.10043087E-03
  7.32872947E-03 -7.75657738E-03 -9.46078128E-03 -2.68713586E-03 -7.48960325E-03
  8.77529577E-03 -3.78680432E-35 -5.12725805E-03  5.62594948E-03 -3.40517190E-35
 -2.81938259E-03  2.24560401E-03 -2.03999138E-35  2.07433421E-04  4.17953735E-36
  8.45483565E-36 -3.83708910E-04  3.59947456E-04  2.71242195E-04  4.25424460E-37
  2.68882640E-36  2.23640144E-04  1.76777892E-04  5.50361813E-37  5.75203168E-05
 -7.01452870E-05  3.08185639E-36  1.71225693E-36  2.21168207E-06  1.00333069E-04
 -1.17076757E-03 -9.28141354E-04  2.52861730E-04 -3.95878554E-04  1.26841202E-04
 -1.63696049E-36 -8.10652712E-03 -1.13950098E-02 -3.21520333E-03  9.13765302E-04
 -7.31467788E-04 -1.25650477E-03  1.21927880E-03  5.16381944E-04 -2.77134078E-05
  1.21442049E-03 -3.16986886E-03  8.77266240E-35  7.77878444E-04 -1.83518081E-03
  7.94993751E-35 -6.70808051E-04 -5.68268957E-04  4.98481307E-35 -5.66189514E-05
 -2.80538315E-36  1.54548156E-36 -1.79333490E-04 -2.78322610E-04 -3.08951568E-05
 -5.47677509E-36  6.41634199E-37 -3.23931687E-05 -4.61629842E-04 -3.12431811E-37
 -3.52774149E-05  3.88624970E-05 -2.98475047E-37  3.15907319E-37 -1.03174197E-04
  2.02444759E-05 -4.99289410E-04 -9.83293120E-04 -7.71917473E-04  6.12446765E-05
 -1.08533669E-04  3.77515672E-36 -4.81665201E-04 -6.01193732E-04  1.88800735E-04
 -8.22088812E-05  4.02523046E-05  4.05544459E-36 -2.67051775E-03 -4.74081594E-03
  5.07018926E-03  5.28117903E-03  1.07336991E-03  8.89484062E-03  8.23243713E-04
  1.80198777E-34  6.08012308E-03  5.02878619E-04  1.62038426E-34  3.15506997E-03
  1.84773030E-05  9.70749792E-35 -1.51312049E-04 -3.69113996E-36 -1.67489779E-36
 -6.75845724E-05 -3.69759624E-04 -1.10089486E-04 -7.94587448E-37 -6.94132380E-37
 -1.14400965E-04 -1.25951189E-04 -1.26736697E-37 -7.27585986E-05 -5.57187941E-06
 -3.38433216E-37 -1.49275712E-36 -2.02367600E-05 -6.43017565E-05 -2.77568444E-03
 -4.57807464E-03 -1.79985136E-03 -1.26848521E-04 -2.34091047E-04  7.78963612E-36
  5.26544656E-03  7.49608913E-03  2.05798247E-03 -4.77392248E-04  4.92176920E-04
 -7.97644485E-36 -1.31264511E-35  1.04801078E-35  5.13161491E-37 -7.62065152E-37
 -2.08587687E-35  5.10277382E-35  7.30973080E-03 -2.26288699E-35  5.83988631E-35
  6.57305945E-03 -2.75690838E-35  4.15330339E-35  3.93782898E-03 -7.97318157E-43
 -1.08496434E-09 -2.99156478E-04  7.37478219E-36  1.54975268E-36  1.59616620E-43
  2.17201055E-10 -3.61364833E-04  8.90832979E-36  1.87205502E-36 -1.59390369E-04
  9.66864078E-37 -3.30288332E-36 -7.01679098E-05 -3.65555875E-09  4.45310876E-37
 -2.11850684E-36 -7.11891997E-36 -1.36298029E-35 -1.01271810E-35 -7.93859709E-37
  2.55703730E-36  3.15985181E-04 -4.55038770E-36 -4.79042820E-36  4.44667466E-36
 -2.56206324E-36  4.39097084E-36  3.15985572E-04 -4.09281946E-35 -7.27541186E-35
  7.76498980E-35  8.35802629E-35  1.84804973E-35  1.24270745E-34 -6.99812501E-36
  7.30973080E-03  8.49610651E-35 -4.79365998E-36  6.57305945E-03  4.43978185E-35
 -4.15976562E-36  3.93782898E-03  7.97318159E-43  1.08496434E-09  2.99156478E-04
 -7.37478219E-36 -1.54975268E-36 -1.59616618E-43 -2.17201055E-10  3.61364833E-04
 -8.90832979E-36 -1.87205502E-36 -1.59390369E-04  9.66864078E-37 -3.30288332E-36
 -7.01679098E-05 -3.65555875E-09  4.45310876E-37 -2.11850684E-36 -3.19254779E-35
 -5.46157013E-35 -2.26789282E-35 -7.90051546E-37 -3.13322037E-36  3.15985181E-04
  8.07403704E-35  1.14660281E-34  3.16485352E-35 -7.66965073E-36  6.99928955E-36
  3.15985572E-04
Grdnt Energy                               R     -7.858902434316602E+01
Grdnt NVar                                 I               15
Grdnt IGetFC                               I                0
Internal Forces                            R   N=          15
 -3.20460073E-05 -2.51866035E-05  8.91388273E-05 -3.20460073E-05 -2.51866035E-05
 -4.92300802E-06  5.67862627E-06 -7.55618243E-07  5.67862627E-06 -7.55618233E-07
 -4.92300803E-06 -2.52119945E-21  1.37440781E-21 -1.75542588E-21 -4.71008675E-21
Internal Force Constants                   R   N=         120
  3.72016835E-01 -1.31191679E-04  3.72356944E-01  1.69188527E-03  3.54029777E-04
  5.89602873E-01 -2.84207932E-04 -1.31191679E-04  1.69188527E-03  3.72016835E-01
 -1.31191679E-04  5.58993347E-05  3.54029777E-04 -1.31191679E-04  3.72356944E-01
  2.38407040E-03  2.52579913E-03 -2.01397133E-02  2.38407040E-03  2.52579913E-03
  1.44374164E-01 -1.17415283E-03 -1.24799705E-03  9.99674532E-03 -1.17415283E-03
 -1.24799705E-03  7.81915201E-03  1.56086470E-01 -1.20991757E-03 -1.27780208E-03
  1.01429680E-02 -1.20991757E-03 -1.27780208E-03  7.80668405E-03 -3.90562184E-03
  1.56098938E-01 -1.17415283E-03 -1.24799705E-03  9.99674532E-03 -1.17415283E-03
 -1.24799705E-03  7.81915201E-03 -3.91353016E-03 -3.90562184E-03  1.56086470E-01
 -1.20991757E-03 -1.27780208E-03  1.01429680E-02 -1.20991757E-03 -1.27780208E-03
  7.80668405E-03 -3.90562184E-03 -3.90106221E-03 -3.90562184E-03  1.56098938E-01
  2.38407040E-03  2.52579912E-03 -2.01397133E-02  2.38407040E-03  2.52579913E-03
 -1.56258361E-02  7.81915201E-03  7.80668405E-03  7.81915201E-03  7.80668405E-03
  1.44374164E-01 -5.35364118E-18 -5.49732352E-18  1.62396275E-17 -5.35364118E-18
 -5.49732352E-18 -8.58137758E-19  6.97618194E-19  1.60519564E-19  6.97618194E-19
  1.60519564E-19 -8.58137758E-19  2.68137388E-02  1.92225902E-16  2.01173650E-16
 -9.90262946E-16  1.92225902E-16  2.01173650E-16 -3.80412834E-18 -7.92445155E-18
  1.17285799E-17 -7.92445155E-18  1.17285799E-17 -3.80412834E-18 -3.88033923E-32
  2.68137388E-02 -1.87966904E-16 -1.96726931E-16  9.87748293E-16 -1.87966904E-16
 -1.96726931E-16  9.48805489E-18  4.88436467E-18 -1.43724196E-17  4.88436467E-18
 -1.43724196E-17  9.48805489E-18  3.84537460E-32 -2.13204471E-30  2.68137388E-02
 -2.08537123E-18 -2.17449222E-18  2.37477676E-18 -2.08537123E-18 -2.17449222E-18
 -2.36096193E-18  1.27886028E-18  1.08210165E-18  1.27886028E-18  1.08210165E-18
 -2.36096193E-18  2.00776051E-34 -5.98697199E-33  5.54658318E-33  2.68137388E-02
Mulliken Charges                           R   N=           6
 -2.51698780E-01  1.25846520E-01  1.25852260E-01 -2.51698780E-01  1.25846520E-01
  1.25852260E-01
Optimization MaxStp                        I              100
Optimization MaxJob                        I                1
Optimization Job offset                    I                0
Optimization Num results per geometry      I                2
Optimization Num geometry variables        I               18
Optimization Reference Energy              R     -7.800000000000000E+01
Opt point       1 Results for each geome   R   N=           8
 -5.87092819E-01  0.00000000E+00 -5.88896508E-01  0.00000000E+00 -5.89018163E-01
  0.00000000E+00 -5.89024343E-01  0.00000000E+00
Opt point       1 Geometries               R   N=          72
  1.11022302E-16  1.28047843E+00  2.46519033E-32  1.74709112E+00  2.29841002E+00
  0.00000000E+00 -1.75310822E+00  2.28801189E+00  0.00000000E+00 -4.44089210E-16
 -1.28047843E+00 -7.39557099E-32 -1.74709112E+00 -2.29841002E+00 -9.86076132E-32
  1.75310822E+00 -2.28801189E+00 -9.86076132E-32  0.00000000E+00  1.24941625E+00
  0.00000000E+00  1.75589483E+00  2.29870545E+00  0.00000000E+00 -1.75668500E+00
  2.29808412E+00  0.00000000E+00  0.00000000E+00 -1.24941625E+00 -0.00000000E+00
 -1.75589483E+00 -2.29870545E+00  0.00000000E+00  1.75668500E+00 -2.29808412E+00
 -0.00000000E+00 -1.11022302E-16  1.24895228E+00  0.00000000E+00  1.74721719E+00
  2.31813159E+00  0.00000000E+00 -1.74705344E+00  2.31846988E+00  0.00000000E+00
  2.22044605E-16 -1.24895228E+00 -0.00000000E+00 -1.74721719E+00 -2.31813159E+00
  0.00000000E+00  1.74705344E+00 -2.31846988E+00 -0.00000000E+00  1.11022302E-16
  1.24877917E+00  9.86076132E-32  1.74354404E+00  2.32288189E+00  1.47911420E-31
 -1.74347394E+00  2.32295302E+00  9.86076132E-32 -1.11022302E-16 -1.24877917E+00
 -2.46519033E-32 -1.74354404E+00 -2.32288189E+00  0.00000000E+00  1.74347394E+00
 -2.32295302E+00  0.00000000E+00
Opt point       1 Gradient at each geome   R   N=          72
  7.60411401E-04  4.84236560E-02  4.40652771E-31 -6.05844427E-03 -7.14949301E-03
 -1.67170719E-31  5.99740796E-03 -7.56458933E-03 -1.27111376E-31 -7.60411401E-04
 -4.84236560E-02 -2.38815313E-32  6.05844427E-03  7.14949301E-03 -6.08593862E-32
 -5.99740796E-03  7.56458933E-03 -6.10519792E-32  1.63599761E-04  3.23090722E-03
  0.00000000E+00  6.41046137E-04 -2.21270280E-03  0.00000000E+00 -7.56709614E-04
 -2.17700227E-03 -0.00000000E+00 -1.63599761E-04 -3.23090722E-03 -0.00000000E+00
 -6.41046137E-04  2.21270280E-03  0.00000000E+00  7.56709614E-04  2.17700227E-03
  0.00000000E+00 -1.42502359E-05  2.92448348E-04  0.00000000E+00  4.96426611E-04
 -2.74393599E-04  0.00000000E+00 -5.04426788E-04 -2.53504704E-04  0.00000000E+00
  1.42502359E-05 -2.92448348E-04  0.00000000E+00 -4.96426611E-04  2.74393599E-04
  0.00000000E+00  5.04426788E-04  2.53504704E-04  0.00000000E+00 -1.26407445E-05
 -1.13018349E-04  2.43121572E-31  3.00001897E-05  1.24001091E-05  7.90962877E-32
 -2.25102600E-05  1.14794129E-05 -7.19526675E-32  1.26407445E-05  1.13018349E-04
 -4.97780668E-31 -3.00001897E-05 -1.24001091E-05  1.22514347E-31  2.25102600E-05
 -1.14794129E-05  1.24996991E-31
Optimization Number of geometries          I   N=           1
           4
ONIOM Charges                              I   N=          16
           0           0           0           0           0           0
           0           0           0           0           0           0
           0           0           0           0
ONIOM Multiplicities                       I   N=          16
           1           0           0           0           0           0
           0           0           0           0           0           0
           0           0           0           0
Atom Layers                                I   N=           6
           1           1           1           1           1           1
Atom Modifiers                             I   N=           6
           0           0           0           0           0           0
Int Atom Modified Types                    I   N=           6
           0           0           0           0           0           0
Force Field                                I                0
Atom Modified Types                        C   N=           6
                                                            
            
Link Atoms                                 I   N=           6
           0           0           0           0           0           0
Atom Modified MM Charges                   R   N=           6
  0.00000000E+00  0.00000000E+00  0.00000000E+00  0.00000000E+00  0.00000000E+00
  0.00000000E+00
Link Distances                             R   N=          24
  0.00000000E+00  0.00000000E+00  0.00000000E+00  0.00000000E+00  0.00000000E+00
  0.00000000E+00  0.00000000E+00  0.00000000E+00  0.00000000E+00  0.00000000E+00
  0.00000000E+00  0.00000000E+00  0.00000000E+00  0.00000000E+00  0.00000000E+00
  0.00000000E+00  0.00000000E+00  0.00000000E+00  0.00000000E+00  0.00000000E+00
  0.00000000E+00  0.00000000E+00  0.00000000E+00  0.00000000E+00
Cartesian Gradient                         R   N=          18
 -1.26407445E-05 -1.13018349E-04  2.43124581E-31  3.00001897E-05  1.24001091E-05
  7.90957235E-32 -2.25102600E-05  1.14794129E-05 -7.19524794E-32  1.26407445E-05
  1.13018349E-04 -4.97783678E-31 -3.00001897E-05 -1.24001091E-05  1.22514911E-31
  2.25102600E-05 -1.14794129E-05  1.24996615E-31
Nonadiabatic coupling                      R   N=          18
  0.00000000E+00  0.00000000E+00  0.00000000E+00  0.00000000E+00  0.00000000E+00
  0.00000000E+00  0.00000000E+00  0.00000000E+00  0.00000000E+00  0.00000000E+00
  0.00000000E+00  0.00000000E+00  0.00000000E+00  0.00000000E+00  0.00000000E+00
  0.00000000E+00  0.00000000E+00  0.00000000E+00
Dipole Moment                              R   N=           3
 -1.91510084E-15  3.55271368E-15 -4.89993950E-31
Quadrupole Moment                          R   N=           6
  8.29260396E-01  8.60515448E-01 -1.68977584E+00 -7.55723942E-05 -3.32719444E-31
 -8.38164712E-31
QEq coupling tensors                       R   N=          36
  9.58935695E-02 -2.77171520E-06  2.59028197E-01  2.27969262E-32  8.62816615E-32
 -3.54921767E-01 -1.83256578E-01 -2.05439304E-01  2.31922878E-02 -1.01689101E-31
 -5.85482703E-32  1.60064290E-01 -1.83250060E-01  2.05461952E-01  2.31761987E-02
  7.39557099E-32 -3.69778549E-32  1.60073861E-01  9.58935695E-02 -2.77171507E-06
  2.59028197E-01  1.44252905E-32  5.54667824E-32 -3.54921767E-01 -1.83256578E-01
 -2.05439304E-01  2.31922878E-02 -2.46519033E-32 -4.62223187E-33  1.60064290E-01
 -1.83250060E-01  2.05461952E-01  2.31761987E-02  3.08148791E-33  1.07852077E-32
  1.60073861E-01
ClPar MaxAn                                I              200
ClPar NIntPar                              I                4
ClPar NRealPar                             I               16
ClPar NBits                                I               30
ClPar LenBitVec                            I                1
ClPar Read BitMap                          I   N=         200
           0           0           0           0           0           0
           0           0           0           0           0           0
           0           0           0           0           0           0
           0           0           0           0           0           0
           0           0           0           0           0           0
           0           0           0           0           0           0
           0           0           0           0           0           0
           0           0           0           0           0           0
           0           0           0           0           0           0
           0           0           0           0           0           0
           0           0           0           0           0           0
           0           0           0           0           0           0
           0           0           0           0           0           0
           0           0           0           0           0           0
           0           0           0           0           0           0
           0           0           0           0           0           0
           0           0           0           0           0           0
           0           0           0           0           0           0
           0           0           0           0           0           0
           0           0           0           0           0           0
           0           0           0           0           0           0
           0           0           0           0           0           0
           0           0           0           0           0           0
           0           0           0           0           0           0
           0           0           0           0           0           0
           0           0           0           0           0           0
           0           0           0           0           0           0
           0           0           0           0           0           0
           0           0           0           0           0           0
           0           0           0           0           0           0
           0           0           0           0           0           0
           0           0           0           0           0           0
           0           0           0           0           0           0
           0           0
ClPar Default BitMap                       I   N=         200
        2016        2016        2016        2016        2016        2016
        2016        2016        2016        2016        2016        2016
        2016        2016        2016        2016        2016        2016
        2016        2016        2016        2016        2016        2016
        2016        2016        2016        2016        2016        2016
        2016        2016        2016        2016        2016        2016
        2016        2016        2016        2016        2016        2016
        2016        2016        2016        2016        2016        2016
        2016        2016        2016        2016        2016        2016
        2016        2016        2016        2016        2016        2016
        2016        2016        2016        2016        2016        2016
        2016        2016        2016        2016        2016        2016
        2016        2016        2016        2016        2016        2016
        2016        2016        2016        2016        2016        2016
        2016        2016         480         480         480         480
         480         480         480         480         480         480
         480         480         480         480         480         480
         480         480         480         480         480         480
         480         480         480         480         480         480
         480         480         480         480         480         480
         480         480         480         480         480         480
         480         480         480         480         480         480
         480         480         480         480         480         480
         480         480         480         480         480         480
         480         480         480         480         480         480
         480         480         480         480         480         480
         480         480         480         480         480         480
         480         480         480         480         480         480
         480         480         480         480         480         480
         480         480         480         480         480         480
         480         480         480         480         480         480
         480         480         480         480         480         480
         480         480         480         480         480         480
         480         480
ClPar Int Params                           I   N=         800
           0           0           0           0           0           0
           0           0           0           0           0           0
           0           0           0           0           0           0
           0           0           0           0           0           0
           0           0           0           0           0           0
           0           0           0           0           0           0
           0           0           0           0           0           0
           0           0           0           0           0           0
           0           0           0           0           0           0
           0           0           0           0           0           0
           0           0           0           0           0           0
           0           0           0           0           0           0
           0           0           0           0           0           0
           0           0           0           0           0           0
           0           0           0           0           0           0
           0           0           0           0           0           0
           0           0           0           0           0           0
           0           0           0           0           0           0
           0           0           0           0           0           0
           0           0           0           0           0           0
           0           0           0           0           0           0
           0           0           0           0           0           0
           0           0           0           0           0           0
           0           0           0           0           0           0
           0           0           0           0           0           0
           0           0           0           0           0           0
           0           0           0           0           0           0
           0           0           0           0           0           0
           0           0           0           0           0           0
           0           0           0           0           0           0
           0           0           0           0           0           0
           0           0           0           0           0           0
           0           0           0           0           0           0
           0           0           0           0           0           0
           0           0           0           0           0           0
           0           0           0           0           0           0
           0           0           0           0           0           0
           0           0           0           0           0           0
           0           0           0           0           0           0
           0           0           0           0           0           0
           0           0           0           0           0           0
           0           0           0           0           0           0
           0           0           0           0           0           0
           0           0           0           0           0           0
           0           0           0           0           0           0
           0           0           0           0           0           0
           0           0           0           0           0           0
           0           0           0           0           0           0
           0           0           0           0           0           0
           0           0           0           0           0           0
           0           0           0           0           0           0
           0           0           0           0           0           0
           0           0           0           0           0           0
           0           0           0           0           0           0
           0           0           0           0           0           0
           0           0           0           0           0           0
           0           0           0           0           0           0
           0           0           0           0           0           0
           0           0           0           0           0           0
           0           0           0           0           0           0
           0           0           0           0           0           0
           0           0           0           0           0           0
           0           0           0           0           0           0
           0           0           0           0           0           0
           0           0           0           0           0           0
           0           0           0           0           0           0
           0           0           0           0           0           0
           0           0           0           0           0           0
           0           0           0           0           0           0
           0           0           0           0           0           0
           0           0           0           0           0           0
           0           0           0           0           0           0
           0           0           0           0           0           0
           0           0           0           0           0           0
           0           0           0           0           0           0
           0           0           0           0           0           0
           0           0           0           0           0           0
           0           0           0           0           0           0
           0           0           0           0           0           0
           0           0           0           0           0           0
           0           0           0           0           0           0
           0           0           0           0           0           0
           0           0           0           0           0           0
           0           0           0           0           0           0
           0           0           0           0           0           0
           0           0           0           0           0           0
           0           0           0           0           0           0
           0           0           0           0           0           0
           0           0           0           0           0           0
           0           0           0           0           0           0
           0           0           0           0           0           0
           0           0           0           0           0           0
           0           0           0           0           0           0
           0           0           0           0           0           0
           0           0           0           0           0           0
           0           0           0           0           0           0
           0           0           0           0           0           0
           0           0           0           0           0           0
           0           0           0           0           0           0
           0           0           0           0           0           0
           0           0           0           0           0           0
           0           0           0           0           0           0
           0           0           0           0           0           0
           0           0           0           0           0           0
           0           0           0           0           0           0
           0           0           0           0           0           0
           0           0           0           0           0           0
           0           0           0           0           0           0
           0           0           0           0           0           0
           0           0           0           0           0           0
           0           0           0           0           0           0
           0           0           0           0           0           0
           0           0           0           0           0           0
           0           0           0           0           0           0
           0           0           0           0           0           0
           0           0           0           0           0           0
           0           0           0           0           0           0
           0           0           0           0           0           0
           0           0           0           0           0           0
           0           0           0           0           0           0
           0           0           0           0           0           0
           0           0           0           0           0           0
           0           0           0           0           0           0
           0           0           0           0           0           0
           0           0           0           0           0           0
           0           0           0           0           0           0
           0           0           0           0           0           0
           0           0           0           0           0           0
           0           0           0           0           0           0
           0           0           0           0           0           0
           0           0           0           0           0           0
           0           0           0           0           0           0
           0           0           0           0           0           0
           0           0
ClPar Real Params                          R   N=        3200
  0.00000000E+00  0.00000000E+00  0.00000000E+00  0.00000000E+00  0.00000000E+00
  0.00000000E+00  0.00000000E+00  0.00000000E+00  0.00000000E+00  0.00000000E+00
  0.00000000E+00  0.00000000E+00  0.00000000E+00  0.00000000E+00  0.00000000E+00
  0.00000000E+00  0.00000000E+00  0.00000000E+00  0.00000000E+00  0.00000000E+00
  0.00000000E+00  0.00000000E+00  0.00000000E+00  0.00000000E+00  0.00000000E+00
  0.00000000E+00  0.00000000E+00  0.00000000E+00  0.00000000E+00  0.00000000E+00
  0.00000000E+00  0.00000000E+00  0.00000000E+00  0.00000000E+00  0.00000000E+00
  0.00000000E+00  0.00000000E+00  0.00000000E+00  0.00000000E+00  0.00000000E+00
  0.00000000E+00  0.00000000E+00  0.00000000E+00  0.00000000E+00  0.00000000E+00
  0.00000000E+00  0.00000000E+00  0.00000000E+00  0.00000000E+00  0.00000000E+00
  0.00000000E+00  0.00000000E+00  0.00000000E+00  0.00000000E+00  0.00000000E+00
  0.00000000E+00  0.00000000E+00  0.00000000E+00  0.00000000E+00  0.00000000E+00
  0.00000000E+00  0.00000000E+00  0.00000000E+00  0.00000000E+00  0.00000000E+00
  0.00000000E+00  0.00000000E+00  0.00000000E+00  0.00000000E+00  0.00000000E+00
  0.00000000E+00  0.00000000E+00  0.00000000E+00  0.00000000E+00  0.00000000E+00
  0.00000000E+00  0.00000000E+00  0.00000000E+00  0.00000000E+00  0.00000000E+00
  0.00000000E+00  0.00000000E+00  0.00000000E+00  0.00000000E+00  0.00000000E+00
  0.00000000E+00  0.00000000E+00  0.00000000E+00  0.00000000E+00  0.00000000E+00
  0.00000000E+00  0.00000000E+00  0.00000000E+00  0.00000000E+00  0.00000000E+00
  0.00000000E+00  0.00000000E+00  0.00000000E+00  0.00000000E+00  0.00000000E+00
  0.00000000E+00  0.00000000E+00  0.00000000E+00  0.00000000E+00  0.00000000E+00
  0.00000000E+00  0.00000000E+00  0.00000000E+00  0.00000000E+00  0.00000000E+00
  0.00000000E+00  0.00000000E+00  0.00000000E+00  0.00000000E+00  0.00000000E+00
  0.00000000E+00  0.00000000E+00  0.00000000E+00  0.00000000E+00  0.00000000E+00
  0.00000000E+00  0.00000000E+00  0.00000000E+00  0.00000000E+00  0.00000000E+00
  0.00000000E+00  0.00000000E+00  0.00000000E+00  0.00000000E+00  0.00000000E+00
  0.00000000E+00  0.00000000E+00  0.00000000E+00  0.00000000E+00  0.00000000E+00
  0.00000000E+00  0.00000000E+00  0.00000000E+00  0.00000000E+00  0.00000000E+00
  0.00000000E+00  0.00000000E+00  0.00000000E+00  0.00000000E+00  0.00000000E+00
  0.00000000E+00  0.00000000E+00  0.00000000E+00  0.00000000E+00  0.00000000E+00
  0.00000000E+00  0.00000000E+00  0.00000000E+00  0.00000000E+00  0.00000000E+00
  0.00000000E+00  0.00000000E+00  0.00000000E+00  0.00000000E+00  0.00000000E+00
  0.00000000E+00  0.00000000E+00  0.00000000E+00  0.00000000E+00  0.00000000E+00
  0.00000000E+00  0.00000000E+00  0.00000000E+00  0.00000000E+00  0.00000000E+00
  0.00000000E+00  0.00000000E+00  0.00000000E+00  0.00000000E+00  0.00000000E+00
  0.00000000E+00  0.00000000E+00  0.00000000E+00  0.00000000E+00  0.00000000E+00
  0.00000000E+00  0.00000000E+00  0.00000000E+00  0.00000000E+00  0.00000000E+00
  0.00000000E+00  0.00000000E+00  0.00000000E+00  0.00000000E+00  0.00000000E+00
  0.00000000E+00  0.00000000E+00  0.00000000E+00  0.00000000E+00  0.00000000E+00
  0.00000000E+00  0.00000000E+00  0.00000000E+00  0.00000000E+00  0.00000000E+00
  2.26000000E-01  4.43000000E-01  1.01000000E-01  1.47000000E-01  1.92000000E-01
  2.40000000E-01  2.75000000E-01  3.03000000E-01  3.25000000E-01  4.13000000E-01
  9.60000000E-02  1.35000000E-01  1.73000000E-01  2.11000000E-01  2.48000000E-01
  2.86000000E-01  3.23000000E-01  3.60000000E-01  8.20000000E-02  1.04000000E-01
  1.17000000E-01  1.23000000E-01  1.29000000E-01  1.34000000E-01  1.40000000E-01
  1.44000000E-01  1.48000000E-01  1.52000000E-01  1.55000000E-01  1.76000000E-01
  1.98000000E-01  2.19000000E-01  2.39000000E-01  2.60000000E-01  2.80000000E-01
  3.00000000E-01  7.90000000E-02  9.90000000E-02  1.19000000E-01  1.26000000E-01
  1.33000000E-01  1.40000000E-01  1.47000000E-01  1.53000000E-01  1.58000000E-01
  1.63000000E-01  1.57000000E-01  1.70000000E-01  1.87000000E-01  2.03000000E-01
  2.19000000E-01  2.34000000E-01  2.50000000E-01  2.65000000E-01  7.40000000E-02
  9.20000000E-02  1.05000000E-01  1.06000000E-01  1.07000000E-01  1.08000000E-01
  1.09000000E-01  1.10000000E-01  1.11000000E-01  1.12000000E-01  1.13000000E-01
  1.14000000E-01  1.15000000E-01  1.16000000E-01  1.17000000E-01  1.17000000E-01
  1.26000000E-01  1.36000000E-01  1.46000000E-01  1.55000000E-01  1.65000000E-01
  1.73000000E-01  1.82000000E-01  1.90000000E-01  1.62000000E-01  1.78000000E-01
  1.10000000E-01  1.35000000E-01  1.59000000E-01  1.83000000E-01  2.07000000E-01
  2.31000000E-01  6.90000000E-02  9.40000000E-02  1.02000000E-01  1.03000000E-01
  1.05000000E-01  1.07000000E-01  1.09000000E-01  1.11000000E-01  1.13000000E-01
  1.15000000E-01  1.17000000E-01  1.19000000E-01  1.20000000E-01  1.22000000E-01
  1.24000000E-01  1.26000000E-01  1.28000000E-01  1.28000000E-01  1.28000000E-01
  1.28000000E-01  1.28000000E-01  1.28000000E-01  1.28000000E-01  1.28000000E-01
  1.28000000E-01  1.28000000E-01  1.28000000E-01  1.28000000E-01  1.28000000E-01
  1.28000000E-01  1.28000000E-01  1.28000000E-01  1.28000000E-01  1.28000000E-01
  1.28000000E-01  1.28000000E-01  1.28000000E-01  1.28000000E-01  1.28000000E-01
  1.28000000E-01  1.28000000E-01  1.28000000E-01  1.28000000E-01  1.28000000E-01
  1.28000000E-01  1.28000000E-01  1.28000000E-01  1.28000000E-01  1.28000000E-01
  1.28000000E-01  1.28000000E-01  1.28000000E-01  1.28000000E-01  1.28000000E-01
  1.28000000E-01  1.28000000E-01  1.28000000E-01  1.28000000E-01  1.28000000E-01
  1.28000000E-01  1.28000000E-01  1.28000000E-01  1.28000000E-01  1.28000000E-01
  1.28000000E-01  1.28000000E-01  1.28000000E-01  1.28000000E-01  1.28000000E-01
  1.28000000E-01  1.28000000E-01  1.28000000E-01  1.28000000E-01  1.28000000E-01
  1.28000000E-01  1.28000000E-01  1.28000000E-01  1.28000000E-01  1.28000000E-01
  1.28000000E-01  1.28000000E-01  1.28000000E-01  1.28000000E-01  1.28000000E-01
  1.28000000E-01  1.28000000E-01  1.28000000E-01  1.28000000E-01  1.28000000E-01
  1.28000000E-01  1.28000000E-01  1.28000000E-01  1.28000000E-01  1.28000000E-01
  1.28000000E-01  1.28000000E-01  1.28000000E-01  1.28000000E-01  1.28000000E-01
  1.28000000E-01  1.28000000E-01  1.28000000E-01  1.28000000E-01  1.28000000E-01
  1.28000000E-01  1.28000000E-01  1.28000000E-01  1.28000000E-01  1.28000000E-01
  1.28000000E-01  1.28000000E-01  1.28000000E-01  1.28000000E-01  1.28000000E-01
  5.47000000E-01  5.92000000E-01  5.99000000E-01  6.68000000E-01  6.98000000E-01
  7.18000000E-01  7.26000000E-01  7.36000000E-01  7.43000000E-01  7.45000000E-01
  6.07000000E-01  6.66000000E-01  6.93000000E-01  7.09000000E-01  7.20000000E-01
  7.29000000E-01  7.35000000E-01  7.40000000E-01  6.08000000E-01  7.34000000E-01
  7.46000000E-01  7.55000000E-01  7.61000000E-01  7.65000000E-01  7.67000000E-01
  7.60000000E-01  7.49000000E-01  7.33000000E-01  7.08000000E-01  6.48000000E-01
  6.88000000E-01  7.09000000E-01  7.22000000E-01  7.31000000E-01  7.38000000E-01
  7.44000000E-01  6.09000000E-01  7.30000000E-01  7.41000000E-01  7.52000000E-01
  7.58000000E-01  7.63000000E-01  7.66000000E-01  7.58000000E-01  7.48000000E-01
  7.33000000E-01  7.01000000E-01  6.45000000E-01  6.86000000E-01  7.08000000E-01
  7.22000000E-01  7.31000000E-01  7.38000000E-01  7.44000000E-01  6.08000000E-01
  7.28000000E-01  7.32000000E-01  7.32000000E-01  7.32000000E-01  7.32000000E-01
  7.32000000E-01  7.32000000E-01  7.32000000E-01  7.32000000E-01  7.32000000E-01
  7.31000000E-01  7.31000000E-01  7.31000000E-01  7.31000000E-01  7.46000000E-01
  7.37000000E-01  7.46000000E-01  7.51000000E-01  7.55000000E-01  7.58000000E-01
  7.47000000E-01  7.32000000E-01  7.11000000E-01  7.41000000E-01  7.07000000E-01
  7.47000000E-01  7.43000000E-01  7.42000000E-01  7.42000000E-01  7.43000000E-01
  7.44000000E-01  6.05000000E-01  7.24000000E-01  7.26000000E-01  7.26000000E-01
  7.27000000E-01  7.27000000E-01  7.27000000E-01  7.28000000E-01  7.28000000E-01
  7.28000000E-01  7.28000000E-01  7.28000000E-01  7.29000000E-01  7.29000000E-01
  7.29000000E-01  7.29000000E-01  7.29000000E-01  7.29000000E-01  7.29000000E-01
  7.29000000E-01  7.29000000E-01  7.29000000E-01  7.29000000E-01  7.29000000E-01
  7.29000000E-01  7.29000000E-01  7.29000000E-01  7.29000000E-01  7.29000000E-01
  7.29000000E-01  7.29000000E-01  7.29000000E-01  7.29000000E-01  7.29000000E-01
  7.29000000E-01  7.29000000E-01  7.29000000E-01  7.29000000E-01  7.29000000E-01
  7.29000000E-01  7.29000000E-01  7.29000000E-01  7.29000000E-01  7.29000000E-01
  7.29000000E-01  7.29000000E-01  7.29000000E-01  7.29000000E-01  7.29000000E-01
  7.29000000E-01  7.29000000E-01  7.29000000E-01  7.29000000E-01  7.29000000E-01
  7.29000000E-01  7.29000000E-01  7.29000000E-01  7.29000000E-01  7.29000000E-01
  7.29000000E-01  7.29000000E-01  7.29000000E-01  7.29000000E-01  7.29000000E-01
  7.29000000E-01  7.29000000E-01  7.29000000E-01  7.29000000E-01  7.29000000E-01
  7.29000000E-01  7.29000000E-01  7.29000000E-01  7.29000000E-01  7.29000000E-01
  7.29000000E-01  7.29000000E-01  7.29000000E-01  7.29000000E-01  7.29000000E-01
  7.29000000E-01  7.29000000E-01  7.29000000E-01  7.29000000E-01  7.29000000E-01
  7.29000000E-01  7.29000000E-01  7.29000000E-01  7.29000000E-01  7.29000000E-01
  7.29000000E-01  7.29000000E-01  7.29000000E-01  7.29000000E-01  7.29000000E-01
  7.29000000E-01  7.29000000E-01  7.29000000E-01  7.29000000E-01  7.29000000E-01
  7.29000000E-01  7.29000000E-01  7.29000000E-01  7.29000000E-01  7.29000000E-01
  7.29000000E-01  7.29000000E-01  7.29000000E-01  7.29000000E-01  7.29000000E-01
  7.29000000E-01  7.29000000E-01  7.29000000E-01  7.29000000E-01  7.29000000E-01
  1.00000000E+00  1.70400000E+00  3.23000000E-01  3.89000000E-01  4.67000000E-01
  5.67000000E-01  6.36000000E-01  6.64000000E-01  6.96000000E-01  8.79000000E-01
  3.07000000E-01  3.48000000E-01  4.00000000E-01  4.54000000E-01  5.09000000E-01
  5.65000000E-01  6.21000000E-01  6.77000000E-01  2.56000000E-01  3.50000000E-01
  3.64000000E-01  3.62000000E-01  3.62000000E-01  3.62000000E-01  3.62000000E-01
  3.65000000E-01  3.69000000E-01  3.75000000E-01  3.86000000E-01  4.46000000E-01
  4.55000000E-01  4.74000000E-01  4.96000000E-01  5.20000000E-01  5.45000000E-01
  5.70000000E-01  2.45000000E-01  3.22000000E-01  3.55000000E-01  3.59000000E-01
  3.64000000E-01  3.70000000E-01  3.76000000E-01  3.85000000E-01  3.95000000E-01
  4.08000000E-01  3.76000000E-01  4.23000000E-01  4.22000000E-01  4.32000000E-01
  4.45000000E-01  4.59000000E-01  4.75000000E-01  4.91000000E-01  2.28000000E-01
  2.92000000E-01  2.89000000E-01  2.92000000E-01  2.95000000E-01  2.98000000E-01
  3.00000000E-01  3.03000000E-01  3.06000000E-01  3.09000000E-01  3.12000000E-01
  3.15000000E-01  3.18000000E-01  3.21000000E-01  3.24000000E-01  3.61000000E-01
  3.69000000E-01  3.70000000E-01  3.72000000E-01  3.75000000E-01  3.78000000E-01
  3.85000000E-01  3.94000000E-01  4.07000000E-01  5.26000000E-01  6.21000000E-01
  3.36000000E-01  3.54000000E-01  3.71000000E-01  3.86000000E-01  4.02000000E-01
  4.17000000E-01  2.09000000E-01  2.94000000E-01  2.65000000E-01  2.72000000E-01
  2.78000000E-01  2.84000000E-01  2.91000000E-01  2.97000000E-01  3.03000000E-01
  3.10000000E-01  3.16000000E-01  3.22000000E-01  3.29000000E-01  3.35000000E-01
  3.41000000E-01  3.48000000E-01  3.54000000E-01  3.54000000E-01  3.54000000E-01
  3.54000000E-01  3.54000000E-01  3.54000000E-01  3.54000000E-01  3.54000000E-01
  3.54000000E-01  3.54000000E-01  3.54000000E-01  3.54000000E-01  3.54000000E-01
  3.54000000E-01  3.54000000E-01  3.54000000E-01  3.54000000E-01  3.54000000E-01
  3.54000000E-01  3.54000000E-01  3.54000000E-01  3.54000000E-01  3.54000000E-01
  3.54000000E-01  3.54000000E-01  3.54000000E-01  3.54000000E-01  3.54000000E-01
  3.54000000E-01  3.54000000E-01  3.54000000E-01  3.54000000E-01  3.54000000E-01
  3.54000000E-01  3.54000000E-01  3.54000000E-01  3.54000000E-01  3.54000000E-01
  3.54000000E-01  3.54000000E-01  3.54000000E-01  3.54000000E-01  3.54000000E-01
  3.54000000E-01  3.54000000E-01  3.54000000E-01  3.54000000E-01  3.54000000E-01
  3.54000000E-01  3.54000000E-01  3.54000000E-01  3.54000000E-01  3.54000000E-01
  3.54000000E-01  3.54000000E-01  3.54000000E-01  3.54000000E-01  3.54000000E-01
  3.54000000E-01  3.54000000E-01  3.54000000E-01  3.54000000E-01  3.54000000E-01
  3.54000000E-01  3.54000000E-01  3.54000000E-01  3.54000000E-01  3.54000000E-01
  3.54000000E-01  3.54000000E-01  3.54000000E-01  3.54000000E-01  3.54000000E-01
  3.54000000E-01  3.54000000E-01  3.54000000E-01  3.54000000E-01  3.54000000E-01
  3.54000000E-01  3.54000000E-01  3.54000000E-01  3.54000000E-01  3.54000000E-01
  3.54000000E-01  3.54000000E-01  3.54000000E-01  3.54000000E-01  3.54000000E-01
  3.54000000E-01  3.54000000E-01  3.54000000E-01  3.54000000E-01  3.54000000E-01
  3.54000000E-01  3.54000000E-01  3.54000000E-01  3.54000000E-01  3.54000000E-01
  2.74000000E-01  2.96000000E-01  5.80000000E-02  4.40000000E-02  3.90000000E-02
  3.90000000E-02  3.60000000E-02  3.20000000E-02  2.90000000E-02  3.30000000E-02
  5.50000000E-02  3.90000000E-02  3.30000000E-02  3.00000000E-02  2.80000000E-02
  2.60000000E-02  2.50000000E-02  2.50000000E-02  4.50000000E-02  4.40000000E-02
  3.30000000E-02  2.50000000E-02  2.10000000E-02  1.80000000E-02  1.50000000E-02
  1.80000000E-02  2.10000000E-02  2.50000000E-02  3.30000000E-02  5.00000000E-02
  3.80000000E-02  3.10000000E-02  2.70000000E-02  2.40000000E-02  2.20000000E-02
  2.10000000E-02  4.30000000E-02  4.00000000E-02  3.20000000E-02  2.50000000E-02
  2.10000000E-02  1.80000000E-02  1.60000000E-02  1.90000000E-02  2.20000000E-02
  2.80000000E-02  3.10000000E-02  4.70000000E-02  3.40000000E-02  2.80000000E-02
  2.40000000E-02  2.10000000E-02  1.90000000E-02  1.80000000E-02  3.90000000E-02
  3.60000000E-02  2.50000000E-02  2.50000000E-02  2.50000000E-02  2.60000000E-02
  2.60000000E-02  2.60000000E-02  2.70000000E-02  2.70000000E-02  2.70000000E-02
  2.70000000E-02  2.80000000E-02  2.80000000E-02  2.80000000E-02  3.30000000E-02
  3.30000000E-02  2.60000000E-02  2.10000000E-02  1.80000000E-02  1.60000000E-02
  1.80000000E-02  2.20000000E-02  2.60000000E-02  4.90000000E-02  8.20000000E-02
  3.00000000E-02  2.40000000E-02  2.10000000E-02  1.80000000E-02  1.60000000E-02
  1.50000000E-02  3.50000000E-02  3.60000000E-02  2.20000000E-02  2.30000000E-02
  2.40000000E-02  2.40000000E-02  2.50000000E-02  2.50000000E-02  2.60000000E-02
  2.70000000E-02  2.70000000E-02  2.80000000E-02  2.80000000E-02  2.90000000E-02
  3.00000000E-02  3.00000000E-02  3.10000000E-02  3.10000000E-02  3.10000000E-02
  3.10000000E-02  3.10000000E-02  3.10000000E-02  3.10000000E-02  3.10000000E-02
  3.10000000E-02  3.10000000E-02  3.10000000E-02  3.10000000E-02  3.10000000E-02
  3.10000000E-02  3.10000000E-02  3.10000000E-02  3.10000000E-02  3.10000000E-02
  3.10000000E-02  3.10000000E-02  3.10000000E-02  3.10000000E-02  3.10000000E-02
  3.10000000E-02  3.10000000E-02  3.10000000E-02  3.10000000E-02  3.10000000E-02
  3.10000000E-02  3.10000000E-02  3.10000000E-02  3.10000000E-02  3.10000000E-02
  3.10000000E-02  3.10000000E-02  3.10000000E-02  3.10000000E-02  3.10000000E-02
  3.10000000E-02  3.10000000E-02  3.10000000E-02  3.10000000E-02  3.10000000E-02
  3.10000000E-02  3.10000000E-02  3.10000000E-02  3.10000000E-02  3.10000000E-02
  3.10000000E-02  3.10000000E-02  3.10000000E-02  3.10000000E-02  3.10000000E-02
  3.10000000E-02  3.10000000E-02  3.10000000E-02  3.10000000E-02  3.10000000E-02
  3.10000000E-02  3.10000000E-02  3.10000000E-02  3.10000000E-02  3.10000000E-02
  3.10000000E-02  3.10000000E-02  3.10000000E-02  3.10000000E-02  3.10000000E-02
  3.10000000E-02  3.10000000E-02  3.10000000E-02  3.10000000E-02  3.10000000E-02
  3.10000000E-02  3.10000000E-02  3.10000000E-02  3.10000000E-02  3.10000000E-02
  3.10000000E-02  3.10000000E-02  3.10000000E-02  3.10000000E-02  3.10000000E-02
  3.10000000E-02  3.10000000E-02  3.10000000E-02  3.10000000E-02  3.10000000E-02
  3.10000000E-02  3.10000000E-02  3.10000000E-02  3.10000000E-02  3.10000000E-02
  3.10000000E-02  3.10000000E-02  3.10000000E-02  3.10000000E-02  3.10000000E-02
 -5.92770000E-01 -9.17860000E-01 -2.48668000E+00 -8.36430000E-01 -3.18470000E-01
 -4.55790000E-01 -5.70730000E-01 -6.77940000E-01 -7.69860000E-01 -8.51140000E-01
 -1.51908000E+00 -3.18830000E-01 -2.17900000E-01 -3.01260000E-01 -3.72750000E-01
 -4.15890000E-01 -4.45930000E-01 -5.91320000E-01 -9.56370000E-01 -2.88450000E-01
 -4.87320000E-01 -6.34280000E-01 -7.17490000E-01 -7.91980000E-01 -8.68490000E-01
 -9.17520000E-01 -9.54890000E-01 -9.88460000E-01 -1.50055000E+00 -2.92560000E-01
 -2.14960000E-01 -2.91180000E-01 -3.42080000E-01 -3.84480000E-01 -4.34940000E-01
 -5.24310000E-01 -8.10070000E-01 -2.58460000E-01 -4.35550000E-01 -5.32740000E-01
 -6.08450000E-01 -6.10260000E-01 -7.58920000E-01 -8.90130000E-01 -8.45780000E-01
 -8.69340000E-01 -1.38234000E+00 -2.64850000E-01 -1.97280000E-01 -2.65040000E-01
 -2.94470000E-01 -3.16570000E-01 -3.63590000E-01 -4.57840000E-01 -8.61830000E-01
 -1.33004000E+00 -6.82880000E-01 -6.25540000E-01 -6.35430000E-01 -8.79690000E-01
 -9.02690000E-01 -9.59650000E-01 -1.01869000E+00 -6.81170000E-01 -7.96500000E-01
 -9.04950000E-01 -8.34790000E-01 -9.01560000E-01 -9.74130000E-01 -1.03326000E+00
 -7.15490000E-01 -7.83960000E-01 -8.28380000E-01 -5.61040000E-01 -1.03841000E+00
 -8.62500000E-01 -9.59300000E-01 -1.01755000E+00 -7.64900000E-01 -1.29467000E+00
 -1.92740000E-01 -2.56010000E-01 -3.19820000E-01 -1.94660000E-01 -2.60090000E-01
 -4.27990000E-01  0.00000000E+00  0.00000000E+00  0.00000000E+00  0.00000000E+00
  0.00000000E+00  0.00000000E+00  0.00000000E+00  0.00000000E+00  0.00000000E+00
  0.00000000E+00  0.00000000E+00  0.00000000E+00  0.00000000E+00  0.00000000E+00
  0.00000000E+00  0.00000000E+00  0.00000000E+00  0.00000000E+00  0.00000000E+00
  0.00000000E+00  0.00000000E+00  0.00000000E+00  0.00000000E+00  0.00000000E+00
  0.00000000E+00  0.00000000E+00  0.00000000E+00  0.00000000E+00  0.00000000E+00
  0.00000000E+00  0.00000000E+00  0.00000000E+00  0.00000000E+00  0.00000000E+00
  0.00000000E+00  0.00000000E+00  0.00000000E+00  0.00000000E+00  0.00000000E+00
  0.00000000E+00  0.00000000E+00  0.00000000E+00  0.00000000E+00  0.00000000E+00
  0.00000000E+00  0.00000000E+00  0.00000000E+00  0.00000000E+00  0.00000000E+00
  0.00000000E+00  0.00000000E+00  0.00000000E+00  0.00000000E+00  0.00000000E+00
  0.00000000E+00  0.00000000E+00  0.00000000E+00  0.00000000E+00  0.00000000E+00
  0.00000000E+00  0.00000000E+00  0.00000000E+00  0.00000000E+00  0.00000000E+00
  0.00000000E+00  0.00000000E+00  0.00000000E+00  0.00000000E+00  0.00000000E+00
  0.00000000E+00  0.00000000E+00  0.00000000E+00  0.00000000E+00  0.00000000E+00
  0.00000000E+00  0.00000000E+00  0.00000000E+00  0.00000000E+00  0.00000000E+00
  0.00000000E+00  0.00000000E+00  0.00000000E+00  0.00000000E+00  0.00000000E+00
  0.00000000E+00  0.00000000E+00  0.00000000E+00  0.00000000E+00  0.00000000E+00
  0.00000000E+00  0.00000000E+00  0.00000000E+00  0.00000000E+00  0.00000000E+00
  0.00000000E+00  0.00000000E+00  0.00000000E+00  0.00000000E+00  0.00000000E+00
  0.00000000E+00  0.00000000E+00  0.00000000E+00  0.00000000E+00  0.00000000E+00
  0.00000000E+00  0.00000000E+00  0.00000000E+00  0.00000000E+00  0.00000000E+00
  0.00000000E+00  0.00000000E+00  0.00000000E+00  0.00000000E+00  0.00000000E+00
  1.90440000E+00  1.36430000E+00  4.84000000E-01  7.31600000E+00  9.24030000E+00
  8.78200000E+00  5.61290000E+00  4.83340000E+00  3.24870000E+00  2.71090000E+00
  2.01130000E+00  1.50282000E+01  1.46788000E+01  2.13546000E+01  2.38290000E+01
  1.98022000E+01  1.50468000E+01  1.09745000E+01  1.27219000E+01  1.51949000E+01
  1.57342000E+01  2.79222000E+01  1.61366000E+01  2.21252000E+01  2.45676000E+01
  1.96016000E+01  1.79818000E+01  1.72396000E+01  5.01500000E+00  1.92898000E+01
  2.34477000E+01  2.23993000E+01  2.96586000E+01  2.60081000E+01  2.15580000E+01
  1.69594000E+01  1.56479000E+01  1.86897000E+01  1.93530000E+01  3.43444000E+01
  1.98480000E+01  2.72140000E+01  3.02182000E+01  2.41099000E+01  2.21176000E+01
  2.12047000E+01  7.56690000E+00  2.37264000E+01  2.93879000E+01  3.01278000E+01
  4.19382000E+01  3.85203000E+01  3.39511000E+01  2.75774000E+01  1.56460000E+01
  1.04460000E+01  2.01830000E+01  4.99540000E+01  4.76430000E+01  1.18690000E+01
  1.08670000E+01  9.96100000E+00  9.18700000E+00  3.67980000E+01  1.34070000E+01
  9.38200000E+00  9.81700000E+00  8.90800000E+00  8.40700000E+00  8.05800000E+00
  1.29600000E+01  2.67920000E+01  2.49300000E+01  3.45630000E+01  1.11860000E+01
  1.09440000E+01  1.01270000E+01  9.40400000E+00  1.36660000E+01  7.81000000E+00
  6.93600000E+01  5.86630000E+01  4.79690000E+01  4.52740000E+01  3.92290000E+01
  3.30660000E+01  0.00000000E+00  0.00000000E+00  0.00000000E+00  0.00000000E+00
  0.00000000E+00  0.00000000E+00  0.00000000E+00  0.00000000E+00  0.00000000E+00
  0.00000000E+00  0.00000000E+00  0.00000000E+00  0.00000000E+00  0.00000000E+00
  0.00000000E+00  0.00000000E+00  0.00000000E+00  0.00000000E+00  0.00000000E+00
  0.00000000E+00  0.00000000E+00  0.00000000E+00  0.00000000E+00  0.00000000E+00
  0.00000000E+00  0.00000000E+00  0.00000000E+00  0.00000000E+00  0.00000000E+00
  0.00000000E+00  0.00000000E+00  0.00000000E+00  0.00000000E+00  0.00000000E+00
  0.00000000E+00  0.00000000E+00  0.00000000E+00  0.00000000E+00  0.00000000E+00
  0.00000000E+00  0.00000000E+00  0.00000000E+00  0.00000000E+00  0.00000000E+00
  0.00000000E+00  0.00000000E+00  0.00000000E+00  0.00000000E+00  0.00000000E+00
  0.00000000E+00  0.00000000E+00  0.00000000E+00  0.00000000E+00  0.00000000E+00
  0.00000000E+00  0.00000000E+00  0.00000000E+00  0.00000000E+00  0.00000000E+00
  0.00000000E+00  0.00000000E+00  0.00000000E+00  0.00000000E+00  0.00000000E+00
  0.00000000E+00  0.00000000E+00  0.00000000E+00  0.00000000E+00  0.00000000E+00
  0.00000000E+00  0.00000000E+00  0.00000000E+00  0.00000000E+00  0.00000000E+00
  0.00000000E+00  0.00000000E+00  0.00000000E+00  0.00000000E+00  0.00000000E+00
  0.00000000E+00  0.00000000E+00  0.00000000E+00  0.00000000E+00  0.00000000E+00
  0.00000000E+00  0.00000000E+00  0.00000000E+00  0.00000000E+00  0.00000000E+00
  0.00000000E+00  0.00000000E+00  0.00000000E+00  0.00000000E+00  0.00000000E+00
  0.00000000E+00  0.00000000E+00  0.00000000E+00  0.00000000E+00  0.00000000E+00
  0.00000000E+00  0.00000000E+00  0.00000000E+00  0.00000000E+00  0.00000000E+00
  0.00000000E+00  0.00000000E+00  0.00000000E+00  0.00000000E+00  0.00000000E+00
  0.00000000E+00  0.00000000E+00  0.00000000E+00  0.00000000E+00  0.00000000E+00
  0.00000000E+00  0.00000000E+00  0.00000000E+00  0.00000000E+00  0.00000000E+00
  0.00000000E+00  0.00000000E+00  0.00000000E+00  0.00000000E+00  0.00000000E+00
  0.00000000E+00  0.00000000E+00  0.00000000E+00  0.00000000E+00  0.00000000E+00
  0.00000000E+00  0.00000000E+00  0.00000000E+00  0.00000000E+00  0.00000000E+00
  0.00000000E+00  0.00000000E+00  0.00000000E+00  0.00000000E+00  0.00000000E+00
  0.00000000E+00  0.00000000E+00  0.00000000E+00  0.00000000E+00  0.00000000E+00
  0.00000000E+00  0.00000000E+00  0.00000000E+00  0.00000000E+00  0.00000000E+00
  0.00000000E+00  0.00000000E+00  0.00000000E+00  0.00000000E+00  0.00000000E+00
  0.00000000E+00  0.00000000E+00  0.00000000E+00  0.00000000E+00  0.00000000E+00
  0.00000000E+00  0.00000000E+00  0.00000000E+00  0.00000000E+00  0.00000000E+00
  0.00000000E+00  0.00000000E+00  0.00000000E+00  0.00000000E+00  0.00000000E+00
  0.00000000E+00  0.00000000E+00  0.00000000E+00  0.00000000E+00  0.00000000E+00
  0.00000000E+00  0.00000000E+00  0.00000000E+00  0.00000000E+00  0.00000000E+00
  0.00000000E+00  0.00000000E+00  0.00000000E+00  0.00000000E+00  0.00000000E+00
  0.00000000E+00  0.00000000E+00  0.00000000E+00  0.00000000E+00  0.00000000E+00
  0.00000000E+00  0.00000000E+00  0.00000000E+00  0.00000000E+00  0.00000000E+00
  0.00000000E+00  0.00000000E+00  0.00000000E+00  0.00000000E+00  0.00000000E+00
  0.00000000E+00  0.00000000E+00  0.00000000E+00  0.00000000E+00  0.00000000E+00
  0.00000000E+00  0.00000000E+00  0.00000000E+00  0.00000000E+00  0.00000000E+00
  0.00000000E+00  0.00000000E+00  0.00000000E+00  0.00000000E+00  0.00000000E+00
  0.00000000E+00  0.00000000E+00  0.00000000E+00  0.00000000E+00  0.00000000E+00
  0.00000000E+00  0.00000000E+00  0.00000000E+00  0.00000000E+00  0.00000000E+00
  0.00000000E+00  0.00000000E+00  0.00000000E+00  0.00000000E+00  0.00000000E+00
  0.00000000E+00  0.00000000E+00  0.00000000E+00  0.00000000E+00  0.00000000E+00
  0.00000000E+00  0.00000000E+00  0.00000000E+00  0.00000000E+00  0.00000000E+00
  0.00000000E+00  0.00000000E+00  0.00000000E+00  0.00000000E+00  0.00000000E+00
  0.00000000E+00  0.00000000E+00  0.00000000E+00  0.00000000E+00  0.00000000E+00
  0.00000000E+00  0.00000000E+00  0.00000000E+00  0.00000000E+00  0.00000000E+00
  0.00000000E+00  0.00000000E+00  0.00000000E+00  0.00000000E+00  0.00000000E+00
  0.00000000E+00  0.00000000E+00  0.00000000E+00  0.00000000E+00  0.00000000E+00
  0.00000000E+00  0.00000000E+00  0.00000000E+00  0.00000000E+00  0.00000000E+00
  0.00000000E+00  0.00000000E+00  0.00000000E+00  0.00000000E+00  0.00000000E+00
  0.00000000E+00  0.00000000E+00  0.00000000E+00  0.00000000E+00  0.00000000E+00
  0.00000000E+00  0.00000000E+00  0.00000000E+00  0.00000000E+00  0.00000000E+00
  0.00000000E+00  0.00000000E+00  0.00000000E+00  0.00000000E+00  0.00000000E+00
  0.00000000E+00  0.00000000E+00  0.00000000E+00  0.00000000E+00  0.00000000E+00
  0.00000000E+00  0.00000000E+00  0.00000000E+00  0.00000000E+00  0.00000000E+00
  0.00000000E+00  0.00000000E+00  0.00000000E+00  0.00000000E+00  0.00000000E+00
  0.00000000E+00  0.00000000E+00  0.00000000E+00  0.00000000E+00  0.00000000E+00
  0.00000000E+00  0.00000000E+00  0.00000000E+00  0.00000000E+00  0.00000000E+00
  0.00000000E+00  0.00000000E+00  0.00000000E+00  0.00000000E+00  0.00000000E+00
  0.00000000E+00  0.00000000E+00  0.00000000E+00  0.00000000E+00  0.00000000E+00
  0.00000000E+00  0.00000000E+00  0.00000000E+00  0.00000000E+00  0.00000000E+00
  0.00000000E+00  0.00000000E+00  0.00000000E+00  0.00000000E+00  0.00000000E+00
  0.00000000E+00  0.00000000E+00  0.00000000E+00  0.00000000E+00  0.00000000E+00
  0.00000000E+00  0.00000000E+00  0.00000000E+00  0.00000000E+00  0.00000000E+00
  0.00000000E+00  0.00000000E+00  0.00000000E+00  0.00000000E+00  0.00000000E+00
  0.00000000E+00  0.00000000E+00  0.00000000E+00  0.00000000E+00  0.00000000E+00
  0.00000000E+00  0.00000000E+00  0.00000000E+00  0.00000000E+00  0.00000000E+00
  0.00000000E+00  0.00000000E+00  0.00000000E+00  0.00000000E+00  0.00000000E+00
  0.00000000E+00  0.00000000E+00  0.00000000E+00  0.00000000E+00  0.00000000E+00
  0.00000000E+00  0.00000000E+00  0.00000000E+00  0.00000000E+00  0.00000000E+00
  0.00000000E+00  0.00000000E+00  0.00000000E+00  0.00000000E+00  0.00000000E+00
  0.00000000E+00  0.00000000E+00  0.00000000E+00  0.00000000E+00  0.00000000E+00
  0.00000000E+00  0.00000000E+00  0.00000000E+00  0.00000000E+00  0.00000000E+00
  0.00000000E+00  0.00000000E+00  0.00000000E+00  0.00000000E+00  0.00000000E+00
  0.00000000E+00  0.00000000E+00  0.00000000E+00  0.00000000E+00  0.00000000E+00
  0.00000000E+00  0.00000000E+00  0.00000000E+00  0.00000000E+00  0.00000000E+00
  0.00000000E+00  0.00000000E+00  0.00000000E+00  0.00000000E+00  0.00000000E+00
  0.00000000E+00  0.00000000E+00  0.00000000E+00  0.00000000E+00  0.00000000E+00
  0.00000000E+00  0.00000000E+00  0.00000000E+00  0.00000000E+00  0.00000000E+00
  0.00000000E+00  0.00000000E+00  0.00000000E+00  0.00000000E+00  0.00000000E+00
  0.00000000E+00  0.00000000E+00  0.00000000E+00  0.00000000E+00  0.00000000E+00
  0.00000000E+00  0.00000000E+00  0.00000000E+00  0.00000000E+00  0.00000000E+00
  0.00000000E+00  0.00000000E+00  0.00000000E+00  0.00000000E+00  0.00000000E+00
  0.00000000E+00  0.00000000E+00  0.00000000E+00  0.00000000E+00  0.00000000E+00
  0.00000000E+00  0.00000000E+00  0.00000000E+00  0.00000000E+00  0.00000000E+00
  0.00000000E+00  0.00000000E+00  0.00000000E+00  0.00000000E+00  0.00000000E+00
  0.00000000E+00  0.00000000E+00  0.00000000E+00  0.00000000E+00  0.00000000E+00
  0.00000000E+00  0.00000000E+00  0.00000000E+00  0.00000000E+00  0.00000000E+00
  0.00000000E+00  0.00000000E+00  0.00000000E+00  0.00000000E+00  0.00000000E+00
  0.00000000E+00  0.00000000E+00  0.00000000E+00  0.00000000E+00  0.00000000E+00
  0.00000000E+00  0.00000000E+00  0.00000000E+00  0.00000000E+00  0.00000000E+00
  0.00000000E+00  0.00000000E+00  0.00000000E+00  0.00000000E+00  0.00000000E+00
  0.00000000E+00  0.00000000E+00  0.00000000E+00  0.00000000E+00  0.00000000E+00
  0.00000000E+00  0.00000000E+00  0.00000000E+00  0.00000000E+00  0.00000000E+00
  0.00000000E+00  0.00000000E+00  0.00000000E+00  0.00000000E+00  0.00000000E+00
  0.00000000E+00  0.00000000E+00  0.00000000E+00  0.00000000E+00  0.00000000E+00
  0.00000000E+00  0.00000000E+00  0.00000000E+00  0.00000000E+00  0.00000000E+00
  0.00000000E+00  0.00000000E+00  0.00000000E+00  0.00000000E+00  0.00000000E+00
  0.00000000E+00  0.00000000E+00  0.00000000E+00  0.00000000E+00  0.00000000E+00
  0.00000000E+00  0.00000000E+00  0.00000000E+00  0.00000000E+00  0.00000000E+00
  0.00000000E+00  0.00000000E+00  0.00000000E+00  0.00000000E+00  0.00000000E+00
  0.00000000E+00  0.00000000E+00  0.00000000E+00  0.00000000E+00  0.00000000E+00
  0.00000000E+00  0.00000000E+00  0.00000000E+00  0.00000000E+00  0.00000000E+00
  0.00000000E+00  0.00000000E+00  0.00000000E+00  0.00000000E+00  0.00000000E+00
  0.00000000E+00  0.00000000E+00  0.00000000E+00  0.00000000E+00  0.00000000E+00
  0.00000000E+00  0.00000000E+00  0.00000000E+00  0.00000000E+00  0.00000000E+00
  0.00000000E+00  0.00000000E+00  0.00000000E+00  0.00000000E+00  0.00000000E+00
  0.00000000E+00  0.00000000E+00  0.00000000E+00  0.00000000E+00  0.00000000E+00
  0.00000000E+00  0.00000000E+00  0.00000000E+00  0.00000000E+00  0.00000000E+00
  0.00000000E+00  0.00000000E+00  0.00000000E+00  0.00000000E+00  0.00000000E+00
  0.00000000E+00  0.00000000E+00  0.00000000E+00  0.00000000E+00  0.00000000E+00
  0.00000000E+00  0.00000000E+00  0.00000000E+00  0.00000000E+00  0.00000000E+00
  0.00000000E+00  0.00000000E+00  0.00000000E+00  0.00000000E+00  0.00000000E+00
  0.00000000E+00  0.00000000E+00  0.00000000E+00  0.00000000E+00  0.00000000E+00
  0.00000000E+00  0.00000000E+00  0.00000000E+00  0.00000000E+00  0.00000000E+00
  0.00000000E+00  0.00000000E+00  0.00000000E+00  0.00000000E+00  0.00000000E+00
  0.00000000E+00  0.00000000E+00  0.00000000E+00  0.00000000E+00  0.00000000E+00
  0.00000000E+00  0.00000000E+00  0.00000000E+00  0.00000000E+00  0.00000000E+00
  0.00000000E+00  0.00000000E+00  0.00000000E+00  0.00000000E+00  0.00000000E+00
  0.00000000E+00  0.00000000E+00  0.00000000E+00  0.00000000E+00  0.00000000E+00
  0.00000000E+00  0.00000000E+00  0.00000000E+00  0.00000000E+00  0.00000000E+00
  0.00000000E+00  0.00000000E+00  0.00000000E+00  0.00000000E+00  0.00000000E+00
  0.00000000E+00  0.00000000E+00  0.00000000E+00  0.00000000E+00  0.00000000E+00
  0.00000000E+00  0.00000000E+00  0.00000000E+00  0.00000000E+00  0.00000000E+00
  0.00000000E+00  0.00000000E+00  0.00000000E+00  0.00000000E+00  0.00000000E+00
  0.00000000E+00  0.00000000E+00  0.00000000E+00  0.00000000E+00  0.00000000E+00
  0.00000000E+00  0.00000000E+00  0.00000000E+00  0.00000000E+00  0.00000000E+00
  0.00000000E+00  0.00000000E+00  0.00000000E+00  0.00000000E+00  0.00000000E+00
  0.00000000E+00  0.00000000E+00  0.00000000E+00  0.00000000E+00  0.00000000E+00
  0.00000000E+00  0.00000000E+00  0.00000000E+00  0.00000000E+00  0.00000000E+00
  0.00000000E+00  0.00000000E+00  0.00000000E+00  0.00000000E+00  0.00000000E+00
  0.00000000E+00  0.00000000E+00  0.00000000E+00  0.00000000E+00  0.00000000E+00
  0.00000000E+00  0.00000000E+00  0.00000000E+00  0.00000000E+00  0.00000000E+00
  0.00000000E+00  0.00000000E+00  0.00000000E+00  0.00000000E+00  0.00000000E+00
  0.00000000E+00  0.00000000E+00  0.00000000E+00  0.00000000E+00  0.00000000E+00
  0.00000000E+00  0.00000000E+00  0.00000000E+00  0.00000000E+00  0.00000000E+00
  0.00000000E+00  0.00000000E+00  0.00000000E+00  0.00000000E+00  0.00000000E+00
  0.00000000E+00  0.00000000E+00  0.00000000E+00  0.00000000E+00  0.00000000E+00
  0.00000000E+00  0.00000000E+00  0.00000000E+00  0.00000000E+00  0.00000000E+00
  0.00000000E+00  0.00000000E+00  0.00000000E+00  0.00000000E+00  0.00000000E+00
  0.00000000E+00  0.00000000E+00  0.00000000E+00  0.00000000E+00  0.00000000E+00
  0.00000000E+00  0.00000000E+00  0.00000000E+00  0.00000000E+00  0.00000000E+00
  0.00000000E+00  0.00000000E+00  0.00000000E+00  0.00000000E+00  0.00000000E+00
  0.00000000E+00  0.00000000E+00  0.00000000E+00  0.00000000E+00  0.00000000E+00
  0.00000000E+00  0.00000000E+00  0.00000000E+00  0.00000000E+00  0.00000000E+00
  0.00000000E+00  0.00000000E+00  0.00000000E+00  0.00000000E+00  0.00000000E+00
  0.00000000E+00  0.00000000E+00  0.00000000E+00  0.00000000E+00  0.00000000E+00
  0.00000000E+00  0.00000000E+00  0.00000000E+00  0.00000000E+00  0.00000000E+00
  0.00000000E+00  0.00000000E+00  0.00000000E+00  0.00000000E+00  0.00000000E+00
  0.00000000E+00  0.00000000E+00  0.00000000E+00  0.00000000E+00  0.00000000E+00
  0.00000000E+00  0.00000000E+00  0.00000000E+00  0.00000000E+00  0.00000000E+00
  0.00000000E+00  0.00000000E+00  0.00000000E+00  0.00000000E+00  0.00000000E+00
  0.00000000E+00  0.00000000E+00  0.00000000E+00  0.00000000E+00  0.00000000E+00
  0.00000000E+00  0.00000000E+00  0.00000000E+00  0.00000000E+00  0.00000000E+00
  0.00000000E+00  0.00000000E+00  0.00000000E+00  0.00000000E+00  0.00000000E+00
  0.00000000E+00  0.00000000E+00  0.00000000E+00  0.00000000E+00  0.00000000E+00
  0.00000000E+00  0.00000000E+00  0.00000000E+00  0.00000000E+00  0.00000000E+00
  0.00000000E+00  0.00000000E+00  0.00000000E+00  0.00000000E+00  0.00000000E+00
  0.00000000E+00  0.00000000E+00  0.00000000E+00  0.00000000E+00  0.00000000E+00
  0.00000000E+00  0.00000000E+00  0.00000000E+00  0.00000000E+00  0.00000000E+00
  0.00000000E+00  0.00000000E+00  0.00000000E+00  0.00000000E+00  0.00000000E+00
  0.00000000E+00  0.00000000E+00  0.00000000E+00  0.00000000E+00  0.00000000E+00
  0.00000000E+00  0.00000000E+00  0.00000000E+00  0.00000000E+00  0.00000000E+00
  0.00000000E+00  0.00000000E+00  0.00000000E+00  0.00000000E+00  0.00000000E+00
  0.00000000E+00  0.00000000E+00  0.00000000E+00  0.00000000E+00  0.00000000E+00
  0.00000000E+00  0.00000000E+00  0.00000000E+00  0.00000000E+00  0.00000000E+00
  0.00000000E+00  0.00000000E+00  0.00000000E+00  0.00000000E+00  0.00000000E+00
  0.00000000E+00  0.00000000E+00  0.00000000E+00  0.00000000E+00  0.00000000E+00
  0.00000000E+00  0.00000000E+00  0.00000000E+00  0.00000000E+00  0.00000000E+00
  0.00000000E+00  0.00000000E+00  0.00000000E+00  0.00000000E+00  0.00000000E+00
  0.00000000E+00  0.00000000E+00  0.00000000E+00  0.00000000E+00  0.00000000E+00
  0.00000000E+00  0.00000000E+00  0.00000000E+00  0.00000000E+00  0.00000000E+00
  0.00000000E+00  0.00000000E+00  0.00000000E+00  0.00000000E+00  0.00000000E+00
  0.00000000E+00  0.00000000E+00  0.00000000E+00  0.00000000E+00  0.00000000E+00
  0.00000000E+00  0.00000000E+00  0.00000000E+00  0.00000000E+00  0.00000000E+00
  0.00000000E+00  0.00000000E+00  0.00000000E+00  0.00000000E+00  0.00000000E+00
  0.00000000E+00  0.00000000E+00  0.00000000E+00  0.00000000E+00  0.00000000E+00
  0.00000000E+00  0.00000000E+00  0.00000000E+00  0.00000000E+00  0.00000000E+00
  0.00000000E+00  0.00000000E+00  0.00000000E+00  0.00000000E+00  0.00000000E+00
  0.00000000E+00  0.00000000E+00  0.00000000E+00  0.00000000E+00  0.00000000E+00
  0.00000000E+00  0.00000000E+00  0.00000000E+00  0.00000000E+00  0.00000000E+00
  0.00000000E+00  0.00000000E+00  0.00000000E+00  0.00000000E+00  0.00000000E+00
  0.00000000E+00  0.00000000E+00  0.00000000E+00  0.00000000E+00  0.00000000E+00
  0.00000000E+00  0.00000000E+00  0.00000000E+00  0.00000000E+00  0.00000000E+00
  0.00000000E+00  0.00000000E+00  0.00000000E+00  0.00000000E+00  0.00000000E+00
  0.00000000E+00  0.00000000E+00  0.00000000E+00  0.00000000E+00  0.00000000E+00
  0.00000000E+00  0.00000000E+00  0.00000000E+00  0.00000000E+00  0.00000000E+00
  0.00000000E+00  0.00000000E+00  0.00000000E+00  0.00000000E+00  0.00000000E+00
  0.00000000E+00  0.00000000E+00  0.00000000E+00  0.00000000E+00  0.00000000E+00
  0.00000000E+00  0.00000000E+00  0.00000000E+00  0.00000000E+00  0.00000000E+00
  0.00000000E+00  0.00000000E+00  0.00000000E+00  0.00000000E+00  0.00000000E+00
  0.00000000E+00  0.00000000E+00  0.00000000E+00  0.00000000E+00  0.00000000E+00
  0.00000000E+00  0.00000000E+00  0.00000000E+00  0.00000000E+00  0.00000000E+00
  0.00000000E+00  0.00000000E+00  0.00000000E+00  0.00000000E+00  0.00000000E+00
  0.00000000E+00  0.00000000E+00  0.00000000E+00  0.00000000E+00  0.00000000E+00
  0.00000000E+00  0.00000000E+00  0.00000000E+00  0.00000000E+00  0.00000000E+00
  0.00000000E+00  0.00000000E+00  0.00000000E+00  0.00000000E+00  0.00000000E+00
  0.00000000E+00  0.00000000E+00  0.00000000E+00  0.00000000E+00  0.00000000E+00
  0.00000000E+00  0.00000000E+00  0.00000000E+00  0.00000000E+00  0.00000000E+00
  0.00000000E+00  0.00000000E+00  0.00000000E+00  0.00000000E+00  0.00000000E+00
  0.00000000E+00  0.00000000E+00  0.00000000E+00  0.00000000E+00  0.00000000E+00
  0.00000000E+00  0.00000000E+00  0.00000000E+00  0.00000000E+00  0.00000000E+00
  0.00000000E+00  0.00000000E+00  0.00000000E+00  0.00000000E+00  0.00000000E+00
  0.00000000E+00  0.00000000E+00  0.00000000E+00  0.00000000E+00  0.00000000E+00
  0.00000000E+00  0.00000000E+00  0.00000000E+00  0.00000000E+00  0.00000000E+00
  0.00000000E+00  0.00000000E+00  0.00000000E+00  0.00000000E+00  0.00000000E+00
  0.00000000E+00  0.00000000E+00  0.00000000E+00  0.00000000E+00  0.00000000E+00
  0.00000000E+00  0.00000000E+00  0.00000000E+00  0.00000000E+00  0.00000000E+00
  0.00000000E+00  0.00000000E+00  0.00000000E+00  0.00000000E+00  0.00000000E+00
  0.00000000E+00  0.00000000E+00  0.00000000E+00  0.00000000E+00  0.00000000E+00
  0.00000000E+00  0.00000000E+00  0.00000000E+00  0.00000000E+00  0.00000000E+00
  0.00000000E+00  0.00000000E+00  0.00000000E+00  0.00000000E+00  0.00000000E+00
  0.00000000E+00  0.00000000E+00  0.00000000E+00  0.00000000E+00  0.00000000E+00
  0.00000000E+00  0.00000000E+00  0.00000000E+00  0.00000000E+00  0.00000000E+00
  0.00000000E+00  0.00000000E+00  0.00000000E+00  0.00000000E+00  0.00000000E+00
  0.00000000E+00  0.00000000E+00  0.00000000E+00  0.00000000E+00  0.00000000E+00
  0.00000000E+00  0.00000000E+00  0.00000000E+00  0.00000000E+00  0.00000000E+00
  0.00000000E+00  0.00000000E+00  0.00000000E+00  0.00000000E+00  0.00000000E+00
  0.00000000E+00  0.00000000E+00  0.00000000E+00  0.00000000E+00  0.00000000E+00
  0.00000000E+00  0.00000000E+00  0.00000000E+00  0.00000000E+00  0.00000000E+00
  0.00000000E+00  0.00000000E+00  0.00000000E+00  0.00000000E+00  0.00000000E+00
  0.00000000E+00  0.00000000E+00  0.00000000E+00  0.00000000E+00  0.00000000E+00
  0.00000000E+00  0.00000000E+00  0.00000000E+00  0.00000000E+00  0.00000000E+00
  0.00000000E+00  0.00000000E+00  0.00000000E+00  0.00000000E+00  0.00000000E+00
  0.00000000E+00  0.00000000E+00  0.00000000E+00  0.00000000E+00  0.00000000E+00
  0.00000000E+00  0.00000000E+00  0.00000000E+00  0.00000000E+00  0.00000000E+00
  0.00000000E+00  0.00000000E+00  0.00000000E+00  0.00000000E+00  0.00000000E+00
  0.00000000E+00  0.00000000E+00  0.00000000E+00  0.00000000E+00  0.00000000E+00
  0.00000000E+00  0.00000000E+00  0.00000000E+00  0.00000000E+00  0.00000000E+00
  0.00000000E+00  0.00000000E+00  0.00000000E+00  0.00000000E+00  0.00000000E+00
  0.00000000E+00  0.00000000E+00  0.00000000E+00  0.00000000E+00  0.00000000E+00
  0.00000000E+00  0.00000000E+00  0.00000000E+00  0.00000000E+00  0.00000000E+00
  0.00000000E+00  0.00000000E+00  0.00000000E+00  0.00000000E+00  0.00000000E+00
  0.00000000E+00  0.00000000E+00  0.00000000E+00  0.00000000E+00  0.00000000E+00
  0.00000000E+00  0.00000000E+00  0.00000000E+00  0.00000000E+00  0.00000000E+00
  0.00000000E+00  0.00000000E+00  0.00000000E+00  0.00000000E+00  0.00000000E+00
  0.00000000E+00  0.00000000E+00  0.00000000E+00  0.00000000E+00  0.00000000E+00
  0.00000000E+00  0.00000000E+00  0.00000000E+00  0.00000000E+00  0.00000000E+00
  0.00000000E+00  0.00000000E+00  0.00000000E+00  0.00000000E+00  0.00000000E+00
  0.00000000E+00  0.00000000E+00  0.00000000E+00  0.00000000E+00  0.00000000E+00
  0.00000000E+00  0.00000000E+00  0.00000000E+00  0.00000000E+00  0.00000000E+00
  0.00000000E+00  0.00000000E+00  0.00000000E+00  0.00000000E+00  0.00000000E+00
  0.00000000E+00  0.00000000E+00  0.00000000E+00  0.00000000E+00  0.00000000E+00
  0.00000000E+00  0.00000000E+00  0.00000000E+00  0.00000000E+00  0.00000000E+00
  0.00000000E+00  0.00000000E+00  0.00000000E+00  0.00000000E+00  0.00000000E+00
  0.00000000E+00  0.00000000E+00  0.00000000E+00  0.00000000E+00  0.00000000E+00
  0.00000000E+00  0.00000000E+00  0.00000000E+00  0.00000000E+00  0.00000000E+00
  0.00000000E+00  0.00000000E+00  0.00000000E+00  0.00000000E+00  0.00000000E+00
  0.00000000E+00  0.00000000E+00  0.00000000E+00  0.00000000E+00  0.00000000E+00
  0.00000000E+00  0.00000000E+00  0.00000000E+00  0.00000000E+00  0.00000000E+00
  0.00000000E+00  0.00000000E+00  0.00000000E+00  0.00000000E+00  0.00000000E+00
  0.00000000E+00  0.00000000E+00  0.00000000E+00  0.00000000E+00  0.00000000E+00
  0.00000000E+00  0.00000000E+00  0.00000000E+00  0.00000000E+00  0.00000000E+00
  0.00000000E+00  0.00000000E+00  0.00000000E+00  0.00000000E+00  0.00000000E+00
  0.00000000E+00  0.00000000E+00  0.00000000E+00  0.00000000E+00  0.00000000E+00
  0.00000000E+00  0.00000000E+00  0.00000000E+00  0.00000000E+00  0.00000000E+00
  0.00000000E+00  0.00000000E+00  0.00000000E+00  0.00000000E+00  0.00000000E+00
  0.00000000E+00  0.00000000E+00  0.00000000E+00  0.00000000E+00  0.00000000E+00
  0.00000000E+00  0.00000000E+00  0.00000000E+00  0.00000000E+00  0.00000000E+00
  0.00000000E+00  0.00000000E+00  0.00000000E+00  0.00000000E+00  0.00000000E+00
  0.00000000E+00  0.00000000E+00  0.00000000E+00  0.00000000E+00  0.00000000E+00
  0.00000000E+00  0.00000000E+00  0.00000000E+00  0.00000000E+00  0.00000000E+00
  0.00000000E+00  0.00000000E+00  0.00000000E+00  0.00000000E+00  0.00000000E+00
  0.00000000E+00  0.00000000E+00  0.00000000E+00  0.00000000E+00  0.00000000E+00
  0.00000000E+00  0.00000000E+00  0.00000000E+00  0.00000000E+00  0.00000000E+00
  0.00000000E+00  0.00000000E+00  0.00000000E+00  0.00000000E+00  0.00000000E+00
  0.00000000E+00  0.00000000E+00  0.00000000E+00  0.00000000E+00  0.00000000E+00
  0.00000000E+00  0.00000000E+00  0.00000000E+00  0.00000000E+00  0.00000000E+00
  0.00000000E+00  0.00000000E+00  0.00000000E+00  0.00000000E+00  0.00000000E+00
  0.00000000E+00  0.00000000E+00  0.00000000E+00  0.00000000E+00  0.00000000E+00
  0.00000000E+00  0.00000000E+00  0.00000000E+00  0.00000000E+00  0.00000000E+00
  0.00000000E+00  0.00000000E+00  0.00000000E+00  0.00000000E+00  0.00000000E+00
  0.00000000E+00  0.00000000E+00  0.00000000E+00  0.00000000E+00  0.00000000E+00
  0.00000000E+00  0.00000000E+00  0.00000000E+00  0.00000000E+00  0.00000000E+00
  0.00000000E+00  0.00000000E+00  0.00000000E+00  0.00000000E+00  0.00000000E+00
  0.00000000E+00  0.00000000E+00  0.00000000E+00  0.00000000E+00  0.00000000E+00
  0.00000000E+00  0.00000000E+00  0.00000000E+00  0.00000000E+00  0.00000000E+00
  0.00000000E+00  0.00000000E+00  0.00000000E+00  0.00000000E+00  0.00000000E+00
  0.00000000E+00  0.00000000E+00  0.00000000E+00  0.00000000E+00  0.00000000E+00
  0.00000000E+00  0.00000000E+00  0.00000000E+00  0.00000000E+00  0.00000000E+00
  0.00000000E+00  0.00000000E+00  0.00000000E+00  0.00000000E+00  0.00000000E+00
  0.00000000E+00  0.00000000E+00  0.00000000E+00  0.00000000E+00  0.00000000E+00
  0.00000000E+00  0.00000000E+00  0.00000000E+00  0.00000000E+00  0.00000000E+00
  0.00000000E+00  0.00000000E+00  0.00000000E+00  0.00000000E+00  0.00000000E+00
  0.00000000E+00  0.00000000E+00  0.00000000E+00  0.00000000E+00  0.00000000E+00
  0.00000000E+00  0.00000000E+00  0.00000000E+00  0.00000000E+00  0.00000000E+00
  0.00000000E+00  0.00000000E+00  0.00000000E+00  0.00000000E+00  0.00000000E+00
  0.00000000E+00  0.00000000E+00  0.00000000E+00  0.00000000E+00  0.00000000E+00
  0.00000000E+00  0.00000000E+00  0.00000000E+00  0.00000000E+00  0.00000000E+00
  0.00000000E+00  0.00000000E+00  0.00000000E+00  0.00000000E+00  0.00000000E+00
  0.00000000E+00  0.00000000E+00  0.00000000E+00  0.00000000E+00  0.00000000E+00
  0.00000000E+00  0.00000000E+00  0.00000000E+00  0.00000000E+00  0.00000000E+00
  0.00000000E+00  0.00000000E+00  0.00000000E+00  0.00000000E+00  0.00000000E+00
  0.00000000E+00  0.00000000E+00  0.00000000E+00  0.00000000E+00  0.00000000E+00
  0.00000000E+00  0.00000000E+00  0.00000000E+00  0.00000000E+00  0.00000000E+00
  0.00000000E+00  0.00000000E+00  0.00000000E+00  0.00000000E+00  0.00000000E+00
  0.00000000E+00  0.00000000E+00  0.00000000E+00  0.00000000E+00  0.00000000E+00
  0.00000000E+00  0.00000000E+00  0.00000000E+00  0.00000000E+00  0.00000000E+00
  0.00000000E+00  0.00000000E+00  0.00000000E+00  0.00000000E+00  0.00000000E+00
  0.00000000E+00  0.00000000E+00  0.00000000E+00  0.00000000E+00  0.00000000E+00
  0.00000000E+00  0.00000000E+00  0.00000000E+00  0.00000000E+00  0.00000000E+00
  0.00000000E+00  0.00000000E+00  0.00000000E+00  0.00000000E+00  0.00000000E+00
  0.00000000E+00  0.00000000E+00  0.00000000E+00  0.00000000E+00  0.00000000E+00
  0.00000000E+00  0.00000000E+00  0.00000000E+00  0.00000000E+00  0.00000000E+00
  0.00000000E+00  0.00000000E+00  0.00000000E+00  0.00000000E+00  0.00000000E+00
  0.00000000E+00  0.00000000E+00  0.00000000E+00  0.00000000E+00  0.00000000E+00
  0.00000000E+00  0.00000000E+00  0.00000000E+00  0.00000000E+00  0.00000000E+00
  0.00000000E+00  0.00000000E+00  0.00000000E+00  0.00000000E+00  0.00000000E+00
  0.00000000E+00  0.00000000E+00  0.00000000E+00  0.00000000E+00  0.00000000E+00
  0.00000000E+00  0.00000000E+00  0.00000000E+00  0.00000000E+00  0.00000000E+00
  0.00000000E+00  0.00000000E+00  0.00000000E+00  0.00000000E+00  0.00000000E+00
  0.00000000E+00  0.00000000E+00  0.00000000E+00  0.00000000E+00  0.00000000E+00
  0.00000000E+00  0.00000000E+00  0.00000000E+00  0.00000000E+00  0.00000000E+00
  0.00000000E+00  0.00000000E+00  0.00000000E+00  0.00000000E+00  0.00000000E+00
  0.00000000E+00  0.00000000E+00  0.00000000E+00  0.00000000E+00  0.00000000E+00
  0.00000000E+00  0.00000000E+00  0.00000000E+00  0.00000000E+00  0.00000000E+00
  0.00000000E+00  0.00000000E+00  0.00000000E+00  0.00000000E+00  0.00000000E+00
  0.00000000E+00  0.00000000E+00  0.00000000E+00  0.00000000E+00  0.00000000E+00
  0.00000000E+00  0.00000000E+00  0.00000000E+00  0.00000000E+00  0.00000000E+00
  0.00000000E+00  0.00000000E+00  0.00000000E+00  0.00000000E+00  0.00000000E+00
  0.00000000E+00  0.00000000E+00  0.00000000E+00  0.00000000E+00  0.00000000E+00
  0.00000000E+00  0.00000000E+00  0.00000000E+00  0.00000000E+00  0.00000000E+00
  0.00000000E+00  0.00000000E+00  0.00000000E+00  0.00000000E+00  0.00000000E+00
  0.00000000E+00  0.00000000E+00  0.00000000E+00  0.00000000E+00  0.00000000E+00
  0.00000000E+00  0.00000000E+00  0.00000000E+00  0.00000000E+00  0.00000000E+00
  0.00000000E+00  0.00000000E+00  0.00000000E+00  0.00000000E+00  0.00000000E+00
  0.00000000E+00  0.00000000E+00  0.00000000E+00  0.00000000E+00  0.00000000E+00
  0.00000000E+00  0.00000000E+00  0.00000000E+00  0.00000000E+00  0.00000000E+00
  0.00000000E+00  0.00000000E+00  0.00000000E+00  0.00000000E+00  0.00000000E+00
  0.00000000E+00  0.00000000E+00  0.00000000E+00  0.00000000E+00  0.00000000E+00
  0.00000000E+00  0.00000000E+00  0.00000000E+00  0.00000000E+00  0.00000000E+00
  0.00000000E+00  0.00000000E+00  0.00000000E+00  0.00000000E+00  0.00000000E+00
  0.00000000E+00  0.00000000E+00  0.00000000E+00  0.00000000E+00  0.00000000E+00
  0.00000000E+00  0.00000000E+00  0.00000000E+00  0.00000000E+00  0.00000000E+00
  0.00000000E+00  0.00000000E+00  0.00000000E+00  0.00000000E+00  0.00000000E+00
  0.00000000E+00  0.00000000E+00  0.00000000E+00  0.00000000E+00  0.00000000E+00
  0.00000000E+00  0.00000000E+00  0.00000000E+00  0.00000000E+00  0.00000000E+00
  0.00000000E+00  0.00000000E+00  0.00000000E+00  0.00000000E+00  0.00000000E+00
  0.00000000E+00  0.00000000E+00  0.00000000E+00  0.00000000E+00  0.00000000E+00
  0.00000000E+00  0.00000000E+00  0.00000000E+00  0.00000000E+00  0.00000000E+00
  0.00000000E+00  0.00000000E+00  0.00000000E+00  0.00000000E+00  0.00000000E+00
  0.00000000E+00  0.00000000E+00  0.00000000E+00  0.00000000E+00  0.00000000E+00
  0.00000000E+00  0.00000000E+00  0.00000000E+00  0.00000000E+00  0.00000000E+00
  0.00000000E+00  0.00000000E+00  0.00000000E+00  0.00000000E+00  0.00000000E+00
  0.00000000E+00  0.00000000E+00  0.00000000E+00  0.00000000E+00  0.00000000E+00
  0.00000000E+00  0.00000000E+00  0.00000000E+00  0.00000000E+00  0.00000000E+00
  0.00000000E+00  0.00000000E+00  0.00000000E+00  0.00000000E+00  0.00000000E+00
  0.00000000E+00  0.00000000E+00  0.00000000E+00  0.00000000E+00  0.00000000E+00
  0.00000000E+00  0.00000000E+00  0.00000000E+00  0.00000000E+00  0.00000000E+00
  0.00000000E+00  0.00000000E+00  0.00000000E+00  0.00000000E+00  0.00000000E+00
  0.00000000E+00  0.00000000E+00  0.00000000E+00  0.00000000E+00  0.00000000E+00
  0.00000000E+00  0.00000000E+00  0.00000000E+00  0.00000000E+00  0.00000000E+00
  0.00000000E+00  0.00000000E+00  0.00000000E+00  0.00000000E+00  0.00000000E+00
  0.00000000E+00  0.00000000E+00  0.00000000E+00  0.00000000E+00  0.00000000E+00
  0.00000000E+00  0.00000000E+00  0.00000000E+00  0.00000000E+00  0.00000000E+00
  0.00000000E+00  0.00000000E+00  0.00000000E+00  0.00000000E+00  0.00000000E+00
  0.00000000E+00  0.00000000E+00  0.00000000E+00  0.00000000E+00  0.00000000E+00
  0.00000000E+00  0.00000000E+00  0.00000000E+00  0.00000000E+00  0.00000000E+00
  0.00000000E+00  0.00000000E+00  0.00000000E+00  0.00000000E+00  0.00000000E+00
  0.00000000E+00  0.00000000E+00  0.00000000E+00  0.00000000E+00  0.00000000E+00
  0.00000000E+00  0.00000000E+00  0.00000000E+00  0.00000000E+00  0.00000000E+00
  0.00000000E+00  0.00000000E+00  0.00000000E+00  0.00000000E+00  0.00000000E+00
  0.00000000E+00  0.00000000E+00  0.00000000E+00  0.00000000E+00  0.00000000E+00
  0.00000000E+00  0.00000000E+00  0.00000000E+00  0.00000000E+00  0.00000000E+00
  0.00000000E+00  0.00000000E+00  0.00000000E+00  0.00000000E+00  0.00000000E+00
  0.00000000E+00  0.00000000E+00  0.00000000E+00  0.00000000E+00  0.00000000E+00
  0.00000000E+00  0.00000000E+00  0.00000000E+00  0.00000000E+00  0.00000000E+00
  0.00000000E+00  0.00000000E+00  0.00000000E+00  0.00000000E+00  0.00000000E+00
  0.00000000E+00  0.00000000E+00  0.00000000E+00  0.00000000E+00  0.00000000E+00
  0.00000000E+00  0.00000000E+00  0.00000000E+00  0.00000000E+00  0.00000000E+00
  0.00000000E+00  0.00000000E+00  0.00000000E+00  0.00000000E+00  0.00000000E+00
  0.00000000E+00  0.00000000E+00  0.00000000E+00  0.00000000E+00  0.00000000E+00
  0.00000000E+00  0.00000000E+00  0.00000000E+00  0.00000000E+00  0.00000000E+00
  0.00000000E+00  0.00000000E+00  0.00000000E+00  0.00000000E+00  0.00000000E+00
  0.00000000E+00  0.00000000E+00  0.00000000E+00  0.00000000E+00  0.00000000E+00
  0.00000000E+00  0.00000000E+00  0.00000000E+00  0.00000000E+00  0.00000000E+00
  0.00000000E+00  0.00000000E+00  0.00000000E+00  0.00000000E+00  0.00000000E+00
  0.00000000E+00  0.00000000E+00  0.00000000E+00  0.00000000E+00  0.00000000E+00
Gaussian Version                           C   N=           2
ES64L-G16RevA.03        
