# Supplementary material for: Hyperpyramidalized alkenes with bond orders near 1.5 as synthetic building blocks
Source: Nat Chem. 2026 Jan 21;18(5):913–22. doi: 10.1038/s41557-025-02055-9 (PMC12859755; doi:10.1038/s41557-025-02055-9)
Supplement: Supplementary file 2 — Output files for reported computations. [file 41557_2025_2055_MOESM2_ESM.zip › Computation data/Ethylene 1/ethylene-opt.out]

 Entering Gaussian System, Link 0=/u/local/apps/gaussian/16_sse4/g16
 Initial command:
 /u/local/apps/gaussian/16_sse4/l1.exe "/work/8395799.1.pod_smp.q/Gau-48923.inp" -scrdir="/work/8395799.1.pod_smp.q/"
 Entering Link 1 = /u/local/apps/gaussian/16_sse4/l1.exe PID=     48924.
  
 Copyright (c) 1988,1990,1992,1993,1995,1998,2003,2009,2016,
            Gaussian, Inc.  All Rights Reserved.
  
 This is part of the Gaussian(R) 16 program.  It is based on
 the Gaussian(R) 09 system (copyright 2009, Gaussian, Inc.),
 the Gaussian(R) 03 system (copyright 2003, Gaussian, Inc.),
 the Gaussian(R) 98 system (copyright 1998, Gaussian, Inc.),
 the Gaussian(R) 94 system (copyright 1995, Gaussian, Inc.),
 the Gaussian 92(TM) system (copyright 1992, Gaussian, Inc.),
 the Gaussian 90(TM) system (copyright 1990, Gaussian, Inc.),
 the Gaussian 88(TM) system (copyright 1988, Gaussian, Inc.),
 the Gaussian 86(TM) system (copyright 1986, Carnegie Mellon
 University), and the Gaussian 82(TM) system (copyright 1983,
 Carnegie Mellon University). Gaussian is a federally registered
 trademark of Gaussian, Inc.
  
 This software contains proprietary and confidential information,
 including trade secrets, belonging to Gaussian, Inc.
  
 This software is provided under written license and may be
 used, copied, transmitted, or stored only in accord with that
 written license.
  
 The following legend is applicable only to US Government
 contracts under FAR:
  
                    RESTRICTED RIGHTS LEGEND
  
 Use, reproduction and disclosure by the US Government is
 subject to restrictions as set forth in subparagraphs (a)
 and (c) of the Commercial Computer Software - Restricted
 Rights clause in FAR 52.227-19.
  
 Gaussian, Inc.
 340 Quinnipiac St., Bldg. 40, Wallingford CT 06492
  
  
 ---------------------------------------------------------------
 Warning -- This program may not be used in any manner that
 competes with the business of Gaussian, Inc. or will provide
 assistance to any competitor of Gaussian, Inc.  The licensee
 of this program is prohibited from giving any competitor of
 Gaussian, Inc. access to this program.  By using this program,
 the user acknowledges that Gaussian, Inc. is engaged in the
 business of creating and licensing software in the field of
 computational chemistry and represents and warrants to the
 licensee that it is not a competitor of Gaussian, Inc. and that
 it will not use this program in any manner prohibited above.
 ---------------------------------------------------------------
  

 Cite this work as:
 Gaussian 16, Revision A.03,
 M. J. Frisch, G. W. Trucks, H. B. Schlegel, G. E. Scuseria, 
 M. A. Robb, J. R. Cheeseman, G. Scalmani, V. Barone, 
 G. A. Petersson, H. Nakatsuji, X. Li, M. Caricato, A. V. Marenich, 
 J. Bloino, B. G. Janesko, R. Gomperts, B. Mennucci, H. P. Hratchian, 
 J. V. Ortiz, A. F. Izmaylov, J. L. Sonnenberg, D. Williams-Young, 
 F. Ding, F. Lipparini, F. Egidi, J. Goings, B. Peng, A. Petrone, 
 T. Henderson, D. Ranasinghe, V. G. Zakrzewski, J. Gao, N. Rega, 
 G. Zheng, W. Liang, M. Hada, M. Ehara, K. Toyota, R. Fukuda, 
 J. Hasegawa, M. Ishida, T. Nakajima, Y. Honda, O. Kitao, H. Nakai, 
 T. Vreven, K. Throssell, J. A. Montgomery, Jr., J. E. Peralta, 
 F. Ogliaro, M. J. Bearpark, J. J. Heyd, E. N. Brothers, K. N. Kudin, 
 V. N. Staroverov, T. A. Keith, R. Kobayashi, J. Normand, 
 K. Raghavachari, A. P. Rendell, J. C. Burant, S. S. Iyengar, 
 J. Tomasi, M. Cossi, J. M. Millam, M. Klene, C. Adamo, R. Cammi, 
 J. W. Ochterski, R. L. Martin, K. Morokuma, O. Farkas, 
 J. B. Foresman, and D. J. Fox, Gaussian, Inc., Wallingford CT, 2016.
 
 ******************************************
 Gaussian 16:  ES64L-G16RevA.03 25-Dec-2016
                24-Apr-2025 
 ******************************************
 %nproc=8
 Will use up to    8 processors via shared memory.
 %mem=16GB
 %chk=ethylene-opt.chk
 ---------------------------------------
 # opt wb97xd geom=connectivity def2tzvp
 ---------------------------------------
 1/18=20,19=15,26=3,38=1,57=2/1,3;
 2/9=110,12=2,17=6,18=5,40=1/2;
 3/5=44,7=101,11=2,25=1,30=1,71=1,74=-58/1,2,3;
 4//1;
 5/5=2,38=5/2;
 6/7=2,8=2,9=2,10=2,28=1/1;
 7//1,2,3,16;
 1/18=20,19=15,26=3/3(2);
 2/9=110/2;
 99//99;
 2/9=110/2;
 3/5=44,7=101,11=2,25=1,30=1,71=1,74=-58/1,2,3;
 4/5=5,16=3,69=1/1;
 5/5=2,38=5/2;
 7//1,2,3,16;
 1/18=20,19=15,26=3/3(-5);
 2/9=110/2;
 6/7=2,8=2,9=2,10=2,19=2,28=1/1;
 99/9=1/99;
 -------------------
 Title Card Required
 -------------------
 Symbolic Z-matrix:
 Charge =  0 Multiplicity = 1
 C                    -2.02037  -0.90832   0. 
 H                    -1.48721  -1.83602   0. 
 H                    -3.09037  -0.90832   0. 
 C                    -1.3451    0.26666   0. 
 H                    -1.87826   1.19436   0. 
 H                    -0.2751    0.26666   0. 
 

 GradGradGradGradGradGradGradGradGradGradGradGradGradGradGradGradGradGrad
 Berny optimization.
 Initialization pass.
                           ----------------------------
                           !    Initial Parameters    !
                           ! (Angstroms and Degrees)  !
 --------------------------                            --------------------------
 ! Name  Definition              Value          Derivative Info.                !
 --------------------------------------------------------------------------------
 ! R1    R(1,2)                  1.07           estimate D2E/DX2                !
 ! R2    R(1,3)                  1.07           estimate D2E/DX2                !
 ! R3    R(1,4)                  1.3552         estimate D2E/DX2                !
 ! R4    R(4,5)                  1.07           estimate D2E/DX2                !
 ! R5    R(4,6)                  1.07           estimate D2E/DX2                !
 ! A1    A(2,1,3)              119.8865         estimate D2E/DX2                !
 ! A2    A(2,1,4)              120.2269         estimate D2E/DX2                !
 ! A3    A(3,1,4)              119.8865         estimate D2E/DX2                !
 ! A4    A(1,4,5)              120.2269         estimate D2E/DX2                !
 ! A5    A(1,4,6)              119.8865         estimate D2E/DX2                !
 ! A6    A(5,4,6)              119.8865         estimate D2E/DX2                !
 ! D1    D(2,1,4,5)            180.0            estimate D2E/DX2                !
 ! D2    D(2,1,4,6)              0.0            estimate D2E/DX2                !
 ! D3    D(3,1,4,5)              0.0            estimate D2E/DX2                !
 ! D4    D(3,1,4,6)            180.0            estimate D2E/DX2                !
 --------------------------------------------------------------------------------
 Trust Radius=3.00D-01 FncErr=1.00D-07 GrdErr=1.00D-06 EigMax=2.50D+02 EigMin=1.00D-04
 Number of steps in this run=     25 maximum allowed number of steps=    100.
 GradGradGradGradGradGradGradGradGradGradGradGradGradGradGradGradGradGrad

                          Input orientation:                          
 ---------------------------------------------------------------------
 Center     Atomic      Atomic             Coordinates (Angstroms)
 Number     Number       Type             X           Y           Z
 ---------------------------------------------------------------------
      1          6           0       -2.020374   -0.908319    0.000000
      2          1           0       -1.487210   -1.836024    0.000000
      3          1           0       -3.090374   -0.908319    0.000000
      4          6           0       -1.345099    0.266658    0.000000
      5          1           0       -1.878263    1.194363    0.000000
      6          1           0       -0.275099    0.266658    0.000000
 ---------------------------------------------------------------------
                    Distance matrix (angstroms):
                    1          2          3          4          5
     1  C    0.000000
     2  H    1.070000   0.000000
     3  H    1.070000   1.852234   0.000000
     4  C    1.355200   2.107479   2.103938   0.000000
     5  H    2.107479   3.055514   2.427032   1.070000   0.000000
     6  H    2.103938   2.427032   3.050630   1.070000   1.852234
                    6
     6  H    0.000000
 Stoichiometry    C2H4
 Framework group  C2H[SGH(C2H4)]
 Deg. of freedom     5
 Full point group                 C2H     NOp   4
 Largest Abelian subgroup         C2H     NOp   4
 Largest concise Abelian subgroup C2      NOp   2
                         Standard orientation:                         
 ---------------------------------------------------------------------
 Center     Atomic      Atomic             Coordinates (Angstroms)
 Number     Number       Type             X           Y           Z
 ---------------------------------------------------------------------
      1          6           0        0.000000    0.677600    0.000000
      2          1           0        0.924521    1.216266    0.000000
      3          1           0       -0.927705    1.210764   -0.000000
      4          6           0       -0.000000   -0.677600   -0.000000
      5          1           0       -0.924521   -1.216266   -0.000000
      6          1           0        0.927705   -1.210764   -0.000000
 ---------------------------------------------------------------------
 Rotational constants (GHZ):         146.1648702          29.8053187          24.7569805
 Standard basis: def2TZVP (5D, 7F)
 There are    35 symmetry adapted cartesian basis functions of AG  symmetry.
 There are    13 symmetry adapted cartesian basis functions of BG  symmetry.
 There are    13 symmetry adapted cartesian basis functions of AU  symmetry.
 There are    35 symmetry adapted cartesian basis functions of BU  symmetry.
 There are    31 symmetry adapted basis functions of AG  symmetry.
 There are    12 symmetry adapted basis functions of BG  symmetry.
 There are    12 symmetry adapted basis functions of AU  symmetry.
 There are    31 symmetry adapted basis functions of BU  symmetry.
    86 basis functions,   134 primitive gaussians,    96 cartesian basis functions
     8 alpha electrons        8 beta electrons
       nuclear repulsion energy        33.3121055290 Hartrees.
 NAtoms=    6 NActive=    6 NUniq=    3 SFac= 4.00D+00 NAtFMM=   60 NAOKFM=F Big=F
 Integral buffers will be    131072 words long.
 Raffenetti 2 integral format.
 Two-electron integral symmetry is turned on.
 Nuclear repulsion after empirical dispersion term =       33.3112583906 Hartrees.
 One-electron integrals computed using PRISM.
   4 Symmetry operations used in ECPInt.
 ECPInt:  NShTT=     741 NPrTT=    2136 LenC2=     742 LenP2D=    1976.
 LDataN:  DoStor=T MaxTD1= 6 Len=  172
 NBasis=    86 RedAO= T EigKep=  2.65D-04  NBF=    31    12    12    31
 NBsUse=    86 1.00D-06 EigRej= -1.00D+00 NBFU=    31    12    12    31
 ExpMin= 9.52D-02 ExpMax= 1.36D+04 ExpMxC= 4.63D+02 IAcc=3 IRadAn=         5 AccDes= 0.00D+00
 Harris functional with IExCor= 4639 and IRadAn=       5 diagonalized for initial guess.
 HarFok:  IExCor= 4639 AccDes= 0.00D+00 IRadAn=         5 IDoV= 1 UseB2=F ITyADJ=14
 ICtDFT=  3500011 ScaDFX=  1.000000  1.000000  1.000000  1.000000
 FoFCou: FMM=F IPFlag=           0 FMFlag=      100000 FMFlg1=           0
         NFxFlg=           0 DoJE=T BraDBF=F KetDBF=T FulRan=T
         wScrn=  0.000000 ICntrl=       500 IOpCl=  0 I1Cent=   200000004 NGrid=           0
         NMat0=    1 NMatS0=      1 NMatT0=    0 NMatD0=    1 NMtDS0=    0 NMtDT0=    0
 Petite list used in FoFCou.
 Initial guess orbital symmetries:
       Occupied  (AG) (BU) (AG) (BU) (BU) (AG) (AG) (AU)
       Virtual   (BG) (AG) (BU) (BU) (AG) (AG) (AG) (BU) (AU) (BU)
                 (BG) (BU) (BU) (AG) (BU) (AG) (BU) (BG) (AG) (AU)
                 (AU) (AG) (AG) (BU) (BU) (AG) (BG) (BU) (AG) (AU)
                 (BU) (BU) (BG) (AG) (BU) (BG) (BU) (AG) (AU) (BG)
                 (AG) (AU) (AG) (BU) (AG) (BU) (BU) (AU) (AG) (BU)
                 (AG) (BG) (AG) (BU) (AU) (AU) (AG) (BG) (BU) (BG)
                 (AG) (AG) (BU) (AU) (BG) (BU) (AU) (BU) (AG) (AG)
                 (BU) (BG) (AG) (BU) (AG) (BU) (AG) (BU)
 The electronic state of the initial guess is 1-AG.
 Keep R1 ints in memory in symmetry-blocked form, NReq=21378080.
 Requested convergence on RMS density matrix=1.00D-08 within 128 cycles.
 Requested convergence on MAX density matrix=1.00D-06.
 Requested convergence on             energy=1.00D-06.
 No special actions if energy rises.
 Integral accuracy reduced to 1.0D-05 until final iterations.
 Initial convergence to 1.0D-05 achieved.  Increase integral accuracy.
 SCF Done:  E(RwB97XD) =  -78.5870928190     A.U. after   11 cycles
            NFock= 11  Conv=0.24D-08     -V/T= 2.0056

 **********************************************************************

            Population analysis using the SCF density.

 **********************************************************************

 Orbital symmetries:
       Occupied  (AG) (BU) (AG) (BU) (BU) (AG) (AG) (AU)
       Virtual   (BG) (AG) (BU) (BU) (AG) (AG) (AG) (BU) (AU) (BU)
                 (BG) (BU) (BU) (BU) (AG) (AG) (BG) (BU) (AG) (AU)
                 (AU) (AG) (AG) (BU) (BU) (AG) (BG) (BU) (AG) (AU)
                 (BU) (BU) (BG) (AG) (BU) (BG) (BU) (AG) (AU) (BG)
                 (AG) (AU) (AG) (BU) (AG) (BU) (BU) (AU) (AG) (BU)
                 (AG) (BG) (AG) (BU) (AU) (AG) (AU) (BG) (BU) (BG)
                 (AG) (AG) (BU) (AU) (BG) (BU) (AU) (BU) (AG) (AG)
                 (BU) (BG) (AG) (BU) (AG) (BU) (AG) (BU)
 The electronic state is 1-AG.
 Alpha  occ. eigenvalues --  -10.28481 -10.28404  -0.85912  -0.67786  -0.56557
 Alpha  occ. eigenvalues --   -0.49956  -0.44907  -0.35449
 Alpha virt. eigenvalues --    0.06695   0.14649   0.17262   0.17457   0.22866
 Alpha virt. eigenvalues --    0.27039   0.28790   0.29566   0.29948   0.35438
 Alpha virt. eigenvalues --    0.39248   0.42019   0.50709   0.54019   0.54247
 Alpha virt. eigenvalues --    0.57023   0.61988   0.62923   0.72690   0.79815
 Alpha virt. eigenvalues --    0.84988   0.88951   0.97784   1.01948   1.13978
 Alpha virt. eigenvalues --    1.14979   1.18822   1.30677   1.39894   1.51466
 Alpha virt. eigenvalues --    1.61288   1.61544   1.68375   1.69591   1.80521
 Alpha virt. eigenvalues --    1.83271   1.84121   1.86927   1.88733   1.91604
 Alpha virt. eigenvalues --    2.09622   2.30631   2.33039   2.39623   2.42491
 Alpha virt. eigenvalues --    2.49971   2.53796   2.59448   2.67920   2.69873
 Alpha virt. eigenvalues --    2.71605   2.83727   2.90432   3.00475   3.06284
 Alpha virt. eigenvalues --    3.09722   3.11293   3.17299   3.20408   3.23887
 Alpha virt. eigenvalues --    3.27432   3.37942   3.43281   3.47461   3.47764
 Alpha virt. eigenvalues --    3.58826   3.73684   3.75933   4.14431   4.15426
 Alpha virt. eigenvalues --    4.25530   4.39678   4.48823   4.66547   4.72237
 Alpha virt. eigenvalues --    5.03264  22.08494  22.63606
          Condensed to atoms (all electrons):
               1          2          3          4          5          6
     1  C    4.912233   0.415170   0.415048   0.592078  -0.038233  -0.038679
     2  H    0.415170   0.519947  -0.024770  -0.038233   0.004204  -0.005426
     3  H    0.415048  -0.024770   0.521024  -0.038679  -0.005426   0.004294
     4  C    0.592078  -0.038233  -0.038679   4.912233   0.415170   0.415048
     5  H   -0.038233   0.004204  -0.005426   0.415170   0.519947  -0.024770
     6  H   -0.038679  -0.005426   0.004294   0.415048  -0.024770   0.521024
 Mulliken charges:
               1
     1  C   -0.257616
     2  H    0.129108
     3  H    0.128508
     4  C   -0.257616
     5  H    0.129108
     6  H    0.128508
 Sum of Mulliken charges =  -0.00000
 Mulliken charges with hydrogens summed into heavy atoms:
               1
     1  C   -0.000000
     4  C   -0.000000
 Electronic spatial extent (au):  <R**2>=             82.7326
 Charge=              0.0000 electrons
 Dipole moment (field-independent basis, Debye):
    X=             -0.0000    Y=             -0.0000    Z=             -0.0000  Tot=              0.0000
 Quadrupole moment (field-independent basis, Debye-Ang):
   XX=            -12.0719   YY=            -12.2877   ZZ=            -15.6824
   XY=              0.0135   XZ=              0.0000   YZ=              0.0000
 Traceless Quadrupole moment (field-independent basis, Debye-Ang):
   XX=              1.2755   YY=              1.0596   ZZ=             -2.3351
   XY=              0.0135   XZ=              0.0000   YZ=              0.0000
 Octapole moment (field-independent basis, Debye-Ang**2):
  XXX=              0.0000  YYY=              0.0000  ZZZ=              0.0000  XYY=              0.0000
  XXY=              0.0000  XXZ=              0.0000  XZZ=              0.0000  YZZ=              0.0000
  YYZ=              0.0000  XYZ=             -0.0000
 Hexadecapole moment (field-independent basis, Debye-Ang**3):
 XXXX=            -26.2563 YYYY=            -68.9349 ZZZZ=            -19.3977 XXXY=              0.0024
 XXXZ=              0.0000 YYYX=              0.0633 YYYZ=             -0.0000 ZZZX=              0.0000
 ZZZY=             -0.0000 XXYY=            -13.0180 XXZZ=             -8.3529 YYZZ=            -15.5142
 XXYZ=             -0.0000 YYXZ=              0.0000 ZZXY=              0.0016
 N-N= 3.331125839058D+01 E-N=-2.483728389844D+02  KE= 7.814576264654D+01
 Symmetry AG   KE= 3.968572023655D+01
 Symmetry BG   KE=-4.278746709420D-18
 Symmetry AU   KE= 2.039802217117D+00
 Symmetry BU   KE= 3.642024019288D+01
   4 Symmetry operations used in ECPInt.
 ECPInt:  NShTT=     741 NPrTT=    2136 LenC2=     742 LenP2D=    1976.
 LDataN:  DoStor=T MaxTD1= 7 Len=  274
 Calling FoFJK, ICntrl=      2127 FMM=F ISym2X=1 I1Cent= 0 IOpClX= 0 NMat=1 NMatS=1 NMatT=0.
 ***** Axes restored to original set *****
 -------------------------------------------------------------------
 Center     Atomic                   Forces (Hartrees/Bohr)
 Number     Number              X              Y              Z
 -------------------------------------------------------------------
      1        6           0.023469440    0.042362886    0.000000000
      2        1           0.001690279   -0.009217535   -0.000000000
      3        1          -0.008969149   -0.003570193   -0.000000000
      4        6          -0.023469440   -0.042362886   -0.000000000
      5        1          -0.001690279    0.009217535    0.000000000
      6        1           0.008969149    0.003570193    0.000000000
 -------------------------------------------------------------------
 Cartesian Forces:  Max     0.042362886 RMS     0.016754570

 GradGradGradGradGradGradGradGradGradGradGradGradGradGradGradGradGradGrad
 Berny optimization.
 FormGI is forming the generalized inverse of G from B-inverse, IUseBI=4.
 Internal  Forces:  Max     0.033709574 RMS     0.010050676
 Search for a local minimum.
 Step number   1 out of a maximum of   25
 All quantities printed in internal units (Hartrees-Bohrs-Radians)
 Mixed Optimization -- RFO/linear search
 Second derivative matrix not updated -- first step.
 The second derivative matrix:
                          R1        R2        R3        R4        R5
           R1           0.37230
           R2           0.00000   0.37230
           R3           0.00000   0.00000   0.53930
           R4           0.00000   0.00000   0.00000   0.37230
           R5           0.00000   0.00000   0.00000   0.00000   0.37230
           A1           0.00000   0.00000   0.00000   0.00000   0.00000
           A2           0.00000   0.00000   0.00000   0.00000   0.00000
           A3           0.00000   0.00000   0.00000   0.00000   0.00000
           A4           0.00000   0.00000   0.00000   0.00000   0.00000
           A5           0.00000   0.00000   0.00000   0.00000   0.00000
           A6           0.00000   0.00000   0.00000   0.00000   0.00000
           D1           0.00000   0.00000   0.00000   0.00000   0.00000
           D2           0.00000   0.00000   0.00000   0.00000   0.00000
           D3           0.00000   0.00000   0.00000   0.00000   0.00000
           D4           0.00000   0.00000   0.00000   0.00000   0.00000
                          A1        A2        A3        A4        A5
           A1           0.16000
           A2           0.00000   0.16000
           A3           0.00000   0.00000   0.16000
           A4           0.00000   0.00000   0.00000   0.16000
           A5           0.00000   0.00000   0.00000   0.00000   0.16000
           A6           0.00000   0.00000   0.00000   0.00000   0.00000
           D1           0.00000   0.00000   0.00000   0.00000   0.00000
           D2           0.00000   0.00000   0.00000   0.00000   0.00000
           D3           0.00000   0.00000   0.00000   0.00000   0.00000
           D4           0.00000   0.00000   0.00000   0.00000   0.00000
                          A6        D1        D2        D3        D4
           A6           0.16000
           D1           0.00000   0.02681
           D2           0.00000   0.00000   0.02681
           D3           0.00000   0.00000   0.00000   0.02681
           D4           0.00000   0.00000   0.00000   0.00000   0.02681
 ITU=  0
     Eigenvalues ---    0.02681   0.02681   0.02681   0.16000   0.16000
     Eigenvalues ---    0.16000   0.16000   0.37230   0.37230   0.37230
     Eigenvalues ---    0.37230   0.53930
 RFO step:  Lambda=-3.31728844D-03 EMin= 2.68137388D-02
 Linear search not attempted -- first point.
 Iteration  1 RMS(Cart)=  0.01219436 RMS(Int)=  0.00017619
 Iteration  2 RMS(Cart)=  0.00019824 RMS(Int)=  0.00000002
 Iteration  3 RMS(Cart)=  0.00000002 RMS(Int)=  0.00000000
 ClnCor:  largest displacement from symmetrization is 1.51D-13 for atom     6.
 Variable       Old X    -DE/DX   Delta X   Delta X   Delta X     New X
                                 (Linear)    (Quad)   (Total)
    R1        2.02201   0.00883   0.00000   0.02352   0.02352   2.04553
    R2        2.02201   0.00897   0.00000   0.02388   0.02388   2.04589
    R3        2.56096  -0.03371   0.00000  -0.06212  -0.06212   2.49883
    R4        2.02201   0.00883   0.00000   0.02352   0.02352   2.04553
    R5        2.02201   0.00897   0.00000   0.02388   0.02388   2.04589
    A1        2.09241  -0.00451   0.00000  -0.02764  -0.02764   2.06477
    A2        2.09836   0.00181   0.00000   0.01108   0.01108   2.10944
    A3        2.09241   0.00270   0.00000   0.01656   0.01656   2.10898
    A4        2.09836   0.00181   0.00000   0.01108   0.01108   2.10944
    A5        2.09241   0.00270   0.00000   0.01656   0.01656   2.10898
    A6        2.09241  -0.00451   0.00000  -0.02764  -0.02764   2.06477
    D1        3.14159  -0.00000   0.00000   0.00000   0.00000   3.14159
    D2        0.00000   0.00000   0.00000   0.00000   0.00000   0.00000
    D3       -0.00000  -0.00000   0.00000  -0.00000   0.00000   0.00000
    D4        3.14159  -0.00000   0.00000  -0.00000   0.00000   3.14159
         Item               Value     Threshold  Converged?
 Maximum Force            0.033710     0.000450     NO 
 RMS     Force            0.010051     0.000300     NO 
 Maximum Displacement     0.027927     0.001800     NO 
 RMS     Displacement     0.012166     0.001200     NO 
 Predicted change in Energy=-1.672622D-03
 GradGradGradGradGradGradGradGradGradGradGradGradGradGradGradGradGradGrad

                          Input orientation:                          
 ---------------------------------------------------------------------
 Center     Atomic      Atomic             Coordinates (Angstroms)
 Number     Number       Type             X           Y           Z
 ---------------------------------------------------------------------
      1          6           0       -2.013098   -0.893541   -0.000000
      2          1           0       -1.485671   -1.838798   -0.000000
      3          1           0       -3.095612   -0.909743   -0.000000
      4          6           0       -1.352375    0.251880    0.000000
      5          1           0       -1.879801    1.197136    0.000000
      6          1           0       -0.269860    0.268082    0.000000
 ---------------------------------------------------------------------
                    Distance matrix (angstroms):
                    1          2          3          4          5
     1  C    0.000000
     2  H    1.082445   0.000000
     3  H    1.082636   1.858777   0.000000
     4  C    1.322325   2.094923   2.094813   0.000000
     5  H    2.094923   3.061410   2.432516   1.082445   0.000000
     6  H    2.094813   2.432516   3.061396   1.082636   1.858777
                    6
     6  H    0.000000
 Stoichiometry    C2H4
 Framework group  C2H[SGH(C2H4)]
 Deg. of freedom     5
 Full point group                 C2H     NOp   4
 Largest Abelian subgroup         C2H     NOp   4
 Largest concise Abelian subgroup C2      NOp   2
                         Standard orientation:                         
 ---------------------------------------------------------------------
 Center     Atomic      Atomic             Coordinates (Angstroms)
 Number     Number       Type             X           Y           Z
 ---------------------------------------------------------------------
      1          6           0        0.000000    0.661163    0.000000
      2          1           0        0.929180    1.216423    0.000000
      3          1           0       -0.929598    1.216094    0.000000
      4          6           0        0.000000   -0.661163    0.000000
      5          1           0       -0.929180   -1.216423    0.000000
      6          1           0        0.929598   -1.216094    0.000000
 ---------------------------------------------------------------------
 Rotational constants (GHZ):         145.1367401          30.7133508          25.3490663
 Standard basis: def2TZVP (5D, 7F)
 There are    35 symmetry adapted cartesian basis functions of AG  symmetry.
 There are    13 symmetry adapted cartesian basis functions of BG  symmetry.
 There are    13 symmetry adapted cartesian basis functions of AU  symmetry.
 There are    35 symmetry adapted cartesian basis functions of BU  symmetry.
 There are    31 symmetry adapted basis functions of AG  symmetry.
 There are    12 symmetry adapted basis functions of BG  symmetry.
 There are    12 symmetry adapted basis functions of AU  symmetry.
 There are    31 symmetry adapted basis functions of BU  symmetry.
    86 basis functions,   134 primitive gaussians,    96 cartesian basis functions
     8 alpha electrons        8 beta electrons
       nuclear repulsion energy        33.5513553800 Hartrees.
 NAtoms=    6 NActive=    6 NUniq=    3 SFac= 4.00D+00 NAtFMM=   60 NAOKFM=F Big=F
 Integral buffers will be    131072 words long.
 Raffenetti 2 integral format.
 Two-electron integral symmetry is turned on.
 Nuclear repulsion after empirical dispersion term =       33.5505147596 Hartrees.
 One-electron integrals computed using PRISM.
   4 Symmetry operations used in ECPInt.
 ECPInt:  NShTT=     741 NPrTT=    2136 LenC2=     742 LenP2D=    1978.
 LDataN:  DoStor=T MaxTD1= 6 Len=  172
 NBasis=    86 RedAO= T EigKep=  2.13D-04  NBF=    31    12    12    31
 NBsUse=    86 1.00D-06 EigRej= -1.00D+00 NBFU=    31    12    12    31
 Initial guess from the checkpoint file:  "ethylene-opt.chk"
 B after Tr=     0.000000    0.000000   -0.000000
         Rot=    1.000000   -0.000000   -0.000000    0.000555 Ang=   0.06 deg.
 Initial guess orbital symmetries:
       Occupied  (AG) (BU) (AG) (BU) (BU) (AG) (AG) (AU)
       Virtual   (BG) (AG) (BU) (BU) (AG) (AG) (AG) (BU) (AU) (BU)
                 (BG) (BU) (BU) (BU) (AG) (AG) (BG) (BU) (AG) (AU)
                 (AU) (AG) (AG) (BU) (BU) (AG) (BG) (BU) (AG) (AU)
                 (BU) (BU) (BG) (AG) (BU) (BG) (BU) (AG) (AU) (BG)
                 (AG) (AU) (AG) (BU) (AG) (BU) (BU) (AU) (AG) (BU)
                 (AG) (BG) (AG) (BU) (AU) (AG) (AU) (BG) (BU) (BG)
                 (AG) (AG) (BU) (AU) (BG) (BU) (AU) (BU) (AG) (AG)
                 (BU) (BG) (AG) (BU) (AG) (BU) (AG) (BU)
 ExpMin= 9.52D-02 ExpMax= 1.36D+04 ExpMxC= 4.63D+02 IAcc=2 IRadAn=         4 AccDes= 0.00D+00
 Harris functional with IExCor= 4639 and IRadAn=       4 diagonalized for initial guess.
 HarFok:  IExCor= 4639 AccDes= 0.00D+00 IRadAn=         4 IDoV= 1 UseB2=F ITyADJ=14
 ICtDFT=  3500011 ScaDFX=  1.000000  1.000000  1.000000  1.000000
 FoFCou: FMM=F IPFlag=           0 FMFlag=      100000 FMFlg1=           0
         NFxFlg=           0 DoJE=T BraDBF=F KetDBF=T FulRan=T
         wScrn=  0.000000 ICntrl=       500 IOpCl=  0 I1Cent=   200000004 NGrid=           0
         NMat0=    1 NMatS0=      1 NMatT0=    0 NMatD0=    1 NMtDS0=    0 NMtDT0=    0
 Petite list used in FoFCou.
 Keep R1 ints in memory in symmetry-blocked form, NReq=21378080.
 Requested convergence on RMS density matrix=1.00D-08 within 128 cycles.
 Requested convergence on MAX density matrix=1.00D-06.
 Requested convergence on             energy=1.00D-06.
 No special actions if energy rises.
 Integral accuracy reduced to 1.0D-05 until final iterations.
 Initial convergence to 1.0D-05 achieved.  Increase integral accuracy.
 SCF Done:  E(RwB97XD) =  -78.5888965082     A.U. after   10 cycles
            NFock= 10  Conv=0.35D-08     -V/T= 2.0054
   4 Symmetry operations used in ECPInt.
 ECPInt:  NShTT=     741 NPrTT=    2136 LenC2=     742 LenP2D=    1978.
 LDataN:  DoStor=T MaxTD1= 7 Len=  274
 Calling FoFJK, ICntrl=      2127 FMM=F ISym2X=1 I1Cent= 0 IOpClX= 0 NMat=1 NMatS=1 NMatT=0.
 ***** Axes restored to original set *****
 -------------------------------------------------------------------
 Center     Atomic                   Forces (Hartrees/Bohr)
 Number     Number              X              Y              Z
 -------------------------------------------------------------------
      1        6           0.001472665    0.002880414   -0.000000000
      2        1          -0.001660900   -0.001596372    0.000000000
      3        1          -0.000432302   -0.002263860   -0.000000000
      4        6          -0.001472665   -0.002880414   -0.000000000
      5        1           0.001660900    0.001596372   -0.000000000
      6        1           0.000432302    0.002263860   -0.000000000
 -------------------------------------------------------------------
 Cartesian Forces:  Max     0.002880414 RMS     0.001530594

 GradGradGradGradGradGradGradGradGradGradGradGradGradGradGradGradGradGrad
 Berny optimization.
 Using GEDIIS/GDIIS optimizer.
 FormGI is forming the generalized inverse of G from B-inverse, IUseBI=4.
 Internal  Forces:  Max     0.003058587 RMS     0.001426645
 Search for a local minimum.
 Step number   2 out of a maximum of   25
 All quantities printed in internal units (Hartrees-Bohrs-Radians)
 Mixed Optimization -- RFO/linear search
 Update second derivatives using D2CorX and points    1    2
 DE= -1.80D-03 DEPred=-1.67D-03 R= 1.08D+00
 TightC=F SS=  1.41D+00  RLast= 9.18D-02 DXNew= 5.0454D-01 2.7541D-01
 Trust test= 1.08D+00 RLast= 9.18D-02 DXMaxT set to 3.00D-01
 The second derivative matrix:
                          R1        R2        R3        R4        R5
           R1           0.37105
           R2          -0.00093   0.37171
           R3          -0.00404  -0.00554   0.59208
           R4          -0.00125  -0.00093  -0.00404   0.37105
           R5          -0.00093  -0.00059  -0.00554  -0.00093   0.37171
           A1           0.00788   0.00794  -0.02860   0.00788   0.00794
           A2          -0.00389  -0.00394   0.01455  -0.00389  -0.00394
           A3          -0.00399  -0.00400   0.01404  -0.00399  -0.00400
           A4          -0.00389  -0.00394   0.01455  -0.00389  -0.00394
           A5          -0.00399  -0.00400   0.01404  -0.00399  -0.00400
           A6           0.00788   0.00794  -0.02860   0.00788   0.00794
           D1          -0.00000  -0.00000   0.00000  -0.00000  -0.00000
           D2           0.00000   0.00000  -0.00000   0.00000   0.00000
           D3          -0.00000  -0.00000   0.00000  -0.00000  -0.00000
           D4          -0.00000  -0.00000   0.00000  -0.00000  -0.00000
                          A1        A2        A3        A4        A5
           A1           0.15474
           A2           0.00224   0.15908
           A3           0.00302  -0.00131   0.15829
           A4           0.00224  -0.00092  -0.00131   0.15908
           A5           0.00302  -0.00131  -0.00171  -0.00131   0.15829
           A6          -0.00526   0.00224   0.00302   0.00224   0.00302
           D1           0.00000  -0.00000  -0.00000  -0.00000  -0.00000
           D2          -0.00000   0.00000   0.00000   0.00000   0.00000
           D3           0.00000  -0.00000  -0.00000  -0.00000  -0.00000
           D4           0.00000  -0.00000  -0.00000  -0.00000  -0.00000
                          A6        D1        D2        D3        D4
           A6           0.15474
           D1           0.00000   0.02681
           D2          -0.00000  -0.00000   0.02681
           D3           0.00000   0.00000  -0.00000   0.02681
           D4           0.00000   0.00000  -0.00000   0.00000   0.02681
 ITU=  1  0
 Use linear search instead of GDIIS.
     Eigenvalues ---    0.02681   0.02681   0.02681   0.13578   0.16000
     Eigenvalues ---    0.16000   0.16006   0.37067   0.37230   0.37230
     Eigenvalues ---    0.37250   0.59819
 RFO step:  Lambda=-1.84630324D-04 EMin= 2.68137388D-02
 Quartic linear search produced a step of  0.07076.
 Iteration  1 RMS(Cart)=  0.01130818 RMS(Int)=  0.00006326
 Iteration  2 RMS(Cart)=  0.00006382 RMS(Int)=  0.00000000
 Iteration  3 RMS(Cart)=  0.00000000 RMS(Int)=  0.00000000
 ClnCor:  largest displacement from symmetrization is 9.18D-14 for atom     5.
 Variable       Old X    -DE/DX   Delta X   Delta X   Delta X     New X
                                 (Linear)    (Quad)   (Total)
    R1        2.04553   0.00058   0.00166   0.00120   0.00287   2.04839
    R2        2.04589   0.00047   0.00169   0.00085   0.00254   2.04843
    R3        2.49883   0.00116  -0.00440   0.00347  -0.00093   2.49790
    R4        2.04553   0.00058   0.00166   0.00120   0.00287   2.04839
    R5        2.04589   0.00047   0.00169   0.00085   0.00254   2.04843
    A1        2.06477  -0.00306  -0.00196  -0.01970  -0.02166   2.04312
    A2        2.10944   0.00150   0.00078   0.00972   0.01051   2.11994
    A3        2.10898   0.00156   0.00117   0.00998   0.01115   2.12013
    A4        2.10944   0.00150   0.00078   0.00972   0.01051   2.11994
    A5        2.10898   0.00156   0.00117   0.00998   0.01115   2.12013
    A6        2.06477  -0.00306  -0.00196  -0.01970  -0.02166   2.04312
    D1        3.14159  -0.00000   0.00000   0.00000   0.00000   3.14159
    D2        0.00000   0.00000   0.00000  -0.00000   0.00000   0.00000
    D3        0.00000   0.00000   0.00000   0.00000   0.00000   0.00000
    D4        3.14159  -0.00000   0.00000   0.00000   0.00000   3.14159
         Item               Value     Threshold  Converged?
 Maximum Force            0.003059     0.000450     NO 
 RMS     Force            0.001427     0.000300     NO 
 Maximum Displacement     0.021905     0.001800     NO 
 RMS     Displacement     0.011316     0.001200     NO 
 Predicted change in Energy=-1.035105D-04
 GradGradGradGradGradGradGradGradGradGradGradGradGradGradGradGradGradGrad

                          Input orientation:                          
 ---------------------------------------------------------------------
 Center     Atomic      Atomic             Coordinates (Angstroms)
 Number     Number       Type             X           Y           Z
 ---------------------------------------------------------------------
      1          6           0       -2.013096   -0.893258    0.000000
      2          1           0       -1.495108   -1.845447    0.000000
      3          1           0       -3.096715   -0.921334    0.000000
      4          6           0       -1.352377    0.251597    0.000000
      5          1           0       -1.870364    1.203786    0.000000
      6          1           0       -0.268758    0.279673    0.000000
 ---------------------------------------------------------------------
                    Distance matrix (angstroms):
                    1          2          3          4          5
     1  C    0.000000
     2  H    1.083963   0.000000
     3  H    1.083982   1.849088   0.000000
     4  C    1.321834   2.101897   2.102019   0.000000
     5  H    2.101897   3.072238   2.453584   1.083963   0.000000
     6  H    2.102019   2.453584   3.072419   1.083982   1.849088
                    6
     6  H    0.000000
 Stoichiometry    C2H4
 Framework group  C2H[SGH(C2H4)]
 Deg. of freedom     5
 Full point group                 C2H     NOp   4
 Largest Abelian subgroup         C2H     NOp   4
 Largest concise Abelian subgroup C2      NOp   2
                         Standard orientation:                         
 ---------------------------------------------------------------------
 Center     Atomic      Atomic             Coordinates (Angstroms)
 Number     Number       Type             X           Y           Z
 ---------------------------------------------------------------------
      1          6           0        0.000000    0.660917    0.000000
      2          1           0        0.924588    1.226702    0.000000
      3          1           0       -0.924501    1.226881    0.000000
      4          6           0        0.000000   -0.660917    0.000000
      5          1           0       -0.924588   -1.226702    0.000000
      6          1           0        0.924501   -1.226881    0.000000
 ---------------------------------------------------------------------
 Rotational constants (GHZ):         146.6616992          30.5352886          25.2733264
 Standard basis: def2TZVP (5D, 7F)
 There are    35 symmetry adapted cartesian basis functions of AG  symmetry.
 There are    13 symmetry adapted cartesian basis functions of BG  symmetry.
 There are    13 symmetry adapted cartesian basis functions of AU  symmetry.
 There are    35 symmetry adapted cartesian basis functions of BU  symmetry.
 There are    31 symmetry adapted basis functions of AG  symmetry.
 There are    12 symmetry adapted basis functions of BG  symmetry.
 There are    12 symmetry adapted basis functions of AU  symmetry.
 There are    31 symmetry adapted basis functions of BU  symmetry.
    86 basis functions,   134 primitive gaussians,    96 cartesian basis functions
     8 alpha electrons        8 beta electrons
       nuclear repulsion energy        33.5187797243 Hartrees.
 NAtoms=    6 NActive=    6 NUniq=    3 SFac= 4.00D+00 NAtFMM=   60 NAOKFM=F Big=F
 Integral buffers will be    131072 words long.
 Raffenetti 2 integral format.
 Two-electron integral symmetry is turned on.
 Nuclear repulsion after empirical dispersion term =       33.5179466264 Hartrees.
 One-electron integrals computed using PRISM.
   4 Symmetry operations used in ECPInt.
 ECPInt:  NShTT=     741 NPrTT=    2136 LenC2=     742 LenP2D=    1976.
 LDataN:  DoStor=T MaxTD1= 6 Len=  172
 NBasis=    86 RedAO= T EigKep=  2.13D-04  NBF=    31    12    12    31
 NBsUse=    86 1.00D-06 EigRej= -1.00D+00 NBFU=    31    12    12    31
 Initial guess from the checkpoint file:  "ethylene-opt.chk"
 B after Tr=    -0.000000   -0.000000    0.000000
         Rot=    1.000000    0.000000    0.000000    0.000074 Ang=   0.01 deg.
 Initial guess orbital symmetries:
       Occupied  (AG) (BU) (AG) (BU) (BU) (AG) (AG) (AU)
       Virtual   (BG) (AG) (BU) (BU) (AG) (AG) (AG) (AU) (BU) (BU)
                 (BG) (BU) (BU) (BU) (AG) (AG) (BG) (BU) (AG) (AU)
                 (AU) (AG) (AG) (BU) (BU) (AG) (BG) (BU) (AG) (AU)
                 (BU) (BU) (BG) (AG) (BU) (BU) (BG) (AG) (AU) (BG)
                 (AG) (AU) (AG) (BU) (AG) (BU) (BU) (AU) (AG) (BU)
                 (AG) (BG) (AG) (BU) (AU) (AG) (AU) (BG) (BU) (BG)
                 (AG) (AG) (BU) (BG) (AU) (BU) (BU) (AU) (AG) (AG)
                 (BU) (BG) (AG) (BU) (AG) (BU) (AG) (BU)
 ExpMin= 9.52D-02 ExpMax= 1.36D+04 ExpMxC= 4.63D+02 IAcc=2 IRadAn=         4 AccDes= 0.00D+00
 Harris functional with IExCor= 4639 and IRadAn=       4 diagonalized for initial guess.
 HarFok:  IExCor= 4639 AccDes= 0.00D+00 IRadAn=         4 IDoV= 1 UseB2=F ITyADJ=14
 ICtDFT=  3500011 ScaDFX=  1.000000  1.000000  1.000000  1.000000
 FoFCou: FMM=F IPFlag=           0 FMFlag=      100000 FMFlg1=           0
         NFxFlg=           0 DoJE=T BraDBF=F KetDBF=T FulRan=T
         wScrn=  0.000000 ICntrl=       500 IOpCl=  0 I1Cent=   200000004 NGrid=           0
         NMat0=    1 NMatS0=      1 NMatT0=    0 NMatD0=    1 NMtDS0=    0 NMtDT0=    0
 Petite list used in FoFCou.
 Keep R1 ints in memory in symmetry-blocked form, NReq=21378080.
 Requested convergence on RMS density matrix=1.00D-08 within 128 cycles.
 Requested convergence on MAX density matrix=1.00D-06.
 Requested convergence on             energy=1.00D-06.
 No special actions if energy rises.
 Integral accuracy reduced to 1.0D-05 until final iterations.
 Initial convergence to 1.0D-05 achieved.  Increase integral accuracy.
 SCF Done:  E(RwB97XD) =  -78.5890181633     A.U. after    8 cycles
            NFock=  8  Conv=0.46D-08     -V/T= 2.0055
   4 Symmetry operations used in ECPInt.
 ECPInt:  NShTT=     741 NPrTT=    2136 LenC2=     742 LenP2D=    1976.
 LDataN:  DoStor=T MaxTD1= 7 Len=  274
 Calling FoFJK, ICntrl=      2127 FMM=F ISym2X=1 I1Cent= 0 IOpClX= 0 NMat=1 NMatS=1 NMatT=0.
 ***** Axes restored to original set *****
 -------------------------------------------------------------------
 Center     Atomic                   Forces (Hartrees/Bohr)
 Number     Number              X              Y              Z
 -------------------------------------------------------------------
      1        6           0.000158523    0.000246170   -0.000000000
      2        1          -0.000567117    0.000010484    0.000000000
      3        1           0.000310175   -0.000471701   -0.000000000
      4        6          -0.000158523   -0.000246170    0.000000000
      5        1           0.000567117   -0.000010484   -0.000000000
      6        1          -0.000310175    0.000471701   -0.000000000
 -------------------------------------------------------------------
 Cartesian Forces:  Max     0.000567117 RMS     0.000284052

 GradGradGradGradGradGradGradGradGradGradGradGradGradGradGradGradGradGrad
 Berny optimization.
 Using GEDIIS/GDIIS optimizer.
 FormGI is forming the generalized inverse of G from B-inverse, IUseBI=4.
 Internal  Forces:  Max     0.000664191 RMS     0.000338047
 Search for a local minimum.
 Step number   3 out of a maximum of   25
 All quantities printed in internal units (Hartrees-Bohrs-Radians)
 Mixed Optimization -- En-DIIS/RFO-DIIS
 Update second derivatives using D2CorX and points    1    2    3
 DE= -1.22D-04 DEPred=-1.04D-04 R= 1.18D+00
 TightC=F SS=  1.41D+00  RLast= 3.79D-02 DXNew= 5.0454D-01 1.1376D-01
 Trust test= 1.18D+00 RLast= 3.79D-02 DXMaxT set to 3.00D-01
 The second derivative matrix:
                          R1        R2        R3        R4        R5
           R1           0.37605
           R2           0.00390   0.37637
           R3          -0.00761  -0.00894   0.59437
           R4           0.00375   0.00390  -0.00761   0.37605
           R5           0.00390   0.00407  -0.00894   0.00390   0.37637
           A1           0.00387   0.00362  -0.02408   0.00387   0.00362
           A2          -0.00215  -0.00203   0.01248  -0.00215  -0.00203
           A3          -0.00172  -0.00159   0.01160  -0.00172  -0.00159
           A4          -0.00215  -0.00203   0.01248  -0.00215  -0.00203
           A5          -0.00172  -0.00159   0.01160  -0.00172  -0.00159
           A6           0.00387   0.00362  -0.02408   0.00387   0.00362
           D1          -0.00000  -0.00000   0.00000  -0.00000  -0.00000
           D2           0.00000   0.00000  -0.00000   0.00000   0.00000
           D3          -0.00000  -0.00000   0.00000  -0.00000  -0.00000
           D4          -0.00000  -0.00000   0.00000  -0.00000  -0.00000
                          A1        A2        A3        A4        A5
           A1           0.14449
           A2           0.00760   0.15629
           A3           0.00791  -0.00389   0.15598
           A4           0.00760  -0.00371  -0.00389   0.15629
           A5           0.00791  -0.00389  -0.00402  -0.00389   0.15598
           A6          -0.01551   0.00760   0.00791   0.00760   0.00791
           D1           0.00000  -0.00000  -0.00000  -0.00000  -0.00000
           D2           0.00000  -0.00000  -0.00000  -0.00000  -0.00000
           D3          -0.00000   0.00000   0.00000   0.00000   0.00000
           D4           0.00000  -0.00000  -0.00000  -0.00000  -0.00000
                          A6        D1        D2        D3        D4
           A6           0.14449
           D1           0.00000   0.02681
           D2           0.00000  -0.00000   0.02681
           D3          -0.00000   0.00000  -0.00000   0.02681
           D4           0.00000   0.00000  -0.00000   0.00000   0.02681
 ITU=  1  1  0
 Use linear search instead of GDIIS.
     Eigenvalues ---    0.02681   0.02681   0.02681   0.10940   0.16000
     Eigenvalues ---    0.16000   0.16005   0.37230   0.37230   0.37230
     Eigenvalues ---    0.38694   0.59944
 RFO step:  Lambda=-2.57172913D-06 EMin= 2.68137388D-02
 Quartic linear search produced a step of  0.24272.
 Iteration  1 RMS(Cart)=  0.00303267 RMS(Int)=  0.00000456
 Iteration  2 RMS(Cart)=  0.00000458 RMS(Int)=  0.00000000
 Iteration  3 RMS(Cart)=  0.00000000 RMS(Int)=  0.00000000
 ClnCor:  largest displacement from symmetrization is 8.94D-14 for atom     6.
 Variable       Old X    -DE/DX   Delta X   Delta X   Delta X     New X
                                 (Linear)    (Quad)   (Total)
    R1        2.04839  -0.00028   0.00070  -0.00125  -0.00055   2.04784
    R2        2.04843  -0.00030   0.00062  -0.00123  -0.00061   2.04782
    R3        2.49790   0.00024  -0.00023  -0.00012  -0.00035   2.49756
    R4        2.04839  -0.00028   0.00070  -0.00125  -0.00055   2.04784
    R5        2.04843  -0.00030   0.00062  -0.00123  -0.00061   2.04782
    A1        2.04312  -0.00066  -0.00526  -0.00058  -0.00584   2.03728
    A2        2.11994   0.00035   0.00255   0.00044   0.00299   2.12293
    A3        2.12013   0.00032   0.00271   0.00015   0.00285   2.12298
    A4        2.11994   0.00035   0.00255   0.00044   0.00299   2.12293
    A5        2.12013   0.00032   0.00271   0.00015   0.00285   2.12298
    A6        2.04312  -0.00066  -0.00526  -0.00058  -0.00584   2.03728
    D1        3.14159   0.00000   0.00000  -0.00000   0.00000   3.14159
    D2        0.00000  -0.00000   0.00000   0.00000   0.00000   0.00000
    D3        0.00000  -0.00000   0.00000  -0.00000   0.00000   0.00000
    D4        3.14159   0.00000   0.00000   0.00000   0.00000   3.14159
         Item               Value     Threshold  Converged?
 Maximum Force            0.000664     0.000450     NO 
 RMS     Force            0.000338     0.000300     NO 
 Maximum Displacement     0.005771     0.001800     NO 
 RMS     Displacement     0.003033     0.001200     NO 
 Predicted change in Energy=-6.127078D-06
 GradGradGradGradGradGradGradGradGradGradGradGradGradGradGradGradGradGrad

                          Input orientation:                          
 ---------------------------------------------------------------------
 Center     Atomic      Atomic             Coordinates (Angstroms)
 Number     Number       Type             X           Y           Z
 ---------------------------------------------------------------------
      1          6           0       -2.013029   -0.893191    0.000000
      2          1           0       -1.497992   -1.846646    0.000000
      3          1           0       -3.096238   -0.924388    0.000000
      4          6           0       -1.352444    0.251530    0.000000
      5          1           0       -1.867481    1.204985    0.000000
      6          1           0       -0.269235    0.282727    0.000000
 ---------------------------------------------------------------------
                    Distance matrix (angstroms):
                    1          2          3          4          5
     1  C    0.000000
     2  H    1.083669   0.000000
     3  H    1.083658   1.845250   0.000000
     4  C    1.321651   2.103219   2.103236   0.000000
     5  H    2.103219   3.073919   2.458470   1.083669   0.000000
     6  H    2.103236   2.458470   3.073934   1.083658   1.845250
                    6
     6  H    0.000000
 Stoichiometry    C2H4
 Framework group  C2H[SGH(C2H4)]
 Deg. of freedom     5
 Full point group                 C2H     NOp   4
 Largest Abelian subgroup         C2H     NOp   4
 Largest concise Abelian subgroup C2      NOp   2
                         Standard orientation:                         
 ---------------------------------------------------------------------
 Center     Atomic      Atomic             Coordinates (Angstroms)
 Number     Number       Type             X           Y           Z
 ---------------------------------------------------------------------
      1          6           0        0.000000    0.660825    0.000000
      2          1           0        0.922644    1.229216    0.000000
      3          1           0       -0.922607    1.229254    0.000000
      4          6           0       -0.000000   -0.660825    0.000000
      5          1           0       -0.922644   -1.229216    0.000000
      6          1           0        0.922607   -1.229254    0.000000
 ---------------------------------------------------------------------
 Rotational constants (GHZ):         147.2724179          30.4960732          25.2644910
 Standard basis: def2TZVP (5D, 7F)
 There are    35 symmetry adapted cartesian basis functions of AG  symmetry.
 There are    13 symmetry adapted cartesian basis functions of BG  symmetry.
 There are    13 symmetry adapted cartesian basis functions of AU  symmetry.
 There are    35 symmetry adapted cartesian basis functions of BU  symmetry.
 There are    31 symmetry adapted basis functions of AG  symmetry.
 There are    12 symmetry adapted basis functions of BG  symmetry.
 There are    12 symmetry adapted basis functions of AU  symmetry.
 There are    31 symmetry adapted basis functions of BU  symmetry.
    86 basis functions,   134 primitive gaussians,    96 cartesian basis functions
     8 alpha electrons        8 beta electrons
       nuclear repulsion energy        33.5206246676 Hartrees.
 NAtoms=    6 NActive=    6 NUniq=    3 SFac= 4.00D+00 NAtFMM=   60 NAOKFM=F Big=F
 Integral buffers will be    131072 words long.
 Raffenetti 2 integral format.
 Two-electron integral symmetry is turned on.
 Nuclear repulsion after empirical dispersion term =       33.5197941463 Hartrees.
 One-electron integrals computed using PRISM.
   4 Symmetry operations used in ECPInt.
 ECPInt:  NShTT=     741 NPrTT=    2136 LenC2=     742 LenP2D=    1976.
 LDataN:  DoStor=T MaxTD1= 6 Len=  172
 NBasis=    86 RedAO= T EigKep=  2.12D-04  NBF=    31    12    12    31
 NBsUse=    86 1.00D-06 EigRej= -1.00D+00 NBFU=    31    12    12    31
 Initial guess from the checkpoint file:  "ethylene-opt.chk"
 B after Tr=    -0.000000   -0.000000    0.000000
         Rot=    1.000000   -0.000000   -0.000000   -0.000013 Ang=  -0.00 deg.
 Initial guess orbital symmetries:
       Occupied  (AG) (BU) (AG) (BU) (BU) (AG) (AG) (AU)
       Virtual   (BG) (AG) (BU) (BU) (AG) (AG) (AG) (AU) (BU) (BU)
                 (BG) (BU) (BU) (BU) (AG) (AG) (BG) (BU) (AG) (AU)
                 (AU) (AG) (AG) (BU) (BU) (AG) (BG) (BU) (AG) (AU)
                 (BU) (BU) (BG) (AG) (BU) (BG) (BU) (AG) (AU) (BG)
                 (AG) (AU) (AG) (BU) (AG) (BU) (BU) (AU) (AG) (AG)
                 (BU) (BG) (AG) (BU) (AU) (AG) (AU) (BG) (BU) (BG)
                 (AG) (AG) (BG) (BU) (AU) (BU) (BU) (AU) (AG) (AG)
                 (BU) (BG) (AG) (BU) (AG) (BU) (AG) (BU)
 Keep R1 ints in memory in symmetry-blocked form, NReq=21378080.
 Requested convergence on RMS density matrix=1.00D-08 within 128 cycles.
 Requested convergence on MAX density matrix=1.00D-06.
 Requested convergence on             energy=1.00D-06.
 No special actions if energy rises.
 SCF Done:  E(RwB97XD) =  -78.5890243432     A.U. after    7 cycles
            NFock=  7  Conv=0.21D-08     -V/T= 2.0055
   4 Symmetry operations used in ECPInt.
 ECPInt:  NShTT=     741 NPrTT=    2136 LenC2=     742 LenP2D=    1976.
 LDataN:  DoStor=T MaxTD1= 7 Len=  274
 Calling FoFJK, ICntrl=      2127 FMM=F ISym2X=1 I1Cent= 0 IOpClX= 0 NMat=1 NMatS=1 NMatT=0.
 ***** Axes restored to original set *****
 -------------------------------------------------------------------
 Center     Atomic                   Forces (Hartrees/Bohr)
 Number     Number              X              Y              Z
 -------------------------------------------------------------------
      1        6          -0.000045540   -0.000104207   -0.000000000
      2        1          -0.000019786    0.000025735    0.000000000
      3        1           0.000025234   -0.000001308    0.000000000
      4        6           0.000045540    0.000104207    0.000000000
      5        1           0.000019786   -0.000025735   -0.000000000
      6        1          -0.000025234    0.000001308   -0.000000000
 -------------------------------------------------------------------
 Cartesian Forces:  Max     0.000104207 RMS     0.000040312

 GradGradGradGradGradGradGradGradGradGradGradGradGradGradGradGradGradGrad
 Berny optimization.
 Using GEDIIS/GDIIS optimizer.
 FormGI is forming the generalized inverse of G from B-inverse, IUseBI=4.
 Internal  Forces:  Max     0.000089139 RMS     0.000027547
 Search for a local minimum.
 Step number   4 out of a maximum of   25
 All quantities printed in internal units (Hartrees-Bohrs-Radians)
 Mixed Optimization -- En-DIIS/RFO-DIIS
 Swapping is turned off.
 Update second derivatives using D2CorX and points    1    2    3    4
 DE= -6.18D-06 DEPred=-6.13D-06 R= 1.01D+00
 TightC=F SS=  1.41D+00  RLast= 1.02D-02 DXNew= 5.0454D-01 3.0562D-02
 Trust test= 1.01D+00 RLast= 1.02D-02 DXMaxT set to 3.00D-01
 The second derivative matrix:
                          R1        R2        R3        R4        R5
           R1           0.37202
           R2          -0.00013   0.37236
           R3           0.00169   0.00035   0.58960
           R4          -0.00028  -0.00013   0.00169   0.37202
           R5          -0.00013   0.00006   0.00035  -0.00013   0.37236
           A1           0.00238   0.00253  -0.02014   0.00238   0.00253
           A2          -0.00117  -0.00125   0.01000  -0.00117  -0.00125
           A3          -0.00121  -0.00128   0.01014  -0.00121  -0.00128
           A4          -0.00117  -0.00125   0.01000  -0.00117  -0.00125
           A5          -0.00121  -0.00128   0.01014  -0.00121  -0.00128
           A6           0.00238   0.00253  -0.02014   0.00238   0.00253
           D1          -0.00000  -0.00000   0.00000  -0.00000  -0.00000
           D2           0.00000   0.00000  -0.00000   0.00000   0.00000
           D3          -0.00000  -0.00000   0.00000  -0.00000  -0.00000
           D4          -0.00000  -0.00000   0.00000  -0.00000  -0.00000
                          A1        A2        A3        A4        A5
           A1           0.14437
           A2           0.00782   0.15609
           A3           0.00781  -0.00391   0.15610
           A4           0.00782  -0.00391  -0.00391   0.15609
           A5           0.00781  -0.00391  -0.00390  -0.00391   0.15610
           A6          -0.01563   0.00782   0.00781   0.00782   0.00781
           D1          -0.00000   0.00000   0.00000   0.00000   0.00000
           D2          -0.00000  -0.00000   0.00000  -0.00000   0.00000
           D3           0.00000   0.00000  -0.00000   0.00000  -0.00000
           D4          -0.00000   0.00000   0.00000   0.00000   0.00000
                          A6        D1        D2        D3        D4
           A6           0.14437
           D1          -0.00000   0.02681
           D2          -0.00000  -0.00000   0.02681
           D3           0.00000   0.00000  -0.00000   0.02681
           D4          -0.00000   0.00000  -0.00000   0.00000   0.02681
 ITU=  1  1  1  0
     Eigenvalues ---    0.02681   0.02681   0.02681   0.11030   0.16000
     Eigenvalues ---    0.16000   0.16000   0.37183   0.37230   0.37230
     Eigenvalues ---    0.37258   0.59216
 En-DIIS/RFO-DIIS/Sim-DIIS IScMMF=       -3 using points:     4    3
 RFO step:  Lambda=-2.17376549D-08.
 DidBck=F Rises=F RFO-DIIS coefs:    1.00296   -0.00296
 Iteration  1 RMS(Cart)=  0.00005160 RMS(Int)=  0.00000000
 Iteration  2 RMS(Cart)=  0.00000000 RMS(Int)=  0.00000000
 ClnCor:  largest displacement from symmetrization is 9.51D-14 for atom     6.
 Variable       Old X    -DE/DX   Delta X   Delta X   Delta X     New X
                                 (Linear)    (Quad)   (Total)
    R1        2.04784  -0.00003  -0.00000  -0.00009  -0.00009   2.04775
    R2        2.04782  -0.00003  -0.00000  -0.00007  -0.00007   2.04775
    R3        2.49756   0.00009  -0.00000   0.00015   0.00015   2.49771
    R4        2.04784  -0.00003  -0.00000  -0.00009  -0.00009   2.04775
    R5        2.04782  -0.00003  -0.00000  -0.00007  -0.00007   2.04775
    A1        2.03728  -0.00000  -0.00002   0.00001  -0.00001   2.03727
    A2        2.12293   0.00001   0.00001   0.00002   0.00003   2.12296
    A3        2.12298  -0.00000   0.00001  -0.00002  -0.00002   2.12296
    A4        2.12293   0.00001   0.00001   0.00002   0.00003   2.12296
    A5        2.12298  -0.00000   0.00001  -0.00002  -0.00002   2.12296
    A6        2.03728  -0.00000  -0.00002   0.00001  -0.00001   2.03727
    D1        3.14159  -0.00000   0.00000  -0.00000   0.00000   3.14159
    D2        0.00000   0.00000   0.00000   0.00000   0.00000   0.00000
    D3       -0.00000  -0.00000   0.00000  -0.00000   0.00000   0.00000
    D4        3.14159  -0.00000   0.00000   0.00000   0.00000   3.14159
         Item               Value     Threshold  Converged?
 Maximum Force            0.000089     0.000450     YES
 RMS     Force            0.000028     0.000300     YES
 Maximum Displacement     0.000086     0.001800     YES
 RMS     Displacement     0.000052     0.001200     YES
 Predicted change in Energy=-1.140625D-08
 Optimization completed.
    -- Stationary point found.
                           ----------------------------
                           !   Optimized Parameters   !
                           ! (Angstroms and Degrees)  !
 --------------------------                            --------------------------
 ! Name  Definition              Value          Derivative Info.                !
 --------------------------------------------------------------------------------
 ! R1    R(1,2)                  1.0837         -DE/DX =    0.0                 !
 ! R2    R(1,3)                  1.0837         -DE/DX =    0.0                 !
 ! R3    R(1,4)                  1.3217         -DE/DX =    0.0001              !
 ! R4    R(4,5)                  1.0837         -DE/DX =    0.0                 !
 ! R5    R(4,6)                  1.0837         -DE/DX =    0.0                 !
 ! A1    A(2,1,3)              116.7273         -DE/DX =    0.0                 !
 ! A2    A(2,1,4)              121.635          -DE/DX =    0.0                 !
 ! A3    A(3,1,4)              121.6377         -DE/DX =    0.0                 !
 ! A4    A(1,4,5)              121.635          -DE/DX =    0.0                 !
 ! A5    A(1,4,6)              121.6377         -DE/DX =    0.0                 !
 ! A6    A(5,4,6)              116.7273         -DE/DX =    0.0                 !
 ! D1    D(2,1,4,5)            180.0            -DE/DX =    0.0                 !
 ! D2    D(2,1,4,6)              0.0            -DE/DX =    0.0                 !
 ! D3    D(3,1,4,5)              0.0            -DE/DX =    0.0                 !
 ! D4    D(3,1,4,6)            180.0            -DE/DX =    0.0                 !
 --------------------------------------------------------------------------------
 GradGradGradGradGradGradGradGradGradGradGradGradGradGradGradGradGradGrad

                          Input orientation:                          
 ---------------------------------------------------------------------
 Center     Atomic      Atomic             Coordinates (Angstroms)
 Number     Number       Type             X           Y           Z
 ---------------------------------------------------------------------
      1          6           0       -2.013029   -0.893191   -0.000000
      2          1           0       -1.497992   -1.846646   -0.000000
      3          1           0       -3.096238   -0.924388   -0.000000
      4          6           0       -1.352444    0.251530    0.000000
      5          1           0       -1.867481    1.204985    0.000000
      6          1           0       -0.269235    0.282727    0.000000
 ---------------------------------------------------------------------
                    Distance matrix (angstroms):
                    1          2          3          4          5
     1  C    0.000000
     2  H    1.083669   0.000000
     3  H    1.083658   1.845250   0.000000
     4  C    1.321651   2.103219   2.103236   0.000000
     5  H    2.103219   3.073919   2.458470   1.083669   0.000000
     6  H    2.103236   2.458470   3.073934   1.083658   1.845250
                    6
     6  H    0.000000
 Stoichiometry    C2H4
 Framework group  C2H[SGH(C2H4)]
 Deg. of freedom     5
 Full point group                 C2H     NOp   4
 Largest Abelian subgroup         C2H     NOp   4
 Largest concise Abelian subgroup C2      NOp   2
                         Standard orientation:                         
 ---------------------------------------------------------------------
 Center     Atomic      Atomic             Coordinates (Angstroms)
 Number     Number       Type             X           Y           Z
 ---------------------------------------------------------------------
      1          6           0        0.000000    0.660825    0.000000
      2          1           0        0.922644    1.229216    0.000000
      3          1           0       -0.922607    1.229254    0.000000
      4          6           0       -0.000000   -0.660825    0.000000
      5          1           0       -0.922644   -1.229216    0.000000
      6          1           0        0.922607   -1.229254   -0.000000
 ---------------------------------------------------------------------
 Rotational constants (GHZ):         147.2724179          30.4960732          25.2644910

 **********************************************************************

            Population analysis using the SCF density.

 **********************************************************************

 Orbital symmetries:
       Occupied  (AG) (BU) (AG) (BU) (BU) (AG) (AG) (AU)
       Virtual   (BG) (AG) (BU) (BU) (AG) (AG) (AG) (AU) (BU) (BU)
                 (BG) (BU) (BU) (BU) (AG) (AG) (BG) (BU) (AG) (AU)
                 (AU) (AG) (AG) (BU) (BU) (AG) (BG) (BU) (AG) (AU)
                 (BU) (BU) (AG) (BG) (BU) (BG) (BU) (AG) (AU) (BG)
                 (AG) (AU) (AG) (BU) (AG) (BU) (BU) (AU) (AG) (AG)
                 (BU) (BG) (AG) (BU) (AU) (AG) (AU) (BG) (BU) (BG)
                 (AG) (AG) (BG) (BU) (AU) (BU) (BU) (AU) (AG) (AG)
                 (BU) (BG) (AG) (BU) (AG) (BU) (AG) (BU)
 The electronic state is 1-AG.
 Alpha  occ. eigenvalues --  -10.28321 -10.28223  -0.86382  -0.67394  -0.56078
 Alpha  occ. eigenvalues --   -0.50849  -0.43833  -0.36038
 Alpha virt. eigenvalues --    0.07340   0.14665   0.16853   0.17186   0.22971
 Alpha virt. eigenvalues --    0.27317   0.28509   0.29737   0.30130   0.35026
 Alpha virt. eigenvalues --    0.39538   0.42101   0.49637   0.53735   0.54178
 Alpha virt. eigenvalues --    0.57029   0.62080   0.65594   0.71462   0.80490
 Alpha virt. eigenvalues --    0.85593   0.88131   0.97187   1.03904   1.14024
 Alpha virt. eigenvalues --    1.16886   1.19142   1.32702   1.40435   1.51429
 Alpha virt. eigenvalues --    1.62087   1.62387   1.68441   1.68631   1.79059
 Alpha virt. eigenvalues --    1.81396   1.82163   1.87713   1.89492   1.92140
 Alpha virt. eigenvalues --    2.10306   2.28444   2.32557   2.39020   2.43991
 Alpha virt. eigenvalues --    2.48794   2.50314   2.60443   2.68206   2.70202
 Alpha virt. eigenvalues --    2.71029   2.83397   2.91484   3.01019   3.02549
 Alpha virt. eigenvalues --    3.08585   3.11639   3.16280   3.21511   3.24653
 Alpha virt. eigenvalues --    3.24859   3.37499   3.46317   3.47121   3.50201
 Alpha virt. eigenvalues --    3.55641   3.72492   3.79683   4.18192   4.18475
 Alpha virt. eigenvalues --    4.29359   4.45138   4.49137   4.65055   4.72348
 Alpha virt. eigenvalues --    5.07447  22.04233  22.69596
          Condensed to atoms (all electrons):
               1          2          3          4          5          6
     1  C    4.896391   0.413014   0.413017   0.604305  -0.037516  -0.037513
     2  H    0.413014   0.528944  -0.028198  -0.037516   0.004667  -0.006758
     3  H    0.413017  -0.028198   0.528933  -0.037513  -0.006758   0.004666
     4  C    0.604305  -0.037516  -0.037513   4.896391   0.413014   0.413017
     5  H   -0.037516   0.004667  -0.006758   0.413014   0.528944  -0.028198
     6  H   -0.037513  -0.006758   0.004666   0.413017  -0.028198   0.528933
 Mulliken charges:
               1
     1  C   -0.251699
     2  H    0.125847
     3  H    0.125852
     4  C   -0.251699
     5  H    0.125847
     6  H    0.125852
 Sum of Mulliken charges =  -0.00000
 Mulliken charges with hydrogens summed into heavy atoms:
               1
     1  C   -0.000000
     4  C   -0.000000
 Electronic spatial extent (au):  <R**2>=             82.1866
 Charge=             -0.0000 electrons
 Dipole moment (field-independent basis, Debye):
    X=             -0.0000    Y=              0.0000    Z=             -0.0000  Tot=              0.0000
 Quadrupole moment (field-independent basis, Debye-Ang):
   XX=            -12.2140   YY=            -12.1719   ZZ=            -15.6022
   XY=             -0.0001   XZ=             -0.0000   YZ=             -0.0000
 Traceless Quadrupole moment (field-independent basis, Debye-Ang):
   XX=              1.1154   YY=              1.1574   ZZ=             -2.2728
   XY=             -0.0001   XZ=             -0.0000   YZ=             -0.0000
 Octapole moment (field-independent basis, Debye-Ang**2):
  XXX=             -0.0000  YYY=              0.0000  ZZZ=             -0.0000  XYY=              0.0000
  XXY=              0.0000  XXZ=             -0.0000  XZZ=             -0.0000  YZZ=             -0.0000
  YYZ=             -0.0000  XYZ=              0.0000
 Hexadecapole moment (field-independent basis, Debye-Ang**3):
 XXXX=            -26.7732 YYYY=            -67.7948 ZZZZ=            -19.0598 XXXY=             -0.0001
 XXXZ=             -0.0000 YYYX=             -0.0006 YYYZ=             -0.0000 ZZZX=             -0.0000
 ZZZY=             -0.0000 XXYY=            -12.9635 XXZZ=             -8.3523 YYZZ=            -15.3601
 XXYZ=             -0.0000 YYXZ=             -0.0000 ZZXY=             -0.0001
 N-N= 3.351979414634D+01 E-N=-2.488158119932D+02  KE= 7.816163760594D+01
 Symmetry AG   KE= 3.972570307412D+01
 Symmetry BG   KE=-8.779031133752D-17
 Symmetry AU   KE= 2.064692756994D+00
 Symmetry BU   KE= 3.637124177483D+01
 1\1\GINC-N6134\FOpt\RwB97XD\def2TZVP\C2H4\JIAMINGD\24-Apr-2025\0\\# op
 t wb97xd geom=connectivity def2tzvp\\Title Card Required\\0,1\C,-2.013
 0292361,-0.8931913727,0.\H,-1.4979918939,-1.8466461606,0.\H,-3.0962377
 037,-0.9243883056,0.\C,-1.3524435339,0.2515303327,0.\H,-1.8674808761,1
 .2049851206,0.\H,-0.2692350663,0.2827272656,0.\\Version=ES64L-G16RevA.
 03\State=1-AG\HF=-78.5890243\RMSD=2.105e-09\RMSF=4.031e-05\Dipole=0.,0
 .,0.\Quadrupole=0.8371339,0.8526419,-1.6897758,0.0135684,0.,0.\PG=C02H
  [SGH(C2H4)]\\@


 IT'S WHAT YOU LEARN AFTER YOU KNOW IT ALL
 THAT COUNTS.
 Job cpu time:       0 days  0 hours  2 minutes 39.4 seconds.
 Elapsed time:       0 days  0 hours  0 minutes 24.7 seconds.
 File lengths (MBytes):  RWF=     10 Int=      0 D2E=      0 Chk=      2 Scr=      1
 Normal termination of Gaussian 16 at Thu Apr 24 18:53:37 2025.
