# Supplementary material for: Hyperpyramidalized alkenes with bond orders near 1.5 as synthetic building blocks
Source: Nat Chem. 2026 Jan 21;18(5):913–22. doi: 10.1038/s41557-025-02055-9 (PMC12859755; doi:10.1038/s41557-025-02055-9)
Supplement: Supplementary file 2 — Output files for reported computations. [file 41557_2025_2055_MOESM2_ESM.zip › Computation data/Compound 4/compound4.fchk]

M0001                                                                   
Freq      RwB97XD                                                     def2TZVP            
Number of atoms                            I               18
Info1-9                                    I   N=           9
          49          49        1002           0           0         100
           6          18        -802
Full Title                                 C   N=           1
M0001       
Route                                      C   N=           6
# opt freq wb97xd geom=connectivity def2tzvp pop=(full,nbore
ad)         
Charge                                     I                0
Multiplicity                               I                1
Number of electrons                        I               58
Number of alpha electrons                  I               29
Number of beta electrons                   I               29
Number of basis functions                  I              308
Number of independent functions            I              308
Number of point charges in /Mol/           I                0
Number of translation vectors              I                0
Atomic numbers                             I   N=          18
           6           6           6           6           6           1
           1           1           1           1           6           6
           6           1           1           1           1           1
Nuclear charges                            R   N=          18
  6.00000000E+00  6.00000000E+00  6.00000000E+00  6.00000000E+00  6.00000000E+00
  1.00000000E+00  1.00000000E+00  1.00000000E+00  1.00000000E+00  1.00000000E+00
  6.00000000E+00  6.00000000E+00  6.00000000E+00  1.00000000E+00  1.00000000E+00
  1.00000000E+00  1.00000000E+00  1.00000000E+00
Current cartesian coordinates              R   N=          54
  1.29227077E+00 -3.95643817E-16 -1.80578897E+00 -1.29227077E+00  5.53901343E-16
 -1.80578897E+00 -2.16530910E+00  2.22408537E+00 -1.82957244E-01  3.81767297E-16
  1.55868328E+00  1.72433599E+00  2.16530910E+00  2.22408537E+00 -1.82957244E-01
 -1.94698626E+00  4.11009746E+00 -9.67581804E-01 -4.09092892E+00  2.01199047E+00
  5.07247976E-01  5.93168292E-16  2.42179334E+00  3.60487245E+00  1.94698626E+00
  4.11009746E+00 -9.67581804E-01  4.09092892E+00  2.01199047E+00  5.07247976E-01
 -2.16530910E+00 -2.22408537E+00 -1.82957244E-01 -5.72650946E-16 -1.55868328E+00
  1.72433599E+00  2.16530910E+00 -2.22408537E+00 -1.82957244E-01 -4.09092892E+00
 -2.01199047E+00  5.07247976E-01 -1.94698626E+00 -4.11009746E+00 -9.67581804E-01
 -8.89752438E-16 -2.42179334E+00  3.60487245E+00  1.94698626E+00 -4.11009746E+00
 -9.67581804E-01  4.09092892E+00 -2.01199047E+00  5.07247976E-01
Number of symbols in /Mol/                 I                0
Int Atom Types                             I   N=          18
           0           0           0           0           0           0
           0           0           0           0           0           0
           0           0           0           0           0           0
Force Field                                I                0
Atom Types                                 C   N=          18
                                                            
                                                            
                                                            
                                    
MM charges                                 R   N=          18
  0.00000000E+00  0.00000000E+00  0.00000000E+00  0.00000000E+00  0.00000000E+00
  0.00000000E+00  0.00000000E+00  0.00000000E+00  0.00000000E+00  0.00000000E+00
  0.00000000E+00  0.00000000E+00  0.00000000E+00  0.00000000E+00  0.00000000E+00
  0.00000000E+00  0.00000000E+00  0.00000000E+00
Integer atomic weights                     I   N=          18
          12          12          12          12          12           1
           1           1           1           1          12          12
          12           1           1           1           1           1
Real atomic weights                        R   N=          18
  1.20000000E+01  1.20000000E+01  1.20000000E+01  1.20000000E+01  1.20000000E+01
  1.00782504E+00  1.00782504E+00  1.00782504E+00  1.00782504E+00  1.00782504E+00
  1.20000000E+01  1.20000000E+01  1.20000000E+01  1.00782504E+00  1.00782504E+00
  1.00782504E+00  1.00782504E+00  1.00782504E+00
Atom fragment info                         I   N=          18
           0           0           0           0           0           0
           0           0           0           0           0           0
           0           0           0           0           0           0
Atom residue num                           I   N=          18
           0           0           0           0           0           0
           0           0           0           0           0           0
           0           0           0           0           0           0
Nuclear spins                              I   N=          18
           0           0           0           0           0           1
           1           1           1           1           0           0
           0           1           1           1           1           1
Nuclear ZEff                               R   N=          18
 -3.60000000E+00 -3.60000000E+00 -3.60000000E+00 -3.60000000E+00 -3.60000000E+00
 -1.00000000E+00 -1.00000000E+00 -1.00000000E+00 -1.00000000E+00 -1.00000000E+00
 -3.60000000E+00 -3.60000000E+00 -3.60000000E+00 -1.00000000E+00 -1.00000000E+00
 -1.00000000E+00 -1.00000000E+00 -1.00000000E+00
Nuclear ZNuc                               R   N=          18
  6.00000000E+00  6.00000000E+00  6.00000000E+00  6.00000000E+00  6.00000000E+00
  1.00000000E+00  1.00000000E+00  1.00000000E+00  1.00000000E+00  1.00000000E+00
  6.00000000E+00  6.00000000E+00  6.00000000E+00  1.00000000E+00  1.00000000E+00
  1.00000000E+00  1.00000000E+00  1.00000000E+00
Nuclear QMom                               R   N=          18
  0.00000000E+00  0.00000000E+00  0.00000000E+00  0.00000000E+00  0.00000000E+00
  0.00000000E+00  0.00000000E+00  0.00000000E+00  0.00000000E+00  0.00000000E+00
  0.00000000E+00  0.00000000E+00  0.00000000E+00  0.00000000E+00  0.00000000E+00
  0.00000000E+00  0.00000000E+00  0.00000000E+00
Nuclear GFac                               R   N=          18
  0.00000000E+00  0.00000000E+00  0.00000000E+00  0.00000000E+00  0.00000000E+00
  2.79284600E+00  2.79284600E+00  2.79284600E+00  2.79284600E+00  2.79284600E+00
  0.00000000E+00  0.00000000E+00  0.00000000E+00  2.79284600E+00  2.79284600E+00
  2.79284600E+00  2.79284600E+00  2.79284600E+00
MicOpt                                     I   N=          18
          -1          -1          -1          -1          -1          -1
          -1          -1          -1          -1          -1          -1
          -1          -1          -1          -1          -1          -1
Number of residues                         I                0
Number of secondary structures             I                0
Redundant internal dimensions              I   N=           4
         135          20          42          73
Redundant internal coordinate indices      I   N=         540
           1           2           0           0           1           5
           0           0           1          13           0           0
           2           3           0           0           2          11
           0           0           3           4           0           0
           3           6           0           0           3           7
           0           0           4           5           0           0
           4           8           0           0           4          12
           0           0           5           9           0           0
           5          10           0           0          11          12
           0           0          11          14           0           0
          11          15           0           0          12          13
           0           0          12          16           0           0
          13          17           0           0          13          18
           0           0           2           1           5           0
           2           1          13           0           5           1
          13           0           1           2           3           0
           1           2          11           0           3           2
          11           0           2           3           4           0
           2           3           6           0           2           3
           7           0           4           3           6           0
           4           3           7           0           6           3
           7           0           3           4           5           0
           3           4           8           0           3           4
          12           0           5           4           8           0
           5           4          12           0           8           4
          12           0           1           5           4           0
           1           5           9           0           1           5
          10           0           4           5           9           0
           4           5          10           0           9           5
          10           0           2          11          12           0
           2          11          14           0           2          11
          15           0          12          11          14           0
          12          11          15           0          14          11
          15           0           4          12          11           0
           4          12          13           0           4          12
          16           0          11          12          13           0
          11          12          16           0          13          12
          16           0           1          13          12           0
           1          13          17           0           1          13
          18           0          12          13          17           0
          12          13          18           0          17          13
          18           0           5           1           2           3
           5           1           2          11          13           1
           2           3          13           1           2          11
           2           1           5           4           2           1
           5           9           2           1           5          10
          13           1           5           4          13           1
           5           9          13           1           5          10
           2           1          13          12           2           1
          13          17           2           1          13          18
           5           1          13          12           5           1
          13          17           5           1          13          18
           1           2           3           4           1           2
           3           6           1           2           3           7
          11           2           3           4          11           2
           3           6          11           2           3           7
           1           2          11          12           1           2
          11          14           1           2          11          15
           3           2          11          12           3           2
          11          14           3           2          11          15
           2           3           4           5           2           3
           4           8           2           3           4          12
           6           3           4           5           6           3
           4           8           6           3           4          12
           7           3           4           5           7           3
           4           8           7           3           4          12
           3           4           5           1           3           4
           5           9           3           4           5          10
           8           4           5           1           8           4
           5           9           8           4           5          10
          12           4           5           1          12           4
           5           9          12           4           5          10
           3           4          12          11           3           4
          12          13           3           4          12          16
           5           4          12          11           5           4
          12          13           5           4          12          16
           8           4          12          11           8           4
          12          13           8           4          12          16
           2          11          12           4           2          11
          12          13           2          11          12          16
          14          11          12           4          14          11
          12          13          14          11          12          16
          15          11          12           4          15          11
          12          13          15          11          12          16
           4          12          13           1           4          12
          13          17           4          12          13          18
          11          12          13           1          11          12
          13          17          11          12          13          18
          16          12          13           1          16          12
          13          17          16          12          13          18
Redundant internal coordinates             R   N=         135
  2.58454155E+00  2.88830997E+00  2.88830997E+00  2.88830997E+00  2.88830997E+00
  2.96126509E+00  2.05434714E+00  2.05654546E+00  2.96126509E+00  2.06914870E+00
  3.11736655E+00  2.05434714E+00  2.05654546E+00  2.96126509E+00  2.05654546E+00
  2.05434714E+00  2.96126509E+00  2.06914870E+00  2.05434714E+00  2.05654546E+00
  1.87786544E+00  1.87786544E+00  1.75777640E+00  1.87786544E+00  1.87786544E+00
  1.75777640E+00  1.53862765E+00  2.04903488E+00  1.97379359E+00  1.95473729E+00
  2.03233194E+00  1.89902960E+00  1.64019056E+00  2.08476738E+00  1.79743350E+00
  2.08476738E+00  1.79743350E+00  2.00108473E+00  1.53862765E+00  2.04903488E+00
  1.97379359E+00  1.95473729E+00  2.03233194E+00  1.89902960E+00  1.53862765E+00
  1.97379359E+00  2.04903488E+00  2.03233194E+00  1.95473729E+00  1.89902960E+00
  1.79743350E+00  1.79743350E+00  2.00108473E+00  1.64019056E+00  2.08476738E+00
  2.08476738E+00  1.53862765E+00  2.04903488E+00  1.97379359E+00  1.95473729E+00
  2.03233194E+00  1.89902960E+00 -0.00000000E+00 -1.88087753E+00  1.88087753E+00
  0.00000000E+00  7.11649591E-01 -1.27661819E+00  2.77245826E+00 -1.25188095E+00
  3.04303657E+00  8.08927715E-01 -7.11649591E-01  1.27661819E+00 -2.77245826E+00
  1.25188095E+00 -3.04303657E+00 -8.08927715E-01 -7.11649591E-01  1.27661819E+00
 -2.77245826E+00  1.25188095E+00 -3.04303657E+00 -8.08927715E-01  7.11649591E-01
  2.77245826E+00 -1.27661819E+00 -1.25188095E+00  8.08927715E-01  3.04303657E+00
  1.14961119E+00 -2.91277594E+00 -6.70957377E-01 -9.25958796E-01  1.29483938E+00
 -2.74652736E+00 -3.12687643E+00 -9.06078253E-01  1.33574031E+00 -1.14961119E+00
  9.25958796E-01  3.12687643E+00  2.91277594E+00 -1.29483938E+00  9.06078253E-01
  6.70957377E-01  2.74652736E+00 -1.33574031E+00  1.49011612E-08  1.69733531E+00
 -2.29292500E+00 -1.69733531E+00  0.00000000E+00  2.29292500E+00  2.29292500E+00
 -2.29292500E+00 -0.00000000E+00  6.70957377E-01 -1.14961119E+00  2.91277594E+00
 -1.33574031E+00  3.12687643E+00  9.06078253E-01  2.74652736E+00  9.25958796E-01
 -1.29483938E+00 -6.70957377E-01 -2.74652736E+00  1.33574031E+00  1.14961119E+00
 -9.25958796E-01 -3.12687643E+00 -2.91277594E+00  1.29483938E+00 -9.06078253E-01
ZRed-IntVec                                I   N=         135
           0           0           0           0           0           0
           0           0           0           0           0           0
           0           0           0           0           0           0
           0           0           0           0           0           0
           0           0           0           0           0           0
           0           0           0           0           0           0
           0           0           0           0           0           0
           0           0           0           0           0           0
           0           0           0           0           0           0
           0           0           0           0           0           0
           0           0           0           0           0           0
           0           0           0           0           0           0
           0           0           0           0           0           0
           0           0           0           0           0           0
           0           0           0           0           0           0
           0           0           0           0           0           0
           0           0           0           0           0           0
           0           0           0           0           0           0
           0           0           0           0           0           0
           0           0           0           0           0           0
           0           0           0           0           0           0
           0           0           0           0           0           0
           0           0           0
ZRed-FPVec                                 R   N=         135
  0.00000000E+00  0.00000000E+00  0.00000000E+00  0.00000000E+00  0.00000000E+00
  0.00000000E+00  0.00000000E+00  0.00000000E+00  0.00000000E+00  0.00000000E+00
  0.00000000E+00  0.00000000E+00  0.00000000E+00  0.00000000E+00  0.00000000E+00
  0.00000000E+00  0.00000000E+00  0.00000000E+00  0.00000000E+00  0.00000000E+00
  0.00000000E+00  0.00000000E+00  0.00000000E+00  0.00000000E+00  0.00000000E+00
  0.00000000E+00  0.00000000E+00  0.00000000E+00  0.00000000E+00  0.00000000E+00
  0.00000000E+00  0.00000000E+00  0.00000000E+00  0.00000000E+00  0.00000000E+00
  0.00000000E+00  0.00000000E+00  0.00000000E+00  0.00000000E+00  0.00000000E+00
  0.00000000E+00  0.00000000E+00  0.00000000E+00  0.00000000E+00  0.00000000E+00
  0.00000000E+00  0.00000000E+00  0.00000000E+00  0.00000000E+00  0.00000000E+00
  0.00000000E+00  0.00000000E+00  0.00000000E+00  0.00000000E+00  0.00000000E+00
  0.00000000E+00  0.00000000E+00  0.00000000E+00  0.00000000E+00  0.00000000E+00
  0.00000000E+00  0.00000000E+00  0.00000000E+00  0.00000000E+00  0.00000000E+00
  0.00000000E+00  0.00000000E+00  0.00000000E+00  0.00000000E+00  0.00000000E+00
  0.00000000E+00  0.00000000E+00  0.00000000E+00  0.00000000E+00  0.00000000E+00
  0.00000000E+00  0.00000000E+00  0.00000000E+00  0.00000000E+00  0.00000000E+00
  0.00000000E+00  0.00000000E+00  0.00000000E+00  0.00000000E+00  0.00000000E+00
  0.00000000E+00  0.00000000E+00  0.00000000E+00  0.00000000E+00  0.00000000E+00
  0.00000000E+00  0.00000000E+00  0.00000000E+00  0.00000000E+00  0.00000000E+00
  0.00000000E+00  0.00000000E+00  0.00000000E+00  0.00000000E+00  0.00000000E+00
  0.00000000E+00  0.00000000E+00  0.00000000E+00  0.00000000E+00  0.00000000E+00
  0.00000000E+00  0.00000000E+00  0.00000000E+00  0.00000000E+00  0.00000000E+00
  0.00000000E+00  0.00000000E+00  0.00000000E+00  0.00000000E+00  0.00000000E+00
  0.00000000E+00  0.00000000E+00  0.00000000E+00  0.00000000E+00  0.00000000E+00
  0.00000000E+00  0.00000000E+00  0.00000000E+00  0.00000000E+00  0.00000000E+00
  0.00000000E+00  0.00000000E+00  0.00000000E+00  0.00000000E+00  0.00000000E+00
  0.00000000E+00  0.00000000E+00  0.00000000E+00  0.00000000E+00  0.00000000E+00
ZRed-Constraint1                           R   N=         135
  2.58454155E+00  2.88830997E+00  2.88830997E+00  2.88830997E+00  2.88830997E+00
  2.96126509E+00  2.05434714E+00  2.05654546E+00  2.96126509E+00  2.06914870E+00
  3.11736655E+00  2.05434714E+00  2.05654546E+00  2.96126509E+00  2.05654546E+00
  2.05434714E+00  2.96126509E+00  2.06914870E+00  2.05434714E+00  2.05654546E+00
  1.87786544E+00  1.87786544E+00  1.75777640E+00  1.87786544E+00  1.87786544E+00
  1.75777640E+00  1.53862765E+00  2.04903488E+00  1.97379359E+00  1.95473729E+00
  2.03233194E+00  1.89902960E+00  1.64019056E+00  2.08476738E+00  1.79743350E+00
  2.08476738E+00  1.79743350E+00  2.00108473E+00  1.53862765E+00  2.04903488E+00
  1.97379359E+00  1.95473729E+00  2.03233194E+00  1.89902960E+00  1.53862765E+00
  1.97379359E+00  2.04903488E+00  2.03233194E+00  1.95473729E+00  1.89902960E+00
  1.79743350E+00  1.79743350E+00  2.00108473E+00  1.64019056E+00  2.08476738E+00
  2.08476738E+00  1.53862765E+00  2.04903488E+00  1.97379359E+00  1.95473729E+00
  2.03233194E+00  1.89902960E+00 -0.00000000E+00 -1.88087753E+00  1.88087753E+00
  0.00000000E+00  7.11649591E-01 -1.27661819E+00  2.77245826E+00 -1.25188095E+00
  3.04303657E+00  8.08927715E-01 -7.11649591E-01  1.27661819E+00 -2.77245826E+00
  1.25188095E+00 -3.04303657E+00 -8.08927715E-01 -7.11649591E-01  1.27661819E+00
 -2.77245826E+00  1.25188095E+00 -3.04303657E+00 -8.08927715E-01  7.11649591E-01
  2.77245826E+00 -1.27661819E+00 -1.25188095E+00  8.08927715E-01  3.04303657E+00
  1.14961119E+00 -2.91277594E+00 -6.70957377E-01 -9.25958796E-01  1.29483938E+00
 -2.74652736E+00 -3.12687643E+00 -9.06078253E-01  1.33574031E+00 -1.14961119E+00
  9.25958796E-01  3.12687643E+00  2.91277594E+00 -1.29483938E+00  9.06078253E-01
  6.70957377E-01  2.74652736E+00 -1.33574031E+00  1.49011612E-08  1.69733531E+00
 -2.29292500E+00 -1.69733531E+00  1.49011612E-08  2.29292500E+00  2.29292500E+00
 -2.29292500E+00  0.00000000E+00  6.70957377E-01 -1.14961119E+00  2.91277594E+00
 -1.33574031E+00  3.12687643E+00  9.06078253E-01  2.74652736E+00  9.25958796E-01
 -1.29483938E+00 -6.70957377E-01 -2.74652736E+00  1.33574031E+00  1.14961119E+00
 -9.25958796E-01 -3.12687643E+00 -2.91277594E+00  1.29483938E+00 -9.06078253E-01
ZRed-Constraint2                           R   N=         135
  2.59292727E+00  2.89492086E+00  2.89492086E+00  2.89492086E+00  2.89492086E+00
  2.96940568E+00  2.06253265E+00  2.06451858E+00  2.96940568E+00  2.07674150E+00
  3.12446418E+00  2.06253265E+00  2.06451858E+00  2.96940568E+00  2.06451858E+00
  2.06253265E+00  2.96940568E+00  2.07674150E+00  2.06253265E+00  2.06451858E+00
  1.87766339E+00  1.87766339E+00  1.75717431E+00  1.87766339E+00  1.87766339E+00
  1.75717431E+00  1.53942360E+00  2.05015113E+00  1.97706180E+00  1.95760230E+00
  2.03123576E+00  1.89357720E+00  1.63987566E+00  2.08459495E+00  1.79714197E+00
  2.08459495E+00  1.79714197E+00  2.00207733E+00  1.53942360E+00  2.05015113E+00
  1.97706180E+00  1.95760230E+00  2.03123576E+00  1.89357720E+00  1.53942360E+00
  1.97706180E+00  2.05015113E+00  2.03123576E+00  1.95760230E+00  1.89357720E+00
  1.79714197E+00  1.79714197E+00  2.00207733E+00  1.63987566E+00  2.08459495E+00
  2.08459495E+00  1.53942360E+00  2.05015113E+00  1.97706180E+00  1.95760230E+00
  2.03123576E+00  1.89357720E+00  0.00000000E+00 -1.88001848E+00  1.88001848E+00
  0.00000000E+00  7.11529644E-01 -1.28067557E+00  2.77212884E+00 -1.25145692E+00
  3.03952318E+00  8.09142279E-01 -7.11529644E-01  1.28067557E+00 -2.77212884E+00
  1.25145692E+00 -3.03952318E+00 -8.09142279E-01 -7.11529644E-01  1.28067557E+00
 -2.77212884E+00  1.25145692E+00 -3.03952318E+00 -8.09142279E-01  7.11529644E-01
  2.77212884E+00 -1.28067557E+00 -1.25145692E+00  8.09142279E-01  3.03952318E+00
  1.14906738E+00 -2.91386561E+00 -6.71081174E-01 -9.28620167E-01  1.29163214E+00
 -2.74876873E+00 -3.12350625E+00 -9.03253946E-01  1.33953049E+00 -1.14906738E+00
  9.28620167E-01  3.12350625E+00  2.91386561E+00 -1.29163214E+00  9.03253946E-01
  6.71081174E-01  2.74876873E+00 -1.33953049E+00  0.00000000E+00  1.69684933E+00
 -2.29316799E+00 -1.69684933E+00  0.00000000E+00  2.29316799E+00  2.29316799E+00
 -2.29316799E+00  0.00000000E+00  6.71081174E-01 -1.14906738E+00  2.91386561E+00
 -1.33953049E+00  3.12350625E+00  9.03253946E-01  2.74876873E+00  9.28620167E-01
 -1.29163214E+00 -6.71081174E-01 -2.74876873E+00  1.33953049E+00  1.14906738E+00
 -9.28620167E-01 -3.12350625E+00 -2.91386561E+00  1.29163214E+00 -9.03253946E-01
SymInf integers                            I   N=          26
           4           4           1           1           1          -1
          -1           1          -1           1           1           1
          -1           1           0           0           0           0
           0           0           0           0           0           0
           0           0
RotTr to input orientation                 R   N=          12
  1.00000000E+00 -2.44929360E-16  0.00000000E+00  2.44929360E-16  1.00000000E+00
  0.00000000E+00  0.00000000E+00  0.00000000E+00  1.00000000E+00 -7.50357630E-16
  3.82835526E-17 -2.48537478E-01
Number of contracted shells                I              128
Number of primitive shells                 I              220
Pure/Cartesian d shells                    I                0
Pure/Cartesian f shells                    I                0
Highest angular momentum                   I                3
Largest degree of contraction              I                6
Shell types                                I   N=         128
           0           0           0           0           0           1
           1           1          -2          -2          -3           0
           0           0           0           0           1           1
           1          -2          -2          -3           0           0
           0           0           0           1           1           1
          -2          -2          -3           0           0           0
           0           0           1           1           1          -2
          -2          -3           0           0           0           0
           0           1           1           1          -2          -2
          -3           0           0           0           1           0
           0           0           1           0           0           0
           1           0           0           0           1           0
           0           0           1           0           0           0
           0           0           1           1           1          -2
          -2          -3           0           0           0           0
           0           1           1           1          -2          -2
          -3           0           0           0           0           0
           1           1           1          -2          -2          -3
           0           0           0           1           0           0
           0           1           0           0           0           1
           0           0           0           1           0           0
           0           1
Number of primitives per shell             I   N=         128
           6           2           1           1           1           4
           1           1           1           1           1           6
           2           1           1           1           4           1
           1           1           1           1           6           2
           1           1           1           4           1           1
           1           1           1           6           2           1
           1           1           4           1           1           1
           1           1           6           2           1           1
           1           4           1           1           1           1
           1           3           1           1           1           3
           1           1           1           3           1           1
           1           3           1           1           1           3
           1           1           1           6           2           1
           1           1           4           1           1           1
           1           1           6           2           1           1
           1           4           1           1           1           1
           1           6           2           1           1           1
           4           1           1           1           1           1
           3           1           1           1           3           1
           1           1           3           1           1           1
           3           1           1           1           3           1
           1           1
Shell to atom map                          I   N=         128
           1           1           1           1           1           1
           1           1           1           1           1           2
           2           2           2           2           2           2
           2           2           2           2           3           3
           3           3           3           3           3           3
           3           3           3           4           4           4
           4           4           4           4           4           4
           4           4           5           5           5           5
           5           5           5           5           5           5
           5           6           6           6           6           7
           7           7           7           8           8           8
           8           9           9           9           9          10
          10          10          10          11          11          11
          11          11          11          11          11          11
          11          11          12          12          12          12
          12          12          12          12          12          12
          12          13          13          13          13          13
          13          13          13          13          13          13
          14          14          14          14          15          15
          15          15          16          16          16          16
          17          17          17          17          18          18
          18          18
Primitive exponents                        R   N=         220
  1.35753497E+04  2.03523337E+03  4.63225624E+02  1.31200196E+02  4.28530159E+01
  1.55841858E+01  6.20671385E+00  2.57648965E+00  5.76963394E-01  2.29728314E-01
  9.51644400E-02  3.46972322E+01  7.95826228E+00  2.37808269E+00  8.14332082E-01
  2.88875473E-01  1.00568237E-01  1.09700000E+00  3.18000000E-01  7.61000000E-01
  1.35753497E+04  2.03523337E+03  4.63225624E+02  1.31200196E+02  4.28530159E+01
  1.55841858E+01  6.20671385E+00  2.57648965E+00  5.76963394E-01  2.29728314E-01
  9.51644400E-02  3.46972322E+01  7.95826228E+00  2.37808269E+00  8.14332082E-01
  2.88875473E-01  1.00568237E-01  1.09700000E+00  3.18000000E-01  7.61000000E-01
  1.35753497E+04  2.03523337E+03  4.63225624E+02  1.31200196E+02  4.28530159E+01
  1.55841858E+01  6.20671385E+00  2.57648965E+00  5.76963394E-01  2.29728314E-01
  9.51644400E-02  3.46972322E+01  7.95826228E+00  2.37808269E+00  8.14332082E-01
  2.88875473E-01  1.00568237E-01  1.09700000E+00  3.18000000E-01  7.61000000E-01
  1.35753497E+04  2.03523337E+03  4.63225624E+02  1.31200196E+02  4.28530159E+01
  1.55841858E+01  6.20671385E+00  2.57648965E+00  5.76963394E-01  2.29728314E-01
  9.51644400E-02  3.46972322E+01  7.95826228E+00  2.37808269E+00  8.14332082E-01
  2.88875473E-01  1.00568237E-01  1.09700000E+00  3.18000000E-01  7.61000000E-01
  1.35753497E+04  2.03523337E+03  4.63225624E+02  1.31200196E+02  4.28530159E+01
  1.55841858E+01  6.20671385E+00  2.57648965E+00  5.76963394E-01  2.29728314E-01
  9.51644400E-02  3.46972322E+01  7.95826228E+00  2.37808269E+00  8.14332082E-01
  2.88875473E-01  1.00568237E-01  1.09700000E+00  3.18000000E-01  7.61000000E-01
  3.40613410E+01  5.12357460E+00  1.16466260E+00  3.27230410E-01  1.03072410E-01
  8.00000000E-01  3.40613410E+01  5.12357460E+00  1.16466260E+00  3.27230410E-01
  1.03072410E-01  8.00000000E-01  3.40613410E+01  5.12357460E+00  1.16466260E+00
  3.27230410E-01  1.03072410E-01  8.00000000E-01  3.40613410E+01  5.12357460E+00
  1.16466260E+00  3.27230410E-01  1.03072410E-01  8.00000000E-01  3.40613410E+01
  5.12357460E+00  1.16466260E+00  3.27230410E-01  1.03072410E-01  8.00000000E-01
  1.35753497E+04  2.03523337E+03  4.63225624E+02  1.31200196E+02  4.28530159E+01
  1.55841858E+01  6.20671385E+00  2.57648965E+00  5.76963394E-01  2.29728314E-01
  9.51644400E-02  3.46972322E+01  7.95826228E+00  2.37808269E+00  8.14332082E-01
  2.88875473E-01  1.00568237E-01  1.09700000E+00  3.18000000E-01  7.61000000E-01
  1.35753497E+04  2.03523337E+03  4.63225624E+02  1.31200196E+02  4.28530159E+01
  1.55841858E+01  6.20671385E+00  2.57648965E+00  5.76963394E-01  2.29728314E-01
  9.51644400E-02  3.46972322E+01  7.95826228E+00  2.37808269E+00  8.14332082E-01
  2.88875473E-01  1.00568237E-01  1.09700000E+00  3.18000000E-01  7.61000000E-01
  1.35753497E+04  2.03523337E+03  4.63225624E+02  1.31200196E+02  4.28530159E+01
  1.55841858E+01  6.20671385E+00  2.57648965E+00  5.76963394E-01  2.29728314E-01
  9.51644400E-02  3.46972322E+01  7.95826228E+00  2.37808269E+00  8.14332082E-01
  2.88875473E-01  1.00568237E-01  1.09700000E+00  3.18000000E-01  7.61000000E-01
  3.40613410E+01  5.12357460E+00  1.16466260E+00  3.27230410E-01  1.03072410E-01
  8.00000000E-01  3.40613410E+01  5.12357460E+00  1.16466260E+00  3.27230410E-01
  1.03072410E-01  8.00000000E-01  3.40613410E+01  5.12357460E+00  1.16466260E+00
  3.27230410E-01  1.03072410E-01  8.00000000E-01  3.40613410E+01  5.12357460E+00
  1.16466260E+00  3.27230410E-01  1.03072410E-01  8.00000000E-01  3.40613410E+01
  5.12357460E+00  1.16466260E+00  3.27230410E-01  1.03072410E-01  8.00000000E-01
Contraction coefficients                   R   N=         220
  6.06455036E-04  4.69790889E-03  2.43324776E-02  9.73999683E-02  3.01955843E-01
  6.62336091E-01  6.55953085E-01  3.75856333E-01  1.00000000E+00  1.00000000E+00
  1.00000000E+00  1.13272200E-02  7.61696592E-02  3.01922522E-01  7.27850273E-01
  1.00000000E+00  1.00000000E+00  1.00000000E+00  1.00000000E+00  1.00000000E+00
  6.06455036E-04  4.69790889E-03  2.43324776E-02  9.73999683E-02  3.01955843E-01
  6.62336091E-01  6.55953085E-01  3.75856333E-01  1.00000000E+00  1.00000000E+00
  1.00000000E+00  1.13272200E-02  7.61696592E-02  3.01922522E-01  7.27850273E-01
  1.00000000E+00  1.00000000E+00  1.00000000E+00  1.00000000E+00  1.00000000E+00
  6.06455036E-04  4.69790889E-03  2.43324776E-02  9.73999683E-02  3.01955843E-01
  6.62336091E-01  6.55953085E-01  3.75856333E-01  1.00000000E+00  1.00000000E+00
  1.00000000E+00  1.13272200E-02  7.61696592E-02  3.01922522E-01  7.27850273E-01
  1.00000000E+00  1.00000000E+00  1.00000000E+00  1.00000000E+00  1.00000000E+00
  6.06455036E-04  4.69790889E-03  2.43324776E-02  9.73999683E-02  3.01955843E-01
  6.62336091E-01  6.55953085E-01  3.75856333E-01  1.00000000E+00  1.00000000E+00
  1.00000000E+00  1.13272200E-02  7.61696592E-02  3.01922522E-01  7.27850273E-01
  1.00000000E+00  1.00000000E+00  1.00000000E+00  1.00000000E+00  1.00000000E+00
  6.06455036E-04  4.69790889E-03  2.43324776E-02  9.73999683E-02  3.01955843E-01
  6.62336091E-01  6.55953085E-01  3.75856333E-01  1.00000000E+00  1.00000000E+00
  1.00000000E+00  1.13272200E-02  7.61696592E-02  3.01922522E-01  7.27850273E-01
  1.00000000E+00  1.00000000E+00  1.00000000E+00  1.00000000E+00  1.00000000E+00
  2.54393072E-02  1.90085949E-01  8.52441130E-01  1.00000000E+00  1.00000000E+00
  1.00000000E+00  2.54393072E-02  1.90085949E-01  8.52441130E-01  1.00000000E+00
  1.00000000E+00  1.00000000E+00  2.54393072E-02  1.90085949E-01  8.52441130E-01
  1.00000000E+00  1.00000000E+00  1.00000000E+00  2.54393072E-02  1.90085949E-01
  8.52441130E-01  1.00000000E+00  1.00000000E+00  1.00000000E+00  2.54393072E-02
  1.90085949E-01  8.52441130E-01  1.00000000E+00  1.00000000E+00  1.00000000E+00
  6.06455036E-04  4.69790889E-03  2.43324776E-02  9.73999683E-02  3.01955843E-01
  6.62336091E-01  6.55953085E-01  3.75856333E-01  1.00000000E+00  1.00000000E+00
  1.00000000E+00  1.13272200E-02  7.61696592E-02  3.01922522E-01  7.27850273E-01
  1.00000000E+00  1.00000000E+00  1.00000000E+00  1.00000000E+00  1.00000000E+00
  6.06455036E-04  4.69790889E-03  2.43324776E-02  9.73999683E-02  3.01955843E-01
  6.62336091E-01  6.55953085E-01  3.75856333E-01  1.00000000E+00  1.00000000E+00
  1.00000000E+00  1.13272200E-02  7.61696592E-02  3.01922522E-01  7.27850273E-01
  1.00000000E+00  1.00000000E+00  1.00000000E+00  1.00000000E+00  1.00000000E+00
  6.06455036E-04  4.69790889E-03  2.43324776E-02  9.73999683E-02  3.01955843E-01
  6.62336091E-01  6.55953085E-01  3.75856333E-01  1.00000000E+00  1.00000000E+00
  1.00000000E+00  1.13272200E-02  7.61696592E-02  3.01922522E-01  7.27850273E-01
  1.00000000E+00  1.00000000E+00  1.00000000E+00  1.00000000E+00  1.00000000E+00
  2.54393072E-02  1.90085949E-01  8.52441130E-01  1.00000000E+00  1.00000000E+00
  1.00000000E+00  2.54393072E-02  1.90085949E-01  8.52441130E-01  1.00000000E+00
  1.00000000E+00  1.00000000E+00  2.54393072E-02  1.90085949E-01  8.52441130E-01
  1.00000000E+00  1.00000000E+00  1.00000000E+00  2.54393072E-02  1.90085949E-01
  8.52441130E-01  1.00000000E+00  1.00000000E+00  1.00000000E+00  2.54393072E-02
  1.90085949E-01  8.52441130E-01  1.00000000E+00  1.00000000E+00  1.00000000E+00
Coordinates of each shell                  R   N=         384
  1.29227077E+00 -7.91287633E-17 -1.80578897E+00  1.29227077E+00 -7.91287633E-17
 -1.80578897E+00  1.29227077E+00 -7.91287633E-17 -1.80578897E+00  1.29227077E+00
 -7.91287633E-17 -1.80578897E+00  1.29227077E+00 -7.91287633E-17 -1.80578897E+00
  1.29227077E+00 -7.91287633E-17 -1.80578897E+00  1.29227077E+00 -7.91287633E-17
 -1.80578897E+00  1.29227077E+00 -7.91287633E-17 -1.80578897E+00  1.29227077E+00
 -7.91287633E-17 -1.80578897E+00  1.29227077E+00 -7.91287633E-17 -1.80578897E+00
  1.29227077E+00 -7.91287633E-17 -1.80578897E+00 -1.29227077E+00  2.37386290E-16
 -1.80578897E+00 -1.29227077E+00  2.37386290E-16 -1.80578897E+00 -1.29227077E+00
  2.37386290E-16 -1.80578897E+00 -1.29227077E+00  2.37386290E-16 -1.80578897E+00
 -1.29227077E+00  2.37386290E-16 -1.80578897E+00 -1.29227077E+00  2.37386290E-16
 -1.80578897E+00 -1.29227077E+00  2.37386290E-16 -1.80578897E+00 -1.29227077E+00
  2.37386290E-16 -1.80578897E+00 -1.29227077E+00  2.37386290E-16 -1.80578897E+00
 -1.29227077E+00  2.37386290E-16 -1.80578897E+00 -1.29227077E+00  2.37386290E-16
 -1.80578897E+00 -2.16530910E+00  2.22408537E+00 -1.82957244E-01 -2.16530910E+00
  2.22408537E+00 -1.82957244E-01 -2.16530910E+00  2.22408537E+00 -1.82957244E-01
 -2.16530910E+00  2.22408537E+00 -1.82957244E-01 -2.16530910E+00  2.22408537E+00
 -1.82957244E-01 -2.16530910E+00  2.22408537E+00 -1.82957244E-01 -2.16530910E+00
  2.22408537E+00 -1.82957244E-01 -2.16530910E+00  2.22408537E+00 -1.82957244E-01
 -2.16530910E+00  2.22408537E+00 -1.82957244E-01 -2.16530910E+00  2.22408537E+00
 -1.82957244E-01 -2.16530910E+00  2.22408537E+00 -1.82957244E-01  0.00000000E+00
  1.55868328E+00  1.72433599E+00  0.00000000E+00  1.55868328E+00  1.72433599E+00
  0.00000000E+00  1.55868328E+00  1.72433599E+00  0.00000000E+00  1.55868328E+00
  1.72433599E+00  0.00000000E+00  1.55868328E+00  1.72433599E+00  0.00000000E+00
  1.55868328E+00  1.72433599E+00  0.00000000E+00  1.55868328E+00  1.72433599E+00
  0.00000000E+00  1.55868328E+00  1.72433599E+00  0.00000000E+00  1.55868328E+00
  1.72433599E+00  0.00000000E+00  1.55868328E+00  1.72433599E+00  0.00000000E+00
  1.55868328E+00  1.72433599E+00  2.16530910E+00  2.22408537E+00 -1.82957244E-01
  2.16530910E+00  2.22408537E+00 -1.82957244E-01  2.16530910E+00  2.22408537E+00
 -1.82957244E-01  2.16530910E+00  2.22408537E+00 -1.82957244E-01  2.16530910E+00
  2.22408537E+00 -1.82957244E-01  2.16530910E+00  2.22408537E+00 -1.82957244E-01
  2.16530910E+00  2.22408537E+00 -1.82957244E-01  2.16530910E+00  2.22408537E+00
 -1.82957244E-01  2.16530910E+00  2.22408537E+00 -1.82957244E-01  2.16530910E+00
  2.22408537E+00 -1.82957244E-01  2.16530910E+00  2.22408537E+00 -1.82957244E-01
 -1.94698626E+00  4.11009746E+00 -9.67581804E-01 -1.94698626E+00  4.11009746E+00
 -9.67581804E-01 -1.94698626E+00  4.11009746E+00 -9.67581804E-01 -1.94698626E+00
  4.11009746E+00 -9.67581804E-01 -4.09092892E+00  2.01199047E+00  5.07247976E-01
 -4.09092892E+00  2.01199047E+00  5.07247976E-01 -4.09092892E+00  2.01199047E+00
  5.07247976E-01 -4.09092892E+00  2.01199047E+00  5.07247976E-01  0.00000000E+00
  2.42179334E+00  3.60487245E+00  0.00000000E+00  2.42179334E+00  3.60487245E+00
  0.00000000E+00  2.42179334E+00  3.60487245E+00  0.00000000E+00  2.42179334E+00
  3.60487245E+00  1.94698626E+00  4.11009746E+00 -9.67581804E-01  1.94698626E+00
  4.11009746E+00 -9.67581804E-01  1.94698626E+00  4.11009746E+00 -9.67581804E-01
  1.94698626E+00  4.11009746E+00 -9.67581804E-01  4.09092892E+00  2.01199047E+00
  5.07247976E-01  4.09092892E+00  2.01199047E+00  5.07247976E-01  4.09092892E+00
  2.01199047E+00  5.07247976E-01  4.09092892E+00  2.01199047E+00  5.07247976E-01
 -2.16530910E+00 -2.22408537E+00 -1.82957244E-01 -2.16530910E+00 -2.22408537E+00
 -1.82957244E-01 -2.16530910E+00 -2.22408537E+00 -1.82957244E-01 -2.16530910E+00
 -2.22408537E+00 -1.82957244E-01 -2.16530910E+00 -2.22408537E+00 -1.82957244E-01
 -2.16530910E+00 -2.22408537E+00 -1.82957244E-01 -2.16530910E+00 -2.22408537E+00
 -1.82957244E-01 -2.16530910E+00 -2.22408537E+00 -1.82957244E-01 -2.16530910E+00
 -2.22408537E+00 -1.82957244E-01 -2.16530910E+00 -2.22408537E+00 -1.82957244E-01
 -2.16530910E+00 -2.22408537E+00 -1.82957244E-01 -1.90883649E-16 -1.55868328E+00
  1.72433599E+00 -1.90883649E-16 -1.55868328E+00  1.72433599E+00 -1.90883649E-16
 -1.55868328E+00  1.72433599E+00 -1.90883649E-16 -1.55868328E+00  1.72433599E+00
 -1.90883649E-16 -1.55868328E+00  1.72433599E+00 -1.90883649E-16 -1.55868328E+00
  1.72433599E+00 -1.90883649E-16 -1.55868328E+00  1.72433599E+00 -1.90883649E-16
 -1.55868328E+00  1.72433599E+00 -1.90883649E-16 -1.55868328E+00  1.72433599E+00
 -1.90883649E-16 -1.55868328E+00  1.72433599E+00 -1.90883649E-16 -1.55868328E+00
  1.72433599E+00  2.16530910E+00 -2.22408537E+00 -1.82957244E-01  2.16530910E+00
 -2.22408537E+00 -1.82957244E-01  2.16530910E+00 -2.22408537E+00 -1.82957244E-01
  2.16530910E+00 -2.22408537E+00 -1.82957244E-01  2.16530910E+00 -2.22408537E+00
 -1.82957244E-01  2.16530910E+00 -2.22408537E+00 -1.82957244E-01  2.16530910E+00
 -2.22408537E+00 -1.82957244E-01  2.16530910E+00 -2.22408537E+00 -1.82957244E-01
  2.16530910E+00 -2.22408537E+00 -1.82957244E-01  2.16530910E+00 -2.22408537E+00
 -1.82957244E-01  2.16530910E+00 -2.22408537E+00 -1.82957244E-01 -4.09092892E+00
 -2.01199047E+00  5.07247976E-01 -4.09092892E+00 -2.01199047E+00  5.07247976E-01
 -4.09092892E+00 -2.01199047E+00  5.07247976E-01 -4.09092892E+00 -2.01199047E+00
  5.07247976E-01 -1.94698626E+00 -4.11009746E+00 -9.67581804E-01 -1.94698626E+00
 -4.11009746E+00 -9.67581804E-01 -1.94698626E+00 -4.11009746E+00 -9.67581804E-01
 -1.94698626E+00 -4.11009746E+00 -9.67581804E-01 -2.96584146E-16 -2.42179334E+00
  3.60487245E+00 -2.96584146E-16 -2.42179334E+00  3.60487245E+00 -2.96584146E-16
 -2.42179334E+00  3.60487245E+00 -2.96584146E-16 -2.42179334E+00  3.60487245E+00
  1.94698626E+00 -4.11009746E+00 -9.67581804E-01  1.94698626E+00 -4.11009746E+00
 -9.67581804E-01  1.94698626E+00 -4.11009746E+00 -9.67581804E-01  1.94698626E+00
 -4.11009746E+00 -9.67581804E-01  4.09092892E+00 -2.01199047E+00  5.07247976E-01
  4.09092892E+00 -2.01199047E+00  5.07247976E-01  4.09092892E+00 -2.01199047E+00
  5.07247976E-01  4.09092892E+00 -2.01199047E+00  5.07247976E-01
Num ILSW                                   I              100
ILSW                                       I   N=         100
           0           0           0           0           2           0
           0           0           0           0        4639          -1
           5           0           0           0           2           0
           0           0           1           0           1           0
           1           0           0           0           0           0
           0           0      100000           0          -1           0
           0           0           0           0           0           0
           0           0           0           1           0           0
           0 -2000000000           1           0           0           0
           0           0         121          52           0           0
           0           0          58           0           0           0
           0           0           0           0           0           1
           0           0           0           0           0           0
           0           0           0           0           0           0
           0           0           0           0           0           0
           0           0           0           0           0           0
           0           0           0           0
Num RLSW                                   I               52
RLSW                                       R   N=          52
  1.00000000E+00  1.00000000E+00  1.00000000E+00  1.00000000E+00  1.00000000E+00
  0.00000000E+00  2.00000000E-01  2.22036000E-01  0.00000000E+00  7.77964000E-01
  0.00000000E+00  2.00000000E-01  0.00000000E+00  0.00000000E+00  1.00000000E+00
  0.00000000E+00  0.00000000E+00  1.00000000E+00  0.00000000E+00  0.00000000E+00
  0.00000000E+00  0.00000000E+00  1.00000000E+00  0.00000000E+00  0.00000000E+00
  0.00000000E+00  0.00000000E+00  1.00000000E+00  0.00000000E+00  0.00000000E+00
  0.00000000E+00  0.00000000E+00  1.00000000E+00  0.00000000E+00  0.00000000E+00
  0.00000000E+00  0.00000000E+00  0.00000000E+00  1.00000000E+00  1.00000000E+00
  0.00000000E+00  1.00000000E+00  0.00000000E+00  0.00000000E+00  0.00000000E+00
  0.00000000E+00  0.00000000E+00  0.00000000E+00  0.00000000E+00  0.00000000E+00
  0.00000000E+00  0.00000000E+00
ECP-MxAtEC                                 I           250000
ECP-MaxLECP                                I               10
ECP-MaxAtL                                 I          2250000
ECP-MxTECP                                 I         11250000
ECP-LenNCZ                                 I                0
ECP-KFirst                                 I   N=         180
           0           0           0           0           0           0
           0           0           0           0           0           0
           0           0           0           0           0           0
           0           0           0           0           0           0
           0           0           0           0           0           0
           0           0           0           0           0           0
           0           0           0           0           0           0
           0           0           0           0           0           0
           0           0           0           0           0           0
           0           0           0           0           0           0
           0           0           0           0           0           0
           0           0           0           0           0           0
           0           0           0           0           0           0
           0           0           0           0           0           0
           0           0           0           0           0           0
           0           0           0           0           0           0
           0           0           0           0           0           0
           0           0           0           0           0           0
           0           0           0           0           0           0
           0           0           0           0           0           0
           0           0           0           0           0           0
           0           0           0           0           0           0
           0           0           0           0           0           0
           0           0           0           0           0           0
           0           0           0           0           0           0
           0           0           0           0           0           0
           0           0           0           0           0           0
           0           0           0           0           0           0
           0           0           0           0           0           0
           0           0           0           0           0           0
ECP-KLast                                  I   N=         180
           0           0           0           0           0           0
           0           0           0           0           0           0
           0           0           0           0           0           0
           0           0           0           0           0           0
           0           0           0           0           0           0
           0           0           0           0           0           0
           0           0           0           0           0           0
           0           0           0           0           0           0
           0           0           0           0           0           0
           0           0           0           0           0           0
           0           0           0           0           0           0
           0           0           0           0           0           0
           0           0           0           0           0           0
           0           0           0           0           0           0
           0           0           0           0           0           0
           0           0           0           0           0           0
           0           0           0           0           0           0
           0           0           0           0           0           0
           0           0           0           0           0           0
           0           0           0           0           0           0
           0           0           0           0           0           0
           0           0           0           0           0           0
           0           0           0           0           0           0
           0           0           0           0           0           0
           0           0           0           0           0           0
           0           0           0           0           0           0
           0           0           0           0           0           0
           0           0           0           0           0           0
           0           0           0           0           0           0
           0           0           0           0           0           0
ECP-LMax                                   I   N=          18
           0           0           0           0           0           0
           0           0           0           0           0           0
           0           0           0           0           0           0
ECP-LPSkip                                 I   N=          18
           1           1           1           1           1           1
           1           1           1           1           1           1
           1           1           1           1           1           1
ECP-RNFroz                                 R   N=          18
  0.00000000E+00  0.00000000E+00  0.00000000E+00  0.00000000E+00  0.00000000E+00
  0.00000000E+00  0.00000000E+00  0.00000000E+00  0.00000000E+00  0.00000000E+00
  0.00000000E+00  0.00000000E+00  0.00000000E+00  0.00000000E+00  0.00000000E+00
  0.00000000E+00  0.00000000E+00  0.00000000E+00
ECP-NLP                                    I                0
ECP-CLP1                                   R      0.000000000000000E+00
ECP-CLP2                                   R      0.000000000000000E+00
ECP-ZLP                                    R      0.000000000000000E+00
MxBond                                     I                4
NBond                                      I   N=          18
           3           3           4           4           4           1
           1           1           1           1           4           4
           4           1           1           1           1           1
IBond                                      I   N=          72
           2           5          13           0           1           3
          11           0           2           4           6           7
           3           5           8          12           1           4
           9          10           3           0           0           0
           3           0           0           0           4           0
           0           0           5           0           0           0
           5           0           0           0           2          12
          14          15           4          11          13          16
           1          12          17          18          11           0
           0           0          11           0           0           0
          12           0           0           0          13           0
           0           0          13           0           0           0
RBond                                      R   N=          72
  2.00000000E+00  1.00000000E+00  1.00000000E+00  0.00000000E+00  2.00000000E+00
  1.00000000E+00  1.00000000E+00  0.00000000E+00  1.00000000E+00  1.00000000E+00
  1.00000000E+00  1.00000000E+00  1.00000000E+00  1.00000000E+00  1.00000000E+00
  1.00000000E+00  1.00000000E+00  1.00000000E+00  1.00000000E+00  1.00000000E+00
  1.00000000E+00  0.00000000E+00  0.00000000E+00  0.00000000E+00  1.00000000E+00
  0.00000000E+00  0.00000000E+00  0.00000000E+00  1.00000000E+00  0.00000000E+00
  0.00000000E+00  0.00000000E+00  1.00000000E+00  0.00000000E+00  0.00000000E+00
  0.00000000E+00  1.00000000E+00  0.00000000E+00  0.00000000E+00  0.00000000E+00
  1.00000000E+00  1.00000000E+00  1.00000000E+00  1.00000000E+00  1.00000000E+00
  1.00000000E+00  1.00000000E+00  1.00000000E+00  1.00000000E+00  1.00000000E+00
  1.00000000E+00  1.00000000E+00  1.00000000E+00  0.00000000E+00  0.00000000E+00
  0.00000000E+00  1.00000000E+00  0.00000000E+00  0.00000000E+00  0.00000000E+00
  1.00000000E+00  0.00000000E+00  0.00000000E+00  0.00000000E+00  1.00000000E+00
  0.00000000E+00  0.00000000E+00  0.00000000E+00  1.00000000E+00  0.00000000E+00
  0.00000000E+00  0.00000000E+00
Virial Ratio                               R      2.005365559926797E+00
SCF Energy                                 R     -3.106987363051627E+02
Total Energy                               R     -3.106987363051627E+02
RMS Force                                  R      2.546983673261788E-05
RMS Density                                R      1.184689077579715E-09
NImag                                      I                0
Job Status                                 I                1
Nuclear derivative order                   I                2
External E-field                           R   N=          35
  0.00000000E+00  0.00000000E+00  0.00000000E+00  0.00000000E+00  0.00000000E+00
  0.00000000E+00  0.00000000E+00  0.00000000E+00  0.00000000E+00  0.00000000E+00
  0.00000000E+00  0.00000000E+00  0.00000000E+00  0.00000000E+00  0.00000000E+00
  0.00000000E+00  0.00000000E+00  0.00000000E+00  0.00000000E+00  0.00000000E+00
  0.00000000E+00  0.00000000E+00  0.00000000E+00  0.00000000E+00  0.00000000E+00
  0.00000000E+00  0.00000000E+00  0.00000000E+00  0.00000000E+00  0.00000000E+00
  0.00000000E+00  0.00000000E+00  0.00000000E+00  0.00000000E+00  0.00000000E+00
IOpCl                                      I                0
IROHF                                      I                0
Alpha Orbital Energies                     R   N=         308
 -1.03085898E+01 -1.03084854E+01 -1.02914350E+01 -1.02907045E+01 -1.02869475E+01
 -1.02869309E+01 -1.02869204E+01 -1.02869059E+01 -1.02980715E+00 -8.63823625E-01
 -8.43405171E-01 -7.89402894E-01 -7.38506043E-01 -6.96703174E-01 -6.33436402E-01
 -5.96218253E-01 -5.69630795E-01 -5.60366154E-01 -5.52006790E-01 -5.09053742E-01
 -4.68776052E-01 -4.47399532E-01 -4.43590414E-01 -4.21445624E-01 -4.18736450E-01
 -4.02805441E-01 -3.98546761E-01 -3.63847757E-01 -2.88471458E-01  9.95499862E-03
  1.21207348E-01  1.36633017E-01  1.43090713E-01  1.46452624E-01  1.54634772E-01
  1.56706876E-01  1.85390250E-01  1.91398981E-01  1.94718827E-01  2.08420669E-01
  2.08568902E-01  2.24653296E-01  2.24998307E-01  2.45409812E-01  2.51817103E-01
  2.56076270E-01  2.85855374E-01  2.97193170E-01  3.06329686E-01  3.09065083E-01
  3.19259937E-01  3.23663905E-01  3.26443793E-01  3.47847824E-01  3.51248878E-01
  3.77692799E-01  4.06065466E-01  4.19604665E-01  4.19627790E-01  4.34783085E-01
  4.41857970E-01  4.53805487E-01  4.73199343E-01  4.77361211E-01  4.78868861E-01
  4.83843775E-01  4.88016760E-01  4.94144512E-01  5.04404536E-01  5.14946497E-01
  5.21515790E-01  5.25579648E-01  5.27354178E-01  5.34687543E-01  5.37071690E-01
  5.47972515E-01  5.77469904E-01  5.78142619E-01  5.83222056E-01  5.92117503E-01
  6.03210435E-01  6.21743140E-01  6.34410925E-01  6.85371490E-01  6.99978396E-01
  7.25099986E-01  7.33320448E-01  7.51436498E-01  7.94940585E-01  8.07170755E-01
  8.12279134E-01  8.36895679E-01  8.38890082E-01  8.79713243E-01  9.26276956E-01
  9.35759205E-01  9.40213804E-01  9.60860143E-01  9.70060594E-01  9.83413744E-01
  9.97958154E-01  1.00216819E+00  1.02486777E+00  1.03666372E+00  1.06231503E+00
  1.09659336E+00  1.10989250E+00  1.11100595E+00  1.15919383E+00  1.16168825E+00
  1.18332567E+00  1.20501882E+00  1.21211460E+00  1.23536968E+00  1.25088869E+00
  1.26392876E+00  1.27878817E+00  1.28584806E+00  1.28786789E+00  1.32057441E+00
  1.33599440E+00  1.33975015E+00  1.34778902E+00  1.36007942E+00  1.37407100E+00
  1.39601287E+00  1.39935134E+00  1.40761109E+00  1.42565010E+00  1.48697174E+00
  1.49445827E+00  1.56226373E+00  1.60401070E+00  1.60909986E+00  1.61951919E+00
  1.66338932E+00  1.67348017E+00  1.69741268E+00  1.71985499E+00  1.72879026E+00
  1.74274695E+00  1.75033025E+00  1.75176476E+00  1.78117297E+00  1.85038328E+00
  1.88557561E+00  1.88902384E+00  1.88949664E+00  1.92601439E+00  1.95286606E+00
  1.95408135E+00  2.00256852E+00  2.00415886E+00  2.00457628E+00  2.04655457E+00
  2.05412994E+00  2.06713463E+00  2.09252470E+00  2.09632820E+00  2.13686605E+00
  2.20439472E+00  2.22703239E+00  2.23492137E+00  2.24003789E+00  2.28910351E+00
  2.31969773E+00  2.32568535E+00  2.33999882E+00  2.36748951E+00  2.37678308E+00
  2.38500391E+00  2.43321951E+00  2.43965876E+00  2.46116323E+00  2.46895845E+00
  2.47104321E+00  2.51048680E+00  2.53808377E+00  2.54821003E+00  2.56644360E+00
  2.58582657E+00  2.59288347E+00  2.61337651E+00  2.61452817E+00  2.64895186E+00
  2.68425591E+00  2.69682049E+00  2.70684110E+00  2.73421589E+00  2.75022253E+00
  2.75430133E+00  2.75453993E+00  2.75741781E+00  2.79280505E+00  2.81548261E+00
  2.82367896E+00  2.82875688E+00  2.87347035E+00  2.87812795E+00  2.89106510E+00
  2.92228618E+00  2.94222023E+00  2.94409163E+00  2.94872800E+00  2.96656235E+00
  3.00467708E+00  3.03408448E+00  3.05580807E+00  3.10022375E+00  3.11777398E+00
  3.12674627E+00  3.14662868E+00  3.14761260E+00  3.15500988E+00  3.17302199E+00
  3.17544911E+00  3.19081775E+00  3.22925286E+00  3.23117272E+00  3.24416640E+00
  3.25778030E+00  3.27273885E+00  3.28286213E+00  3.28341666E+00  3.33515527E+00
  3.33802753E+00  3.37912048E+00  3.41055568E+00  3.42821833E+00  3.43794420E+00
  3.44518001E+00  3.46580768E+00  3.48094920E+00  3.49495170E+00  3.50098652E+00
  3.58681183E+00  3.58745471E+00  3.60720438E+00  3.61204068E+00  3.65980205E+00
  3.66336430E+00  3.68833408E+00  3.71424165E+00  3.72965323E+00  3.73191388E+00
  3.74709613E+00  3.78820303E+00  3.79521303E+00  3.85027234E+00  3.87042948E+00
  3.88544565E+00  3.89259286E+00  3.89496537E+00  3.90404710E+00  3.94850598E+00
  3.96801285E+00  3.98315517E+00  3.99573772E+00  4.08794259E+00  4.09494869E+00
  4.11158076E+00  4.13266499E+00  4.17001171E+00  4.18946917E+00  4.20171238E+00
  4.24587809E+00  4.25714739E+00  4.27362933E+00  4.30203177E+00  4.30908481E+00
  4.30998014E+00  4.32854813E+00  4.35690235E+00  4.40938581E+00  4.42288828E+00
  4.45319723E+00  4.46267925E+00  4.52416317E+00  4.54881983E+00  4.55414707E+00
  4.57070021E+00  4.58332822E+00  4.61091763E+00  4.64040015E+00  4.67465411E+00
  4.67492870E+00  4.69229227E+00  4.72136544E+00  4.81480920E+00  4.91790436E+00
  4.95735378E+00  4.97205883E+00  4.97400707E+00  4.99751310E+00  5.03231026E+00
  5.12085315E+00  5.19086264E+00  5.21731982E+00  5.24964594E+00  5.34858971E+00
  2.24017218E+01  2.26158369E+01  2.26708150E+01  2.26739717E+01  2.27542606E+01
  2.27626933E+01  2.28464428E+01  2.29433050E+01
Alpha MO coefficients                      R   N=       94864
 -2.26883705E-05  4.25152219E-06  2.12437345E-04 -8.41058842E-03  1.65489691E-02
  4.97120179E-05  0.00000000E+00 -3.36472803E-04 -2.53531015E-05  0.00000000E+00
 -1.05342188E-03 -2.83508318E-04  0.00000000E+00  5.11881812E-03 -9.23511993E-05
  6.54099512E-05  0.00000000E+00 -3.49241286E-05  0.00000000E+00  5.57580218E-04
 -4.86633650E-04  0.00000000E+00  6.32502300E-04  0.00000000E+00  1.96579630E-04
 -1.59731307E-04  0.00000000E+00  5.86779521E-05  0.00000000E+00  1.88053247E-05
  0.00000000E+00 -2.26883705E-05  4.25152219E-06  2.12437345E-04 -8.41058842E-03
  1.65489691E-02 -4.97120179E-05  0.00000000E+00 -3.36472803E-04  2.53531015E-05
  0.00000000E+00 -1.05342188E-03  2.83508318E-04  0.00000000E+00  5.11881812E-03
 -9.23511993E-05 -6.54099512E-05  0.00000000E+00 -3.49241286E-05  0.00000000E+00
  5.57580218E-04  4.86633650E-04  0.00000000E+00  6.32502300E-04  0.00000000E+00
  1.96579630E-04  1.59731307E-04  0.00000000E+00  5.86779521E-05  0.00000000E+00
 -1.88053247E-05  0.00000000E+00  1.29030966E-03  1.69110116E-03  3.97802106E-05
  9.55822790E-04 -2.52004490E-02  1.05250351E-04 -2.73441897E-05  1.07665684E-04
  1.20914719E-03 -4.53683089E-05  3.00680670E-04 -4.75268891E-03  3.99086404E-03
 -3.04383065E-03 -2.09661995E-05 -5.05591329E-05 -3.61306989E-05  4.00853578E-05
  3.86436695E-05  3.47945692E-04  5.19295530E-04  8.16398439E-04 -1.31641614E-04
 -1.35785957E-04  9.16232453E-05 -2.21181979E-04 -4.97928805E-05 -1.37852427E-04
  1.72615338E-04 -2.79066201E-05  1.53508137E-04  3.30494657E-01  4.30135649E-01
  2.88249835E-02 -3.31553507E-02  4.40605642E-02  0.00000000E+00 -4.66758203E-04
 -7.76153023E-04  0.00000000E+00  1.48314005E-03  5.90608620E-03  0.00000000E+00
 -1.78212530E-03 -1.52634670E-02  3.11891713E-04  0.00000000E+00  1.94964322E-04
 -1.18812563E-04  0.00000000E+00  4.01876596E-05  0.00000000E+00  5.38087973E-04
 -1.62749148E-04  0.00000000E+00  3.31843396E-04  0.00000000E+00  2.54683800E-04
 -1.85178646E-04  0.00000000E+00  0.00000000E+00 -2.80407943E-04  1.29030966E-03
  1.69110116E-03  3.97802106E-05  9.55822790E-04 -2.52004490E-02 -1.05250351E-04
 -2.73441897E-05  1.07665684E-04 -1.20914719E-03 -4.53683089E-05  3.00680670E-04
  4.75268891E-03  3.99086404E-03 -3.04383065E-03 -2.09661995E-05  5.05591329E-05
 -3.61306989E-05  4.00853578E-05 -3.86436695E-05  3.47945692E-04 -5.19295530E-04
  8.16398439E-04 -1.31641614E-04  1.35785957E-04  9.16232453E-05  2.21181979E-04
 -4.97928805E-05 -1.37852427E-04 -1.72615338E-04  2.79066201E-05  1.53508137E-04
  4.85213004E-05  2.48024324E-04  5.12829357E-04 -1.47349158E-04 -5.91621445E-05
 -1.59295921E-04  4.63935141E-05  1.09214007E-03  1.47436569E-03  6.89798719E-05
  1.72921566E-05 -1.41391590E-04 -3.61907812E-04 -1.24101406E-03  1.32660307E-03
  0.00000000E+00  6.52079136E-04  1.14604796E-03  4.85213004E-05  2.48024324E-04
  5.12829357E-04  1.47349158E-04 -5.91621445E-05 -1.59295921E-04  4.63935141E-05
  1.09214007E-03  1.47436569E-03 -6.89798719E-05  1.72921566E-05 -1.41391590E-04
  1.29030966E-03  1.69110116E-03  3.97802106E-05  9.55822790E-04 -2.52004490E-02
  1.05250351E-04  2.73441897E-05  1.07665684E-04  1.20914719E-03  4.53683089E-05
  3.00680670E-04 -4.75268891E-03 -3.99086404E-03 -3.04383065E-03 -2.09661995E-05
 -5.05591329E-05  3.61306989E-05  4.00853578E-05 -3.86436695E-05  3.47945692E-04
  5.19295530E-04 -8.16398439E-04 -1.31641614E-04  1.35785957E-04  9.16232453E-05
 -2.21181979E-04  4.97928805E-05 -1.37852427E-04 -1.72615338E-04 -2.79066201E-05
 -1.53508137E-04  3.30494657E-01  4.30135649E-01  2.88249835E-02 -3.31553507E-02
  4.40605642E-02  0.00000000E+00  4.66758203E-04 -7.76153023E-04  0.00000000E+00
 -1.48314005E-03  5.90608620E-03  0.00000000E+00  1.78212530E-03 -1.52634670E-02
  3.11891713E-04  0.00000000E+00 -1.94964322E-04 -1.18812563E-04  0.00000000E+00
  4.01876596E-05  0.00000000E+00 -5.38087973E-04 -1.62749148E-04  0.00000000E+00
  3.31843396E-04  0.00000000E+00 -2.54683800E-04 -1.85178646E-04  0.00000000E+00
  0.00000000E+00  2.80407943E-04  1.29030966E-03  1.69110116E-03  3.97802106E-05
  9.55822790E-04 -2.52004490E-02 -1.05250351E-04  2.73441897E-05  1.07665684E-04
 -1.20914719E-03  4.53683089E-05  3.00680670E-04  4.75268891E-03 -3.99086404E-03
 -3.04383065E-03 -2.09661995E-05  5.05591329E-05  3.61306989E-05  4.00853578E-05
  3.86436695E-05  3.47945692E-04 -5.19295530E-04 -8.16398439E-04 -1.31641614E-04
 -1.35785957E-04  9.16232453E-05  2.21181979E-04  4.97928805E-05 -1.37852427E-04
  1.72615338E-04  2.79066201E-05 -1.53508137E-04  4.63935141E-05  1.09214007E-03
  1.47436569E-03  6.89798719E-05 -1.72921566E-05 -1.41391590E-04  4.85213004E-05
  2.48024324E-04  5.12829357E-04 -1.47349158E-04  5.91621445E-05 -1.59295921E-04
 -3.61907812E-04 -1.24101406E-03  1.32660307E-03  0.00000000E+00 -6.52079136E-04
  1.14604796E-03  4.85213004E-05  2.48024324E-04  5.12829357E-04  1.47349158E-04
  5.91621445E-05 -1.59295921E-04  4.63935141E-05  1.09214007E-03  1.47436569E-03
 -6.89798719E-05 -1.72921566E-05 -1.41391590E-04  0.00000000E+00  0.00000000E+00
  0.00000000E+00  0.00000000E+00  0.00000000E+00  0.00000000E+00 -2.08854377E-04
  0.00000000E+00  0.00000000E+00  6.76377685E-04  0.00000000E+00  0.00000000E+00
  2.86205507E-03  0.00000000E+00  0.00000000E+00  0.00000000E+00 -8.58176640E-05
  0.00000000E+00 -3.71890245E-05  0.00000000E+00  0.00000000E+00  6.85119519E-04
  0.00000000E+00  3.62040489E-04  0.00000000E+00  0.00000000E+00  2.07140181E-04
  0.00000000E+00 -9.85957121E-05  0.00000000E+00  4.26316456E-05  0.00000000E+00
  0.00000000E+00  0.00000000E+00  0.00000000E+00  0.00000000E+00  0.00000000E+00
 -2.08854377E-04  0.00000000E+00  0.00000000E+00  6.76377685E-04  0.00000000E+00
  0.00000000E+00  2.86205507E-03  0.00000000E+00  0.00000000E+00  0.00000000E+00
 -8.58176640E-05  0.00000000E+00  3.71890245E-05  0.00000000E+00  0.00000000E+00
  6.85119519E-04  0.00000000E+00 -3.62040489E-04  0.00000000E+00  0.00000000E+00
  2.07140181E-04  0.00000000E+00  9.85957121E-05  0.00000000E+00  4.26316456E-05
  1.34547076E-03  1.76389433E-03 -2.32387922E-04  1.36321063E-03 -2.96085220E-02
  1.52079958E-04  8.16372534E-05  1.03876600E-04  6.57597214E-04 -5.67867987E-04
  1.39666637E-03 -6.14790113E-03  3.98743055E-03 -3.66366301E-03 -1.42738879E-05
 -1.43471207E-05 -2.52685411E-05  5.22862823E-05  2.03383858E-05  1.75415600E-05
  5.31654932E-04 -5.48349951E-04 -2.68034538E-04 -3.49608443E-04  1.92591995E-05
 -2.31827917E-04 -2.96031752E-05 -2.17722016E-04  6.57301491E-05 -1.11213868E-04
  1.59170421E-05  3.30518586E-01  4.30110966E-01  3.06638204E-02 -4.16595064E-02
  9.84371735E-02  0.00000000E+00 -4.31328299E-04 -7.86637519E-04  0.00000000E+00
  5.89476468E-03  5.75054259E-03  0.00000000E+00 -1.61655372E-02 -2.42691815E-02
  3.24583138E-04  0.00000000E+00  2.28937290E-04  5.38442280E-05  0.00000000E+00
  1.43701431E-03  0.00000000E+00  1.26413223E-04  8.35453062E-04  0.00000000E+00
  1.17793477E-04  0.00000000E+00  4.07103231E-04 -1.01498594E-04  0.00000000E+00
  0.00000000E+00  2.99469390E-05  1.34547076E-03  1.76389433E-03 -2.32387922E-04
  1.36321063E-03 -2.96085220E-02 -1.52079958E-04  8.16372534E-05  1.03876600E-04
 -6.57597214E-04 -5.67867987E-04  1.39666637E-03  6.14790113E-03  3.98743055E-03
 -3.66366301E-03 -1.42738879E-05  1.43471207E-05 -2.52685411E-05  5.22862823E-05
 -2.03383858E-05  1.75415600E-05 -5.31654932E-04 -5.48349951E-04 -2.68034538E-04
  3.49608443E-04  1.92591995E-05  2.31827917E-04 -2.96031752E-05 -2.17722016E-04
 -6.57301491E-05  1.11213868E-04  1.59170421E-05  7.66174901E-06 -2.66284873E-04
  1.10263602E-03 -1.08426652E-04 -1.17742540E-06 -1.55687661E-04  1.49853945E-05
  2.97665400E-04  9.18005024E-04 -1.02910167E-04  8.65812140E-05 -1.69825911E-04
 -3.29402059E-04 -1.63789828E-03  1.25114253E-03  0.00000000E+00  4.64852479E-04
  1.14428911E-03  7.66174901E-06 -2.66284873E-04  1.10263602E-03  1.08426652E-04
 -1.17742540E-06 -1.55687661E-04  1.49853945E-05  2.97665400E-04  9.18005024E-04
  1.02910167E-04  8.65812140E-05 -1.69825911E-04 -1.34547076E-03 -1.76389433E-03
  2.32387922E-04 -1.36321063E-03  2.96085220E-02 -1.52079958E-04  8.16372534E-05
 -1.03876600E-04 -6.57597214E-04 -5.67867987E-04 -1.39666637E-03  6.14790113E-03
  3.98743055E-03  3.66366301E-03  1.42738879E-05  1.43471207E-05 -2.52685411E-05
 -5.22862823E-05  2.03383858E-05 -1.75415600E-05 -5.31654932E-04 -5.48349951E-04
  2.68034538E-04 -3.49608443E-04 -1.92591995E-05  2.31827917E-04 -2.96031752E-05
  2.17722016E-04  6.57301491E-05  1.11213868E-04  1.59170421E-05 -3.30518586E-01
 -4.30110966E-01 -3.06638204E-02  4.16595064E-02 -9.84371735E-02  0.00000000E+00
 -4.31328299E-04  7.86637519E-04  0.00000000E+00  5.89476468E-03 -5.75054259E-03
  0.00000000E+00 -1.61655372E-02  2.42691815E-02 -3.24583138E-04  0.00000000E+00
  2.28937290E-04 -5.38442280E-05  0.00000000E+00 -1.43701431E-03  0.00000000E+00
  1.26413223E-04 -8.35453062E-04  0.00000000E+00 -1.17793477E-04  0.00000000E+00
  4.07103231E-04  1.01498594E-04  0.00000000E+00  0.00000000E+00  2.99469390E-05
 -1.34547076E-03 -1.76389433E-03  2.32387922E-04 -1.36321063E-03  2.96085220E-02
  1.52079958E-04  8.16372534E-05 -1.03876600E-04  6.57597214E-04 -5.67867987E-04
 -1.39666637E-03 -6.14790113E-03  3.98743055E-03  3.66366301E-03  1.42738879E-05
 -1.43471207E-05 -2.52685411E-05 -5.22862823E-05 -2.03383858E-05 -1.75415600E-05
  5.31654932E-04 -5.48349951E-04  2.68034538E-04  3.49608443E-04 -1.92591995E-05
 -2.31827917E-04 -2.96031752E-05  2.17722016E-04 -6.57301491E-05 -1.11213868E-04
  1.59170421E-05 -1.49853945E-05 -2.97665400E-04 -9.18005024E-04  1.02910167E-04
  8.65812140E-05  1.69825911E-04 -7.66174901E-06  2.66284873E-04 -1.10263602E-03
  1.08426652E-04 -1.17742540E-06  1.55687661E-04  3.29402059E-04  1.63789828E-03
 -1.25114253E-03  0.00000000E+00  4.64852479E-04 -1.14428911E-03 -7.66174901E-06
  2.66284873E-04 -1.10263602E-03 -1.08426652E-04 -1.17742540E-06  1.55687661E-04
 -1.49853945E-05 -2.97665400E-04 -9.18005024E-04 -1.02910167E-04  8.65812140E-05
  1.69825911E-04  3.30191212E-01  4.29879571E-01  3.04269468E-02 -3.75639036E-02
  5.72848815E-02 -5.13348800E-04  0.00000000E+00  7.81010671E-04  4.50083143E-04
  0.00000000E+00 -3.71013534E-03 -4.31234199E-04  0.00000000E+00  1.71140586E-02
 -1.31220902E-04  9.48372212E-05  0.00000000E+00 -9.41825857E-06  0.00000000E+00
  2.41293857E-04 -1.35069801E-04  0.00000000E+00 -3.16650619E-04  0.00000000E+00
 -8.38254862E-05 -1.43025768E-04  0.00000000E+00 -1.61151823E-05  0.00000000E+00
  3.04382714E-04  0.00000000E+00  3.30191212E-01  4.29879571E-01  3.04269468E-02
 -3.75639036E-02  5.72848815E-02  5.13348800E-04  0.00000000E+00  7.81010671E-04
 -4.50083143E-04  0.00000000E+00 -3.71013534E-03  4.31234199E-04  0.00000000E+00
  1.71140586E-02 -1.31220902E-04 -9.48372212E-05  0.00000000E+00 -9.41825857E-06
  0.00000000E+00  2.41293857E-04  1.35069801E-04  0.00000000E+00 -3.16650619E-04
  0.00000000E+00 -8.38254862E-05  1.43025768E-04  0.00000000E+00 -1.61151823E-05
  0.00000000E+00 -3.04382714E-04  0.00000000E+00  7.82660823E-03  1.02102488E-02
  4.78701462E-04  6.14588791E-04 -2.82604078E-02  1.54760788E-05 -1.53846854E-04
 -1.16555639E-04  1.66795301E-04 -7.53689735E-04  7.76982202E-05 -4.16291279E-03
  5.81265810E-03  2.90525787E-03 -1.40098585E-05 -2.13859099E-05 -8.79458204E-05
 -4.42336297E-05  3.83711036E-05  3.12536641E-04  6.97181113E-04  5.71493591E-04
  5.03988087E-04 -5.85433468E-05 -1.13722955E-04  7.59300300E-05  1.58086107E-04
 -1.54826507E-04 -1.60260622E-04  2.16680484E-04 -9.46660803E-05 -4.29424340E-05
 -3.84201581E-05  5.05274394E-04 -8.32225884E-03  1.18942328E-02  0.00000000E+00
  1.02662619E-05  1.20807577E-04  0.00000000E+00  6.07999057E-04  1.98255039E-03
  0.00000000E+00  2.51647103E-04 -3.05450480E-03 -6.61820381E-05  0.00000000E+00
 -7.41712756E-05  5.17363638E-05  0.00000000E+00  3.37796234E-04  0.00000000E+00
  6.48781754E-04 -6.17726256E-04  0.00000000E+00 -1.82595840E-04  0.00000000E+00
 -2.20543331E-04  9.78712053E-05  0.00000000E+00  0.00000000E+00  1.93710694E-05
  7.82660823E-03  1.02102488E-02  4.78701462E-04  6.14588791E-04 -2.82604078E-02
 -1.54760788E-05 -1.53846854E-04 -1.16555639E-04 -1.66795301E-04 -7.53689735E-04
  7.76982202E-05  4.16291279E-03  5.81265810E-03  2.90525787E-03 -1.40098585E-05
  2.13859099E-05 -8.79458204E-05 -4.42336297E-05 -3.83711036E-05  3.12536641E-04
 -6.97181113E-04  5.71493591E-04  5.03988087E-04  5.85433468E-05 -1.13722955E-04
 -7.59300300E-05  1.58086107E-04 -1.54826507E-04  1.60260622E-04 -2.16680484E-04
 -9.46660803E-05  4.68298839E-05  1.14821953E-03  1.49886149E-03 -6.38949302E-05
 -4.81091472E-06  1.37625474E-04  1.24161073E-05  7.25817542E-06  9.54911255E-04
 -1.58629460E-06  1.61859645E-04  2.00681663E-04  3.61068103E-05 -4.25567573E-04
 -2.98413184E-04  0.00000000E+00 -7.15110394E-05 -1.72190393E-05  4.68298839E-05
  1.14821953E-03  1.49886149E-03  6.38949302E-05 -4.81091472E-06  1.37625474E-04
  1.24161073E-05  7.25817542E-06  9.54911255E-04  1.58629460E-06  1.61859645E-04
  2.00681663E-04  7.82660823E-03  1.02102488E-02  4.78701462E-04  6.14588791E-04
 -2.82604078E-02  1.54760788E-05  1.53846854E-04 -1.16555639E-04  1.66795301E-04
  7.53689735E-04  7.76982202E-05 -4.16291279E-03 -5.81265810E-03  2.90525787E-03
 -1.40098585E-05 -2.13859099E-05  8.79458204E-05 -4.42336297E-05 -3.83711036E-05
  3.12536641E-04  6.97181113E-04 -5.71493591E-04  5.03988087E-04  5.85433468E-05
 -1.13722955E-04  7.59300300E-05 -1.58086107E-04 -1.54826507E-04  1.60260622E-04
  2.16680484E-04  9.46660803E-05 -4.29424340E-05 -3.84201581E-05  5.05274394E-04
 -8.32225884E-03  1.18942328E-02  0.00000000E+00 -1.02662619E-05  1.20807577E-04
  0.00000000E+00 -6.07999057E-04  1.98255039E-03  0.00000000E+00 -2.51647103E-04
 -3.05450480E-03 -6.61820381E-05  0.00000000E+00  7.41712756E-05  5.17363638E-05
  0.00000000E+00  3.37796234E-04  0.00000000E+00 -6.48781754E-04 -6.17726256E-04
  0.00000000E+00 -1.82595840E-04  0.00000000E+00  2.20543331E-04  9.78712053E-05
  0.00000000E+00  0.00000000E+00 -1.93710694E-05  7.82660823E-03  1.02102488E-02
  4.78701462E-04  6.14588791E-04 -2.82604078E-02 -1.54760788E-05  1.53846854E-04
 -1.16555639E-04 -1.66795301E-04  7.53689735E-04  7.76982202E-05  4.16291279E-03
 -5.81265810E-03  2.90525787E-03 -1.40098585E-05  2.13859099E-05  8.79458204E-05
 -4.42336297E-05  3.83711036E-05  3.12536641E-04 -6.97181113E-04 -5.71493591E-04
  5.03988087E-04 -5.85433468E-05 -1.13722955E-04 -7.59300300E-05 -1.58086107E-04
 -1.54826507E-04 -1.60260622E-04 -2.16680484E-04  9.46660803E-05  1.24161073E-05
  7.25817542E-06  9.54911255E-04 -1.58629460E-06 -1.61859645E-04  2.00681663E-04
  4.68298839E-05  1.14821953E-03  1.49886149E-03 -6.38949302E-05  4.81091472E-06
  1.37625474E-04  3.61068103E-05 -4.25567573E-04 -2.98413184E-04  0.00000000E+00
  7.15110394E-05 -1.72190393E-05  4.68298839E-05  1.14821953E-03  1.49886149E-03
  6.38949302E-05  4.81091472E-06  1.37625474E-04  1.24161073E-05  7.25817542E-06
  9.54911255E-04  1.58629460E-06 -1.61859645E-04  2.00681663E-04  3.30174652E-01
  4.29670176E-01  2.89552120E-02 -2.94677697E-02  1.35572160E-01 -2.65430687E-05
  0.00000000E+00  6.42740731E-04 -7.00806638E-03  0.00000000E+00 -2.78194513E-03
 -2.28367032E-02  0.00000000E+00  2.60812848E-02 -5.42624232E-04  2.05648426E-04
  0.00000000E+00  4.66565993E-04  0.00000000E+00 -5.86875488E-04 -8.01102064E-04
  0.00000000E+00  3.30045930E-03  0.00000000E+00  9.62058832E-05  5.58030210E-04
  0.00000000E+00  3.52609283E-05  0.00000000E+00 -7.88664565E-04  0.00000000E+00
 -3.30174652E-01 -4.29670176E-01 -2.89552120E-02  2.94677697E-02 -1.35572160E-01
 -2.65430687E-05  0.00000000E+00 -6.42740731E-04 -7.00806638E-03  0.00000000E+00
  2.78194513E-03 -2.28367032E-02  0.00000000E+00 -2.60812848E-02  5.42624232E-04
  2.05648426E-04  0.00000000E+00 -4.66565993E-04  0.00000000E+00  5.86875488E-04
 -8.01102064E-04  0.00000000E+00 -3.30045930E-03  0.00000000E+00 -9.62058832E-05
  5.58030210E-04  0.00000000E+00 -3.52609283E-05  0.00000000E+00 -7.88664565E-04
  0.00000000E+00 -9.95551771E-03 -1.29493341E-02 -1.08006322E-03 -1.60447681E-04
  3.11044401E-02 -8.23385149E-05  2.45893407E-04  5.64152475E-05 -2.86442243E-05
  5.45607539E-04  1.81291171E-03  4.15155294E-03 -7.63971627E-03 -2.20208286E-03
  5.62874532E-05  1.41393880E-05  7.08285223E-05 -1.09471293E-05 -2.19385424E-05
 -2.94197873E-04  4.83840308E-04 -4.94181152E-04  2.00306369E-04 -2.43498800E-05
  1.21328647E-04 -4.09802639E-05 -1.57052073E-04  2.32823791E-04  1.82237930E-04
 -1.35844461E-04  3.37851043E-05  0.00000000E+00  0.00000000E+00  0.00000000E+00
  0.00000000E+00  0.00000000E+00 -9.65404064E-05  0.00000000E+00  0.00000000E+00
  7.86830826E-04  0.00000000E+00  0.00000000E+00  2.64633360E-03  0.00000000E+00
  0.00000000E+00  0.00000000E+00  2.16811279E-05  0.00000000E+00  0.00000000E+00
 -6.26823448E-05  0.00000000E+00 -7.02486921E-04  0.00000000E+00  0.00000000E+00
  5.04084238E-04  0.00000000E+00  1.64483521E-04  0.00000000E+00  0.00000000E+00
  5.42097744E-05 -4.12217776E-05  0.00000000E+00  9.95551771E-03  1.29493341E-02
  1.08006322E-03  1.60447681E-04 -3.11044401E-02 -8.23385149E-05 -2.45893407E-04
 -5.64152475E-05 -2.86442243E-05 -5.45607539E-04 -1.81291171E-03  4.15155294E-03
  7.63971627E-03  2.20208286E-03 -5.62874532E-05  1.41393880E-05 -7.08285223E-05
  1.09471293E-05 -2.19385424E-05  2.94197873E-04  4.83840308E-04  4.94181152E-04
 -2.00306369E-04 -2.43498800E-05 -1.21328647E-04 -4.09802639E-05  1.57052073E-04
 -2.32823791E-04  1.82237930E-04 -1.35844461E-04 -3.37851043E-05 -6.48722172E-06
 -1.97303680E-06  1.91461476E-05  7.35029620E-05 -1.56530445E-04 -1.82329431E-04
 -4.23592709E-05 -6.83855631E-07 -1.73448080E-03  2.63247048E-05 -1.79684358E-04
 -1.24663252E-04  0.00000000E+00  0.00000000E+00  0.00000000E+00 -4.61449815E-05
  0.00000000E+00  0.00000000E+00  6.48722172E-06  1.97303680E-06 -1.91461476E-05
  7.35029620E-05  1.56530445E-04  1.82329431E-04  4.23592709E-05  6.83855631E-07
  1.73448080E-03  2.63247048E-05  1.79684358E-04  1.24663252E-04 -9.95551771E-03
 -1.29493341E-02 -1.08006322E-03 -1.60447681E-04  3.11044401E-02 -8.23385149E-05
 -2.45893407E-04  5.64152475E-05 -2.86442243E-05 -5.45607539E-04  1.81291171E-03
  4.15155294E-03  7.63971627E-03 -2.20208286E-03  5.62874532E-05  1.41393880E-05
 -7.08285223E-05 -1.09471293E-05  2.19385424E-05 -2.94197873E-04  4.83840308E-04
  4.94181152E-04  2.00306369E-04  2.43498800E-05  1.21328647E-04 -4.09802639E-05
  1.57052073E-04  2.32823791E-04 -1.82237930E-04 -1.35844461E-04 -3.37851043E-05
  0.00000000E+00  0.00000000E+00  0.00000000E+00  0.00000000E+00  0.00000000E+00
 -9.65404064E-05  0.00000000E+00  0.00000000E+00  7.86830826E-04  0.00000000E+00
  0.00000000E+00  2.64633360E-03  0.00000000E+00  0.00000000E+00  0.00000000E+00
  2.16811279E-05  0.00000000E+00  0.00000000E+00  6.26823448E-05  0.00000000E+00
 -7.02486921E-04  0.00000000E+00  0.00000000E+00 -5.04084238E-04  0.00000000E+00
  1.64483521E-04  0.00000000E+00  0.00000000E+00 -5.42097744E-05 -4.12217776E-05
  0.00000000E+00  9.95551771E-03  1.29493341E-02  1.08006322E-03  1.60447681E-04
 -3.11044401E-02 -8.23385149E-05  2.45893407E-04 -5.64152475E-05 -2.86442243E-05
  5.45607539E-04 -1.81291171E-03  4.15155294E-03 -7.63971627E-03  2.20208286E-03
 -5.62874532E-05  1.41393880E-05  7.08285223E-05  1.09471293E-05  2.19385424E-05
  2.94197873E-04  4.83840308E-04 -4.94181152E-04 -2.00306369E-04  2.43498800E-05
 -1.21328647E-04 -4.09802639E-05 -1.57052073E-04 -2.32823791E-04 -1.82237930E-04
 -1.35844461E-04  3.37851043E-05 -4.23592709E-05 -6.83855631E-07 -1.73448080E-03
  2.63247048E-05  1.79684358E-04 -1.24663252E-04 -6.48722172E-06 -1.97303680E-06
  1.91461476E-05  7.35029620E-05  1.56530445E-04 -1.82329431E-04  0.00000000E+00
  0.00000000E+00  0.00000000E+00 -4.61449815E-05  0.00000000E+00  0.00000000E+00
  6.48722172E-06  1.97303680E-06 -1.91461476E-05  7.35029620E-05 -1.56530445E-04
  1.82329431E-04  4.23592709E-05  6.83855631E-07  1.73448080E-03  2.63247048E-05
 -1.79684358E-04  1.24663252E-04  0.00000000E+00  0.00000000E+00  0.00000000E+00
  0.00000000E+00  0.00000000E+00  0.00000000E+00 -1.98470396E-04  0.00000000E+00
  0.00000000E+00 -3.22264917E-03  0.00000000E+00  0.00000000E+00  1.37173204E-02
  0.00000000E+00  0.00000000E+00  0.00000000E+00 -6.23773109E-05  0.00000000E+00
  1.14922480E-04  0.00000000E+00  0.00000000E+00 -1.79500936E-04  0.00000000E+00
  8.59824083E-04  0.00000000E+00  0.00000000E+00  2.15952591E-04  0.00000000E+00
  3.84536165E-04  0.00000000E+00 -2.82503633E-04  0.00000000E+00  0.00000000E+00
  0.00000000E+00  0.00000000E+00  0.00000000E+00  0.00000000E+00  1.98470396E-04
  0.00000000E+00  0.00000000E+00  3.22264917E-03  0.00000000E+00  0.00000000E+00
 -1.37173204E-02  0.00000000E+00  0.00000000E+00  0.00000000E+00  6.23773109E-05
  0.00000000E+00  1.14922480E-04  0.00000000E+00  0.00000000E+00  1.79500936E-04
  0.00000000E+00  8.59824083E-04  0.00000000E+00  0.00000000E+00 -2.15952591E-04
  0.00000000E+00  3.84536165E-04  0.00000000E+00  2.82503633E-04  2.33655351E-01
  3.04061506E-01  2.03784184E-02 -1.98385126E-02  4.38806580E-02  5.61350890E-04
 -5.10260619E-04  3.03245029E-05 -3.73063569E-03  3.21887897E-03 -5.03417778E-04
  7.79383175E-03 -7.00059279E-03 -6.31776199E-04 -2.74145416E-04 -1.11599081E-04
 -1.11477804E-04  4.09719570E-06 -8.78510138E-05 -3.35409261E-04 -7.67014509E-04
 -6.45316882E-04 -2.13575916E-04  1.16904964E-03  1.36721833E-05  9.74509489E-05
 -3.15793111E-05  4.83308784E-04  4.78903265E-06 -3.63755916E-04 -2.80470393E-04
  0.00000000E+00  0.00000000E+00  0.00000000E+00  0.00000000E+00  0.00000000E+00
 -1.21180371E-04  0.00000000E+00  0.00000000E+00 -3.04286086E-03  0.00000000E+00
  0.00000000E+00  8.99421037E-03  0.00000000E+00  0.00000000E+00  0.00000000E+00
  8.60523504E-05  0.00000000E+00  0.00000000E+00 -1.44401322E-05  0.00000000E+00
  6.98553936E-04  0.00000000E+00  0.00000000E+00  4.75986556E-04  0.00000000E+00
  1.96193786E-04  0.00000000E+00  0.00000000E+00 -2.89345841E-04  2.57494012E-04
  0.00000000E+00 -2.33655351E-01 -3.04061506E-01 -2.03784184E-02  1.98385126E-02
 -4.38806580E-02  5.61350890E-04  5.10260619E-04 -3.03245029E-05 -3.73063569E-03
 -3.21887897E-03  5.03417778E-04  7.79383175E-03  7.00059279E-03  6.31776199E-04
  2.74145416E-04 -1.11599081E-04  1.11477804E-04 -4.09719570E-06 -8.78510138E-05
  3.35409261E-04 -7.67014509E-04  6.45316882E-04  2.13575916E-04  1.16904964E-03
 -1.36721833E-05  9.74509489E-05  3.15793111E-05 -4.83308784E-04  4.78903265E-06
 -3.63755916E-04  2.80470393E-04 -2.09059641E-04 -2.10660873E-03 -2.58449680E-03
  1.28560146E-04  9.58844269E-04 -3.86322195E-04 -2.16616052E-04 -1.98641995E-03
 -1.94032072E-03 -9.87138690E-04 -9.57298660E-05  3.45063741E-04  0.00000000E+00
  0.00000000E+00  0.00000000E+00  7.39589459E-05  0.00000000E+00  0.00000000E+00
  2.09059641E-04  2.10660873E-03  2.58449680E-03  1.28560146E-04 -9.58844269E-04
  3.86322195E-04  2.16616052E-04  1.98641995E-03  1.94032072E-03 -9.87138690E-04
  9.57298660E-05 -3.45063741E-04 -2.33655351E-01 -3.04061506E-01 -2.03784184E-02
  1.98385126E-02 -4.38806580E-02 -5.61350890E-04 -5.10260619E-04 -3.03245029E-05
  3.73063569E-03  3.21887897E-03  5.03417778E-04 -7.79383175E-03 -7.00059279E-03
  6.31776199E-04  2.74145416E-04  1.11599081E-04 -1.11477804E-04 -4.09719570E-06
 -8.78510138E-05  3.35409261E-04  7.67014509E-04 -6.45316882E-04  2.13575916E-04
  1.16904964E-03 -1.36721833E-05 -9.74509489E-05 -3.15793111E-05 -4.83308784E-04
  4.78903265E-06  3.63755916E-04 -2.80470393E-04  0.00000000E+00  0.00000000E+00
  0.00000000E+00  0.00000000E+00  0.00000000E+00  1.21180371E-04  0.00000000E+00
  0.00000000E+00  3.04286086E-03  0.00000000E+00  0.00000000E+00 -8.99421037E-03
  0.00000000E+00  0.00000000E+00  0.00000000E+00 -8.60523504E-05  0.00000000E+00
  0.00000000E+00 -1.44401322E-05  0.00000000E+00 -6.98553936E-04  0.00000000E+00
  0.00000000E+00  4.75986556E-04  0.00000000E+00 -1.96193786E-04  0.00000000E+00
  0.00000000E+00 -2.89345841E-04 -2.57494012E-04  0.00000000E+00  2.33655351E-01
  3.04061506E-01  2.03784184E-02 -1.98385126E-02  4.38806580E-02 -5.61350890E-04
  5.10260619E-04  3.03245029E-05  3.73063569E-03 -3.21887897E-03 -5.03417778E-04
 -7.79383175E-03  7.00059279E-03 -6.31776199E-04 -2.74145416E-04  1.11599081E-04
  1.11477804E-04  4.09719570E-06 -8.78510138E-05 -3.35409261E-04  7.67014509E-04
  6.45316882E-04 -2.13575916E-04  1.16904964E-03  1.36721833E-05 -9.74509489E-05
  3.15793111E-05  4.83308784E-04  4.78903265E-06  3.63755916E-04  2.80470393E-04
  2.16616052E-04  1.98641995E-03  1.94032072E-03  9.87138690E-04 -9.57298660E-05
 -3.45063741E-04  2.09059641E-04  2.10660873E-03  2.58449680E-03 -1.28560146E-04
  9.58844269E-04  3.86322195E-04  0.00000000E+00  0.00000000E+00  0.00000000E+00
 -7.39589459E-05  0.00000000E+00  0.00000000E+00 -2.09059641E-04 -2.10660873E-03
 -2.58449680E-03 -1.28560146E-04 -9.58844269E-04 -3.86322195E-04 -2.16616052E-04
 -1.98641995E-03 -1.94032072E-03  9.87138690E-04  9.57298660E-05  3.45063741E-04
  0.00000000E+00  0.00000000E+00  0.00000000E+00  0.00000000E+00  0.00000000E+00
  0.00000000E+00  2.15915196E-04  0.00000000E+00  0.00000000E+00  1.52337325E-03
  0.00000000E+00  0.00000000E+00 -3.04749407E-03  0.00000000E+00  0.00000000E+00
  0.00000000E+00 -4.43990309E-05  0.00000000E+00  4.96587487E-05  0.00000000E+00
  0.00000000E+00  4.34378616E-04  0.00000000E+00  1.40860189E-04  0.00000000E+00
  0.00000000E+00 -8.23030140E-05  0.00000000E+00 -3.51596119E-04  0.00000000E+00
  1.66024926E-04  0.00000000E+00  0.00000000E+00  0.00000000E+00  0.00000000E+00
  0.00000000E+00  0.00000000E+00  2.15915196E-04  0.00000000E+00  0.00000000E+00
  1.52337325E-03  0.00000000E+00  0.00000000E+00 -3.04749407E-03  0.00000000E+00
  0.00000000E+00  0.00000000E+00 -4.43990309E-05  0.00000000E+00 -4.96587487E-05
  0.00000000E+00  0.00000000E+00  4.34378616E-04  0.00000000E+00 -1.40860189E-04
  0.00000000E+00  0.00000000E+00 -8.23030140E-05  0.00000000E+00  3.51596119E-04
  0.00000000E+00  1.66024926E-04  2.33643962E-01  3.04126083E-01  1.97774084E-02
 -1.90707779E-02  1.93113134E-02  3.46342798E-04 -4.92927661E-04  2.41481182E-05
 -3.35466791E-03  3.25997933E-03 -3.43101488E-04 -8.55335129E-04 -3.96000645E-03
  1.90021045E-03 -2.49834448E-04 -1.09059175E-04 -1.36692225E-04 -1.37991258E-04
 -2.79546847E-05 -1.73724073E-04 -6.22090263E-04 -5.84621961E-04  6.15058632E-04
  8.76728430E-04  1.04003075E-05  6.59738433E-05 -8.85460057E-05  4.46870269E-04
 -3.05002466E-05 -2.12580258E-04 -2.87440539E-04 -1.94579138E-03 -2.51495356E-03
 -4.62153369E-04  2.10393406E-03  4.22110886E-03  0.00000000E+00  2.33028897E-04
 -7.80121729E-05  0.00000000E+00 -2.21615084E-03 -2.48179099E-03  0.00000000E+00
 -7.74142276E-03 -1.31277457E-02 -1.04689619E-05  0.00000000E+00 -4.47555563E-05
 -1.96713635E-05  0.00000000E+00 -8.01926793E-04  0.00000000E+00  4.20436977E-04
 -1.98256241E-04  0.00000000E+00 -2.28024957E-04  0.00000000E+00 -1.75529022E-04
  3.50466616E-04  0.00000000E+00  0.00000000E+00 -1.35750688E-04  2.33643962E-01
  3.04126083E-01  1.97774084E-02 -1.90707779E-02  1.93113134E-02 -3.46342798E-04
 -4.92927661E-04  2.41481182E-05  3.35466791E-03  3.25997933E-03 -3.43101488E-04
  8.55335129E-04 -3.96000645E-03  1.90021045E-03 -2.49834448E-04  1.09059175E-04
 -1.36692225E-04 -1.37991258E-04  2.79546847E-05 -1.73724073E-04  6.22090263E-04
 -5.84621961E-04  6.15058632E-04 -8.76728430E-04  1.04003075E-05 -6.59738433E-05
 -8.85460057E-05  4.46870269E-04  3.05002466E-05  2.12580258E-04 -2.87440539E-04
 -1.51183152E-04 -1.59832634E-03 -7.61426813E-04 -8.90171595E-05  9.82785621E-04
 -3.94415954E-04 -1.90719071E-04 -2.04389870E-03 -4.40508834E-03 -9.47034440E-04
 -1.91900042E-04  2.88997923E-04 -6.26850040E-06  2.35689783E-03  7.13414521E-03
  0.00000000E+00 -3.19213367E-04 -2.55127264E-04 -1.51183152E-04 -1.59832634E-03
 -7.61426813E-04  8.90171595E-05  9.82785621E-04 -3.94415954E-04 -1.90719071E-04
 -2.04389870E-03 -4.40508834E-03  9.47034440E-04 -1.91900042E-04  2.88997923E-04
 -2.33643962E-01 -3.04126083E-01 -1.97774084E-02  1.90707779E-02 -1.93113134E-02
 -3.46342798E-04 -4.92927661E-04 -2.41481182E-05  3.35466791E-03  3.25997933E-03
  3.43101488E-04  8.55335129E-04 -3.96000645E-03 -1.90021045E-03  2.49834448E-04
  1.09059175E-04 -1.36692225E-04  1.37991258E-04 -2.79546847E-05  1.73724073E-04
  6.22090263E-04 -5.84621961E-04 -6.15058632E-04  8.76728430E-04 -1.04003075E-05
 -6.59738433E-05 -8.85460057E-05 -4.46870269E-04 -3.05002466E-05  2.12580258E-04
 -2.87440539E-04  1.94579138E-03  2.51495356E-03  4.62153369E-04 -2.10393406E-03
 -4.22110886E-03  0.00000000E+00  2.33028897E-04  7.80121729E-05  0.00000000E+00
 -2.21615084E-03  2.48179099E-03  0.00000000E+00 -7.74142276E-03  1.31277457E-02
  1.04689619E-05  0.00000000E+00 -4.47555563E-05  1.96713635E-05  0.00000000E+00
  8.01926793E-04  0.00000000E+00  4.20436977E-04  1.98256241E-04  0.00000000E+00
  2.28024957E-04  0.00000000E+00 -1.75529022E-04 -3.50466616E-04  0.00000000E+00
  0.00000000E+00 -1.35750688E-04 -2.33643962E-01 -3.04126083E-01 -1.97774084E-02
  1.90707779E-02 -1.93113134E-02  3.46342798E-04 -4.92927661E-04 -2.41481182E-05
 -3.35466791E-03  3.25997933E-03  3.43101488E-04 -8.55335129E-04 -3.96000645E-03
 -1.90021045E-03  2.49834448E-04 -1.09059175E-04 -1.36692225E-04  1.37991258E-04
  2.79546847E-05  1.73724073E-04 -6.22090263E-04 -5.84621961E-04 -6.15058632E-04
 -8.76728430E-04 -1.04003075E-05  6.59738433E-05 -8.85460057E-05 -4.46870269E-04
  3.05002466E-05 -2.12580258E-04 -2.87440539E-04  1.90719071E-04  2.04389870E-03
  4.40508834E-03  9.47034440E-04 -1.91900042E-04 -2.88997923E-04  1.51183152E-04
  1.59832634E-03  7.61426813E-04  8.90171595E-05  9.82785621E-04  3.94415954E-04
  6.26850040E-06 -2.35689783E-03 -7.13414521E-03  0.00000000E+00 -3.19213367E-04
  2.55127264E-04  1.51183152E-04  1.59832634E-03  7.61426813E-04 -8.90171595E-05
  9.82785621E-04  3.94415954E-04  1.90719071E-04  2.04389870E-03  4.40508834E-03
 -9.47034440E-04 -1.91900042E-04 -2.88997923E-04  1.41271199E-02  1.83733947E-02
  1.36400258E-03 -6.71652175E-03  5.50569342E-04 -2.67086742E-04  0.00000000E+00
 -2.85577413E-05  3.36514092E-03  0.00000000E+00 -1.84849684E-03  5.21333402E-03
  0.00000000E+00 -3.17490637E-04 -2.37019323E-06  1.11130899E-04  0.00000000E+00
 -5.08046164E-06  0.00000000E+00  5.71146658E-05  9.90068539E-04  0.00000000E+00
 -7.60593933E-04  0.00000000E+00 -3.06514905E-04  8.89787306E-05  0.00000000E+00
 -4.40413591E-04  0.00000000E+00 -3.60777399E-04  0.00000000E+00 -1.41271199E-02
 -1.83733947E-02 -1.36400258E-03  6.71652175E-03 -5.50569342E-04 -2.67086742E-04
  0.00000000E+00  2.85577413E-05  3.36514092E-03  0.00000000E+00  1.84849684E-03
  5.21333402E-03  0.00000000E+00  3.17490637E-04  2.37019323E-06  1.11130899E-04
  0.00000000E+00  5.08046164E-06  0.00000000E+00 -5.71146658E-05  9.90068539E-04
  0.00000000E+00  7.60593933E-04  0.00000000E+00  3.06514905E-04  8.89787306E-05
  0.00000000E+00  4.40413591E-04  0.00000000E+00 -3.60777399E-04  0.00000000E+00
  2.33434733E-01  3.03865269E-01  1.94338735E-02 -1.60242190E-02  1.98586029E-02
  5.44509918E-04 -3.14908590E-04  2.98393833E-05 -3.43461417E-03  2.48189073E-03
 -7.78901516E-04  2.16724898E-03 -1.04241288E-03 -6.01881120E-04 -2.19433578E-04
 -1.56250544E-04 -6.63482300E-05  1.57312574E-04 -5.87733419E-05 -1.64876522E-04
 -8.00414737E-04 -4.21625964E-04 -9.19350243E-04  9.04432639E-04  1.46218596E-05
  1.63421693E-04 -9.31525309E-05  4.76709571E-04  8.97618768E-05 -3.75775129E-04
 -2.08231006E-04  0.00000000E+00  0.00000000E+00  0.00000000E+00  0.00000000E+00
  0.00000000E+00 -1.98260217E-04  0.00000000E+00  0.00000000E+00 -2.16277451E-03
  0.00000000E+00  0.00000000E+00  3.19114155E-03  0.00000000E+00  0.00000000E+00
  0.00000000E+00  3.82287734E-05  0.00000000E+00  0.00000000E+00 -2.74543744E-05
  0.00000000E+00  5.04891534E-04  0.00000000E+00  0.00000000E+00 -2.96696788E-04
  0.00000000E+00  1.27005959E-04  0.00000000E+00  0.00000000E+00 -2.73803388E-04
  1.38202596E-04  0.00000000E+00 -2.33434733E-01 -3.03865269E-01 -1.94338735E-02
  1.60242190E-02 -1.98586029E-02  5.44509918E-04  3.14908590E-04 -2.98393833E-05
 -3.43461417E-03 -2.48189073E-03  7.78901516E-04  2.16724898E-03  1.04241288E-03
  6.01881120E-04  2.19433578E-04 -1.56250544E-04  6.63482300E-05 -1.57312574E-04
 -5.87733419E-05  1.64876522E-04 -8.00414737E-04  4.21625964E-04  9.19350243E-04
  9.04432639E-04 -1.46218596E-05  1.63421693E-04  9.31525309E-05 -4.76709571E-04
  8.97618768E-05 -3.75775129E-04  2.08231006E-04 -2.78436849E-04 -1.66922587E-03
 -3.11715915E-03  2.03322708E-04  9.17717205E-04 -3.78145769E-04 -1.99680181E-04
 -1.52469717E-03 -1.90851300E-03 -1.03761707E-03  6.87362280E-05  3.17057560E-04
  0.00000000E+00  0.00000000E+00  0.00000000E+00  1.28899329E-04  0.00000000E+00
  0.00000000E+00  2.78436849E-04  1.66922587E-03  3.11715915E-03  2.03322708E-04
 -9.17717205E-04  3.78145769E-04  1.99680181E-04  1.52469717E-03  1.90851300E-03
 -1.03761707E-03 -6.87362280E-05 -3.17057560E-04  2.33434733E-01  3.03865269E-01
  1.94338735E-02 -1.60242190E-02  1.98586029E-02  5.44509918E-04  3.14908590E-04
  2.98393833E-05 -3.43461417E-03 -2.48189073E-03 -7.78901516E-04  2.16724898E-03
  1.04241288E-03 -6.01881120E-04 -2.19433578E-04 -1.56250544E-04  6.63482300E-05
  1.57312574E-04  5.87733419E-05 -1.64876522E-04 -8.00414737E-04  4.21625964E-04
 -9.19350243E-04 -9.04432639E-04  1.46218596E-05  1.63421693E-04  9.31525309E-05
  4.76709571E-04 -8.97618768E-05 -3.75775129E-04  2.08231006E-04  0.00000000E+00
  0.00000000E+00  0.00000000E+00  0.00000000E+00  0.00000000E+00 -1.98260217E-04
  0.00000000E+00  0.00000000E+00 -2.16277451E-03  0.00000000E+00  0.00000000E+00
  3.19114155E-03  0.00000000E+00  0.00000000E+00  0.00000000E+00  3.82287734E-05
  0.00000000E+00  0.00000000E+00  2.74543744E-05  0.00000000E+00  5.04891534E-04
  0.00000000E+00  0.00000000E+00  2.96696788E-04  0.00000000E+00  1.27005959E-04
  0.00000000E+00  0.00000000E+00  2.73803388E-04  1.38202596E-04  0.00000000E+00
 -2.33434733E-01 -3.03865269E-01 -1.94338735E-02  1.60242190E-02 -1.98586029E-02
  5.44509918E-04 -3.14908590E-04 -2.98393833E-05 -3.43461417E-03  2.48189073E-03
  7.78901516E-04  2.16724898E-03 -1.04241288E-03  6.01881120E-04  2.19433578E-04
 -1.56250544E-04 -6.63482300E-05 -1.57312574E-04  5.87733419E-05  1.64876522E-04
 -8.00414737E-04 -4.21625964E-04  9.19350243E-04 -9.04432639E-04 -1.46218596E-05
  1.63421693E-04 -9.31525309E-05 -4.76709571E-04 -8.97618768E-05 -3.75775129E-04
 -2.08231006E-04 -1.99680181E-04 -1.52469717E-03 -1.90851300E-03 -1.03761707E-03
 -6.87362280E-05  3.17057560E-04 -2.78436849E-04 -1.66922587E-03 -3.11715915E-03
  2.03322708E-04 -9.17717205E-04 -3.78145769E-04  0.00000000E+00  0.00000000E+00
  0.00000000E+00  1.28899329E-04  0.00000000E+00  0.00000000E+00  2.78436849E-04
  1.66922587E-03  3.11715915E-03  2.03322708E-04  9.17717205E-04  3.78145769E-04
  1.99680181E-04  1.52469717E-03  1.90851300E-03 -1.03761707E-03  6.87362280E-05
 -3.17057560E-04 -1.11125762E-02 -1.44635920E-02  2.33988516E-04 -3.16518739E-03
 -5.55437506E-03  2.44574771E-04  0.00000000E+00  1.72163987E-04 -4.41081366E-04
  0.00000000E+00 -1.41659292E-03 -1.15558188E-03  0.00000000E+00 -5.46372781E-04
 -1.13156194E-05  1.88025547E-06  0.00000000E+00  4.22555487E-05  0.00000000E+00
  2.09581823E-05 -5.61667512E-04  0.00000000E+00  1.05957315E-03  0.00000000E+00
  3.38127262E-04 -1.59974601E-05  0.00000000E+00  4.85404122E-04  0.00000000E+00
  3.49869244E-04  0.00000000E+00 -1.11125762E-02 -1.44635920E-02  2.33988516E-04
 -3.16518739E-03 -5.55437506E-03 -2.44574771E-04  0.00000000E+00  1.72163987E-04
  4.41081366E-04  0.00000000E+00 -1.41659292E-03  1.15558188E-03  0.00000000E+00
 -5.46372781E-04 -1.13156194E-05 -1.88025547E-06  0.00000000E+00  4.22555487E-05
  0.00000000E+00  2.09581823E-05  5.61667512E-04  0.00000000E+00  1.05957315E-03
  0.00000000E+00  3.38127262E-04  1.59974601E-05  0.00000000E+00  4.85404122E-04
  0.00000000E+00 -3.49869244E-04  0.00000000E+00  2.33497500E-01  3.04078775E-01
  1.73731591E-02 -8.99210762E-03  1.27297053E-02  1.77195877E-04 -1.85735527E-04
  6.31871387E-06 -8.83243549E-04  8.15152920E-04 -3.86423182E-04  4.55632092E-04
  5.48002831E-05  1.11348476E-04 -1.73695146E-04 -1.20735904E-04 -1.01758788E-04
 -1.32450769E-05 -1.00764420E-04 -3.44223014E-04 -4.61455729E-04 -2.24222146E-04
  1.85492310E-05  3.04950998E-04  5.08379249E-05  1.54185155E-04 -1.25552626E-04
  5.89986166E-04  4.36517834E-05 -3.01130743E-04 -2.77132975E-04 -1.86087793E-03
 -2.42793807E-03  9.82058951E-04 -3.43403956E-03 -4.79113908E-03  0.00000000E+00
  1.80998707E-04 -3.48565757E-04  0.00000000E+00  3.25762018E-04  1.37649305E-03
  0.00000000E+00 -3.31126939E-03 -3.22163450E-03 -9.98602573E-06  0.00000000E+00
 -4.60314802E-05  6.39105075E-05  0.00000000E+00 -2.60399446E-04  0.00000000E+00
  4.73411273E-04 -7.70283665E-04  0.00000000E+00 -2.75037042E-04  0.00000000E+00
 -7.57800415E-05  4.14538158E-04  0.00000000E+00  0.00000000E+00 -1.76531424E-04
  2.33497500E-01  3.04078775E-01  1.73731591E-02 -8.99210762E-03  1.27297053E-02
 -1.77195877E-04 -1.85735527E-04  6.31871387E-06  8.83243549E-04  8.15152920E-04
 -3.86423182E-04 -4.55632092E-04  5.48002831E-05  1.11348476E-04 -1.73695146E-04
  1.20735904E-04 -1.01758788E-04 -1.32450769E-05  1.00764420E-04 -3.44223014E-04
  4.61455729E-04 -2.24222146E-04  1.85492310E-05 -3.04950998E-04  5.08379249E-05
 -1.54185155E-04 -1.25552626E-04  5.89986166E-04 -4.36517834E-05  3.01130743E-04
 -2.77132975E-04 -2.15913710E-04 -1.96203062E-03 -2.25204723E-03 -3.35398400E-05
  1.05978493E-03 -3.99394256E-04 -2.28071162E-04 -1.81054998E-03 -1.95197585E-03
 -1.06577234E-03  3.36151778E-07  3.06859633E-04 -9.24692664E-05  3.56282137E-04
  3.16346234E-03  0.00000000E+00 -1.86593976E-04  6.79424763E-05 -2.15913710E-04
 -1.96203062E-03 -2.25204723E-03  3.35398400E-05  1.05978493E-03 -3.99394256E-04
 -2.28071162E-04 -1.81054998E-03 -1.95197585E-03  1.06577234E-03  3.36151778E-07
  3.06859633E-04  2.33497500E-01  3.04078775E-01  1.73731591E-02 -8.99210762E-03
  1.27297053E-02  1.77195877E-04  1.85735527E-04  6.31871387E-06 -8.83243549E-04
 -8.15152920E-04 -3.86423182E-04  4.55632092E-04 -5.48002831E-05  1.11348476E-04
 -1.73695146E-04 -1.20735904E-04  1.01758788E-04 -1.32450769E-05  1.00764420E-04
 -3.44223014E-04 -4.61455729E-04  2.24222146E-04  1.85492310E-05 -3.04950998E-04
  5.08379249E-05  1.54185155E-04  1.25552626E-04  5.89986166E-04 -4.36517834E-05
 -3.01130743E-04  2.77132975E-04 -1.86087793E-03 -2.42793807E-03  9.82058951E-04
 -3.43403956E-03 -4.79113908E-03  0.00000000E+00 -1.80998707E-04 -3.48565757E-04
  0.00000000E+00 -3.25762018E-04  1.37649305E-03  0.00000000E+00  3.31126939E-03
 -3.22163450E-03 -9.98602573E-06  0.00000000E+00  4.60314802E-05  6.39105075E-05
  0.00000000E+00 -2.60399446E-04  0.00000000E+00 -4.73411273E-04 -7.70283665E-04
  0.00000000E+00 -2.75037042E-04  0.00000000E+00  7.57800415E-05  4.14538158E-04
  0.00000000E+00  0.00000000E+00  1.76531424E-04  2.33497500E-01  3.04078775E-01
  1.73731591E-02 -8.99210762E-03  1.27297053E-02 -1.77195877E-04  1.85735527E-04
  6.31871387E-06  8.83243549E-04 -8.15152920E-04 -3.86423182E-04 -4.55632092E-04
 -5.48002831E-05  1.11348476E-04 -1.73695146E-04  1.20735904E-04  1.01758788E-04
 -1.32450769E-05 -1.00764420E-04 -3.44223014E-04  4.61455729E-04  2.24222146E-04
  1.85492310E-05  3.04950998E-04  5.08379249E-05 -1.54185155E-04  1.25552626E-04
  5.89986166E-04  4.36517834E-05  3.01130743E-04  2.77132975E-04 -2.28071162E-04
 -1.81054998E-03 -1.95197585E-03 -1.06577234E-03 -3.36151778E-07  3.06859633E-04
 -2.15913710E-04 -1.96203062E-03 -2.25204723E-03 -3.35398400E-05 -1.05978493E-03
 -3.99394256E-04 -9.24692664E-05  3.56282137E-04  3.16346234E-03  0.00000000E+00
  1.86593976E-04  6.79424763E-05 -2.15913710E-04 -1.96203062E-03 -2.25204723E-03
  3.35398400E-05 -1.05978493E-03 -3.99394256E-04 -2.28071162E-04 -1.81054998E-03
 -1.95197585E-03  1.06577234E-03 -3.36151778E-07  3.06859633E-04 -4.49479564E-02
 -9.42618245E-02  1.37439099E-01  1.49304149E-01 -2.21622140E-02 -4.02432814E-02
  0.00000000E+00  4.68741780E-02 -2.00718674E-02  0.00000000E+00  3.70564031E-02
 -1.84035809E-04  0.00000000E+00 -9.09739316E-03 -1.48497826E-03 -5.39640235E-04
  0.00000000E+00  1.69187955E-03  0.00000000E+00  2.27128307E-03 -1.09328527E-03
  0.00000000E+00  9.84158953E-05  0.00000000E+00 -9.59964000E-04  8.79095917E-04
  0.00000000E+00 -1.18827329E-03  0.00000000E+00 -1.62424111E-03  0.00000000E+00
 -4.49479564E-02 -9.42618245E-02  1.37439099E-01  1.49304149E-01 -2.21622140E-02
  4.02432814E-02  0.00000000E+00  4.68741780E-02  2.00718674E-02  0.00000000E+00
  3.70564031E-02  1.84035809E-04  0.00000000E+00 -9.09739316E-03 -1.48497826E-03
  5.39640235E-04  0.00000000E+00  1.69187955E-03  0.00000000E+00  2.27128307E-03
  1.09328527E-03  0.00000000E+00  9.84158953E-05  0.00000000E+00 -9.59964000E-04
 -8.79095917E-04  0.00000000E+00 -1.18827329E-03  0.00000000E+00  1.62424111E-03
  0.00000000E+00 -2.98266018E-02 -6.26813313E-02  9.46854798E-02  8.61076936E-02
  2.85404117E-02  3.07294577E-02 -2.99053136E-02 -5.77625766E-04  1.94890385E-02
 -1.86171068E-02  4.86899358E-04  5.68344860E-03 -7.69106526E-03 -2.13169554E-04
 -1.47884838E-03  2.89324135E-04  5.91688239E-04 -1.21094266E-04 -2.53252510E-03
 -1.41164104E-03  3.20882892E-04  7.23085019E-04  4.98470644E-04 -3.94832920E-03
  2.04209646E-04  1.65027221E-04  7.20434296E-05  1.08998215E-03  2.71829191E-04
 -8.00674715E-04 -7.39930927E-04 -3.56843054E-02 -7.48643443E-02  1.07161721E-01
  1.31853142E-01 -7.04023997E-03  0.00000000E+00 -1.97050946E-02 -4.02076365E-02
  0.00000000E+00 -1.56893795E-02 -3.20888699E-02  0.00000000E+00  3.45071629E-04
  2.00619623E-03  8.30917958E-04  0.00000000E+00  7.37029470E-04 -2.00156981E-04
  0.00000000E+00  6.19690128E-03  0.00000000E+00  3.39333993E-03 -4.28180047E-04
  0.00000000E+00  3.28130599E-04  0.00000000E+00  7.50385123E-04 -1.34014680E-03
  0.00000000E+00  0.00000000E+00  9.02095554E-04 -2.98266018E-02 -6.26813313E-02
  9.46854798E-02  8.61076936E-02  2.85404117E-02 -3.07294577E-02 -2.99053136E-02
 -5.77625766E-04 -1.94890385E-02 -1.86171068E-02  4.86899358E-04 -5.68344860E-03
 -7.69106526E-03 -2.13169554E-04 -1.47884838E-03 -2.89324135E-04  5.91688239E-04
 -1.21094266E-04  2.53252510E-03 -1.41164104E-03 -3.20882892E-04  7.23085019E-04
  4.98470644E-04  3.94832920E-03  2.04209646E-04 -1.65027221E-04  7.20434296E-05
  1.08998215E-03 -2.71829191E-04  8.00674715E-04 -7.39930927E-04  1.41439827E-02
  1.57317989E-02  1.16880608E-03  9.42674362E-04 -2.93060935E-03  9.18074181E-04
  1.34988403E-02  1.40779637E-02  2.61403471E-04  2.77200695E-03 -8.57192614E-04
 -7.21624377E-04  1.22472700E-02  8.45291362E-03  2.39951333E-03  0.00000000E+00
 -8.88000421E-04 -2.00120296E-03  1.41439827E-02  1.57317989E-02  1.16880608E-03
 -9.42674362E-04 -2.93060935E-03  9.18074181E-04  1.34988403E-02  1.40779637E-02
  2.61403471E-04 -2.77200695E-03 -8.57192614E-04 -7.21624377E-04 -2.98266018E-02
 -6.26813313E-02  9.46854798E-02  8.61076936E-02  2.85404117E-02  3.07294577E-02
  2.99053136E-02 -5.77625766E-04  1.94890385E-02  1.86171068E-02  4.86899358E-04
  5.68344860E-03  7.69106526E-03 -2.13169554E-04 -1.47884838E-03  2.89324135E-04
 -5.91688239E-04 -1.21094266E-04  2.53252510E-03 -1.41164104E-03  3.20882892E-04
 -7.23085019E-04  4.98470644E-04  3.94832920E-03  2.04209646E-04  1.65027221E-04
 -7.20434296E-05  1.08998215E-03 -2.71829191E-04 -8.00674715E-04  7.39930927E-04
 -3.56843054E-02 -7.48643443E-02  1.07161721E-01  1.31853142E-01 -7.04023997E-03
  0.00000000E+00  1.97050946E-02 -4.02076365E-02  0.00000000E+00  1.56893795E-02
 -3.20888699E-02  0.00000000E+00 -3.45071629E-04  2.00619623E-03  8.30917958E-04
  0.00000000E+00 -7.37029470E-04 -2.00156981E-04  0.00000000E+00  6.19690128E-03
  0.00000000E+00 -3.39333993E-03 -4.28180047E-04  0.00000000E+00  3.28130599E-04
  0.00000000E+00 -7.50385123E-04 -1.34014680E-03  0.00000000E+00  0.00000000E+00
 -9.02095554E-04 -2.98266018E-02 -6.26813313E-02  9.46854798E-02  8.61076936E-02
  2.85404117E-02 -3.07294577E-02  2.99053136E-02 -5.77625766E-04 -1.94890385E-02
  1.86171068E-02  4.86899358E-04 -5.68344860E-03  7.69106526E-03 -2.13169554E-04
 -1.47884838E-03 -2.89324135E-04 -5.91688239E-04 -1.21094266E-04 -2.53252510E-03
 -1.41164104E-03 -3.20882892E-04 -7.23085019E-04  4.98470644E-04 -3.94832920E-03
  2.04209646E-04 -1.65027221E-04 -7.20434296E-05  1.08998215E-03  2.71829191E-04
  8.00674715E-04  7.39930927E-04  1.34988403E-02  1.40779637E-02  2.61403471E-04
  2.77200695E-03  8.57192614E-04 -7.21624377E-04  1.41439827E-02  1.57317989E-02
  1.16880608E-03  9.42674362E-04  2.93060935E-03  9.18074181E-04  1.22472700E-02
  8.45291362E-03  2.39951333E-03  0.00000000E+00  8.88000421E-04 -2.00120296E-03
  1.41439827E-02  1.57317989E-02  1.16880608E-03 -9.42674362E-04  2.93060935E-03
  9.18074181E-04  1.34988403E-02  1.40779637E-02  2.61403471E-04 -2.77200695E-03
  8.57192614E-04 -7.21624377E-04  0.00000000E+00  0.00000000E+00  0.00000000E+00
  0.00000000E+00  0.00000000E+00  0.00000000E+00  7.37478598E-02  0.00000000E+00
  0.00000000E+00  4.47254991E-02  0.00000000E+00  0.00000000E+00  1.18594250E-02
  0.00000000E+00  0.00000000E+00  0.00000000E+00  5.65594225E-03  0.00000000E+00
 -1.05317529E-03  0.00000000E+00  0.00000000E+00  7.08119017E-03  0.00000000E+00
 -2.02135693E-03  0.00000000E+00  0.00000000E+00  6.12889544E-04  0.00000000E+00
 -3.96053889E-04  0.00000000E+00  5.69363029E-04  0.00000000E+00  0.00000000E+00
  0.00000000E+00  0.00000000E+00  0.00000000E+00  0.00000000E+00  7.37478598E-02
  0.00000000E+00  0.00000000E+00  4.47254991E-02  0.00000000E+00  0.00000000E+00
  1.18594250E-02  0.00000000E+00  0.00000000E+00  0.00000000E+00  5.65594225E-03
  0.00000000E+00  1.05317529E-03  0.00000000E+00  0.00000000E+00  7.08119017E-03
  0.00000000E+00  2.02135693E-03  0.00000000E+00  0.00000000E+00  6.12889544E-04
  0.00000000E+00  3.96053889E-04  0.00000000E+00  5.69363029E-04 -4.14384990E-02
 -8.78325800E-02  1.33205813E-01  1.46658678E-01  7.43968211E-03  3.44839926E-02
  5.14129566E-03  7.10499630E-03  2.76373969E-02 -2.41782906E-03  6.33803760E-03
  1.66648619E-03  1.32553085E-03  2.11624279E-03 -7.16541781E-04  8.83322094E-04
 -2.94863340E-04  1.85844275E-03 -7.55456445E-04 -5.87724808E-05  2.13020868E-03
  2.36349253E-03  5.09426749E-03 -3.98919136E-03 -3.11641755E-05  7.66107556E-04
 -9.28269578E-04  2.15643943E-03  4.90029743E-04 -2.97252937E-04 -8.61828280E-04
 -3.75438432E-02 -7.94150916E-02  1.18850383E-01  1.35193774E-01  2.57203722E-02
  0.00000000E+00  4.31904324E-02 -4.11781467E-02  0.00000000E+00  2.67470951E-02
 -3.01784844E-02  0.00000000E+00  8.42085362E-03 -1.10194236E-02  2.80464740E-03
  0.00000000E+00 -1.87516593E-03  3.59530963E-03  0.00000000E+00  5.96631911E-03
  0.00000000E+00 -2.05802401E-03  2.89843459E-03  0.00000000E+00  1.88947806E-04
  0.00000000E+00  1.54785784E-03 -1.71612720E-03  0.00000000E+00  0.00000000E+00
  1.12597191E-03 -4.14384990E-02 -8.78325800E-02  1.33205813E-01  1.46658678E-01
  7.43968211E-03 -3.44839926E-02  5.14129566E-03  7.10499630E-03 -2.76373969E-02
 -2.41782906E-03  6.33803760E-03 -1.66648619E-03  1.32553085E-03  2.11624279E-03
 -7.16541781E-04 -8.83322094E-04 -2.94863340E-04  1.85844275E-03  7.55456445E-04
 -5.87724808E-05 -2.13020868E-03  2.36349253E-03  5.09426749E-03  3.98919136E-03
 -3.11641755E-05 -7.66107556E-04 -9.28269578E-04  2.15643943E-03 -4.90029743E-04
  2.97252937E-04 -8.61828280E-04  3.67302753E-02  4.66943457E-02  5.41638348E-03
  1.45212258E-03 -6.42120005E-03  2.86640231E-03  2.37934016E-02  2.58782289E-02
  5.49509394E-03  4.19867676E-03  5.88726918E-04 -9.43326075E-04  2.42659242E-02
  2.54149453E-02  5.28881809E-03  0.00000000E+00 -3.50849623E-04 -4.42275583E-03
  3.67302753E-02  4.66943457E-02  5.41638348E-03 -1.45212258E-03 -6.42120005E-03
  2.86640231E-03  2.37934016E-02  2.58782289E-02  5.49509394E-03 -4.19867676E-03
  5.88726918E-04 -9.43326075E-04  4.14384990E-02  8.78325800E-02 -1.33205813E-01
 -1.46658678E-01 -7.43968211E-03 -3.44839926E-02  5.14129566E-03 -7.10499630E-03
 -2.76373969E-02 -2.41782906E-03 -6.33803760E-03 -1.66648619E-03  1.32553085E-03
 -2.11624279E-03  7.16541781E-04 -8.83322094E-04 -2.94863340E-04 -1.85844275E-03
 -7.55456445E-04  5.87724808E-05 -2.13020868E-03  2.36349253E-03 -5.09426749E-03
 -3.98919136E-03  3.11641755E-05 -7.66107556E-04 -9.28269578E-04 -2.15643943E-03
  4.90029743E-04  2.97252937E-04 -8.61828280E-04  3.75438432E-02  7.94150916E-02
 -1.18850383E-01 -1.35193774E-01 -2.57203722E-02  0.00000000E+00  4.31904324E-02
  4.11781467E-02  0.00000000E+00  2.67470951E-02  3.01784844E-02  0.00000000E+00
  8.42085362E-03  1.10194236E-02 -2.80464740E-03  0.00000000E+00 -1.87516593E-03
 -3.59530963E-03  0.00000000E+00 -5.96631911E-03  0.00000000E+00 -2.05802401E-03
 -2.89843459E-03  0.00000000E+00 -1.88947806E-04  0.00000000E+00  1.54785784E-03
  1.71612720E-03  0.00000000E+00  0.00000000E+00  1.12597191E-03  4.14384990E-02
  8.78325800E-02 -1.33205813E-01 -1.46658678E-01 -7.43968211E-03  3.44839926E-02
  5.14129566E-03 -7.10499630E-03  2.76373969E-02 -2.41782906E-03 -6.33803760E-03
  1.66648619E-03  1.32553085E-03 -2.11624279E-03  7.16541781E-04  8.83322094E-04
 -2.94863340E-04 -1.85844275E-03  7.55456445E-04  5.87724808E-05  2.13020868E-03
  2.36349253E-03 -5.09426749E-03  3.98919136E-03  3.11641755E-05  7.66107556E-04
 -9.28269578E-04 -2.15643943E-03 -4.90029743E-04 -2.97252937E-04 -8.61828280E-04
 -2.37934016E-02 -2.58782289E-02 -5.49509394E-03 -4.19867676E-03  5.88726918E-04
  9.43326075E-04 -3.67302753E-02 -4.66943457E-02 -5.41638348E-03 -1.45212258E-03
 -6.42120005E-03 -2.86640231E-03 -2.42659242E-02 -2.54149453E-02 -5.28881809E-03
  0.00000000E+00 -3.50849623E-04  4.42275583E-03 -3.67302753E-02 -4.66943457E-02
 -5.41638348E-03  1.45212258E-03 -6.42120005E-03 -2.86640231E-03 -2.37934016E-02
 -2.58782289E-02 -5.49509394E-03  4.19867676E-03  5.88726918E-04  9.43326075E-04
  3.36094788E-02  7.12792347E-02 -1.05454094E-01 -1.34127977E-01  1.15690779E-02
 -5.43190003E-02  0.00000000E+00 -4.56334647E-02 -2.41434326E-02  0.00000000E+00
 -3.09725737E-02 -1.42773896E-02  0.00000000E+00  2.00473310E-03 -7.09339577E-04
 -4.08757065E-03  0.00000000E+00  3.75945084E-03  0.00000000E+00 -1.68992290E-03
 -4.32478855E-03  0.00000000E+00  7.65042850E-04  0.00000000E+00  3.98964024E-04
 -9.07181035E-04  0.00000000E+00  1.09665576E-03  0.00000000E+00  1.31903564E-03
  0.00000000E+00 -3.36094788E-02 -7.12792347E-02  1.05454094E-01  1.34127977E-01
 -1.15690779E-02 -5.43190003E-02  0.00000000E+00  4.56334647E-02 -2.41434326E-02
  0.00000000E+00  3.09725737E-02 -1.42773896E-02  0.00000000E+00 -2.00473310E-03
  7.09339577E-04 -4.08757065E-03  0.00000000E+00 -3.75945084E-03  0.00000000E+00
  1.68992290E-03 -4.32478855E-03  0.00000000E+00 -7.65042850E-04  0.00000000E+00
 -3.98964024E-04 -9.07181035E-04  0.00000000E+00 -1.09665576E-03  0.00000000E+00
  1.31903564E-03  0.00000000E+00 -4.33143827E-02 -9.19040241E-02  1.39576880E-01
  1.58646163E-01  2.01736637E-02 -9.06965419E-03 -3.33272307E-02 -5.54120892E-03
  1.03005963E-03 -2.86476013E-02 -3.59997743E-03 -2.73066829E-03 -5.44182207E-03
 -5.57878252E-05 -1.05629250E-03 -6.69979771E-04  9.17506226E-04 -2.23306957E-03
 -6.81473251E-04 -7.72711282E-05  2.49893109E-03  2.02502742E-03 -5.95286341E-03
 -4.19840126E-03  4.53060423E-04  1.33899963E-03 -4.48315077E-04  2.39880034E-03
 -1.27907310E-04 -1.04320102E-03  1.28373806E-04  0.00000000E+00  0.00000000E+00
  0.00000000E+00  0.00000000E+00  0.00000000E+00 -6.50120426E-02  0.00000000E+00
  0.00000000E+00 -4.24340560E-02  0.00000000E+00  0.00000000E+00 -9.53481892E-03
  0.00000000E+00  0.00000000E+00  0.00000000E+00  5.50652020E-03  0.00000000E+00
  0.00000000E+00  5.83266580E-04  0.00000000E+00  5.48724736E-03  0.00000000E+00
  0.00000000E+00  1.91852102E-03  0.00000000E+00 -8.70095032E-04  0.00000000E+00
  0.00000000E+00 -8.14880631E-04  4.21763640E-04  0.00000000E+00  4.33143827E-02
  9.19040241E-02 -1.39576880E-01 -1.58646163E-01 -2.01736637E-02 -9.06965419E-03
  3.33272307E-02  5.54120892E-03  1.03005963E-03  2.86476013E-02  3.59997743E-03
 -2.73066829E-03  5.44182207E-03  5.57878252E-05  1.05629250E-03 -6.69979771E-04
 -9.17506226E-04  2.23306957E-03 -6.81473251E-04  7.72711282E-05  2.49893109E-03
 -2.02502742E-03  5.95286341E-03 -4.19840126E-03 -4.53060423E-04  1.33899963E-03
  4.48315077E-04 -2.39880034E-03 -1.27907310E-04 -1.04320102E-03 -1.28373806E-04
  2.62384641E-02  2.92987971E-02  7.16321817E-03 -7.59798021E-04 -4.48215330E-03
  1.43975304E-03  4.04665345E-02  5.14356336E-02  4.43734734E-03  7.11390045E-03
 -1.37205534E-03 -2.56517912E-03  0.00000000E+00  0.00000000E+00  0.00000000E+00
 -1.51413339E-03  0.00000000E+00  0.00000000E+00 -2.62384641E-02 -2.92987971E-02
 -7.16321817E-03 -7.59798021E-04  4.48215330E-03 -1.43975304E-03 -4.04665345E-02
 -5.14356336E-02 -4.43734734E-03  7.11390045E-03  1.37205534E-03  2.56517912E-03
 -4.33143827E-02 -9.19040241E-02  1.39576880E-01  1.58646163E-01  2.01736637E-02
 -9.06965419E-03  3.33272307E-02 -5.54120892E-03  1.03005963E-03  2.86476013E-02
 -3.59997743E-03 -2.73066829E-03  5.44182207E-03 -5.57878252E-05 -1.05629250E-03
 -6.69979771E-04 -9.17506226E-04 -2.23306957E-03  6.81473251E-04 -7.72711282E-05
  2.49893109E-03 -2.02502742E-03 -5.95286341E-03  4.19840126E-03  4.53060423E-04
  1.33899963E-03  4.48315077E-04  2.39880034E-03  1.27907310E-04 -1.04320102E-03
 -1.28373806E-04  0.00000000E+00  0.00000000E+00  0.00000000E+00  0.00000000E+00
  0.00000000E+00 -6.50120426E-02  0.00000000E+00  0.00000000E+00 -4.24340560E-02
  0.00000000E+00  0.00000000E+00 -9.53481892E-03  0.00000000E+00  0.00000000E+00
  0.00000000E+00  5.50652020E-03  0.00000000E+00  0.00000000E+00 -5.83266580E-04
  0.00000000E+00  5.48724736E-03  0.00000000E+00  0.00000000E+00 -1.91852102E-03
  0.00000000E+00 -8.70095032E-04  0.00000000E+00  0.00000000E+00  8.14880631E-04
  4.21763640E-04  0.00000000E+00  4.33143827E-02  9.19040241E-02 -1.39576880E-01
 -1.58646163E-01 -2.01736637E-02 -9.06965419E-03 -3.33272307E-02  5.54120892E-03
  1.03005963E-03 -2.86476013E-02  3.59997743E-03 -2.73066829E-03 -5.44182207E-03
  5.57878252E-05  1.05629250E-03 -6.69979771E-04  9.17506226E-04  2.23306957E-03
  6.81473251E-04  7.72711282E-05  2.49893109E-03  2.02502742E-03  5.95286341E-03
  4.19840126E-03 -4.53060423E-04  1.33899963E-03 -4.48315077E-04 -2.39880034E-03
  1.27907310E-04 -1.04320102E-03  1.28373806E-04  4.04665345E-02  5.14356336E-02
  4.43734734E-03  7.11390045E-03  1.37205534E-03 -2.56517912E-03  2.62384641E-02
  2.92987971E-02  7.16321817E-03 -7.59798021E-04  4.48215330E-03  1.43975304E-03
  0.00000000E+00  0.00000000E+00  0.00000000E+00 -1.51413339E-03  0.00000000E+00
  0.00000000E+00 -2.62384641E-02 -2.92987971E-02 -7.16321817E-03 -7.59798021E-04
 -4.48215330E-03 -1.43975304E-03 -4.04665345E-02 -5.14356336E-02 -4.43734734E-03
  7.11390045E-03 -1.37205534E-03  2.56517912E-03  5.06245322E-02  1.07726245E-01
 -1.65531391E-01 -1.83133717E-01 -1.43270723E-02  7.37265867E-02  0.00000000E+00
  8.13442540E-03  4.08838013E-02  0.00000000E+00  2.97557937E-03  8.38746264E-03
  0.00000000E+00  8.91964770E-03  5.89237656E-03 -1.73285963E-03  0.00000000E+00
 -4.76931364E-03  0.00000000E+00  6.23177988E-03 -1.06895702E-03  0.00000000E+00
 -3.98654043E-03  0.00000000E+00  1.54466049E-03 -1.34901995E-03  0.00000000E+00
  1.39121985E-03  0.00000000E+00  2.36302191E-03  0.00000000E+00  5.06245322E-02
  1.07726245E-01 -1.65531391E-01 -1.83133717E-01 -1.43270723E-02 -7.37265867E-02
  0.00000000E+00  8.13442540E-03 -4.08838013E-02  0.00000000E+00  2.97557937E-03
 -8.38746264E-03  0.00000000E+00  8.91964770E-03  5.89237656E-03  1.73285963E-03
  0.00000000E+00 -4.76931364E-03  0.00000000E+00  6.23177988E-03  1.06895702E-03
  0.00000000E+00 -3.98654043E-03  0.00000000E+00  1.54466049E-03  1.34901995E-03
  0.00000000E+00  1.39121985E-03  0.00000000E+00 -2.36302191E-03  0.00000000E+00
 -3.73233997E-03 -7.95477210E-03  1.21712172E-02  1.39949327E-02  1.78022801E-02
  4.27939412E-03  1.79261176E-02  5.65134565E-02  2.66767099E-03  1.13619248E-02
  4.03048724E-02  6.03083717E-03  3.59360343E-03  1.31305539E-02  5.46680719E-04
  3.85502139E-03 -3.32118638E-03  1.65862076E-03  9.60196622E-04  1.06712442E-03
  5.17509492E-03 -4.72048203E-03  9.17885270E-05  1.62684443E-03 -6.60076618E-04
  3.84445882E-05 -3.14321449E-04  2.58446746E-04 -1.02153992E-03  5.00036860E-05
  3.68327996E-04 -5.30665183E-02 -1.12940473E-01  1.72097256E-01  2.18477026E-01
 -2.73719842E-03  0.00000000E+00 -1.73402195E-02  3.46533804E-02  0.00000000E+00
 -1.78455196E-02  1.59946477E-02  0.00000000E+00 -2.48954692E-03  2.38288177E-02
 -1.35761909E-03  0.00000000E+00 -3.77977512E-04 -1.94405485E-03  0.00000000E+00
 -4.71857178E-03  0.00000000E+00 -3.12590631E-03 -2.56011448E-03  0.00000000E+00
  2.30677191E-03  0.00000000E+00  2.57391109E-03 -2.12924375E-03  0.00000000E+00
  0.00000000E+00  2.21045439E-03 -3.73233997E-03 -7.95477210E-03  1.21712172E-02
  1.39949327E-02  1.78022801E-02 -4.27939412E-03  1.79261176E-02  5.65134565E-02
 -2.66767099E-03  1.13619248E-02  4.03048724E-02 -6.03083717E-03  3.59360343E-03
  1.31305539E-02  5.46680719E-04 -3.85502139E-03 -3.32118638E-03  1.65862076E-03
 -9.60196622E-04  1.06712442E-03 -5.17509492E-03 -4.72048203E-03  9.17885270E-05
 -1.62684443E-03 -6.60076618E-04 -3.84445882E-05 -3.14321449E-04  2.58446746E-04
  1.02153992E-03 -5.00036860E-05  3.68327996E-04  1.97792358E-03  6.71507944E-04
 -7.67764372E-04 -2.46172425E-05  5.28955308E-04  1.91971666E-03  8.15313882E-03
  1.00535580E-02  4.71484452E-04  1.72900998E-03  4.20942306E-04  1.17710184E-03
  5.46440349E-02  6.64790580E-02  4.20528148E-03  0.00000000E+00 -4.50793979E-03
 -7.80248328E-03  1.97792358E-03  6.71507944E-04 -7.67764372E-04  2.46172425E-05
  5.28955308E-04  1.91971666E-03  8.15313882E-03  1.00535580E-02  4.71484452E-04
 -1.72900998E-03  4.20942306E-04  1.17710184E-03 -3.73233997E-03 -7.95477210E-03
  1.21712172E-02  1.39949327E-02  1.78022801E-02  4.27939412E-03 -1.79261176E-02
  5.65134565E-02  2.66767099E-03 -1.13619248E-02  4.03048724E-02  6.03083717E-03
 -3.59360343E-03  1.31305539E-02  5.46680719E-04  3.85502139E-03  3.32118638E-03
  1.65862076E-03 -9.60196622E-04  1.06712442E-03  5.17509492E-03  4.72048203E-03
  9.17885270E-05 -1.62684443E-03 -6.60076618E-04  3.84445882E-05  3.14321449E-04
  2.58446746E-04  1.02153992E-03  5.00036860E-05 -3.68327996E-04 -5.30665183E-02
 -1.12940473E-01  1.72097256E-01  2.18477026E-01 -2.73719842E-03  0.00000000E+00
  1.73402195E-02  3.46533804E-02  0.00000000E+00  1.78455196E-02  1.59946477E-02
  0.00000000E+00  2.48954692E-03  2.38288177E-02 -1.35761909E-03  0.00000000E+00
  3.77977512E-04 -1.94405485E-03  0.00000000E+00 -4.71857178E-03  0.00000000E+00
  3.12590631E-03 -2.56011448E-03  0.00000000E+00  2.30677191E-03  0.00000000E+00
 -2.57391109E-03 -2.12924375E-03  0.00000000E+00  0.00000000E+00 -2.21045439E-03
 -3.73233997E-03 -7.95477210E-03  1.21712172E-02  1.39949327E-02  1.78022801E-02
 -4.27939412E-03 -1.79261176E-02  5.65134565E-02 -2.66767099E-03 -1.13619248E-02
  4.03048724E-02 -6.03083717E-03 -3.59360343E-03  1.31305539E-02  5.46680719E-04
 -3.85502139E-03  3.32118638E-03  1.65862076E-03  9.60196622E-04  1.06712442E-03
 -5.17509492E-03  4.72048203E-03  9.17885270E-05  1.62684443E-03 -6.60076618E-04
 -3.84445882E-05  3.14321449E-04  2.58446746E-04 -1.02153992E-03 -5.00036860E-05
 -3.68327996E-04  8.15313882E-03  1.00535580E-02  4.71484452E-04  1.72900998E-03
 -4.20942306E-04  1.17710184E-03  1.97792358E-03  6.71507944E-04 -7.67764372E-04
 -2.46172425E-05 -5.28955308E-04  1.91971666E-03  5.46440349E-02  6.64790580E-02
  4.20528148E-03  0.00000000E+00  4.50793979E-03 -7.80248328E-03  1.97792358E-03
  6.71507944E-04 -7.67764372E-04  2.46172425E-05 -5.28955308E-04  1.91971666E-03
  8.15313882E-03  1.00535580E-02  4.71484452E-04 -1.72900998E-03 -4.20942306E-04
  1.17710184E-03  0.00000000E+00  0.00000000E+00  0.00000000E+00  0.00000000E+00
  0.00000000E+00  0.00000000E+00 -6.26554995E-02  0.00000000E+00  0.00000000E+00
 -2.41532632E-02  0.00000000E+00  0.00000000E+00 -2.76981358E-02  0.00000000E+00
  0.00000000E+00  0.00000000E+00 -4.39293241E-03  0.00000000E+00 -4.56529398E-03
  0.00000000E+00  0.00000000E+00  2.21729221E-03  0.00000000E+00 -5.49486186E-03
  0.00000000E+00  0.00000000E+00  1.06065178E-04  0.00000000E+00 -8.79107528E-04
  0.00000000E+00  7.69247910E-04  0.00000000E+00  0.00000000E+00  0.00000000E+00
  0.00000000E+00  0.00000000E+00  0.00000000E+00  6.26554995E-02  0.00000000E+00
  0.00000000E+00  2.41532632E-02  0.00000000E+00  0.00000000E+00  2.76981358E-02
  0.00000000E+00  0.00000000E+00  0.00000000E+00  4.39293241E-03  0.00000000E+00
 -4.56529398E-03  0.00000000E+00  0.00000000E+00 -2.21729221E-03  0.00000000E+00
 -5.49486186E-03  0.00000000E+00  0.00000000E+00 -1.06065178E-04  0.00000000E+00
 -8.79107528E-04  0.00000000E+00 -7.69247910E-04 -4.94413185E-02 -1.05320027E-01
  1.58185773E-01  2.22477516E-01 -1.96410376E-02 -2.02566195E-02  1.76626147E-02
 -3.41462909E-04  2.42270269E-03 -3.97978452E-03  3.90281619E-04 -1.96526829E-02
  1.71814711E-02  1.04056653E-03 -4.81735925E-04 -1.20662690E-03 -1.01240545E-03
 -1.02171389E-04 -2.14078444E-04  1.51696077E-03  2.45939760E-03  2.81937533E-03
 -7.35524049E-04 -8.72896730E-03  3.35784787E-04  1.73816108E-03 -1.33831715E-03
  2.69777687E-03  2.21567914E-04 -1.42034263E-03 -1.13246276E-03  0.00000000E+00
  0.00000000E+00  0.00000000E+00  0.00000000E+00  0.00000000E+00 -6.30685172E-02
  0.00000000E+00  0.00000000E+00 -3.18902584E-02  0.00000000E+00  0.00000000E+00
 -2.47920905E-02  0.00000000E+00  0.00000000E+00  0.00000000E+00  4.79211625E-03
  0.00000000E+00  0.00000000E+00 -2.99215270E-03  0.00000000E+00 -1.12980942E-03
  0.00000000E+00  0.00000000E+00 -5.06748442E-03  0.00000000E+00 -2.31589848E-04
  0.00000000E+00  0.00000000E+00  3.99059969E-04 -5.87169249E-04  0.00000000E+00
  4.94413185E-02  1.05320027E-01 -1.58185773E-01 -2.22477516E-01  1.96410376E-02
 -2.02566195E-02 -1.76626147E-02  3.41462909E-04  2.42270269E-03  3.97978452E-03
 -3.90281619E-04 -1.96526829E-02 -1.71814711E-02 -1.04056653E-03  4.81735925E-04
 -1.20662690E-03  1.01240545E-03  1.02171389E-04 -2.14078444E-04 -1.51696077E-03
  2.45939760E-03 -2.81937533E-03  7.35524049E-04 -8.72896730E-03 -3.35784787E-04
  1.73816108E-03  1.33831715E-03 -2.69777687E-03  2.21567914E-04 -1.42034263E-03
  1.13246276E-03  5.05482654E-02  6.40092425E-02  1.08853947E-02 -1.75494955E-03
 -7.57519209E-03  3.27130552E-03  5.16091942E-02  6.56955156E-02  9.24985217E-03
  7.98787159E-03  1.66359467E-03 -2.77933802E-03  0.00000000E+00  0.00000000E+00
  0.00000000E+00 -1.42007601E-03  0.00000000E+00  0.00000000E+00 -5.05482654E-02
 -6.40092425E-02 -1.08853947E-02 -1.75494955E-03  7.57519209E-03 -3.27130552E-03
 -5.16091942E-02 -6.56955156E-02 -9.24985217E-03  7.98787159E-03 -1.66359467E-03
  2.77933802E-03  4.94413185E-02  1.05320027E-01 -1.58185773E-01 -2.22477516E-01
  1.96410376E-02  2.02566195E-02  1.76626147E-02  3.41462909E-04 -2.42270269E-03
 -3.97978452E-03 -3.90281619E-04  1.96526829E-02  1.71814711E-02 -1.04056653E-03
  4.81735925E-04  1.20662690E-03 -1.01240545E-03  1.02171389E-04 -2.14078444E-04
 -1.51696077E-03 -2.45939760E-03  2.81937533E-03  7.35524049E-04 -8.72896730E-03
 -3.35784787E-04 -1.73816108E-03 -1.33831715E-03 -2.69777687E-03  2.21567914E-04
  1.42034263E-03 -1.13246276E-03  0.00000000E+00  0.00000000E+00  0.00000000E+00
  0.00000000E+00  0.00000000E+00  6.30685172E-02  0.00000000E+00  0.00000000E+00
  3.18902584E-02  0.00000000E+00  0.00000000E+00  2.47920905E-02  0.00000000E+00
  0.00000000E+00  0.00000000E+00 -4.79211625E-03  0.00000000E+00  0.00000000E+00
 -2.99215270E-03  0.00000000E+00  1.12980942E-03  0.00000000E+00  0.00000000E+00
 -5.06748442E-03  0.00000000E+00  2.31589848E-04  0.00000000E+00  0.00000000E+00
  3.99059969E-04  5.87169249E-04  0.00000000E+00 -4.94413185E-02 -1.05320027E-01
  1.58185773E-01  2.22477516E-01 -1.96410376E-02  2.02566195E-02 -1.76626147E-02
 -3.41462909E-04 -2.42270269E-03  3.97978452E-03  3.90281619E-04  1.96526829E-02
 -1.71814711E-02  1.04056653E-03 -4.81735925E-04  1.20662690E-03  1.01240545E-03
 -1.02171389E-04 -2.14078444E-04  1.51696077E-03 -2.45939760E-03 -2.81937533E-03
 -7.35524049E-04 -8.72896730E-03  3.35784787E-04 -1.73816108E-03  1.33831715E-03
  2.69777687E-03  2.21567914E-04  1.42034263E-03  1.13246276E-03 -5.16091942E-02
 -6.56955156E-02 -9.24985217E-03 -7.98787159E-03  1.66359467E-03  2.77933802E-03
 -5.05482654E-02 -6.40092425E-02 -1.08853947E-02  1.75494955E-03 -7.57519209E-03
 -3.27130552E-03  0.00000000E+00  0.00000000E+00  0.00000000E+00  1.42007601E-03
  0.00000000E+00  0.00000000E+00  5.05482654E-02  6.40092425E-02  1.08853947E-02
  1.75494955E-03  7.57519209E-03  3.27130552E-03  5.16091942E-02  6.56955156E-02
  9.24985217E-03 -7.98787159E-03 -1.66359467E-03 -2.77933802E-03  1.84752053E-02
  3.94529578E-02 -5.75016730E-02 -1.00240632E-01  3.18816707E-03  1.01259664E-01
  0.00000000E+00 -1.73776455E-03  6.26400976E-02  0.00000000E+00 -1.89950005E-02
  9.24147545E-03  0.00000000E+00  4.38536687E-03  4.70997922E-04  2.30522240E-03
  0.00000000E+00 -5.70839775E-03  0.00000000E+00 -5.24293059E-03  3.54302823E-03
  0.00000000E+00 -1.77541614E-03  0.00000000E+00 -3.14324295E-04 -1.25982304E-04
  0.00000000E+00  1.29016044E-03  0.00000000E+00  5.43225699E-04  0.00000000E+00
  1.84752053E-02  3.94529578E-02 -5.75016730E-02 -1.00240632E-01  3.18816707E-03
 -1.01259664E-01  0.00000000E+00 -1.73776455E-03 -6.26400976E-02  0.00000000E+00
 -1.89950005E-02 -9.24147545E-03  0.00000000E+00  4.38536687E-03  4.70997922E-04
 -2.30522240E-03  0.00000000E+00 -5.70839775E-03  0.00000000E+00 -5.24293059E-03
 -3.54302823E-03  0.00000000E+00 -1.77541614E-03  0.00000000E+00 -3.14324295E-04
  1.25982304E-04  0.00000000E+00  1.29016044E-03  0.00000000E+00 -5.43225699E-04
  0.00000000E+00 -3.33829428E-02 -7.12021572E-02  1.06622051E-01  1.49108180E-01
  2.83829889E-02 -5.72930585E-02  4.92979715E-02 -1.00525216E-02 -2.52111711E-02
  2.06777438E-02 -7.25942331E-03 -8.47700043E-03  7.44877208E-03 -7.25498263E-04
 -1.81286327E-03 -1.83084655E-03 -1.12429323E-03 -3.41788845E-04  3.80592334E-03
 -3.71090125E-03  2.22201428E-03  2.84935356E-03 -7.41513647E-04  4.80656741E-04
  6.40167667E-05  8.09553696E-04 -6.12915875E-04  2.55039178E-03  4.00982380E-05
  5.40274422E-04  8.13716602E-04  2.41888622E-02  5.16286882E-02 -7.30330781E-02
 -1.37733137E-01 -1.11983018E-02  0.00000000E+00  6.43631604E-02 -2.03287558E-02
  0.00000000E+00  5.10861945E-02  3.74874592E-03  0.00000000E+00  8.45492900E-03
 -8.82942944E-03 -6.75210468E-04  0.00000000E+00 -2.35038388E-03  3.87677434E-03
  0.00000000E+00 -7.13473412E-03  0.00000000E+00 -3.94924181E-03  4.03253065E-03
  0.00000000E+00  9.83625425E-05  0.00000000E+00 -3.92947596E-04  1.39075389E-03
  0.00000000E+00  0.00000000E+00 -9.92497187E-04 -3.33829428E-02 -7.12021572E-02
  1.06622051E-01  1.49108180E-01  2.83829889E-02  5.72930585E-02  4.92979715E-02
 -1.00525216E-02  2.52111711E-02  2.06777438E-02 -7.25942331E-03  8.47700043E-03
  7.44877208E-03 -7.25498263E-04 -1.81286327E-03  1.83084655E-03 -1.12429323E-03
 -3.41788845E-04 -3.80592334E-03 -3.71090125E-03 -2.22201428E-03  2.84935356E-03
 -7.41513647E-04 -4.80656741E-04  6.40167667E-05 -8.09553696E-04 -6.12915875E-04
  2.55039178E-03 -4.00982380E-05 -5.40274422E-04  8.13716602E-04  5.29383923E-02
  6.86073773E-02  1.52711400E-02 -1.50499910E-03 -6.98346109E-03  3.21172323E-03
  5.32914404E-02  6.99993394E-02  1.54702585E-02  7.28271245E-03  1.23076161E-03
 -3.41608125E-03 -2.19351384E-02 -2.43689981E-02 -5.92692342E-03  0.00000000E+00
  3.35107406E-03  2.18690749E-03  5.29383923E-02  6.86073773E-02  1.52711400E-02
  1.50499910E-03 -6.98346109E-03  3.21172323E-03  5.32914404E-02  6.99993394E-02
  1.54702585E-02 -7.28271245E-03  1.23076161E-03 -3.41608125E-03 -3.33829428E-02
 -7.12021572E-02  1.06622051E-01  1.49108180E-01  2.83829889E-02 -5.72930585E-02
 -4.92979715E-02 -1.00525216E-02 -2.52111711E-02 -2.06777438E-02 -7.25942331E-03
 -8.47700043E-03 -7.44877208E-03 -7.25498263E-04 -1.81286327E-03 -1.83084655E-03
  1.12429323E-03 -3.41788845E-04 -3.80592334E-03 -3.71090125E-03  2.22201428E-03
 -2.84935356E-03 -7.41513647E-04 -4.80656741E-04  6.40167667E-05  8.09553696E-04
  6.12915875E-04  2.55039178E-03 -4.00982380E-05  5.40274422E-04 -8.13716602E-04
  2.41888622E-02  5.16286882E-02 -7.30330781E-02 -1.37733137E-01 -1.11983018E-02
  0.00000000E+00 -6.43631604E-02 -2.03287558E-02  0.00000000E+00 -5.10861945E-02
  3.74874592E-03  0.00000000E+00 -8.45492900E-03 -8.82942944E-03 -6.75210468E-04
  0.00000000E+00  2.35038388E-03  3.87677434E-03  0.00000000E+00 -7.13473412E-03
  0.00000000E+00  3.94924181E-03  4.03253065E-03  0.00000000E+00  9.83625425E-05
  0.00000000E+00  3.92947596E-04  1.39075389E-03  0.00000000E+00  0.00000000E+00
  9.92497187E-04 -3.33829428E-02 -7.12021572E-02  1.06622051E-01  1.49108180E-01
  2.83829889E-02  5.72930585E-02 -4.92979715E-02 -1.00525216E-02  2.52111711E-02
 -2.06777438E-02 -7.25942331E-03  8.47700043E-03 -7.44877208E-03 -7.25498263E-04
 -1.81286327E-03  1.83084655E-03  1.12429323E-03 -3.41788845E-04  3.80592334E-03
 -3.71090125E-03 -2.22201428E-03 -2.84935356E-03 -7.41513647E-04  4.80656741E-04
  6.40167667E-05 -8.09553696E-04  6.12915875E-04  2.55039178E-03  4.00982380E-05
 -5.40274422E-04 -8.13716602E-04  5.32914404E-02  6.99993394E-02  1.54702585E-02
  7.28271245E-03 -1.23076161E-03 -3.41608125E-03  5.29383923E-02  6.86073773E-02
  1.52711400E-02 -1.50499910E-03  6.98346109E-03  3.21172323E-03 -2.19351384E-02
 -2.43689981E-02 -5.92692342E-03  0.00000000E+00 -3.35107406E-03  2.18690749E-03
  5.29383923E-02  6.86073773E-02  1.52711400E-02  1.50499910E-03  6.98346109E-03
  3.21172323E-03  5.32914404E-02  6.99993394E-02  1.54702585E-02 -7.28271245E-03
 -1.23076161E-03 -3.41608125E-03  0.00000000E+00  0.00000000E+00  0.00000000E+00
  0.00000000E+00  0.00000000E+00  0.00000000E+00 -7.39543180E-02  0.00000000E+00
  0.00000000E+00 -4.88191804E-02  0.00000000E+00  0.00000000E+00 -6.10457491E-03
  0.00000000E+00  0.00000000E+00  0.00000000E+00 -1.69758512E-03  0.00000000E+00
 -9.36608149E-04  0.00000000E+00  0.00000000E+00  1.61788324E-03  0.00000000E+00
 -1.05038726E-03  0.00000000E+00  0.00000000E+00  2.06386956E-03  0.00000000E+00
 -6.98474058E-04  0.00000000E+00 -9.00708820E-04  0.00000000E+00  0.00000000E+00
  0.00000000E+00  0.00000000E+00  0.00000000E+00  0.00000000E+00 -7.39543180E-02
  0.00000000E+00  0.00000000E+00 -4.88191804E-02  0.00000000E+00  0.00000000E+00
 -6.10457491E-03  0.00000000E+00  0.00000000E+00  0.00000000E+00 -1.69758512E-03
  0.00000000E+00  9.36608149E-04  0.00000000E+00  0.00000000E+00  1.61788324E-03
  0.00000000E+00  1.05038726E-03  0.00000000E+00  0.00000000E+00  2.06386956E-03
  0.00000000E+00  6.98474058E-04  0.00000000E+00 -9.00708820E-04  1.75339768E-02
  3.74557884E-02 -5.40911626E-02 -9.48070793E-02 -1.69060362E-02  3.84679356E-02
 -1.75448366E-02  7.09090722E-02  1.57613103E-02 -1.78345422E-03  4.96283871E-02
 -1.17389214E-03 -1.28185723E-02  2.09549649E-02  1.88891213E-03  5.15891202E-03
 -2.60247275E-04  2.10812837E-03  7.80294905E-05  3.38834655E-03  3.55351541E-03
  5.34665610E-05 -6.23705272E-04  5.25723442E-03 -1.98761412E-04 -3.45799092E-04
  6.60681819E-04 -5.69312097E-04 -1.41334250E-04  6.44597217E-04  6.50382252E-04
 -5.05265757E-02 -1.08224828E-01  1.62585111E-01  2.51399693E-01  4.06289215E-02
  0.00000000E+00  7.17518109E-02  6.49436466E-02  0.00000000E+00  4.38069708E-02
  1.73439067E-02  0.00000000E+00  2.37041769E-02  6.76309694E-03  4.39353575E-03
  0.00000000E+00  4.01040057E-03  2.12212160E-03  0.00000000E+00  1.23246112E-03
  0.00000000E+00  2.22931428E-03  4.85527456E-03  0.00000000E+00  2.25268499E-03
  0.00000000E+00  1.96779750E-03 -2.23158256E-03  0.00000000E+00  0.00000000E+00
  2.00263613E-03  1.75339768E-02  3.74557884E-02 -5.40911626E-02 -9.48070793E-02
 -1.69060362E-02 -3.84679356E-02 -1.75448366E-02  7.09090722E-02 -1.57613103E-02
 -1.78345422E-03  4.96283871E-02  1.17389214E-03 -1.28185723E-02  2.09549649E-02
  1.88891213E-03 -5.15891202E-03 -2.60247275E-04  2.10812837E-03 -7.80294905E-05
  3.38834655E-03 -3.55351541E-03  5.34665610E-05 -6.23705272E-04 -5.25723442E-03
 -1.98761412E-04  3.45799092E-04  6.60681819E-04 -5.69312097E-04  1.41334250E-04
 -6.44597217E-04  6.50382252E-04 -3.79873367E-02 -4.99738542E-02 -7.55261192E-03
  1.17708306E-03  5.35980397E-03  2.18043311E-04 -2.30162115E-02 -3.00675980E-02
 -1.58527954E-02 -2.23617867E-03 -1.05835514E-03  3.27045065E-03  9.28539584E-02
  1.28350825E-01  3.33694336E-02  0.00000000E+00 -4.51648869E-03 -1.32839613E-02
 -3.79873367E-02 -4.99738542E-02 -7.55261192E-03 -1.17708306E-03  5.35980397E-03
  2.18043311E-04 -2.30162115E-02 -3.00675980E-02 -1.58527954E-02  2.23617867E-03
 -1.05835514E-03  3.27045065E-03 -1.75339768E-02 -3.74557884E-02  5.40911626E-02
  9.48070793E-02  1.69060362E-02 -3.84679356E-02 -1.75448366E-02 -7.09090722E-02
 -1.57613103E-02 -1.78345422E-03 -4.96283871E-02  1.17389214E-03 -1.28185723E-02
 -2.09549649E-02 -1.88891213E-03 -5.15891202E-03 -2.60247275E-04 -2.10812837E-03
  7.80294905E-05 -3.38834655E-03 -3.55351541E-03  5.34665610E-05  6.23705272E-04
  5.25723442E-03  1.98761412E-04  3.45799092E-04  6.60681819E-04  5.69312097E-04
 -1.41334250E-04 -6.44597217E-04  6.50382252E-04  5.05265757E-02  1.08224828E-01
 -1.62585111E-01 -2.51399693E-01 -4.06289215E-02  0.00000000E+00  7.17518109E-02
 -6.49436466E-02  0.00000000E+00  4.38069708E-02 -1.73439067E-02  0.00000000E+00
  2.37041769E-02 -6.76309694E-03 -4.39353575E-03  0.00000000E+00  4.01040057E-03
 -2.12212160E-03  0.00000000E+00 -1.23246112E-03  0.00000000E+00  2.22931428E-03
 -4.85527456E-03  0.00000000E+00 -2.25268499E-03  0.00000000E+00  1.96779750E-03
  2.23158256E-03  0.00000000E+00  0.00000000E+00  2.00263613E-03 -1.75339768E-02
 -3.74557884E-02  5.40911626E-02  9.48070793E-02  1.69060362E-02  3.84679356E-02
 -1.75448366E-02 -7.09090722E-02  1.57613103E-02 -1.78345422E-03 -4.96283871E-02
 -1.17389214E-03 -1.28185723E-02 -2.09549649E-02 -1.88891213E-03  5.15891202E-03
 -2.60247275E-04 -2.10812837E-03 -7.80294905E-05 -3.38834655E-03  3.55351541E-03
  5.34665610E-05  6.23705272E-04 -5.25723442E-03  1.98761412E-04 -3.45799092E-04
  6.60681819E-04  5.69312097E-04  1.41334250E-04  6.44597217E-04  6.50382252E-04
  2.30162115E-02  3.00675980E-02  1.58527954E-02  2.23617867E-03 -1.05835514E-03
 -3.27045065E-03  3.79873367E-02  4.99738542E-02  7.55261192E-03 -1.17708306E-03
  5.35980397E-03 -2.18043311E-04 -9.28539584E-02 -1.28350825E-01 -3.33694336E-02
  0.00000000E+00 -4.51648869E-03  1.32839613E-02  3.79873367E-02  4.99738542E-02
  7.55261192E-03  1.17708306E-03  5.35980397E-03 -2.18043311E-04  2.30162115E-02
  3.00675980E-02  1.58527954E-02 -2.23617867E-03 -1.05835514E-03 -3.27045065E-03
 -1.88611488E-03 -4.11360954E-03  9.95924763E-03 -1.43625947E-03  2.21812392E-03
 -1.06101257E-01  0.00000000E+00 -7.07066002E-02 -7.23396285E-02  0.00000000E+00
 -5.71255644E-02 -1.06581069E-02  0.00000000E+00 -1.42309892E-02 -4.77186457E-03
 -1.59711680E-03  0.00000000E+00  2.06386326E-03  0.00000000E+00 -6.79022266E-03
 -3.44321702E-03  0.00000000E+00 -3.16116837E-03  0.00000000E+00  3.51319704E-04
 -5.78773726E-04  0.00000000E+00 -1.67264318E-03  0.00000000E+00  6.44466887E-04
  0.00000000E+00 -1.88611488E-03 -4.11360954E-03  9.95924763E-03 -1.43625947E-03
  2.21812392E-03  1.06101257E-01  0.00000000E+00 -7.07066002E-02  7.23396285E-02
  0.00000000E+00 -5.71255644E-02  1.06581069E-02  0.00000000E+00 -1.42309892E-02
 -4.77186457E-03  1.59711680E-03  0.00000000E+00  2.06386326E-03  0.00000000E+00
 -6.79022266E-03  3.44321702E-03  0.00000000E+00 -3.16116837E-03  0.00000000E+00
  3.51319704E-04  5.78773726E-04  0.00000000E+00 -1.67264318E-03  0.00000000E+00
 -6.44466887E-04  0.00000000E+00  7.43782840E-04  1.69957879E-03 -3.26924889E-03
 -2.94824318E-03 -1.14622361E-02  7.67080896E-02  1.14326897E-01 -1.63944968E-02
  5.22674803E-02  7.74806964E-02 -6.74790063E-03  2.40285256E-02  3.62878801E-02
 -1.00077145E-02  1.19365678E-03  1.68485214E-03 -2.65530850E-03 -2.11329010E-04
  1.24056291E-03  1.71323377E-03 -7.84781053E-04  2.70250106E-03  1.09814134E-02
  1.11907920E-03 -2.04032049E-04  3.87551863E-04 -5.66899369E-04 -1.00221857E-04
  7.27262506E-04  6.19645073E-04 -2.77682709E-04 -7.16703475E-03 -1.54040884E-02
  2.82044776E-02  5.63877292E-03  4.28791263E-02  0.00000000E+00  9.42637856E-02
  1.55192555E-02  0.00000000E+00  7.47177630E-02  8.47165038E-03  0.00000000E+00
  1.18280381E-02 -1.14386850E-02  4.10440090E-03  0.00000000E+00 -2.38899890E-03
 -4.00489530E-04  0.00000000E+00  1.97853783E-03  0.00000000E+00 -9.24125952E-03
 -2.80573348E-03  0.00000000E+00 -5.42823741E-04  0.00000000E+00  8.37363517E-04
  7.99928017E-04  0.00000000E+00  0.00000000E+00  6.14262814E-04  7.43782840E-04
  1.69957879E-03 -3.26924889E-03 -2.94824318E-03 -1.14622361E-02 -7.67080896E-02
  1.14326897E-01 -1.63944968E-02 -5.22674803E-02  7.74806964E-02 -6.74790063E-03
 -2.40285256E-02  3.62878801E-02 -1.00077145E-02  1.19365678E-03 -1.68485214E-03
 -2.65530850E-03 -2.11329010E-04 -1.24056291E-03  1.71323377E-03  7.84781053E-04
  2.70250106E-03  1.09814134E-02 -1.11907920E-03 -2.04032049E-04 -3.87551863E-04
 -5.66899369E-04 -1.00221857E-04 -7.27262506E-04 -6.19645073E-04 -2.77682709E-04
  5.67655121E-02  8.69453770E-02  1.16652101E-02  3.14047280E-03 -7.42552873E-03
  3.99435771E-03 -4.37618655E-02 -6.75674647E-02 -6.65876914E-03 -6.30563557E-03
  4.14455077E-03  2.74144408E-03  3.24332111E-02  5.02924578E-02  1.57228017E-02
  0.00000000E+00  1.72677766E-04 -5.84364810E-03  5.67655121E-02  8.69453770E-02
  1.16652101E-02 -3.14047280E-03 -7.42552873E-03  3.99435771E-03 -4.37618655E-02
 -6.75674647E-02 -6.65876914E-03  6.30563557E-03  4.14455077E-03  2.74144408E-03
  7.43782840E-04  1.69957879E-03 -3.26924889E-03 -2.94824318E-03 -1.14622361E-02
  7.67080896E-02 -1.14326897E-01 -1.63944968E-02  5.22674803E-02 -7.74806964E-02
 -6.74790063E-03  2.40285256E-02 -3.62878801E-02 -1.00077145E-02  1.19365678E-03
  1.68485214E-03  2.65530850E-03 -2.11329010E-04 -1.24056291E-03  1.71323377E-03
 -7.84781053E-04 -2.70250106E-03  1.09814134E-02 -1.11907920E-03 -2.04032049E-04
  3.87551863E-04  5.66899369E-04 -1.00221857E-04 -7.27262506E-04  6.19645073E-04
  2.77682709E-04 -7.16703475E-03 -1.54040884E-02  2.82044776E-02  5.63877292E-03
  4.28791263E-02  0.00000000E+00 -9.42637856E-02  1.55192555E-02  0.00000000E+00
 -7.47177630E-02  8.47165038E-03  0.00000000E+00 -1.18280381E-02 -1.14386850E-02
  4.10440090E-03  0.00000000E+00  2.38899890E-03 -4.00489530E-04  0.00000000E+00
  1.97853783E-03  0.00000000E+00  9.24125952E-03 -2.80573348E-03  0.00000000E+00
 -5.42823741E-04  0.00000000E+00 -8.37363517E-04  7.99928017E-04  0.00000000E+00
  0.00000000E+00 -6.14262814E-04  7.43782840E-04  1.69957879E-03 -3.26924889E-03
 -2.94824318E-03 -1.14622361E-02 -7.67080896E-02 -1.14326897E-01 -1.63944968E-02
 -5.22674803E-02 -7.74806964E-02 -6.74790063E-03 -2.40285256E-02 -3.62878801E-02
 -1.00077145E-02  1.19365678E-03 -1.68485214E-03  2.65530850E-03 -2.11329010E-04
  1.24056291E-03  1.71323377E-03  7.84781053E-04 -2.70250106E-03  1.09814134E-02
  1.11907920E-03 -2.04032049E-04 -3.87551863E-04  5.66899369E-04 -1.00221857E-04
  7.27262506E-04 -6.19645073E-04  2.77682709E-04 -4.37618655E-02 -6.75674647E-02
 -6.65876914E-03 -6.30563557E-03 -4.14455077E-03  2.74144408E-03  5.67655121E-02
  8.69453770E-02  1.16652101E-02  3.14047280E-03  7.42552873E-03  3.99435771E-03
  3.24332111E-02  5.02924578E-02  1.57228017E-02  0.00000000E+00 -1.72677766E-04
 -5.84364810E-03  5.67655121E-02  8.69453770E-02  1.16652101E-02 -3.14047280E-03
  7.42552873E-03  3.99435771E-03 -4.37618655E-02 -6.75674647E-02 -6.65876914E-03
  6.30563557E-03 -4.14455077E-03  2.74144408E-03 -4.31662933E-02 -9.29290838E-02
  1.30042984E-01  2.92354596E-01 -1.15639721E-01  7.48565009E-02  0.00000000E+00
  4.45625372E-02  3.22980334E-02  0.00000000E+00  6.39748176E-02  5.61542661E-02
  0.00000000E+00 -1.85197491E-02  1.06682160E-03  3.90954337E-03  0.00000000E+00
 -4.15889426E-03  0.00000000E+00  5.17343647E-03  2.18068573E-03  0.00000000E+00
 -4.63309861E-04  0.00000000E+00 -1.19647815E-03  1.25597983E-03  0.00000000E+00
 -2.34080108E-03  0.00000000E+00 -2.30530379E-03  0.00000000E+00  4.31662933E-02
  9.29290838E-02 -1.30042984E-01 -2.92354596E-01  1.15639721E-01  7.48565009E-02
  0.00000000E+00 -4.45625372E-02  3.22980334E-02  0.00000000E+00 -6.39748176E-02
  5.61542661E-02  0.00000000E+00  1.85197491E-02 -1.06682160E-03  3.90954337E-03
  0.00000000E+00  4.15889426E-03  0.00000000E+00 -5.17343647E-03  2.18068573E-03
  0.00000000E+00  4.63309861E-04  0.00000000E+00  1.19647815E-03  1.25597983E-03
  0.00000000E+00  2.34080108E-03  0.00000000E+00 -2.30530379E-03  0.00000000E+00
 -1.47892853E-02 -3.15348968E-02  4.48455709E-02  8.67184459E-02 -1.50889526E-03
 -5.04185655E-02  1.28025641E-01  4.85822345E-02 -2.33027943E-02  7.87596990E-02
  3.73606781E-02 -2.44763299E-02  3.14656947E-02  1.98791769E-02 -1.17017070E-03
 -7.36979359E-04 -6.63768215E-03  3.10041830E-03  2.40042734E-03 -2.50763544E-03
  1.11782459E-04 -2.41263131E-03  3.38907545E-03 -5.78487216E-03 -2.82384679E-04
  6.86787509E-04 -6.76380964E-04  4.66880752E-04  1.63335437E-04 -1.79275588E-04
 -1.13938981E-03  0.00000000E+00  0.00000000E+00  0.00000000E+00  0.00000000E+00
  0.00000000E+00 -1.39893672E-02  0.00000000E+00  0.00000000E+00 -3.28723892E-03
  0.00000000E+00  0.00000000E+00 -1.51078873E-03  0.00000000E+00  0.00000000E+00
  0.00000000E+00 -1.84020184E-03  0.00000000E+00  0.00000000E+00 -3.84788954E-03
  0.00000000E+00 -8.55107845E-03  0.00000000E+00  0.00000000E+00 -7.28022506E-03
  0.00000000E+00  2.49805763E-03  0.00000000E+00  0.00000000E+00  1.90432519E-03
  6.54416390E-04  0.00000000E+00  1.47892853E-02  3.15348968E-02 -4.48455709E-02
 -8.67184459E-02  1.50889526E-03 -5.04185655E-02 -1.28025641E-01 -4.85822345E-02
 -2.33027943E-02 -7.87596990E-02 -3.73606781E-02 -2.44763299E-02 -3.14656947E-02
 -1.98791769E-02  1.17017070E-03 -7.36979359E-04  6.63768215E-03 -3.10041830E-03
  2.40042734E-03  2.50763544E-03  1.11782459E-04  2.41263131E-03 -3.38907545E-03
 -5.78487216E-03  2.82384679E-04  6.86787509E-04  6.76380964E-04 -4.66880752E-04
  1.63335437E-04 -1.79275588E-04  1.13938981E-03  5.88111568E-02  8.25716440E-02
  2.72806880E-02 -3.07580861E-03 -6.11135520E-03  5.41457261E-03  4.34838006E-02
  5.81892025E-02  1.59421563E-02  4.71691939E-03  4.50720103E-03 -2.04096027E-04
  0.00000000E+00  0.00000000E+00  0.00000000E+00 -1.02018173E-03  0.00000000E+00
  0.00000000E+00 -5.88111568E-02 -8.25716440E-02 -2.72806880E-02 -3.07580861E-03
  6.11135520E-03 -5.41457261E-03 -4.34838006E-02 -5.81892025E-02 -1.59421563E-02
  4.71691939E-03 -4.50720103E-03  2.04096027E-04 -1.47892853E-02 -3.15348968E-02
  4.48455709E-02  8.67184459E-02 -1.50889526E-03 -5.04185655E-02 -1.28025641E-01
  4.85822345E-02 -2.33027943E-02 -7.87596990E-02  3.73606781E-02 -2.44763299E-02
 -3.14656947E-02  1.98791769E-02 -1.17017070E-03 -7.36979359E-04  6.63768215E-03
  3.10041830E-03 -2.40042734E-03 -2.50763544E-03  1.11782459E-04  2.41263131E-03
  3.38907545E-03  5.78487216E-03 -2.82384679E-04  6.86787509E-04  6.76380964E-04
  4.66880752E-04 -1.63335437E-04 -1.79275588E-04  1.13938981E-03  0.00000000E+00
  0.00000000E+00  0.00000000E+00  0.00000000E+00  0.00000000E+00 -1.39893672E-02
  0.00000000E+00  0.00000000E+00 -3.28723892E-03  0.00000000E+00  0.00000000E+00
 -1.51078873E-03  0.00000000E+00  0.00000000E+00  0.00000000E+00 -1.84020184E-03
  0.00000000E+00  0.00000000E+00  3.84788954E-03  0.00000000E+00 -8.55107845E-03
  0.00000000E+00  0.00000000E+00  7.28022506E-03  0.00000000E+00  2.49805763E-03
  0.00000000E+00  0.00000000E+00 -1.90432519E-03  6.54416390E-04  0.00000000E+00
  1.47892853E-02  3.15348968E-02 -4.48455709E-02 -8.67184459E-02  1.50889526E-03
 -5.04185655E-02  1.28025641E-01 -4.85822345E-02 -2.33027943E-02  7.87596990E-02
 -3.73606781E-02 -2.44763299E-02  3.14656947E-02 -1.98791769E-02  1.17017070E-03
 -7.36979359E-04 -6.63768215E-03 -3.10041830E-03 -2.40042734E-03  2.50763544E-03
  1.11782459E-04 -2.41263131E-03 -3.38907545E-03  5.78487216E-03  2.82384679E-04
  6.86787509E-04 -6.76380964E-04 -4.66880752E-04 -1.63335437E-04 -1.79275588E-04
 -1.13938981E-03  4.34838006E-02  5.81892025E-02  1.59421563E-02  4.71691939E-03
 -4.50720103E-03 -2.04096027E-04  5.88111568E-02  8.25716440E-02  2.72806880E-02
 -3.07580861E-03  6.11135520E-03  5.41457261E-03  0.00000000E+00  0.00000000E+00
  0.00000000E+00 -1.02018173E-03  0.00000000E+00  0.00000000E+00 -5.88111568E-02
 -8.25716440E-02 -2.72806880E-02 -3.07580861E-03 -6.11135520E-03 -5.41457261E-03
 -4.34838006E-02 -5.81892025E-02 -1.59421563E-02  4.71691939E-03  4.50720103E-03
  2.04096027E-04 -2.86502159E-02 -6.16287252E-02  9.75548019E-02  1.21384914E-01
  4.59008237E-02 -2.56328969E-02  0.00000000E+00 -9.54288275E-02 -1.30430024E-02
  0.00000000E+00 -7.57920644E-02 -1.14360186E-02  0.00000000E+00 -2.58232393E-02
 -4.42644337E-03  5.86028509E-03  0.00000000E+00  5.19680611E-03  0.00000000E+00
 -8.83906039E-03  9.46536348E-03  0.00000000E+00  7.49767657E-03  0.00000000E+00
  1.32136399E-04  1.10599944E-03  0.00000000E+00 -5.92819620E-04  0.00000000E+00
 -1.68608426E-03  0.00000000E+00 -2.86502159E-02 -6.16287252E-02  9.75548019E-02
  1.21384914E-01  4.59008237E-02  2.56328969E-02  0.00000000E+00 -9.54288275E-02
  1.30430024E-02  0.00000000E+00 -7.57920644E-02  1.14360186E-02  0.00000000E+00
 -2.58232393E-02 -4.42644337E-03 -5.86028509E-03  0.00000000E+00  5.19680611E-03
  0.00000000E+00 -8.83906039E-03 -9.46536348E-03  0.00000000E+00  7.49767657E-03
  0.00000000E+00  1.32136399E-04 -1.10599944E-03  0.00000000E+00 -5.92819620E-04
  0.00000000E+00  1.68608426E-03  0.00000000E+00  4.69184637E-03  1.03196086E-02
 -1.69309894E-02 -1.81964613E-02  1.12225388E-02 -8.55977002E-02  1.33971634E-03
 -2.33941077E-02 -6.28275120E-02 -8.72668762E-05 -2.28510577E-02 -2.19380724E-02
 -7.36097574E-03 -5.33664512E-03  2.65683561E-03 -3.68358737E-03  2.14496889E-03
 -3.91270199E-04  2.38979377E-03  6.44114944E-03 -5.11565044E-03  3.47111588E-03
 -5.56736819E-03  2.73168638E-03  1.10609205E-03  1.38908667E-03 -7.40763795E-04
 -7.17293186E-04  8.44809082E-04  1.40282593E-04  6.41292799E-04 -4.34667731E-03
 -9.23811345E-03  1.65244436E-02  2.19430827E-02  6.78997217E-03  0.00000000E+00
  1.93587699E-02  1.87039081E-01  0.00000000E+00  1.11037183E-02  1.31622044E-01
  0.00000000E+00  1.29414913E-02  6.40971566E-02  3.03182586E-03  0.00000000E+00
  3.35594326E-03 -2.12793296E-03  0.00000000E+00 -5.33108080E-03  0.00000000E+00
 -7.83578729E-03  3.59737469E-04  0.00000000E+00 -1.06428945E-05  0.00000000E+00
 -1.64376958E-04 -9.44893521E-04  0.00000000E+00  0.00000000E+00  1.49275909E-04
  4.69184637E-03  1.03196086E-02 -1.69309894E-02 -1.81964613E-02  1.12225388E-02
  8.55977002E-02  1.33971634E-03 -2.33941077E-02  6.28275120E-02 -8.72668762E-05
 -2.28510577E-02  2.19380724E-02 -7.36097574E-03 -5.33664512E-03  2.65683561E-03
  3.68358737E-03  2.14496889E-03 -3.91270199E-04 -2.38979377E-03  6.44114944E-03
  5.11565044E-03  3.47111588E-03 -5.56736819E-03 -2.73168638E-03  1.10609205E-03
 -1.38908667E-03 -7.40763795E-04 -7.17293186E-04 -8.44809082E-04 -1.40282593E-04
  6.41292799E-04 -6.29376219E-03 -9.83948408E-03  4.75048514E-04 -2.86075268E-03
  8.61700975E-04 -1.42117694E-03  3.05084170E-02  4.65152614E-02  1.04191583E-02
  3.05239086E-03 -1.57735599E-04 -2.66899832E-03  9.04606329E-02  1.34200229E-01
  2.77088725E-02  0.00000000E+00 -7.23560158E-03 -9.81414921E-03 -6.29376219E-03
 -9.83948408E-03  4.75048514E-04  2.86075268E-03  8.61700975E-04 -1.42117694E-03
  3.05084170E-02  4.65152614E-02  1.04191583E-02 -3.05239086E-03 -1.57735599E-04
 -2.66899832E-03  4.69184637E-03  1.03196086E-02 -1.69309894E-02 -1.81964613E-02
  1.12225388E-02 -8.55977002E-02 -1.33971634E-03 -2.33941077E-02 -6.28275120E-02
  8.72668762E-05 -2.28510577E-02 -2.19380724E-02  7.36097574E-03 -5.33664512E-03
  2.65683561E-03 -3.68358737E-03 -2.14496889E-03 -3.91270199E-04 -2.38979377E-03
  6.44114944E-03 -5.11565044E-03 -3.47111588E-03 -5.56736819E-03 -2.73168638E-03
  1.10609205E-03  1.38908667E-03  7.40763795E-04 -7.17293186E-04 -8.44809082E-04
  1.40282593E-04 -6.41292799E-04 -4.34667731E-03 -9.23811345E-03  1.65244436E-02
  2.19430827E-02  6.78997217E-03  0.00000000E+00 -1.93587699E-02  1.87039081E-01
  0.00000000E+00 -1.11037183E-02  1.31622044E-01  0.00000000E+00 -1.29414913E-02
  6.40971566E-02  3.03182586E-03  0.00000000E+00 -3.35594326E-03 -2.12793296E-03
  0.00000000E+00 -5.33108080E-03  0.00000000E+00  7.83578729E-03  3.59737469E-04
  0.00000000E+00 -1.06428945E-05  0.00000000E+00  1.64376958E-04 -9.44893521E-04
  0.00000000E+00  0.00000000E+00 -1.49275909E-04  4.69184637E-03  1.03196086E-02
 -1.69309894E-02 -1.81964613E-02  1.12225388E-02  8.55977002E-02 -1.33971634E-03
 -2.33941077E-02  6.28275120E-02  8.72668762E-05 -2.28510577E-02  2.19380724E-02
  7.36097574E-03 -5.33664512E-03  2.65683561E-03  3.68358737E-03 -2.14496889E-03
 -3.91270199E-04  2.38979377E-03  6.44114944E-03  5.11565044E-03 -3.47111588E-03
 -5.56736819E-03  2.73168638E-03  1.10609205E-03 -1.38908667E-03  7.40763795E-04
 -7.17293186E-04  8.44809082E-04 -1.40282593E-04 -6.41292799E-04  3.05084170E-02
  4.65152614E-02  1.04191583E-02  3.05239086E-03  1.57735599E-04 -2.66899832E-03
 -6.29376219E-03 -9.83948408E-03  4.75048514E-04 -2.86075268E-03 -8.61700975E-04
 -1.42117694E-03  9.04606329E-02  1.34200229E-01  2.77088725E-02  0.00000000E+00
  7.23560158E-03 -9.81414921E-03 -6.29376219E-03 -9.83948408E-03  4.75048514E-04
  2.86075268E-03 -8.61700975E-04 -1.42117694E-03  3.05084170E-02  4.65152614E-02
  1.04191583E-02 -3.05239086E-03  1.57735599E-04 -2.66899832E-03  0.00000000E+00
  0.00000000E+00  0.00000000E+00  0.00000000E+00  0.00000000E+00  0.00000000E+00
  1.16301125E-01  0.00000000E+00  0.00000000E+00  1.00577033E-01  0.00000000E+00
  0.00000000E+00  2.02014852E-02  0.00000000E+00  0.00000000E+00  0.00000000E+00
  6.62846930E-03  0.00000000E+00 -4.92815539E-03  0.00000000E+00  0.00000000E+00
  1.66347132E-02  0.00000000E+00 -8.19129797E-03  0.00000000E+00  0.00000000E+00
  1.12339712E-03  0.00000000E+00 -9.03421674E-04  0.00000000E+00  1.99391586E-04
  0.00000000E+00  0.00000000E+00  0.00000000E+00  0.00000000E+00  0.00000000E+00
  0.00000000E+00  1.16301125E-01  0.00000000E+00  0.00000000E+00  1.00577033E-01
  0.00000000E+00  0.00000000E+00  2.02014852E-02  0.00000000E+00  0.00000000E+00
  0.00000000E+00  6.62846930E-03  0.00000000E+00  4.92815539E-03  0.00000000E+00
  0.00000000E+00  1.66347132E-02  0.00000000E+00  8.19129797E-03  0.00000000E+00
  0.00000000E+00  1.12339712E-03  0.00000000E+00  9.03421674E-04  0.00000000E+00
  1.99391586E-04  9.67515594E-03  2.05737445E-02 -3.09740147E-02 -5.48867546E-02
 -3.74764982E-03  1.36770594E-01 -5.58565481E-02 -4.37687006E-02  8.86084541E-02
 -3.32117077E-02 -2.93523155E-02  3.80441405E-02 -2.43589484E-02 -1.08682297E-02
  1.49530974E-03  2.20101823E-03  3.13757477E-03 -6.71005169E-04 -3.48161724E-03
  1.93128887E-03 -2.21097680E-03 -2.28895586E-04  4.06029286E-03  2.38127662E-03
 -1.98181077E-04 -4.04006525E-04  5.98786890E-05 -1.02957236E-03  3.97073631E-04
  4.87894249E-04 -5.48923617E-04 -5.35779746E-03 -1.13444542E-02  9.49277514E-03
  6.26791406E-02 -8.63305354E-02  0.00000000E+00 -7.61117186E-03 -9.01236451E-02
  0.00000000E+00 -3.47191759E-03 -7.88399011E-02  0.00000000E+00  2.64613975E-02
 -2.07329167E-03  2.62193209E-03  0.00000000E+00 -3.76792706E-03  1.30989625E-03
  0.00000000E+00  2.03718990E-02  0.00000000E+00  1.22625680E-03 -1.69419111E-03
  0.00000000E+00 -2.10355221E-03  0.00000000E+00  6.38733227E-04 -1.38916004E-03
  0.00000000E+00  0.00000000E+00 -5.73688511E-04  9.67515594E-03  2.05737445E-02
 -3.09740147E-02 -5.48867546E-02 -3.74764982E-03 -1.36770594E-01 -5.58565481E-02
 -4.37687006E-02 -8.86084541E-02 -3.32117077E-02 -2.93523155E-02 -3.80441405E-02
 -2.43589484E-02 -1.08682297E-02  1.49530974E-03 -2.20101823E-03  3.13757477E-03
 -6.71005169E-04  3.48161724E-03  1.93128887E-03  2.21097680E-03 -2.28895586E-04
  4.06029286E-03 -2.38127662E-03 -1.98181077E-04  4.04006525E-04  5.98786890E-05
 -1.02957236E-03 -3.97073631E-04 -4.87894249E-04 -5.48923617E-04 -2.21715983E-02
 -2.80479152E-02 -9.15753244E-03  4.91370010E-03  6.63231655E-04 -2.67499738E-03
 -7.43706712E-02 -1.07843314E-01 -2.99924941E-02 -9.28983095E-03 -3.63219408E-03
  2.92703855E-03 -3.34723005E-02 -5.74073530E-02 -1.47280090E-02  0.00000000E+00
  2.46482582E-03  4.48719281E-03 -2.21715983E-02 -2.80479152E-02 -9.15753244E-03
 -4.91370010E-03  6.63231655E-04 -2.67499738E-03 -7.43706712E-02 -1.07843314E-01
 -2.99924941E-02  9.28983095E-03 -3.63219408E-03  2.92703855E-03 -9.67515594E-03
 -2.05737445E-02  3.09740147E-02  5.48867546E-02  3.74764982E-03 -1.36770594E-01
 -5.58565481E-02  4.37687006E-02 -8.86084541E-02 -3.32117077E-02  2.93523155E-02
 -3.80441405E-02 -2.43589484E-02  1.08682297E-02 -1.49530974E-03 -2.20101823E-03
  3.13757477E-03  6.71005169E-04 -3.48161724E-03 -1.93128887E-03  2.21097680E-03
 -2.28895586E-04 -4.06029286E-03  2.38127662E-03  1.98181077E-04  4.04006525E-04
  5.98786890E-05  1.02957236E-03  3.97073631E-04 -4.87894249E-04 -5.48923617E-04
  5.35779746E-03  1.13444542E-02 -9.49277514E-03 -6.26791406E-02  8.63305354E-02
  0.00000000E+00 -7.61117186E-03  9.01236451E-02  0.00000000E+00 -3.47191759E-03
  7.88399011E-02  0.00000000E+00  2.64613975E-02  2.07329167E-03 -2.62193209E-03
  0.00000000E+00 -3.76792706E-03 -1.30989625E-03  0.00000000E+00 -2.03718990E-02
  0.00000000E+00  1.22625680E-03  1.69419111E-03  0.00000000E+00  2.10355221E-03
  0.00000000E+00  6.38733227E-04  1.38916004E-03  0.00000000E+00  0.00000000E+00
 -5.73688511E-04 -9.67515594E-03 -2.05737445E-02  3.09740147E-02  5.48867546E-02
  3.74764982E-03  1.36770594E-01 -5.58565481E-02  4.37687006E-02  8.86084541E-02
 -3.32117077E-02  2.93523155E-02  3.80441405E-02 -2.43589484E-02  1.08682297E-02
 -1.49530974E-03  2.20101823E-03  3.13757477E-03  6.71005169E-04  3.48161724E-03
 -1.93128887E-03 -2.21097680E-03 -2.28895586E-04 -4.06029286E-03 -2.38127662E-03
  1.98181077E-04 -4.04006525E-04  5.98786890E-05  1.02957236E-03 -3.97073631E-04
  4.87894249E-04 -5.48923617E-04  7.43706712E-02  1.07843314E-01  2.99924941E-02
  9.28983095E-03 -3.63219408E-03 -2.92703855E-03  2.21715983E-02  2.80479152E-02
  9.15753244E-03 -4.91370010E-03  6.63231655E-04  2.67499738E-03  3.34723005E-02
  5.74073530E-02  1.47280090E-02  0.00000000E+00  2.46482582E-03 -4.48719281E-03
  2.21715983E-02  2.80479152E-02  9.15753244E-03  4.91370010E-03  6.63231655E-04
  2.67499738E-03  7.43706712E-02  1.07843314E-01  2.99924941E-02 -9.28983095E-03
 -3.63219408E-03 -2.92703855E-03 -2.20089317E-02 -4.76526680E-02  7.87994401E-02
  7.73920922E-02  2.07070066E-01  4.23185932E-02  0.00000000E+00 -2.88970001E-02
  4.44053153E-02  0.00000000E+00 -2.84733709E-02 -2.00952594E-02  0.00000000E+00
  2.50940614E-02 -4.28100579E-03 -1.58124070E-03  0.00000000E+00 -4.00107892E-03
  0.00000000E+00 -1.03778582E-02 -2.25020831E-03  0.00000000E+00 -1.27354454E-02
  0.00000000E+00 -2.15273470E-03 -1.26901710E-03  0.00000000E+00 -4.64931683E-04
  0.00000000E+00 -1.42584843E-03  0.00000000E+00  2.20089317E-02  4.76526680E-02
 -7.87994401E-02 -7.73920922E-02 -2.07070066E-01  4.23185932E-02  0.00000000E+00
  2.88970001E-02  4.44053153E-02  0.00000000E+00  2.84733709E-02 -2.00952594E-02
  0.00000000E+00 -2.50940614E-02  4.28100579E-03 -1.58124070E-03  0.00000000E+00
  4.00107892E-03  0.00000000E+00  1.03778582E-02 -2.25020831E-03  0.00000000E+00
  1.27354454E-02  0.00000000E+00  2.15273470E-03 -1.26901710E-03  0.00000000E+00
  4.64931683E-04  0.00000000E+00 -1.42584843E-03  0.00000000E+00  3.97815071E-03
  8.45187358E-03 -1.46436284E-02 -1.83419537E-02  3.70387035E-02 -6.11963109E-03
 -7.68189047E-02  1.30889434E-01 -2.62666183E-04 -5.18542827E-02  9.89899740E-02
  9.68764169E-03 -3.97559494E-02  4.00859220E-02  1.01407258E-03  2.35188844E-03
 -1.54704023E-03  5.33904398E-03 -1.10679496E-03  2.19755001E-03  1.33371450E-03
 -8.20288221E-03 -1.81554161E-03  6.32205107E-04 -3.43856492E-04  2.88255998E-04
 -1.28524304E-04 -1.08100772E-03 -7.06914756E-04 -1.08383872E-04  9.65539737E-06
  0.00000000E+00  0.00000000E+00  0.00000000E+00  0.00000000E+00  0.00000000E+00
 -1.37926955E-01  0.00000000E+00  0.00000000E+00 -1.16726372E-01  0.00000000E+00
  0.00000000E+00 -2.84602468E-02  0.00000000E+00  0.00000000E+00  0.00000000E+00
  4.85395985E-03  0.00000000E+00  0.00000000E+00  1.75759580E-03  0.00000000E+00
  7.09438234E-03  0.00000000E+00  0.00000000E+00  6.06554921E-03  0.00000000E+00
  3.76403312E-04  0.00000000E+00  0.00000000E+00 -6.88210607E-04  1.57937406E-04
  0.00000000E+00 -3.97815071E-03 -8.45187358E-03  1.46436284E-02  1.83419537E-02
 -3.70387035E-02 -6.11963109E-03  7.68189047E-02 -1.30889434E-01 -2.62666183E-04
  5.18542827E-02 -9.89899740E-02  9.68764169E-03  3.97559494E-02 -4.00859220E-02
 -1.01407258E-03  2.35188844E-03  1.54704023E-03 -5.33904398E-03 -1.10679496E-03
 -2.19755001E-03  1.33371450E-03  8.20288221E-03  1.81554161E-03  6.32205107E-04
  3.43856492E-04  2.88255998E-04  1.28524304E-04  1.08100772E-03 -7.06914756E-04
 -1.08383872E-04 -9.65539737E-06 -6.39402172E-02 -9.82852676E-02 -2.54958115E-02
  2.03590009E-03  9.03670031E-03 -1.54452702E-04  2.83123528E-02  4.60424129E-02
  1.32022473E-02  5.23752135E-03 -2.82349641E-03  3.08151009E-03  0.00000000E+00
  0.00000000E+00  0.00000000E+00 -5.28566022E-03  0.00000000E+00  0.00000000E+00
  6.39402172E-02  9.82852676E-02  2.54958115E-02  2.03590009E-03 -9.03670031E-03
  1.54452702E-04 -2.83123528E-02 -4.60424129E-02 -1.32022473E-02  5.23752135E-03
  2.82349641E-03 -3.08151009E-03  3.97815071E-03  8.45187358E-03 -1.46436284E-02
 -1.83419537E-02  3.70387035E-02 -6.11963109E-03  7.68189047E-02  1.30889434E-01
 -2.62666183E-04  5.18542827E-02  9.89899740E-02  9.68764169E-03  3.97559494E-02
  4.00859220E-02  1.01407258E-03  2.35188844E-03  1.54704023E-03  5.33904398E-03
  1.10679496E-03  2.19755001E-03  1.33371450E-03  8.20288221E-03 -1.81554161E-03
 -6.32205107E-04 -3.43856492E-04  2.88255998E-04  1.28524304E-04 -1.08100772E-03
  7.06914756E-04 -1.08383872E-04 -9.65539737E-06  0.00000000E+00  0.00000000E+00
  0.00000000E+00  0.00000000E+00  0.00000000E+00 -1.37926955E-01  0.00000000E+00
  0.00000000E+00 -1.16726372E-01  0.00000000E+00  0.00000000E+00 -2.84602468E-02
  0.00000000E+00  0.00000000E+00  0.00000000E+00  4.85395985E-03  0.00000000E+00
  0.00000000E+00 -1.75759580E-03  0.00000000E+00  7.09438234E-03  0.00000000E+00
  0.00000000E+00 -6.06554921E-03  0.00000000E+00  3.76403312E-04  0.00000000E+00
  0.00000000E+00  6.88210607E-04  1.57937406E-04  0.00000000E+00 -3.97815071E-03
 -8.45187358E-03  1.46436284E-02  1.83419537E-02 -3.70387035E-02 -6.11963109E-03
 -7.68189047E-02 -1.30889434E-01 -2.62666183E-04 -5.18542827E-02 -9.89899740E-02
  9.68764169E-03 -3.97559494E-02 -4.00859220E-02 -1.01407258E-03  2.35188844E-03
 -1.54704023E-03 -5.33904398E-03  1.10679496E-03 -2.19755001E-03  1.33371450E-03
 -8.20288221E-03  1.81554161E-03 -6.32205107E-04  3.43856492E-04  2.88255998E-04
 -1.28524304E-04  1.08100772E-03  7.06914756E-04 -1.08383872E-04  9.65539737E-06
  2.83123528E-02  4.60424129E-02  1.32022473E-02  5.23752135E-03  2.82349641E-03
  3.08151009E-03 -6.39402172E-02 -9.82852676E-02 -2.54958115E-02  2.03590009E-03
 -9.03670031E-03 -1.54452702E-04  0.00000000E+00  0.00000000E+00  0.00000000E+00
 -5.28566022E-03  0.00000000E+00  0.00000000E+00  6.39402172E-02  9.82852676E-02
  2.54958115E-02  2.03590009E-03  9.03670031E-03  1.54452702E-04 -2.83123528E-02
 -4.60424129E-02 -1.32022473E-02  5.23752135E-03 -2.82349641E-03 -3.08151009E-03
  0.00000000E+00  0.00000000E+00  0.00000000E+00  0.00000000E+00  0.00000000E+00
  0.00000000E+00 -8.41527511E-02  0.00000000E+00  0.00000000E+00 -6.71314396E-02
  0.00000000E+00  0.00000000E+00 -3.55923012E-02  0.00000000E+00  0.00000000E+00
  0.00000000E+00 -6.54346801E-03  0.00000000E+00 -1.66049850E-03  0.00000000E+00
  0.00000000E+00 -1.23778379E-02  0.00000000E+00  3.32515870E-04  0.00000000E+00
  0.00000000E+00 -2.37992800E-03  0.00000000E+00 -1.26386539E-03  0.00000000E+00
 -2.56318651E-03  0.00000000E+00  0.00000000E+00  0.00000000E+00  0.00000000E+00
  0.00000000E+00  0.00000000E+00 -8.41527511E-02  0.00000000E+00  0.00000000E+00
 -6.71314396E-02  0.00000000E+00  0.00000000E+00 -3.55923012E-02  0.00000000E+00
  0.00000000E+00  0.00000000E+00 -6.54346801E-03  0.00000000E+00  1.66049850E-03
  0.00000000E+00  0.00000000E+00 -1.23778379E-02  0.00000000E+00 -3.32515870E-04
  0.00000000E+00  0.00000000E+00 -2.37992800E-03  0.00000000E+00  1.26386539E-03
  0.00000000E+00 -2.56318651E-03  9.80533616E-03  2.12781504E-02 -3.37705703E-02
 -5.66342594E-02 -4.61924711E-03  5.54342622E-02  1.43905182E-01 -4.54013026E-02
  3.67795636E-02  1.01623903E-01 -3.01006113E-02  3.60848386E-02  5.10642219E-02
 -2.28604893E-02 -9.40717447E-04  1.95810842E-03 -4.61244585E-03 -7.32494200E-03
  3.17455425E-03 -3.09527887E-03 -6.86825301E-04 -1.68876051E-03 -8.83341619E-04
  4.30839839E-03  2.15192652E-04 -3.44030448E-04  4.19709068E-04 -5.03248858E-04
 -3.64819902E-04  6.05306681E-04  1.26828447E-03  4.90833515E-03  1.04859990E-02
 -1.49424931E-02 -3.73722721E-02  1.70762436E-02  0.00000000E+00  2.91907986E-02
  4.81734384E-02  0.00000000E+00  1.78648179E-02  4.02851377E-02  0.00000000E+00
 -1.00786280E-02 -1.18964397E-02  6.49393753E-04  0.00000000E+00 -2.45917323E-04
 -5.82736052E-03  0.00000000E+00 -8.16603371E-03  0.00000000E+00 -9.75635686E-03
 -1.32541243E-02  0.00000000E+00  5.13379610E-04  0.00000000E+00  1.52768130E-03
  2.18122287E-03  0.00000000E+00  0.00000000E+00  8.87878394E-04  9.80533616E-03
  2.12781504E-02 -3.37705703E-02 -5.66342594E-02 -4.61924711E-03 -5.54342622E-02
  1.43905182E-01 -4.54013026E-02 -3.67795636E-02  1.01623903E-01 -3.01006113E-02
 -3.60848386E-02  5.10642219E-02 -2.28604893E-02 -9.40717447E-04 -1.95810842E-03
 -4.61244585E-03 -7.32494200E-03 -3.17455425E-03 -3.09527887E-03  6.86825301E-04
 -1.68876051E-03 -8.83341619E-04 -4.30839839E-03  2.15192652E-04  3.44030448E-04
  4.19709068E-04 -5.03248858E-04  3.64819902E-04 -6.05306681E-04  1.26828447E-03
  8.16512109E-02  1.27614184E-01  4.70316857E-02  2.50839824E-03 -7.61548329E-03
  4.24891925E-03 -5.61995341E-02 -8.71792629E-02 -2.39989341E-02 -7.36125085E-03
  2.13957687E-03  1.65366222E-03  2.26297622E-02  4.31639030E-02  2.74221456E-02
  0.00000000E+00 -4.60684339E-04 -3.15834415E-03  8.16512109E-02  1.27614184E-01
  4.70316857E-02 -2.50839824E-03 -7.61548329E-03  4.24891925E-03 -5.61995341E-02
 -8.71792629E-02 -2.39989341E-02  7.36125085E-03  2.13957687E-03  1.65366222E-03
 -9.80533616E-03 -2.12781504E-02  3.37705703E-02  5.66342594E-02  4.61924711E-03
 -5.54342622E-02  1.43905182E-01  4.54013026E-02 -3.67795636E-02  1.01623903E-01
  3.01006113E-02 -3.60848386E-02  5.10642219E-02  2.28604893E-02  9.40717447E-04
 -1.95810842E-03 -4.61244585E-03  7.32494200E-03  3.17455425E-03  3.09527887E-03
  6.86825301E-04 -1.68876051E-03  8.83341619E-04  4.30839839E-03 -2.15192652E-04
  3.44030448E-04  4.19709068E-04  5.03248858E-04 -3.64819902E-04 -6.05306681E-04
  1.26828447E-03 -4.90833515E-03 -1.04859990E-02  1.49424931E-02  3.73722721E-02
 -1.70762436E-02  0.00000000E+00  2.91907986E-02 -4.81734384E-02  0.00000000E+00
  1.78648179E-02 -4.02851377E-02  0.00000000E+00 -1.00786280E-02  1.18964397E-02
 -6.49393753E-04  0.00000000E+00 -2.45917323E-04  5.82736052E-03  0.00000000E+00
  8.16603371E-03  0.00000000E+00 -9.75635686E-03  1.32541243E-02  0.00000000E+00
 -5.13379610E-04  0.00000000E+00  1.52768130E-03 -2.18122287E-03  0.00000000E+00
  0.00000000E+00  8.87878394E-04 -9.80533616E-03 -2.12781504E-02  3.37705703E-02
  5.66342594E-02  4.61924711E-03  5.54342622E-02  1.43905182E-01  4.54013026E-02
  3.67795636E-02  1.01623903E-01  3.01006113E-02  3.60848386E-02  5.10642219E-02
  2.28604893E-02  9.40717447E-04  1.95810842E-03 -4.61244585E-03  7.32494200E-03
 -3.17455425E-03  3.09527887E-03 -6.86825301E-04 -1.68876051E-03  8.83341619E-04
 -4.30839839E-03 -2.15192652E-04 -3.44030448E-04  4.19709068E-04  5.03248858E-04
  3.64819902E-04  6.05306681E-04  1.26828447E-03  5.61995341E-02  8.71792629E-02
  2.39989341E-02  7.36125085E-03  2.13957687E-03 -1.65366222E-03 -8.16512109E-02
 -1.27614184E-01 -4.70316857E-02 -2.50839824E-03 -7.61548329E-03 -4.24891925E-03
 -2.26297622E-02 -4.31639030E-02 -2.74221456E-02  0.00000000E+00 -4.60684339E-04
  3.15834415E-03 -8.16512109E-02 -1.27614184E-01 -4.70316857E-02  2.50839824E-03
 -7.61548329E-03 -4.24891925E-03  5.61995341E-02  8.71792629E-02  2.39989341E-02
 -7.36125085E-03  2.13957687E-03 -1.65366222E-03  3.70962098E-04  5.73011382E-04
  5.78069502E-03 -3.95718209E-02  1.67231607E-01  2.67557025E-02  0.00000000E+00
 -2.51677414E-02  3.24058214E-02  0.00000000E+00 -3.46245745E-02 -4.24848398E-02
  0.00000000E+00  1.62441448E-02 -2.37608499E-03  7.34380537E-04  0.00000000E+00
  4.97194818E-03  0.00000000E+00 -7.42249310E-03  9.15505006E-03  0.00000000E+00
  9.75904571E-03  0.00000000E+00 -1.27282449E-03  3.27493764E-04  0.00000000E+00
  2.52367614E-03  0.00000000E+00 -5.25147877E-04  0.00000000E+00 -3.70962098E-04
 -5.73011382E-04 -5.78069502E-03  3.95718209E-02 -1.67231607E-01  2.67557025E-02
  0.00000000E+00  2.51677414E-02  3.24058214E-02  0.00000000E+00  3.46245745E-02
 -4.24848398E-02  0.00000000E+00 -1.62441448E-02  2.37608499E-03  7.34380537E-04
  0.00000000E+00 -4.97194818E-03  0.00000000E+00  7.42249310E-03  9.15505006E-03
  0.00000000E+00 -9.75904571E-03  0.00000000E+00  1.27282449E-03  3.27493764E-04
  0.00000000E+00 -2.52367614E-03  0.00000000E+00 -5.25147877E-04  0.00000000E+00
 -9.31989343E-03 -2.03111951E-02  3.27217695E-02  5.02842488E-02  3.94102132E-02
  1.52358433E-01  4.34739800E-02  1.47464637E-02  1.09586490E-01  3.11395452E-02
  2.04370828E-02  7.02493675E-02  3.01553582E-02 -7.44519241E-03  2.90392080E-03
  5.57962755E-03 -3.31069981E-03 -5.96731449E-03 -3.16388844E-03  5.10653261E-03
  4.88578318E-03 -3.52677144E-03 -3.34112973E-03 -2.82682619E-03  8.17780227E-05
  7.64588604E-04 -5.52955691E-04  4.59798856E-05 -8.22122594E-04 -1.26940704E-03
 -5.85412585E-04  0.00000000E+00  0.00000000E+00  0.00000000E+00  0.00000000E+00
  0.00000000E+00 -1.47068972E-01  0.00000000E+00  0.00000000E+00 -1.24409575E-01
  0.00000000E+00  0.00000000E+00 -5.67629124E-02  0.00000000E+00  0.00000000E+00
  0.00000000E+00  8.04639688E-03  0.00000000E+00  0.00000000E+00 -1.83261858E-03
  0.00000000E+00  1.31179337E-02  0.00000000E+00  0.00000000E+00  2.18122617E-03
  0.00000000E+00 -2.68224093E-03  0.00000000E+00  0.00000000E+00  1.01256939E-03
  2.46883425E-03  0.00000000E+00  9.31989343E-03  2.03111951E-02 -3.27217695E-02
 -5.02842488E-02 -3.94102132E-02  1.52358433E-01 -4.34739800E-02 -1.47464637E-02
  1.09586490E-01 -3.11395452E-02 -2.04370828E-02  7.02493675E-02 -3.01553582E-02
  7.44519241E-03 -2.90392080E-03  5.57962755E-03  3.31069981E-03  5.96731449E-03
 -3.16388844E-03 -5.10653261E-03  4.88578318E-03  3.52677144E-03  3.34112973E-03
 -2.82682619E-03 -8.17780227E-05  7.64588604E-04  5.52955691E-04 -4.59798856E-05
 -8.22122594E-04 -1.26940704E-03  5.85412585E-04  4.01837799E-02  5.95703408E-02
  1.31506789E-02  2.94188180E-03 -4.45076930E-03  3.03281137E-03 -7.63376313E-02
 -1.19026225E-01 -4.86198664E-02 -6.06435400E-03  2.10174613E-03  5.50050605E-03
  0.00000000E+00  0.00000000E+00  0.00000000E+00 -5.22334339E-03  0.00000000E+00
  0.00000000E+00 -4.01837799E-02 -5.95703408E-02 -1.31506789E-02  2.94188180E-03
  4.45076930E-03 -3.03281137E-03  7.63376313E-02  1.19026225E-01  4.86198664E-02
 -6.06435400E-03 -2.10174613E-03 -5.50050605E-03 -9.31989343E-03 -2.03111951E-02
  3.27217695E-02  5.02842488E-02  3.94102132E-02  1.52358433E-01 -4.34739800E-02
  1.47464637E-02  1.09586490E-01 -3.11395452E-02  2.04370828E-02  7.02493675E-02
 -3.01553582E-02 -7.44519241E-03  2.90392080E-03  5.57962755E-03  3.31069981E-03
 -5.96731449E-03  3.16388844E-03  5.10653261E-03  4.88578318E-03  3.52677144E-03
 -3.34112973E-03  2.82682619E-03  8.17780227E-05  7.64588604E-04  5.52955691E-04
  4.59798856E-05  8.22122594E-04 -1.26940704E-03  5.85412585E-04  0.00000000E+00
  0.00000000E+00  0.00000000E+00  0.00000000E+00  0.00000000E+00 -1.47068972E-01
  0.00000000E+00  0.00000000E+00 -1.24409575E-01  0.00000000E+00  0.00000000E+00
 -5.67629124E-02  0.00000000E+00  0.00000000E+00  0.00000000E+00  8.04639688E-03
  0.00000000E+00  0.00000000E+00  1.83261858E-03  0.00000000E+00  1.31179337E-02
  0.00000000E+00  0.00000000E+00 -2.18122617E-03  0.00000000E+00 -2.68224093E-03
  0.00000000E+00  0.00000000E+00 -1.01256939E-03  2.46883425E-03  0.00000000E+00
  9.31989343E-03  2.03111951E-02 -3.27217695E-02 -5.02842488E-02 -3.94102132E-02
  1.52358433E-01  4.34739800E-02 -1.47464637E-02  1.09586490E-01  3.11395452E-02
 -2.04370828E-02  7.02493675E-02  3.01553582E-02  7.44519241E-03 -2.90392080E-03
  5.57962755E-03 -3.31069981E-03  5.96731449E-03  3.16388844E-03 -5.10653261E-03
  4.88578318E-03 -3.52677144E-03  3.34112973E-03  2.82682619E-03 -8.17780227E-05
  7.64588604E-04 -5.52955691E-04 -4.59798856E-05  8.22122594E-04 -1.26940704E-03
 -5.85412585E-04 -7.63376313E-02 -1.19026225E-01 -4.86198664E-02 -6.06435400E-03
 -2.10174613E-03  5.50050605E-03  4.01837799E-02  5.95703408E-02  1.31506789E-02
  2.94188180E-03  4.45076930E-03  3.03281137E-03  0.00000000E+00  0.00000000E+00
  0.00000000E+00 -5.22334339E-03  0.00000000E+00  0.00000000E+00 -4.01837799E-02
 -5.95703408E-02 -1.31506789E-02  2.94188180E-03 -4.45076930E-03 -3.03281137E-03
  7.63376313E-02  1.19026225E-01  4.86198664E-02 -6.06435400E-03  2.10174613E-03
 -5.50050605E-03  0.00000000E+00  0.00000000E+00  0.00000000E+00  0.00000000E+00
  0.00000000E+00  0.00000000E+00  6.00643430E-02  0.00000000E+00  0.00000000E+00
  4.55351043E-02  0.00000000E+00  0.00000000E+00 -1.66211554E-03  0.00000000E+00
  0.00000000E+00  0.00000000E+00  5.38710648E-04  0.00000000E+00  2.88922268E-03
  0.00000000E+00  0.00000000E+00 -4.00630310E-03  0.00000000E+00  3.02746476E-03
  0.00000000E+00  0.00000000E+00 -2.34984691E-03  0.00000000E+00 -8.97735174E-04
  0.00000000E+00 -3.01424255E-03  0.00000000E+00  0.00000000E+00  0.00000000E+00
  0.00000000E+00  0.00000000E+00  0.00000000E+00 -6.00643430E-02  0.00000000E+00
  0.00000000E+00 -4.55351043E-02  0.00000000E+00  0.00000000E+00  1.66211554E-03
  0.00000000E+00  0.00000000E+00  0.00000000E+00 -5.38710648E-04  0.00000000E+00
  2.88922268E-03  0.00000000E+00  0.00000000E+00  4.00630310E-03  0.00000000E+00
  3.02746476E-03  0.00000000E+00  0.00000000E+00  2.34984691E-03  0.00000000E+00
 -8.97735174E-04  0.00000000E+00  3.01424255E-03  2.53444853E-04  5.31135147E-04
 -8.15844128E-04 -2.56757084E-03 -1.86642254E-02 -7.08489103E-02 -8.52017504E-02
  1.33781126E-01 -4.87990254E-02 -5.82640443E-02  1.06382618E-01 -5.01066921E-02
 -5.08458293E-02  6.47804804E-02  4.58491988E-04  3.37442512E-04  7.42160659E-04
  8.77599290E-03  8.22774652E-05  1.63770201E-03  2.20368755E-03 -2.48473439E-03
  3.81924160E-03  1.90278682E-04 -2.05061736E-04  1.96976242E-04 -1.47866048E-04
 -1.63369370E-04 -7.18105236E-04  4.89494825E-05  3.52081205E-05  0.00000000E+00
  0.00000000E+00  0.00000000E+00  0.00000000E+00  0.00000000E+00 -8.59001245E-02
  0.00000000E+00  0.00000000E+00 -7.03271016E-02  0.00000000E+00  0.00000000E+00
 -2.76451110E-02  0.00000000E+00  0.00000000E+00  0.00000000E+00  2.69647585E-03
  0.00000000E+00  0.00000000E+00 -1.93333143E-03  0.00000000E+00  6.92542366E-04
  0.00000000E+00  0.00000000E+00 -3.01340369E-03  0.00000000E+00  8.41517081E-04
  0.00000000E+00  0.00000000E+00 -9.38021707E-04 -2.80088045E-03  0.00000000E+00
 -2.53444853E-04 -5.31135147E-04  8.15844128E-04  2.56757084E-03  1.86642254E-02
 -7.08489103E-02  8.52017504E-02 -1.33781126E-01 -4.87990254E-02  5.82640443E-02
 -1.06382618E-01 -5.01066921E-02  5.08458293E-02 -6.47804804E-02 -4.58491988E-04
  3.37442512E-04 -7.42160659E-04 -8.77599290E-03  8.22774652E-05 -1.63770201E-03
  2.20368755E-03  2.48473439E-03 -3.81924160E-03  1.90278682E-04  2.05061736E-04
  1.96976242E-04  1.47866048E-04  1.63369370E-04 -7.18105236E-04  4.89494825E-05
 -3.52081205E-05 -7.50739995E-02 -1.11654223E-01 -3.09938210E-02  6.88907093E-04
  9.09585507E-03 -3.20299681E-04  6.58549739E-02  9.91165253E-02  2.76442339E-02
  8.51484656E-03 -3.03049460E-04  9.25780747E-04  0.00000000E+00  0.00000000E+00
  0.00000000E+00 -3.37599425E-03  0.00000000E+00  0.00000000E+00  7.50739995E-02
  1.11654223E-01  3.09938210E-02  6.88907093E-04 -9.09585507E-03  3.20299681E-04
 -6.58549739E-02 -9.91165253E-02 -2.76442339E-02  8.51484656E-03  3.03049460E-04
 -9.25780747E-04 -2.53444853E-04 -5.31135147E-04  8.15844128E-04  2.56757084E-03
  1.86642254E-02  7.08489103E-02 -8.52017504E-02 -1.33781126E-01  4.87990254E-02
 -5.82640443E-02 -1.06382618E-01  5.01066921E-02 -5.08458293E-02 -6.47804804E-02
 -4.58491988E-04 -3.37442512E-04  7.42160659E-04 -8.77599290E-03  8.22774652E-05
 -1.63770201E-03 -2.20368755E-03 -2.48473439E-03 -3.81924160E-03  1.90278682E-04
  2.05061736E-04 -1.96976242E-04 -1.47866048E-04  1.63369370E-04 -7.18105236E-04
 -4.89494825E-05  3.52081205E-05  0.00000000E+00  0.00000000E+00  0.00000000E+00
  0.00000000E+00  0.00000000E+00  8.59001245E-02  0.00000000E+00  0.00000000E+00
  7.03271016E-02  0.00000000E+00  0.00000000E+00  2.76451110E-02  0.00000000E+00
  0.00000000E+00  0.00000000E+00 -2.69647585E-03  0.00000000E+00  0.00000000E+00
 -1.93333143E-03  0.00000000E+00 -6.92542366E-04  0.00000000E+00  0.00000000E+00
 -3.01340369E-03  0.00000000E+00 -8.41517081E-04  0.00000000E+00  0.00000000E+00
 -9.38021707E-04  2.80088045E-03  0.00000000E+00  2.53444853E-04  5.31135147E-04
 -8.15844128E-04 -2.56757084E-03 -1.86642254E-02  7.08489103E-02  8.52017504E-02
  1.33781126E-01  4.87990254E-02  5.82640443E-02  1.06382618E-01  5.01066921E-02
  5.08458293E-02  6.47804804E-02  4.58491988E-04 -3.37442512E-04 -7.42160659E-04
  8.77599290E-03  8.22774652E-05  1.63770201E-03 -2.20368755E-03  2.48473439E-03
  3.81924160E-03  1.90278682E-04 -2.05061736E-04 -1.96976242E-04  1.47866048E-04
 -1.63369370E-04 -7.18105236E-04 -4.89494825E-05 -3.52081205E-05 -6.58549739E-02
 -9.91165253E-02 -2.76442339E-02 -8.51484656E-03 -3.03049460E-04 -9.25780747E-04
  7.50739995E-02  1.11654223E-01  3.09938210E-02 -6.88907093E-04  9.09585507E-03
  3.20299681E-04  0.00000000E+00  0.00000000E+00  0.00000000E+00  3.37599425E-03
  0.00000000E+00  0.00000000E+00 -7.50739995E-02 -1.11654223E-01 -3.09938210E-02
 -6.88907093E-04 -9.09585507E-03 -3.20299681E-04  6.58549739E-02  9.91165253E-02
  2.76442339E-02 -8.51484656E-03  3.03049460E-04  9.25780747E-04 -1.13186443E-03
 -2.56352782E-03 -6.81569289E-04  3.27771715E-02  1.38450557E-02  2.41443615E-01
  0.00000000E+00  6.40909922E-02  1.76263620E-01  0.00000000E+00  5.05029360E-02
  7.36296942E-02  0.00000000E+00  1.60939680E-02  1.90770071E-03  5.13465928E-04
  0.00000000E+00 -1.44731933E-02  0.00000000E+00 -1.01727310E-03  2.95426230E-03
  0.00000000E+00 -1.16529154E-02  0.00000000E+00 -1.53404175E-03  1.37286509E-04
  0.00000000E+00 -9.03387229E-05  0.00000000E+00 -7.69520201E-04  0.00000000E+00
 -1.13186443E-03 -2.56352782E-03 -6.81569289E-04  3.27771715E-02  1.38450557E-02
 -2.41443615E-01  0.00000000E+00  6.40909922E-02 -1.76263620E-01  0.00000000E+00
  5.05029360E-02 -7.36296942E-02  0.00000000E+00  1.60939680E-02  1.90770071E-03
 -5.13465928E-04  0.00000000E+00 -1.44731933E-02  0.00000000E+00 -1.01727310E-03
 -2.95426230E-03  0.00000000E+00 -1.16529154E-02  0.00000000E+00 -1.53404175E-03
 -1.37286509E-04  0.00000000E+00 -9.03387229E-05  0.00000000E+00  7.69520201E-04
  0.00000000E+00 -1.06087233E-03 -2.35487622E-03  1.75005810E-03  1.72219052E-02
  9.50906706E-04  5.39137360E-02 -3.33581055E-02 -1.19955333E-01  3.77457151E-02
 -3.24995007E-02 -9.33238775E-02  3.26525796E-02 -3.46790258E-03 -5.29770341E-02
  1.21303867E-03  1.78972038E-03  3.83635683E-03 -8.54141454E-03  7.53893316E-04
  1.46464935E-03  3.41530871E-03  4.56112207E-03 -5.50396026E-03  4.11657768E-03
  1.12133531E-03 -1.30726764E-04  8.80544962E-05  9.55917052E-04 -8.35249618E-04
  1.16516042E-04  1.52845507E-03 -9.11542595E-04 -1.91746564E-03  5.44643945E-03
  1.28249151E-03 -1.64330207E-03  0.00000000E+00 -1.01573894E-02  6.32509981E-02
  0.00000000E+00 -1.55063086E-02  5.04584309E-02  0.00000000E+00  2.81533359E-03
  4.35400129E-02  4.79467158E-03  0.00000000E+00  1.07179334E-03 -3.53937168E-03
  0.00000000E+00  5.59371690E-03  0.00000000E+00 -1.10324727E-03 -6.40232998E-03
  0.00000000E+00 -5.54517497E-04  0.00000000E+00  8.21472201E-04 -1.99747544E-04
  0.00000000E+00  0.00000000E+00 -1.19715432E-03 -1.06087233E-03 -2.35487622E-03
  1.75005810E-03  1.72219052E-02  9.50906706E-04 -5.39137360E-02 -3.33581055E-02
 -1.19955333E-01 -3.77457151E-02 -3.24995007E-02 -9.33238775E-02 -3.26525796E-02
 -3.46790258E-03 -5.29770341E-02  1.21303867E-03 -1.78972038E-03  3.83635683E-03
 -8.54141454E-03 -7.53893316E-04  1.46464935E-03 -3.41530871E-03  4.56112207E-03
 -5.50396026E-03 -4.11657768E-03  1.12133531E-03  1.30726764E-04  8.80544962E-05
  9.55917052E-04  8.35249618E-04 -1.16516042E-04  1.52845507E-03  1.92076730E-02
  3.19602270E-02  1.08089996E-02  2.03725057E-03 -3.53609295E-03 -3.16547478E-03
 -5.76582605E-02 -9.08963601E-02 -4.15897641E-02 -5.97537753E-03 -1.79968974E-03
 -2.24630947E-03  3.45435236E-02  5.32963420E-02  1.73357807E-02  0.00000000E+00
 -3.21190273E-03 -2.13625684E-03  1.92076730E-02  3.19602270E-02  1.08089996E-02
 -2.03725057E-03 -3.53609295E-03 -3.16547478E-03 -5.76582605E-02 -9.08963601E-02
 -4.15897641E-02  5.97537753E-03 -1.79968974E-03 -2.24630947E-03 -1.06087233E-03
 -2.35487622E-03  1.75005810E-03  1.72219052E-02  9.50906706E-04  5.39137360E-02
  3.33581055E-02 -1.19955333E-01  3.77457151E-02  3.24995007E-02 -9.33238775E-02
  3.26525796E-02  3.46790258E-03 -5.29770341E-02  1.21303867E-03  1.78972038E-03
 -3.83635683E-03 -8.54141454E-03 -7.53893316E-04  1.46464935E-03  3.41530871E-03
 -4.56112207E-03 -5.50396026E-03 -4.11657768E-03  1.12133531E-03 -1.30726764E-04
 -8.80544962E-05  9.55917052E-04  8.35249618E-04  1.16516042E-04 -1.52845507E-03
 -9.11542595E-04 -1.91746564E-03  5.44643945E-03  1.28249151E-03 -1.64330207E-03
  0.00000000E+00  1.01573894E-02  6.32509981E-02  0.00000000E+00  1.55063086E-02
  5.04584309E-02  0.00000000E+00 -2.81533359E-03  4.35400129E-02  4.79467158E-03
  0.00000000E+00 -1.07179334E-03 -3.53937168E-03  0.00000000E+00  5.59371690E-03
  0.00000000E+00  1.10324727E-03 -6.40232998E-03  0.00000000E+00 -5.54517497E-04
  0.00000000E+00 -8.21472201E-04 -1.99747544E-04  0.00000000E+00  0.00000000E+00
  1.19715432E-03 -1.06087233E-03 -2.35487622E-03  1.75005810E-03  1.72219052E-02
  9.50906706E-04 -5.39137360E-02  3.33581055E-02 -1.19955333E-01 -3.77457151E-02
  3.24995007E-02 -9.33238775E-02 -3.26525796E-02  3.46790258E-03 -5.29770341E-02
  1.21303867E-03 -1.78972038E-03 -3.83635683E-03 -8.54141454E-03  7.53893316E-04
  1.46464935E-03 -3.41530871E-03 -4.56112207E-03 -5.50396026E-03  4.11657768E-03
  1.12133531E-03  1.30726764E-04 -8.80544962E-05  9.55917052E-04 -8.35249618E-04
 -1.16516042E-04 -1.52845507E-03 -5.76582605E-02 -9.08963601E-02 -4.15897641E-02
 -5.97537753E-03  1.79968974E-03 -2.24630947E-03  1.92076730E-02  3.19602270E-02
  1.08089996E-02  2.03725057E-03  3.53609295E-03 -3.16547478E-03  3.45435236E-02
  5.32963420E-02  1.73357807E-02  0.00000000E+00  3.21190273E-03 -2.13625684E-03
  1.92076730E-02  3.19602270E-02  1.08089996E-02 -2.03725057E-03  3.53609295E-03
 -3.16547478E-03 -5.76582605E-02 -9.08963601E-02 -4.15897641E-02  5.97537753E-03
  1.79968974E-03 -2.24630947E-03  0.00000000E+00  0.00000000E+00  0.00000000E+00
  0.00000000E+00  0.00000000E+00  0.00000000E+00  1.50910362E-01  0.00000000E+00
  0.00000000E+00  1.17188398E-01  0.00000000E+00  0.00000000E+00  3.93218414E-02
  0.00000000E+00  0.00000000E+00  0.00000000E+00  1.07677940E-03  0.00000000E+00
  1.04233327E-03  0.00000000E+00  0.00000000E+00 -2.06277950E-03  0.00000000E+00
 -2.81623785E-03  0.00000000E+00  0.00000000E+00 -3.00929088E-03  0.00000000E+00
  1.76922357E-03  0.00000000E+00  2.08346788E-03  0.00000000E+00  0.00000000E+00
  0.00000000E+00  0.00000000E+00  0.00000000E+00  0.00000000E+00  1.50910362E-01
  0.00000000E+00  0.00000000E+00  1.17188398E-01  0.00000000E+00  0.00000000E+00
  3.93218414E-02  0.00000000E+00  0.00000000E+00  0.00000000E+00  1.07677940E-03
  0.00000000E+00 -1.04233327E-03  0.00000000E+00  0.00000000E+00 -2.06277950E-03
  0.00000000E+00  2.81623785E-03  0.00000000E+00  0.00000000E+00 -3.00929088E-03
  0.00000000E+00 -1.76922357E-03  0.00000000E+00  2.08346788E-03  3.47635435E-03
  7.54491004E-03 -1.42043750E-02 -4.80861562E-03  2.87961716E-02 -4.08496360E-02
 -3.56397218E-02 -1.19378367E-01 -3.29379272E-02 -2.97748224E-02 -1.01872085E-01
  1.92063953E-03 -1.47885656E-02 -4.79104795E-02  2.78102390E-03 -5.55231376E-03
  4.23675110E-03 -4.01065188E-03 -7.74901422E-04  7.09496790E-03 -9.22393584E-03
  5.72354065E-03 -2.80787131E-03 -6.72186592E-04  1.74015309E-03  1.45598445E-03
 -3.50156386E-04 -9.94547892E-04  1.70740724E-03 -9.21990228E-04 -1.86684675E-05
  3.23251872E-03  7.20714825E-03 -8.47661346E-03 -1.57486329E-02 -8.97715010E-02
  0.00000000E+00 -2.76297289E-03  1.90532924E-01  0.00000000E+00 -8.96183193E-03
  1.40660114E-01  0.00000000E+00  1.91891853E-02  1.32728904E-01  7.01777269E-03
  0.00000000E+00  1.00646836E-02 -4.66434385E-03  0.00000000E+00  1.42072681E-03
  0.00000000E+00  1.33584241E-02 -3.75172571E-03  0.00000000E+00  5.35013829E-04
  0.00000000E+00  5.18413017E-04  1.83206060E-03  0.00000000E+00  0.00000000E+00
 -1.38141674E-03  3.47635435E-03  7.54491004E-03 -1.42043750E-02 -4.80861562E-03
  2.87961716E-02  4.08496360E-02 -3.56397218E-02 -1.19378367E-01  3.29379272E-02
 -2.97748224E-02 -1.01872085E-01 -1.92063953E-03 -1.47885656E-02 -4.79104795E-02
  2.78102390E-03  5.55231376E-03  4.23675110E-03 -4.01065188E-03  7.74901422E-04
  7.09496790E-03  9.22393584E-03  5.72354065E-03 -2.80787131E-03  6.72186592E-04
  1.74015309E-03 -1.45598445E-03 -3.50156386E-04 -9.94547892E-04 -1.70740724E-03
  9.21990228E-04 -1.86684675E-05  7.49807871E-04  3.61548536E-05 -2.73667194E-03
 -1.82570480E-03 -1.45048578E-03 -5.05624459E-03 -4.96054016E-03 -8.79938034E-03
  2.45133985E-03 -2.04204378E-03 -1.18268872E-03 -3.44934614E-03  1.00326221E-01
  1.56981074E-01  6.02184826E-02  0.00000000E+00 -6.76043974E-03 -7.80434461E-03
  7.49807871E-04  3.61548536E-05 -2.73667194E-03  1.82570480E-03 -1.45048578E-03
 -5.05624459E-03 -4.96054016E-03 -8.79938034E-03  2.45133985E-03  2.04204378E-03
 -1.18268872E-03 -3.44934614E-03 -3.47635435E-03 -7.54491004E-03  1.42043750E-02
  4.80861562E-03 -2.87961716E-02  4.08496360E-02 -3.56397218E-02  1.19378367E-01
  3.29379272E-02 -2.97748224E-02  1.01872085E-01 -1.92063953E-03 -1.47885656E-02
  4.79104795E-02 -2.78102390E-03  5.55231376E-03  4.23675110E-03  4.01065188E-03
 -7.74901422E-04 -7.09496790E-03  9.22393584E-03  5.72354065E-03  2.80787131E-03
 -6.72186592E-04 -1.74015309E-03 -1.45598445E-03 -3.50156386E-04  9.94547892E-04
  1.70740724E-03  9.21990228E-04 -1.86684675E-05 -3.23251872E-03 -7.20714825E-03
  8.47661346E-03  1.57486329E-02  8.97715010E-02  0.00000000E+00 -2.76297289E-03
 -1.90532924E-01  0.00000000E+00 -8.96183193E-03 -1.40660114E-01  0.00000000E+00
  1.91891853E-02 -1.32728904E-01 -7.01777269E-03  0.00000000E+00  1.00646836E-02
  4.66434385E-03  0.00000000E+00 -1.42072681E-03  0.00000000E+00  1.33584241E-02
  3.75172571E-03  0.00000000E+00 -5.35013829E-04  0.00000000E+00  5.18413017E-04
 -1.83206060E-03  0.00000000E+00  0.00000000E+00 -1.38141674E-03 -3.47635435E-03
 -7.54491004E-03  1.42043750E-02  4.80861562E-03 -2.87961716E-02 -4.08496360E-02
 -3.56397218E-02  1.19378367E-01 -3.29379272E-02 -2.97748224E-02  1.01872085E-01
  1.92063953E-03 -1.47885656E-02  4.79104795E-02 -2.78102390E-03 -5.55231376E-03
  4.23675110E-03  4.01065188E-03  7.74901422E-04 -7.09496790E-03 -9.22393584E-03
  5.72354065E-03  2.80787131E-03  6.72186592E-04 -1.74015309E-03  1.45598445E-03
 -3.50156386E-04  9.94547892E-04 -1.70740724E-03 -9.21990228E-04 -1.86684675E-05
  4.96054016E-03  8.79938034E-03 -2.45133985E-03  2.04204378E-03 -1.18268872E-03
  3.44934614E-03 -7.49807871E-04 -3.61548536E-05  2.73667194E-03  1.82570480E-03
 -1.45048578E-03  5.05624459E-03 -1.00326221E-01 -1.56981074E-01 -6.02184826E-02
  0.00000000E+00 -6.76043974E-03  7.80434461E-03 -7.49807871E-04 -3.61548536E-05
  2.73667194E-03 -1.82570480E-03 -1.45048578E-03  5.05624459E-03  4.96054016E-03
  8.79938034E-03 -2.45133985E-03 -2.04204378E-03 -1.18268872E-03  3.44934614E-03
 -6.09706954E-03 -1.32323177E-02  2.27258048E-02  2.88229978E-02 -1.08988939E-02
  4.14591952E-02  0.00000000E+00  4.42447291E-02  2.53301622E-02  0.00000000E+00
  3.38267663E-02  7.90870128E-03  0.00000000E+00  4.84976645E-03  7.52310314E-04
  1.16857273E-03  0.00000000E+00 -1.18566329E-03  0.00000000E+00  9.91478973E-04
  3.82327740E-05  0.00000000E+00  1.42111208E-03  0.00000000E+00 -1.41067503E-03
  1.50801292E-03  0.00000000E+00 -2.84201498E-04  0.00000000E+00  6.37404766E-04
  0.00000000E+00 -6.09706954E-03 -1.32323177E-02  2.27258048E-02  2.88229978E-02
 -1.08988939E-02 -4.14591952E-02  0.00000000E+00  4.42447291E-02 -2.53301622E-02
  0.00000000E+00  3.38267663E-02 -7.90870128E-03  0.00000000E+00  4.84976645E-03
  7.52310314E-04 -1.16857273E-03  0.00000000E+00 -1.18566329E-03  0.00000000E+00
  9.91478973E-04 -3.82327740E-05  0.00000000E+00  1.42111208E-03  0.00000000E+00
 -1.41067503E-03 -1.50801292E-03  0.00000000E+00 -2.84201498E-04  0.00000000E+00
 -6.37404766E-04  0.00000000E+00 -3.00739911E-03 -6.60685637E-03  8.50857922E-03
  2.78675642E-02  5.58059204E-03  3.82949438E-02 -6.80962437E-02  4.99062545E-02
  3.44285333E-02 -5.24960833E-02  3.68089505E-02  3.55062053E-03 -4.13073376E-02
  1.96209354E-02  9.69156463E-04  2.65878022E-03  6.40393206E-03  3.71711181E-03
  1.57596235E-03  1.68707033E-04  2.50219777E-03  1.15866905E-02  1.89862859E-03
  5.26264149E-03  2.56528634E-04  5.66759590E-05  1.31229163E-03  1.70861292E-03
  1.91009409E-03  1.13132138E-03  1.14698543E-03  7.15555232E-03  1.54543375E-02
 -2.06468453E-02 -4.77187763E-02 -5.86861493E-03  0.00000000E+00  2.71499857E-01
 -1.82427639E-02  0.00000000E+00  2.29286391E-01 -2.28108396E-02  0.00000000E+00
  1.24669163E-01 -1.01063994E-03  8.03965305E-03  0.00000000E+00  3.08627591E-03
  1.05280410E-02  0.00000000E+00  7.99000801E-03  0.00000000E+00 -5.45029346E-04
  1.74167533E-02  0.00000000E+00 -5.36471121E-04  0.00000000E+00 -7.44087365E-04
 -1.66042978E-03  0.00000000E+00  0.00000000E+00 -1.86055999E-03 -3.00739911E-03
 -6.60685637E-03  8.50857922E-03  2.78675642E-02  5.58059204E-03 -3.82949438E-02
 -6.80962437E-02  4.99062545E-02 -3.44285333E-02 -5.24960833E-02  3.68089505E-02
 -3.55062053E-03 -4.13073376E-02  1.96209354E-02  9.69156463E-04 -2.65878022E-03
  6.40393206E-03  3.71711181E-03 -1.57596235E-03  1.68707033E-04 -2.50219777E-03
  1.15866905E-02  1.89862859E-03 -5.26264149E-03  2.56528634E-04 -5.66759590E-05
  1.31229163E-03  1.70861292E-03 -1.91009409E-03 -1.13132138E-03  1.14698543E-03
 -4.90988390E-02 -7.67816804E-02 -3.93569312E-02  1.93650503E-03  3.94199930E-03
  2.91266436E-04 -5.79193118E-04 -1.32356044E-03 -7.28285071E-03  9.77939487E-04
 -2.56502052E-03  1.64761558E-03  5.14296416E-02  8.36064450E-02  3.74958278E-02
  0.00000000E+00  6.92383584E-03 -8.53567102E-03 -4.90988390E-02 -7.67816804E-02
 -3.93569312E-02 -1.93650503E-03  3.94199930E-03  2.91266436E-04 -5.79193118E-04
 -1.32356044E-03 -7.28285071E-03 -9.77939487E-04 -2.56502052E-03  1.64761558E-03
 -3.00739911E-03 -6.60685637E-03  8.50857922E-03  2.78675642E-02  5.58059204E-03
  3.82949438E-02  6.80962437E-02  4.99062545E-02  3.44285333E-02  5.24960833E-02
  3.68089505E-02  3.55062053E-03  4.13073376E-02  1.96209354E-02  9.69156463E-04
  2.65878022E-03 -6.40393206E-03  3.71711181E-03 -1.57596235E-03  1.68707033E-04
  2.50219777E-03 -1.15866905E-02  1.89862859E-03 -5.26264149E-03  2.56528634E-04
  5.66759590E-05 -1.31229163E-03  1.70861292E-03 -1.91009409E-03  1.13132138E-03
 -1.14698543E-03  7.15555232E-03  1.54543375E-02 -2.06468453E-02 -4.77187763E-02
 -5.86861493E-03  0.00000000E+00 -2.71499857E-01 -1.82427639E-02  0.00000000E+00
 -2.29286391E-01 -2.28108396E-02  0.00000000E+00 -1.24669163E-01 -1.01063994E-03
  8.03965305E-03  0.00000000E+00 -3.08627591E-03  1.05280410E-02  0.00000000E+00
  7.99000801E-03  0.00000000E+00  5.45029346E-04  1.74167533E-02  0.00000000E+00
 -5.36471121E-04  0.00000000E+00  7.44087365E-04 -1.66042978E-03  0.00000000E+00
  0.00000000E+00  1.86055999E-03 -3.00739911E-03 -6.60685637E-03  8.50857922E-03
  2.78675642E-02  5.58059204E-03 -3.82949438E-02  6.80962437E-02  4.99062545E-02
 -3.44285333E-02  5.24960833E-02  3.68089505E-02 -3.55062053E-03  4.13073376E-02
  1.96209354E-02  9.69156463E-04 -2.65878022E-03 -6.40393206E-03  3.71711181E-03
  1.57596235E-03  1.68707033E-04 -2.50219777E-03 -1.15866905E-02  1.89862859E-03
  5.26264149E-03  2.56528634E-04 -5.66759590E-05 -1.31229163E-03  1.70861292E-03
  1.91009409E-03 -1.13132138E-03 -1.14698543E-03 -5.79193118E-04 -1.32356044E-03
 -7.28285071E-03  9.77939487E-04  2.56502052E-03  1.64761558E-03 -4.90988390E-02
 -7.67816804E-02 -3.93569312E-02  1.93650503E-03 -3.94199930E-03  2.91266436E-04
  5.14296416E-02  8.36064450E-02  3.74958278E-02  0.00000000E+00 -6.92383584E-03
 -8.53567102E-03 -4.90988390E-02 -7.67816804E-02 -3.93569312E-02 -1.93650503E-03
 -3.94199930E-03  2.91266436E-04 -5.79193118E-04 -1.32356044E-03 -7.28285071E-03
 -9.77939487E-04  2.56502052E-03  1.64761558E-03  0.00000000E+00  0.00000000E+00
  0.00000000E+00  0.00000000E+00  0.00000000E+00  0.00000000E+00  1.43063816E-01
  0.00000000E+00  0.00000000E+00  1.18712363E-01  0.00000000E+00  0.00000000E+00
  6.04289354E-02  0.00000000E+00  0.00000000E+00  0.00000000E+00  1.07545998E-02
  0.00000000E+00  6.75826488E-03  0.00000000E+00  0.00000000E+00  2.07614043E-02
  0.00000000E+00  6.13303478E-03  0.00000000E+00  0.00000000E+00  3.33088519E-03
  0.00000000E+00  5.28007292E-04  0.00000000E+00 -3.28863079E-03  0.00000000E+00
  0.00000000E+00  0.00000000E+00  0.00000000E+00  0.00000000E+00  0.00000000E+00
 -1.43063816E-01  0.00000000E+00  0.00000000E+00 -1.18712363E-01  0.00000000E+00
  0.00000000E+00 -6.04289354E-02  0.00000000E+00  0.00000000E+00  0.00000000E+00
 -1.07545998E-02  0.00000000E+00  6.75826488E-03  0.00000000E+00  0.00000000E+00
 -2.07614043E-02  0.00000000E+00  6.13303478E-03  0.00000000E+00  0.00000000E+00
 -3.33088519E-03  0.00000000E+00  5.28007292E-04  0.00000000E+00  3.28863079E-03
  1.33178716E-02  2.91797006E-02 -4.64956645E-02 -6.61681761E-02 -8.65557921E-03
 -1.37546722E-01  1.15960241E-01  3.52801296E-03 -1.03408436E-01  8.70927035E-02
  2.39090843E-03 -6.46577524E-02  4.57941568E-02  8.83572788E-03 -5.32110802E-03
 -3.61417833E-03 -3.90937122E-03  1.61210120E-03  3.68262837E-03 -7.35235367E-03
 -1.52495790E-03 -1.52707209E-03  1.25351016E-03  1.44965178E-04 -3.11587083E-04
 -9.98940926E-04  7.49815556E-04 -7.01533202E-04 -6.96353129E-05  1.16761808E-03
  9.06480257E-04  0.00000000E+00  0.00000000E+00  0.00000000E+00  0.00000000E+00
  0.00000000E+00  1.40207958E-01  0.00000000E+00  0.00000000E+00  1.18766963E-01
  0.00000000E+00  0.00000000E+00  7.45808899E-02  0.00000000E+00  0.00000000E+00
  0.00000000E+00 -1.00565559E-02  0.00000000E+00  0.00000000E+00  3.36066643E-03
  0.00000000E+00 -1.85909136E-02  0.00000000E+00  0.00000000E+00  2.81000941E-03
  0.00000000E+00  4.55727907E-03  0.00000000E+00  0.00000000E+00  4.70980619E-04
  1.89454413E-03  0.00000000E+00 -1.33178716E-02 -2.91797006E-02  4.64956645E-02
  6.61681761E-02  8.65557921E-03 -1.37546722E-01 -1.15960241E-01 -3.52801296E-03
 -1.03408436E-01 -8.70927035E-02 -2.39090843E-03 -6.46577524E-02 -4.57941568E-02
 -8.83572788E-03  5.32110802E-03 -3.61417833E-03  3.90937122E-03 -1.61210120E-03
  3.68262837E-03  7.35235367E-03 -1.52495790E-03  1.52707209E-03 -1.25351016E-03
  1.44965178E-04  3.11587083E-04 -9.98940926E-04 -7.49815556E-04  7.01533202E-04
 -6.96353129E-05  1.16761808E-03 -9.06480257E-04  3.54710358E-02  5.72507981E-02
  2.73979027E-02 -5.29581529E-03 -1.97836047E-03  2.76976678E-03  5.25434052E-02
  8.21201993E-02  3.42174650E-02  3.64626972E-03  5.20732187E-03 -3.20774839E-03
  0.00000000E+00  0.00000000E+00  0.00000000E+00  4.44441735E-03  0.00000000E+00
  0.00000000E+00 -3.54710358E-02 -5.72507981E-02 -2.73979027E-02 -5.29581529E-03
  1.97836047E-03 -2.76976678E-03 -5.25434052E-02 -8.21201993E-02 -3.42174650E-02
  3.64626972E-03 -5.20732187E-03  3.20774839E-03 -1.33178716E-02 -2.91797006E-02
  4.64956645E-02  6.61681761E-02  8.65557921E-03  1.37546722E-01  1.15960241E-01
 -3.52801296E-03  1.03408436E-01  8.70927035E-02 -2.39090843E-03  6.46577524E-02
  4.57941568E-02 -8.83572788E-03  5.32110802E-03  3.61417833E-03 -3.90937122E-03
 -1.61210120E-03  3.68262837E-03  7.35235367E-03  1.52495790E-03 -1.52707209E-03
 -1.25351016E-03  1.44965178E-04  3.11587083E-04  9.98940926E-04  7.49815556E-04
  7.01533202E-04 -6.96353129E-05 -1.16761808E-03  9.06480257E-04  0.00000000E+00
  0.00000000E+00  0.00000000E+00  0.00000000E+00  0.00000000E+00 -1.40207958E-01
  0.00000000E+00  0.00000000E+00 -1.18766963E-01  0.00000000E+00  0.00000000E+00
 -7.45808899E-02  0.00000000E+00  0.00000000E+00  0.00000000E+00  1.00565559E-02
  0.00000000E+00  0.00000000E+00  3.36066643E-03  0.00000000E+00  1.85909136E-02
  0.00000000E+00  0.00000000E+00  2.81000941E-03  0.00000000E+00 -4.55727907E-03
  0.00000000E+00  0.00000000E+00  4.70980619E-04 -1.89454413E-03  0.00000000E+00
  1.33178716E-02  2.91797006E-02 -4.64956645E-02 -6.61681761E-02 -8.65557921E-03
  1.37546722E-01 -1.15960241E-01  3.52801296E-03  1.03408436E-01 -8.70927035E-02
  2.39090843E-03  6.46577524E-02 -4.57941568E-02  8.83572788E-03 -5.32110802E-03
  3.61417833E-03  3.90937122E-03  1.61210120E-03  3.68262837E-03 -7.35235367E-03
  1.52495790E-03  1.52707209E-03  1.25351016E-03  1.44965178E-04 -3.11587083E-04
  9.98940926E-04 -7.49815556E-04 -7.01533202E-04 -6.96353129E-05 -1.16761808E-03
 -9.06480257E-04 -5.25434052E-02 -8.21201993E-02 -3.42174650E-02 -3.64626972E-03
  5.20732187E-03  3.20774839E-03 -3.54710358E-02 -5.72507981E-02 -2.73979027E-02
  5.29581529E-03 -1.97836047E-03 -2.76976678E-03  0.00000000E+00  0.00000000E+00
  0.00000000E+00 -4.44441735E-03  0.00000000E+00  0.00000000E+00  3.54710358E-02
  5.72507981E-02  2.73979027E-02  5.29581529E-03  1.97836047E-03  2.76976678E-03
  5.25434052E-02  8.21201993E-02  3.42174650E-02 -3.64626972E-03 -5.20732187E-03
 -3.20774839E-03  0.00000000E+00  0.00000000E+00  0.00000000E+00  0.00000000E+00
  0.00000000E+00  0.00000000E+00  1.40523312E-01  0.00000000E+00  0.00000000E+00
  1.15941676E-01  0.00000000E+00  0.00000000E+00  3.81843775E-02  0.00000000E+00
  0.00000000E+00  0.00000000E+00  5.90956260E-03  0.00000000E+00  1.09222259E-02
  0.00000000E+00  0.00000000E+00  8.73228096E-03  0.00000000E+00  2.22597928E-02
  0.00000000E+00  0.00000000E+00 -7.15502030E-04  0.00000000E+00  3.28752154E-03
  0.00000000E+00 -1.59735818E-04  0.00000000E+00  0.00000000E+00  0.00000000E+00
  0.00000000E+00  0.00000000E+00  0.00000000E+00 -1.40523312E-01  0.00000000E+00
  0.00000000E+00 -1.15941676E-01  0.00000000E+00  0.00000000E+00 -3.81843775E-02
  0.00000000E+00  0.00000000E+00  0.00000000E+00 -5.90956260E-03  0.00000000E+00
  1.09222259E-02  0.00000000E+00  0.00000000E+00 -8.73228096E-03  0.00000000E+00
  2.22597928E-02  0.00000000E+00  0.00000000E+00  7.15502030E-04  0.00000000E+00
  3.28752154E-03  0.00000000E+00  1.59735818E-04  1.89394305E-03  4.15473655E-03
 -7.46368698E-03 -5.00025035E-03 -2.95836901E-02  8.89528396E-02  1.14717102E-01
  1.14128053E-01  6.79073943E-02  8.53167323E-02  9.95132729E-02  2.97327829E-02
  5.45717707E-02  5.68324553E-02  8.23429280E-04  6.03157933E-03 -6.39318701E-03
 -2.91355182E-03  6.24153712E-04  7.61169549E-04  4.60599438E-03 -3.21292673E-03
 -6.40749332E-03  1.28147483E-04 -1.77574450E-05  1.60511065E-04 -2.25180758E-04
 -9.59432620E-05 -1.66621415E-03  1.62884210E-04  1.48954731E-04  0.00000000E+00
  0.00000000E+00  0.00000000E+00  0.00000000E+00  0.00000000E+00 -1.38725376E-01
  0.00000000E+00  0.00000000E+00 -1.17528356E-01  0.00000000E+00  0.00000000E+00
 -6.77144654E-02  0.00000000E+00  0.00000000E+00  0.00000000E+00  5.31401800E-03
  0.00000000E+00  0.00000000E+00 -7.72675478E-03  0.00000000E+00  5.69443317E-03
  0.00000000E+00  0.00000000E+00 -1.89592418E-02  0.00000000E+00 -4.33326293E-04
  0.00000000E+00  0.00000000E+00  2.53218383E-03 -4.42193278E-04  0.00000000E+00
 -1.89394305E-03 -4.15473655E-03  7.46368698E-03  5.00025035E-03  2.95836901E-02
  8.89528396E-02 -1.14717102E-01 -1.14128053E-01  6.79073943E-02 -8.53167323E-02
 -9.95132729E-02  2.97327829E-02 -5.45717707E-02 -5.68324553E-02 -8.23429280E-04
  6.03157933E-03  6.39318701E-03  2.91355182E-03  6.24153712E-04 -7.61169549E-04
  4.60599438E-03  3.21292673E-03  6.40749332E-03  1.28147483E-04  1.77574450E-05
  1.60511065E-04  2.25180758E-04  9.59432620E-05 -1.66621415E-03  1.62884210E-04
 -1.48954731E-04  4.19633102E-02  6.93804563E-02  4.30188131E-02  1.31272141E-03
 -1.91407117E-03  7.08986146E-03 -3.88820679E-02 -6.28040174E-02 -4.34310661E-02
 -2.09984393E-03  2.33422107E-03  6.59325486E-03  0.00000000E+00  0.00000000E+00
  0.00000000E+00 -6.05077206E-03  0.00000000E+00  0.00000000E+00 -4.19633102E-02
 -6.93804563E-02 -4.30188131E-02  1.31272141E-03  1.91407117E-03 -7.08986146E-03
  3.88820679E-02  6.28040174E-02  4.34310661E-02 -2.09984393E-03 -2.33422107E-03
 -6.59325486E-03 -1.89394305E-03 -4.15473655E-03  7.46368698E-03  5.00025035E-03
  2.95836901E-02 -8.89528396E-02  1.14717102E-01 -1.14128053E-01 -6.79073943E-02
  8.53167323E-02 -9.95132729E-02 -2.97327829E-02  5.45717707E-02 -5.68324553E-02
 -8.23429280E-04 -6.03157933E-03 -6.39318701E-03  2.91355182E-03  6.24153712E-04
 -7.61169549E-04 -4.60599438E-03 -3.21292673E-03  6.40749332E-03  1.28147483E-04
  1.77574450E-05 -1.60511065E-04 -2.25180758E-04  9.59432620E-05 -1.66621415E-03
 -1.62884210E-04  1.48954731E-04  0.00000000E+00  0.00000000E+00  0.00000000E+00
  0.00000000E+00  0.00000000E+00  1.38725376E-01  0.00000000E+00  0.00000000E+00
  1.17528356E-01  0.00000000E+00  0.00000000E+00  6.77144654E-02  0.00000000E+00
  0.00000000E+00  0.00000000E+00 -5.31401800E-03  0.00000000E+00  0.00000000E+00
 -7.72675478E-03  0.00000000E+00 -5.69443317E-03  0.00000000E+00  0.00000000E+00
 -1.89592418E-02  0.00000000E+00  4.33326293E-04  0.00000000E+00  0.00000000E+00
  2.53218383E-03  4.42193278E-04  0.00000000E+00  1.89394305E-03  4.15473655E-03
 -7.46368698E-03 -5.00025035E-03 -2.95836901E-02 -8.89528396E-02 -1.14717102E-01
  1.14128053E-01 -6.79073943E-02 -8.53167323E-02  9.95132729E-02 -2.97327829E-02
 -5.45717707E-02  5.68324553E-02  8.23429280E-04 -6.03157933E-03  6.39318701E-03
 -2.91355182E-03  6.24153712E-04  7.61169549E-04 -4.60599438E-03  3.21292673E-03
 -6.40749332E-03  1.28147483E-04 -1.77574450E-05 -1.60511065E-04  2.25180758E-04
 -9.59432620E-05 -1.66621415E-03 -1.62884210E-04 -1.48954731E-04  3.88820679E-02
  6.28040174E-02  4.34310661E-02  2.09984393E-03  2.33422107E-03 -6.59325486E-03
 -4.19633102E-02 -6.93804563E-02 -4.30188131E-02 -1.31272141E-03 -1.91407117E-03
 -7.08986146E-03  0.00000000E+00  0.00000000E+00  0.00000000E+00  6.05077206E-03
  0.00000000E+00  0.00000000E+00  4.19633102E-02  6.93804563E-02  4.30188131E-02
 -1.31272141E-03  1.91407117E-03  7.08986146E-03 -3.88820679E-02 -6.28040174E-02
 -4.34310661E-02  2.09984393E-03 -2.33422107E-03  6.59325486E-03  4.67384926E-03
  1.00483282E-02 -1.01602673E-02 -7.88353177E-02  1.13876511E-01 -1.49880215E-01
  0.00000000E+00  2.40995042E-01 -1.18513918E-01  0.00000000E+00  2.18166639E-01
 -6.98211170E-02  0.00000000E+00  2.31220533E-01 -6.16117146E-03 -8.19514076E-03
  0.00000000E+00  4.29370370E-03  0.00000000E+00 -1.60913889E-03 -1.93512485E-02
  0.00000000E+00  2.14380611E-03  0.00000000E+00 -3.25918857E-03  1.31990774E-03
  0.00000000E+00  2.93524929E-03  0.00000000E+00 -4.22917716E-04  0.00000000E+00
  4.67384926E-03  1.00483282E-02 -1.01602673E-02 -7.88353177E-02  1.13876511E-01
  1.49880215E-01  0.00000000E+00  2.40995042E-01  1.18513918E-01  0.00000000E+00
  2.18166639E-01  6.98211170E-02  0.00000000E+00  2.31220533E-01 -6.16117146E-03
  8.19514076E-03  0.00000000E+00  4.29370370E-03  0.00000000E+00 -1.60913889E-03
  1.93512485E-02  0.00000000E+00  2.14380611E-03  0.00000000E+00 -3.25918857E-03
 -1.31990774E-03  0.00000000E+00  2.93524929E-03  0.00000000E+00  4.22917716E-04
  0.00000000E+00 -9.38493716E-04 -2.03844065E-03  6.36896645E-03 -1.11181799E-02
 -1.12994646E-01 -2.75708735E-02  2.81728874E-03 -5.45983527E-02 -2.70218732E-02
  3.69328859E-03 -4.05988925E-02 -2.49889963E-02  4.24808311E-02 -1.37075037E-02
 -4.86392861E-03 -6.30163015E-03 -5.80492107E-05 -3.64725227E-03 -3.22198641E-03
 -7.66540501E-03 -8.39322068E-03  1.30075701E-03 -1.26009048E-03 -8.06986069E-03
  2.42003785E-03 -1.24640177E-04  2.24392471E-03 -9.35906722E-04  1.97695106E-03
 -2.01522182E-03 -5.83604252E-04  1.90797495E-02  4.18601416E-02 -6.76956674E-02
 -1.36204436E-01 -7.63431357E-02  0.00000000E+00  5.05784847E-03  1.01552064E-01
  0.00000000E+00  9.07877528E-03  8.95447306E-02  0.00000000E+00 -8.86175056E-03
  4.27510662E-02  7.23198268E-03  0.00000000E+00  5.88920436E-03 -1.64127832E-03
  0.00000000E+00  1.49760065E-02  0.00000000E+00  6.76898745E-03 -2.75729516E-03
  0.00000000E+00 -1.77249147E-03  0.00000000E+00 -2.38978464E-03  5.48711131E-04
  0.00000000E+00  0.00000000E+00 -8.00299317E-04 -9.38493716E-04 -2.03844065E-03
  6.36896645E-03 -1.11181799E-02 -1.12994646E-01  2.75708735E-02  2.81728874E-03
 -5.45983527E-02  2.70218732E-02  3.69328859E-03 -4.05988925E-02  2.49889963E-02
  4.24808311E-02 -1.37075037E-02 -4.86392861E-03  6.30163015E-03 -5.80492107E-05
 -3.64725227E-03  3.22198641E-03 -7.66540501E-03  8.39322068E-03  1.30075701E-03
 -1.26009048E-03  8.06986069E-03  2.42003785E-03  1.24640177E-04  2.24392471E-03
 -9.35906722E-04 -1.97695106E-03  2.01522182E-03 -5.83604252E-04  2.05640944E-02
  4.16285760E-02  2.76209905E-02 -1.37910901E-03 -1.94108058E-03 -2.81860928E-04
  9.16570900E-03  1.53550326E-02  2.54618650E-02 -4.59247312E-04  6.43571041E-04
 -1.30118825E-03  5.08921464E-02  8.34469471E-02  1.00612201E-01  0.00000000E+00
 -2.82490293E-03 -6.91769588E-04  2.05640944E-02  4.16285760E-02  2.76209905E-02
  1.37910901E-03 -1.94108058E-03 -2.81860928E-04  9.16570900E-03  1.53550326E-02
  2.54618650E-02  4.59247312E-04  6.43571041E-04 -1.30118825E-03 -9.38493716E-04
 -2.03844065E-03  6.36896645E-03 -1.11181799E-02 -1.12994646E-01 -2.75708735E-02
 -2.81728874E-03 -5.45983527E-02 -2.70218732E-02 -3.69328859E-03 -4.05988925E-02
 -2.49889963E-02 -4.24808311E-02 -1.37075037E-02 -4.86392861E-03 -6.30163015E-03
  5.80492107E-05 -3.64725227E-03  3.22198641E-03 -7.66540501E-03 -8.39322068E-03
 -1.30075701E-03 -1.26009048E-03  8.06986069E-03  2.42003785E-03 -1.24640177E-04
 -2.24392471E-03 -9.35906722E-04 -1.97695106E-03 -2.01522182E-03  5.83604252E-04
  1.90797495E-02  4.18601416E-02 -6.76956674E-02 -1.36204436E-01 -7.63431357E-02
  0.00000000E+00 -5.05784847E-03  1.01552064E-01  0.00000000E+00 -9.07877528E-03
  8.95447306E-02  0.00000000E+00  8.86175056E-03  4.27510662E-02  7.23198268E-03
  0.00000000E+00 -5.88920436E-03 -1.64127832E-03  0.00000000E+00  1.49760065E-02
  0.00000000E+00 -6.76898745E-03 -2.75729516E-03  0.00000000E+00 -1.77249147E-03
  0.00000000E+00  2.38978464E-03  5.48711131E-04  0.00000000E+00  0.00000000E+00
  8.00299317E-04 -9.38493716E-04 -2.03844065E-03  6.36896645E-03 -1.11181799E-02
 -1.12994646E-01  2.75708735E-02 -2.81728874E-03 -5.45983527E-02  2.70218732E-02
 -3.69328859E-03 -4.05988925E-02  2.49889963E-02 -4.24808311E-02 -1.37075037E-02
 -4.86392861E-03  6.30163015E-03  5.80492107E-05 -3.64725227E-03 -3.22198641E-03
 -7.66540501E-03  8.39322068E-03 -1.30075701E-03 -1.26009048E-03 -8.06986069E-03
  2.42003785E-03  1.24640177E-04 -2.24392471E-03 -9.35906722E-04  1.97695106E-03
  2.01522182E-03  5.83604252E-04  9.16570900E-03  1.53550326E-02  2.54618650E-02
 -4.59247312E-04 -6.43571041E-04 -1.30118825E-03  2.05640944E-02  4.16285760E-02
  2.76209905E-02 -1.37910901E-03  1.94108058E-03 -2.81860928E-04  5.08921464E-02
  8.34469471E-02  1.00612201E-01  0.00000000E+00  2.82490293E-03 -6.91769588E-04
  2.05640944E-02  4.16285760E-02  2.76209905E-02  1.37910901E-03  1.94108058E-03
 -2.81860928E-04  9.16570900E-03  1.53550326E-02  2.54618650E-02  4.59247312E-04
 -6.43571041E-04 -1.30118825E-03  2.50879448E-02  5.46253913E-02 -7.40145962E-02
 -3.45479090E-01  1.34632592E+00 -6.60447574E-02  0.00000000E+00  2.45438197E-01
 -3.71087703E-02  0.00000000E+00  2.13173661E-01 -5.22189022E-01  0.00000000E+00
  6.23676059E-01 -4.44890243E-04  1.23147215E-02  0.00000000E+00 -2.98974055E-03
  0.00000000E+00  1.58121525E-02  2.32065407E-02  0.00000000E+00 -1.13425761E-02
  0.00000000E+00  1.47331404E-03  4.96296226E-04  0.00000000E+00 -2.29247844E-03
  0.00000000E+00  2.27314728E-04  0.00000000E+00 -2.50879448E-02 -5.46253913E-02
  7.40145962E-02  3.45479090E-01 -1.34632592E+00 -6.60447574E-02  0.00000000E+00
 -2.45438197E-01 -3.71087703E-02  0.00000000E+00 -2.13173661E-01 -5.22189022E-01
  0.00000000E+00 -6.23676059E-01  4.44890243E-04  1.23147215E-02  0.00000000E+00
  2.98974055E-03  0.00000000E+00 -1.58121525E-02  2.32065407E-02  0.00000000E+00
  1.13425761E-02  0.00000000E+00 -1.47331404E-03  4.96296226E-04  0.00000000E+00
  2.29247844E-03  0.00000000E+00  2.27314728E-04  0.00000000E+00  1.34893471E-02
  2.97522702E-02 -5.51467808E-02 -3.87153312E-02  3.67944701E-02 -5.96344850E-03
  5.16009763E-02  5.19354973E-02 -2.58667003E-02  4.29031346E-02  3.80421318E-02
  7.80598013E-02  2.98404728E-02 -3.76848335E-02  7.39576141E-03  3.13905797E-03
  1.44307682E-03  4.49954135E-03  8.98692219E-04  1.59696669E-02 -1.13943830E-03
 -4.78765693E-04  6.72838761E-04  1.46926723E-02 -1.01785060E-03  6.49708171E-04
 -2.70766431E-03 -6.93028058E-05 -1.29630369E-03  9.70594540E-04 -3.83998289E-04
  0.00000000E+00  0.00000000E+00  0.00000000E+00  0.00000000E+00  0.00000000E+00
 -9.88177667E-02  0.00000000E+00  0.00000000E+00 -1.09897073E-01  0.00000000E+00
  0.00000000E+00 -2.27788894E-01  0.00000000E+00  0.00000000E+00  0.00000000E+00
 -6.32018968E-03  0.00000000E+00  0.00000000E+00 -2.57495397E-03  0.00000000E+00
 -3.39090180E-03  0.00000000E+00  0.00000000E+00 -2.12869072E-03  0.00000000E+00
  1.24276234E-03  0.00000000E+00  0.00000000E+00  2.12501890E-03  8.89316152E-04
  0.00000000E+00 -1.34893471E-02 -2.97522702E-02  5.51467808E-02  3.87153312E-02
 -3.67944701E-02 -5.96344850E-03 -5.16009763E-02 -5.19354973E-02 -2.58667003E-02
 -4.29031346E-02 -3.80421318E-02  7.80598013E-02 -2.98404728E-02  3.76848335E-02
 -7.39576141E-03  3.13905797E-03 -1.44307682E-03 -4.49954135E-03  8.98692219E-04
 -1.59696669E-02 -1.13943830E-03  4.78765693E-04 -6.72838761E-04  1.46926723E-02
  1.01785060E-03  6.49708171E-04  2.70766431E-03  6.93028058E-05 -1.29630369E-03
  9.70594540E-04  3.83998289E-04 -1.49902717E-02 -4.47067503E-02 -4.21429053E-02
 -4.89085004E-04  3.10506089E-03  9.85959405E-05 -1.83281867E-03 -1.04260915E-02
  1.12573459E-01 -3.36832742E-03  2.54412219E-03  3.69080599E-03  0.00000000E+00
  0.00000000E+00  0.00000000E+00 -9.24667578E-03  0.00000000E+00  0.00000000E+00
  1.49902717E-02  4.47067503E-02  4.21429053E-02 -4.89085004E-04 -3.10506089E-03
 -9.85959405E-05  1.83281867E-03  1.04260915E-02 -1.12573459E-01 -3.36832742E-03
 -2.54412219E-03 -3.69080599E-03  1.34893471E-02  2.97522702E-02 -5.51467808E-02
 -3.87153312E-02  3.67944701E-02 -5.96344850E-03 -5.16009763E-02  5.19354973E-02
 -2.58667003E-02 -4.29031346E-02  3.80421318E-02  7.80598013E-02 -2.98404728E-02
 -3.76848335E-02  7.39576141E-03  3.13905797E-03 -1.44307682E-03  4.49954135E-03
 -8.98692219E-04  1.59696669E-02 -1.13943830E-03  4.78765693E-04  6.72838761E-04
 -1.46926723E-02 -1.01785060E-03  6.49708171E-04  2.70766431E-03 -6.93028058E-05
  1.29630369E-03  9.70594540E-04  3.83998289E-04  0.00000000E+00  0.00000000E+00
  0.00000000E+00  0.00000000E+00  0.00000000E+00 -9.88177667E-02  0.00000000E+00
  0.00000000E+00 -1.09897073E-01  0.00000000E+00  0.00000000E+00 -2.27788894E-01
  0.00000000E+00  0.00000000E+00  0.00000000E+00 -6.32018968E-03  0.00000000E+00
  0.00000000E+00  2.57495397E-03  0.00000000E+00 -3.39090180E-03  0.00000000E+00
  0.00000000E+00  2.12869072E-03  0.00000000E+00  1.24276234E-03  0.00000000E+00
  0.00000000E+00 -2.12501890E-03  8.89316152E-04  0.00000000E+00 -1.34893471E-02
 -2.97522702E-02  5.51467808E-02  3.87153312E-02 -3.67944701E-02 -5.96344850E-03
  5.16009763E-02 -5.19354973E-02 -2.58667003E-02  4.29031346E-02 -3.80421318E-02
  7.80598013E-02  2.98404728E-02  3.76848335E-02 -7.39576141E-03  3.13905797E-03
  1.44307682E-03 -4.49954135E-03 -8.98692219E-04 -1.59696669E-02 -1.13943830E-03
 -4.78765693E-04 -6.72838761E-04 -1.46926723E-02  1.01785060E-03  6.49708171E-04
 -2.70766431E-03  6.93028058E-05  1.29630369E-03  9.70594540E-04 -3.83998289E-04
 -1.83281867E-03 -1.04260915E-02  1.12573459E-01 -3.36832742E-03 -2.54412219E-03
  3.69080599E-03 -1.49902717E-02 -4.47067503E-02 -4.21429053E-02 -4.89085004E-04
 -3.10506089E-03  9.85959405E-05  0.00000000E+00  0.00000000E+00  0.00000000E+00
 -9.24667578E-03  0.00000000E+00  0.00000000E+00  1.49902717E-02  4.47067503E-02
  4.21429053E-02 -4.89085004E-04  3.10506089E-03 -9.85959405E-05  1.83281867E-03
  1.04260915E-02 -1.12573459E-01 -3.36832742E-03  2.54412219E-03 -3.69080599E-03
 -1.73344379E-03 -3.24817189E-03  1.11605895E-02 -1.06104055E-01 -8.73328171E-01
 -3.03287956E-02  0.00000000E+00 -9.75147194E-03 -5.01471918E-02  0.00000000E+00
 -6.33621824E-02 -3.60090253E-01  0.00000000E+00  6.21964413E-02 -8.15025352E-03
  3.94616481E-03  0.00000000E+00 -8.14168863E-04  0.00000000E+00  1.33273928E-02
 -1.52340015E-02  0.00000000E+00  2.15896443E-02  0.00000000E+00  8.83591798E-04
 -5.57918983E-04  0.00000000E+00  1.84478540E-03  0.00000000E+00 -1.92181959E-04
  0.00000000E+00 -1.73344379E-03 -3.24817189E-03  1.11605895E-02 -1.06104055E-01
 -8.73328171E-01  3.03287956E-02  0.00000000E+00 -9.75147194E-03  5.01471918E-02
  0.00000000E+00 -6.33621824E-02  3.60090253E-01  0.00000000E+00  6.21964413E-02
 -8.15025352E-03 -3.94616481E-03  0.00000000E+00 -8.14168863E-04  0.00000000E+00
  1.33273928E-02  1.52340015E-02  0.00000000E+00  2.15896443E-02  0.00000000E+00
  8.83591798E-04  5.57918983E-04  0.00000000E+00  1.84478540E-03  0.00000000E+00
  1.92181959E-04  0.00000000E+00 -1.92502480E-02 -4.25085837E-02  1.02307075E-01
 -7.41122696E-02  2.29432558E+00 -4.89135464E-02  4.78562418E-02 -1.62945635E-02
  1.18377563E-02 -4.00055188E-02 -2.60467306E-02 -4.27788737E-02 -3.33310091E-02
 -1.18285830E-01  4.55528078E-03  6.59096023E-04  1.30450279E-03  1.19188049E-03
  1.13783294E-03  8.70549935E-03  1.35543022E-02  3.93141367E-02 -4.52158675E-03
 -3.89189324E-02  2.92813393E-04 -3.20236188E-04 -1.06566687E-03 -5.38865356E-03
  1.07141886E-03  4.56044171E-03  4.91759565E-03 -8.55399115E-03 -1.84442366E-02
  5.10812656E-02  4.26067827E-02 -3.42686478E-01  0.00000000E+00  1.95375345E-02
  7.73962752E-02  0.00000000E+00 -2.98731759E-02  1.60955295E-03  0.00000000E+00
  2.43837573E-01  9.05778976E-01 -9.43148801E-04  0.00000000E+00 -1.00778332E-03
  1.18359699E-03  0.00000000E+00 -6.23386210E-02  0.00000000E+00 -6.51538387E-02
  8.87720325E-03  0.00000000E+00 -1.31751116E-03  0.00000000E+00 -7.40180969E-03
  3.70830234E-03  0.00000000E+00  0.00000000E+00  3.73815495E-03 -1.92502480E-02
 -4.25085837E-02  1.02307075E-01 -7.41122696E-02  2.29432558E+00  4.89135464E-02
  4.78562418E-02 -1.62945635E-02 -1.18377563E-02 -4.00055188E-02 -2.60467306E-02
  4.27788737E-02 -3.33310091E-02 -1.18285830E-01  4.55528078E-03 -6.59096023E-04
  1.30450279E-03  1.19188049E-03 -1.13783294E-03  8.70549935E-03 -1.35543022E-02
  3.93141367E-02 -4.52158675E-03  3.89189324E-02  2.92813393E-04  3.20236188E-04
 -1.06566687E-03 -5.38865356E-03 -1.07141886E-03 -4.56044171E-03  4.91759565E-03
 -7.60740694E-03  9.48590816E-02 -9.07337421E-01 -4.04898760E-03 -2.63794141E-02
  9.64312161E-03 -3.82889233E-03  8.57920924E-02 -8.59674748E-01  2.28762767E-02
  3.88636360E-03 -8.98159887E-03 -7.40195511E-03  1.87803486E-01 -1.22410301E+00
  0.00000000E+00 -1.49951578E-02 -3.29384498E-02 -7.60740694E-03  9.48590816E-02
 -9.07337421E-01  4.04898760E-03 -2.63794141E-02  9.64312161E-03 -3.82889233E-03
  8.57920924E-02 -8.59674748E-01 -2.28762767E-02  3.88636360E-03 -8.98159887E-03
 -1.92502480E-02 -4.25085837E-02  1.02307075E-01 -7.41122696E-02  2.29432558E+00
 -4.89135464E-02 -4.78562418E-02 -1.62945635E-02  1.18377563E-02  4.00055188E-02
 -2.60467306E-02 -4.27788737E-02  3.33310091E-02 -1.18285830E-01  4.55528078E-03
  6.59096023E-04 -1.30450279E-03  1.19188049E-03 -1.13783294E-03  8.70549935E-03
  1.35543022E-02 -3.93141367E-02 -4.52158675E-03  3.89189324E-02  2.92813393E-04
 -3.20236188E-04  1.06566687E-03 -5.38865356E-03 -1.07141886E-03  4.56044171E-03
 -4.91759565E-03 -8.55399115E-03 -1.84442366E-02  5.10812656E-02  4.26067827E-02
 -3.42686478E-01  0.00000000E+00 -1.95375345E-02  7.73962752E-02  0.00000000E+00
  2.98731759E-02  1.60955295E-03  0.00000000E+00 -2.43837573E-01  9.05778976E-01
 -9.43148801E-04  0.00000000E+00  1.00778332E-03  1.18359699E-03  0.00000000E+00
 -6.23386210E-02  0.00000000E+00  6.51538387E-02  8.87720325E-03  0.00000000E+00
 -1.31751116E-03  0.00000000E+00  7.40180969E-03  3.70830234E-03  0.00000000E+00
  0.00000000E+00 -3.73815495E-03 -1.92502480E-02 -4.25085837E-02  1.02307075E-01
 -7.41122696E-02  2.29432558E+00  4.89135464E-02 -4.78562418E-02 -1.62945635E-02
 -1.18377563E-02  4.00055188E-02 -2.60467306E-02  4.27788737E-02  3.33310091E-02
 -1.18285830E-01  4.55528078E-03 -6.59096023E-04 -1.30450279E-03  1.19188049E-03
  1.13783294E-03  8.70549935E-03 -1.35543022E-02 -3.93141367E-02 -4.52158675E-03
 -3.89189324E-02  2.92813393E-04  3.20236188E-04  1.06566687E-03 -5.38865356E-03
  1.07141886E-03 -4.56044171E-03 -4.91759565E-03 -3.82889233E-03  8.57920924E-02
 -8.59674748E-01  2.28762767E-02 -3.88636360E-03 -8.98159887E-03 -7.60740694E-03
  9.48590816E-02 -9.07337421E-01 -4.04898760E-03  2.63794141E-02  9.64312161E-03
 -7.40195511E-03  1.87803486E-01 -1.22410301E+00  0.00000000E+00  1.49951578E-02
 -3.29384498E-02 -7.60740694E-03  9.48590816E-02 -9.07337421E-01  4.04898760E-03
  2.63794141E-02  9.64312161E-03 -3.82889233E-03  8.57920924E-02 -8.59674748E-01
 -2.28762767E-02 -3.88636360E-03 -8.98159887E-03 -1.44554849E-02 -3.24960164E-02
  6.52862070E-02 -1.06755913E-01  1.31626535E+00  1.73999349E-02  0.00000000E+00
  1.52452319E-02  3.80002295E-02  0.00000000E+00  2.61240301E-02 -1.39571221E-01
  0.00000000E+00  3.60003160E-01  5.66302111E-03  5.49161572E-03  0.00000000E+00
  5.59031297E-03  0.00000000E+00  4.41519214E-03  5.76067165E-03  0.00000000E+00
  1.40670767E-02  0.00000000E+00  4.02923872E-04  2.65281201E-03  0.00000000E+00
  5.15776426E-04  0.00000000E+00 -2.57900110E-03  0.00000000E+00 -1.44554849E-02
 -3.24960164E-02  6.52862070E-02 -1.06755913E-01  1.31626535E+00 -1.73999349E-02
  0.00000000E+00  1.52452319E-02 -3.80002295E-02  0.00000000E+00  2.61240301E-02
  1.39571221E-01  0.00000000E+00  3.60003160E-01  5.66302111E-03 -5.49161572E-03
  0.00000000E+00  5.59031297E-03  0.00000000E+00  4.41519214E-03 -5.76067165E-03
  0.00000000E+00  1.40670767E-02  0.00000000E+00  4.02923872E-04 -2.65281201E-03
  0.00000000E+00  5.15776426E-04  0.00000000E+00  2.57900110E-03  0.00000000E+00
 -1.84932013E-04 -5.84027366E-04  9.94174747E-03 -4.80622805E-02 -1.75690950E-01
 -6.71126620E-02 -4.49516901E-02  8.60360955E-02  2.74375727E-03  2.98018400E-02
  4.98444219E-02 -4.92714618E-01 -2.61597101E-01  6.36023006E-01  2.63776956E-04
 -5.94505373E-04  1.56326386E-03 -1.36422682E-02 -4.93661748E-04  7.57413637E-03
  2.66966243E-02 -2.12295784E-02 -6.40884538E-02 -3.72844835E-03  5.15299865E-03
 -1.67003141E-03 -1.21624327E-03 -3.50877405E-04 -2.10376908E-03  2.78892125E-03
 -1.36147759E-03  9.00426092E-03  2.00182515E-02 -3.48802156E-02 -8.17229503E-03
 -5.37306004E-01  0.00000000E+00 -8.33701269E-03  2.91241406E-02  0.00000000E+00
 -2.12927942E-02  6.05954400E-02  0.00000000E+00  2.43623094E-01  2.01865395E-01
 -7.59028726E-03  0.00000000E+00  5.64958629E-03  2.83392011E-03  0.00000000E+00
 -1.17893372E-02  0.00000000E+00 -7.25032131E-03  7.82676820E-03  0.00000000E+00
  2.09599950E-03  0.00000000E+00 -1.84921900E-03 -3.23425779E-04  0.00000000E+00
  0.00000000E+00 -9.15911111E-04 -1.84932013E-04 -5.84027366E-04  9.94174747E-03
 -4.80622805E-02 -1.75690950E-01  6.71126620E-02 -4.49516901E-02  8.60360955E-02
 -2.74375727E-03  2.98018400E-02  4.98444219E-02  4.92714618E-01 -2.61597101E-01
  6.36023006E-01  2.63776956E-04  5.94505373E-04  1.56326386E-03 -1.36422682E-02
  4.93661748E-04  7.57413637E-03 -2.66966243E-02 -2.12295784E-02 -6.40884538E-02
  3.72844835E-03  5.15299865E-03  1.67003141E-03 -1.21624327E-03 -3.50877405E-04
  2.10376908E-03 -2.78892125E-03 -1.36147759E-03  1.77870841E-02 -4.75801624E-02
  8.98251001E-01  3.31798151E-03  2.32126876E-02 -1.57783915E-03 -2.13082775E-02
  7.39350118E-02 -1.05244102E+00  2.82360494E-02  4.98440780E-03 -3.75391269E-03
 -7.13048163E-03 -1.31645268E-02 -1.24359503E-01  0.00000000E+00  5.10611776E-03
 -1.33836131E-03  1.77870841E-02 -4.75801624E-02  8.98251001E-01 -3.31798151E-03
  2.32126876E-02 -1.57783915E-03 -2.13082775E-02  7.39350118E-02 -1.05244102E+00
 -2.82360494E-02  4.98440780E-03 -3.75391269E-03 -1.84932013E-04 -5.84027366E-04
  9.94174747E-03 -4.80622805E-02 -1.75690950E-01 -6.71126620E-02  4.49516901E-02
  8.60360955E-02  2.74375727E-03 -2.98018400E-02  4.98444219E-02 -4.92714618E-01
  2.61597101E-01  6.36023006E-01  2.63776956E-04 -5.94505373E-04 -1.56326386E-03
 -1.36422682E-02  4.93661748E-04  7.57413637E-03  2.66966243E-02  2.12295784E-02
 -6.40884538E-02  3.72844835E-03  5.15299865E-03 -1.67003141E-03  1.21624327E-03
 -3.50877405E-04  2.10376908E-03  2.78892125E-03  1.36147759E-03  9.00426092E-03
  2.00182515E-02 -3.48802156E-02 -8.17229503E-03 -5.37306004E-01  0.00000000E+00
  8.33701269E-03  2.91241406E-02  0.00000000E+00  2.12927942E-02  6.05954400E-02
  0.00000000E+00 -2.43623094E-01  2.01865395E-01 -7.59028726E-03  0.00000000E+00
 -5.64958629E-03  2.83392011E-03  0.00000000E+00 -1.17893372E-02  0.00000000E+00
  7.25032131E-03  7.82676820E-03  0.00000000E+00  2.09599950E-03  0.00000000E+00
  1.84921900E-03 -3.23425779E-04  0.00000000E+00  0.00000000E+00  9.15911111E-04
 -1.84932013E-04 -5.84027366E-04  9.94174747E-03 -4.80622805E-02 -1.75690950E-01
  6.71126620E-02  4.49516901E-02  8.60360955E-02 -2.74375727E-03 -2.98018400E-02
  4.98444219E-02  4.92714618E-01  2.61597101E-01  6.36023006E-01  2.63776956E-04
  5.94505373E-04 -1.56326386E-03 -1.36422682E-02 -4.93661748E-04  7.57413637E-03
 -2.66966243E-02  2.12295784E-02 -6.40884538E-02 -3.72844835E-03  5.15299865E-03
  1.67003141E-03  1.21624327E-03 -3.50877405E-04 -2.10376908E-03 -2.78892125E-03
  1.36147759E-03 -2.13082775E-02  7.39350118E-02 -1.05244102E+00  2.82360494E-02
 -4.98440780E-03 -3.75391269E-03  1.77870841E-02 -4.75801624E-02  8.98251001E-01
  3.31798151E-03 -2.32126876E-02 -1.57783915E-03 -7.13048163E-03 -1.31645268E-02
 -1.24359503E-01  0.00000000E+00 -5.10611776E-03 -1.33836131E-03  1.77870841E-02
 -4.75801624E-02  8.98251001E-01 -3.31798151E-03 -2.32126876E-02 -1.57783915E-03
 -2.13082775E-02  7.39350118E-02 -1.05244102E+00 -2.82360494E-02 -4.98440780E-03
 -3.75391269E-03  0.00000000E+00  0.00000000E+00  0.00000000E+00  0.00000000E+00
  0.00000000E+00  0.00000000E+00 -6.69343017E-02  0.00000000E+00  0.00000000E+00
 -1.81838681E-01  0.00000000E+00  0.00000000E+00 -8.89616064E-01  0.00000000E+00
  0.00000000E+00  0.00000000E+00  3.24410301E-03  0.00000000E+00  7.01912910E-03
  0.00000000E+00  0.00000000E+00 -5.44857703E-02  0.00000000E+00 -4.07968558E-03
  0.00000000E+00  0.00000000E+00 -3.44796905E-03  0.00000000E+00 -3.21658609E-03
  0.00000000E+00 -1.06495110E-04  0.00000000E+00  0.00000000E+00  0.00000000E+00
  0.00000000E+00  0.00000000E+00  0.00000000E+00 -6.69343017E-02  0.00000000E+00
  0.00000000E+00 -1.81838681E-01  0.00000000E+00  0.00000000E+00 -8.89616064E-01
  0.00000000E+00  0.00000000E+00  0.00000000E+00  3.24410301E-03  0.00000000E+00
 -7.01912910E-03  0.00000000E+00  0.00000000E+00 -5.44857703E-02  0.00000000E+00
  4.07968558E-03  0.00000000E+00  0.00000000E+00 -3.44796905E-03  0.00000000E+00
  3.21658609E-03  0.00000000E+00 -1.06495110E-04 -1.67620350E-02 -3.70608529E-02
  8.18943764E-02  4.01009580E-04  2.34929489E+00 -2.31679365E-02  5.96344610E-02
 -6.00063434E-02  4.84019878E-02 -9.49116949E-02 -4.85021937E-02  4.65227915E-01
  4.62365593E-01 -6.71390257E-01  1.72061680E-03  3.69035115E-03 -3.22041663E-03
 -5.68691336E-04  4.08679133E-03  7.48676898E-03  3.62253708E-02  4.94986336E-02
  6.66016123E-03 -6.05960749E-02 -4.86990190E-06 -1.29032098E-03 -3.39269371E-04
 -3.26285283E-03  1.39076759E-04  4.29925586E-03  4.67291607E-03 -1.30392282E-02
 -2.95406674E-02  9.83460954E-02 -2.43012566E-01  1.65069729E+00  0.00000000E+00
  8.59214125E-03  5.23945061E-02  0.00000000E+00 -7.22436909E-02  3.99363461E-02
  0.00000000E+00 -7.27439006E-01  1.19910926E+00  4.87521712E-03  0.00000000E+00
  2.55017674E-05  5.55774369E-04  0.00000000E+00 -8.01344381E-02  0.00000000E+00
 -4.39211862E-02 -2.26044642E-02  0.00000000E+00 -3.11794517E-03  0.00000000E+00
 -3.33455807E-03  4.45026027E-03  0.00000000E+00  0.00000000E+00  2.13152728E-03
 -1.67620350E-02 -3.70608529E-02  8.18943764E-02  4.01009580E-04  2.34929489E+00
  2.31679365E-02  5.96344610E-02 -6.00063434E-02 -4.84019878E-02 -9.49116949E-02
 -4.85021937E-02 -4.65227915E-01  4.62365593E-01 -6.71390257E-01  1.72061680E-03
 -3.69035115E-03 -3.22041663E-03 -5.68691336E-04 -4.08679133E-03  7.48676898E-03
 -3.62253708E-02  4.94986336E-02  6.66016123E-03  6.05960749E-02 -4.86990190E-06
  1.29032098E-03 -3.39269371E-04 -3.26285283E-03 -1.39076759E-04 -4.29925586E-03
  4.67291607E-03  1.17220664E-02  1.36724571E-01 -1.44123414E+00 -5.31289465E-03
 -3.37111314E-02  9.53486200E-03 -1.50174923E-02  1.00389373E-01 -3.70965568E-01
  1.75803149E-02 -5.51542152E-03 -8.59716739E-03  1.05509716E-02  1.43387811E-01
 -1.30530841E+00  0.00000000E+00 -1.54656540E-02 -2.76587794E-02  1.17220664E-02
  1.36724571E-01 -1.44123414E+00  5.31289465E-03 -3.37111314E-02  9.53486200E-03
 -1.50174923E-02  1.00389373E-01 -3.70965568E-01 -1.75803149E-02 -5.51542152E-03
 -8.59716739E-03  1.67620350E-02  3.70608529E-02 -8.18943764E-02 -4.01009580E-04
 -2.34929489E+00  2.31679365E-02  5.96344610E-02  6.00063434E-02 -4.84019878E-02
 -9.49116949E-02  4.85021937E-02 -4.65227915E-01  4.62365593E-01  6.71390257E-01
 -1.72061680E-03 -3.69035115E-03 -3.22041663E-03  5.68691336E-04  4.08679133E-03
 -7.48676898E-03 -3.62253708E-02  4.94986336E-02 -6.66016123E-03 -6.05960749E-02
  4.86990190E-06  1.29032098E-03 -3.39269371E-04  3.26285283E-03  1.39076759E-04
 -4.29925586E-03  4.67291607E-03  1.30392282E-02  2.95406674E-02 -9.83460954E-02
  2.43012566E-01 -1.65069729E+00  0.00000000E+00  8.59214125E-03 -5.23945061E-02
  0.00000000E+00 -7.22436909E-02 -3.99363461E-02  0.00000000E+00 -7.27439006E-01
 -1.19910926E+00 -4.87521712E-03  0.00000000E+00  2.55017674E-05 -5.55774369E-04
  0.00000000E+00  8.01344381E-02  0.00000000E+00 -4.39211862E-02  2.26044642E-02
  0.00000000E+00  3.11794517E-03  0.00000000E+00 -3.33455807E-03 -4.45026027E-03
  0.00000000E+00  0.00000000E+00  2.13152728E-03  1.67620350E-02  3.70608529E-02
 -8.18943764E-02 -4.01009580E-04 -2.34929489E+00 -2.31679365E-02  5.96344610E-02
  6.00063434E-02  4.84019878E-02 -9.49116949E-02  4.85021937E-02  4.65227915E-01
  4.62365593E-01  6.71390257E-01 -1.72061680E-03  3.69035115E-03 -3.22041663E-03
  5.68691336E-04 -4.08679133E-03 -7.48676898E-03  3.62253708E-02  4.94986336E-02
 -6.66016123E-03  6.05960749E-02  4.86990190E-06 -1.29032098E-03 -3.39269371E-04
  3.26285283E-03 -1.39076759E-04  4.29925586E-03  4.67291607E-03  1.50174923E-02
 -1.00389373E-01  3.70965568E-01 -1.75803149E-02 -5.51542152E-03  8.59716739E-03
 -1.17220664E-02 -1.36724571E-01  1.44123414E+00  5.31289465E-03 -3.37111314E-02
 -9.53486200E-03 -1.05509716E-02 -1.43387811E-01  1.30530841E+00  0.00000000E+00
 -1.54656540E-02  2.76587794E-02 -1.17220664E-02 -1.36724571E-01  1.44123414E+00
 -5.31289465E-03 -3.37111314E-02 -9.53486200E-03  1.50174923E-02 -1.00389373E-01
  3.70965568E-01  1.75803149E-02 -5.51542152E-03  8.59716739E-03  3.15303827E-03
  6.33668502E-03 -1.76260188E-02  9.74562176E-02  2.64697407E-01 -2.25041879E-02
  0.00000000E+00  6.56815578E-02  1.78262063E-03  0.00000000E+00  1.34810272E-01
  8.38080162E-01  0.00000000E+00  5.79708024E-01 -2.45247995E-04  1.72199689E-03
  0.00000000E+00 -3.50315550E-03  0.00000000E+00  8.35978245E-03  2.63785413E-03
  0.00000000E+00 -2.32840089E-02  0.00000000E+00  7.71992862E-04 -2.25229947E-03
  0.00000000E+00 -3.37528728E-03  0.00000000E+00 -6.46188965E-04  0.00000000E+00
 -3.15303827E-03 -6.33668502E-03  1.76260188E-02 -9.74562176E-02 -2.64697407E-01
 -2.25041879E-02  0.00000000E+00 -6.56815578E-02  1.78262063E-03  0.00000000E+00
 -1.34810272E-01  8.38080162E-01  0.00000000E+00 -5.79708024E-01  2.45247995E-04
  1.72199689E-03  0.00000000E+00  3.50315550E-03  0.00000000E+00 -8.35978245E-03
  2.63785413E-03  0.00000000E+00  2.32840089E-02  0.00000000E+00 -7.71992862E-04
 -2.25229947E-03  0.00000000E+00  3.37528728E-03  0.00000000E+00 -6.46188965E-04
  0.00000000E+00 -1.60316757E-02 -3.63162609E-02  1.03231827E-01 -1.53302757E-01
  3.00050272E+00 -7.70579224E-02  2.22176334E-02  7.31795239E-02  7.01854930E-02
 -1.21691868E-02  6.08449344E-02 -5.65381872E-01 -4.80224881E-01  4.49209667E-01
  1.66909888E-03  9.17862086E-04  1.32689651E-03  1.35501070E-03  3.63576274E-03
  2.65420233E-02  4.31120600E-02  4.24421261E-02 -1.12996188E-02 -4.52657265E-02
  7.38867981E-04  8.87215838E-05 -1.21289557E-03 -4.55108738E-03 -3.81380388E-04
  6.69795104E-03  3.89735003E-03  0.00000000E+00  0.00000000E+00  0.00000000E+00
  0.00000000E+00  0.00000000E+00  2.99633437E-02  0.00000000E+00  0.00000000E+00
  9.98602873E-02  0.00000000E+00  0.00000000E+00  8.90859861E-01  0.00000000E+00
  0.00000000E+00  0.00000000E+00  7.13101317E-03  0.00000000E+00  0.00000000E+00
 -5.01827110E-03  0.00000000E+00 -4.81574037E-02  0.00000000E+00  0.00000000E+00
 -6.42806591E-03  0.00000000E+00  4.45570164E-03  0.00000000E+00  0.00000000E+00
 -3.02972755E-04 -1.01117233E-03  0.00000000E+00  1.60316757E-02  3.63162609E-02
 -1.03231827E-01  1.53302757E-01 -3.00050272E+00 -7.70579224E-02 -2.22176334E-02
 -7.31795239E-02  7.01854930E-02  1.21691868E-02 -6.08449344E-02 -5.65381872E-01
  4.80224881E-01 -4.49209667E-01 -1.66909888E-03  9.17862086E-04 -1.32689651E-03
 -1.35501070E-03  3.63576274E-03 -2.65420233E-02  4.31120600E-02 -4.24421261E-02
  1.12996188E-02 -4.52657265E-02 -7.38867981E-04  8.87215838E-05  1.21289557E-03
  4.55108738E-03 -3.81380388E-04  6.69795104E-03 -3.89735003E-03 -1.69370813E-02
  6.15704177E-02 -4.77533566E-01  3.31135063E-03 -1.51818106E-02  8.57978168E-03
  8.53220135E-03  1.39456905E-01 -1.69743951E+00  3.78287295E-02  6.83936578E-03
 -1.26968968E-02  0.00000000E+00  0.00000000E+00  0.00000000E+00  6.37943148E-03
  0.00000000E+00  0.00000000E+00  1.69370813E-02 -6.15704177E-02  4.77533566E-01
  3.31135063E-03  1.51818106E-02 -8.57978168E-03 -8.53220135E-03 -1.39456905E-01
  1.69743951E+00  3.78287295E-02 -6.83936578E-03  1.26968968E-02 -1.60316757E-02
 -3.63162609E-02  1.03231827E-01 -1.53302757E-01  3.00050272E+00 -7.70579224E-02
 -2.22176334E-02  7.31795239E-02  7.01854930E-02  1.21691868E-02  6.08449344E-02
 -5.65381872E-01  4.80224881E-01  4.49209667E-01  1.66909888E-03  9.17862086E-04
 -1.32689651E-03  1.35501070E-03 -3.63576274E-03  2.65420233E-02  4.31120600E-02
 -4.24421261E-02 -1.12996188E-02  4.52657265E-02  7.38867981E-04  8.87215838E-05
  1.21289557E-03 -4.55108738E-03  3.81380388E-04  6.69795104E-03 -3.89735003E-03
  0.00000000E+00  0.00000000E+00  0.00000000E+00  0.00000000E+00  0.00000000E+00
  2.99633437E-02  0.00000000E+00  0.00000000E+00  9.98602873E-02  0.00000000E+00
  0.00000000E+00  8.90859861E-01  0.00000000E+00  0.00000000E+00  0.00000000E+00
  7.13101317E-03  0.00000000E+00  0.00000000E+00  5.01827110E-03  0.00000000E+00
 -4.81574037E-02  0.00000000E+00  0.00000000E+00  6.42806591E-03  0.00000000E+00
  4.45570164E-03  0.00000000E+00  0.00000000E+00  3.02972755E-04 -1.01117233E-03
  0.00000000E+00  1.60316757E-02  3.63162609E-02 -1.03231827E-01  1.53302757E-01
 -3.00050272E+00 -7.70579224E-02  2.22176334E-02 -7.31795239E-02  7.01854930E-02
 -1.21691868E-02 -6.08449344E-02 -5.65381872E-01 -4.80224881E-01 -4.49209667E-01
 -1.66909888E-03  9.17862086E-04  1.32689651E-03 -1.35501070E-03 -3.63576274E-03
 -2.65420233E-02  4.31120600E-02  4.24421261E-02  1.12996188E-02  4.52657265E-02
 -7.38867981E-04  8.87215838E-05 -1.21289557E-03  4.55108738E-03  3.81380388E-04
  6.69795104E-03  3.89735003E-03  8.53220135E-03  1.39456905E-01 -1.69743951E+00
  3.78287295E-02 -6.83936578E-03 -1.26968968E-02 -1.69370813E-02  6.15704177E-02
 -4.77533566E-01  3.31135063E-03  1.51818106E-02  8.57978168E-03  0.00000000E+00
  0.00000000E+00  0.00000000E+00  6.37943148E-03  0.00000000E+00  0.00000000E+00
  1.69370813E-02 -6.15704177E-02  4.77533566E-01  3.31135063E-03 -1.51818106E-02
 -8.57978168E-03 -8.53220135E-03 -1.39456905E-01  1.69743951E+00  3.78287295E-02
  6.83936578E-03  1.26968968E-02 -2.20902750E-03 -5.93451097E-03  4.00687440E-02
 -2.61361941E-01  1.64007644E+00 -2.99234773E-02  0.00000000E+00  3.81864917E-02
 -4.19723413E-02  0.00000000E+00  3.57777017E-02 -8.86478340E-02  0.00000000E+00
  5.76356274E-01 -1.08912001E-03 -2.17199790E-03  0.00000000E+00  5.45982750E-03
  0.00000000E+00 -5.44527795E-03 -1.89022097E-02  0.00000000E+00  1.97281829E-02
  0.00000000E+00  2.63264621E-03 -1.57969904E-03  0.00000000E+00  2.83688417E-03
  0.00000000E+00  1.13264824E-03  0.00000000E+00 -2.20902750E-03 -5.93451097E-03
  4.00687440E-02 -2.61361941E-01  1.64007644E+00  2.99234773E-02  0.00000000E+00
  3.81864917E-02  4.19723413E-02  0.00000000E+00  3.57777017E-02  8.86478340E-02
  0.00000000E+00  5.76356274E-01 -1.08912001E-03  2.17199790E-03  0.00000000E+00
  5.45982750E-03  0.00000000E+00 -5.44527795E-03  1.89022097E-02  0.00000000E+00
  1.97281829E-02  0.00000000E+00  2.63264621E-03  1.57969904E-03  0.00000000E+00
  2.83688417E-03  0.00000000E+00 -1.13264824E-03  0.00000000E+00  1.35346813E-02
  3.11266112E-02 -8.76097066E-02  1.62187554E-01 -3.24667587E+00 -1.31535617E-02
 -2.42058469E-02 -1.79936950E-02 -4.67224550E-02 -1.30683272E-02 -5.48590472E-02
 -6.65082295E-01  2.68129488E-02 -4.94014577E-01 -1.00054575E-03  6.81479971E-03
  3.47050430E-04  1.88030239E-03 -1.64911944E-03 -1.30083020E-02 -3.75598759E-02
  9.65810435E-03 -2.14443702E-02  1.46795166E-02  2.09129067E-03 -2.14133488E-04
  5.40378640E-04  2.82891727E-03  2.24006147E-03 -2.50510827E-03 -2.41720856E-04
 -2.40273643E-02 -5.42046047E-02  1.30175083E-01 -7.63214849E-02  4.64889956E+00
  0.00000000E+00  7.93882555E-02  7.12415287E-02  0.00000000E+00  4.22734342E-02
 -1.22590162E-01  0.00000000E+00  1.14481756E+00  2.67805450E-02 -2.60442641E-03
  0.00000000E+00  2.76515641E-03 -5.28962938E-03  0.00000000E+00 -5.18555971E-02
  0.00000000E+00 -5.51298961E-02  2.93859105E-02  0.00000000E+00 -4.44166286E-03
  0.00000000E+00 -9.76522365E-03  1.10669550E-03  0.00000000E+00  0.00000000E+00
  4.08171220E-03  1.35346813E-02  3.11266112E-02 -8.76097066E-02  1.62187554E-01
 -3.24667587E+00  1.31535617E-02 -2.42058469E-02 -1.79936950E-02  4.67224550E-02
 -1.30683272E-02 -5.48590472E-02  6.65082295E-01  2.68129488E-02 -4.94014577E-01
 -1.00054575E-03 -6.81479971E-03  3.47050430E-04  1.88030239E-03  1.64911944E-03
 -1.30083020E-02  3.75598759E-02  9.65810435E-03 -2.14443702E-02 -1.46795166E-02
  2.09129067E-03  2.14133488E-04  5.40378640E-04  2.82891727E-03 -2.24006147E-03
  2.50510827E-03 -2.41720856E-04 -4.13720756E-03 -1.57071030E-02  7.36062312E-01
  1.28681662E-03  1.27940305E-02 -6.56716335E-03 -1.23276694E-04  1.20350267E-02
  4.22310265E-01 -1.15047113E-02 -2.84686741E-03 -3.88980700E-03  4.44547961E-03
  2.11244191E-01 -2.15339213E+00  0.00000000E+00 -1.45309305E-02 -4.99140016E-02
 -4.13720756E-03 -1.57071030E-02  7.36062312E-01 -1.28681662E-03  1.27940305E-02
 -6.56716335E-03 -1.23276694E-04  1.20350267E-02  4.22310265E-01  1.15047113E-02
 -2.84686741E-03 -3.88980700E-03  1.35346813E-02  3.11266112E-02 -8.76097066E-02
  1.62187554E-01 -3.24667587E+00 -1.31535617E-02  2.42058469E-02 -1.79936950E-02
 -4.67224550E-02  1.30683272E-02 -5.48590472E-02 -6.65082295E-01 -2.68129488E-02
 -4.94014577E-01 -1.00054575E-03  6.81479971E-03 -3.47050430E-04  1.88030239E-03
  1.64911944E-03 -1.30083020E-02 -3.75598759E-02 -9.65810435E-03 -2.14443702E-02
 -1.46795166E-02  2.09129067E-03 -2.14133488E-04 -5.40378640E-04  2.82891727E-03
 -2.24006147E-03 -2.50510827E-03  2.41720856E-04 -2.40273643E-02 -5.42046047E-02
  1.30175083E-01 -7.63214849E-02  4.64889956E+00  0.00000000E+00 -7.93882555E-02
  7.12415287E-02  0.00000000E+00 -4.22734342E-02 -1.22590162E-01  0.00000000E+00
 -1.14481756E+00  2.67805450E-02 -2.60442641E-03  0.00000000E+00 -2.76515641E-03
 -5.28962938E-03  0.00000000E+00 -5.18555971E-02  0.00000000E+00  5.51298961E-02
  2.93859105E-02  0.00000000E+00 -4.44166286E-03  0.00000000E+00  9.76522365E-03
  1.10669550E-03  0.00000000E+00  0.00000000E+00 -4.08171220E-03  1.35346813E-02
  3.11266112E-02 -8.76097066E-02  1.62187554E-01 -3.24667587E+00  1.31535617E-02
  2.42058469E-02 -1.79936950E-02  4.67224550E-02  1.30683272E-02 -5.48590472E-02
  6.65082295E-01 -2.68129488E-02 -4.94014577E-01 -1.00054575E-03 -6.81479971E-03
 -3.47050430E-04  1.88030239E-03 -1.64911944E-03 -1.30083020E-02  3.75598759E-02
 -9.65810435E-03 -2.14443702E-02  1.46795166E-02  2.09129067E-03  2.14133488E-04
 -5.40378640E-04  2.82891727E-03  2.24006147E-03  2.50510827E-03  2.41720856E-04
 -1.23276694E-04  1.20350267E-02  4.22310265E-01 -1.15047113E-02  2.84686741E-03
 -3.88980700E-03 -4.13720756E-03 -1.57071030E-02  7.36062312E-01  1.28681662E-03
 -1.27940305E-02 -6.56716335E-03  4.44547961E-03  2.11244191E-01 -2.15339213E+00
  0.00000000E+00  1.45309305E-02 -4.99140016E-02 -4.13720756E-03 -1.57071030E-02
  7.36062312E-01 -1.28681662E-03 -1.27940305E-02 -6.56716335E-03 -1.23276694E-04
  1.20350267E-02  4.22310265E-01  1.15047113E-02  2.84686741E-03 -3.88980700E-03
  0.00000000E+00  0.00000000E+00  0.00000000E+00  0.00000000E+00  0.00000000E+00
  0.00000000E+00 -6.30547286E-02  0.00000000E+00  0.00000000E+00 -1.27027311E-01
  0.00000000E+00  0.00000000E+00  2.29007823E-01  0.00000000E+00  0.00000000E+00
  0.00000000E+00 -1.30344322E-03  0.00000000E+00  5.88846778E-03  0.00000000E+00
  0.00000000E+00 -8.45268780E-03  0.00000000E+00  2.43211682E-03  0.00000000E+00
  0.00000000E+00  1.60227166E-03  0.00000000E+00 -1.61261896E-03  0.00000000E+00
  9.44200715E-04  0.00000000E+00  0.00000000E+00  0.00000000E+00  0.00000000E+00
  0.00000000E+00  0.00000000E+00 -6.30547286E-02  0.00000000E+00  0.00000000E+00
 -1.27027311E-01  0.00000000E+00  0.00000000E+00  2.29007823E-01  0.00000000E+00
  0.00000000E+00  0.00000000E+00 -1.30344322E-03  0.00000000E+00 -5.88846778E-03
  0.00000000E+00  0.00000000E+00 -8.45268780E-03  0.00000000E+00 -2.43211682E-03
  0.00000000E+00  0.00000000E+00  1.60227166E-03  0.00000000E+00  1.61261896E-03
  0.00000000E+00  9.44200715E-04  3.19115287E-03  8.02504476E-03 -4.79269766E-02
  1.67872080E-01 -2.44987781E+00 -2.62748421E-02 -7.30161880E-02  2.27333177E-03
 -6.51257186E-03 -3.64451754E-02 -4.28351613E-02 -6.22848803E-01 -3.82864407E-01
 -3.22145335E-01  1.61889666E-03  7.04764608E-03 -9.79841134E-03 -7.09205528E-04
 -8.68258351E-04 -1.07694026E-02 -5.08354437E-04 -8.56044111E-03 -3.45376158E-02
 -1.09834019E-02  2.96902522E-03 -2.95110004E-04 -1.54160480E-03  4.61104285E-03
 -1.99210658E-03 -1.03071123E-03 -3.78334344E-03 -3.49217203E-02 -7.92068642E-02
  1.93753821E-01 -2.07238299E-01  6.12372902E+00  0.00000000E+00 -6.68260651E-02
  3.53137864E-02  0.00000000E+00 -1.23618279E-01 -4.33399967E-02  0.00000000E+00
 -6.27578466E-01 -4.09463664E-01  3.93379717E-03  0.00000000E+00  4.10823378E-04
  1.06502777E-02  0.00000000E+00 -4.18971525E-02  0.00000000E+00 -2.80895019E-02
  9.78696402E-03  0.00000000E+00 -2.51357942E-03  0.00000000E+00 -7.06272486E-03
  6.41516878E-04  0.00000000E+00  0.00000000E+00 -8.12350310E-05  3.19115287E-03
  8.02504476E-03 -4.79269766E-02  1.67872080E-01 -2.44987781E+00  2.62748421E-02
 -7.30161880E-02  2.27333177E-03  6.51257186E-03 -3.64451754E-02 -4.28351613E-02
  6.22848803E-01 -3.82864407E-01 -3.22145335E-01  1.61889666E-03 -7.04764608E-03
 -9.79841134E-03 -7.09205528E-04  8.68258351E-04 -1.07694026E-02  5.08354437E-04
 -8.56044111E-03 -3.45376158E-02  1.09834019E-02  2.96902522E-03  2.95110004E-04
 -1.54160480E-03  4.61104285E-03  1.99210658E-03  1.03071123E-03 -3.78334344E-03
  1.45357603E-02 -1.93574523E-02  1.16018231E+00  2.88543892E-03  1.82749259E-02
 -1.70857864E-02 -7.32810720E-03  2.73168206E-02 -6.29503149E-02  2.05972809E-03
 -2.99150316E-03 -4.63003194E-03 -3.43280080E-03  8.85947695E-02 -1.32045723E+00
  0.00000000E+00 -2.41276179E-02 -2.69329719E-02  1.45357603E-02 -1.93574523E-02
  1.16018231E+00 -2.88543892E-03  1.82749259E-02 -1.70857864E-02 -7.32810720E-03
  2.73168206E-02 -6.29503149E-02 -2.05972809E-03 -2.99150316E-03 -4.63003194E-03
 -3.19115287E-03 -8.02504476E-03  4.79269766E-02 -1.67872080E-01  2.44987781E+00
  2.62748421E-02 -7.30161880E-02 -2.27333177E-03  6.51257186E-03 -3.64451754E-02
  4.28351613E-02  6.22848803E-01 -3.82864407E-01  3.22145335E-01 -1.61889666E-03
 -7.04764608E-03 -9.79841134E-03  7.09205528E-04 -8.68258351E-04  1.07694026E-02
  5.08354437E-04 -8.56044111E-03  3.45376158E-02 -1.09834019E-02 -2.96902522E-03
  2.95110004E-04 -1.54160480E-03 -4.61104285E-03 -1.99210658E-03  1.03071123E-03
 -3.78334344E-03  3.49217203E-02  7.92068642E-02 -1.93753821E-01  2.07238299E-01
 -6.12372902E+00  0.00000000E+00 -6.68260651E-02 -3.53137864E-02  0.00000000E+00
 -1.23618279E-01  4.33399967E-02  0.00000000E+00 -6.27578466E-01  4.09463664E-01
 -3.93379717E-03  0.00000000E+00  4.10823378E-04 -1.06502777E-02  0.00000000E+00
  4.18971525E-02  0.00000000E+00 -2.80895019E-02 -9.78696402E-03  0.00000000E+00
  2.51357942E-03  0.00000000E+00 -7.06272486E-03 -6.41516878E-04  0.00000000E+00
  0.00000000E+00 -8.12350310E-05 -3.19115287E-03 -8.02504476E-03  4.79269766E-02
 -1.67872080E-01  2.44987781E+00 -2.62748421E-02 -7.30161880E-02 -2.27333177E-03
 -6.51257186E-03 -3.64451754E-02  4.28351613E-02 -6.22848803E-01 -3.82864407E-01
  3.22145335E-01 -1.61889666E-03  7.04764608E-03 -9.79841134E-03  7.09205528E-04
  8.68258351E-04  1.07694026E-02 -5.08354437E-04 -8.56044111E-03  3.45376158E-02
  1.09834019E-02 -2.96902522E-03 -2.95110004E-04 -1.54160480E-03 -4.61104285E-03
  1.99210658E-03 -1.03071123E-03 -3.78334344E-03  7.32810720E-03 -2.73168206E-02
  6.29503149E-02 -2.05972809E-03 -2.99150316E-03  4.63003194E-03 -1.45357603E-02
  1.93574523E-02 -1.16018231E+00 -2.88543892E-03  1.82749259E-02  1.70857864E-02
  3.43280080E-03 -8.85947695E-02  1.32045723E+00  0.00000000E+00 -2.41276179E-02
  2.69329719E-02 -1.45357603E-02  1.93574523E-02 -1.16018231E+00  2.88543892E-03
  1.82749259E-02  1.70857864E-02  7.32810720E-03 -2.73168206E-02  6.29503149E-02
  2.05972809E-03 -2.99150316E-03  4.63003194E-03 -7.35552000E-03 -1.81922057E-02
  7.65745567E-02 -4.04760130E-01  3.26370288E+00  6.11952909E-03  0.00000000E+00
  1.15414926E-02  6.99572054E-02  0.00000000E+00 -4.31135888E-02  3.43644152E-01
  0.00000000E+00  9.01804452E-01  1.30584528E-03 -9.22182314E-03  0.00000000E+00
  7.19169691E-03  0.00000000E+00 -1.21632054E-02  1.42961411E-02  0.00000000E+00
  5.21374020E-03  0.00000000E+00 -1.96917298E-03  8.57814367E-04  0.00000000E+00
 -1.61891055E-03  0.00000000E+00 -2.60742925E-03  0.00000000E+00 -7.35552000E-03
 -1.81922057E-02  7.65745567E-02 -4.04760130E-01  3.26370288E+00 -6.11952909E-03
  0.00000000E+00  1.15414926E-02 -6.99572054E-02  0.00000000E+00 -4.31135888E-02
 -3.43644152E-01  0.00000000E+00  9.01804452E-01  1.30584528E-03  9.22182314E-03
  0.00000000E+00  7.19169691E-03  0.00000000E+00 -1.21632054E-02 -1.42961411E-02
  0.00000000E+00  5.21374020E-03  0.00000000E+00 -1.96917298E-03 -8.57814367E-04
  0.00000000E+00 -1.61891055E-03  0.00000000E+00  2.60742925E-03  0.00000000E+00
  3.19383029E-03  6.17639733E-03  2.27011075E-02 -1.58192591E-01 -2.94379150E+00
 -5.51466965E-02  5.25694163E-02 -1.47424156E-02 -1.19452250E-01  9.46621367E-02
 -2.63043624E-02 -1.16162787E+00  1.18658419E+00 -1.60368787E-01 -1.92704984E-03
  8.82377499E-03  4.20028014E-03  1.04005742E-03 -1.08295647E-02  1.64963808E-02
  1.73474650E-02  2.81014619E-02  7.95506379E-03  4.14995983E-03 -2.68914092E-04
  7.08107049E-04  2.80495761E-04  2.92488813E-04  1.33500773E-04  2.15312868E-04
  9.80499491E-04 -1.22556405E-02 -2.88557282E-02  7.35778486E-02 -3.74550277E-01
  3.07902431E+00  0.00000000E+00 -3.09477990E-02 -9.37665758E-02  0.00000000E+00
  8.51123138E-02  1.05750395E-02  0.00000000E+00 -2.01728205E-01 -2.25125350E+00
 -4.10998574E-03  0.00000000E+00  8.58139992E-03 -1.01136572E-02  0.00000000E+00
  4.31475017E-02  0.00000000E+00  2.08046320E-02 -1.04842016E-02  0.00000000E+00
  2.99619354E-03  0.00000000E+00  6.21450303E-03 -5.04138673E-03  0.00000000E+00
  0.00000000E+00  4.03666148E-03  3.19383029E-03  6.17639733E-03  2.27011075E-02
 -1.58192591E-01 -2.94379150E+00  5.51466965E-02  5.25694163E-02 -1.47424156E-02
  1.19452250E-01  9.46621367E-02 -2.63043624E-02  1.16162787E+00  1.18658419E+00
 -1.60368787E-01 -1.92704984E-03 -8.82377499E-03  4.20028014E-03  1.04005742E-03
  1.08295647E-02  1.64963808E-02 -1.73474650E-02  2.81014619E-02  7.95506379E-03
 -4.14995983E-03 -2.68914092E-04 -7.08107049E-04  2.80495761E-04  2.92488813E-04
 -1.33500773E-04 -2.15312868E-04  9.80499491E-04 -1.27926238E-02  1.15143511E-02
 -3.69144783E-01 -1.32747913E-02 -5.80741525E-03  6.49524558E-03 -9.59844651E-03
  2.51428932E-03 -2.01561379E-01  4.54596531E-04  1.02319998E-02 -1.02673595E-02
  1.32131272E-02 -5.18241046E-02  1.39492634E+00  0.00000000E+00  1.76816395E-02
  1.52632741E-02 -1.27926238E-02  1.15143511E-02 -3.69144783E-01  1.32747913E-02
 -5.80741525E-03  6.49524558E-03 -9.59844651E-03  2.51428932E-03 -2.01561379E-01
 -4.54596531E-04  1.02319998E-02 -1.02673595E-02  3.19383029E-03  6.17639733E-03
  2.27011075E-02 -1.58192591E-01 -2.94379150E+00 -5.51466965E-02 -5.25694163E-02
 -1.47424156E-02 -1.19452250E-01 -9.46621367E-02 -2.63043624E-02 -1.16162787E+00
 -1.18658419E+00 -1.60368787E-01 -1.92704984E-03  8.82377499E-03 -4.20028014E-03
  1.04005742E-03  1.08295647E-02  1.64963808E-02  1.73474650E-02 -2.81014619E-02
  7.95506379E-03 -4.14995983E-03 -2.68914092E-04  7.08107049E-04 -2.80495761E-04
  2.92488813E-04 -1.33500773E-04  2.15312868E-04 -9.80499491E-04 -1.22556405E-02
 -2.88557282E-02  7.35778486E-02 -3.74550277E-01  3.07902431E+00  0.00000000E+00
  3.09477990E-02 -9.37665758E-02  0.00000000E+00 -8.51123138E-02  1.05750395E-02
  0.00000000E+00  2.01728205E-01 -2.25125350E+00 -4.10998574E-03  0.00000000E+00
 -8.58139992E-03 -1.01136572E-02  0.00000000E+00  4.31475017E-02  0.00000000E+00
 -2.08046320E-02 -1.04842016E-02  0.00000000E+00  2.99619354E-03  0.00000000E+00
 -6.21450303E-03 -5.04138673E-03  0.00000000E+00  0.00000000E+00 -4.03666148E-03
  3.19383029E-03  6.17639733E-03  2.27011075E-02 -1.58192591E-01 -2.94379150E+00
  5.51466965E-02 -5.25694163E-02 -1.47424156E-02  1.19452250E-01 -9.46621367E-02
 -2.63043624E-02  1.16162787E+00 -1.18658419E+00 -1.60368787E-01 -1.92704984E-03
 -8.82377499E-03 -4.20028014E-03  1.04005742E-03 -1.08295647E-02  1.64963808E-02
 -1.73474650E-02 -2.81014619E-02  7.95506379E-03  4.14995983E-03 -2.68914092E-04
 -7.08107049E-04 -2.80495761E-04  2.92488813E-04  1.33500773E-04 -2.15312868E-04
 -9.80499491E-04 -9.59844651E-03  2.51428932E-03 -2.01561379E-01  4.54596531E-04
 -1.02319998E-02 -1.02673595E-02 -1.27926238E-02  1.15143511E-02 -3.69144783E-01
 -1.32747913E-02  5.80741525E-03  6.49524558E-03  1.32131272E-02 -5.18241046E-02
  1.39492634E+00  0.00000000E+00 -1.76816395E-02  1.52632741E-02 -1.27926238E-02
  1.15143511E-02 -3.69144783E-01  1.32747913E-02  5.80741525E-03  6.49524558E-03
 -9.59844651E-03  2.51428932E-03 -2.01561379E-01 -4.54596531E-04 -1.02319998E-02
 -1.02673595E-02 -2.72827349E-02 -6.31080298E-02  1.98362207E-01 -8.03696808E-01
  1.00220049E+01  1.11652926E-02  0.00000000E+00 -2.15333051E-02  1.78248154E-01
  0.00000000E+00 -5.94785072E-02 -1.20266516E+00  0.00000000E+00  2.53680869E+00
  2.45439177E-03 -1.51607112E-03  0.00000000E+00 -9.15878464E-03  0.00000000E+00
  4.57961950E-02  1.33916290E-02  0.00000000E+00 -6.37239501E-02  0.00000000E+00
 -2.95055699E-03 -2.14930411E-03  0.00000000E+00 -9.72823317E-04  0.00000000E+00
  4.14664380E-03  0.00000000E+00  2.72827349E-02  6.31080298E-02 -1.98362207E-01
  8.03696808E-01 -1.00220049E+01  1.11652926E-02  0.00000000E+00  2.15333051E-02
  1.78248154E-01  0.00000000E+00  5.94785072E-02 -1.20266516E+00  0.00000000E+00
 -2.53680869E+00 -2.45439177E-03 -1.51607112E-03  0.00000000E+00  9.15878464E-03
  0.00000000E+00 -4.57961950E-02  1.33916290E-02  0.00000000E+00  6.37239501E-02
  0.00000000E+00  2.95055699E-03 -2.14930411E-03  0.00000000E+00  9.72823317E-04
  0.00000000E+00  4.14664380E-03  0.00000000E+00  9.46927879E-03  2.13190953E-02
 -4.44937322E-02  1.06633747E-01  2.13412995E+00 -8.24109247E-02 -4.41635460E-02
 -5.35816971E-02 -5.68162607E-02 -6.56460524E-02 -1.06131523E-01 -7.00021435E-01
 -1.20042121E+00 -4.34355956E-01  4.12202785E-04  9.19511402E-03 -1.02392024E-02
  1.99031849E-03 -1.76225964E-03  1.06646570E-03  5.59736747E-03 -3.58566229E-02
 -7.44296433E-02  3.08731208E-02  3.31562210E-03 -1.54754254E-03  1.00533847E-03
 -2.83030057E-03 -1.75118905E-03  1.54637258E-03  7.42978474E-04  0.00000000E+00
  0.00000000E+00  0.00000000E+00  0.00000000E+00  0.00000000E+00 -1.16905838E-01
  0.00000000E+00  0.00000000E+00 -2.42660849E-01  0.00000000E+00  0.00000000E+00
 -2.41007448E-01  0.00000000E+00  0.00000000E+00  0.00000000E+00 -6.56435813E-03
  0.00000000E+00  0.00000000E+00  1.05577925E-02  0.00000000E+00  1.08281485E-02
  0.00000000E+00  0.00000000E+00  4.24112434E-02  0.00000000E+00 -2.55768322E-03
  0.00000000E+00  0.00000000E+00 -2.00462475E-03  1.98327280E-03  0.00000000E+00
 -9.46927879E-03 -2.13190953E-02  4.44937322E-02 -1.06633747E-01 -2.13412995E+00
 -8.24109247E-02  4.41635460E-02  5.35816971E-02 -5.68162607E-02  6.56460524E-02
  1.06131523E-01 -7.00021435E-01  1.20042121E+00  4.34355956E-01 -4.12202785E-04
  9.19511402E-03  1.02392024E-02 -1.99031849E-03 -1.76225964E-03 -1.06646570E-03
  5.59736747E-03  3.58566229E-02  7.44296433E-02  3.08731208E-02 -3.31562210E-03
 -1.54754254E-03 -1.00533847E-03  2.83030057E-03 -1.75118905E-03  1.54637258E-03
 -7.42978474E-04  1.50570391E-02 -5.49358531E-02  7.80741718E-01 -4.15533890E-03
  1.23558492E-02 -1.60622099E-02 -1.26923242E-02  3.37147790E-03 -1.13111425E+00
  9.56130811E-03  9.84469446E-04 -1.61628584E-02  0.00000000E+00  0.00000000E+00
  0.00000000E+00 -7.28194447E-03  0.00000000E+00  0.00000000E+00 -1.50570391E-02
  5.49358531E-02 -7.80741718E-01 -4.15533890E-03 -1.23558492E-02  1.60622099E-02
  1.26923242E-02 -3.37147790E-03  1.13111425E+00  9.56130811E-03 -9.84469446E-04
  1.61628584E-02  9.46927879E-03  2.13190953E-02 -4.44937322E-02  1.06633747E-01
  2.13412995E+00 -8.24109247E-02  4.41635460E-02 -5.35816971E-02 -5.68162607E-02
  6.56460524E-02 -1.06131523E-01 -7.00021435E-01  1.20042121E+00 -4.34355956E-01
  4.12202785E-04  9.19511402E-03  1.02392024E-02  1.99031849E-03  1.76225964E-03
  1.06646570E-03  5.59736747E-03  3.58566229E-02 -7.44296433E-02 -3.08731208E-02
  3.31562210E-03 -1.54754254E-03 -1.00533847E-03 -2.83030057E-03  1.75118905E-03
  1.54637258E-03 -7.42978474E-04  0.00000000E+00  0.00000000E+00  0.00000000E+00
  0.00000000E+00  0.00000000E+00 -1.16905838E-01  0.00000000E+00  0.00000000E+00
 -2.42660849E-01  0.00000000E+00  0.00000000E+00 -2.41007448E-01  0.00000000E+00
  0.00000000E+00  0.00000000E+00 -6.56435813E-03  0.00000000E+00  0.00000000E+00
 -1.05577925E-02  0.00000000E+00  1.08281485E-02  0.00000000E+00  0.00000000E+00
 -4.24112434E-02  0.00000000E+00 -2.55768322E-03  0.00000000E+00  0.00000000E+00
  2.00462475E-03  1.98327280E-03  0.00000000E+00 -9.46927879E-03 -2.13190953E-02
  4.44937322E-02 -1.06633747E-01 -2.13412995E+00 -8.24109247E-02 -4.41635460E-02
  5.35816971E-02 -5.68162607E-02 -6.56460524E-02  1.06131523E-01 -7.00021435E-01
 -1.20042121E+00  4.34355956E-01 -4.12202785E-04  9.19511402E-03 -1.02392024E-02
 -1.99031849E-03  1.76225964E-03 -1.06646570E-03  5.59736747E-03 -3.58566229E-02
  7.44296433E-02 -3.08731208E-02 -3.31562210E-03 -1.54754254E-03  1.00533847E-03
  2.83030057E-03  1.75118905E-03  1.54637258E-03  7.42978474E-04 -1.26923242E-02
  3.37147790E-03 -1.13111425E+00  9.56130811E-03 -9.84469446E-04 -1.61628584E-02
  1.50570391E-02 -5.49358531E-02  7.80741718E-01 -4.15533890E-03 -1.23558492E-02
 -1.60622099E-02  0.00000000E+00  0.00000000E+00  0.00000000E+00 -7.28194447E-03
  0.00000000E+00  0.00000000E+00 -1.50570391E-02  5.49358531E-02 -7.80741718E-01
 -4.15533890E-03  1.23558492E-02  1.60622099E-02  1.26923242E-02 -3.37147790E-03
  1.13111425E+00  9.56130811E-03  9.84469446E-04  1.61628584E-02  0.00000000E+00
  0.00000000E+00  0.00000000E+00  0.00000000E+00  0.00000000E+00  0.00000000E+00
  4.72190236E-02  0.00000000E+00  0.00000000E+00  1.90242488E-01  0.00000000E+00
  0.00000000E+00  2.12223173E+00  0.00000000E+00  0.00000000E+00  0.00000000E+00
 -1.64961617E-03  0.00000000E+00 -3.52680748E-05  0.00000000E+00  0.00000000E+00
  6.13962125E-02  0.00000000E+00  2.27875094E-02  0.00000000E+00  0.00000000E+00
  6.83828905E-03  0.00000000E+00 -2.91555834E-03  0.00000000E+00 -3.41889630E-03
  0.00000000E+00  0.00000000E+00  0.00000000E+00  0.00000000E+00  0.00000000E+00
  0.00000000E+00 -4.72190236E-02  0.00000000E+00  0.00000000E+00 -1.90242488E-01
  0.00000000E+00  0.00000000E+00 -2.12223173E+00  0.00000000E+00  0.00000000E+00
  0.00000000E+00  1.64961617E-03  0.00000000E+00 -3.52680748E-05  0.00000000E+00
  0.00000000E+00 -6.13962125E-02  0.00000000E+00  2.27875094E-02  0.00000000E+00
  0.00000000E+00 -6.83828905E-03  0.00000000E+00 -2.91555834E-03  0.00000000E+00
  3.41889630E-03 -1.99512992E-02 -4.59319388E-02  1.38458046E-01 -4.94602945E-01
  6.83521866E+00 -4.71936136E-02  4.96098498E-02  1.59682974E-02  6.07480146E-02
 -4.84283391E-02  8.93063208E-03  1.03068270E+00 -1.16001592E+00  5.98283832E-02
  2.22759620E-03  2.59359927E-04  5.51203968E-04  1.64647762E-04  7.81194056E-03
 -1.49607299E-02  2.68226698E-02  3.53465279E-02 -8.36006731E-03 -6.59526523E-02
  5.47939045E-04 -6.74569995E-04  6.88440393E-05 -3.98119085E-03  8.54534635E-04
  4.34289544E-03  4.46218440E-03  0.00000000E+00  0.00000000E+00  0.00000000E+00
  0.00000000E+00  0.00000000E+00  5.63478064E-02  0.00000000E+00  0.00000000E+00
  1.62142228E-01  0.00000000E+00  0.00000000E+00  1.84956606E+00  0.00000000E+00
  0.00000000E+00  0.00000000E+00  5.40887736E-03  0.00000000E+00  0.00000000E+00
 -1.32839923E-03  0.00000000E+00 -3.95033112E-02  0.00000000E+00  0.00000000E+00
  4.94043237E-03  0.00000000E+00  6.07229359E-03  0.00000000E+00  0.00000000E+00
  4.88909097E-03  7.76849068E-04  0.00000000E+00  1.99512992E-02  4.59319388E-02
 -1.38458046E-01  4.94602945E-01 -6.83521866E+00 -4.71936136E-02 -4.96098498E-02
 -1.59682974E-02  6.07480146E-02  4.84283391E-02 -8.93063208E-03  1.03068270E+00
  1.16001592E+00 -5.98283832E-02 -2.22759620E-03  2.59359927E-04 -5.51203968E-04
 -1.64647762E-04  7.81194056E-03  1.49607299E-02  2.68226698E-02 -3.53465279E-02
  8.36006731E-03 -6.59526523E-02 -5.47939045E-04 -6.74569995E-04 -6.88440393E-05
  3.98119085E-03  8.54534635E-04  4.34289544E-03 -4.46218440E-03  4.03119935E-03
  1.04098428E-01 -1.05920782E+00  2.99699893E-03 -2.66401657E-02  1.12786257E-02
  5.79301465E-03  1.10774809E-01 -1.22684322E+00  2.95215345E-02 -1.74353852E-03
 -1.04152087E-02  0.00000000E+00  0.00000000E+00  0.00000000E+00  5.84804660E-03
  0.00000000E+00  0.00000000E+00 -4.03119935E-03 -1.04098428E-01  1.05920782E+00
  2.99699893E-03  2.66401657E-02 -1.12786257E-02 -5.79301465E-03 -1.10774809E-01
  1.22684322E+00  2.95215345E-02  1.74353852E-03  1.04152087E-02  1.99512992E-02
  4.59319388E-02 -1.38458046E-01  4.94602945E-01 -6.83521866E+00  4.71936136E-02
  4.96098498E-02 -1.59682974E-02 -6.07480146E-02 -4.84283391E-02 -8.93063208E-03
 -1.03068270E+00 -1.16001592E+00 -5.98283832E-02 -2.22759620E-03 -2.59359927E-04
  5.51203968E-04 -1.64647762E-04  7.81194056E-03  1.49607299E-02 -2.68226698E-02
  3.53465279E-02  8.36006731E-03 -6.59526523E-02 -5.47939045E-04  6.74569995E-04
  6.88440393E-05  3.98119085E-03  8.54534635E-04 -4.34289544E-03  4.46218440E-03
  0.00000000E+00  0.00000000E+00  0.00000000E+00  0.00000000E+00  0.00000000E+00
 -5.63478064E-02  0.00000000E+00  0.00000000E+00 -1.62142228E-01  0.00000000E+00
  0.00000000E+00 -1.84956606E+00  0.00000000E+00  0.00000000E+00  0.00000000E+00
 -5.40887736E-03  0.00000000E+00  0.00000000E+00 -1.32839923E-03  0.00000000E+00
  3.95033112E-02  0.00000000E+00  0.00000000E+00  4.94043237E-03  0.00000000E+00
 -6.07229359E-03  0.00000000E+00  0.00000000E+00  4.88909097E-03 -7.76849068E-04
  0.00000000E+00 -1.99512992E-02 -4.59319388E-02  1.38458046E-01 -4.94602945E-01
  6.83521866E+00  4.71936136E-02 -4.96098498E-02  1.59682974E-02 -6.07480146E-02
  4.84283391E-02  8.93063208E-03 -1.03068270E+00  1.16001592E+00  5.98283832E-02
  2.22759620E-03 -2.59359927E-04 -5.51203968E-04  1.64647762E-04  7.81194056E-03
 -1.49607299E-02 -2.68226698E-02 -3.53465279E-02 -8.36006731E-03 -6.59526523E-02
  5.47939045E-04  6.74569995E-04 -6.88440393E-05 -3.98119085E-03  8.54534635E-04
 -4.34289544E-03 -4.46218440E-03 -5.79301465E-03 -1.10774809E-01  1.22684322E+00
 -2.95215345E-02 -1.74353852E-03  1.04152087E-02 -4.03119935E-03 -1.04098428E-01
  1.05920782E+00 -2.99699893E-03 -2.66401657E-02 -1.12786257E-02  0.00000000E+00
  0.00000000E+00  0.00000000E+00 -5.84804660E-03  0.00000000E+00  0.00000000E+00
  4.03119935E-03  1.04098428E-01 -1.05920782E+00 -2.99699893E-03  2.66401657E-02
  1.12786257E-02  5.79301465E-03  1.10774809E-01 -1.22684322E+00 -2.95215345E-02
  1.74353852E-03 -1.04152087E-02  0.00000000E+00  0.00000000E+00  0.00000000E+00
  0.00000000E+00  0.00000000E+00  0.00000000E+00 -1.08324409E-01  0.00000000E+00
  0.00000000E+00 -1.61068107E-01  0.00000000E+00  0.00000000E+00 -5.53988811E-01
  0.00000000E+00  0.00000000E+00  0.00000000E+00  1.45003822E-02  0.00000000E+00
  1.18166968E-02  0.00000000E+00  0.00000000E+00  1.31876189E-02  0.00000000E+00
  3.25951887E-02  0.00000000E+00  0.00000000E+00 -3.13140807E-04  0.00000000E+00
  1.65110397E-03  0.00000000E+00 -3.19913249E-03  0.00000000E+00  0.00000000E+00
  0.00000000E+00  0.00000000E+00  0.00000000E+00  0.00000000E+00 -1.08324409E-01
  0.00000000E+00  0.00000000E+00 -1.61068107E-01  0.00000000E+00  0.00000000E+00
 -5.53988811E-01  0.00000000E+00  0.00000000E+00  0.00000000E+00  1.45003822E-02
  0.00000000E+00 -1.18166968E-02  0.00000000E+00  0.00000000E+00  1.31876189E-02
  0.00000000E+00 -3.25951887E-02  0.00000000E+00  0.00000000E+00 -3.13140807E-04
  0.00000000E+00 -1.65110397E-03  0.00000000E+00 -3.19913249E-03 -1.77825296E-02
 -4.08567712E-02  1.10518760E-01 -2.75851324E-01  1.71608038E+00 -1.01935156E-02
 -7.16392157E-02 -3.08114805E-02 -3.34701085E-02 -4.96264352E-02 -6.18032980E-02
 -3.04360845E-01 -1.01636710E+00  4.43758538E-01 -2.55333380E-03  1.50034670E-03
 -4.95999576E-03 -2.43611716E-03  1.45531266E-03 -1.03124146E-03  3.04739603E-02
 -2.58680513E-02 -4.55743481E-02 -1.57099429E-02  2.57706747E-03 -5.06583547E-04
  4.57415647E-04  2.81153900E-04 -2.28290649E-03 -2.65430458E-04 -5.27280162E-04
  4.13536016E-03  9.91575966E-03 -3.61427572E-02 -6.88250347E-02 -2.50782955E+00
  0.00000000E+00 -1.24431568E-01 -7.55831625E-02  0.00000000E+00 -2.78392962E-02
  7.50050021E-02  0.00000000E+00 -7.01897591E-01 -2.25999196E+00  4.04342521E-03
  0.00000000E+00  1.78161716E-03  6.14256714E-03  0.00000000E+00  9.33952911E-02
  0.00000000E+00  3.34499083E-02  2.80657346E-02  0.00000000E+00  5.15780626E-03
  0.00000000E+00  5.80104199E-03 -4.46424976E-03  0.00000000E+00  0.00000000E+00
 -3.00961983E-03 -1.77825296E-02 -4.08567712E-02  1.10518760E-01 -2.75851324E-01
  1.71608038E+00  1.01935156E-02 -7.16392157E-02 -3.08114805E-02  3.34701085E-02
 -4.96264352E-02 -6.18032980E-02  3.04360845E-01 -1.01636710E+00  4.43758538E-01
 -2.55333380E-03 -1.50034670E-03 -4.95999576E-03 -2.43611716E-03 -1.45531266E-03
 -1.03124146E-03 -3.04739603E-02 -2.58680513E-02 -4.55743481E-02  1.57099429E-02
  2.57706747E-03  5.06583547E-04  4.57415647E-04  2.81153900E-04  2.28290649E-03
  2.65430458E-04 -5.27280162E-04  1.97577355E-02  2.49357121E-02  6.21907601E-01
  8.16994440E-04  2.43581040E-03 -5.30621165E-03 -1.00555797E-02 -1.23467340E-02
 -1.07541329E+00  1.39954386E-02 -2.75141448E-03 -9.85777509E-03  1.51285617E-02
 -3.85620603E-02  3.00976413E+00  0.00000000E+00  1.19040801E-02  3.95251938E-02
  1.97577355E-02  2.49357121E-02  6.21907601E-01 -8.16994440E-04  2.43581040E-03
 -5.30621165E-03 -1.00555797E-02 -1.23467340E-02 -1.07541329E+00 -1.39954386E-02
 -2.75141448E-03 -9.85777509E-03  1.77825296E-02  4.08567712E-02 -1.10518760E-01
  2.75851324E-01 -1.71608038E+00  1.01935156E-02 -7.16392157E-02  3.08114805E-02
  3.34701085E-02 -4.96264352E-02  6.18032980E-02  3.04360845E-01 -1.01636710E+00
 -4.43758538E-01  2.55333380E-03 -1.50034670E-03 -4.95999576E-03  2.43611716E-03
  1.45531266E-03  1.03124146E-03 -3.04739603E-02 -2.58680513E-02  4.55743481E-02
 -1.57099429E-02 -2.57706747E-03  5.06583547E-04  4.57415647E-04 -2.81153900E-04
 -2.28290649E-03  2.65430458E-04 -5.27280162E-04 -4.13536016E-03 -9.91575966E-03
  3.61427572E-02  6.88250347E-02  2.50782955E+00  0.00000000E+00 -1.24431568E-01
  7.55831625E-02  0.00000000E+00 -2.78392962E-02 -7.50050021E-02  0.00000000E+00
 -7.01897591E-01  2.25999196E+00 -4.04342521E-03  0.00000000E+00  1.78161716E-03
 -6.14256714E-03  0.00000000E+00 -9.33952911E-02  0.00000000E+00  3.34499083E-02
 -2.80657346E-02  0.00000000E+00 -5.15780626E-03  0.00000000E+00  5.80104199E-03
  4.46424976E-03  0.00000000E+00  0.00000000E+00 -3.00961983E-03  1.77825296E-02
  4.08567712E-02 -1.10518760E-01  2.75851324E-01 -1.71608038E+00 -1.01935156E-02
 -7.16392157E-02  3.08114805E-02 -3.34701085E-02 -4.96264352E-02  6.18032980E-02
 -3.04360845E-01 -1.01636710E+00 -4.43758538E-01  2.55333380E-03  1.50034670E-03
 -4.95999576E-03  2.43611716E-03 -1.45531266E-03  1.03124146E-03  3.04739603E-02
 -2.58680513E-02  4.55743481E-02  1.57099429E-02 -2.57706747E-03 -5.06583547E-04
  4.57415647E-04 -2.81153900E-04  2.28290649E-03 -2.65430458E-04 -5.27280162E-04
  1.00555797E-02  1.23467340E-02  1.07541329E+00 -1.39954386E-02 -2.75141448E-03
  9.85777509E-03 -1.97577355E-02 -2.49357121E-02 -6.21907601E-01 -8.16994440E-04
  2.43581040E-03  5.30621165E-03 -1.51285617E-02  3.85620603E-02 -3.00976413E+00
  0.00000000E+00  1.19040801E-02 -3.95251938E-02 -1.97577355E-02 -2.49357121E-02
 -6.21907601E-01  8.16994440E-04  2.43581040E-03  5.30621165E-03  1.00555797E-02
  1.23467340E-02  1.07541329E+00  1.39954386E-02 -2.75141448E-03  9.85777509E-03
 -2.62951411E-02 -6.21487441E-02  2.00737720E-01 -9.47383615E-01  6.82678380E+00
  8.89034372E-02  0.00000000E+00 -2.64588469E-02  2.05458150E-01  0.00000000E+00
 -1.61927490E-01  3.95838863E-01  0.00000000E+00  2.52132854E+00 -1.07670374E-02
  6.59511344E-03  0.00000000E+00 -1.61910442E-04  0.00000000E+00  1.83990597E-02
  1.00338483E-02  0.00000000E+00  1.15067958E-02  0.00000000E+00 -1.35158042E-03
  4.04394608E-03  0.00000000E+00 -4.26254876E-03  0.00000000E+00 -2.34198724E-03
  0.00000000E+00 -2.62951411E-02 -6.21487441E-02  2.00737720E-01 -9.47383615E-01
  6.82678380E+00 -8.89034372E-02  0.00000000E+00 -2.64588469E-02 -2.05458150E-01
  0.00000000E+00 -1.61927490E-01 -3.95838863E-01  0.00000000E+00  2.52132854E+00
 -1.07670374E-02 -6.59511344E-03  0.00000000E+00 -1.61910442E-04  0.00000000E+00
  1.83990597E-02 -1.00338483E-02  0.00000000E+00  1.15067958E-02  0.00000000E+00
 -1.35158042E-03 -4.04394608E-03  0.00000000E+00 -4.26254876E-03  0.00000000E+00
  2.34198724E-03  0.00000000E+00  4.96580681E-03  1.04682073E-02 -6.82602712E-03
 -1.28508755E-01 -3.53368139E+00  4.26704894E-02  3.23309954E-02  7.25421677E-04
 -3.54495522E-02  4.74975611E-02  4.70586841E-02  1.83434039E-02  1.21658526E+00
  7.53439496E-01 -9.78210079E-04 -8.26766207E-03  1.05469879E-02 -6.56941355E-03
  5.58802773E-04  3.27498167E-02  5.01169102E-02  1.69766047E-02  3.50007889E-02
 -2.85435384E-04 -5.14369473E-03  3.58423015E-03 -4.13765665E-03  4.66295831E-03
 -1.73167228E-03  6.23980494E-04  1.14760820E-03  2.95119201E-03  4.16198233E-03
  8.95511815E-02 -6.44366985E-01  4.65687746E-01  0.00000000E+00 -4.86774226E-02
  5.01037810E-02  0.00000000E+00 -4.60499410E-03  2.22128718E-01  0.00000000E+00
  2.20220952E-01  5.54961912E-01 -4.87453084E-03  0.00000000E+00 -8.20791096E-04
 -4.63530086E-03  0.00000000E+00 -6.81788225E-02  0.00000000E+00 -7.81372001E-02
 -1.03980320E-02  0.00000000E+00 -2.71834432E-03  0.00000000E+00  1.67853849E-03
  5.65226317E-03  0.00000000E+00  0.00000000E+00  2.24291853E-04  4.96580681E-03
  1.04682073E-02 -6.82602712E-03 -1.28508755E-01 -3.53368139E+00 -4.26704894E-02
  3.23309954E-02  7.25421677E-04  3.54495522E-02  4.74975611E-02  4.70586841E-02
 -1.83434039E-02  1.21658526E+00  7.53439496E-01 -9.78210079E-04  8.26766207E-03
  1.05469879E-02 -6.56941355E-03 -5.58802773E-04  3.27498167E-02 -5.01169102E-02
  1.69766047E-02  3.50007889E-02  2.85435384E-04 -5.14369473E-03 -3.58423015E-03
 -4.13765665E-03  4.66295831E-03  1.73167228E-03 -6.23980494E-04  1.14760820E-03
  1.15380985E-03  1.42866768E-01 -1.02899232E-01  6.14283962E-03 -7.76151267E-03
  1.71806227E-02 -1.00857984E-02 -5.80265030E-02  8.14296867E-01 -9.67120571E-03
  2.71182600E-04  1.38861375E-02 -2.62181714E-02  2.89266247E-03 -8.79406218E-01
  0.00000000E+00 -4.82839005E-03 -1.49134944E-02  1.15380985E-03  1.42866768E-01
 -1.02899232E-01 -6.14283962E-03 -7.76151267E-03  1.71806227E-02 -1.00857984E-02
 -5.80265030E-02  8.14296867E-01  9.67120571E-03  2.71182600E-04  1.38861375E-02
  4.96580681E-03  1.04682073E-02 -6.82602712E-03 -1.28508755E-01 -3.53368139E+00
  4.26704894E-02 -3.23309954E-02  7.25421677E-04 -3.54495522E-02 -4.74975611E-02
  4.70586841E-02  1.83434039E-02 -1.21658526E+00  7.53439496E-01 -9.78210079E-04
 -8.26766207E-03 -1.05469879E-02 -6.56941355E-03 -5.58802773E-04  3.27498167E-02
  5.01169102E-02 -1.69766047E-02  3.50007889E-02  2.85435384E-04 -5.14369473E-03
  3.58423015E-03  4.13765665E-03  4.66295831E-03  1.73167228E-03  6.23980494E-04
 -1.14760820E-03  2.95119201E-03  4.16198233E-03  8.95511815E-02 -6.44366985E-01
  4.65687746E-01  0.00000000E+00  4.86774226E-02  5.01037810E-02  0.00000000E+00
  4.60499410E-03  2.22128718E-01  0.00000000E+00 -2.20220952E-01  5.54961912E-01
 -4.87453084E-03  0.00000000E+00  8.20791096E-04 -4.63530086E-03  0.00000000E+00
 -6.81788225E-02  0.00000000E+00  7.81372001E-02 -1.03980320E-02  0.00000000E+00
 -2.71834432E-03  0.00000000E+00 -1.67853849E-03  5.65226317E-03  0.00000000E+00
  0.00000000E+00 -2.24291853E-04  4.96580681E-03  1.04682073E-02 -6.82602712E-03
 -1.28508755E-01 -3.53368139E+00 -4.26704894E-02 -3.23309954E-02  7.25421677E-04
  3.54495522E-02 -4.74975611E-02  4.70586841E-02 -1.83434039E-02 -1.21658526E+00
  7.53439496E-01 -9.78210079E-04  8.26766207E-03 -1.05469879E-02 -6.56941355E-03
  5.58802773E-04  3.27498167E-02 -5.01169102E-02 -1.69766047E-02  3.50007889E-02
 -2.85435384E-04 -5.14369473E-03 -3.58423015E-03  4.13765665E-03  4.66295831E-03
 -1.73167228E-03 -6.23980494E-04 -1.14760820E-03 -1.00857984E-02 -5.80265030E-02
  8.14296867E-01 -9.67120571E-03 -2.71182600E-04  1.38861375E-02  1.15380985E-03
  1.42866768E-01 -1.02899232E-01  6.14283962E-03  7.76151267E-03  1.71806227E-02
 -2.62181714E-02  2.89266247E-03 -8.79406218E-01  0.00000000E+00  4.82839005E-03
 -1.49134944E-02  1.15380985E-03  1.42866768E-01 -1.02899232E-01 -6.14283962E-03
  7.76151267E-03  1.71806227E-02 -1.00857984E-02 -5.80265030E-02  8.14296867E-01
  9.67120571E-03 -2.71182600E-04  1.38861375E-02 -1.85514445E-02 -4.35290803E-02
  1.12160993E-01 -5.10886780E-01  1.63488544E+01  5.11975889E-02  0.00000000E+00
  2.07013397E-02  1.30924145E-01  0.00000000E+00  1.35362446E-01 -2.31678791E+00
  0.00000000E+00  3.31593780E+00  5.28117985E-03  1.71684064E-03  0.00000000E+00
  2.43652268E-03  0.00000000E+00  2.47021907E-02  1.98450516E-02  0.00000000E+00
 -5.57670999E-02  0.00000000E+00 -2.64631035E-03  1.02264303E-03  0.00000000E+00
 -3.07993205E-03  0.00000000E+00  1.96552646E-03  0.00000000E+00  1.85514445E-02
  4.35290803E-02 -1.12160993E-01  5.10886780E-01 -1.63488544E+01  5.11975889E-02
  0.00000000E+00 -2.07013397E-02  1.30924145E-01  0.00000000E+00 -1.35362446E-01
 -2.31678791E+00  0.00000000E+00 -3.31593780E+00 -5.28117985E-03  1.71684064E-03
  0.00000000E+00 -2.43652268E-03  0.00000000E+00 -2.47021907E-02  1.98450516E-02
  0.00000000E+00  5.57670999E-02  0.00000000E+00  2.64631035E-03  1.02264303E-03
  0.00000000E+00  3.07993205E-03  0.00000000E+00  1.96552646E-03  0.00000000E+00
 -1.32644927E-02 -2.90639385E-02  4.07826184E-02  4.12540912E-02  6.19767315E+00
  4.58107950E-02  5.52972559E-02 -5.74082964E-02  3.18490057E-02 -1.18904914E-01
 -5.23272293E-02  1.95062012E+00 -1.03098106E+00 -1.22865772E+00  6.41793266E-03
  3.33663737E-03 -5.63630791E-03  8.83872994E-03  4.74073599E-03 -2.21668504E-02
 -1.42958963E-02  3.48271688E-02  3.60813610E-02 -1.89942234E-02 -4.73116046E-03
  2.36406208E-03  1.74369439E-03 -5.14658455E-04  3.06942282E-03 -2.50600384E-03
  3.35187277E-03  0.00000000E+00  0.00000000E+00  0.00000000E+00  0.00000000E+00
  0.00000000E+00 -4.85493817E-02  0.00000000E+00  0.00000000E+00 -4.95735533E-02
  0.00000000E+00  0.00000000E+00  4.48772690E-01  0.00000000E+00  0.00000000E+00
  0.00000000E+00  3.96221868E-03  0.00000000E+00  0.00000000E+00 -3.64931135E-03
  0.00000000E+00 -7.15275050E-03  0.00000000E+00  0.00000000E+00  2.47255382E-02
  0.00000000E+00  1.53461361E-03  0.00000000E+00  0.00000000E+00  8.16151026E-04
 -2.07315310E-04  0.00000000E+00  1.32644927E-02  2.90639385E-02 -4.07826184E-02
 -4.12540912E-02 -6.19767315E+00  4.58107950E-02 -5.52972559E-02  5.74082964E-02
  3.18490057E-02  1.18904914E-01  5.23272293E-02  1.95062012E+00  1.03098106E+00
  1.22865772E+00 -6.41793266E-03  3.33663737E-03  5.63630791E-03 -8.83872994E-03
  4.74073599E-03  2.21668504E-02 -1.42958963E-02 -3.48271688E-02 -3.60813610E-02
 -1.89942234E-02  4.73116046E-03  2.36406208E-03 -1.74369439E-03  5.14658455E-04
  3.06942282E-03 -2.50600384E-03 -3.35187277E-03 -5.77364157E-03  8.10401133E-02
 -1.58609426E+00  3.24363871E-04 -3.12175910E-02  4.11525686E-03  7.94807449E-03
 -4.73454710E-02  6.85661833E-01 -1.40744624E-02 -7.11903738E-03 -6.63877617E-04
  0.00000000E+00  0.00000000E+00  0.00000000E+00  1.84940258E-03  0.00000000E+00
  0.00000000E+00  5.77364157E-03 -8.10401133E-02  1.58609426E+00  3.24363871E-04
  3.12175910E-02 -4.11525686E-03 -7.94807449E-03  4.73454710E-02 -6.85661833E-01
 -1.40744624E-02  7.11903738E-03  6.63877617E-04 -1.32644927E-02 -2.90639385E-02
  4.07826184E-02  4.12540912E-02  6.19767315E+00  4.58107950E-02 -5.52972559E-02
 -5.74082964E-02  3.18490057E-02  1.18904914E-01 -5.23272293E-02  1.95062012E+00
  1.03098106E+00 -1.22865772E+00  6.41793266E-03  3.33663737E-03  5.63630791E-03
  8.83872994E-03 -4.74073599E-03 -2.21668504E-02 -1.42958963E-02 -3.48271688E-02
  3.60813610E-02  1.89942234E-02 -4.73116046E-03  2.36406208E-03 -1.74369439E-03
 -5.14658455E-04 -3.06942282E-03 -2.50600384E-03 -3.35187277E-03  0.00000000E+00
  0.00000000E+00  0.00000000E+00  0.00000000E+00  0.00000000E+00 -4.85493817E-02
  0.00000000E+00  0.00000000E+00 -4.95735533E-02  0.00000000E+00  0.00000000E+00
  4.48772690E-01  0.00000000E+00  0.00000000E+00  0.00000000E+00  3.96221868E-03
  0.00000000E+00  0.00000000E+00  3.64931135E-03  0.00000000E+00 -7.15275050E-03
  0.00000000E+00  0.00000000E+00 -2.47255382E-02  0.00000000E+00  1.53461361E-03
  0.00000000E+00  0.00000000E+00 -8.16151026E-04 -2.07315310E-04  0.00000000E+00
  1.32644927E-02  2.90639385E-02 -4.07826184E-02 -4.12540912E-02 -6.19767315E+00
  4.58107950E-02  5.52972559E-02  5.74082964E-02  3.18490057E-02 -1.18904914E-01
  5.23272293E-02  1.95062012E+00 -1.03098106E+00  1.22865772E+00 -6.41793266E-03
  3.33663737E-03 -5.63630791E-03 -8.83872994E-03 -4.74073599E-03  2.21668504E-02
 -1.42958963E-02  3.48271688E-02 -3.60813610E-02  1.89942234E-02  4.73116046E-03
  2.36406208E-03  1.74369439E-03  5.14658455E-04 -3.06942282E-03 -2.50600384E-03
  3.35187277E-03  7.94807449E-03 -4.73454710E-02  6.85661833E-01 -1.40744624E-02
  7.11903738E-03 -6.63877617E-04 -5.77364157E-03  8.10401133E-02 -1.58609426E+00
  3.24363871E-04  3.12175910E-02  4.11525686E-03  0.00000000E+00  0.00000000E+00
  0.00000000E+00  1.84940258E-03  0.00000000E+00  0.00000000E+00  5.77364157E-03
 -8.10401133E-02  1.58609426E+00  3.24363871E-04 -3.12175910E-02 -4.11525686E-03
 -7.94807449E-03  4.73454710E-02 -6.85661833E-01 -1.40744624E-02 -7.11903738E-03
  6.63877617E-04  0.00000000E+00  0.00000000E+00  0.00000000E+00  0.00000000E+00
  0.00000000E+00  0.00000000E+00 -8.74874373E-02  0.00000000E+00  0.00000000E+00
 -3.94281765E-02  0.00000000E+00  0.00000000E+00  8.23424644E-02  0.00000000E+00
  0.00000000E+00  0.00000000E+00  5.72777341E-03  0.00000000E+00  2.84947832E-04
  0.00000000E+00  0.00000000E+00  1.42971852E-02  0.00000000E+00  2.11451179E-02
  0.00000000E+00  0.00000000E+00  1.84944972E-03  0.00000000E+00 -1.21420343E-03
  0.00000000E+00 -1.70036767E-03  0.00000000E+00  0.00000000E+00  0.00000000E+00
  0.00000000E+00  0.00000000E+00  0.00000000E+00 -8.74874373E-02  0.00000000E+00
  0.00000000E+00 -3.94281765E-02  0.00000000E+00  0.00000000E+00  8.23424644E-02
  0.00000000E+00  0.00000000E+00  0.00000000E+00  5.72777341E-03  0.00000000E+00
 -2.84947832E-04  0.00000000E+00  0.00000000E+00  1.42971852E-02  0.00000000E+00
 -2.11451179E-02  0.00000000E+00  0.00000000E+00  1.84944972E-03  0.00000000E+00
  1.21420343E-03  0.00000000E+00 -1.70036767E-03  7.72921298E-03  1.72500721E-02
 -4.78247620E-02  1.55701257E-01 -4.63068036E+00  7.06511908E-02  1.59106154E-02
 -7.38820792E-02 -5.66541253E-02 -4.43423181E-04 -4.09789432E-02 -4.47289198E-01
  1.59546631E+00 -1.20135231E+00 -7.51349834E-03  6.04684639E-03 -5.40576961E-03
  7.13229106E-03 -5.49464659E-03  9.97447717E-03 -2.28475266E-02 -7.63592502E-03
  5.73146072E-02  2.72138071E-02 -4.34920056E-03  3.28108954E-03  7.85832972E-04
  2.39646150E-03  6.31762727E-04 -3.90044078E-03  5.22201541E-04 -1.51221203E-02
 -3.50066379E-02  7.10310713E-02 -2.57890272E-01  9.14882307E+00  0.00000000E+00
 -3.96802235E-02 -7.19812840E-02  0.00000000E+00 -1.92168955E-02 -6.85674818E-02
  0.00000000E+00 -2.14308285E+00 -2.82962640E+00  7.37308286E-03  0.00000000E+00
 -3.90372306E-03  1.84276783E-03  0.00000000E+00  8.98821656E-02  0.00000000E+00
  6.88196572E-02 -2.68807852E-03  0.00000000E+00  3.23906508E-03  0.00000000E+00
  6.04780640E-03 -1.20306740E-03  0.00000000E+00  0.00000000E+00 -4.66307090E-03
  7.72921298E-03  1.72500721E-02 -4.78247620E-02  1.55701257E-01 -4.63068036E+00
 -7.06511908E-02  1.59106154E-02 -7.38820792E-02  5.66541253E-02 -4.43423181E-04
 -4.09789432E-02  4.47289198E-01  1.59546631E+00 -1.20135231E+00 -7.51349834E-03
 -6.04684639E-03 -5.40576961E-03  7.13229106E-03  5.49464659E-03  9.97447717E-03
  2.28475266E-02 -7.63592502E-03  5.73146072E-02 -2.72138071E-02 -4.34920056E-03
 -3.28108954E-03  7.85832972E-04  2.39646150E-03 -6.31762727E-04  3.90044078E-03
  5.22201541E-04  2.05799821E-03  3.76609239E-02 -6.58141900E-01 -7.97615242E-03
 -8.86088634E-03 -2.11187132E-03  6.91218225E-03 -1.14178692E-01  1.70267729E+00
 -3.53689458E-02 -4.06559679E-04  4.03882070E-03  1.74293402E-02 -1.49429843E-01
  1.20261214E+00  0.00000000E+00  7.05968310E-03  2.28025097E-02  2.05799821E-03
  3.76609239E-02 -6.58141900E-01  7.97615242E-03 -8.86088634E-03 -2.11187132E-03
  6.91218225E-03 -1.14178692E-01  1.70267729E+00  3.53689458E-02 -4.06559679E-04
  4.03882070E-03 -7.72921298E-03 -1.72500721E-02  4.78247620E-02 -1.55701257E-01
  4.63068036E+00 -7.06511908E-02  1.59106154E-02  7.38820792E-02  5.66541253E-02
 -4.43423181E-04  4.09789432E-02  4.47289198E-01  1.59546631E+00  1.20135231E+00
  7.51349834E-03 -6.04684639E-03 -5.40576961E-03 -7.13229106E-03 -5.49464659E-03
 -9.97447717E-03  2.28475266E-02 -7.63592502E-03 -5.73146072E-02  2.72138071E-02
  4.34920056E-03 -3.28108954E-03  7.85832972E-04 -2.39646150E-03  6.31762727E-04
  3.90044078E-03  5.22201541E-04  1.51221203E-02  3.50066379E-02 -7.10310713E-02
  2.57890272E-01 -9.14882307E+00  0.00000000E+00 -3.96802235E-02  7.19812840E-02
  0.00000000E+00 -1.92168955E-02  6.85674818E-02  0.00000000E+00 -2.14308285E+00
  2.82962640E+00 -7.37308286E-03  0.00000000E+00 -3.90372306E-03 -1.84276783E-03
  0.00000000E+00 -8.98821656E-02  0.00000000E+00  6.88196572E-02  2.68807852E-03
  0.00000000E+00 -3.23906508E-03  0.00000000E+00  6.04780640E-03  1.20306740E-03
  0.00000000E+00  0.00000000E+00 -4.66307090E-03 -7.72921298E-03 -1.72500721E-02
  4.78247620E-02 -1.55701257E-01  4.63068036E+00  7.06511908E-02  1.59106154E-02
  7.38820792E-02 -5.66541253E-02 -4.43423181E-04  4.09789432E-02 -4.47289198E-01
  1.59546631E+00  1.20135231E+00  7.51349834E-03  6.04684639E-03 -5.40576961E-03
 -7.13229106E-03  5.49464659E-03 -9.97447717E-03 -2.28475266E-02 -7.63592502E-03
 -5.73146072E-02 -2.72138071E-02  4.34920056E-03  3.28108954E-03  7.85832972E-04
 -2.39646150E-03 -6.31762727E-04 -3.90044078E-03  5.22201541E-04 -6.91218225E-03
  1.14178692E-01 -1.70267729E+00  3.53689458E-02 -4.06559679E-04 -4.03882070E-03
 -2.05799821E-03 -3.76609239E-02  6.58141900E-01  7.97615242E-03 -8.86088634E-03
  2.11187132E-03 -1.74293402E-02  1.49429843E-01 -1.20261214E+00  0.00000000E+00
  7.05968310E-03 -2.28025097E-02 -2.05799821E-03 -3.76609239E-02  6.58141900E-01
 -7.97615242E-03 -8.86088634E-03  2.11187132E-03 -6.91218225E-03  1.14178692E-01
 -1.70267729E+00 -3.53689458E-02 -4.06559679E-04 -4.03882070E-03 -1.96725743E-03
 -7.56917319E-03  1.24563554E-01 -1.35960779E+00  1.57209358E+01  1.87899003E-02
  0.00000000E+00 -8.29873395E-03  1.17084336E-01  0.00000000E+00 -1.36883503E-01
 -3.02686131E+00  0.00000000E+00  3.79728388E+00 -6.02932017E-03  9.63314634E-04
  0.00000000E+00 -4.03345219E-03  0.00000000E+00 -2.69309752E-03  4.54964414E-02
  0.00000000E+00 -1.78719346E-02  0.00000000E+00 -4.35753079E-03  1.63313615E-03
  0.00000000E+00  1.95668075E-03  0.00000000E+00 -1.43946029E-04  0.00000000E+00
  1.96725743E-03  7.56917319E-03 -1.24563554E-01  1.35960779E+00 -1.57209358E+01
  1.87899003E-02  0.00000000E+00  8.29873395E-03  1.17084336E-01  0.00000000E+00
  1.36883503E-01 -3.02686131E+00  0.00000000E+00 -3.79728388E+00  6.02932017E-03
  9.63314634E-04  0.00000000E+00  4.03345219E-03  0.00000000E+00  2.69309752E-03
  4.54964414E-02  0.00000000E+00  1.78719346E-02  0.00000000E+00  4.35753079E-03
  1.63313615E-03  0.00000000E+00 -1.95668075E-03  0.00000000E+00 -1.43946029E-04
  0.00000000E+00 -2.79624388E-03 -5.43282442E-03 -5.25768949E-02  5.27715669E-01
  3.78741314E+00  8.53098569E-02 -1.87161250E-02  1.16278612E-01  5.76694153E-02
 -6.34117211E-02  1.34317328E-01  5.09730225E-01 -1.28688079E+00 -9.28882905E-03
 -5.45340947E-03  4.38214503E-03  4.10064119E-04  5.81949122E-03 -5.73755250E-03
 -3.88187486E-02 -4.07947443E-02 -5.45158557E-02 -7.12693922E-02  7.14323434E-02
 -2.29472994E-03 -2.07402856E-03  2.57621117E-03  6.12676846E-03 -1.43168051E-03
 -5.37703934E-03 -3.93559778E-03  0.00000000E+00  0.00000000E+00  0.00000000E+00
  0.00000000E+00  0.00000000E+00  5.06663383E-02  0.00000000E+00  0.00000000E+00
 -1.93716152E-01  0.00000000E+00  0.00000000E+00  1.39248534E+00  0.00000000E+00
  0.00000000E+00  0.00000000E+00  2.74740315E-02  0.00000000E+00  0.00000000E+00
 -1.29622740E-02  0.00000000E+00  3.65380256E-02  0.00000000E+00  0.00000000E+00
  3.77925229E-02  0.00000000E+00 -1.49546585E-03  0.00000000E+00  0.00000000E+00
 -5.97910238E-03  1.06776399E-03  0.00000000E+00  2.79624388E-03  5.43282442E-03
  5.25768949E-02 -5.27715669E-01 -3.78741314E+00  8.53098569E-02  1.87161250E-02
 -1.16278612E-01  5.76694153E-02  6.34117211E-02 -1.34317328E-01  5.09730225E-01
  1.28688079E+00  9.28882905E-03  5.45340947E-03  4.38214503E-03 -4.10064119E-04
 -5.81949122E-03 -5.73755250E-03  3.88187486E-02 -4.07947443E-02  5.45158557E-02
  7.12693922E-02  7.14323434E-02  2.29472994E-03 -2.07402856E-03 -2.57621117E-03
 -6.12676846E-03 -1.43168051E-03 -5.37703934E-03  3.93559778E-03 -2.73897278E-03
 -2.36395124E-01  7.44335949E-01  1.46077312E-04  2.86149319E-02 -7.22409269E-03
  7.32537288E-03 -1.30703566E-01 -6.28141273E-02 -2.29371661E-02  7.26872800E-03
 -1.10239777E-03  0.00000000E+00  0.00000000E+00  0.00000000E+00  2.11442003E-02
  0.00000000E+00  0.00000000E+00  2.73897278E-03  2.36395124E-01 -7.44335949E-01
  1.46077312E-04 -2.86149319E-02  7.22409269E-03 -7.32537288E-03  1.30703566E-01
  6.28141273E-02 -2.29371661E-02 -7.26872800E-03  1.10239777E-03 -2.79624388E-03
 -5.43282442E-03 -5.25768949E-02  5.27715669E-01  3.78741314E+00  8.53098569E-02
  1.87161250E-02  1.16278612E-01  5.76694153E-02  6.34117211E-02  1.34317328E-01
  5.09730225E-01  1.28688079E+00 -9.28882905E-03 -5.45340947E-03  4.38214503E-03
 -4.10064119E-04  5.81949122E-03  5.73755250E-03 -3.88187486E-02 -4.07947443E-02
  5.45158557E-02 -7.12693922E-02 -7.14323434E-02 -2.29472994E-03 -2.07402856E-03
 -2.57621117E-03  6.12676846E-03  1.43168051E-03 -5.37703934E-03  3.93559778E-03
  0.00000000E+00  0.00000000E+00  0.00000000E+00  0.00000000E+00  0.00000000E+00
  5.06663383E-02  0.00000000E+00  0.00000000E+00 -1.93716152E-01  0.00000000E+00
  0.00000000E+00  1.39248534E+00  0.00000000E+00  0.00000000E+00  0.00000000E+00
  2.74740315E-02  0.00000000E+00  0.00000000E+00  1.29622740E-02  0.00000000E+00
  3.65380256E-02  0.00000000E+00  0.00000000E+00 -3.77925229E-02  0.00000000E+00
 -1.49546585E-03  0.00000000E+00  0.00000000E+00  5.97910238E-03  1.06776399E-03
  0.00000000E+00  2.79624388E-03  5.43282442E-03  5.25768949E-02 -5.27715669E-01
 -3.78741314E+00  8.53098569E-02 -1.87161250E-02 -1.16278612E-01  5.76694153E-02
 -6.34117211E-02 -1.34317328E-01  5.09730225E-01 -1.28688079E+00  9.28882905E-03
  5.45340947E-03  4.38214503E-03  4.10064119E-04 -5.81949122E-03  5.73755250E-03
  3.88187486E-02 -4.07947443E-02 -5.45158557E-02  7.12693922E-02 -7.14323434E-02
  2.29472994E-03 -2.07402856E-03  2.57621117E-03 -6.12676846E-03  1.43168051E-03
 -5.37703934E-03 -3.93559778E-03  7.32537288E-03 -1.30703566E-01 -6.28141273E-02
 -2.29371661E-02 -7.26872800E-03 -1.10239777E-03 -2.73897278E-03 -2.36395124E-01
  7.44335949E-01  1.46077312E-04 -2.86149319E-02 -7.22409269E-03  0.00000000E+00
  0.00000000E+00  0.00000000E+00  2.11442003E-02  0.00000000E+00  0.00000000E+00
  2.73897278E-03  2.36395124E-01 -7.44335949E-01  1.46077312E-04  2.86149319E-02
  7.22409269E-03 -7.32537288E-03  1.30703566E-01  6.28141273E-02 -2.29371661E-02
  7.26872800E-03  1.10239777E-03  0.00000000E+00  0.00000000E+00  0.00000000E+00
  0.00000000E+00  0.00000000E+00  0.00000000E+00  6.91366545E-02  0.00000000E+00
  0.00000000E+00  1.27050548E-01  0.00000000E+00  0.00000000E+00 -3.05568502E-01
  0.00000000E+00  0.00000000E+00  0.00000000E+00  3.63646712E-03  0.00000000E+00
 -2.41988325E-03  0.00000000E+00  0.00000000E+00  2.50151000E-02  0.00000000E+00
  7.39679249E-02  0.00000000E+00  0.00000000E+00  1.88864499E-03  0.00000000E+00
  4.45896124E-03  0.00000000E+00 -7.18321029E-03  0.00000000E+00  0.00000000E+00
  0.00000000E+00  0.00000000E+00  0.00000000E+00  0.00000000E+00 -6.91366545E-02
  0.00000000E+00  0.00000000E+00 -1.27050548E-01  0.00000000E+00  0.00000000E+00
  3.05568502E-01  0.00000000E+00  0.00000000E+00  0.00000000E+00 -3.63646712E-03
  0.00000000E+00 -2.41988325E-03  0.00000000E+00  0.00000000E+00 -2.50151000E-02
  0.00000000E+00  7.39679249E-02  0.00000000E+00  0.00000000E+00 -1.88864499E-03
  0.00000000E+00  4.45896124E-03  0.00000000E+00  7.18321029E-03  2.19512417E-03
  4.73281947E-03 -1.13210688E-02  1.86281935E-02 -1.85175428E-01 -8.15635324E-02
 -7.60567220E-02  3.35417368E-02  8.71305742E-03 -1.85803475E-03 -4.95504629E-02
 -1.85485539E+00 -1.74491291E+00  6.87654043E-01  9.19938502E-04  8.39643509E-03
 -7.91065817E-03  3.57724383E-03  1.27440251E-04  1.65756903E-03  4.37427374E-03
 -7.68873516E-03 -1.22255027E-01 -2.93671759E-03  7.99953747E-03 -3.65887685E-03
 -3.29846307E-03  1.34940190E-03 -1.02194559E-03  1.31966529E-04 -7.92871930E-04
  0.00000000E+00  0.00000000E+00  0.00000000E+00  0.00000000E+00  0.00000000E+00
 -8.72951701E-02  0.00000000E+00  0.00000000E+00 -1.60847611E-01  0.00000000E+00
  0.00000000E+00  2.86164690E-01  0.00000000E+00  0.00000000E+00  0.00000000E+00
  3.10360312E-03  0.00000000E+00  0.00000000E+00  5.71102250E-03  0.00000000E+00
  7.15861134E-03  0.00000000E+00  0.00000000E+00 -5.06554556E-02  0.00000000E+00
 -3.01098397E-03  0.00000000E+00  0.00000000E+00  2.10593369E-03 -4.48831068E-03
  0.00000000E+00 -2.19512417E-03 -4.73281947E-03  1.13210688E-02 -1.86281935E-02
  1.85175428E-01 -8.15635324E-02  7.60567220E-02 -3.35417368E-02  8.71305742E-03
  1.85803475E-03  4.95504629E-02 -1.85485539E+00  1.74491291E+00 -6.87654043E-01
 -9.19938502E-04  8.39643509E-03  7.91065817E-03 -3.57724383E-03  1.27440251E-04
 -1.65756903E-03  4.37427374E-03  7.68873516E-03  1.22255027E-01 -2.93671759E-03
 -7.99953747E-03 -3.65887685E-03  3.29846307E-03 -1.34940190E-03 -1.02194559E-03
  1.31966529E-04  7.92871930E-04  6.47008985E-03 -8.86008359E-02  2.22707857E+00
  1.40903991E-03  2.64081218E-02 -2.03114467E-02 -5.45078796E-03  7.25925235E-02
 -2.15810561E+00  2.45106118E-02  1.91635803E-03 -1.80219916E-02  0.00000000E+00
  0.00000000E+00  0.00000000E+00  1.82078546E-03  0.00000000E+00  0.00000000E+00
 -6.47008985E-03  8.86008359E-02 -2.22707857E+00  1.40903991E-03 -2.64081218E-02
  2.03114467E-02  5.45078796E-03 -7.25925235E-02  2.15810561E+00  2.45106118E-02
 -1.91635803E-03  1.80219916E-02 -2.19512417E-03 -4.73281947E-03  1.13210688E-02
 -1.86281935E-02  1.85175428E-01  8.15635324E-02 -7.60567220E-02 -3.35417368E-02
 -8.71305742E-03 -1.85803475E-03  4.95504629E-02  1.85485539E+00 -1.74491291E+00
 -6.87654043E-01 -9.19938502E-04 -8.39643509E-03 -7.91065817E-03 -3.57724383E-03
  1.27440251E-04 -1.65756903E-03 -4.37427374E-03 -7.68873516E-03  1.22255027E-01
 -2.93671759E-03 -7.99953747E-03  3.65887685E-03 -3.29846307E-03 -1.34940190E-03
 -1.02194559E-03 -1.31966529E-04 -7.92871930E-04  0.00000000E+00  0.00000000E+00
  0.00000000E+00  0.00000000E+00  0.00000000E+00  8.72951701E-02  0.00000000E+00
  0.00000000E+00  1.60847611E-01  0.00000000E+00  0.00000000E+00 -2.86164690E-01
  0.00000000E+00  0.00000000E+00  0.00000000E+00 -3.10360312E-03  0.00000000E+00
  0.00000000E+00  5.71102250E-03  0.00000000E+00 -7.15861134E-03  0.00000000E+00
  0.00000000E+00 -5.06554556E-02  0.00000000E+00  3.01098397E-03  0.00000000E+00
  0.00000000E+00  2.10593369E-03  4.48831068E-03  0.00000000E+00  2.19512417E-03
  4.73281947E-03 -1.13210688E-02  1.86281935E-02 -1.85175428E-01  8.15635324E-02
  7.60567220E-02  3.35417368E-02 -8.71305742E-03  1.85803475E-03 -4.95504629E-02
  1.85485539E+00  1.74491291E+00  6.87654043E-01  9.19938502E-04 -8.39643509E-03
  7.91065817E-03  3.57724383E-03  1.27440251E-04  1.65756903E-03 -4.37427374E-03
  7.68873516E-03 -1.22255027E-01 -2.93671759E-03  7.99953747E-03  3.65887685E-03
  3.29846307E-03  1.34940190E-03 -1.02194559E-03 -1.31966529E-04  7.92871930E-04
  5.45078796E-03 -7.25925235E-02  2.15810561E+00 -2.45106118E-02  1.91635803E-03
  1.80219916E-02 -6.47008985E-03  8.86008359E-02 -2.22707857E+00 -1.40903991E-03
  2.64081218E-02  2.03114467E-02  0.00000000E+00  0.00000000E+00  0.00000000E+00
 -1.82078546E-03  0.00000000E+00  0.00000000E+00  6.47008985E-03 -8.86008359E-02
  2.22707857E+00 -1.40903991E-03 -2.64081218E-02 -2.03114467E-02 -5.45078796E-03
  7.25925235E-02 -2.15810561E+00 -2.45106118E-02 -1.91635803E-03 -1.80219916E-02
  0.00000000E+00  0.00000000E+00  0.00000000E+00  0.00000000E+00  0.00000000E+00
  0.00000000E+00 -3.75292140E-02  0.00000000E+00  0.00000000E+00 -3.77663531E-02
  0.00000000E+00  0.00000000E+00  3.10552349E-01  0.00000000E+00  0.00000000E+00
  0.00000000E+00 -6.18966229E-04  0.00000000E+00  1.40496354E-02  0.00000000E+00
  0.00000000E+00  6.51351292E-03  0.00000000E+00  2.60570144E-02  0.00000000E+00
  0.00000000E+00 -3.53996448E-04  0.00000000E+00  1.09901583E-03  0.00000000E+00
  1.81656481E-04  0.00000000E+00  0.00000000E+00  0.00000000E+00  0.00000000E+00
  0.00000000E+00  0.00000000E+00 -3.75292140E-02  0.00000000E+00  0.00000000E+00
 -3.77663531E-02  0.00000000E+00  0.00000000E+00  3.10552349E-01  0.00000000E+00
  0.00000000E+00  0.00000000E+00 -6.18966229E-04  0.00000000E+00 -1.40496354E-02
  0.00000000E+00  0.00000000E+00  6.51351292E-03  0.00000000E+00 -2.60570144E-02
  0.00000000E+00  0.00000000E+00 -3.53996448E-04  0.00000000E+00 -1.09901583E-03
  0.00000000E+00  1.81656481E-04 -1.43568042E-03 -3.35108571E-03  1.18741907E-02
 -1.05151830E-02 -2.42032357E+00 -4.92293975E-02 -3.36271141E-02 -6.62791080E-02
 -8.21889166E-02  2.22831745E-02 -1.28225745E-01 -1.44381265E+00 -1.27726113E-01
 -4.73488663E-01  6.98535532E-04  1.39251258E-02  5.09070327E-03  4.12138152E-03
  1.09682084E-03 -6.30596214E-05  7.53556533E-03  4.71054015E-03 -2.19335967E-02
  2.77879086E-02  1.70900557E-04  2.55771420E-04  1.55995104E-03  1.36285503E-03
  2.74145279E-03  3.44208139E-04  1.89372775E-03  2.16335203E-03  3.89515794E-03
  3.98879037E-03 -2.05491321E-01  3.21866953E+00  0.00000000E+00  2.12777816E-01
 -9.07488509E-02  0.00000000E+00  2.64666041E-01 -1.21789592E-01  0.00000000E+00
  1.56202563E+00 -2.69527272E+00 -1.07597573E-02  0.00000000E+00  8.87926262E-04
 -1.68435261E-02  0.00000000E+00  1.95219490E-02  0.00000000E+00 -1.84250212E-02
  2.28491266E-02  0.00000000E+00 -8.23733420E-04  0.00000000E+00 -9.24988347E-04
 -5.96459888E-03  0.00000000E+00  0.00000000E+00 -1.72970682E-03 -1.43568042E-03
 -3.35108571E-03  1.18741907E-02 -1.05151830E-02 -2.42032357E+00  4.92293975E-02
 -3.36271141E-02 -6.62791080E-02  8.21889166E-02  2.22831745E-02 -1.28225745E-01
  1.44381265E+00 -1.27726113E-01 -4.73488663E-01  6.98535532E-04 -1.39251258E-02
  5.09070327E-03  4.12138152E-03 -1.09682084E-03 -6.30596214E-05 -7.53556533E-03
  4.71054015E-03 -2.19335967E-02 -2.77879086E-02  1.70900557E-04 -2.55771420E-04
  1.55995104E-03  1.36285503E-03 -2.74145279E-03 -3.44208139E-04  1.89372775E-03
 -2.91235714E-02 -1.07387201E-01  4.37282067E-01 -4.43351401E-03  6.50598036E-03
 -3.51993739E-03 -1.29968216E-02 -1.56177314E-02 -6.73737415E-01  7.92329948E-04
  4.31458540E-04 -1.50602645E-02 -1.25997050E-02 -1.26041253E-02  5.81373885E-01
  0.00000000E+00  1.86285903E-02 -8.90630691E-03 -2.91235714E-02 -1.07387201E-01
  4.37282067E-01  4.43351401E-03  6.50598036E-03 -3.51993739E-03 -1.29968216E-02
 -1.56177314E-02 -6.73737415E-01 -7.92329948E-04  4.31458540E-04 -1.50602645E-02
  1.43568042E-03  3.35108571E-03 -1.18741907E-02  1.05151830E-02  2.42032357E+00
  4.92293975E-02 -3.36271141E-02  6.62791080E-02  8.21889166E-02  2.22831745E-02
  1.28225745E-01  1.44381265E+00 -1.27726113E-01  4.73488663E-01 -6.98535532E-04
 -1.39251258E-02  5.09070327E-03 -4.12138152E-03  1.09682084E-03  6.30596214E-05
 -7.53556533E-03  4.71054015E-03  2.19335967E-02  2.77879086E-02 -1.70900557E-04
 -2.55771420E-04  1.55995104E-03 -1.36285503E-03  2.74145279E-03 -3.44208139E-04
  1.89372775E-03 -2.16335203E-03 -3.89515794E-03 -3.98879037E-03  2.05491321E-01
 -3.21866953E+00  0.00000000E+00  2.12777816E-01  9.07488509E-02  0.00000000E+00
  2.64666041E-01  1.21789592E-01  0.00000000E+00  1.56202563E+00  2.69527272E+00
  1.07597573E-02  0.00000000E+00  8.87926262E-04  1.68435261E-02  0.00000000E+00
 -1.95219490E-02  0.00000000E+00 -1.84250212E-02 -2.28491266E-02  0.00000000E+00
  8.23733420E-04  0.00000000E+00 -9.24988347E-04  5.96459888E-03  0.00000000E+00
  0.00000000E+00 -1.72970682E-03  1.43568042E-03  3.35108571E-03 -1.18741907E-02
  1.05151830E-02  2.42032357E+00 -4.92293975E-02 -3.36271141E-02  6.62791080E-02
 -8.21889166E-02  2.22831745E-02  1.28225745E-01 -1.44381265E+00 -1.27726113E-01
  4.73488663E-01 -6.98535532E-04  1.39251258E-02  5.09070327E-03 -4.12138152E-03
 -1.09682084E-03  6.30596214E-05  7.53556533E-03  4.71054015E-03  2.19335967E-02
 -2.77879086E-02 -1.70900557E-04  2.55771420E-04  1.55995104E-03 -1.36285503E-03
 -2.74145279E-03  3.44208139E-04  1.89372775E-03  1.29968216E-02  1.56177314E-02
  6.73737415E-01 -7.92329948E-04  4.31458540E-04  1.50602645E-02  2.91235714E-02
  1.07387201E-01 -4.37282067E-01  4.43351401E-03  6.50598036E-03  3.51993739E-03
  1.25997050E-02  1.26041253E-02 -5.81373885E-01  0.00000000E+00  1.86285903E-02
  8.90630691E-03  2.91235714E-02  1.07387201E-01 -4.37282067E-01 -4.43351401E-03
  6.50598036E-03  3.51993739E-03  1.29968216E-02  1.56177314E-02  6.73737415E-01
  7.92329948E-04  4.31458540E-04  1.50602645E-02  6.51504566E-03  1.10805501E-02
  1.14602906E-01 -1.62547682E+00  3.54152010E+00 -4.06703008E-02  0.00000000E+00
 -1.49627498E-01  6.61159899E-02  0.00000000E+00 -5.02920655E-01 -6.18687270E-01
  0.00000000E+00  2.11447146E+00 -1.92047884E-02  1.44052500E-02  0.00000000E+00
 -2.51659893E-03  0.00000000E+00  2.50047078E-02  2.37042181E-02  0.00000000E+00
  2.91919713E-02  0.00000000E+00  4.42328534E-04  6.28712817E-03  0.00000000E+00
 -1.83060876E-03  0.00000000E+00  1.06574755E-03  0.00000000E+00  6.51504566E-03
  1.10805501E-02  1.14602906E-01 -1.62547682E+00  3.54152010E+00  4.06703008E-02
  0.00000000E+00 -1.49627498E-01 -6.61159899E-02  0.00000000E+00 -5.02920655E-01
  6.18687270E-01  0.00000000E+00  2.11447146E+00 -1.92047884E-02 -1.44052500E-02
  0.00000000E+00 -2.51659893E-03  0.00000000E+00  2.50047078E-02 -2.37042181E-02
  0.00000000E+00  2.91919713E-02  0.00000000E+00  4.42328534E-04 -6.28712817E-03
  0.00000000E+00 -1.83060876E-03  0.00000000E+00 -1.06574755E-03  0.00000000E+00
  5.02980581E-04 -1.91531331E-04  4.01589719E-02 -3.38632823E-01 -2.56359376E+00
 -2.31873334E-02 -5.23681697E-02 -5.30713681E-02  5.67892258E-03  6.72116867E-02
 -6.86519056E-02 -5.58022063E-01 -2.35088699E-01 -8.65015570E-02 -5.96157789E-04
  7.58117724E-04 -8.34024475E-03  7.49688966E-03  7.20904245E-03  5.15761082E-02
  7.16180192E-02  4.25850216E-02 -9.14811562E-04 -2.21628747E-02  2.11781041E-03
  2.69660360E-03 -7.62184601E-03  4.12449983E-03 -2.39696692E-04  5.19347883E-03
 -8.75200265E-04 -1.52189153E-02 -3.66086678E-02  1.37739890E-01 -4.08879042E-01
  6.24611005E-01  0.00000000E+00 -7.98958029E-03 -1.02807281E-01  0.00000000E+00
  1.29152388E-01  2.15088867E-01  0.00000000E+00  5.65633225E-01 -5.14835472E-01
  4.74718797E-04  0.00000000E+00  9.64135689E-03 -7.67580271E-03  0.00000000E+00
 -1.32611079E-02  0.00000000E+00 -5.59453464E-02 -1.48186781E-02  0.00000000E+00
  4.00285961E-03  0.00000000E+00  1.62503556E-02 -1.45812162E-03  0.00000000E+00
  0.00000000E+00 -1.58142069E-03  5.02980581E-04 -1.91531331E-04  4.01589719E-02
 -3.38632823E-01 -2.56359376E+00  2.31873334E-02 -5.23681697E-02 -5.30713681E-02
 -5.67892258E-03  6.72116867E-02 -6.86519056E-02  5.58022063E-01 -2.35088699E-01
 -8.65015570E-02 -5.96157789E-04 -7.58117724E-04 -8.34024475E-03  7.49688966E-03
 -7.20904245E-03  5.15761082E-02 -7.16180192E-02  4.25850216E-02 -9.14811562E-04
  2.21628747E-02  2.11781041E-03 -2.69660360E-03 -7.62184601E-03  4.12449983E-03
  2.39696692E-04 -5.19347883E-03 -8.75200265E-04 -7.30693600E-03  3.78770431E-02
  8.38366517E-01  1.20092755E-02 -4.37834492E-04 -9.31246203E-03  2.18040335E-02
  2.35342365E-01 -1.61334156E-01  1.73866169E-02 -7.55594003E-03 -1.29780908E-02
  1.57233025E-02 -7.08403478E-02  6.82056098E-01  0.00000000E+00  1.57311591E-02
  1.93817607E-02 -7.30693600E-03  3.78770431E-02  8.38366517E-01 -1.20092755E-02
 -4.37834492E-04 -9.31246203E-03  2.18040335E-02  2.35342365E-01 -1.61334156E-01
 -1.73866169E-02 -7.55594003E-03 -1.29780908E-02  5.02980581E-04 -1.91531331E-04
  4.01589719E-02 -3.38632823E-01 -2.56359376E+00 -2.31873334E-02  5.23681697E-02
 -5.30713681E-02  5.67892258E-03 -6.72116867E-02 -6.86519056E-02 -5.58022063E-01
  2.35088699E-01 -8.65015570E-02 -5.96157789E-04  7.58117724E-04  8.34024475E-03
  7.49688966E-03 -7.20904245E-03  5.15761082E-02  7.16180192E-02 -4.25850216E-02
 -9.14811562E-04  2.21628747E-02  2.11781041E-03  2.69660360E-03  7.62184601E-03
  4.12449983E-03  2.39696692E-04  5.19347883E-03  8.75200265E-04 -1.52189153E-02
 -3.66086678E-02  1.37739890E-01 -4.08879042E-01  6.24611005E-01  0.00000000E+00
  7.98958029E-03 -1.02807281E-01  0.00000000E+00 -1.29152388E-01  2.15088867E-01
  0.00000000E+00 -5.65633225E-01 -5.14835472E-01  4.74718797E-04  0.00000000E+00
 -9.64135689E-03 -7.67580271E-03  0.00000000E+00 -1.32611079E-02  0.00000000E+00
  5.59453464E-02 -1.48186781E-02  0.00000000E+00  4.00285961E-03  0.00000000E+00
 -1.62503556E-02 -1.45812162E-03  0.00000000E+00  0.00000000E+00  1.58142069E-03
  5.02980581E-04 -1.91531331E-04  4.01589719E-02 -3.38632823E-01 -2.56359376E+00
  2.31873334E-02  5.23681697E-02 -5.30713681E-02 -5.67892258E-03 -6.72116867E-02
 -6.86519056E-02  5.58022063E-01  2.35088699E-01 -8.65015570E-02 -5.96157789E-04
 -7.58117724E-04  8.34024475E-03  7.49688966E-03  7.20904245E-03  5.15761082E-02
 -7.16180192E-02 -4.25850216E-02 -9.14811562E-04 -2.21628747E-02  2.11781041E-03
 -2.69660360E-03  7.62184601E-03  4.12449983E-03 -2.39696692E-04 -5.19347883E-03
  8.75200265E-04  2.18040335E-02  2.35342365E-01 -1.61334156E-01  1.73866169E-02
  7.55594003E-03 -1.29780908E-02 -7.30693600E-03  3.78770431E-02  8.38366517E-01
  1.20092755E-02  4.37834492E-04 -9.31246203E-03  1.57233025E-02 -7.08403478E-02
  6.82056098E-01  0.00000000E+00 -1.57311591E-02  1.93817607E-02 -7.30693600E-03
  3.78770431E-02  8.38366517E-01 -1.20092755E-02  4.37834492E-04 -9.31246203E-03
  2.18040335E-02  2.35342365E-01 -1.61334156E-01 -1.73866169E-02  7.55594003E-03
 -1.29780908E-02  0.00000000E+00  0.00000000E+00  0.00000000E+00  0.00000000E+00
  0.00000000E+00  0.00000000E+00 -5.25167366E-03  0.00000000E+00  0.00000000E+00
 -1.78909969E-01  0.00000000E+00  0.00000000E+00  1.57889832E+00  0.00000000E+00
  0.00000000E+00  0.00000000E+00 -3.09982509E-02  0.00000000E+00 -1.05892557E-02
  0.00000000E+00  0.00000000E+00  4.95801760E-02  0.00000000E+00  3.86428518E-02
  0.00000000E+00  0.00000000E+00  3.13618509E-03  0.00000000E+00  1.16576670E-02
  0.00000000E+00 -2.35100404E-03  0.00000000E+00  0.00000000E+00  0.00000000E+00
  0.00000000E+00  0.00000000E+00  0.00000000E+00 -5.25167366E-03  0.00000000E+00
  0.00000000E+00 -1.78909969E-01  0.00000000E+00  0.00000000E+00  1.57889832E+00
  0.00000000E+00  0.00000000E+00  0.00000000E+00 -3.09982509E-02  0.00000000E+00
  1.05892557E-02  0.00000000E+00  0.00000000E+00  4.95801760E-02  0.00000000E+00
 -3.86428518E-02  0.00000000E+00  0.00000000E+00  3.13618509E-03  0.00000000E+00
 -1.16576670E-02  0.00000000E+00 -2.35100404E-03  2.94952563E-03  5.36831892E-03
  6.77492546E-02 -6.52944678E-01 -2.74945832E+00 -1.61748224E-02  7.44620445E-02
  8.47222232E-02 -9.77896648E-02  1.56919678E-01  1.69781120E-01 -1.20103762E+00
  2.01715986E-01 -8.45601485E-02  6.86907325E-03  3.12829090E-03 -6.65534534E-03
  8.39282911E-03  3.70348117E-03  4.06904090E-02  3.29938386E-02  1.35041691E-02
 -4.74157345E-02 -2.67514980E-02 -3.15235270E-03  1.61266841E-03 -3.17724874E-03
 -6.15124784E-03 -1.13710974E-03  4.49662088E-03  5.06212577E-03  1.79309338E-04
 -2.41455966E-03  4.61426113E-02 -7.81689871E-01  7.56079400E+00  0.00000000E+00
 -7.31324249E-03 -6.75354079E-02  0.00000000E+00  5.58464981E-02  7.44350063E-02
  0.00000000E+00 -2.34053518E+00 -3.75998900E+00 -2.13081299E-03  0.00000000E+00
 -2.10285322E-03  6.72759843E-03  0.00000000E+00  1.80284815E-02  0.00000000E+00
  4.02195758E-03 -2.31080923E-02  0.00000000E+00  7.26919256E-03  0.00000000E+00
  1.18931509E-02 -3.25960961E-03  0.00000000E+00  0.00000000E+00  2.12418952E-03
  2.94952563E-03  5.36831892E-03  6.77492546E-02 -6.52944678E-01 -2.74945832E+00
  1.61748224E-02  7.44620445E-02  8.47222232E-02  9.77896648E-02  1.56919678E-01
  1.69781120E-01  1.20103762E+00  2.01715986E-01 -8.45601485E-02  6.86907325E-03
 -3.12829090E-03 -6.65534534E-03  8.39282911E-03 -3.70348117E-03  4.06904090E-02
 -3.29938386E-02  1.35041691E-02 -4.74157345E-02  2.67514980E-02 -3.15235270E-03
 -1.61266841E-03 -3.17724874E-03 -6.15124784E-03  1.13710974E-03 -4.49662088E-03
  5.06212577E-03 -1.18483796E-02  7.80396996E-02  8.92175716E-02  2.54945082E-03
 -2.10504112E-02 -7.83173755E-03  2.43175800E-04  1.36235286E-01 -7.28221450E-01
  1.97289758E-02  1.42021718E-03 -4.98293135E-03 -4.73220737E-03 -1.73045537E-01
  2.28198154E+00  0.00000000E+00  1.27591429E-02  2.64171824E-02 -1.18483796E-02
  7.80396996E-02  8.92175716E-02 -2.54945082E-03 -2.10504112E-02 -7.83173755E-03
  2.43175800E-04  1.36235286E-01 -7.28221450E-01 -1.97289758E-02  1.42021718E-03
 -4.98293135E-03 -2.94952563E-03 -5.36831892E-03 -6.77492546E-02  6.52944678E-01
  2.74945832E+00  1.61748224E-02  7.44620445E-02 -8.47222232E-02  9.77896648E-02
  1.56919678E-01 -1.69781120E-01  1.20103762E+00  2.01715986E-01  8.45601485E-02
 -6.86907325E-03 -3.12829090E-03 -6.65534534E-03 -8.39282911E-03  3.70348117E-03
 -4.06904090E-02 -3.29938386E-02  1.35041691E-02  4.74157345E-02 -2.67514980E-02
  3.15235270E-03 -1.61266841E-03 -3.17724874E-03  6.15124784E-03 -1.13710974E-03
 -4.49662088E-03  5.06212577E-03 -1.79309338E-04  2.41455966E-03 -4.61426113E-02
  7.81689871E-01 -7.56079400E+00  0.00000000E+00 -7.31324249E-03  6.75354079E-02
  0.00000000E+00  5.58464981E-02 -7.44350063E-02  0.00000000E+00 -2.34053518E+00
  3.75998900E+00  2.13081299E-03  0.00000000E+00 -2.10285322E-03 -6.72759843E-03
  0.00000000E+00 -1.80284815E-02  0.00000000E+00  4.02195758E-03  2.31080923E-02
  0.00000000E+00 -7.26919256E-03  0.00000000E+00  1.18931509E-02  3.25960961E-03
  0.00000000E+00  0.00000000E+00  2.12418952E-03 -2.94952563E-03 -5.36831892E-03
 -6.77492546E-02  6.52944678E-01  2.74945832E+00 -1.61748224E-02  7.44620445E-02
 -8.47222232E-02 -9.77896648E-02  1.56919678E-01 -1.69781120E-01 -1.20103762E+00
  2.01715986E-01  8.45601485E-02 -6.86907325E-03  3.12829090E-03 -6.65534534E-03
 -8.39282911E-03 -3.70348117E-03 -4.06904090E-02  3.29938386E-02  1.35041691E-02
  4.74157345E-02  2.67514980E-02  3.15235270E-03  1.61266841E-03 -3.17724874E-03
  6.15124784E-03  1.13710974E-03  4.49662088E-03  5.06212577E-03 -2.43175800E-04
 -1.36235286E-01  7.28221450E-01 -1.97289758E-02  1.42021718E-03  4.98293135E-03
  1.18483796E-02 -7.80396996E-02 -8.92175716E-02 -2.54945082E-03 -2.10504112E-02
  7.83173755E-03  4.73220737E-03  1.73045537E-01 -2.28198154E+00  0.00000000E+00
  1.27591429E-02 -2.64171824E-02  1.18483796E-02 -7.80396996E-02 -8.92175716E-02
  2.54945082E-03 -2.10504112E-02  7.83173755E-03 -2.43175800E-04 -1.36235286E-01
  7.28221450E-01  1.97289758E-02  1.42021718E-03  4.98293135E-03  0.00000000E+00
  0.00000000E+00  0.00000000E+00  0.00000000E+00  0.00000000E+00  0.00000000E+00
 -7.48066623E-02  0.00000000E+00  0.00000000E+00 -1.24165872E-01  0.00000000E+00
  0.00000000E+00 -1.09573019E+00  0.00000000E+00  0.00000000E+00  0.00000000E+00
 -1.20461617E-02  0.00000000E+00  1.10745561E-03  0.00000000E+00  0.00000000E+00
 -1.24581705E-03  0.00000000E+00 -6.48103277E-03  0.00000000E+00  0.00000000E+00
 -2.34702854E-03  0.00000000E+00 -1.08747971E-03  0.00000000E+00  3.02923724E-03
  0.00000000E+00  0.00000000E+00  0.00000000E+00  0.00000000E+00  0.00000000E+00
  0.00000000E+00  7.48066623E-02  0.00000000E+00  0.00000000E+00  1.24165872E-01
  0.00000000E+00  0.00000000E+00  1.09573019E+00  0.00000000E+00  0.00000000E+00
  0.00000000E+00  1.20461617E-02  0.00000000E+00  1.10745561E-03  0.00000000E+00
  0.00000000E+00  1.24581705E-03  0.00000000E+00 -6.48103277E-03  0.00000000E+00
  0.00000000E+00  2.34702854E-03  0.00000000E+00 -1.08747971E-03  0.00000000E+00
 -3.02923724E-03 -9.19895979E-03 -1.98344575E-02 -7.18310489E-03  3.62976657E-01
 -2.44383439E-01  4.51297275E-02 -6.99812538E-02  7.96774549E-02  1.14992215E-01
 -2.25213055E-02  3.27735158E-02 -4.40069486E-01 -8.37300879E-01  2.04894863E+00
 -7.88541682E-03 -1.16623926E-02  7.03065076E-03 -5.21332907E-03 -2.26548503E-03
 -1.89902868E-02  5.46353793E-03 -3.64528647E-02 -2.76841292E-02  1.05751968E-02
  3.38298096E-04 -4.22026304E-04  2.30349654E-04  5.44463831E-03 -2.80224954E-03
 -1.82715448E-03 -6.86201790E-03  0.00000000E+00  0.00000000E+00  0.00000000E+00
  0.00000000E+00  0.00000000E+00  1.78406834E-01  0.00000000E+00  0.00000000E+00
  2.24720159E-01  0.00000000E+00  0.00000000E+00  2.48523947E+00  0.00000000E+00
  0.00000000E+00  0.00000000E+00  1.51869702E-02  0.00000000E+00  0.00000000E+00
  4.40271450E-03  0.00000000E+00 -2.15470279E-02  0.00000000E+00  0.00000000E+00
 -1.24721983E-03  0.00000000E+00  2.40056676E-03  0.00000000E+00  0.00000000E+00
  3.75560554E-04  2.52289185E-03  0.00000000E+00  9.19895979E-03  1.98344575E-02
  7.18310489E-03 -3.62976657E-01  2.44383439E-01  4.51297275E-02  6.99812538E-02
 -7.96774549E-02  1.14992215E-01  2.25213055E-02 -3.27735158E-02 -4.40069486E-01
  8.37300879E-01 -2.04894863E+00  7.88541682E-03 -1.16623926E-02 -7.03065076E-03
  5.21332907E-03 -2.26548503E-03  1.89902868E-02  5.46353793E-03  3.64528647E-02
  2.76841292E-02  1.05751968E-02 -3.38298096E-04 -4.22026304E-04 -2.30349654E-04
 -5.44463831E-03 -2.80224954E-03 -1.82715448E-03  6.86201790E-03  4.91530694E-03
 -1.00903101E-01  1.89811838E+00  6.01007124E-03  2.97686240E-02  5.66157485E-05
  1.47176372E-02 -1.88127116E-03 -7.21148181E-01  3.79347024E-03  3.18400038E-03
  5.82092578E-03  0.00000000E+00  0.00000000E+00  0.00000000E+00  1.86508061E-02
  0.00000000E+00  0.00000000E+00 -4.91530694E-03  1.00903101E-01 -1.89811838E+00
  6.01007124E-03 -2.97686240E-02 -5.66157485E-05 -1.47176372E-02  1.88127116E-03
  7.21148181E-01  3.79347024E-03 -3.18400038E-03 -5.82092578E-03  9.19895979E-03
  1.98344575E-02  7.18310489E-03 -3.62976657E-01  2.44383439E-01 -4.51297275E-02
 -6.99812538E-02 -7.96774549E-02 -1.14992215E-01 -2.25213055E-02 -3.27735158E-02
  4.40069486E-01 -8.37300879E-01 -2.04894863E+00  7.88541682E-03  1.16623926E-02
  7.03065076E-03  5.21332907E-03 -2.26548503E-03  1.89902868E-02 -5.46353793E-03
 -3.64528647E-02  2.76841292E-02  1.05751968E-02 -3.38298096E-04  4.22026304E-04
  2.30349654E-04 -5.44463831E-03 -2.80224954E-03  1.82715448E-03 -6.86201790E-03
  0.00000000E+00  0.00000000E+00  0.00000000E+00  0.00000000E+00  0.00000000E+00
 -1.78406834E-01  0.00000000E+00  0.00000000E+00 -2.24720159E-01  0.00000000E+00
  0.00000000E+00 -2.48523947E+00  0.00000000E+00  0.00000000E+00  0.00000000E+00
 -1.51869702E-02  0.00000000E+00  0.00000000E+00  4.40271450E-03  0.00000000E+00
  2.15470279E-02  0.00000000E+00  0.00000000E+00 -1.24721983E-03  0.00000000E+00
 -2.40056676E-03  0.00000000E+00  0.00000000E+00  3.75560554E-04 -2.52289185E-03
  0.00000000E+00 -9.19895979E-03 -1.98344575E-02 -7.18310489E-03  3.62976657E-01
 -2.44383439E-01 -4.51297275E-02  6.99812538E-02  7.96774549E-02 -1.14992215E-01
  2.25213055E-02  3.27735158E-02  4.40069486E-01  8.37300879E-01  2.04894863E+00
 -7.88541682E-03  1.16623926E-02 -7.03065076E-03 -5.21332907E-03 -2.26548503E-03
 -1.89902868E-02 -5.46353793E-03  3.64528647E-02 -2.76841292E-02  1.05751968E-02
  3.38298096E-04  4.22026304E-04 -2.30349654E-04  5.44463831E-03 -2.80224954E-03
  1.82715448E-03  6.86201790E-03 -1.47176372E-02  1.88127116E-03  7.21148181E-01
 -3.79347024E-03  3.18400038E-03 -5.82092578E-03 -4.91530694E-03  1.00903101E-01
 -1.89811838E+00 -6.01007124E-03  2.97686240E-02 -5.66157485E-05  0.00000000E+00
  0.00000000E+00  0.00000000E+00 -1.86508061E-02  0.00000000E+00  0.00000000E+00
  4.91530694E-03 -1.00903101E-01  1.89811838E+00 -6.01007124E-03 -2.97686240E-02
  5.66157485E-05  1.47176372E-02 -1.88127116E-03 -7.21148181E-01 -3.79347024E-03
 -3.18400038E-03  5.82092578E-03  6.76688474E-03  1.47106512E-02 -1.12897006E-02
 -2.00099027E-01  2.15853609E+00  2.65943901E-02  0.00000000E+00  9.38405449E-02
  3.22868702E-01  0.00000000E+00  2.33775319E-01  1.79842328E+00  0.00000000E+00
  1.83648191E+00 -5.51272208E-03 -2.43243749E-04  0.00000000E+00  4.06833325E-03
  0.00000000E+00  7.12103903E-02  3.83774474E-02  0.00000000E+00 -1.39156356E-01
  0.00000000E+00  1.71398645E-03 -9.07084054E-03  0.00000000E+00 -1.08101318E-02
  0.00000000E+00  4.42802129E-03  0.00000000E+00 -6.76688474E-03 -1.47106512E-02
  1.12897006E-02  2.00099027E-01 -2.15853609E+00  2.65943901E-02  0.00000000E+00
 -9.38405449E-02  3.22868702E-01  0.00000000E+00 -2.33775319E-01  1.79842328E+00
  0.00000000E+00 -1.83648191E+00  5.51272208E-03 -2.43243749E-04  0.00000000E+00
 -4.06833325E-03  0.00000000E+00 -7.12103903E-02  3.83774474E-02  0.00000000E+00
  1.39156356E-01  0.00000000E+00 -1.71398645E-03 -9.07084054E-03  0.00000000E+00
  1.08101318E-02  0.00000000E+00  4.42802129E-03  0.00000000E+00  5.44639135E-03
  1.19033625E-02 -2.07955244E-02 -2.09772475E-01  2.37327316E+00  1.22367379E-02
 -3.06751444E-02  2.25583092E-02  1.05424930E-01 -3.73199336E-02 -3.07002591E-02
  1.10491346E+00 -2.02114803E+00  2.43745454E-01 -2.79280863E-04 -1.00348444E-02
 -1.23035798E-02 -6.28341573E-03  1.24066289E-02  8.79537984E-03  2.85169346E-02
  2.30251261E-02 -5.95100847E-03 -6.12928791E-02  3.29634363E-04  2.47823187E-03
 -2.09629363E-03  2.58295502E-03  4.65931874E-04  5.84805037E-04 -1.12547842E-03
  0.00000000E+00  0.00000000E+00  0.00000000E+00  0.00000000E+00  0.00000000E+00
  5.24775519E-02  0.00000000E+00  0.00000000E+00  2.61562970E-01  0.00000000E+00
  0.00000000E+00  9.00191913E-01  0.00000000E+00  0.00000000E+00  0.00000000E+00
  6.72796180E-04  0.00000000E+00  0.00000000E+00  8.61042042E-03  0.00000000E+00
 -5.82586776E-02  0.00000000E+00  0.00000000E+00  4.62639711E-03  0.00000000E+00
  5.51021576E-03  0.00000000E+00  0.00000000E+00  9.99754798E-04 -1.78226230E-03
  0.00000000E+00 -5.44639135E-03 -1.19033625E-02  2.07955244E-02  2.09772475E-01
 -2.37327316E+00  1.22367379E-02  3.06751444E-02 -2.25583092E-02  1.05424930E-01
  3.73199336E-02  3.07002591E-02  1.10491346E+00  2.02114803E+00 -2.43745454E-01
  2.79280863E-04 -1.00348444E-02  1.23035798E-02  6.28341573E-03  1.24066289E-02
 -8.79537984E-03  2.85169346E-02 -2.30251261E-02  5.95100847E-03 -6.12928791E-02
 -3.29634363E-04  2.47823187E-03  2.09629363E-03 -2.58295502E-03  4.65931874E-04
  5.84805037E-04  1.12547842E-03  4.51627820E-02  1.37078008E-01  1.52811717E+00
  8.26957523E-03  3.50598174E-03 -5.77005224E-03  2.05640714E-02  1.47246993E-01
  1.39468924E-01  1.44359998E-02 -1.84893869E-02  1.12068543E-02  0.00000000E+00
  0.00000000E+00  0.00000000E+00  9.87492664E-03  0.00000000E+00  0.00000000E+00
 -4.51627820E-02 -1.37078008E-01 -1.52811717E+00  8.26957523E-03 -3.50598174E-03
  5.77005224E-03 -2.05640714E-02 -1.47246993E-01 -1.39468924E-01  1.44359998E-02
  1.84893869E-02 -1.12068543E-02  5.44639135E-03  1.19033625E-02 -2.07955244E-02
 -2.09772475E-01  2.37327316E+00  1.22367379E-02  3.06751444E-02  2.25583092E-02
  1.05424930E-01  3.73199336E-02 -3.07002591E-02  1.10491346E+00  2.02114803E+00
  2.43745454E-01 -2.79280863E-04 -1.00348444E-02  1.23035798E-02 -6.28341573E-03
 -1.24066289E-02  8.79537984E-03  2.85169346E-02 -2.30251261E-02 -5.95100847E-03
  6.12928791E-02  3.29634363E-04  2.47823187E-03  2.09629363E-03  2.58295502E-03
 -4.65931874E-04  5.84805037E-04  1.12547842E-03  0.00000000E+00  0.00000000E+00
  0.00000000E+00  0.00000000E+00  0.00000000E+00  5.24775519E-02  0.00000000E+00
  0.00000000E+00  2.61562970E-01  0.00000000E+00  0.00000000E+00  9.00191913E-01
  0.00000000E+00  0.00000000E+00  0.00000000E+00  6.72796180E-04  0.00000000E+00
  0.00000000E+00 -8.61042042E-03  0.00000000E+00 -5.82586776E-02  0.00000000E+00
  0.00000000E+00 -4.62639711E-03  0.00000000E+00  5.51021576E-03  0.00000000E+00
  0.00000000E+00 -9.99754798E-04 -1.78226230E-03  0.00000000E+00 -5.44639135E-03
 -1.19033625E-02  2.07955244E-02  2.09772475E-01 -2.37327316E+00  1.22367379E-02
 -3.06751444E-02 -2.25583092E-02  1.05424930E-01 -3.73199336E-02  3.07002591E-02
  1.10491346E+00 -2.02114803E+00 -2.43745454E-01  2.79280863E-04 -1.00348444E-02
 -1.23035798E-02  6.28341573E-03 -1.24066289E-02 -8.79537984E-03  2.85169346E-02
  2.30251261E-02  5.95100847E-03  6.12928791E-02 -3.29634363E-04  2.47823187E-03
 -2.09629363E-03 -2.58295502E-03 -4.65931874E-04  5.84805037E-04 -1.12547842E-03
  2.05640714E-02  1.47246993E-01  1.39468924E-01  1.44359998E-02  1.84893869E-02
  1.12068543E-02  4.51627820E-02  1.37078008E-01  1.52811717E+00  8.26957523E-03
 -3.50598174E-03 -5.77005224E-03  0.00000000E+00  0.00000000E+00  0.00000000E+00
  9.87492664E-03  0.00000000E+00  0.00000000E+00 -4.51627820E-02 -1.37078008E-01
 -1.52811717E+00  8.26957523E-03  3.50598174E-03  5.77005224E-03 -2.05640714E-02
 -1.47246993E-01 -1.39468924E-01  1.44359998E-02 -1.84893869E-02 -1.12068543E-02
  0.00000000E+00  0.00000000E+00  0.00000000E+00  0.00000000E+00  0.00000000E+00
  0.00000000E+00  9.47306588E-02  0.00000000E+00  0.00000000E+00  2.61834215E-01
  0.00000000E+00  0.00000000E+00  1.01383295E+00  0.00000000E+00  0.00000000E+00
  0.00000000E+00  3.24635966E-03  0.00000000E+00 -6.87867675E-04  0.00000000E+00
  0.00000000E+00  8.07222686E-03  0.00000000E+00 -1.68953662E-02  0.00000000E+00
  0.00000000E+00  3.13263124E-03  0.00000000E+00 -1.85312532E-03  0.00000000E+00
  2.82524101E-03  0.00000000E+00  0.00000000E+00  0.00000000E+00  0.00000000E+00
  0.00000000E+00  0.00000000E+00  9.47306588E-02  0.00000000E+00  0.00000000E+00
  2.61834215E-01  0.00000000E+00  0.00000000E+00  1.01383295E+00  0.00000000E+00
  0.00000000E+00  0.00000000E+00  3.24635966E-03  0.00000000E+00  6.87867675E-04
  0.00000000E+00  0.00000000E+00  8.07222686E-03  0.00000000E+00  1.68953662E-02
  0.00000000E+00  0.00000000E+00  3.13263124E-03  0.00000000E+00  1.85312532E-03
  0.00000000E+00  2.82524101E-03 -3.52714883E-03 -8.05739688E-03  1.28708064E-02
  2.16169852E-01 -2.58251558E+00 -2.11979962E-02  3.91399726E-02  4.05149876E-02
 -5.09096802E-02  5.26181727E-02 -2.54479883E-02 -1.77207910E+00  1.94524693E+00
  2.13823877E-01  6.14100926E-04  6.78155205E-03  6.24774336E-03 -1.23233105E-02
 -1.80301512E-02  2.34338378E-02 -3.52583158E-02 -2.17464022E-02 -3.23852835E-03
  3.10079849E-02  7.56171637E-04  4.80135960E-04 -3.13611111E-04 -2.59233365E-03
 -1.05755373E-03  4.42396307E-04 -8.45271719E-04 -1.57238280E-02 -3.45346631E-02
  3.02007284E-02  2.26667272E-01  6.13465298E+00  0.00000000E+00 -1.27774449E-01
  2.02108347E-02  0.00000000E+00 -1.02124614E-01 -6.74448891E-02  0.00000000E+00
 -1.65573423E+00 -2.28760117E+00 -2.70450006E-03  0.00000000E+00 -1.54457704E-03
  1.01706419E-02  0.00000000E+00  5.71497218E-02  0.00000000E+00  3.71363332E-02
  6.10038621E-02  0.00000000E+00  3.59345267E-03  0.00000000E+00 -4.94669650E-03
 -3.67060343E-03  0.00000000E+00  0.00000000E+00 -1.17480180E-03 -3.52714883E-03
 -8.05739688E-03  1.28708064E-02  2.16169852E-01 -2.58251558E+00  2.11979962E-02
  3.91399726E-02  4.05149876E-02  5.09096802E-02  5.26181727E-02 -2.54479883E-02
  1.77207910E+00  1.94524693E+00  2.13823877E-01  6.14100926E-04 -6.78155205E-03
  6.24774336E-03 -1.23233105E-02  1.80301512E-02  2.34338378E-02  3.52583158E-02
 -2.17464022E-02 -3.23852835E-03 -3.10079849E-02  7.56171637E-04 -4.80135960E-04
 -3.13611111E-04 -2.59233365E-03  1.05755373E-03 -4.42396307E-04 -8.45271719E-04
  4.65297438E-03 -4.04985436E-02 -6.00742673E-01 -2.52339956E-02  7.80494783E-03
  1.07626941E-02 -5.50524503E-02 -1.98909102E-01 -1.21524401E+00  2.94161276E-04
  8.89964786E-03  4.68017165E-04 -2.25124226E-02 -9.91538458E-02  7.16090817E-01
  0.00000000E+00 -3.49418867E-03  4.96830214E-03  4.65297438E-03 -4.04985436E-02
 -6.00742673E-01  2.52339956E-02  7.80494783E-03  1.07626941E-02 -5.50524503E-02
 -1.98909102E-01 -1.21524401E+00 -2.94161276E-04  8.89964786E-03  4.68017165E-04
  3.52714883E-03  8.05739688E-03 -1.28708064E-02 -2.16169852E-01  2.58251558E+00
  2.11979962E-02  3.91399726E-02 -4.05149876E-02  5.09096802E-02  5.26181727E-02
  2.54479883E-02  1.77207910E+00  1.94524693E+00 -2.13823877E-01 -6.14100926E-04
 -6.78155205E-03  6.24774336E-03  1.23233105E-02 -1.80301512E-02 -2.34338378E-02
  3.52583158E-02 -2.17464022E-02  3.23852835E-03  3.10079849E-02 -7.56171637E-04
 -4.80135960E-04 -3.13611111E-04  2.59233365E-03 -1.05755373E-03 -4.42396307E-04
 -8.45271719E-04  1.57238280E-02  3.45346631E-02 -3.02007284E-02 -2.26667272E-01
 -6.13465298E+00  0.00000000E+00 -1.27774449E-01 -2.02108347E-02  0.00000000E+00
 -1.02124614E-01  6.74448891E-02  0.00000000E+00 -1.65573423E+00  2.28760117E+00
  2.70450006E-03  0.00000000E+00 -1.54457704E-03 -1.01706419E-02  0.00000000E+00
 -5.71497218E-02  0.00000000E+00  3.71363332E-02 -6.10038621E-02  0.00000000E+00
 -3.59345267E-03  0.00000000E+00 -4.94669650E-03  3.67060343E-03  0.00000000E+00
  0.00000000E+00 -1.17480180E-03  3.52714883E-03  8.05739688E-03 -1.28708064E-02
 -2.16169852E-01  2.58251558E+00 -2.11979962E-02  3.91399726E-02 -4.05149876E-02
 -5.09096802E-02  5.26181727E-02  2.54479883E-02 -1.77207910E+00  1.94524693E+00
 -2.13823877E-01 -6.14100926E-04  6.78155205E-03  6.24774336E-03  1.23233105E-02
  1.80301512E-02 -2.34338378E-02 -3.52583158E-02 -2.17464022E-02  3.23852835E-03
 -3.10079849E-02 -7.56171637E-04  4.80135960E-04 -3.13611111E-04  2.59233365E-03
  1.05755373E-03  4.42396307E-04 -8.45271719E-04  5.50524503E-02  1.98909102E-01
  1.21524401E+00 -2.94161276E-04  8.89964786E-03 -4.68017165E-04 -4.65297438E-03
  4.04985436E-02  6.00742673E-01  2.52339956E-02  7.80494783E-03 -1.07626941E-02
  2.25124226E-02  9.91538458E-02 -7.16090817E-01  0.00000000E+00 -3.49418867E-03
 -4.96830214E-03 -4.65297438E-03  4.04985436E-02  6.00742673E-01 -2.52339956E-02
  7.80494783E-03 -1.07626941E-02  5.50524503E-02  1.98909102E-01  1.21524401E+00
  2.94161276E-04  8.89964786E-03 -4.68017165E-04  0.00000000E+00  0.00000000E+00
  0.00000000E+00  0.00000000E+00  0.00000000E+00  0.00000000E+00  9.05515694E-02
  0.00000000E+00  0.00000000E+00  1.85257344E-01  0.00000000E+00  0.00000000E+00
  2.52635912E+00  0.00000000E+00  0.00000000E+00  0.00000000E+00 -4.84557052E-03
  0.00000000E+00  6.33014301E-03  0.00000000E+00  0.00000000E+00  3.20664422E-02
  0.00000000E+00  7.87355326E-03  0.00000000E+00  0.00000000E+00  7.23844646E-05
  0.00000000E+00  2.02747222E-03  0.00000000E+00 -1.48882757E-03  0.00000000E+00
  0.00000000E+00  0.00000000E+00  0.00000000E+00  0.00000000E+00  0.00000000E+00
 -9.05515694E-02  0.00000000E+00  0.00000000E+00 -1.85257344E-01  0.00000000E+00
  0.00000000E+00 -2.52635912E+00  0.00000000E+00  0.00000000E+00  0.00000000E+00
  4.84557052E-03  0.00000000E+00  6.33014301E-03  0.00000000E+00  0.00000000E+00
 -3.20664422E-02  0.00000000E+00  7.87355326E-03  0.00000000E+00  0.00000000E+00
 -7.23844646E-05  0.00000000E+00  2.02747222E-03  0.00000000E+00  1.48882757E-03
 -7.31270398E-03 -1.60810750E-02 -2.17861314E-02  2.81127073E-01  2.08509353E+00
  1.01472233E-01 -1.23546930E-02  2.21047994E-02  9.83001490E-02 -5.01924469E-02
  1.39255228E-01  1.36030105E+00 -6.44264875E-01 -1.21873737E+00 -5.37527000E-03
  7.55287780E-03 -1.00481836E-02  8.00228956E-03 -1.18093381E-04 -4.18571783E-02
 -5.32799874E-02 -5.76456274E-03  6.80586933E-03 -3.79317135E-03 -2.10450140E-03
 -6.38981649E-04 -7.73410684E-04  7.89879373E-03  1.78766605E-03 -1.03164315E-02
 -4.27986883E-03  0.00000000E+00  0.00000000E+00  0.00000000E+00  0.00000000E+00
  0.00000000E+00 -2.17461742E-02  0.00000000E+00  0.00000000E+00 -9.66032629E-02
  0.00000000E+00  0.00000000E+00  1.32381561E+00  0.00000000E+00  0.00000000E+00
  0.00000000E+00  2.55841516E-02  0.00000000E+00  0.00000000E+00  5.76284576E-03
  0.00000000E+00 -4.57235067E-02  0.00000000E+00  0.00000000E+00 -3.29639276E-02
  0.00000000E+00 -1.86994976E-04  0.00000000E+00  0.00000000E+00  1.32734817E-03
 -5.12946860E-04  0.00000000E+00  7.31270398E-03  1.60810750E-02  2.17861314E-02
 -2.81127073E-01 -2.08509353E+00  1.01472233E-01  1.23546930E-02 -2.21047994E-02
  9.83001490E-02  5.01924469E-02 -1.39255228E-01  1.36030105E+00  6.44264875E-01
  1.21873737E+00  5.37527000E-03  7.55287780E-03  1.00481836E-02 -8.00228956E-03
 -1.18093381E-04  4.18571783E-02 -5.32799874E-02  5.76456274E-03 -6.80586933E-03
 -3.79317135E-03  2.10450140E-03 -6.38981649E-04  7.73410684E-04 -7.89879373E-03
  1.78766605E-03 -1.03164315E-02  4.27986883E-03  1.30797751E-02 -5.65220715E-02
 -1.26813105E-01 -2.97826565E-04  4.78496454E-03 -5.60217893E-03  1.92599776E-02
 -1.35259710E-01  1.78488428E+00 -3.34054113E-02 -2.87700392E-03  1.68334783E-03
  0.00000000E+00  0.00000000E+00  0.00000000E+00  2.95240377E-02  0.00000000E+00
  0.00000000E+00 -1.30797751E-02  5.65220715E-02  1.26813105E-01 -2.97826565E-04
 -4.78496454E-03  5.60217893E-03 -1.92599776E-02  1.35259710E-01 -1.78488428E+00
 -3.34054113E-02  2.87700392E-03 -1.68334783E-03  7.31270398E-03  1.60810750E-02
  2.17861314E-02 -2.81127073E-01 -2.08509353E+00 -1.01472233E-01 -1.23546930E-02
 -2.21047994E-02 -9.83001490E-02 -5.01924469E-02 -1.39255228E-01 -1.36030105E+00
 -6.44264875E-01  1.21873737E+00  5.37527000E-03 -7.55287780E-03 -1.00481836E-02
 -8.00228956E-03 -1.18093381E-04  4.18571783E-02  5.32799874E-02 -5.76456274E-03
 -6.80586933E-03 -3.79317135E-03  2.10450140E-03  6.38981649E-04 -7.73410684E-04
 -7.89879373E-03  1.78766605E-03  1.03164315E-02 -4.27986883E-03  0.00000000E+00
  0.00000000E+00  0.00000000E+00  0.00000000E+00  0.00000000E+00  2.17461742E-02
  0.00000000E+00  0.00000000E+00  9.66032629E-02  0.00000000E+00  0.00000000E+00
 -1.32381561E+00  0.00000000E+00  0.00000000E+00  0.00000000E+00 -2.55841516E-02
  0.00000000E+00  0.00000000E+00  5.76284576E-03  0.00000000E+00  4.57235067E-02
  0.00000000E+00  0.00000000E+00 -3.29639276E-02  0.00000000E+00  1.86994976E-04
  0.00000000E+00  0.00000000E+00  1.32734817E-03  5.12946860E-04  0.00000000E+00
 -7.31270398E-03 -1.60810750E-02 -2.17861314E-02  2.81127073E-01  2.08509353E+00
 -1.01472233E-01  1.23546930E-02  2.21047994E-02 -9.83001490E-02  5.01924469E-02
  1.39255228E-01 -1.36030105E+00  6.44264875E-01 -1.21873737E+00 -5.37527000E-03
 -7.55287780E-03  1.00481836E-02  8.00228956E-03 -1.18093381E-04 -4.18571783E-02
  5.32799874E-02  5.76456274E-03  6.80586933E-03 -3.79317135E-03 -2.10450140E-03
  6.38981649E-04  7.73410684E-04  7.89879373E-03  1.78766605E-03  1.03164315E-02
  4.27986883E-03 -1.92599776E-02  1.35259710E-01 -1.78488428E+00  3.34054113E-02
 -2.87700392E-03 -1.68334783E-03 -1.30797751E-02  5.65220715E-02  1.26813105E-01
  2.97826565E-04  4.78496454E-03  5.60217893E-03  0.00000000E+00  0.00000000E+00
  0.00000000E+00 -2.95240377E-02  0.00000000E+00  0.00000000E+00  1.30797751E-02
 -5.65220715E-02 -1.26813105E-01  2.97826565E-04 -4.78496454E-03 -5.60217893E-03
  1.92599776E-02 -1.35259710E-01  1.78488428E+00  3.34054113E-02  2.87700392E-03
  1.68334783E-03 -8.55676008E-03 -1.73315011E-02 -1.33332972E-02  3.01214423E-01
  2.23167190E+00  1.34290162E-02  0.00000000E+00 -3.75943570E-02  4.55399550E-02
  0.00000000E+00 -7.32953516E-03  4.08419255E-02  0.00000000E+00  1.00126611E+00
 -5.16105423E-03  2.95517757E-03  0.00000000E+00  1.69401807E-03  0.00000000E+00
  1.63132591E-02  2.58522787E-03  0.00000000E+00 -2.37071588E-02  0.00000000E+00
 -1.11758269E-03  1.95668106E-03  0.00000000E+00 -5.42302742E-03  0.00000000E+00
  4.39864824E-04  0.00000000E+00 -8.55676008E-03 -1.73315011E-02 -1.33332972E-02
  3.01214423E-01  2.23167190E+00 -1.34290162E-02  0.00000000E+00 -3.75943570E-02
 -4.55399550E-02  0.00000000E+00 -7.32953516E-03 -4.08419255E-02  0.00000000E+00
  1.00126611E+00 -5.16105423E-03 -2.95517757E-03  0.00000000E+00  1.69401807E-03
  0.00000000E+00  1.63132591E-02 -2.58522787E-03  0.00000000E+00 -2.37071588E-02
  0.00000000E+00 -1.11758269E-03 -1.95668106E-03  0.00000000E+00 -5.42302742E-03
  0.00000000E+00 -4.39864824E-04  0.00000000E+00 -6.96980641E-03 -1.43227987E-02
 -4.16155528E-02  5.92419519E-01 -1.57851766E+00  2.46519311E-02 -1.37237823E-02
  5.04458560E-02  1.27636634E-01  9.75412876E-02  1.59143449E-01 -6.71180439E-01
  8.34306331E-01 -6.43013967E-02  6.99648400E-04  7.95530952E-03 -2.39695254E-03
  6.80637065E-04 -1.15764759E-02 -9.82604776E-03 -9.90614965E-03 -2.71300478E-02
  3.29915362E-02  6.08917783E-02  7.30206454E-04 -2.74619181E-03 -3.82363205E-03
  7.15775652E-03 -1.81554736E-03  1.75426794E-03 -5.46595538E-03  2.37917969E-03
  3.72701570E-03  3.69634793E-02 -1.20285615E-01  5.96845379E-01  0.00000000E+00
  7.23558488E-02 -2.02936929E-02  0.00000000E+00  2.96522866E-01 -4.41857005E-02
  0.00000000E+00 -1.04096472E+00  5.72909476E-01  1.72453929E-02  0.00000000E+00
 -1.84940223E-02  2.14628933E-02  0.00000000E+00 -5.99920870E-02  0.00000000E+00
  4.26553824E-02 -2.57341293E-02  0.00000000E+00 -6.97383821E-03  0.00000000E+00
 -5.48002353E-04 -9.57077392E-04  0.00000000E+00  0.00000000E+00 -1.69480153E-03
 -6.96980641E-03 -1.43227987E-02 -4.16155528E-02  5.92419519E-01 -1.57851766E+00
 -2.46519311E-02 -1.37237823E-02  5.04458560E-02 -1.27636634E-01  9.75412876E-02
  1.59143449E-01  6.71180439E-01  8.34306331E-01 -6.43013967E-02  6.99648400E-04
 -7.95530952E-03 -2.39695254E-03  6.80637065E-04  1.15764759E-02 -9.82604776E-03
  9.90614965E-03 -2.71300478E-02  3.29915362E-02 -6.08917783E-02  7.30206454E-04
  2.74619181E-03 -3.82363205E-03  7.15775652E-03  1.81554736E-03 -1.75426794E-03
 -5.46595538E-03 -8.31478869E-03 -1.74474144E-01  2.79760203E-01 -1.26644753E-02
  1.98487794E-02 -1.03826078E-02 -1.93706392E-02 -1.35421019E-01 -8.39102699E-02
 -7.37447844E-03  9.16166124E-03  3.25316916E-03 -1.61011453E-02 -7.38581840E-02
 -3.35031760E-01  0.00000000E+00 -3.26240818E-02  1.48366007E-02 -8.31478869E-03
 -1.74474144E-01  2.79760203E-01  1.26644753E-02  1.98487794E-02 -1.03826078E-02
 -1.93706392E-02 -1.35421019E-01 -8.39102699E-02  7.37447844E-03  9.16166124E-03
  3.25316916E-03 -6.96980641E-03 -1.43227987E-02 -4.16155528E-02  5.92419519E-01
 -1.57851766E+00  2.46519311E-02  1.37237823E-02  5.04458560E-02  1.27636634E-01
 -9.75412876E-02  1.59143449E-01 -6.71180439E-01 -8.34306331E-01 -6.43013967E-02
  6.99648400E-04  7.95530952E-03  2.39695254E-03  6.80637065E-04  1.15764759E-02
 -9.82604776E-03 -9.90614965E-03  2.71300478E-02  3.29915362E-02 -6.08917783E-02
  7.30206454E-04 -2.74619181E-03  3.82363205E-03  7.15775652E-03  1.81554736E-03
  1.75426794E-03  5.46595538E-03  2.37917969E-03  3.72701570E-03  3.69634793E-02
 -1.20285615E-01  5.96845379E-01  0.00000000E+00 -7.23558488E-02 -2.02936929E-02
  0.00000000E+00 -2.96522866E-01 -4.41857005E-02  0.00000000E+00  1.04096472E+00
  5.72909476E-01  1.72453929E-02  0.00000000E+00  1.84940223E-02  2.14628933E-02
  0.00000000E+00 -5.99920870E-02  0.00000000E+00 -4.26553824E-02 -2.57341293E-02
  0.00000000E+00 -6.97383821E-03  0.00000000E+00  5.48002353E-04 -9.57077392E-04
  0.00000000E+00  0.00000000E+00  1.69480153E-03 -6.96980641E-03 -1.43227987E-02
 -4.16155528E-02  5.92419519E-01 -1.57851766E+00 -2.46519311E-02  1.37237823E-02
  5.04458560E-02 -1.27636634E-01 -9.75412876E-02  1.59143449E-01  6.71180439E-01
 -8.34306331E-01 -6.43013967E-02  6.99648400E-04 -7.95530952E-03  2.39695254E-03
  6.80637065E-04 -1.15764759E-02 -9.82604776E-03  9.90614965E-03  2.71300478E-02
  3.29915362E-02  6.08917783E-02  7.30206454E-04  2.74619181E-03  3.82363205E-03
  7.15775652E-03 -1.81554736E-03 -1.75426794E-03  5.46595538E-03 -1.93706392E-02
 -1.35421019E-01 -8.39102699E-02 -7.37447844E-03 -9.16166124E-03  3.25316916E-03
 -8.31478869E-03 -1.74474144E-01  2.79760203E-01 -1.26644753E-02 -1.98487794E-02
 -1.03826078E-02 -1.61011453E-02 -7.38581840E-02 -3.35031760E-01  0.00000000E+00
  3.26240818E-02  1.48366007E-02 -8.31478869E-03 -1.74474144E-01  2.79760203E-01
  1.26644753E-02 -1.98487794E-02 -1.03826078E-02 -1.93706392E-02 -1.35421019E-01
 -8.39102699E-02  7.37447844E-03 -9.16166124E-03  3.25316916E-03 -9.23199836E-03
 -2.35430991E-02  2.12556475E-01 -2.00500976E+00  2.36826489E+01 -6.29578752E-03
  0.00000000E+00 -1.44546095E-01  3.03958401E-01  0.00000000E+00 -2.61353679E-01
 -5.44480228E+00  0.00000000E+00  5.56726855E+00 -7.02456100E-03  1.79947695E-03
  0.00000000E+00 -8.31569022E-03  0.00000000E+00  1.25722167E-01 -7.94206887E-02
  0.00000000E+00 -1.07913914E-01  0.00000000E+00 -5.39180547E-03 -1.03480051E-02
  0.00000000E+00  1.02677255E-02  0.00000000E+00  8.76187596E-03  0.00000000E+00
  9.23199836E-03  2.35430991E-02 -2.12556475E-01  2.00500976E+00 -2.36826489E+01
 -6.29578752E-03  0.00000000E+00  1.44546095E-01  3.03958401E-01  0.00000000E+00
  2.61353679E-01 -5.44480228E+00  0.00000000E+00 -5.56726855E+00  7.02456100E-03
  1.79947695E-03  0.00000000E+00  8.31569022E-03  0.00000000E+00 -1.25722167E-01
 -7.94206887E-02  0.00000000E+00  1.07913914E-01  0.00000000E+00  5.39180547E-03
 -1.03480051E-02  0.00000000E+00 -1.02677255E-02  0.00000000E+00  8.76187596E-03
  0.00000000E+00 -3.48109790E-03 -6.89037111E-03  4.10369372E-02  1.89302113E-02
  5.43692594E+00  2.06379405E-02  9.99857710E-03  3.86549325E-02 -1.13318121E-01
 -9.43107989E-02 -1.47735768E-01  1.34269739E+00 -1.21277157E+00 -1.88993323E-01
  1.25944916E-04 -7.70859998E-03  6.21280363E-03 -5.96502197E-03 -3.03788833E-06
 -5.31772027E-02 -5.15155639E-02 -1.60614867E-02 -8.40077277E-02  6.29366249E-02
  1.08513860E-03 -7.41905990E-03  9.05092986E-03 -9.34632840E-03 -6.42710861E-05
  1.25819577E-03  4.01163112E-03  0.00000000E+00  0.00000000E+00  0.00000000E+00
  0.00000000E+00  0.00000000E+00  1.75929735E-01  0.00000000E+00  0.00000000E+00
  8.03574772E-02  0.00000000E+00  0.00000000E+00 -3.11298722E-01  0.00000000E+00
  0.00000000E+00  0.00000000E+00 -1.33051975E-02  0.00000000E+00  0.00000000E+00
 -8.98159995E-03  0.00000000E+00  2.21905678E-01  0.00000000E+00  0.00000000E+00
 -3.45221679E-02  0.00000000E+00 -1.15782740E-02  0.00000000E+00  0.00000000E+00
  1.02393731E-02 -5.71349648E-03  0.00000000E+00  3.48109790E-03  6.89037111E-03
 -4.10369372E-02 -1.89302113E-02 -5.43692594E+00  2.06379405E-02 -9.99857710E-03
 -3.86549325E-02 -1.13318121E-01  9.43107989E-02  1.47735768E-01  1.34269739E+00
  1.21277157E+00  1.88993323E-01 -1.25944916E-04 -7.70859998E-03 -6.21280363E-03
  5.96502197E-03 -3.03788833E-06  5.31772027E-02 -5.15155639E-02  1.60614867E-02
  8.40077277E-02  6.29366249E-02 -1.08513860E-03 -7.41905990E-03 -9.05092986E-03
  9.34632840E-03 -6.42710861E-05  1.25819577E-03 -4.01163112E-03  7.34813678E-03
 -2.51321361E-02 -1.94549378E-01  1.47145570E-03 -9.21615353E-04  4.16315071E-03
 -1.80691318E-02  5.14251053E-03 -2.93597257E-01  1.31768405E-02 -2.88509749E-03
  7.95462694E-03  0.00000000E+00  0.00000000E+00  0.00000000E+00 -1.92895418E-02
  0.00000000E+00  0.00000000E+00 -7.34813678E-03  2.51321361E-02  1.94549378E-01
  1.47145570E-03  9.21615353E-04 -4.16315071E-03  1.80691318E-02 -5.14251053E-03
  2.93597257E-01  1.31768405E-02  2.88509749E-03 -7.95462694E-03 -3.48109790E-03
 -6.89037111E-03  4.10369372E-02  1.89302113E-02  5.43692594E+00  2.06379405E-02
 -9.99857710E-03  3.86549325E-02 -1.13318121E-01  9.43107989E-02 -1.47735768E-01
  1.34269739E+00  1.21277157E+00 -1.88993323E-01  1.25944916E-04 -7.70859998E-03
 -6.21280363E-03 -5.96502197E-03  3.03788833E-06 -5.31772027E-02 -5.15155639E-02
  1.60614867E-02 -8.40077277E-02 -6.29366249E-02  1.08513860E-03 -7.41905990E-03
 -9.05092986E-03 -9.34632840E-03  6.42710861E-05  1.25819577E-03 -4.01163112E-03
  0.00000000E+00  0.00000000E+00  0.00000000E+00  0.00000000E+00  0.00000000E+00
  1.75929735E-01  0.00000000E+00  0.00000000E+00  8.03574772E-02  0.00000000E+00
  0.00000000E+00 -3.11298722E-01  0.00000000E+00  0.00000000E+00  0.00000000E+00
 -1.33051975E-02  0.00000000E+00  0.00000000E+00  8.98159995E-03  0.00000000E+00
  2.21905678E-01  0.00000000E+00  0.00000000E+00  3.45221679E-02  0.00000000E+00
 -1.15782740E-02  0.00000000E+00  0.00000000E+00 -1.02393731E-02 -5.71349648E-03
  0.00000000E+00  3.48109790E-03  6.89037111E-03 -4.10369372E-02 -1.89302113E-02
 -5.43692594E+00  2.06379405E-02  9.99857710E-03 -3.86549325E-02 -1.13318121E-01
 -9.43107989E-02  1.47735768E-01  1.34269739E+00 -1.21277157E+00  1.88993323E-01
 -1.25944916E-04 -7.70859998E-03  6.21280363E-03  5.96502197E-03  3.03788833E-06
  5.31772027E-02 -5.15155639E-02 -1.60614867E-02  8.40077277E-02 -6.29366249E-02
 -1.08513860E-03 -7.41905990E-03  9.05092986E-03  9.34632840E-03  6.42710861E-05
  1.25819577E-03  4.01163112E-03 -1.80691318E-02  5.14251053E-03 -2.93597257E-01
  1.31768405E-02  2.88509749E-03  7.95462694E-03  7.34813678E-03 -2.51321361E-02
 -1.94549378E-01  1.47145570E-03  9.21615353E-04  4.16315071E-03  0.00000000E+00
  0.00000000E+00  0.00000000E+00 -1.92895418E-02  0.00000000E+00  0.00000000E+00
 -7.34813678E-03  2.51321361E-02  1.94549378E-01  1.47145570E-03 -9.21615353E-04
 -4.16315071E-03  1.80691318E-02 -5.14251053E-03  2.93597257E-01  1.31768405E-02
 -2.88509749E-03 -7.95462694E-03  1.53634284E-02  3.21511687E-02  1.81527282E-03
 -8.46254297E-01  2.10861803E+00  6.07519686E-02  0.00000000E+00 -1.31139569E-02
  1.88430021E-01  0.00000000E+00 -1.45854185E-02 -1.67686466E+00  0.00000000E+00
  4.93434286E-01  1.45165500E-02  1.94501348E-02  0.00000000E+00 -3.18114073E-02
  0.00000000E+00 -6.46115062E-02 -7.46409869E-02  0.00000000E+00  6.48574389E-02
  0.00000000E+00  4.24636235E-03 -3.46068052E-04  0.00000000E+00  2.15666145E-03
  0.00000000E+00 -2.31123303E-03  0.00000000E+00  1.53634284E-02  3.21511687E-02
  1.81527282E-03 -8.46254297E-01  2.10861803E+00 -6.07519686E-02  0.00000000E+00
 -1.31139569E-02 -1.88430021E-01  0.00000000E+00 -1.45854185E-02  1.67686466E+00
  0.00000000E+00  4.93434286E-01  1.45165500E-02 -1.94501348E-02  0.00000000E+00
 -3.18114073E-02  0.00000000E+00 -6.46115062E-02  7.46409869E-02  0.00000000E+00
  6.48574389E-02  0.00000000E+00  4.24636235E-03  3.46068052E-04  0.00000000E+00
  2.15666145E-03  0.00000000E+00  2.31123303E-03  0.00000000E+00 -8.41549518E-03
 -1.78105842E-02 -3.10307102E-02  5.54926697E-01 -8.91110218E-01  5.01260401E-03
 -4.35492256E-02 -7.38108465E-02  4.09485152E-02 -1.03055836E-01 -1.90161741E-01
 -7.98324929E-01  4.35757801E-01  3.41491315E-01 -1.67837730E-03 -5.89855227E-03
  5.73402562E-03  6.24744486E-03 -1.15587404E-02 -4.37362095E-03 -1.71595781E-02
 -5.03327393E-02 -4.63736160E-02  8.70046287E-03  1.62454954E-03  1.21021367E-03
  2.57716863E-03  4.18626284E-03 -3.87026715E-05 -3.44153025E-03 -2.15432600E-03
 -6.56190437E-03 -1.22788326E-02 -1.46670907E-02  4.77625458E-01 -1.61292260E-01
  0.00000000E+00  6.81848053E-03 -9.47509272E-03  0.00000000E+00 -4.77810144E-03
 -8.00776040E-02  0.00000000E+00  2.08747224E-01  4.08566759E-01  7.88497595E-03
  0.00000000E+00  5.38236957E-03 -2.31351725E-03  0.00000000E+00 -2.12124645E-02
  0.00000000E+00 -1.76157487E-02  3.25611199E-03  0.00000000E+00 -2.65022917E-03
  0.00000000E+00 -1.65298514E-03  2.71007267E-03  0.00000000E+00  0.00000000E+00
  4.62887295E-04 -8.41549518E-03 -1.78105842E-02 -3.10307102E-02  5.54926697E-01
 -8.91110218E-01 -5.01260401E-03 -4.35492256E-02 -7.38108465E-02 -4.09485152E-02
 -1.03055836E-01 -1.90161741E-01  7.98324929E-01  4.35757801E-01  3.41491315E-01
 -1.67837730E-03  5.89855227E-03  5.73402562E-03  6.24744486E-03  1.15587404E-02
 -4.37362095E-03  1.71595781E-02 -5.03327393E-02 -4.63736160E-02 -8.70046287E-03
  1.62454954E-03 -1.21021367E-03  2.57716863E-03  4.18626284E-03  3.87026715E-05
  3.44153025E-03 -2.15432600E-03 -2.90532576E-02 -2.47697624E-01  2.21298749E-01
 -2.21685809E-03  1.37358118E-02 -1.35781670E-02  1.82333247E-02  3.92031392E-02
 -1.85127455E-01 -3.05866041E-03  1.66113841E-02  2.32021413E-03  1.95670466E-02
  1.75960885E-01 -4.81537258E-01  0.00000000E+00  7.62867748E-04 -1.27738256E-02
 -2.90532576E-02 -2.47697624E-01  2.21298749E-01  2.21685809E-03  1.37358118E-02
 -1.35781670E-02  1.82333247E-02  3.92031392E-02 -1.85127455E-01  3.05866041E-03
  1.66113841E-02  2.32021413E-03 -8.41549518E-03 -1.78105842E-02 -3.10307102E-02
  5.54926697E-01 -8.91110218E-01  5.01260401E-03  4.35492256E-02 -7.38108465E-02
  4.09485152E-02  1.03055836E-01 -1.90161741E-01 -7.98324929E-01 -4.35757801E-01
  3.41491315E-01 -1.67837730E-03 -5.89855227E-03 -5.73402562E-03  6.24744486E-03
  1.15587404E-02 -4.37362095E-03 -1.71595781E-02  5.03327393E-02 -4.63736160E-02
 -8.70046287E-03  1.62454954E-03  1.21021367E-03 -2.57716863E-03  4.18626284E-03
  3.87026715E-05 -3.44153025E-03  2.15432600E-03 -6.56190437E-03 -1.22788326E-02
 -1.46670907E-02  4.77625458E-01 -1.61292260E-01  0.00000000E+00 -6.81848053E-03
 -9.47509272E-03  0.00000000E+00  4.77810144E-03 -8.00776040E-02  0.00000000E+00
 -2.08747224E-01  4.08566759E-01  7.88497595E-03  0.00000000E+00 -5.38236957E-03
 -2.31351725E-03  0.00000000E+00 -2.12124645E-02  0.00000000E+00  1.76157487E-02
  3.25611199E-03  0.00000000E+00 -2.65022917E-03  0.00000000E+00  1.65298514E-03
  2.71007267E-03  0.00000000E+00  0.00000000E+00 -4.62887295E-04 -8.41549518E-03
 -1.78105842E-02 -3.10307102E-02  5.54926697E-01 -8.91110218E-01 -5.01260401E-03
  4.35492256E-02 -7.38108465E-02 -4.09485152E-02  1.03055836E-01 -1.90161741E-01
  7.98324929E-01 -4.35757801E-01  3.41491315E-01 -1.67837730E-03  5.89855227E-03
 -5.73402562E-03  6.24744486E-03 -1.15587404E-02 -4.37362095E-03  1.71595781E-02
  5.03327393E-02 -4.63736160E-02  8.70046287E-03  1.62454954E-03 -1.21021367E-03
 -2.57716863E-03  4.18626284E-03 -3.87026715E-05  3.44153025E-03  2.15432600E-03
  1.82333247E-02  3.92031392E-02 -1.85127455E-01 -3.05866041E-03 -1.66113841E-02
  2.32021413E-03 -2.90532576E-02 -2.47697624E-01  2.21298749E-01 -2.21685809E-03
 -1.37358118E-02 -1.35781670E-02  1.95670466E-02  1.75960885E-01 -4.81537258E-01
  0.00000000E+00 -7.62867748E-04 -1.27738256E-02 -2.90532576E-02 -2.47697624E-01
  2.21298749E-01  2.21685809E-03 -1.37358118E-02 -1.35781670E-02  1.82333247E-02
  3.92031392E-02 -1.85127455E-01  3.05866041E-03 -1.66113841E-02  2.32021413E-03
  6.53243555E-03  1.45059626E-02  1.24838616E-01 -1.66917940E+00 -2.80447444E+00
  1.52817018E-01  0.00000000E+00  2.88841138E-03  8.51682827E-01  0.00000000E+00
 -1.95476943E-01  4.29096401E+00  0.00000000E+00  2.79086626E+00 -1.33750737E-02
 -5.20183210E-04  0.00000000E+00  2.09959914E-02  0.00000000E+00  1.78886690E-01
  8.10237793E-02  0.00000000E+00 -1.95571957E-01  0.00000000E+00  4.03033139E-03
 -1.10025763E-02  0.00000000E+00 -2.50152081E-03  0.00000000E+00  1.68157901E-02
  0.00000000E+00 -6.53243555E-03 -1.45059626E-02 -1.24838616E-01  1.66917940E+00
  2.80447444E+00  1.52817018E-01  0.00000000E+00 -2.88841138E-03  8.51682827E-01
  0.00000000E+00  1.95476943E-01  4.29096401E+00  0.00000000E+00 -2.79086626E+00
  1.33750737E-02 -5.20183210E-04  0.00000000E+00 -2.09959914E-02  0.00000000E+00
 -1.78886690E-01  8.10237793E-02  0.00000000E+00  1.95571957E-01  0.00000000E+00
 -4.03033139E-03 -1.10025763E-02  0.00000000E+00  2.50152081E-03  0.00000000E+00
  1.68157901E-02  0.00000000E+00 -1.09988003E-02 -2.40412287E-02  3.11664118E-02
  4.37014134E-01  1.24022873E+00  2.16506548E-02 -2.98259459E-02 -4.93101352E-02
  1.45737409E-02 -8.10224152E-02 -1.35118399E-01 -1.56935557E+00 -3.93612337E-01
 -3.39294489E-01  5.83997865E-04 -6.26299463E-03  1.14926703E-03  1.33298115E-02
 -1.48725700E-02  3.68262720E-03 -4.09017697E-02 -5.40719581E-02 -7.45821475E-02
  2.73899883E-02 -6.62867693E-04 -1.56660489E-03  5.02143005E-03 -4.26113210E-03
  2.44444535E-03 -3.14851484E-03  2.47289947E-03  0.00000000E+00  0.00000000E+00
  0.00000000E+00  0.00000000E+00  0.00000000E+00  2.92010053E-02  0.00000000E+00
  0.00000000E+00 -1.15486265E-01  0.00000000E+00  0.00000000E+00 -4.35124497E-01
  0.00000000E+00  0.00000000E+00  0.00000000E+00  1.35955660E-03  0.00000000E+00
  0.00000000E+00 -1.53702050E-04  0.00000000E+00  9.63780828E-02  0.00000000E+00
  0.00000000E+00  1.09145396E-02  0.00000000E+00 -8.89247348E-03  0.00000000E+00
  0.00000000E+00  2.22211431E-03  4.60919319E-04  0.00000000E+00  1.09988003E-02
  2.40412287E-02 -3.11664118E-02 -4.37014134E-01 -1.24022873E+00  2.16506548E-02
  2.98259459E-02  4.93101352E-02  1.45737409E-02  8.10224152E-02  1.35118399E-01
 -1.56935557E+00  3.93612337E-01  3.39294489E-01 -5.83997865E-04 -6.26299463E-03
 -1.14926703E-03 -1.33298115E-02 -1.48725700E-02 -3.68262720E-03 -4.09017697E-02
  5.40719581E-02  7.45821475E-02  2.73899883E-02  6.62867693E-04 -1.56660489E-03
 -5.02143005E-03  4.26113210E-03  2.44444535E-03 -3.14851484E-03 -2.47289947E-03
 -4.26488524E-02 -2.41925806E-01 -2.04092152E-01  3.61722609E-04  3.25459401E-03
 -1.36047297E-02  3.05096063E-02  1.05616910E-01 -9.42548664E-01  4.23299911E-03
  2.12331092E-02  1.22412495E-03  0.00000000E+00  0.00000000E+00  0.00000000E+00
 -1.36591215E-03  0.00000000E+00  0.00000000E+00  4.26488524E-02  2.41925806E-01
  2.04092152E-01  3.61722609E-04 -3.25459401E-03  1.36047297E-02 -3.05096063E-02
 -1.05616910E-01  9.42548664E-01  4.23299911E-03 -2.12331092E-02 -1.22412495E-03
 -1.09988003E-02 -2.40412287E-02  3.11664118E-02  4.37014134E-01  1.24022873E+00
  2.16506548E-02  2.98259459E-02 -4.93101352E-02  1.45737409E-02  8.10224152E-02
 -1.35118399E-01 -1.56935557E+00  3.93612337E-01 -3.39294489E-01  5.83997865E-04
 -6.26299463E-03 -1.14926703E-03  1.33298115E-02  1.48725700E-02  3.68262720E-03
 -4.09017697E-02  5.40719581E-02 -7.45821475E-02 -2.73899883E-02 -6.62867693E-04
 -1.56660489E-03 -5.02143005E-03 -4.26113210E-03 -2.44444535E-03 -3.14851484E-03
 -2.47289947E-03  0.00000000E+00  0.00000000E+00  0.00000000E+00  0.00000000E+00
  0.00000000E+00  2.92010053E-02  0.00000000E+00  0.00000000E+00 -1.15486265E-01
  0.00000000E+00  0.00000000E+00 -4.35124497E-01  0.00000000E+00  0.00000000E+00
  0.00000000E+00  1.35955660E-03  0.00000000E+00  0.00000000E+00  1.53702050E-04
  0.00000000E+00  9.63780828E-02  0.00000000E+00  0.00000000E+00 -1.09145396E-02
  0.00000000E+00 -8.89247348E-03  0.00000000E+00  0.00000000E+00 -2.22211431E-03
  4.60919319E-04  0.00000000E+00  1.09988003E-02  2.40412287E-02 -3.11664118E-02
 -4.37014134E-01 -1.24022873E+00  2.16506548E-02 -2.98259459E-02  4.93101352E-02
  1.45737409E-02 -8.10224152E-02  1.35118399E-01 -1.56935557E+00 -3.93612337E-01
  3.39294489E-01 -5.83997865E-04 -6.26299463E-03  1.14926703E-03 -1.33298115E-02
  1.48725700E-02 -3.68262720E-03 -4.09017697E-02 -5.40719581E-02  7.45821475E-02
 -2.73899883E-02  6.62867693E-04 -1.56660489E-03  5.02143005E-03  4.26113210E-03
 -2.44444535E-03 -3.14851484E-03  2.47289947E-03  3.05096063E-02  1.05616910E-01
 -9.42548664E-01  4.23299911E-03 -2.12331092E-02  1.22412495E-03 -4.26488524E-02
 -2.41925806E-01 -2.04092152E-01  3.61722609E-04 -3.25459401E-03 -1.36047297E-02
  0.00000000E+00  0.00000000E+00  0.00000000E+00 -1.36591215E-03  0.00000000E+00
  0.00000000E+00  4.26488524E-02  2.41925806E-01  2.04092152E-01  3.61722609E-04
  3.25459401E-03  1.36047297E-02 -3.05096063E-02 -1.05616910E-01  9.42548664E-01
  4.23299911E-03  2.12331092E-02 -1.22412495E-03  0.00000000E+00  0.00000000E+00
  0.00000000E+00  0.00000000E+00  0.00000000E+00  0.00000000E+00  1.60027589E-01
  0.00000000E+00  0.00000000E+00 -3.33155809E-01  0.00000000E+00  0.00000000E+00
 -2.48821718E-01  0.00000000E+00  0.00000000E+00  0.00000000E+00  4.72029772E-03
  0.00000000E+00 -1.86325054E-02  0.00000000E+00  0.00000000E+00 -3.06932387E-01
  0.00000000E+00 -1.23214436E-01  0.00000000E+00  0.00000000E+00 -1.65593687E-02
  0.00000000E+00 -1.73912194E-02  0.00000000E+00  7.62538537E-03  0.00000000E+00
  0.00000000E+00  0.00000000E+00  0.00000000E+00  0.00000000E+00  0.00000000E+00
  1.60027589E-01  0.00000000E+00  0.00000000E+00 -3.33155809E-01  0.00000000E+00
  0.00000000E+00 -2.48821718E-01  0.00000000E+00  0.00000000E+00  0.00000000E+00
  4.72029772E-03  0.00000000E+00  1.86325054E-02  0.00000000E+00  0.00000000E+00
 -3.06932387E-01  0.00000000E+00  1.23214436E-01  0.00000000E+00  0.00000000E+00
 -1.65593687E-02  0.00000000E+00  1.73912194E-02  0.00000000E+00  7.62538537E-03
  6.50100977E-04  1.27397512E-03 -3.67842175E-02 -1.74745802E-01 -7.56202178E+00
  1.62556162E-02  6.94530787E-02  8.58535116E-02  2.39024973E-03 -4.57958620E-02
 -2.42270817E-01 -2.31328716E+00  3.20952176E-01 -8.20063926E-01 -5.12716448E-03
 -5.16447016E-03  4.05502943E-03  4.81482089E-03  5.26880686E-03  4.25471732E-03
 -2.65424284E-02  1.46396249E-01 -1.41452147E-01 -1.26691431E-01  1.09679348E-02
  4.51884621E-03 -4.80817243E-03  1.27586170E-02  7.31299071E-03 -3.78744859E-03
 -7.66226190E-04  2.05835893E-02  4.06182250E-02  1.08229269E-01 -2.69086589E+00
  2.28728410E+01  0.00000000E+00  1.33463628E-01  3.38318808E-02  0.00000000E+00
  7.98605206E-02  1.86568208E-01  0.00000000E+00 -5.98191558E+00 -1.02802020E+01
 -1.12380484E-03  0.00000000E+00 -8.89081102E-03 -4.47895234E-03  0.00000000E+00
 -6.91169757E-02  0.00000000E+00 -3.14472647E-02 -5.93705380E-02  0.00000000E+00
 -1.15367575E-03  0.00000000E+00 -2.65634312E-03  2.71224184E-03  0.00000000E+00
  0.00000000E+00  8.56721547E-03  6.50100977E-04  1.27397512E-03 -3.67842175E-02
 -1.74745802E-01 -7.56202178E+00 -1.62556162E-02  6.94530787E-02  8.58535116E-02
 -2.39024973E-03 -4.57958620E-02 -2.42270817E-01  2.31328716E+00  3.20952176E-01
 -8.20063926E-01 -5.12716448E-03  5.16447016E-03  4.05502943E-03  4.81482089E-03
 -5.26880686E-03  4.25471732E-03  2.65424284E-02  1.46396249E-01 -1.41452147E-01
  1.26691431E-01  1.09679348E-02 -4.51884621E-03 -4.80817243E-03  1.27586170E-02
 -7.31299071E-03  3.78744859E-03 -7.66226190E-04 -3.85486010E-03 -8.36266535E-02
  1.33824688E+00  6.85952355E-03  1.43814927E-02 -3.57247997E-04  2.50689570E-02
  2.69233408E-01 -4.17922001E-01  1.36183483E-02  1.16717991E-03 -9.10484341E-03
  2.53919113E-02  4.13774206E-01  3.80803930E+00  0.00000000E+00 -1.60320374E-02
 -2.25462304E-02 -3.85486010E-03 -8.36266535E-02  1.33824688E+00 -6.85952355E-03
  1.43814927E-02 -3.57247997E-04  2.50689570E-02  2.69233408E-01 -4.17922001E-01
 -1.36183483E-02  1.16717991E-03 -9.10484341E-03 -6.50100977E-04 -1.27397512E-03
  3.67842175E-02  1.74745802E-01  7.56202178E+00 -1.62556162E-02  6.94530787E-02
 -8.58535116E-02 -2.39024973E-03 -4.57958620E-02  2.42270817E-01  2.31328716E+00
  3.20952176E-01  8.20063926E-01  5.12716448E-03  5.16447016E-03  4.05502943E-03
 -4.81482089E-03  5.26880686E-03 -4.25471732E-03  2.65424284E-02  1.46396249E-01
  1.41452147E-01 -1.26691431E-01 -1.09679348E-02 -4.51884621E-03 -4.80817243E-03
 -1.27586170E-02  7.31299071E-03  3.78744859E-03 -7.66226190E-04 -2.05835893E-02
 -4.06182250E-02 -1.08229269E-01  2.69086589E+00 -2.28728410E+01  0.00000000E+00
  1.33463628E-01 -3.38318808E-02  0.00000000E+00  7.98605206E-02 -1.86568208E-01
  0.00000000E+00 -5.98191558E+00  1.02802020E+01  1.12380484E-03  0.00000000E+00
 -8.89081102E-03  4.47895234E-03  0.00000000E+00  6.91169757E-02  0.00000000E+00
 -3.14472647E-02  5.93705380E-02  0.00000000E+00  1.15367575E-03  0.00000000E+00
 -2.65634312E-03 -2.71224184E-03  0.00000000E+00  0.00000000E+00  8.56721547E-03
 -6.50100977E-04 -1.27397512E-03  3.67842175E-02  1.74745802E-01  7.56202178E+00
  1.62556162E-02  6.94530787E-02 -8.58535116E-02  2.39024973E-03 -4.57958620E-02
  2.42270817E-01 -2.31328716E+00  3.20952176E-01  8.20063926E-01  5.12716448E-03
 -5.16447016E-03  4.05502943E-03 -4.81482089E-03 -5.26880686E-03 -4.25471732E-03
 -2.65424284E-02  1.46396249E-01  1.41452147E-01  1.26691431E-01 -1.09679348E-02
  4.51884621E-03 -4.80817243E-03 -1.27586170E-02 -7.31299071E-03 -3.78744859E-03
 -7.66226190E-04 -2.50689570E-02 -2.69233408E-01  4.17922001E-01 -1.36183483E-02
  1.16717991E-03  9.10484341E-03  3.85486010E-03  8.36266535E-02 -1.33824688E+00
 -6.85952355E-03  1.43814927E-02  3.57247997E-04 -2.53919113E-02 -4.13774206E-01
 -3.80803930E+00  0.00000000E+00 -1.60320374E-02  2.25462304E-02  3.85486010E-03
  8.36266535E-02 -1.33824688E+00  6.85952355E-03  1.43814927E-02  3.57247997E-04
 -2.50689570E-02 -2.69233408E-01  4.17922001E-01  1.36183483E-02  1.16717991E-03
  9.10484341E-03 -1.20463755E-02 -2.77930694E-02  1.63311675E-01 -6.66748142E-01
 -1.18819072E+00  3.74454470E-02  0.00000000E+00  6.62301830E-03  1.47044091E-01
  0.00000000E+00 -4.06949287E-01 -6.17588420E-01  0.00000000E+00 -3.12326317E-01
  1.20518629E-02  1.13841339E-02  0.00000000E+00  2.53319270E-03  0.00000000E+00
  7.82282642E-03  6.57092632E-03  0.00000000E+00  1.26829718E-01  0.00000000E+00
  9.71411619E-03  6.84545650E-03  0.00000000E+00  9.67582753E-03  0.00000000E+00
  3.15715111E-03  0.00000000E+00 -1.20463755E-02 -2.77930694E-02  1.63311675E-01
 -6.66748142E-01 -1.18819072E+00 -3.74454470E-02  0.00000000E+00  6.62301830E-03
 -1.47044091E-01  0.00000000E+00 -4.06949287E-01  6.17588420E-01  0.00000000E+00
 -3.12326317E-01  1.20518629E-02 -1.13841339E-02  0.00000000E+00  2.53319270E-03
  0.00000000E+00  7.82282642E-03 -6.57092632E-03  0.00000000E+00  1.26829718E-01
  0.00000000E+00  9.71411619E-03 -6.84545650E-03  0.00000000E+00  9.67582753E-03
  0.00000000E+00 -3.15715111E-03  0.00000000E+00 -6.03944417E-03 -1.26615285E-02
 -2.32263859E-03  1.95491600E-01 -3.40734913E+00  2.82048794E-03 -6.52326014E-03
  9.91522884E-02 -3.44411581E-01 -2.94092961E-01  1.34153489E-01 -3.07680965E-01
  5.23888421E-01 -1.21563940E+00 -4.42778735E-03 -1.03563154E-03 -9.22515766E-03
 -1.03305784E-02 -2.04516285E-03  1.96215876E-02 -7.05115672E-02  1.44373296E-01
 -3.48356225E-02 -1.49986685E-02 -7.11321096E-03  7.85245197E-03  1.56340291E-04
  5.29512475E-03  1.10610785E-02 -1.30581467E-02  1.05624773E-02  4.93792501E-03
  9.22008767E-03  3.10516995E-02 -1.07007275E+00  4.60727000E+00  0.00000000E+00
 -1.08694649E-02  5.57091242E-02  0.00000000E+00  2.34514427E-01  2.27732988E-01
  0.00000000E+00 -7.69132236E-01 -3.84539767E+00 -5.68041852E-03  0.00000000E+00
  8.32633555E-03  8.24603110E-03  0.00000000E+00 -1.09058916E-02  0.00000000E+00
 -3.25615412E-02  5.00282955E-02  0.00000000E+00  9.21552226E-03  0.00000000E+00
  1.04689062E-02 -1.08238428E-02  0.00000000E+00  0.00000000E+00  4.63729846E-03
 -6.03944417E-03 -1.26615285E-02 -2.32263859E-03  1.95491600E-01 -3.40734913E+00
 -2.82048794E-03 -6.52326014E-03  9.91522884E-02  3.44411581E-01 -2.94092961E-01
  1.34153489E-01  3.07680965E-01  5.23888421E-01 -1.21563940E+00 -4.42778735E-03
  1.03563154E-03 -9.22515766E-03 -1.03305784E-02  2.04516285E-03  1.96215876E-02
  7.05115672E-02  1.44373296E-01 -3.48356225E-02  1.49986685E-02 -7.11321096E-03
 -7.85245197E-03  1.56340291E-04  5.29512475E-03 -1.10610785E-02  1.30581467E-02
  1.05624773E-02  4.78822419E-02  5.03025389E-01 -4.81177417E-01 -8.65006186E-03
 -3.09916450E-02  1.19137106E-02 -3.17222831E-02 -3.12157752E-01  1.41054177E+00
 -3.02087835E-02 -1.32196751E-02  1.33630630E-02  2.90690748E-02  1.93843984E-01
  2.18503831E+00  0.00000000E+00  7.10859415E-03  7.65413077E-03  4.78822419E-02
  5.03025389E-01 -4.81177417E-01  8.65006186E-03 -3.09916450E-02  1.19137106E-02
 -3.17222831E-02 -3.12157752E-01  1.41054177E+00  3.02087835E-02 -1.32196751E-02
  1.33630630E-02 -6.03944417E-03 -1.26615285E-02 -2.32263859E-03  1.95491600E-01
 -3.40734913E+00  2.82048794E-03  6.52326014E-03  9.91522884E-02 -3.44411581E-01
  2.94092961E-01  1.34153489E-01 -3.07680965E-01 -5.23888421E-01 -1.21563940E+00
 -4.42778735E-03 -1.03563154E-03  9.22515766E-03 -1.03305784E-02  2.04516285E-03
  1.96215876E-02 -7.05115672E-02 -1.44373296E-01 -3.48356225E-02  1.49986685E-02
 -7.11321096E-03  7.85245197E-03 -1.56340291E-04  5.29512475E-03 -1.10610785E-02
 -1.30581467E-02 -1.05624773E-02  4.93792501E-03  9.22008767E-03  3.10516995E-02
 -1.07007275E+00  4.60727000E+00  0.00000000E+00  1.08694649E-02  5.57091242E-02
  0.00000000E+00 -2.34514427E-01  2.27732988E-01  0.00000000E+00  7.69132236E-01
 -3.84539767E+00 -5.68041852E-03  0.00000000E+00 -8.32633555E-03  8.24603110E-03
  0.00000000E+00 -1.09058916E-02  0.00000000E+00  3.25615412E-02  5.00282955E-02
  0.00000000E+00  9.21552226E-03  0.00000000E+00 -1.04689062E-02 -1.08238428E-02
  0.00000000E+00  0.00000000E+00 -4.63729846E-03 -6.03944417E-03 -1.26615285E-02
 -2.32263859E-03  1.95491600E-01 -3.40734913E+00 -2.82048794E-03  6.52326014E-03
  9.91522884E-02  3.44411581E-01  2.94092961E-01  1.34153489E-01  3.07680965E-01
 -5.23888421E-01 -1.21563940E+00 -4.42778735E-03  1.03563154E-03  9.22515766E-03
 -1.03305784E-02 -2.04516285E-03  1.96215876E-02  7.05115672E-02 -1.44373296E-01
 -3.48356225E-02 -1.49986685E-02 -7.11321096E-03 -7.85245197E-03 -1.56340291E-04
  5.29512475E-03  1.10610785E-02  1.30581467E-02 -1.05624773E-02 -3.17222831E-02
 -3.12157752E-01  1.41054177E+00 -3.02087835E-02  1.32196751E-02  1.33630630E-02
  4.78822419E-02  5.03025389E-01 -4.81177417E-01 -8.65006186E-03  3.09916450E-02
  1.19137106E-02  2.90690748E-02  1.93843984E-01  2.18503831E+00  0.00000000E+00
 -7.10859415E-03  7.65413077E-03  4.78822419E-02  5.03025389E-01 -4.81177417E-01
  8.65006186E-03  3.09916450E-02  1.19137106E-02 -3.17222831E-02 -3.12157752E-01
  1.41054177E+00  3.02087835E-02  1.32196751E-02  1.33630630E-02  0.00000000E+00
  0.00000000E+00  0.00000000E+00  0.00000000E+00  0.00000000E+00  0.00000000E+00
  7.38093912E-02  0.00000000E+00  0.00000000E+00  2.45528122E-01  0.00000000E+00
  0.00000000E+00  2.89355065E+00  0.00000000E+00  0.00000000E+00  0.00000000E+00
 -1.05389463E-02  0.00000000E+00  3.41905595E-03  0.00000000E+00  0.00000000E+00
  7.54149365E-02  0.00000000E+00 -5.11025971E-02  0.00000000E+00  0.00000000E+00
  7.30715029E-03  0.00000000E+00 -7.57219965E-03  0.00000000E+00  4.69954183E-04
  0.00000000E+00  0.00000000E+00  0.00000000E+00  0.00000000E+00  0.00000000E+00
  0.00000000E+00 -7.38093912E-02  0.00000000E+00  0.00000000E+00 -2.45528122E-01
  0.00000000E+00  0.00000000E+00 -2.89355065E+00  0.00000000E+00  0.00000000E+00
  0.00000000E+00  1.05389463E-02  0.00000000E+00  3.41905595E-03  0.00000000E+00
  0.00000000E+00 -7.54149365E-02  0.00000000E+00 -5.11025971E-02  0.00000000E+00
  0.00000000E+00 -7.30715029E-03  0.00000000E+00 -7.57219965E-03  0.00000000E+00
 -4.69954183E-04  5.16164808E-03  1.18777661E-02 -3.47421650E-02 -3.41111535E-01
  2.25587879E+00 -2.02210397E-02 -6.93085581E-02 -8.40950785E-02 -5.35463830E-02
 -1.36805906E-01 -1.66491215E-01  2.94617918E+00 -2.20224672E+00 -5.72000125E-01
  1.52776921E-03 -7.87623643E-03 -8.95947105E-03 -6.69724519E-03  1.37141440E-02
 -3.71766337E-02  2.51724485E-02 -1.57888959E-02  5.38996336E-02 -6.60527421E-02
  1.69115879E-03  4.00322025E-03  2.83893644E-03  5.15847628E-03  3.94155371E-04
 -2.27967825E-03 -3.90210410E-03  0.00000000E+00  0.00000000E+00  0.00000000E+00
  0.00000000E+00  0.00000000E+00 -6.17516406E-02  0.00000000E+00  0.00000000E+00
  1.71617089E-01  0.00000000E+00  0.00000000E+00 -5.33454721E-01  0.00000000E+00
  0.00000000E+00  0.00000000E+00 -1.75793592E-02  0.00000000E+00  0.00000000E+00
  9.51542753E-04  0.00000000E+00 -2.73110476E-02  0.00000000E+00  0.00000000E+00
  4.76009729E-02  0.00000000E+00  4.96141250E-03  0.00000000E+00  0.00000000E+00
 -1.26112304E-03 -1.98384771E-03  0.00000000E+00 -5.16164808E-03 -1.18777661E-02
  3.47421650E-02  3.41111535E-01 -2.25587879E+00 -2.02210397E-02  6.93085581E-02
  8.40950785E-02 -5.35463830E-02  1.36805906E-01  1.66491215E-01  2.94617918E+00
  2.20224672E+00  5.72000125E-01 -1.52776921E-03 -7.87623643E-03  8.95947105E-03
  6.69724519E-03  1.37141440E-02  3.71766337E-02  2.51724485E-02  1.57888959E-02
 -5.38996336E-02 -6.60527421E-02 -1.69115879E-03  4.00322025E-03 -2.83893644E-03
 -5.15847628E-03  3.94155371E-04 -2.27967825E-03  3.90210410E-03  5.56540953E-02
  1.99567941E-01  1.50606974E+00  4.57447201E-03  1.23936850E-03 -8.81204065E-03
  2.41388977E-02  5.74907387E-02  2.09619904E+00 -6.38964240E-03 -1.49860439E-02
  1.18838351E-02  0.00000000E+00  0.00000000E+00  0.00000000E+00 -1.97110709E-02
  0.00000000E+00  0.00000000E+00 -5.56540953E-02 -1.99567941E-01 -1.50606974E+00
  4.57447201E-03 -1.23936850E-03  8.81204065E-03 -2.41388977E-02 -5.74907387E-02
 -2.09619904E+00 -6.38964240E-03  1.49860439E-02 -1.18838351E-02 -5.16164808E-03
 -1.18777661E-02  3.47421650E-02  3.41111535E-01 -2.25587879E+00  2.02210397E-02
 -6.93085581E-02  8.40950785E-02  5.35463830E-02 -1.36805906E-01  1.66491215E-01
 -2.94617918E+00 -2.20224672E+00  5.72000125E-01 -1.52776921E-03  7.87623643E-03
 -8.95947105E-03  6.69724519E-03  1.37141440E-02  3.71766337E-02 -2.51724485E-02
 -1.57888959E-02 -5.38996336E-02 -6.60527421E-02 -1.69115879E-03 -4.00322025E-03
  2.83893644E-03 -5.15847628E-03  3.94155371E-04  2.27967825E-03 -3.90210410E-03
  0.00000000E+00  0.00000000E+00  0.00000000E+00  0.00000000E+00  0.00000000E+00
  6.17516406E-02  0.00000000E+00  0.00000000E+00 -1.71617089E-01  0.00000000E+00
  0.00000000E+00  5.33454721E-01  0.00000000E+00  0.00000000E+00  0.00000000E+00
  1.75793592E-02  0.00000000E+00  0.00000000E+00  9.51542753E-04  0.00000000E+00
  2.73110476E-02  0.00000000E+00  0.00000000E+00  4.76009729E-02  0.00000000E+00
 -4.96141250E-03  0.00000000E+00  0.00000000E+00 -1.26112304E-03  1.98384771E-03
  0.00000000E+00  5.16164808E-03  1.18777661E-02 -3.47421650E-02 -3.41111535E-01
  2.25587879E+00  2.02210397E-02  6.93085581E-02 -8.40950785E-02  5.35463830E-02
  1.36805906E-01 -1.66491215E-01 -2.94617918E+00  2.20224672E+00 -5.72000125E-01
  1.52776921E-03  7.87623643E-03  8.95947105E-03 -6.69724519E-03  1.37141440E-02
 -3.71766337E-02 -2.51724485E-02  1.57888959E-02  5.38996336E-02 -6.60527421E-02
  1.69115879E-03 -4.00322025E-03 -2.83893644E-03  5.15847628E-03  3.94155371E-04
  2.27967825E-03  3.90210410E-03 -2.41388977E-02 -5.74907387E-02 -2.09619904E+00
  6.38964240E-03 -1.49860439E-02 -1.18838351E-02 -5.56540953E-02 -1.99567941E-01
 -1.50606974E+00 -4.57447201E-03  1.23936850E-03  8.81204065E-03  0.00000000E+00
  0.00000000E+00  0.00000000E+00  1.97110709E-02  0.00000000E+00  0.00000000E+00
  5.56540953E-02  1.99567941E-01  1.50606974E+00 -4.57447201E-03 -1.23936850E-03
 -8.81204065E-03  2.41388977E-02  5.74907387E-02  2.09619904E+00  6.38964240E-03
  1.49860439E-02  1.18838351E-02  1.68510162E-02  3.25629985E-02  6.31351518E-02
 -1.15591802E+00  3.01332880E+00 -9.43116818E-02  0.00000000E+00 -5.75494778E-03
  4.26652678E-02  0.00000000E+00 -2.01107017E-01  3.03962531E-01  0.00000000E+00
  7.58102575E-01 -6.75527769E-03  5.56023024E-03  0.00000000E+00 -7.40452970E-03
  0.00000000E+00 -1.06162334E-01  1.42379930E-01  0.00000000E+00 -7.19647794E-02
  0.00000000E+00 -1.16617318E-02  1.77281169E-02  0.00000000E+00 -1.00309636E-02
  0.00000000E+00 -8.52684263E-04  0.00000000E+00  1.68510162E-02  3.25629985E-02
  6.31351518E-02 -1.15591802E+00  3.01332880E+00  9.43116818E-02  0.00000000E+00
 -5.75494778E-03 -4.26652678E-02  0.00000000E+00 -2.01107017E-01 -3.03962531E-01
  0.00000000E+00  7.58102575E-01 -6.75527769E-03 -5.56023024E-03  0.00000000E+00
 -7.40452970E-03  0.00000000E+00 -1.06162334E-01 -1.42379930E-01  0.00000000E+00
 -7.19647794E-02  0.00000000E+00 -1.16617318E-02 -1.77281169E-02  0.00000000E+00
 -1.00309636E-02  0.00000000E+00  8.52684263E-04  0.00000000E+00 -1.94275626E-02
 -4.67389693E-02  1.83675774E-01 -4.13586008E-01 -4.41578770E+00  9.27832261E-02
 -8.09583711E-02  1.56363904E-02 -1.03358406E-01  8.61827865E-02 -4.68657151E-02
 -1.35085819E+00  1.06817346E+00 -4.62230975E-01  3.03368926E-03 -1.82367661E-03
 -3.51097523E-04 -4.35239844E-04  3.45073026E-03  6.30329871E-02 -8.84184943E-02
 -2.87277791E-03 -1.38699644E-02  1.03966939E-01  6.58604029E-03  2.04712302E-03
  3.53612275E-04 -6.50230931E-03  4.35852167E-03 -9.31380168E-04  3.19034946E-03
  1.25707465E-02  2.31737242E-02 -7.96176415E-03 -1.27793143E+00  5.77140817E+00
  0.00000000E+00 -6.37061952E-02  1.72240879E-01  0.00000000E+00  2.49952419E-01
  5.62572067E-01  0.00000000E+00 -4.92182507E-01 -4.28888803E+00 -2.01538050E-02
  0.00000000E+00 -2.00063714E-02  2.88079751E-03  0.00000000E+00  1.38259530E-01
  0.00000000E+00 -1.05349420E-01  9.95179114E-02  0.00000000E+00  9.20945012E-03
  0.00000000E+00  2.85425445E-02 -2.82032397E-02  0.00000000E+00  0.00000000E+00
  4.97650742E-03 -1.94275626E-02 -4.67389693E-02  1.83675774E-01 -4.13586008E-01
 -4.41578770E+00 -9.27832261E-02 -8.09583711E-02  1.56363904E-02  1.03358406E-01
  8.61827865E-02 -4.68657151E-02  1.35085819E+00  1.06817346E+00 -4.62230975E-01
  3.03368926E-03  1.82367661E-03 -3.51097523E-04 -4.35239844E-04 -3.45073026E-03
  6.30329871E-02  8.84184943E-02 -2.87277791E-03 -1.38699644E-02 -1.03966939E-01
  6.58604029E-03 -2.04712302E-03  3.53612275E-04 -6.50230931E-03 -4.35852167E-03
  9.31380168E-04  3.19034946E-03 -2.91869756E-02 -1.53791571E-01 -2.75781096E-03
  7.25959410E-03 -3.52204026E-03  3.51523705E-04 -1.64045624E-02 -4.01353750E-02
  4.07423289E-02  5.05317109E-03 -7.38296462E-03 -4.46976225E-03 -5.45875789E-02
 -5.26405326E-01  2.35713612E+00  0.00000000E+00  2.29947437E-02  4.09198616E-02
 -2.91869756E-02 -1.53791571E-01 -2.75781096E-03 -7.25959410E-03 -3.52204026E-03
  3.51523705E-04 -1.64045624E-02 -4.01353750E-02  4.07423289E-02 -5.05317109E-03
 -7.38296462E-03 -4.46976225E-03 -1.94275626E-02 -4.67389693E-02  1.83675774E-01
 -4.13586008E-01 -4.41578770E+00  9.27832261E-02  8.09583711E-02  1.56363904E-02
 -1.03358406E-01 -8.61827865E-02 -4.68657151E-02 -1.35085819E+00 -1.06817346E+00
 -4.62230975E-01  3.03368926E-03 -1.82367661E-03  3.51097523E-04 -4.35239844E-04
 -3.45073026E-03  6.30329871E-02 -8.84184943E-02  2.87277791E-03 -1.38699644E-02
 -1.03966939E-01  6.58604029E-03  2.04712302E-03 -3.53612275E-04 -6.50230931E-03
 -4.35852167E-03 -9.31380168E-04 -3.19034946E-03  1.25707465E-02  2.31737242E-02
 -7.96176415E-03 -1.27793143E+00  5.77140817E+00  0.00000000E+00  6.37061952E-02
  1.72240879E-01  0.00000000E+00 -2.49952419E-01  5.62572067E-01  0.00000000E+00
  4.92182507E-01 -4.28888803E+00 -2.01538050E-02  0.00000000E+00  2.00063714E-02
  2.88079751E-03  0.00000000E+00  1.38259530E-01  0.00000000E+00  1.05349420E-01
  9.95179114E-02  0.00000000E+00  9.20945012E-03  0.00000000E+00 -2.85425445E-02
 -2.82032397E-02  0.00000000E+00  0.00000000E+00 -4.97650742E-03 -1.94275626E-02
 -4.67389693E-02  1.83675774E-01 -4.13586008E-01 -4.41578770E+00 -9.27832261E-02
  8.09583711E-02  1.56363904E-02  1.03358406E-01 -8.61827865E-02 -4.68657151E-02
  1.35085819E+00 -1.06817346E+00 -4.62230975E-01  3.03368926E-03  1.82367661E-03
  3.51097523E-04 -4.35239844E-04  3.45073026E-03  6.30329871E-02  8.84184943E-02
  2.87277791E-03 -1.38699644E-02  1.03966939E-01  6.58604029E-03 -2.04712302E-03
 -3.53612275E-04 -6.50230931E-03  4.35852167E-03  9.31380168E-04 -3.19034946E-03
 -1.64045624E-02 -4.01353750E-02  4.07423289E-02  5.05317109E-03  7.38296462E-03
 -4.46976225E-03 -2.91869756E-02 -1.53791571E-01 -2.75781096E-03  7.25959410E-03
  3.52204026E-03  3.51523705E-04 -5.45875789E-02 -5.26405326E-01  2.35713612E+00
  0.00000000E+00 -2.29947437E-02  4.09198616E-02 -2.91869756E-02 -1.53791571E-01
 -2.75781096E-03 -7.25959410E-03  3.52204026E-03  3.51523705E-04 -1.64045624E-02
 -4.01353750E-02  4.07423289E-02 -5.05317109E-03  7.38296462E-03 -4.46976225E-03
  0.00000000E+00  0.00000000E+00  0.00000000E+00  0.00000000E+00  0.00000000E+00
  0.00000000E+00  8.50656915E-02  0.00000000E+00  0.00000000E+00 -2.07659386E-02
  0.00000000E+00  0.00000000E+00  3.07720205E+00  0.00000000E+00  0.00000000E+00
  0.00000000E+00 -2.97955838E-02  0.00000000E+00  4.44865230E-03  0.00000000E+00
  0.00000000E+00  9.36360969E-02  0.00000000E+00 -9.52299594E-02  0.00000000E+00
  0.00000000E+00  1.83630916E-03  0.00000000E+00 -6.84639901E-03  0.00000000E+00
 -1.39571764E-03  0.00000000E+00  0.00000000E+00  0.00000000E+00  0.00000000E+00
  0.00000000E+00  0.00000000E+00 -8.50656915E-02  0.00000000E+00  0.00000000E+00
  2.07659386E-02  0.00000000E+00  0.00000000E+00 -3.07720205E+00  0.00000000E+00
  0.00000000E+00  0.00000000E+00  2.97955838E-02  0.00000000E+00  4.44865230E-03
  0.00000000E+00  0.00000000E+00 -9.36360969E-02  0.00000000E+00 -9.52299594E-02
  0.00000000E+00  0.00000000E+00 -1.83630916E-03  0.00000000E+00 -6.84639901E-03
  0.00000000E+00  1.39571764E-03 -7.88274461E-03 -1.63286748E-02 -4.21480224E-02
  8.34520765E-01  4.59655738E-01 -5.42347871E-02 -5.77979899E-02 -1.05133973E-01
  5.04698466E-03 -2.53944401E-01 -1.18589112E-01 -8.70891500E-01  2.05000745E+00
 -8.84110329E-01 -7.87312589E-03  7.38710982E-03  2.72465500E-03 -7.14072985E-03
 -1.23885283E-02  6.15661054E-03  4.92923634E-02 -4.53433484E-02  8.08073976E-02
  1.18593990E-02 -8.17597955E-04  4.65072727E-03  4.50289245E-03  1.07641311E-03
 -2.26159475E-03 -1.19991415E-03 -4.24542393E-03  0.00000000E+00  0.00000000E+00
  0.00000000E+00  0.00000000E+00  0.00000000E+00 -1.11654470E-01  0.00000000E+00
  0.00000000E+00 -8.71758762E-02  0.00000000E+00  0.00000000E+00 -5.15848380E-01
  0.00000000E+00  0.00000000E+00  0.00000000E+00 -8.70467308E-04  0.00000000E+00
  0.00000000E+00  2.57034400E-03  0.00000000E+00 -1.06661707E-01  0.00000000E+00
  0.00000000E+00  4.51664534E-02  0.00000000E+00  2.14147949E-03  0.00000000E+00
  0.00000000E+00 -1.00140467E-02  2.51059110E-03  0.00000000E+00  7.88274461E-03
  1.63286748E-02  4.21480224E-02 -8.34520765E-01 -4.59655738E-01 -5.42347871E-02
  5.77979899E-02  1.05133973E-01  5.04698466E-03  2.53944401E-01  1.18589112E-01
 -8.70891500E-01 -2.05000745E+00  8.84110329E-01  7.87312589E-03  7.38710982E-03
 -2.72465500E-03  7.14072985E-03 -1.23885283E-02 -6.15661054E-03  4.92923634E-02
  4.53433484E-02 -8.08073976E-02  1.18593990E-02  8.17597955E-04  4.65072727E-03
 -4.50289245E-03 -1.07641311E-03 -2.26159475E-03 -1.19991415E-03  4.24542393E-03
  3.67133800E-04 -1.75371724E-03 -1.73749883E+00 -1.35193796E-02  8.11681915E-05
  1.15426262E-02 -3.58322977E-02 -1.93327558E-01 -5.35244386E-01 -1.12022079E-02
 -6.97505014E-04 -1.00182127E-02  0.00000000E+00  0.00000000E+00  0.00000000E+00
 -4.32525211E-03  0.00000000E+00  0.00000000E+00 -3.67133800E-04  1.75371724E-03
  1.73749883E+00 -1.35193796E-02 -8.11681915E-05 -1.15426262E-02  3.58322977E-02
  1.93327558E-01  5.35244386E-01 -1.12022079E-02  6.97505014E-04  1.00182127E-02
  7.88274461E-03  1.63286748E-02  4.21480224E-02 -8.34520765E-01 -4.59655738E-01
  5.42347871E-02 -5.77979899E-02  1.05133973E-01 -5.04698466E-03 -2.53944401E-01
  1.18589112E-01  8.70891500E-01  2.05000745E+00  8.84110329E-01  7.87312589E-03
 -7.38710982E-03  2.72465500E-03  7.14072985E-03 -1.23885283E-02 -6.15661054E-03
 -4.92923634E-02 -4.53433484E-02 -8.08073976E-02  1.18593990E-02  8.17597955E-04
 -4.65072727E-03  4.50289245E-03 -1.07641311E-03 -2.26159475E-03  1.19991415E-03
 -4.24542393E-03  0.00000000E+00  0.00000000E+00  0.00000000E+00  0.00000000E+00
  0.00000000E+00  1.11654470E-01  0.00000000E+00  0.00000000E+00  8.71758762E-02
  0.00000000E+00  0.00000000E+00  5.15848380E-01  0.00000000E+00  0.00000000E+00
  0.00000000E+00  8.70467308E-04  0.00000000E+00  0.00000000E+00  2.57034400E-03
  0.00000000E+00  1.06661707E-01  0.00000000E+00  0.00000000E+00  4.51664534E-02
  0.00000000E+00 -2.14147949E-03  0.00000000E+00  0.00000000E+00 -1.00140467E-02
 -2.51059110E-03  0.00000000E+00 -7.88274461E-03 -1.63286748E-02 -4.21480224E-02
  8.34520765E-01  4.59655738E-01  5.42347871E-02  5.77979899E-02 -1.05133973E-01
 -5.04698466E-03  2.53944401E-01 -1.18589112E-01  8.70891500E-01 -2.05000745E+00
 -8.84110329E-01 -7.87312589E-03 -7.38710982E-03 -2.72465500E-03 -7.14072985E-03
 -1.23885283E-02  6.15661054E-03 -4.92923634E-02  4.53433484E-02  8.08073976E-02
  1.18593990E-02 -8.17597955E-04 -4.65072727E-03 -4.50289245E-03  1.07641311E-03
 -2.26159475E-03  1.19991415E-03  4.24542393E-03  3.58322977E-02  1.93327558E-01
  5.35244386E-01  1.12022079E-02 -6.97505014E-04  1.00182127E-02 -3.67133800E-04
  1.75371724E-03  1.73749883E+00  1.35193796E-02  8.11681915E-05 -1.15426262E-02
  0.00000000E+00  0.00000000E+00  0.00000000E+00  4.32525211E-03  0.00000000E+00
  0.00000000E+00  3.67133800E-04 -1.75371724E-03 -1.73749883E+00  1.35193796E-02
 -8.11681915E-05  1.15426262E-02 -3.58322977E-02 -1.93327558E-01 -5.35244386E-01
  1.12022079E-02  6.97505014E-04 -1.00182127E-02  7.41705493E-03  1.86049564E-02
 -1.29341641E-01  7.49848282E-01 -4.67403586E+00 -5.64988438E-02  0.00000000E+00
 -3.96831939E-02  8.06243826E-03  0.00000000E+00  1.22810361E-01 -1.36023031E+00
  0.00000000E+00 -9.20357814E-01 -1.61685914E-03  1.57960789E-02  0.00000000E+00
  1.44041506E-03  0.00000000E+00  4.99452422E-02  6.57671015E-03  0.00000000E+00
 -4.55273166E-02  0.00000000E+00  2.15404787E-03 -1.88047769E-03  0.00000000E+00
 -5.24301905E-03  0.00000000E+00 -7.67187867E-03  0.00000000E+00  7.41705493E-03
  1.86049564E-02 -1.29341641E-01  7.49848282E-01 -4.67403586E+00  5.64988438E-02
  0.00000000E+00 -3.96831939E-02 -8.06243826E-03  0.00000000E+00  1.22810361E-01
  1.36023031E+00  0.00000000E+00 -9.20357814E-01 -1.61685914E-03 -1.57960789E-02
  0.00000000E+00  1.44041506E-03  0.00000000E+00  4.99452422E-02 -6.57671015E-03
  0.00000000E+00 -4.55273166E-02  0.00000000E+00  2.15404787E-03  1.88047769E-03
  0.00000000E+00 -5.24301905E-03  0.00000000E+00  7.67187867E-03  0.00000000E+00
  1.26934216E-02  2.32621043E-02  9.64000291E-02 -1.04403353E+00  5.58682269E+00
 -8.12967029E-03 -5.77593151E-02 -5.26236203E-02 -7.12816783E-02 -2.21812806E-01
  2.63122922E-02 -4.73390690E-01 -5.87062773E-01 -4.65295195E-01  6.17553122E-03
  8.99997247E-03 -2.90855289E-03 -6.52958035E-03  4.19977799E-04  3.09823116E-02
 -1.34710044E-02 -6.97876336E-02  6.30888412E-02 -1.18128618E-03 -1.32495038E-02
 -4.49695462E-04  6.11716179E-03 -1.27001438E-02 -3.08686293E-04  2.15870767E-03
  5.74754722E-03  1.86368157E-03  3.09605978E-03  2.27329571E-03  4.16693359E-02
 -1.88104498E-01  0.00000000E+00  5.48476852E-02 -6.35672748E-02  0.00000000E+00
 -8.67204708E-02 -3.16201593E-01  0.00000000E+00  7.80548898E-01  1.36775808E+00
 -7.71288629E-03  0.00000000E+00  9.36670085E-03  8.48578328E-03  0.00000000E+00
 -8.76959137E-02  0.00000000E+00  2.47800491E-02  4.26864798E-02  0.00000000E+00
 -5.93636722E-05  0.00000000E+00 -5.74462768E-03  3.80336383E-03  0.00000000E+00
  0.00000000E+00 -3.87717014E-03  1.26934216E-02  2.32621043E-02  9.64000291E-02
 -1.04403353E+00  5.58682269E+00  8.12967029E-03 -5.77593151E-02 -5.26236203E-02
  7.12816783E-02 -2.21812806E-01  2.63122922E-02  4.73390690E-01 -5.87062773E-01
 -4.65295195E-01  6.17553122E-03 -8.99997247E-03 -2.90855289E-03 -6.52958035E-03
 -4.19977799E-04  3.09823116E-02  1.34710044E-02 -6.97876336E-02  6.30888412E-02
  1.18128618E-03 -1.32495038E-02  4.49695462E-04  6.11716179E-03 -1.27001438E-02
  3.08686293E-04 -2.15870767E-03  5.74754722E-03  3.18184337E-02  3.34789575E-01
 -1.22860462E+00 -1.60479018E-02 -3.17920890E-02  7.63262260E-03 -3.49713462E-02
 -4.37950186E-01 -1.11517136E+00 -8.39594923E-03 -6.62399226E-03  8.46085326E-03
 -1.38229289E-02  8.10842244E-03 -1.32732991E+00  0.00000000E+00  7.63896498E-03
 -2.99294837E-02  3.18184337E-02  3.34789575E-01 -1.22860462E+00  1.60479018E-02
 -3.17920890E-02  7.63262260E-03 -3.49713462E-02 -4.37950186E-01 -1.11517136E+00
  8.39594923E-03 -6.62399226E-03  8.46085326E-03  1.26934216E-02  2.32621043E-02
  9.64000291E-02 -1.04403353E+00  5.58682269E+00 -8.12967029E-03  5.77593151E-02
 -5.26236203E-02 -7.12816783E-02  2.21812806E-01  2.63122922E-02 -4.73390690E-01
  5.87062773E-01 -4.65295195E-01  6.17553122E-03  8.99997247E-03  2.90855289E-03
 -6.52958035E-03 -4.19977799E-04  3.09823116E-02 -1.34710044E-02  6.97876336E-02
  6.30888412E-02  1.18128618E-03 -1.32495038E-02 -4.49695462E-04 -6.11716179E-03
 -1.27001438E-02  3.08686293E-04  2.15870767E-03 -5.74754722E-03  1.86368157E-03
  3.09605978E-03  2.27329571E-03  4.16693359E-02 -1.88104498E-01  0.00000000E+00
 -5.48476852E-02 -6.35672748E-02  0.00000000E+00  8.67204708E-02 -3.16201593E-01
  0.00000000E+00 -7.80548898E-01  1.36775808E+00 -7.71288629E-03  0.00000000E+00
 -9.36670085E-03  8.48578328E-03  0.00000000E+00 -8.76959137E-02  0.00000000E+00
 -2.47800491E-02  4.26864798E-02  0.00000000E+00 -5.93636722E-05  0.00000000E+00
  5.74462768E-03  3.80336383E-03  0.00000000E+00  0.00000000E+00  3.87717014E-03
  1.26934216E-02  2.32621043E-02  9.64000291E-02 -1.04403353E+00  5.58682269E+00
  8.12967029E-03  5.77593151E-02 -5.26236203E-02  7.12816783E-02  2.21812806E-01
  2.63122922E-02  4.73390690E-01  5.87062773E-01 -4.65295195E-01  6.17553122E-03
 -8.99997247E-03  2.90855289E-03 -6.52958035E-03  4.19977799E-04  3.09823116E-02
  1.34710044E-02  6.97876336E-02  6.30888412E-02 -1.18128618E-03 -1.32495038E-02
  4.49695462E-04 -6.11716179E-03 -1.27001438E-02 -3.08686293E-04 -2.15870767E-03
 -5.74754722E-03 -3.49713462E-02 -4.37950186E-01 -1.11517136E+00 -8.39594923E-03
  6.62399226E-03  8.46085326E-03  3.18184337E-02  3.34789575E-01 -1.22860462E+00
 -1.60479018E-02  3.17920890E-02  7.63262260E-03 -1.38229289E-02  8.10842244E-03
 -1.32732991E+00  0.00000000E+00 -7.63896498E-03 -2.99294837E-02  3.18184337E-02
  3.34789575E-01 -1.22860462E+00  1.60479018E-02  3.17920890E-02  7.63262260E-03
 -3.49713462E-02 -4.37950186E-01 -1.11517136E+00  8.39594923E-03  6.62399226E-03
  8.46085326E-03 -1.41120978E-02 -2.77720146E-02  1.11978432E-02  4.30656880E-01
  1.15478736E+00  1.79668887E-03  0.00000000E+00 -6.04559085E-02 -1.43890092E-01
  0.00000000E+00 -2.17275983E-01 -4.40785996E-01  0.00000000E+00  1.50431557E+00
 -6.12844628E-03 -2.91959201E-04  0.00000000E+00 -1.57915984E-03  0.00000000E+00
  5.33992769E-02 -8.34350902E-02  0.00000000E+00  1.21904650E-02  0.00000000E+00
  1.96407764E-03 -1.36446929E-03  0.00000000E+00 -6.09677665E-04  0.00000000E+00
  8.57137533E-03  0.00000000E+00  1.41120978E-02  2.77720146E-02 -1.11978432E-02
 -4.30656880E-01 -1.15478736E+00  1.79668887E-03  0.00000000E+00  6.04559085E-02
 -1.43890092E-01  0.00000000E+00  2.17275983E-01 -4.40785996E-01  0.00000000E+00
 -1.50431557E+00  6.12844628E-03 -2.91959201E-04  0.00000000E+00  1.57915984E-03
  0.00000000E+00 -5.33992769E-02 -8.34350902E-02  0.00000000E+00 -1.21904650E-02
  0.00000000E+00 -1.96407764E-03 -1.36446929E-03  0.00000000E+00  6.09677665E-04
  0.00000000E+00  8.57137533E-03  0.00000000E+00  1.12139276E-02  2.50072130E-02
 -7.80007909E-02 -2.97045599E-01  4.56398030E+00 -1.01222218E-01 -2.08810958E-02
 -8.90877255E-02 -9.94531808E-02 -1.91541111E-01  1.15289427E-01  2.41836079E+00
  1.40945205E-01  1.02587956E+00  4.71311546E-03 -1.36962751E-04  3.32015467E-03
 -8.56920010E-03 -3.36884098E-04 -3.51320259E-02  1.26717811E-01 -1.21319206E-01
  1.49345784E-01 -6.18046595E-02 -1.41686925E-02  9.38956240E-03  4.79739524E-03
  6.06147170E-03 -7.02120666E-03 -1.02817176E-03 -5.06697036E-03  0.00000000E+00
  0.00000000E+00  0.00000000E+00  0.00000000E+00  0.00000000E+00 -1.41421024E-01
  0.00000000E+00  0.00000000E+00  8.04810329E-02  0.00000000E+00  0.00000000E+00
  2.43754589E+00  0.00000000E+00  0.00000000E+00  0.00000000E+00 -9.26297014E-04
  0.00000000E+00  0.00000000E+00  4.92262765E-03  0.00000000E+00 -2.77832827E-01
  0.00000000E+00  0.00000000E+00  1.76768873E-01  0.00000000E+00  1.99319622E-02
  0.00000000E+00  0.00000000E+00 -1.99141971E-02  9.92603616E-03  0.00000000E+00
 -1.12139276E-02 -2.50072130E-02  7.80007909E-02  2.97045599E-01 -4.56398030E+00
 -1.01222218E-01  2.08810958E-02  8.90877255E-02 -9.94531808E-02  1.91541111E-01
 -1.15289427E-01  2.41836079E+00 -1.40945205E-01 -1.02587956E+00 -4.71311546E-03
 -1.36962751E-04 -3.32015467E-03  8.56920010E-03 -3.36884098E-04  3.51320259E-02
  1.26717811E-01  1.21319206E-01 -1.49345784E-01 -6.18046595E-02  1.41686925E-02
  9.38956240E-03 -4.79739524E-03 -6.06147170E-03 -7.02120666E-03 -1.02817176E-03
  5.06697036E-03  2.55242884E-02  1.34064271E-01 -9.93389547E-01 -1.08680389E-02
 -9.77551600E-03  5.79182702E-03 -8.91410379E-03 -2.40539657E-01  9.54370325E-01
 -2.27600389E-02  7.43339462E-04  1.02855564E-02  0.00000000E+00  0.00000000E+00
  0.00000000E+00  6.79792015E-03  0.00000000E+00  0.00000000E+00 -2.55242884E-02
 -1.34064271E-01  9.93389547E-01 -1.08680389E-02  9.77551600E-03 -5.79182702E-03
  8.91410379E-03  2.40539657E-01 -9.54370325E-01 -2.27600389E-02 -7.43339462E-04
 -1.02855564E-02  1.12139276E-02  2.50072130E-02 -7.80007909E-02 -2.97045599E-01
  4.56398030E+00 -1.01222218E-01  2.08810958E-02 -8.90877255E-02 -9.94531808E-02
  1.91541111E-01  1.15289427E-01  2.41836079E+00 -1.40945205E-01  1.02587956E+00
  4.71311546E-03 -1.36962751E-04 -3.32015467E-03 -8.56920010E-03  3.36884098E-04
 -3.51320259E-02  1.26717811E-01  1.21319206E-01  1.49345784E-01  6.18046595E-02
 -1.41686925E-02  9.38956240E-03 -4.79739524E-03  6.06147170E-03  7.02120666E-03
 -1.02817176E-03  5.06697036E-03  0.00000000E+00  0.00000000E+00  0.00000000E+00
  0.00000000E+00  0.00000000E+00 -1.41421024E-01  0.00000000E+00  0.00000000E+00
  8.04810329E-02  0.00000000E+00  0.00000000E+00  2.43754589E+00  0.00000000E+00
  0.00000000E+00  0.00000000E+00 -9.26297014E-04  0.00000000E+00  0.00000000E+00
 -4.92262765E-03  0.00000000E+00 -2.77832827E-01  0.00000000E+00  0.00000000E+00
 -1.76768873E-01  0.00000000E+00  1.99319622E-02  0.00000000E+00  0.00000000E+00
  1.99141971E-02  9.92603616E-03  0.00000000E+00 -1.12139276E-02 -2.50072130E-02
  7.80007909E-02  2.97045599E-01 -4.56398030E+00 -1.01222218E-01 -2.08810958E-02
  8.90877255E-02 -9.94531808E-02 -1.91541111E-01 -1.15289427E-01  2.41836079E+00
  1.40945205E-01 -1.02587956E+00 -4.71311546E-03 -1.36962751E-04  3.32015467E-03
  8.56920010E-03  3.36884098E-04  3.51320259E-02  1.26717811E-01 -1.21319206E-01
 -1.49345784E-01  6.18046595E-02  1.41686925E-02  9.38956240E-03  4.79739524E-03
 -6.06147170E-03  7.02120666E-03 -1.02817176E-03 -5.06697036E-03 -8.91410379E-03
 -2.40539657E-01  9.54370325E-01 -2.27600389E-02 -7.43339462E-04  1.02855564E-02
  2.55242884E-02  1.34064271E-01 -9.93389547E-01 -1.08680389E-02  9.77551600E-03
  5.79182702E-03  0.00000000E+00  0.00000000E+00  0.00000000E+00  6.79792015E-03
  0.00000000E+00  0.00000000E+00 -2.55242884E-02 -1.34064271E-01  9.93389547E-01
 -1.08680389E-02 -9.77551600E-03 -5.79182702E-03  8.91410379E-03  2.40539657E-01
 -9.54370325E-01 -2.27600389E-02  7.43339462E-04 -1.02855564E-02  5.29640716E-03
  9.50944887E-03  5.78939099E-02 -1.06286633E+00  2.91156027E+00  6.29182191E-02
  0.00000000E+00 -4.28693029E-02  5.40846226E-03  0.00000000E+00 -1.33961647E-01
 -4.63398202E-01  0.00000000E+00  1.45502606E+00  5.91792865E-05 -1.59108038E-03
  0.00000000E+00 -7.12597734E-03  0.00000000E+00  7.98866236E-02 -4.93676532E-02
  0.00000000E+00  3.58916325E-02  0.00000000E+00  6.55743397E-03 -2.71003854E-03
  0.00000000E+00  9.62062325E-04  0.00000000E+00  6.54691937E-03  0.00000000E+00
  5.29640716E-03  9.50944887E-03  5.78939099E-02 -1.06286633E+00  2.91156027E+00
 -6.29182191E-02  0.00000000E+00 -4.28693029E-02 -5.40846226E-03  0.00000000E+00
 -1.33961647E-01  4.63398202E-01  0.00000000E+00  1.45502606E+00  5.91792865E-05
  1.59108038E-03  0.00000000E+00 -7.12597734E-03  0.00000000E+00  7.98866236E-02
  4.93676532E-02  0.00000000E+00  3.58916325E-02  0.00000000E+00  6.55743397E-03
  2.71003854E-03  0.00000000E+00  9.62062325E-04  0.00000000E+00 -6.54691937E-03
  0.00000000E+00  2.22165348E-03  3.52339391E-03  7.33320737E-02 -5.33992140E-01
 -5.16947874E-01  9.44155419E-02 -1.08576533E-02  1.03815158E-01  1.81574606E-01
 -1.22751596E-01  6.80123262E-02 -7.26396169E-01  5.73754179E-01 -5.39028333E-01
 -2.27304779E-03 -2.91156518E-03  4.76200376E-04  3.96708037E-03 -2.48483938E-03
 -1.46968108E-02 -1.11184015E-01  5.91869001E-02 -7.39306957E-02 -9.74684912E-03
  2.93366770E-03 -9.44062739E-03 -2.44537498E-03 -1.27874292E-02  1.08671810E-03
  5.79976732E-03  7.72397780E-03  3.64366529E-02  7.88104661E-02 -4.88533591E-02
 -8.99835778E-01  3.28746412E+00  0.00000000E+00 -1.33286579E-01 -1.77195035E-02
  0.00000000E+00 -3.16390840E-01 -5.57964817E-01  0.00000000E+00  1.27285297E+00
  1.37418976E+00  1.42279931E-02  0.00000000E+00  1.14467160E-02 -1.13291200E-03
  0.00000000E+00 -1.06703130E-01  0.00000000E+00 -1.91243066E-01  1.09811442E-01
  0.00000000E+00 -3.40739798E-03  0.00000000E+00 -2.25185671E-02  4.06060677E-03
  0.00000000E+00  0.00000000E+00  1.17947613E-02  2.22165348E-03  3.52339391E-03
  7.33320737E-02 -5.33992140E-01 -5.16947874E-01 -9.44155419E-02 -1.08576533E-02
  1.03815158E-01 -1.81574606E-01 -1.22751596E-01  6.80123262E-02  7.26396169E-01
  5.73754179E-01 -5.39028333E-01 -2.27304779E-03  2.91156518E-03  4.76200376E-04
  3.96708037E-03  2.48483938E-03 -1.46968108E-02  1.11184015E-01  5.91869001E-02
 -7.39306957E-02  9.74684912E-03  2.93366770E-03  9.44062739E-03 -2.44537498E-03
 -1.27874292E-02 -1.08671810E-03 -5.79976732E-03  7.72397780E-03 -4.68291358E-03
  1.07995592E-01 -5.93323860E-01  1.28978249E-02 -1.60884106E-02  9.02261674E-03
  2.03421320E-02  3.35217797E-01 -5.66283196E-01  2.34633995E-02  2.10700838E-03
 -7.24428407E-03  8.36365656E-02  1.00158053E+00 -2.62610343E+00  0.00000000E+00
 -3.28528635E-02 -6.29417850E-02 -4.68291358E-03  1.07995592E-01 -5.93323860E-01
 -1.28978249E-02 -1.60884106E-02  9.02261674E-03  2.03421320E-02  3.35217797E-01
 -5.66283196E-01 -2.34633995E-02  2.10700838E-03 -7.24428407E-03  2.22165348E-03
  3.52339391E-03  7.33320737E-02 -5.33992140E-01 -5.16947874E-01  9.44155419E-02
  1.08576533E-02  1.03815158E-01  1.81574606E-01  1.22751596E-01  6.80123262E-02
 -7.26396169E-01 -5.73754179E-01 -5.39028333E-01 -2.27304779E-03 -2.91156518E-03
 -4.76200376E-04  3.96708037E-03  2.48483938E-03 -1.46968108E-02 -1.11184015E-01
 -5.91869001E-02 -7.39306957E-02  9.74684912E-03  2.93366770E-03 -9.44062739E-03
  2.44537498E-03 -1.27874292E-02 -1.08671810E-03  5.79976732E-03 -7.72397780E-03
  3.64366529E-02  7.88104661E-02 -4.88533591E-02 -8.99835778E-01  3.28746412E+00
  0.00000000E+00  1.33286579E-01 -1.77195035E-02  0.00000000E+00  3.16390840E-01
 -5.57964817E-01  0.00000000E+00 -1.27285297E+00  1.37418976E+00  1.42279931E-02
  0.00000000E+00 -1.14467160E-02 -1.13291200E-03  0.00000000E+00 -1.06703130E-01
  0.00000000E+00  1.91243066E-01  1.09811442E-01  0.00000000E+00 -3.40739798E-03
  0.00000000E+00  2.25185671E-02  4.06060677E-03  0.00000000E+00  0.00000000E+00
 -1.17947613E-02  2.22165348E-03  3.52339391E-03  7.33320737E-02 -5.33992140E-01
 -5.16947874E-01 -9.44155419E-02  1.08576533E-02  1.03815158E-01 -1.81574606E-01
  1.22751596E-01  6.80123262E-02  7.26396169E-01 -5.73754179E-01 -5.39028333E-01
 -2.27304779E-03  2.91156518E-03 -4.76200376E-04  3.96708037E-03 -2.48483938E-03
 -1.46968108E-02  1.11184015E-01 -5.91869001E-02 -7.39306957E-02 -9.74684912E-03
  2.93366770E-03  9.44062739E-03  2.44537498E-03 -1.27874292E-02  1.08671810E-03
 -5.79976732E-03 -7.72397780E-03  2.03421320E-02  3.35217797E-01 -5.66283196E-01
  2.34633995E-02 -2.10700838E-03 -7.24428407E-03 -4.68291358E-03  1.07995592E-01
 -5.93323860E-01  1.28978249E-02  1.60884106E-02  9.02261674E-03  8.36365656E-02
  1.00158053E+00 -2.62610343E+00  0.00000000E+00  3.28528635E-02 -6.29417850E-02
 -4.68291358E-03  1.07995592E-01 -5.93323860E-01 -1.28978249E-02  1.60884106E-02
  9.02261674E-03  2.03421320E-02  3.35217797E-01 -5.66283196E-01 -2.34633995E-02
 -2.10700838E-03 -7.24428407E-03  0.00000000E+00  0.00000000E+00  0.00000000E+00
  0.00000000E+00  0.00000000E+00  0.00000000E+00 -9.18792096E-02  0.00000000E+00
  0.00000000E+00  1.01131589E-01  0.00000000E+00  0.00000000E+00  5.94779814E-01
  0.00000000E+00  0.00000000E+00  0.00000000E+00  6.54731417E-03  0.00000000E+00
  1.26309924E-02  0.00000000E+00  0.00000000E+00  1.42190746E-01  0.00000000E+00
  2.81175502E-02  0.00000000E+00  0.00000000E+00  8.56507720E-03  0.00000000E+00
  6.85643043E-04  0.00000000E+00 -9.86795066E-04  0.00000000E+00  0.00000000E+00
  0.00000000E+00  0.00000000E+00  0.00000000E+00  0.00000000E+00 -9.18792096E-02
  0.00000000E+00  0.00000000E+00  1.01131589E-01  0.00000000E+00  0.00000000E+00
  5.94779814E-01  0.00000000E+00  0.00000000E+00  0.00000000E+00  6.54731417E-03
  0.00000000E+00 -1.26309924E-02  0.00000000E+00  0.00000000E+00  1.42190746E-01
  0.00000000E+00 -2.81175502E-02  0.00000000E+00  0.00000000E+00  8.56507720E-03
  0.00000000E+00 -6.85643043E-04  0.00000000E+00 -9.86795066E-04 -2.51013920E-02
 -5.31327144E-02 -3.02628958E-02  1.37860339E+00 -1.17898324E+00  5.68050713E-02
 -5.51171030E-02  2.14073451E-02  2.28861476E-01  5.05319353E-02  1.32246335E-01
  2.11972497E-01  8.73840758E-01 -1.99180253E-01  1.69374321E-03  3.19626088E-03
 -1.55252120E-03 -5.64241490E-03 -6.18436449E-03 -4.09196863E-02 -4.63348024E-02
 -3.86228339E-02  7.67214107E-02  8.64517894E-02 -5.50078631E-04 -4.85752671E-03
  1.17840773E-04  5.56780227E-03 -4.21424071E-03  1.70934034E-03 -6.54105683E-03
  5.50161162E-02  1.19293906E-01 -1.33890315E-01 -7.41425145E-01  4.11707396E+00
  0.00000000E+00  1.09224873E-01 -2.44847018E-02  0.00000000E+00 -1.73258248E-01
 -4.19025656E-01  0.00000000E+00 -4.11097353E-01  5.79383463E+00  1.07357978E-02
  0.00000000E+00 -1.63284064E-03  6.92765354E-03  0.00000000E+00 -1.96424662E-01
  0.00000000E+00 -2.27284836E-03 -1.69988253E-01  0.00000000E+00 -1.13974943E-02
  0.00000000E+00 -4.47149292E-03  8.40040864E-03  0.00000000E+00  0.00000000E+00
  1.07227661E-02 -2.51013920E-02 -5.31327144E-02 -3.02628958E-02  1.37860339E+00
 -1.17898324E+00 -5.68050713E-02 -5.51171030E-02  2.14073451E-02 -2.28861476E-01
  5.05319353E-02  1.32246335E-01 -2.11972497E-01  8.73840758E-01 -1.99180253E-01
  1.69374321E-03 -3.19626088E-03 -1.55252120E-03 -5.64241490E-03  6.18436449E-03
 -4.09196863E-02  4.63348024E-02 -3.86228339E-02  7.67214107E-02 -8.64517894E-02
 -5.50078631E-04  4.85752671E-03  1.17840773E-04  5.56780227E-03  4.21424071E-03
 -1.70934034E-03 -6.54105683E-03 -1.50805823E-02 -1.74396692E-01 -1.14328988E-02
 -6.11803771E-03  1.40258792E-02 -8.52622652E-03 -3.62728768E-02 -2.60996300E-01
  4.51500705E-01 -9.41884408E-03 -1.13847137E-03  1.55111235E-02  6.82116775E-02
  3.43388643E-01 -4.55026277E+00  0.00000000E+00 -1.78408627E-02 -2.66671591E-02
 -1.50805823E-02 -1.74396692E-01 -1.14328988E-02  6.11803771E-03  1.40258792E-02
 -8.52622652E-03 -3.62728768E-02 -2.60996300E-01  4.51500705E-01  9.41884408E-03
 -1.13847137E-03  1.55111235E-02  2.51013920E-02  5.31327144E-02  3.02628958E-02
 -1.37860339E+00  1.17898324E+00 -5.68050713E-02 -5.51171030E-02 -2.14073451E-02
 -2.28861476E-01  5.05319353E-02 -1.32246335E-01 -2.11972497E-01  8.73840758E-01
  1.99180253E-01 -1.69374321E-03 -3.19626088E-03 -1.55252120E-03  5.64241490E-03
 -6.18436449E-03  4.09196863E-02  4.63348024E-02 -3.86228339E-02 -7.67214107E-02
  8.64517894E-02  5.50078631E-04  4.85752671E-03  1.17840773E-04 -5.56780227E-03
 -4.21424071E-03 -1.70934034E-03 -6.54105683E-03 -5.50161162E-02 -1.19293906E-01
  1.33890315E-01  7.41425145E-01 -4.11707396E+00  0.00000000E+00  1.09224873E-01
  2.44847018E-02  0.00000000E+00 -1.73258248E-01  4.19025656E-01  0.00000000E+00
 -4.11097353E-01 -5.79383463E+00 -1.07357978E-02  0.00000000E+00 -1.63284064E-03
 -6.92765354E-03  0.00000000E+00  1.96424662E-01  0.00000000E+00 -2.27284836E-03
  1.69988253E-01  0.00000000E+00  1.13974943E-02  0.00000000E+00 -4.47149292E-03
 -8.40040864E-03  0.00000000E+00  0.00000000E+00  1.07227661E-02  2.51013920E-02
  5.31327144E-02  3.02628958E-02 -1.37860339E+00  1.17898324E+00  5.68050713E-02
 -5.51171030E-02 -2.14073451E-02  2.28861476E-01  5.05319353E-02 -1.32246335E-01
  2.11972497E-01  8.73840758E-01  1.99180253E-01 -1.69374321E-03  3.19626088E-03
 -1.55252120E-03  5.64241490E-03  6.18436449E-03  4.09196863E-02 -4.63348024E-02
 -3.86228339E-02 -7.67214107E-02 -8.64517894E-02  5.50078631E-04 -4.85752671E-03
  1.17840773E-04 -5.56780227E-03  4.21424071E-03  1.70934034E-03 -6.54105683E-03
  3.62728768E-02  2.60996300E-01 -4.51500705E-01  9.41884408E-03 -1.13847137E-03
 -1.55111235E-02  1.50805823E-02  1.74396692E-01  1.14328988E-02  6.11803771E-03
  1.40258792E-02  8.52622652E-03 -6.82116775E-02 -3.43388643E-01  4.55026277E+00
  0.00000000E+00 -1.78408627E-02  2.66671591E-02  1.50805823E-02  1.74396692E-01
  1.14328988E-02 -6.11803771E-03  1.40258792E-02  8.52622652E-03  3.62728768E-02
  2.60996300E-01 -4.51500705E-01 -9.41884408E-03 -1.13847137E-03 -1.55111235E-02
  0.00000000E+00  0.00000000E+00  0.00000000E+00  0.00000000E+00  0.00000000E+00
  0.00000000E+00  4.07390129E-02  0.00000000E+00  0.00000000E+00 -1.01685647E-01
  0.00000000E+00  0.00000000E+00 -1.24896383E+00  0.00000000E+00  0.00000000E+00
  0.00000000E+00  6.10614310E-03  0.00000000E+00 -5.51764766E-03  0.00000000E+00
  0.00000000E+00 -8.20323494E-02  0.00000000E+00 -6.87919501E-02  0.00000000E+00
  0.00000000E+00  5.31423842E-03  0.00000000E+00 -4.41382834E-03  0.00000000E+00
  4.51486517E-03  0.00000000E+00  0.00000000E+00  0.00000000E+00  0.00000000E+00
  0.00000000E+00  0.00000000E+00  4.07390129E-02  0.00000000E+00  0.00000000E+00
 -1.01685647E-01  0.00000000E+00  0.00000000E+00 -1.24896383E+00  0.00000000E+00
  0.00000000E+00  0.00000000E+00  6.10614310E-03  0.00000000E+00  5.51764766E-03
  0.00000000E+00  0.00000000E+00 -8.20323494E-02  0.00000000E+00  6.87919501E-02
  0.00000000E+00  0.00000000E+00  5.31423842E-03  0.00000000E+00  4.41382834E-03
  0.00000000E+00  4.51486517E-03  6.23982053E-03  1.17476865E-02  8.93933189E-02
 -5.52909880E-01 -1.26499169E+00  2.45646759E-02 -8.54702687E-02  1.25395298E-01
 -1.03974418E-01 -4.77796637E-01  1.73907996E-01  3.16923415E-02  2.14881013E+00
 -2.49813627E+00 -4.83128696E-03 -9.42037649E-04 -2.78876971E-03 -5.03784621E-03
  3.11480612E-03  2.76558254E-02 -9.12660692E-02  1.33467529E-01 -1.38183005E-02
 -3.79927012E-02 -3.74862547E-03 -5.34375581E-03  1.40793811E-03 -1.65266365E-02
  8.27435811E-03  1.08020502E-03  1.31317867E-02  2.30440774E-02  4.85480207E-02
  9.01970783E-03 -1.15772039E+00  8.74865662E+00  0.00000000E+00 -1.07003897E-01
  2.76884266E-02  0.00000000E+00 -9.17937069E-02 -2.82085112E-01  0.00000000E+00
  3.28367144E-01 -1.00692471E+00  8.40982883E-04  0.00000000E+00  7.59435435E-03
 -6.31530470E-03  0.00000000E+00  6.39618873E-03  0.00000000E+00 -1.14854916E-01
  2.50287825E-01  0.00000000E+00  6.36897954E-04  0.00000000E+00 -1.86570330E-02
 -1.14542615E-02  0.00000000E+00  0.00000000E+00 -1.01369364E-02  6.23982053E-03
  1.17476865E-02  8.93933189E-02 -5.52909880E-01 -1.26499169E+00 -2.45646759E-02
 -8.54702687E-02  1.25395298E-01  1.03974418E-01 -4.77796637E-01  1.73907996E-01
 -3.16923415E-02  2.14881013E+00 -2.49813627E+00 -4.83128696E-03  9.42037649E-04
 -2.78876971E-03 -5.03784621E-03 -3.11480612E-03  2.76558254E-02  9.12660692E-02
  1.33467529E-01 -1.38183005E-02  3.79927012E-02 -3.74862547E-03  5.34375581E-03
  1.40793811E-03 -1.65266365E-02 -8.27435811E-03 -1.08020502E-03  1.31317867E-02
  3.13040031E-02  4.28106726E-01 -2.32124303E+00  4.49548313E-03 -3.85179105E-02
  2.57248665E-02 -4.49978971E-03  2.18591167E-01  5.80697350E-01  1.43830591E-02
 -1.63705678E-02 -1.67760217E-03  4.23581585E-02  3.49867012E-01 -1.27698823E+00
  0.00000000E+00 -3.30230448E-03 -3.45954207E-02  3.13040031E-02  4.28106726E-01
 -2.32124303E+00 -4.49548313E-03 -3.85179105E-02  2.57248665E-02 -4.49978971E-03
  2.18591167E-01  5.80697350E-01 -1.43830591E-02 -1.63705678E-02 -1.67760217E-03
 -6.23982053E-03 -1.17476865E-02 -8.93933189E-02  5.52909880E-01  1.26499169E+00
 -2.45646759E-02 -8.54702687E-02 -1.25395298E-01  1.03974418E-01 -4.77796637E-01
 -1.73907996E-01 -3.16923415E-02  2.14881013E+00  2.49813627E+00  4.83128696E-03
  9.42037649E-04 -2.78876971E-03  5.03784621E-03  3.11480612E-03 -2.76558254E-02
  9.12660692E-02  1.33467529E-01  1.38183005E-02 -3.79927012E-02  3.74862547E-03
  5.34375581E-03  1.40793811E-03  1.65266365E-02  8.27435811E-03 -1.08020502E-03
  1.31317867E-02 -2.30440774E-02 -4.85480207E-02 -9.01970783E-03  1.15772039E+00
 -8.74865662E+00  0.00000000E+00 -1.07003897E-01 -2.76884266E-02  0.00000000E+00
 -9.17937069E-02  2.82085112E-01  0.00000000E+00  3.28367144E-01  1.00692471E+00
 -8.40982883E-04  0.00000000E+00  7.59435435E-03  6.31530470E-03  0.00000000E+00
 -6.39618873E-03  0.00000000E+00 -1.14854916E-01 -2.50287825E-01  0.00000000E+00
 -6.36897954E-04  0.00000000E+00 -1.86570330E-02  1.14542615E-02  0.00000000E+00
  0.00000000E+00 -1.01369364E-02 -6.23982053E-03 -1.17476865E-02 -8.93933189E-02
  5.52909880E-01  1.26499169E+00  2.45646759E-02 -8.54702687E-02 -1.25395298E-01
 -1.03974418E-01 -4.77796637E-01 -1.73907996E-01  3.16923415E-02  2.14881013E+00
  2.49813627E+00  4.83128696E-03 -9.42037649E-04 -2.78876971E-03  5.03784621E-03
 -3.11480612E-03 -2.76558254E-02 -9.12660692E-02  1.33467529E-01  1.38183005E-02
  3.79927012E-02  3.74862547E-03 -5.34375581E-03  1.40793811E-03  1.65266365E-02
 -8.27435811E-03  1.08020502E-03  1.31317867E-02  4.49978971E-03 -2.18591167E-01
 -5.80697350E-01 -1.43830591E-02 -1.63705678E-02  1.67760217E-03 -3.13040031E-02
 -4.28106726E-01  2.32124303E+00 -4.49548313E-03 -3.85179105E-02 -2.57248665E-02
 -4.23581585E-02 -3.49867012E-01  1.27698823E+00  0.00000000E+00 -3.30230448E-03
  3.45954207E-02 -3.13040031E-02 -4.28106726E-01  2.32124303E+00  4.49548313E-03
 -3.85179105E-02 -2.57248665E-02  4.49978971E-03 -2.18591167E-01 -5.80697350E-01
  1.43830591E-02 -1.63705678E-02  1.67760217E-03  5.07408993E-03  1.30723507E-02
 -5.53461355E-02 -4.44904925E-01  1.81361426E+00 -6.81249367E-02  0.00000000E+00
 -2.58153237E-02  4.31368883E-01  0.00000000E+00  1.32298617E-01  2.84993736E-01
  0.00000000E+00  3.43239165E-01 -2.71870303E-03 -6.11892915E-03  0.00000000E+00
 -5.53573438E-03  0.00000000E+00  7.90732561E-02  8.96517255E-02  0.00000000E+00
 -3.25974562E-01  0.00000000E+00 -7.28095636E-03 -4.95411809E-03  0.00000000E+00
 -2.08736778E-02  0.00000000E+00  9.14131694E-03  0.00000000E+00 -5.07408993E-03
 -1.30723507E-02  5.53461355E-02  4.44904925E-01 -1.81361426E+00 -6.81249367E-02
  0.00000000E+00  2.58153237E-02  4.31368883E-01  0.00000000E+00 -1.32298617E-01
  2.84993736E-01  0.00000000E+00 -3.43239165E-01  2.71870303E-03 -6.11892915E-03
  0.00000000E+00  5.53573438E-03  0.00000000E+00 -7.90732561E-02  8.96517255E-02
  0.00000000E+00  3.25974562E-01  0.00000000E+00  7.28095636E-03 -4.95411809E-03
  0.00000000E+00  2.08736778E-02  0.00000000E+00  9.14131694E-03  0.00000000E+00
 -1.23017483E-02 -2.25043578E-02 -1.59003004E-01  1.20807446E+00 -1.99911560E+00
 -1.26904724E-01  4.74175383E-03  1.02713644E-01 -5.31724452E-01 -2.38437114E-01
  1.85030581E-01  2.09583058E+00  5.58793941E-01 -1.91060566E+00  2.77515532E-03
  3.14083644E-03  1.23188433E-03 -6.40549775E-03 -4.04826216E-03 -9.75810224E-02
 -1.35471518E-01  4.99773537E-02 -2.83420155E-03 -1.63991626E-03 -4.74473577E-03
  3.43454485E-03 -4.44905458E-04  1.84009303E-02  1.08605635E-02 -1.97262881E-02
 -9.77687052E-04  0.00000000E+00  0.00000000E+00  0.00000000E+00  0.00000000E+00
  0.00000000E+00  4.52236263E-02  0.00000000E+00  0.00000000E+00 -5.15716277E-02
  0.00000000E+00  0.00000000E+00 -1.48319076E+00  0.00000000E+00  0.00000000E+00
  0.00000000E+00 -4.62449027E-03  0.00000000E+00  0.00000000E+00 -1.62297385E-03
  0.00000000E+00  8.82828392E-02  0.00000000E+00  0.00000000E+00 -2.06424747E-02
  0.00000000E+00  6.33180064E-03  0.00000000E+00  0.00000000E+00 -1.47778666E-04
 -2.13238545E-03  0.00000000E+00  1.23017483E-02  2.25043578E-02  1.59003004E-01
 -1.20807446E+00  1.99911560E+00 -1.26904724E-01 -4.74175383E-03 -1.02713644E-01
 -5.31724452E-01  2.38437114E-01 -1.85030581E-01  2.09583058E+00 -5.58793941E-01
  1.91060566E+00 -2.77515532E-03  3.14083644E-03 -1.23188433E-03  6.40549775E-03
 -4.04826216E-03  9.75810224E-02 -1.35471518E-01 -4.99773537E-02  2.83420155E-03
 -1.63991626E-03  4.74473577E-03  3.43454485E-03  4.44905458E-04 -1.84009303E-02
  1.08605635E-02 -1.97262881E-02  9.77687052E-04  8.65905085E-03 -1.07406879E-01
 -3.58535253E-01 -1.71494468E-02  1.45011426E-02 -2.62083849E-03 -4.32168426E-02
 -5.47909452E-01  2.78249863E+00 -5.18105003E-02  2.43142467E-03  2.22656375E-02
  0.00000000E+00  0.00000000E+00  0.00000000E+00  4.18472844E-03  0.00000000E+00
  0.00000000E+00 -8.65905085E-03  1.07406879E-01  3.58535253E-01 -1.71494468E-02
 -1.45011426E-02  2.62083849E-03  4.32168426E-02  5.47909452E-01 -2.78249863E+00
 -5.18105003E-02 -2.43142467E-03 -2.22656375E-02 -1.23017483E-02 -2.25043578E-02
 -1.59003004E-01  1.20807446E+00 -1.99911560E+00 -1.26904724E-01 -4.74175383E-03
  1.02713644E-01 -5.31724452E-01  2.38437114E-01  1.85030581E-01  2.09583058E+00
 -5.58793941E-01 -1.91060566E+00  2.77515532E-03  3.14083644E-03 -1.23188433E-03
 -6.40549775E-03  4.04826216E-03 -9.75810224E-02 -1.35471518E-01 -4.99773537E-02
 -2.83420155E-03  1.63991626E-03 -4.74473577E-03  3.43454485E-03  4.44905458E-04
  1.84009303E-02 -1.08605635E-02 -1.97262881E-02  9.77687052E-04  0.00000000E+00
  0.00000000E+00  0.00000000E+00  0.00000000E+00  0.00000000E+00  4.52236263E-02
  0.00000000E+00  0.00000000E+00 -5.15716277E-02  0.00000000E+00  0.00000000E+00
 -1.48319076E+00  0.00000000E+00  0.00000000E+00  0.00000000E+00 -4.62449027E-03
  0.00000000E+00  0.00000000E+00  1.62297385E-03  0.00000000E+00  8.82828392E-02
  0.00000000E+00  0.00000000E+00  2.06424747E-02  0.00000000E+00  6.33180064E-03
  0.00000000E+00  0.00000000E+00  1.47778666E-04 -2.13238545E-03  0.00000000E+00
  1.23017483E-02  2.25043578E-02  1.59003004E-01 -1.20807446E+00  1.99911560E+00
 -1.26904724E-01  4.74175383E-03 -1.02713644E-01 -5.31724452E-01 -2.38437114E-01
 -1.85030581E-01  2.09583058E+00  5.58793941E-01  1.91060566E+00 -2.77515532E-03
  3.14083644E-03  1.23188433E-03  6.40549775E-03  4.04826216E-03  9.75810224E-02
 -1.35471518E-01  4.99773537E-02  2.83420155E-03  1.63991626E-03  4.74473577E-03
  3.43454485E-03 -4.44905458E-04 -1.84009303E-02 -1.08605635E-02 -1.97262881E-02
 -9.77687052E-04 -4.32168426E-02 -5.47909452E-01  2.78249863E+00 -5.18105003E-02
 -2.43142467E-03  2.22656375E-02  8.65905085E-03 -1.07406879E-01 -3.58535253E-01
 -1.71494468E-02 -1.45011426E-02 -2.62083849E-03  0.00000000E+00  0.00000000E+00
  0.00000000E+00  4.18472844E-03  0.00000000E+00  0.00000000E+00 -8.65905085E-03
  1.07406879E-01  3.58535253E-01 -1.71494468E-02  1.45011426E-02  2.62083849E-03
  4.32168426E-02  5.47909452E-01 -2.78249863E+00 -5.18105003E-02  2.43142467E-03
 -2.22656375E-02 -1.69192246E-02 -3.66272298E-02  4.91968227E-02  3.27013875E-01
 -4.69191822E+00  8.17121130E-02  0.00000000E+00  8.36435483E-02  1.10879465E-01
  0.00000000E+00 -2.37402127E-02 -4.07092459E-01  0.00000000E+00 -1.09769546E+00
 -2.41597922E-03 -8.72954689E-03  0.00000000E+00 -5.80590839E-03  0.00000000E+00
 -9.01337634E-03 -2.67425027E-02  0.00000000E+00  5.62529872E-02  0.00000000E+00
 -2.22732179E-03  5.69705174E-03  0.00000000E+00  2.62414147E-03  0.00000000E+00
  2.15769737E-03  0.00000000E+00 -1.69192246E-02 -3.66272298E-02  4.91968227E-02
  3.27013875E-01 -4.69191822E+00 -8.17121130E-02  0.00000000E+00  8.36435483E-02
 -1.10879465E-01  0.00000000E+00 -2.37402127E-02  4.07092459E-01  0.00000000E+00
 -1.09769546E+00 -2.41597922E-03  8.72954689E-03  0.00000000E+00 -5.80590839E-03
  0.00000000E+00 -9.01337634E-03  2.67425027E-02  0.00000000E+00  5.62529872E-02
  0.00000000E+00 -2.22732179E-03 -5.69705174E-03  0.00000000E+00  2.62414147E-03
  0.00000000E+00 -2.15769737E-03  0.00000000E+00  3.07347292E-02  6.27277456E-02
  1.03180644E-01 -1.82751000E+00  7.44347518E+00  1.85644218E-02 -2.54561950E-03
  4.69804949E-02  1.01808400E-01 -1.43544483E-01  2.01663932E-02  6.96386977E-01
  2.30676122E-01 -3.31851703E-03  1.24522888E-03 -4.90748705E-03  3.81096423E-03
  3.28398677E-03  1.44810889E-03  4.51648300E-02  1.26755889E-02  1.05195618E-01
 -6.23185858E-02 -2.51041506E-02  6.15708574E-03 -3.78621115E-03  1.02779989E-04
 -1.59669871E-02  4.53305820E-03  7.93419109E-03  1.15681465E-02 -2.02346751E-02
 -4.05244752E-02 -1.02155092E-01  1.21674324E+00 -6.60968955E+00  0.00000000E+00
  4.45034054E-02  6.73921781E-02  0.00000000E+00  2.47777095E-01  3.04214670E-01
  0.00000000E+00 -1.91582360E+00 -6.76674769E-01 -3.25401006E-03  0.00000000E+00
 -5.27969971E-03 -3.92355725E-03  0.00000000E+00  9.14709220E-02  0.00000000E+00
  2.17123042E-02 -9.87047504E-03  0.00000000E+00  1.00638420E-02  0.00000000E+00
  1.60063291E-02 -1.48289175E-02  0.00000000E+00  0.00000000E+00  2.45438286E-03
  3.07347292E-02  6.27277456E-02  1.03180644E-01 -1.82751000E+00  7.44347518E+00
 -1.85644218E-02 -2.54561950E-03  4.69804949E-02 -1.01808400E-01 -1.43544483E-01
  2.01663932E-02 -6.96386977E-01  2.30676122E-01 -3.31851703E-03  1.24522888E-03
  4.90748705E-03  3.81096423E-03  3.28398677E-03 -1.44810889E-03  4.51648300E-02
 -1.26755889E-02  1.05195618E-01 -6.23185858E-02  2.51041506E-02  6.15708574E-03
  3.78621115E-03  1.02779989E-04 -1.59669871E-02 -4.53305820E-03 -7.93419109E-03
  1.15681465E-02  1.28377360E-02  8.81817849E-02 -1.72320841E+00  5.28386849E-03
 -2.28218381E-02  1.91181560E-03  4.37239311E-02  4.49883325E-01 -1.16258624E+00
  3.31769556E-02  8.72069384E-03 -1.16723788E-02 -4.34169502E-02 -3.77709451E-01
  2.63391202E+00  0.00000000E+00  2.17623549E-02  3.36754301E-02  1.28377360E-02
  8.81817849E-02 -1.72320841E+00 -5.28386849E-03 -2.28218381E-02  1.91181560E-03
  4.37239311E-02  4.49883325E-01 -1.16258624E+00 -3.31769556E-02  8.72069384E-03
 -1.16723788E-02  3.07347292E-02  6.27277456E-02  1.03180644E-01 -1.82751000E+00
  7.44347518E+00  1.85644218E-02  2.54561950E-03  4.69804949E-02  1.01808400E-01
  1.43544483E-01  2.01663932E-02  6.96386977E-01 -2.30676122E-01 -3.31851703E-03
  1.24522888E-03 -4.90748705E-03 -3.81096423E-03  3.28398677E-03 -1.44810889E-03
  4.51648300E-02  1.26755889E-02 -1.05195618E-01 -6.23185858E-02  2.51041506E-02
  6.15708574E-03 -3.78621115E-03 -1.02779989E-04 -1.59669871E-02 -4.53305820E-03
  7.93419109E-03 -1.15681465E-02 -2.02346751E-02 -4.05244752E-02 -1.02155092E-01
  1.21674324E+00 -6.60968955E+00  0.00000000E+00 -4.45034054E-02  6.73921781E-02
  0.00000000E+00 -2.47777095E-01  3.04214670E-01  0.00000000E+00  1.91582360E+00
 -6.76674769E-01 -3.25401006E-03  0.00000000E+00  5.27969971E-03 -3.92355725E-03
  0.00000000E+00  9.14709220E-02  0.00000000E+00 -2.17123042E-02 -9.87047504E-03
  0.00000000E+00  1.00638420E-02  0.00000000E+00 -1.60063291E-02 -1.48289175E-02
  0.00000000E+00  0.00000000E+00 -2.45438286E-03  3.07347292E-02  6.27277456E-02
  1.03180644E-01 -1.82751000E+00  7.44347518E+00 -1.85644218E-02  2.54561950E-03
  4.69804949E-02 -1.01808400E-01  1.43544483E-01  2.01663932E-02 -6.96386977E-01
 -2.30676122E-01 -3.31851703E-03  1.24522888E-03  4.90748705E-03 -3.81096423E-03
  3.28398677E-03  1.44810889E-03  4.51648300E-02 -1.26755889E-02 -1.05195618E-01
 -6.23185858E-02 -2.51041506E-02  6.15708574E-03  3.78621115E-03 -1.02779989E-04
 -1.59669871E-02  4.53305820E-03 -7.93419109E-03 -1.15681465E-02  4.37239311E-02
[truncated: 3,820,246 more chars]
