# Supplementary material for: Hyperpyramidalized alkenes with bond orders near 1.5 as synthetic building blocks
Source: Nat Chem. 2026 Jan 21;18(5):913–22. doi: 10.1038/s41557-025-02055-9 (PMC12859755; doi:10.1038/s41557-025-02055-9)
Supplement: Supplementary file 2 — Output files for reported computations. [file 41557_2025_2055_MOESM2_ESM.zip › Computation data/Compound 4/compound4.out]

 Entering Gaussian System, Link 0=/u/local/apps/gaussian/16_sse4/g16
 Initial command:
 /u/local/apps/gaussian/16_sse4/l1.exe "/work/9240372.1.pod_smp.q/Gau-11259.inp" -scrdir="/work/9240372.1.pod_smp.q/"
 Entering Link 1 = /u/local/apps/gaussian/16_sse4/l1.exe PID=     11260.
  
 Copyright (c) 1988,1990,1992,1993,1995,1998,2003,2009,2016,
            Gaussian, Inc.  All Rights Reserved.
  
 This is part of the Gaussian(R) 16 program.  It is based on
 the Gaussian(R) 09 system (copyright 2009, Gaussian, Inc.),
 the Gaussian(R) 03 system (copyright 2003, Gaussian, Inc.),
 the Gaussian(R) 98 system (copyright 1998, Gaussian, Inc.),
 the Gaussian(R) 94 system (copyright 1995, Gaussian, Inc.),
 the Gaussian 92(TM) system (copyright 1992, Gaussian, Inc.),
 the Gaussian 90(TM) system (copyright 1990, Gaussian, Inc.),
 the Gaussian 88(TM) system (copyright 1988, Gaussian, Inc.),
 the Gaussian 86(TM) system (copyright 1986, Carnegie Mellon
 University), and the Gaussian 82(TM) system (copyright 1983,
 Carnegie Mellon University). Gaussian is a federally registered
 trademark of Gaussian, Inc.
  
 This software contains proprietary and confidential information,
 including trade secrets, belonging to Gaussian, Inc.
  
 This software is provided under written license and may be
 used, copied, transmitted, or stored only in accord with that
 written license.
  
 The following legend is applicable only to US Government
 contracts under FAR:
  
                    RESTRICTED RIGHTS LEGEND
  
 Use, reproduction and disclosure by the US Government is
 subject to restrictions as set forth in subparagraphs (a)
 and (c) of the Commercial Computer Software - Restricted
 Rights clause in FAR 52.227-19.
  
 Gaussian, Inc.
 340 Quinnipiac St., Bldg. 40, Wallingford CT 06492
  
  
 ---------------------------------------------------------------
 Warning -- This program may not be used in any manner that
 competes with the business of Gaussian, Inc. or will provide
 assistance to any competitor of Gaussian, Inc.  The licensee
 of this program is prohibited from giving any competitor of
 Gaussian, Inc. access to this program.  By using this program,
 the user acknowledges that Gaussian, Inc. is engaged in the
 business of creating and licensing software in the field of
 computational chemistry and represents and warrants to the
 licensee that it is not a competitor of Gaussian, Inc. and that
 it will not use this program in any manner prohibited above.
 ---------------------------------------------------------------
  

 Cite this work as:
 Gaussian 16, Revision A.03,
 M. J. Frisch, G. W. Trucks, H. B. Schlegel, G. E. Scuseria, 
 M. A. Robb, J. R. Cheeseman, G. Scalmani, V. Barone, 
 G. A. Petersson, H. Nakatsuji, X. Li, M. Caricato, A. V. Marenich, 
 J. Bloino, B. G. Janesko, R. Gomperts, B. Mennucci, H. P. Hratchian, 
 J. V. Ortiz, A. F. Izmaylov, J. L. Sonnenberg, D. Williams-Young, 
 F. Ding, F. Lipparini, F. Egidi, J. Goings, B. Peng, A. Petrone, 
 T. Henderson, D. Ranasinghe, V. G. Zakrzewski, J. Gao, N. Rega, 
 G. Zheng, W. Liang, M. Hada, M. Ehara, K. Toyota, R. Fukuda, 
 J. Hasegawa, M. Ishida, T. Nakajima, Y. Honda, O. Kitao, H. Nakai, 
 T. Vreven, K. Throssell, J. A. Montgomery, Jr., J. E. Peralta, 
 F. Ogliaro, M. J. Bearpark, J. J. Heyd, E. N. Brothers, K. N. Kudin, 
 V. N. Staroverov, T. A. Keith, R. Kobayashi, J. Normand, 
 K. Raghavachari, A. P. Rendell, J. C. Burant, S. S. Iyengar, 
 J. Tomasi, M. Cossi, J. M. Millam, M. Klene, C. Adamo, R. Cammi, 
 J. W. Ochterski, R. L. Martin, K. Morokuma, O. Farkas, 
 J. B. Foresman, and D. J. Fox, Gaussian, Inc., Wallingford CT, 2016.
 
 ******************************************
 Gaussian 16:  ES64L-G16RevA.03 25-Dec-2016
                29-May-2025 
 ******************************************
 %nproc=8
 Will use up to    8 processors via shared memory.
 %mem=16GB
 %chk=compound4.chk
 ---------------------------------------------------------------
 # opt freq wb97xd geom=connectivity def2tzvp pop=(full,nboread)
 ---------------------------------------------------------------
 1/18=20,19=15,26=3,38=1,57=2/1,3;
 2/9=110,12=2,17=6,18=5,40=1/2;
 3/5=44,7=101,11=2,25=1,30=1,71=1,74=-58/1,2,3;
 4//1;
 5/5=2,38=5/2;
 6/7=3,28=1,40=2/1,7;
 7//1,2,3,16;
 1/18=20,19=15,26=3/3(2);
 2/9=110/2;
 99//99;
 2/9=110/2;
 3/5=44,7=101,11=2,25=1,30=1,71=1,74=-58/1,2,3;
 4/5=5,16=3,69=1/1;
 5/5=2,38=5/2;
 7//1,2,3,16;
 1/18=20,19=15,26=3/3(-5);
 2/9=110/2;
 6/7=3,19=2,28=1,40=2/1,7;
 99/9=1/99;
 -----
 M0001
 -----
 Symbolic Z-matrix:
 Charge =  0 Multiplicity = 1
 C                     0.68606   0.       -1.09076 
 C                    -0.68606   0.       -1.09076 
 C                    -1.14881   1.17933  -0.22947 
 C                     0.        0.8267    0.78295 
 C                     1.14881   1.17933  -0.22947 
 H                    -1.03678   2.18173  -0.64648 
 H                    -2.17136   1.06967   0.1392 
 H                     0.        1.2861    1.78129 
 H                     1.03678   2.18173  -0.64648 
 H                     2.17136   1.06967   0.1392 
 C                    -1.14881  -1.17933  -0.22947 
 C                     0.       -0.8267    0.78295 
 C                     1.14881  -1.17933  -0.22947 
 H                    -2.17136  -1.06967   0.1392 
 H                    -1.03678  -2.18173  -0.64648 
 H                     0.       -1.2861    1.78129 
 H                     1.03678  -2.18173  -0.64648 
 H                     2.17136  -1.06967   0.1392 
 

 GradGradGradGradGradGradGradGradGradGradGradGradGradGradGradGradGradGrad
 Berny optimization.
 Initialization pass.
                           ----------------------------
                           !    Initial Parameters    !
                           ! (Angstroms and Degrees)  !
 --------------------------                            --------------------------
 ! Name  Definition              Value          Derivative Info.                !
 --------------------------------------------------------------------------------
 ! R1    R(1,2)                  1.3721         estimate D2E/DX2                !
 ! R2    R(1,5)                  1.5319         estimate D2E/DX2                !
 ! R3    R(1,13)                 1.5319         estimate D2E/DX2                !
 ! R4    R(2,3)                  1.5319         estimate D2E/DX2                !
 ! R5    R(2,11)                 1.5319         estimate D2E/DX2                !
 ! R6    R(3,4)                  1.5713         estimate D2E/DX2                !
 ! R7    R(3,6)                  1.0914         estimate D2E/DX2                !
 ! R8    R(3,7)                  1.0925         estimate D2E/DX2                !
 ! R9    R(4,5)                  1.5713         estimate D2E/DX2                !
 ! R10   R(4,8)                  1.099          estimate D2E/DX2                !
 ! R11   R(4,12)                 1.6534         estimate D2E/DX2                !
 ! R12   R(5,9)                  1.0914         estimate D2E/DX2                !
 ! R13   R(5,10)                 1.0925         estimate D2E/DX2                !
 ! R14   R(11,12)                1.5713         estimate D2E/DX2                !
 ! R15   R(11,14)                1.0925         estimate D2E/DX2                !
 ! R16   R(11,15)                1.0914         estimate D2E/DX2                !
 ! R17   R(12,13)                1.5713         estimate D2E/DX2                !
 ! R18   R(12,16)                1.099          estimate D2E/DX2                !
 ! R19   R(13,17)                1.0914         estimate D2E/DX2                !
 ! R20   R(13,18)                1.0925         estimate D2E/DX2                !
 ! A1    A(2,1,5)              107.5822         estimate D2E/DX2                !
 ! A2    A(2,1,13)             107.5822         estimate D2E/DX2                !
 ! A3    A(5,1,13)             100.6787         estimate D2E/DX2                !
 ! A4    A(1,2,3)              107.5822         estimate D2E/DX2                !
 ! A5    A(1,2,11)             107.5822         estimate D2E/DX2                !
 ! A6    A(3,2,11)             100.6787         estimate D2E/DX2                !
 ! A7    A(2,3,4)               88.2025         estimate D2E/DX2                !
 ! A8    A(2,3,6)              117.465          estimate D2E/DX2                !
 ! A9    A(2,3,7)              113.2773         estimate D2E/DX2                !
 ! A10   A(4,3,6)              112.1623         estimate D2E/DX2                !
 ! A11   A(4,3,7)              116.3812         estimate D2E/DX2                !
 ! A12   A(6,3,7)              108.494          estimate D2E/DX2                !
 ! A13   A(3,4,5)               93.958          estimate D2E/DX2                !
 ! A14   A(3,4,8)              119.4385         estimate D2E/DX2                !
 ! A15   A(3,4,12)             102.9687         estimate D2E/DX2                !
 ! A16   A(5,4,8)              119.4385         estimate D2E/DX2                !
 ! A17   A(5,4,12)             102.9687         estimate D2E/DX2                !
 ! A18   A(8,4,12)             114.7106         estimate D2E/DX2                !
 ! A19   A(1,5,4)               88.2025         estimate D2E/DX2                !
 ! A20   A(1,5,9)              117.465          estimate D2E/DX2                !
 ! A21   A(1,5,10)             113.2773         estimate D2E/DX2                !
 ! A22   A(4,5,9)              112.1623         estimate D2E/DX2                !
 ! A23   A(4,5,10)             116.3812         estimate D2E/DX2                !
 ! A24   A(9,5,10)             108.494          estimate D2E/DX2                !
 ! A25   A(2,11,12)             88.2025         estimate D2E/DX2                !
 ! A26   A(2,11,14)            113.2773         estimate D2E/DX2                !
 ! A27   A(2,11,15)            117.465          estimate D2E/DX2                !
 ! A28   A(12,11,14)           116.3812         estimate D2E/DX2                !
 ! A29   A(12,11,15)           112.1623         estimate D2E/DX2                !
 ! A30   A(14,11,15)           108.494          estimate D2E/DX2                !
 ! A31   A(4,12,11)            102.9687         estimate D2E/DX2                !
 ! A32   A(4,12,13)            102.9687         estimate D2E/DX2                !
 ! A33   A(4,12,16)            114.7106         estimate D2E/DX2                !
 ! A34   A(11,12,13)            93.958          estimate D2E/DX2                !
 ! A35   A(11,12,16)           119.4385         estimate D2E/DX2                !
 ! A36   A(13,12,16)           119.4385         estimate D2E/DX2                !
 ! A37   A(1,13,12)             88.2025         estimate D2E/DX2                !
 ! A38   A(1,13,17)            117.465          estimate D2E/DX2                !
 ! A39   A(1,13,18)            113.2773         estimate D2E/DX2                !
 ! A40   A(12,13,17)           112.1623         estimate D2E/DX2                !
 ! A41   A(12,13,18)           116.3812         estimate D2E/DX2                !
 ! A42   A(17,13,18)           108.494          estimate D2E/DX2                !
 ! D1    D(5,1,2,3)              0.0            estimate D2E/DX2                !
 ! D2    D(5,1,2,11)          -107.7171         estimate D2E/DX2                !
 ! D3    D(13,1,2,3)           107.7171         estimate D2E/DX2                !
 ! D4    D(13,1,2,11)            0.0            estimate D2E/DX2                !
 ! D5    D(2,1,5,4)             40.7676         estimate D2E/DX2                !
 ! D6    D(2,1,5,9)            -73.3773         estimate D2E/DX2                !
 ! D7    D(2,1,5,10)           158.8313         estimate D2E/DX2                !
 ! D8    D(13,1,5,4)           -71.7032         estimate D2E/DX2                !
 ! D9    D(13,1,5,9)           174.1518         estimate D2E/DX2                !
 ! D10   D(13,1,5,10)           46.3604         estimate D2E/DX2                !
 ! D11   D(2,1,13,12)          -40.7676         estimate D2E/DX2                !
 ! D12   D(2,1,13,17)           73.3773         estimate D2E/DX2                !
 ! D13   D(2,1,13,18)         -158.8313         estimate D2E/DX2                !
 ! D14   D(5,1,13,12)           71.7032         estimate D2E/DX2                !
 ! D15   D(5,1,13,17)         -174.1518         estimate D2E/DX2                !
 ! D16   D(5,1,13,18)          -46.3604         estimate D2E/DX2                !
 ! D17   D(1,2,3,4)            -40.7676         estimate D2E/DX2                !
 ! D18   D(1,2,3,6)             73.3773         estimate D2E/DX2                !
 ! D19   D(1,2,3,7)           -158.8313         estimate D2E/DX2                !
 ! D20   D(11,2,3,4)            71.7032         estimate D2E/DX2                !
 ! D21   D(11,2,3,6)          -174.1518         estimate D2E/DX2                !
 ! D22   D(11,2,3,7)           -46.3604         estimate D2E/DX2                !
 ! D23   D(1,2,11,12)           40.7676         estimate D2E/DX2                !
 ! D24   D(1,2,11,14)          158.8313         estimate D2E/DX2                !
 ! D25   D(1,2,11,15)          -73.3773         estimate D2E/DX2                !
 ! D26   D(3,2,11,12)          -71.7032         estimate D2E/DX2                !
 ! D27   D(3,2,11,14)           46.3604         estimate D2E/DX2                !
 ! D28   D(3,2,11,15)          174.1518         estimate D2E/DX2                !
 ! D29   D(2,3,4,5)             65.8367         estimate D2E/DX2                !
 ! D30   D(2,3,4,8)           -166.9522         estimate D2E/DX2                !
 ! D31   D(2,3,4,12)           -38.4501         estimate D2E/DX2                !
 ! D32   D(6,3,4,5)            -53.206          estimate D2E/DX2                !
 ! D33   D(6,3,4,8)             74.0051         estimate D2E/DX2                !
 ! D34   D(6,3,4,12)          -157.4928         estimate D2E/DX2                !
 ! D35   D(7,3,4,5)           -178.9637         estimate D2E/DX2                !
 ! D36   D(7,3,4,8)            -51.7526         estimate D2E/DX2                !
 ! D37   D(7,3,4,12)            76.7494         estimate D2E/DX2                !
 ! D38   D(3,4,5,1)            -65.8367         estimate D2E/DX2                !
 ! D39   D(3,4,5,9)             53.206          estimate D2E/DX2                !
 ! D40   D(3,4,5,10)           178.9637         estimate D2E/DX2                !
 ! D41   D(8,4,5,1)            166.9522         estimate D2E/DX2                !
 ! D42   D(8,4,5,9)            -74.0051         estimate D2E/DX2                !
 ! D43   D(8,4,5,10)            51.7526         estimate D2E/DX2                !
 ! D44   D(12,4,5,1)            38.4501         estimate D2E/DX2                !
 ! D45   D(12,4,5,9)           157.4928         estimate D2E/DX2                !
 ! D46   D(12,4,5,10)          -76.7494         estimate D2E/DX2                !
 ! D47   D(3,4,12,11)            0.0            estimate D2E/DX2                !
 ! D48   D(3,4,12,13)           97.2223         estimate D2E/DX2                !
 ! D49   D(3,4,12,16)         -131.3888         estimate D2E/DX2                !
 ! D50   D(5,4,12,11)          -97.2223         estimate D2E/DX2                !
 ! D51   D(5,4,12,13)            0.0            estimate D2E/DX2                !
 ! D52   D(5,4,12,16)          131.3888         estimate D2E/DX2                !
 ! D53   D(8,4,12,11)          131.3888         estimate D2E/DX2                !
 ! D54   D(8,4,12,13)         -131.3888         estimate D2E/DX2                !
 ! D55   D(8,4,12,16)            0.0            estimate D2E/DX2                !
 ! D56   D(2,11,12,4)           38.4501         estimate D2E/DX2                !
 ! D57   D(2,11,12,13)         -65.8367         estimate D2E/DX2                !
 ! D58   D(2,11,12,16)         166.9522         estimate D2E/DX2                !
 ! D59   D(14,11,12,4)         -76.7494         estimate D2E/DX2                !
 ! D60   D(14,11,12,13)        178.9637         estimate D2E/DX2                !
 ! D61   D(14,11,12,16)         51.7526         estimate D2E/DX2                !
 ! D62   D(15,11,12,4)         157.4928         estimate D2E/DX2                !
 ! D63   D(15,11,12,13)         53.206          estimate D2E/DX2                !
 ! D64   D(15,11,12,16)        -74.0051         estimate D2E/DX2                !
 ! D65   D(4,12,13,1)          -38.4501         estimate D2E/DX2                !
 ! D66   D(4,12,13,17)        -157.4928         estimate D2E/DX2                !
 ! D67   D(4,12,13,18)          76.7494         estimate D2E/DX2                !
 ! D68   D(11,12,13,1)          65.8367         estimate D2E/DX2                !
 ! D69   D(11,12,13,17)        -53.206          estimate D2E/DX2                !
 ! D70   D(11,12,13,18)       -178.9637         estimate D2E/DX2                !
 ! D71   D(16,12,13,1)        -166.9522         estimate D2E/DX2                !
 ! D72   D(16,12,13,17)         74.0051         estimate D2E/DX2                !
 ! D73   D(16,12,13,18)        -51.7526         estimate D2E/DX2                !
 --------------------------------------------------------------------------------
 Trust Radius=3.00D-01 FncErr=1.00D-07 GrdErr=1.00D-06 EigMax=2.50D+02 EigMin=1.00D-04
 Number of steps in this run=    108 maximum allowed number of steps=    108.
 GradGradGradGradGradGradGradGradGradGradGradGradGradGradGradGradGradGrad

                          Input orientation:                          
 ---------------------------------------------------------------------
 Center     Atomic      Atomic             Coordinates (Angstroms)
 Number     Number       Type             X           Y           Z
 ---------------------------------------------------------------------
      1          6           0        0.686059    0.000000   -1.090758
      2          6           0       -0.686059    0.000000   -1.090758
      3          6           0       -1.148813    1.179335   -0.229465
      4          6           0        0.000000    0.826698    0.782953
      5          6           0        1.148813    1.179335   -0.229465
      6          1           0       -1.036776    2.181732   -0.646480
      7          1           0       -2.171361    1.069666    0.139205
      8          1           0        0.000000    1.286103    1.781286
      9          1           0        1.036776    2.181732   -0.646480
     10          1           0        2.171361    1.069666    0.139205
     11          6           0       -1.148813   -1.179335   -0.229465
     12          6           0        0.000000   -0.826698    0.782953
     13          6           0        1.148813   -1.179335   -0.229465
     14          1           0       -2.171361   -1.069666    0.139205
     15          1           0       -1.036776   -2.181732   -0.646480
     16          1           0        0.000000   -1.286103    1.781286
     17          1           0        1.036776   -2.181732   -0.646480
     18          1           0        2.171361   -1.069666    0.139205
 ---------------------------------------------------------------------
                    Distance matrix (angstroms):
                    1          2          3          4          5
     1  C    0.000000
     2  C    1.372118   0.000000
     3  C    2.345083   1.531926   0.000000
     4  C    2.159837   2.159837   1.571342   0.000000
     5  C    1.531926   2.345083   2.297627   1.571342   0.000000
     6  H    2.815226   2.253961   1.091445   2.225826   2.440390
     7  H    3.289657   2.205247   1.092496   2.277774   3.342380
     8  H    3.220772   3.220772   2.318252   1.098964   2.318252
     9  H    2.253961   2.815226   2.440390   2.225826   1.091445
    10  H    2.205247   3.289657   3.342380   2.277774   1.092496
    11  C    2.345083   1.531926   2.358670   2.523674   3.292782
    12  C    2.159837   2.159837   2.523674   1.653395   2.523674
    13  C    1.531926   2.345083   3.292782   2.523674   2.358670
    14  H    3.289657   2.205247   2.497904   2.953881   4.027093
    15  H    2.815226   2.253961   3.388690   3.488385   4.030815
    16  H    3.220772   3.220772   3.382495   2.336792   3.382495
    17  H    2.253961   2.815226   4.030815   3.488385   3.388690
    18  H    2.205247   3.289657   4.027093   2.953881   2.497904
                    6          7          8          9         10
     6  H    0.000000
     7  H    1.772363   0.000000
     8  H    2.787670   2.730949   0.000000
     9  H    2.073553   3.485130   2.787670   0.000000
    10  H    3.485130   4.342722   2.730949   1.772363   0.000000
    11  C    3.388690   2.497904   3.382495   4.030815   4.027093
    12  C    3.488385   2.953881   2.336792   3.488385   2.953881
    13  C    4.030815   4.027093   3.382495   3.388690   2.497904
    14  H    3.532162   2.139333   3.600123   4.634764   4.841072
    15  H    4.363463   3.532162   4.358306   4.831090   4.634764
    16  H    4.358306   3.600123   2.572206   4.358306   3.600123
    17  H    4.831090   4.634764   4.358306   4.363463   3.532162
    18  H    4.634764   4.841072   3.600123   3.532162   2.139333
                   11         12         13         14         15
    11  C    0.000000
    12  C    1.571342   0.000000
    13  C    2.297627   1.571342   0.000000
    14  H    1.092496   2.277774   3.342380   0.000000
    15  H    1.091445   2.225826   2.440390   1.772363   0.000000
    16  H    2.318252   1.098964   2.318252   2.730949   2.787670
    17  H    2.440390   2.225826   1.091445   3.485130   2.073553
    18  H    3.342380   2.277774   1.092496   4.342722   3.485130
                   16         17         18
    16  H    0.000000
    17  H    2.787670   0.000000
    18  H    2.730949   1.772363   0.000000
 Stoichiometry    C8H10
 Framework group  C2V[SGV(C2H2),SGV'(C2),X(C4H8)]
 Deg. of freedom    14
 Full point group                 C2V     NOp   4
 Largest Abelian subgroup         C2V     NOp   4
 Largest concise Abelian subgroup C2V     NOp   4
                         Standard orientation:                         
 ---------------------------------------------------------------------
 Center     Atomic      Atomic             Coordinates (Angstroms)
 Number     Number       Type             X           Y           Z
 ---------------------------------------------------------------------
      1          6           0        0.686059   -0.000000   -0.958562
      2          6           0       -0.686059    0.000000   -0.958562
      3          6           0       -1.148813    1.179335   -0.097269
      4          6           0        0.000000    0.826698    0.915149
      5          6           0        1.148813    1.179335   -0.097269
      6          1           0       -1.036776    2.181732   -0.514284
      7          1           0       -2.171361    1.069666    0.271401
      8          1           0        0.000000    1.286103    1.913482
      9          1           0        1.036776    2.181732   -0.514284
     10          1           0        2.171361    1.069666    0.271401
     11          6           0       -1.148813   -1.179335   -0.097269
     12          6           0       -0.000000   -0.826698    0.915149
     13          6           0        1.148813   -1.179335   -0.097269
     14          1           0       -2.171361   -1.069666    0.271401
     15          1           0       -1.036776   -2.181732   -0.514284
     16          1           0       -0.000000   -1.286103    1.913482
     17          1           0        1.036776   -2.181732   -0.514284
     18          1           0        2.171361   -1.069666    0.271401
 ---------------------------------------------------------------------
 Rotational constants (GHZ):           3.3859135           3.1278984           2.4264065
 Standard basis: def2TZVP (5D, 7F)
 There are   103 symmetry adapted cartesian basis functions of A1  symmetry.
 There are    71 symmetry adapted cartesian basis functions of A2  symmetry.
 There are    85 symmetry adapted cartesian basis functions of B1  symmetry.
 There are    89 symmetry adapted cartesian basis functions of B2  symmetry.
 There are    90 symmetry adapted basis functions of A1  symmetry.
 There are    64 symmetry adapted basis functions of A2  symmetry.
 There are    75 symmetry adapted basis functions of B1  symmetry.
 There are    79 symmetry adapted basis functions of B2  symmetry.
   308 basis functions,   488 primitive gaussians,   348 cartesian basis functions
    29 alpha electrons       29 beta electrons
       nuclear repulsion energy       381.5816701167 Hartrees.
 NAtoms=   18 NActive=   18 NUniq=    6 SFac= 4.00D+00 NAtFMM=   60 NAOKFM=F Big=F
 Integral buffers will be    131072 words long.
 Raffenetti 2 integral format.
 Two-electron integral symmetry is turned on.
 Nuclear repulsion after empirical dispersion term =      381.5706750284 Hartrees.
 One-electron integrals computed using PRISM.
   4 Symmetry operations used in ECPInt.
 ECPInt:  NShTT=    8256 NPrTT=   24516 LenC2=    8218 LenP2D=   20471.
 LDataN:  DoStor=T MaxTD1= 6 Len=  172
 NBasis=   308 RedAO= T EigKep=  2.42D-05  NBF=    90    64    75    79
 NBsUse=   308 1.00D-06 EigRej= -1.00D+00 NBFU=    90    64    75    79
 ExpMin= 9.52D-02 ExpMax= 1.36D+04 ExpMxC= 4.63D+02 IAcc=3 IRadAn=         5 AccDes= 0.00D+00
 Harris functional with IExCor= 4639 and IRadAn=       5 diagonalized for initial guess.
 HarFok:  IExCor= 4639 AccDes= 0.00D+00 IRadAn=         5 IDoV= 1 UseB2=F ITyADJ=14
 ICtDFT=  3500011 ScaDFX=  1.000000  1.000000  1.000000  1.000000
 FoFCou: FMM=F IPFlag=           0 FMFlag=      100000 FMFlg1=           0
         NFxFlg=           0 DoJE=T BraDBF=F KetDBF=T FulRan=T
         wScrn=  0.000000 ICntrl=       500 IOpCl=  0 I1Cent=   200000004 NGrid=           0
         NMat0=    1 NMatS0=      1 NMatT0=    0 NMatD0=    1 NMtDS0=    0 NMtDT0=    0
 Petite list used in FoFCou.
 Initial guess orbital symmetries:
       Occupied  (A2) (B2) (B1) (A1) (A1) (B1) (A1) (B2) (A1) (B2)
                 (B1) (A1) (A2) (A1) (B2) (A1) (B1) (B2) (A1) (B1)
                 (B2) (B1) (A2) (A1) (B2) (A2) (A1) (A2) (A1)
       Virtual   (B1) (A1) (A1) (B2) (B1) (B2) (A1) (A1) (B1) (A2)
                 (B2) (A1) (B2) (B1) (B1) (B2) (A2) (A1) (A2) (B2)
                 (B1) (B2) (A2) (A1) (B1) (A1) (B1) (B2) (A2) (A1)
                 (A1) (A2) (A1) (B2) (B1) (A1) (B2) (B1) (A1) (B2)
                 (A2) (A1) (B1) (B2) (A1) (B2) (A2) (B1) (B2) (A2)
                 (A2) (B1) (A1) (B1) (A1) (B1) (B2) (B2) (A2) (B1)
                 (A1) (A2) (A1) (B2) (B1) (A1) (A2) (B2) (B1) (B2)
                 (B1) (B2) (A1) (A1) (A2) (A1) (A2) (A1) (B1) (B2)
                 (A1) (A1) (B1) (A1) (B2) (A2) (B1) (B2) (A1) (B2)
                 (A2) (B2) (A2) (B1) (A1) (A2) (B1) (B2) (B1) (B2)
                 (B1) (A2) (A1) (B1) (B2) (A1) (A1) (A2) (A1) (A2)
                 (B2) (B1) (B2) (A2) (B1) (A1) (A1) (B2) (B1) (A2)
                 (B1) (A1) (A2) (B1) (A1) (B2) (B2) (A1) (B2) (B1)
                 (A1) (A1) (A2) (B1) (A2) (B2) (B2) (B1) (A1) (A2)
                 (B1) (A1) (A1) (A2) (B2) (A1) (B2) (A2) (A1) (B2)
                 (B1) (A1) (A2) (B1) (B2) (B2) (A2) (B1) (A1) (B2)
                 (A1) (A2) (B2) (B1) (A1) (B1) (A2) (A1) (B2) (B1)
                 (A1) (A2) (A1) (B1) (A2) (B2) (B1) (B2) (A1) (A1)
                 (B2) (B1) (A2) (A1) (B2) (B1) (A2) (A2) (B2) (B1)
                 (A1) (A2) (B1) (A1) (B2) (B1) (A1) (B2) (B2) (B1)
                 (A2) (B1) (A1) (A2) (B2) (A1) (A2) (B1) (B2) (A1)
                 (B2) (B1) (A1) (A2) (B1) (A2) (A1) (A2) (B2) (A1)
                 (B2) (B1) (A1) (B2) (A2) (B2) (B1) (A2) (A1) (B1)
                 (B2) (B1) (A1) (A1) (B1) (B2) (A1) (A2) (B2) (A1)
                 (A1) (A2) (B1) (A2) (B2) (B1) (A1) (B2) (A2) (B2)
                 (A2) (B2) (B1) (A1) (A2) (B1) (A1) (B2) (B1) (A2)
                 (A2) (A1) (B2) (A1) (B1) (B2) (A2) (B1) (A2) (B2)
                 (B1) (A1) (A1) (B1) (B2) (A1) (B2) (A2) (B1)
 The electronic state of the initial guess is 1-A1.
 Requested convergence on RMS density matrix=1.00D-08 within 128 cycles.
 Requested convergence on MAX density matrix=1.00D-06.
 Requested convergence on             energy=1.00D-06.
 No special actions if energy rises.
 Integral accuracy reduced to 1.0D-05 until final iterations.
 Initial convergence to 1.0D-05 achieved.  Increase integral accuracy.
 SCF Done:  E(RwB97XD) =  -310.698511432     A.U. after   14 cycles
            NFock= 14  Conv=0.60D-08     -V/T= 2.0058

 **********************************************************************

            Population analysis using the SCF density.

 **********************************************************************

 Orbital symmetries:
       Occupied  (A1) (B2) (A1) (B1) (A2) (B2) (B1) (A1) (A1) (B2)
                 (B1) (A1) (A2) (A1) (B2) (A1) (B1) (A1) (B2) (B1)
                 (B2) (B1) (A2) (A1) (B2) (A1) (A2) (A2) (A1)
       Virtual   (B1) (A1) (A1) (B2) (B1) (A1) (B2) (A1) (B1) (A2)
                 (B2) (A1) (B1) (B2) (B1) (A2) (B2) (A1) (B2) (A2)
                 (B1) (B2) (A2) (A1) (B1) (A1) (B1) (B2) (A2) (A1)
                 (A1) (A2) (A1) (B1) (A1) (B2) (B2) (B1) (A1) (B2)
                 (A2) (A1) (B2) (B1) (A1) (B2) (A2) (B2) (B1) (A2)
                 (A2) (B1) (A1) (B1) (A1) (B1) (B2) (B2) (A2) (B1)
                 (A1) (A2) (A1) (B2) (B1) (A1) (B2) (A2) (B1) (B2)
                 (B1) (B2) (A1) (A1) (A2) (A1) (A2) (B1) (A1) (B2)
                 (A1) (A1) (B1) (A1) (B2) (A2) (B1) (B2) (A1) (B2)
                 (A2) (B2) (A2) (B1) (A1) (A2) (B1) (B2) (B1) (B2)
                 (B1) (A2) (A1) (B1) (B2) (A1) (A1) (A2) (A1) (A2)
                 (B2) (B1) (A2) (B2) (B1) (A1) (B2) (A1) (B1) (A2)
                 (B1) (A1) (B1) (A2) (A1) (B2) (B2) (A1) (B1) (B2)
                 (A1) (A1) (A2) (B1) (A2) (B2) (B2) (B1) (A1) (A2)
                 (B1) (A1) (A2) (A1) (B2) (B2) (A1) (A2) (A1) (B2)
                 (B1) (A1) (A2) (B1) (B2) (B2) (A2) (B1) (A1) (B2)
                 (A2) (A1) (B2) (B1) (A1) (B1) (A2) (A1) (B2) (B1)
                 (A1) (A2) (B1) (A1) (A2) (B2) (B1) (B2) (A1) (A1)
                 (B2) (B1) (A1) (A2) (B2) (B1) (A2) (A2) (B2) (B1)
                 (A1) (A2) (B1) (B2) (A1) (B1) (A1) (B2) (B2) (B1)
                 (A2) (B1) (A1) (A2) (B2) (A1) (A2) (B1) (B2) (A1)
                 (B2) (B1) (A1) (A2) (B1) (A1) (A2) (B2) (A2) (A1)
                 (B2) (B1) (A1) (B2) (A2) (B2) (B1) (A2) (A1) (B1)
                 (B2) (B1) (A1) (A1) (B1) (B2) (A1) (A2) (B2) (A1)
                 (A1) (A2) (B1) (A2) (B2) (B1) (A1) (B2) (A2) (B2)
                 (A2) (B2) (B1) (A1) (A2) (B1) (A1) (B2) (B1) (A2)
                 (A2) (A1) (B2) (A1) (B1) (B2) (A2) (B1) (A2) (B2)
                 (B1) (A1) (A1) (B1) (B2) (A1) (B2) (A2) (B1)
 The electronic state is 1-A1.
 Alpha  occ. eigenvalues --  -10.31019 -10.31008 -10.29296 -10.29225 -10.28867
 Alpha  occ. eigenvalues --  -10.28865 -10.28864 -10.28862  -1.02704  -0.86187
 Alpha  occ. eigenvalues --   -0.84187  -0.78843  -0.73772  -0.69556  -0.63278
 Alpha  occ. eigenvalues --   -0.59401  -0.56942  -0.55917  -0.55094  -0.50815
 Alpha  occ. eigenvalues --   -0.46746  -0.44628  -0.44293  -0.42118  -0.41835
 Alpha  occ. eigenvalues --   -0.40264  -0.39865  -0.36332  -0.28865
 Alpha virt. eigenvalues --    0.00879   0.12066   0.13609   0.14250   0.14579
 Alpha virt. eigenvalues --    0.15410   0.15570   0.18495   0.18996   0.19400
 Alpha virt. eigenvalues --    0.20715   0.20818   0.22376   0.22413   0.24490
 Alpha virt. eigenvalues --    0.25062   0.25480   0.28556   0.29677   0.30481
 Alpha virt. eigenvalues --    0.30822   0.31821   0.32292   0.32612   0.34732
 Alpha virt. eigenvalues --    0.35079   0.37639   0.40524   0.41809   0.41871
 Alpha virt. eigenvalues --    0.43307   0.44028   0.45270   0.47215   0.47530
 Alpha virt. eigenvalues --    0.47608   0.48299   0.48720   0.49229   0.50265
 Alpha virt. eigenvalues --    0.51259   0.52067   0.52365   0.52463   0.53375
 Alpha virt. eigenvalues --    0.53634   0.54623   0.57529   0.57571   0.58084
 Alpha virt. eigenvalues --    0.59017   0.60272   0.62154   0.63195   0.68456
 Alpha virt. eigenvalues --    0.69858   0.72177   0.73271   0.75017   0.79296
 Alpha virt. eigenvalues --    0.80785   0.81111   0.83369   0.83753   0.87549
 Alpha virt. eigenvalues --    0.92546   0.93481   0.93894   0.96003   0.96825
 Alpha virt. eigenvalues --    0.98343   0.99786   0.99900   1.02514   1.03675
 Alpha virt. eigenvalues --    1.06188   1.09638   1.10877   1.10889   1.15806
 Alpha virt. eigenvalues --    1.16099   1.18144   1.20290   1.21110   1.23442
 Alpha virt. eigenvalues --    1.24915   1.26262   1.27754   1.28485   1.28722
 Alpha virt. eigenvalues --    1.31837   1.33281   1.33818   1.34627   1.35751
 Alpha virt. eigenvalues --    1.37111   1.39477   1.39843   1.40463   1.42209
 Alpha virt. eigenvalues --    1.48395   1.49161   1.56197   1.60375   1.60927
 Alpha virt. eigenvalues --    1.61768   1.66421   1.67230   1.69552   1.71752
 Alpha virt. eigenvalues --    1.72679   1.74004   1.74873   1.75144   1.77941
 Alpha virt. eigenvalues --    1.85020   1.88378   1.88627   1.88671   1.92288
 Alpha virt. eigenvalues --    1.95062   1.95442   1.99945   1.99992   2.00568
 Alpha virt. eigenvalues --    2.04412   2.05324   2.06659   2.09071   2.09108
 Alpha virt. eigenvalues --    2.13305   2.19868   2.21819   2.22965   2.23283
 Alpha virt. eigenvalues --    2.28246   2.31829   2.31995   2.33564   2.36503
 Alpha virt. eigenvalues --    2.37457   2.38034   2.42798   2.43411   2.45593
 Alpha virt. eigenvalues --    2.46309   2.46440   2.50522   2.53435   2.54487
 Alpha virt. eigenvalues --    2.56316   2.57865   2.58387   2.60648   2.61233
 Alpha virt. eigenvalues --    2.64320   2.67888   2.69278   2.70188   2.72663
 Alpha virt. eigenvalues --    2.74612   2.74836   2.74912   2.75255   2.78938
 Alpha virt. eigenvalues --    2.81076   2.81643   2.82417   2.86857   2.87024
 Alpha virt. eigenvalues --    2.88730   2.91800   2.93732   2.93747   2.94161
 Alpha virt. eigenvalues --    2.95958   2.99991   3.02918   3.05040   3.10091
 Alpha virt. eigenvalues --    3.11292   3.12318   3.13955   3.14129   3.15468
 Alpha virt. eigenvalues --    3.16916   3.17419   3.19099   3.22258   3.22899
 Alpha virt. eigenvalues --    3.24240   3.25405   3.27270   3.27604   3.27795
 Alpha virt. eigenvalues --    3.32872   3.33360   3.37526   3.40540   3.42284
 Alpha virt. eigenvalues --    3.43182   3.44083   3.46106   3.47425   3.48745
 Alpha virt. eigenvalues --    3.49391   3.58027   3.58417   3.60360   3.60606
 Alpha virt. eigenvalues --    3.65672   3.65677   3.68166   3.70872   3.72492
 Alpha virt. eigenvalues --    3.73144   3.73951   3.78248   3.78736   3.84258
 Alpha virt. eigenvalues --    3.86592   3.87959   3.88601   3.88859   3.90253
 Alpha virt. eigenvalues --    3.94362   3.96404   3.97332   3.98641   4.08096
 Alpha virt. eigenvalues --    4.08972   4.10616   4.12517   4.16366   4.18012
 Alpha virt. eigenvalues --    4.19277   4.23982   4.25236   4.26701   4.29088
 Alpha virt. eigenvalues --    4.30190   4.30281   4.31821   4.34762   4.39887
 Alpha virt. eigenvalues --    4.40839   4.44453   4.45223   4.51151   4.53390
 Alpha virt. eigenvalues --    4.54396   4.56198   4.57194   4.59885   4.63120
 Alpha virt. eigenvalues --    4.66088   4.66109   4.67849   4.71245   4.80126
 Alpha virt. eigenvalues --    4.90278   4.95207   4.96188   4.97472   4.99136
 Alpha virt. eigenvalues --    5.02547   5.11168   5.18470   5.20967   5.24568
 Alpha virt. eigenvalues --    5.34702  22.38257  22.60962  22.65212  22.65660
 Alpha virt. eigenvalues --   22.74026  22.74980  22.82658  22.92650
     Molecular Orbital Coefficients:
                           1         2         3         4         5
                        (A1)--O   (B2)--O   (A1)--O   (B1)--O   (A2)--O
     Eigenvalues --   -10.31019 -10.31008 -10.29296 -10.29225 -10.28867
   1 1   C  1S         -0.00002   0.00000   0.33019   0.33016   0.00000
   2        2S          0.00000   0.00000   0.42988   0.42966   0.00000
   3        3S          0.00026   0.00000   0.03036   0.02895   0.00000
   4        4S         -0.00854   0.00000  -0.03755  -0.03014   0.00000
   5        5S          0.01666   0.00000   0.05688   0.13465   0.00000
   6        6PX         0.00005   0.00000  -0.00051  -0.00002   0.00000
   7        6PY         0.00000  -0.00020   0.00000   0.00000  -0.00019
   8        6PZ        -0.00033   0.00000   0.00077   0.00063   0.00000
   9        7PX        -0.00001   0.00000   0.00043  -0.00651   0.00000
  10        7PY         0.00000   0.00061   0.00000   0.00000  -0.00327
  11        7PZ        -0.00111   0.00000  -0.00374  -0.00281   0.00000
  12        8PX        -0.00028   0.00000  -0.00042  -0.02269   0.00000
  13        8PY         0.00000   0.00285   0.00000   0.00000   0.01351
  14        8PZ         0.00517   0.00000   0.01701   0.02600   0.00000
  15        9D 0       -0.00009   0.00000  -0.00013  -0.00053   0.00000
  16        9D+1        0.00007   0.00000   0.00009   0.00020   0.00000
  17        9D-1        0.00000  -0.00009   0.00000   0.00000  -0.00007
  18        9D+2       -0.00003   0.00000  -0.00001   0.00045   0.00000
  19        9D-2        0.00000  -0.00004   0.00000   0.00000   0.00011
  20       10D 0        0.00054   0.00000   0.00024  -0.00051   0.00000
  21       10D+1       -0.00048   0.00000  -0.00015  -0.00076   0.00000
  22       10D-1        0.00000   0.00065   0.00000   0.00000  -0.00022
  23       10D+2        0.00063   0.00000  -0.00030   0.00316   0.00000
  24       10D-2        0.00000   0.00035   0.00000   0.00000   0.00084
  25       11F 0        0.00019   0.00000  -0.00008   0.00010   0.00000
  26       11F+1       -0.00016   0.00000  -0.00015   0.00055   0.00000
  27       11F-1        0.00000   0.00020   0.00000   0.00000   0.00021
  28       11F+2        0.00006   0.00000  -0.00001   0.00004   0.00000
  29       11F-2        0.00000  -0.00010   0.00000   0.00000   0.00038
  30       11F+3        0.00002   0.00000   0.00031  -0.00077   0.00000
  31       11F-3        0.00000   0.00004   0.00000   0.00000  -0.00028
  32 2   C  1S         -0.00002   0.00000   0.33019  -0.33016   0.00000
  33        2S          0.00000   0.00000   0.42988  -0.42966   0.00000
  34        3S          0.00026   0.00000   0.03036  -0.02895   0.00000
  35        4S         -0.00854   0.00000  -0.03755   0.03014   0.00000
  36        5S          0.01666   0.00000   0.05688  -0.13465   0.00000
  37        6PX        -0.00005   0.00000   0.00051  -0.00002   0.00000
  38        6PY         0.00000  -0.00020   0.00000   0.00000   0.00019
  39        6PZ        -0.00033   0.00000   0.00077  -0.00063   0.00000
  40        7PX         0.00001   0.00000  -0.00043  -0.00651   0.00000
  41        7PY         0.00000   0.00061   0.00000   0.00000   0.00327
  42        7PZ        -0.00111   0.00000  -0.00374   0.00281   0.00000
  43        8PX         0.00028   0.00000   0.00042  -0.02269   0.00000
  44        8PY         0.00000   0.00285   0.00000   0.00000  -0.01351
  45        8PZ         0.00517   0.00000   0.01701  -0.02600   0.00000
  46        9D 0       -0.00009   0.00000  -0.00013   0.00053   0.00000
  47        9D+1       -0.00007   0.00000  -0.00009   0.00020   0.00000
  48        9D-1        0.00000  -0.00009   0.00000   0.00000   0.00007
  49        9D+2       -0.00003   0.00000  -0.00001  -0.00045   0.00000
  50        9D-2        0.00000   0.00004   0.00000   0.00000   0.00011
  51       10D 0        0.00054   0.00000   0.00024   0.00051   0.00000
  52       10D+1        0.00048   0.00000   0.00015  -0.00076   0.00000
  53       10D-1        0.00000   0.00065   0.00000   0.00000   0.00022
  54       10D+2        0.00063   0.00000  -0.00030  -0.00316   0.00000
  55       10D-2        0.00000  -0.00035   0.00000   0.00000   0.00084
  56       11F 0        0.00019   0.00000  -0.00008  -0.00010   0.00000
  57       11F+1        0.00016   0.00000   0.00015   0.00055   0.00000
  58       11F-1        0.00000   0.00020   0.00000   0.00000  -0.00021
  59       11F+2        0.00006   0.00000  -0.00001  -0.00004   0.00000
  60       11F-2        0.00000   0.00010   0.00000   0.00000   0.00038
  61       11F+3       -0.00002   0.00000  -0.00031  -0.00077   0.00000
  62       11F-3        0.00000   0.00004   0.00000   0.00000   0.00028
  63 3   C  1S          0.00127   0.00132   0.00800  -0.01021   0.23366
  64        2S          0.00166   0.00173   0.01043  -0.01328   0.30407
  65        3S          0.00003  -0.00026   0.00048  -0.00108   0.02033
  66        4S          0.00098   0.00143   0.00062  -0.00017  -0.01991
  67        5S         -0.02511  -0.02939  -0.02808   0.03087   0.04335
  68        6PX         0.00010   0.00015   0.00001  -0.00008   0.00056
  69        6PY        -0.00003   0.00008  -0.00015   0.00024  -0.00051
  70        6PZ         0.00011   0.00010  -0.00012   0.00006   0.00003
  71        7PX         0.00121   0.00068   0.00017  -0.00008  -0.00370
  72        7PY        -0.00006  -0.00060  -0.00077   0.00055   0.00321
  73        7PZ         0.00031   0.00139   0.00006   0.00178  -0.00049
  74        8PX        -0.00474  -0.00610  -0.00413   0.00414   0.00767
  75        8PY         0.00398   0.00397   0.00578  -0.00758  -0.00690
  76        8PZ        -0.00302  -0.00365   0.00288  -0.00221  -0.00062
  77        9D 0       -0.00002  -0.00001  -0.00001   0.00006  -0.00027
  78        9D+1       -0.00005  -0.00001  -0.00002   0.00002  -0.00011
  79        9D-1       -0.00004  -0.00003  -0.00008   0.00007  -0.00011
  80        9D+2        0.00004   0.00005  -0.00005  -0.00001   0.00000
  81        9D-2        0.00004   0.00002   0.00004  -0.00002  -0.00009
  82       10D 0        0.00036   0.00003   0.00032  -0.00029  -0.00033
  83       10D+1        0.00053   0.00055   0.00070   0.00048  -0.00076
  84       10D-1        0.00082  -0.00054   0.00059  -0.00050  -0.00065
  85       10D+2       -0.00013  -0.00026   0.00049   0.00018  -0.00021
  86       10D-2       -0.00014  -0.00037  -0.00007   0.00000   0.00116
  87       11F 0        0.00009   0.00002  -0.00011   0.00012   0.00001
  88       11F+1       -0.00021  -0.00022   0.00008  -0.00004   0.00009
  89       11F-1       -0.00005  -0.00003   0.00015  -0.00015  -0.00003
  90       11F+2       -0.00013  -0.00021  -0.00015   0.00023   0.00047
  91       11F-2        0.00017   0.00006  -0.00016   0.00018   0.00000
  92       11F+3       -0.00003  -0.00011   0.00021  -0.00013  -0.00035
  93       11F-3        0.00015   0.00001  -0.00009   0.00004  -0.00027
  94 4   C  1S          0.33050   0.33053  -0.00004   0.00000   0.00000
  95        2S          0.43015   0.43012  -0.00004   0.00000   0.00000
  96        3S          0.02875   0.03061   0.00054   0.00000   0.00000
  97        4S         -0.03315  -0.04165  -0.00838   0.00000   0.00000
  98        5S          0.04383   0.09776   0.01195   0.00000   0.00000
  99        6PX         0.00000   0.00000   0.00000  -0.00010  -0.00011
 100        6PY        -0.00046  -0.00044   0.00001   0.00000   0.00000
 101        6PZ        -0.00077  -0.00078   0.00012   0.00000   0.00000
 102        7PX         0.00000   0.00000   0.00000   0.00073  -0.00306
 103        7PY         0.00147   0.00583   0.00063   0.00000   0.00000
 104        7PZ         0.00586   0.00570   0.00201   0.00000   0.00000
 105        8PX         0.00000   0.00000   0.00000   0.00262   0.00887
 106        8PY        -0.00178  -0.01609   0.00022   0.00000   0.00000
 107        8PZ        -0.01518  -0.02416  -0.00313   0.00000   0.00000
 108        9D 0        0.00030   0.00031  -0.00007   0.00000   0.00000
 109        9D+1        0.00000   0.00000   0.00000   0.00002   0.00009
 110        9D-1        0.00019   0.00022  -0.00008   0.00000   0.00000
 111        9D+2       -0.00012   0.00005   0.00005   0.00000   0.00000
 112        9D-2        0.00000   0.00000   0.00000  -0.00006  -0.00002
 113       10D 0        0.00004   0.00143   0.00033   0.00000   0.00000
 114       10D+1        0.00000   0.00000   0.00000  -0.00068   0.00073
 115       10D-1        0.00054   0.00013   0.00063   0.00000   0.00000
 116       10D+2       -0.00018   0.00084  -0.00061   0.00000   0.00000
 117       10D-2        0.00000   0.00000   0.00000   0.00050   0.00046
 118       11F 0        0.00032   0.00011  -0.00018   0.00000   0.00000
 119       11F+1        0.00000   0.00000   0.00000   0.00016   0.00019
 120       11F-1        0.00025   0.00039  -0.00022   0.00000   0.00000
 121       11F+2       -0.00018  -0.00009   0.00010   0.00000   0.00000
 122       11F-2        0.00000   0.00000   0.00000   0.00006  -0.00028
 123       11F+3        0.00000   0.00000   0.00000  -0.00004   0.00025
 124       11F-3       -0.00028   0.00002   0.00002   0.00000   0.00000
 125 5   C  1S          0.00127   0.00132   0.00800   0.01021  -0.23366
 126        2S          0.00166   0.00173   0.01043   0.01328  -0.30407
 127        3S          0.00003  -0.00026   0.00048   0.00108  -0.02033
 128        4S          0.00098   0.00143   0.00062   0.00017   0.01991
 129        5S         -0.02511  -0.02939  -0.02808  -0.03087  -0.04335
 130        6PX        -0.00010  -0.00015  -0.00001  -0.00008   0.00056
 131        6PY        -0.00003   0.00008  -0.00015  -0.00024   0.00051
 132        6PZ         0.00011   0.00010  -0.00012  -0.00006  -0.00003
 133        7PX        -0.00121  -0.00068  -0.00017  -0.00008  -0.00370
 134        7PY        -0.00006  -0.00060  -0.00077  -0.00055  -0.00321
 135        7PZ         0.00031   0.00139   0.00006  -0.00178   0.00049
 136        8PX         0.00474   0.00610   0.00413   0.00414   0.00767
 137        8PY         0.00398   0.00397   0.00578   0.00758   0.00690
 138        8PZ        -0.00302  -0.00365   0.00288   0.00221   0.00062
 139        9D 0       -0.00002  -0.00001  -0.00001  -0.00006   0.00027
 140        9D+1        0.00005   0.00001   0.00002   0.00002  -0.00011
 141        9D-1       -0.00004  -0.00003  -0.00008  -0.00007   0.00011
 142        9D+2        0.00004   0.00005  -0.00005   0.00001  -0.00000
 143        9D-2       -0.00004  -0.00002  -0.00004  -0.00002  -0.00009
 144       10D 0        0.00036   0.00003   0.00032   0.00029   0.00033
 145       10D+1       -0.00053  -0.00055  -0.00070   0.00048  -0.00076
 146       10D-1        0.00082  -0.00054   0.00059   0.00050   0.00065
 147       10D+2       -0.00013  -0.00026   0.00049  -0.00018   0.00021
 148       10D-2        0.00014   0.00037   0.00007   0.00000   0.00116
 149       11F 0        0.00009   0.00002  -0.00011  -0.00012  -0.00001
 150       11F+1        0.00021   0.00022  -0.00008  -0.00004   0.00009
 151       11F-1       -0.00005  -0.00003   0.00015   0.00015   0.00003
 152       11F+2       -0.00013  -0.00021  -0.00015  -0.00023  -0.00047
 153       11F-2       -0.00017  -0.00006   0.00016   0.00018   0.00000
 154       11F+3        0.00003   0.00011  -0.00021  -0.00013  -0.00035
 155       11F-3        0.00015   0.00001  -0.00009  -0.00004   0.00027
 156 6   H  1S          0.00005   0.00001   0.00005  -0.00001  -0.00020
 157        2S          0.00027  -0.00025   0.00116  -0.00002  -0.00205
 158        3S          0.00052   0.00108   0.00147   0.00001  -0.00257
 159        4PX        -0.00014  -0.00011  -0.00006   0.00007   0.00012
 160        4PY        -0.00006  -0.00000  -0.00001  -0.00015   0.00094
 161        4PZ        -0.00016  -0.00015   0.00014  -0.00018  -0.00038
 162 7   H  1S          0.00004   0.00002   0.00001  -0.00004  -0.00020
 163        2S          0.00110   0.00031   0.00003  -0.00002  -0.00193
 164        3S          0.00146   0.00092   0.00096  -0.00169  -0.00195
 165        4PX         0.00007  -0.00010   0.00000   0.00002  -0.00097
 166        4PY         0.00001   0.00008   0.00016  -0.00017  -0.00009
 167        4PZ        -0.00014  -0.00017   0.00020  -0.00012   0.00034
 168 8   H  1S         -0.00035  -0.00031   0.00003   0.00000   0.00000
 169        2S         -0.00119  -0.00157  -0.00042   0.00000   0.00000
 170        3S          0.00129   0.00124  -0.00026   0.00000   0.00000
 171        4PX         0.00000   0.00000   0.00000  -0.00005   0.00007
 172        4PY         0.00064   0.00046  -0.00007   0.00000   0.00000
 173        4PZ         0.00112   0.00112  -0.00001   0.00000   0.00000
 174 9   H  1S          0.00005   0.00001   0.00005   0.00001   0.00020
 175        2S          0.00027  -0.00025   0.00116   0.00002   0.00205
 176        3S          0.00052   0.00108   0.00147  -0.00001   0.00257
 177        4PX         0.00014   0.00011   0.00006   0.00007   0.00012
 178        4PY        -0.00006  -0.00000  -0.00001   0.00015  -0.00094
 179        4PZ        -0.00016  -0.00015   0.00014   0.00018   0.00038
 180 10  H  1S          0.00004   0.00002   0.00001   0.00004   0.00020
 181        2S          0.00110   0.00031   0.00003   0.00002   0.00193
 182        3S          0.00146   0.00092   0.00096   0.00169   0.00195
 183        4PX        -0.00007   0.00010  -0.00000   0.00002  -0.00097
 184        4PY         0.00001   0.00008   0.00016   0.00017   0.00009
 185        4PZ        -0.00014  -0.00017   0.00020   0.00012  -0.00034
 186 11  C  1S          0.00127  -0.00132   0.00800  -0.01021  -0.23366
 187        2S          0.00166  -0.00173   0.01043  -0.01328  -0.30407
 188        3S          0.00003   0.00026   0.00048  -0.00108  -0.02033
 189        4S          0.00098  -0.00143   0.00062  -0.00017   0.01991
 190        5S         -0.02511   0.02939  -0.02808   0.03087  -0.04335
 191        6PX         0.00010  -0.00015   0.00001  -0.00008  -0.00056
 192        6PY         0.00003   0.00008   0.00015  -0.00024  -0.00051
 193        6PZ         0.00011  -0.00010  -0.00012   0.00006  -0.00003
 194        7PX         0.00121  -0.00068   0.00017  -0.00008   0.00370
 195        7PY         0.00006  -0.00060   0.00077  -0.00055   0.00321
 196        7PZ         0.00031  -0.00139   0.00006   0.00178   0.00049
 197        8PX        -0.00474   0.00610  -0.00413   0.00414  -0.00767
 198        8PY        -0.00398   0.00397  -0.00578   0.00758  -0.00690
 199        8PZ        -0.00302   0.00365   0.00288  -0.00221   0.00062
 200        9D 0       -0.00002   0.00001  -0.00001   0.00006   0.00027
 201        9D+1       -0.00005   0.00001  -0.00002   0.00002   0.00011
 202        9D-1        0.00004  -0.00003   0.00008  -0.00007  -0.00011
 203        9D+2        0.00004  -0.00005  -0.00005  -0.00001  -0.00000
 204        9D-2       -0.00004   0.00002  -0.00004   0.00002  -0.00009
 205       10D 0        0.00036  -0.00003   0.00032  -0.00029   0.00033
 206       10D+1        0.00053  -0.00055   0.00070   0.00048   0.00076
 207       10D-1       -0.00082  -0.00054  -0.00059   0.00050  -0.00065
 208       10D+2       -0.00013   0.00026   0.00049   0.00018   0.00021
 209       10D-2        0.00014  -0.00037   0.00007  -0.00000   0.00116
 210       11F 0        0.00009  -0.00002  -0.00011   0.00012  -0.00001
 211       11F+1       -0.00021   0.00022   0.00008  -0.00004  -0.00009
 212       11F-1        0.00005  -0.00003  -0.00015   0.00015  -0.00003
 213       11F+2       -0.00013   0.00021  -0.00015   0.00023  -0.00047
 214       11F-2       -0.00017   0.00006   0.00016  -0.00018   0.00000
 215       11F+3       -0.00003   0.00011   0.00021  -0.00013   0.00035
 216       11F-3       -0.00015   0.00001   0.00009  -0.00004  -0.00027
 217 12  C  1S          0.33050  -0.33053  -0.00004   0.00000   0.00000
 218        2S          0.43015  -0.43012  -0.00004   0.00000   0.00000
 219        3S          0.02875  -0.03061   0.00054   0.00000   0.00000
 220        4S         -0.03315   0.04165  -0.00838   0.00000   0.00000
 221        5S          0.04383  -0.09776   0.01195   0.00000   0.00000
 222        6PX         0.00000   0.00000   0.00000  -0.00010   0.00011
 223        6PY         0.00046  -0.00044  -0.00001   0.00000   0.00000
 224        6PZ        -0.00077   0.00078   0.00012   0.00000   0.00000
 225        7PX         0.00000   0.00000   0.00000   0.00073   0.00306
 226        7PY        -0.00147   0.00583  -0.00063   0.00000   0.00000
 227        7PZ         0.00586  -0.00570   0.00201   0.00000   0.00000
 228        8PX         0.00000   0.00000   0.00000   0.00262  -0.00887
 229        8PY         0.00178  -0.01609  -0.00022   0.00000   0.00000
 230        8PZ        -0.01518   0.02416  -0.00313   0.00000   0.00000
 231        9D 0        0.00030  -0.00031  -0.00007   0.00000   0.00000
 232        9D+1        0.00000   0.00000   0.00000   0.00002  -0.00009
 233        9D-1       -0.00019   0.00022   0.00008   0.00000   0.00000
 234        9D+2       -0.00012  -0.00005   0.00005   0.00000   0.00000
 235        9D-2        0.00000   0.00000   0.00000   0.00006  -0.00002
 236       10D 0        0.00004  -0.00143   0.00033   0.00000   0.00000
 237       10D+1        0.00000   0.00000   0.00000  -0.00068  -0.00073
 238       10D-1       -0.00054   0.00013  -0.00063   0.00000   0.00000
 239       10D+2       -0.00018  -0.00084  -0.00061   0.00000   0.00000
 240       10D-2        0.00000   0.00000   0.00000  -0.00050   0.00046
 241       11F 0        0.00032  -0.00011  -0.00018   0.00000   0.00000
 242       11F+1        0.00000   0.00000   0.00000   0.00016  -0.00019
 243       11F-1       -0.00025   0.00039   0.00022   0.00000   0.00000
 244       11F+2       -0.00018   0.00009   0.00010   0.00000   0.00000
 245       11F-2        0.00000   0.00000   0.00000  -0.00006  -0.00028
 246       11F+3        0.00000   0.00000   0.00000  -0.00004  -0.00025
 247       11F-3        0.00028   0.00002  -0.00002   0.00000   0.00000
 248 13  C  1S          0.00127  -0.00132   0.00800   0.01021   0.23366
 249        2S          0.00166  -0.00173   0.01043   0.01328   0.30407
 250        3S          0.00003   0.00026   0.00048   0.00108   0.02033
 251        4S          0.00098  -0.00143   0.00062   0.00017  -0.01991
 252        5S         -0.02511   0.02939  -0.02808  -0.03087   0.04335
 253        6PX        -0.00010   0.00015  -0.00001  -0.00008  -0.00056
 254        6PY         0.00003   0.00008   0.00015   0.00024   0.00051
 255        6PZ         0.00011  -0.00010  -0.00012  -0.00006   0.00003
 256        7PX        -0.00121   0.00068  -0.00017  -0.00008   0.00370
 257        7PY         0.00006  -0.00060   0.00077   0.00055  -0.00321
 258        7PZ         0.00031  -0.00139   0.00006  -0.00178  -0.00049
 259        8PX         0.00474  -0.00610   0.00413   0.00414  -0.00767
 260        8PY        -0.00398   0.00397  -0.00578  -0.00758   0.00690
 261        8PZ        -0.00302   0.00365   0.00288   0.00221  -0.00062
 262        9D 0       -0.00002   0.00001  -0.00001  -0.00006  -0.00027
 263        9D+1        0.00005  -0.00001   0.00002   0.00002   0.00011
 264        9D-1        0.00004  -0.00003   0.00008   0.00007   0.00011
 265        9D+2        0.00004  -0.00005  -0.00005   0.00001   0.00000
 266        9D-2        0.00004  -0.00002   0.00004   0.00002  -0.00009
 267       10D 0        0.00036  -0.00003   0.00032   0.00029  -0.00033
 268       10D+1       -0.00053   0.00055  -0.00070   0.00048   0.00076
 269       10D-1       -0.00082  -0.00054  -0.00059  -0.00050   0.00065
 270       10D+2       -0.00013   0.00026   0.00049  -0.00018  -0.00021
 271       10D-2       -0.00014   0.00037  -0.00007  -0.00000   0.00116
 272       11F 0        0.00009  -0.00002  -0.00011  -0.00012   0.00001
 273       11F+1        0.00021  -0.00022  -0.00008  -0.00004  -0.00009
 274       11F-1        0.00005  -0.00003  -0.00015  -0.00015   0.00003
 275       11F+2       -0.00013   0.00021  -0.00015  -0.00023   0.00047
 276       11F-2        0.00017  -0.00006  -0.00016  -0.00018   0.00000
 277       11F+3        0.00003  -0.00011  -0.00021  -0.00013   0.00035
 278       11F-3       -0.00015   0.00001   0.00009   0.00004   0.00027
 279 14  H  1S          0.00004  -0.00002   0.00001  -0.00004   0.00020
 280        2S          0.00110  -0.00031   0.00003  -0.00002   0.00193
 281        3S          0.00146  -0.00092   0.00096  -0.00169   0.00195
 282        4PX         0.00007   0.00010   0.00000   0.00002   0.00097
 283        4PY        -0.00001   0.00008  -0.00016   0.00017  -0.00009
 284        4PZ        -0.00014   0.00017   0.00020  -0.00012  -0.00034
 285 15  H  1S          0.00005  -0.00001   0.00005  -0.00001   0.00020
 286        2S          0.00027   0.00025   0.00116  -0.00002   0.00205
 287        3S          0.00052  -0.00108   0.00147   0.00001   0.00257
 288        4PX        -0.00014   0.00011  -0.00006   0.00007  -0.00012
 289        4PY         0.00006  -0.00000   0.00001   0.00015   0.00094
 290        4PZ        -0.00016   0.00015   0.00014  -0.00018   0.00038
 291 16  H  1S         -0.00035   0.00031   0.00003   0.00000   0.00000
 292        2S         -0.00119   0.00157  -0.00042   0.00000   0.00000
 293        3S          0.00129  -0.00124  -0.00026   0.00000   0.00000
 294        4PX         0.00000   0.00000   0.00000  -0.00005  -0.00007
 295        4PY        -0.00064   0.00046   0.00007   0.00000   0.00000
 296        4PZ         0.00112  -0.00112  -0.00001   0.00000   0.00000
 297 17  H  1S          0.00005  -0.00001   0.00005   0.00001  -0.00020
 298        2S          0.00027   0.00025   0.00116   0.00002  -0.00205
 299        3S          0.00052  -0.00108   0.00147  -0.00001  -0.00257
 300        4PX         0.00014  -0.00011   0.00006   0.00007  -0.00012
 301        4PY         0.00006  -0.00000   0.00001  -0.00015  -0.00094
 302        4PZ        -0.00016   0.00015   0.00014   0.00018  -0.00038
 303 18  H  1S          0.00004  -0.00002   0.00001   0.00004  -0.00020
 304        2S          0.00110  -0.00031   0.00003   0.00002  -0.00193
 305        3S          0.00146  -0.00092   0.00096   0.00169  -0.00195
 306        4PX        -0.00007  -0.00010  -0.00000   0.00002   0.00097
 307        4PY        -0.00001   0.00008  -0.00016  -0.00017   0.00009
 308        4PZ        -0.00014   0.00017   0.00020   0.00012   0.00034
                           6         7         8         9        10
                        (B2)--O   (B1)--O   (A1)--O   (A1)--O   (B2)--O
     Eigenvalues --   -10.28865 -10.28864 -10.28862  -1.02704  -0.86187
   1 1   C  1S          0.00000   0.01449  -0.01135  -0.04491   0.00000
   2        2S          0.00000   0.01884  -0.01478  -0.09420   0.00000
   3        3S          0.00000   0.00144   0.00016   0.13753   0.00000
   4        4S          0.00000  -0.00679  -0.00287   0.14995   0.00000
   5        5S          0.00000   0.00056  -0.00565  -0.02263   0.00000
   6        6PX         0.00000  -0.00026   0.00024  -0.04005   0.00000
   7        6PY         0.00021   0.00000   0.00000   0.00000   0.07342
   8        6PZ         0.00000  -0.00002   0.00017   0.04666   0.00000
   9        7PX         0.00000   0.00322  -0.00039  -0.02020   0.00000
  10        7PY         0.00155   0.00000   0.00000   0.00000   0.04482
  11        7PZ         0.00000  -0.00194  -0.00132   0.03695   0.00000
  12        8PX         0.00000   0.00518  -0.00115  -0.00018   0.00000
  13        8PY        -0.00300   0.00000   0.00000   0.00000   0.01161
  14        8PZ         0.00000  -0.00031  -0.00059  -0.00932   0.00000
  15        9D 0        0.00000  -0.00000  -0.00001  -0.00149   0.00000
  16        9D+1        0.00000   0.00011   0.00001  -0.00052   0.00000
  17        9D-1       -0.00004   0.00000   0.00000   0.00000   0.00562
  18        9D+2        0.00000  -0.00000   0.00004   0.00169   0.00000
  19        9D-2        0.00005   0.00000   0.00000   0.00000  -0.00102
  20       10D 0        0.00000   0.00004   0.00002   0.00222   0.00000
  21       10D+1        0.00000   0.00097  -0.00054  -0.00109   0.00000
  22       10D-1        0.00045   0.00000   0.00000   0.00000   0.00710
  23       10D+2        0.00000  -0.00071   0.00102   0.00014   0.00000
  24       10D-2        0.00015   0.00000   0.00000   0.00000  -0.00197
  25       11F 0        0.00000  -0.00030   0.00033  -0.00096   0.00000
  26       11F+1        0.00000   0.00009  -0.00001   0.00089   0.00000
  27       11F-1       -0.00008   0.00000   0.00000   0.00000   0.00061
  28       11F+2        0.00000  -0.00043   0.00048  -0.00119   0.00000
  29       11F-2       -0.00035   0.00000   0.00000   0.00000  -0.00039
  30       11F+3        0.00000  -0.00035   0.00034  -0.00163   0.00000
  31       11F-3        0.00016   0.00000   0.00000   0.00000   0.00056
  32 2   C  1S          0.00000  -0.01449  -0.01135  -0.04491   0.00000
  33        2S          0.00000  -0.01884  -0.01478  -0.09420   0.00000
  34        3S          0.00000  -0.00144   0.00016   0.13753   0.00000
  35        4S          0.00000   0.00679  -0.00287   0.14995   0.00000
  36        5S          0.00000  -0.00056  -0.00565  -0.02263   0.00000
  37        6PX         0.00000  -0.00026  -0.00024   0.04005   0.00000
  38        6PY         0.00021   0.00000   0.00000   0.00000   0.07342
  39        6PZ         0.00000   0.00002   0.00017   0.04666   0.00000
  40        7PX         0.00000   0.00322   0.00039   0.02020   0.00000
  41        7PY         0.00155   0.00000   0.00000   0.00000   0.04482
  42        7PZ         0.00000   0.00194  -0.00132   0.03695   0.00000
  43        8PX         0.00000   0.00518   0.00115   0.00018   0.00000
  44        8PY        -0.00300   0.00000   0.00000   0.00000   0.01161
  45        8PZ         0.00000   0.00031  -0.00059  -0.00932   0.00000
  46        9D 0        0.00000   0.00000  -0.00001  -0.00149   0.00000
  47        9D+1        0.00000   0.00011  -0.00001   0.00052   0.00000
  48        9D-1       -0.00004   0.00000   0.00000   0.00000   0.00562
  49        9D+2        0.00000   0.00000   0.00004   0.00169   0.00000
  50        9D-2       -0.00005   0.00000   0.00000   0.00000   0.00102
  51       10D 0        0.00000  -0.00004   0.00002   0.00222   0.00000
  52       10D+1        0.00000   0.00097   0.00054   0.00109   0.00000
  53       10D-1        0.00045   0.00000   0.00000   0.00000   0.00710
  54       10D+2        0.00000   0.00071   0.00102   0.00014   0.00000
  55       10D-2       -0.00015   0.00000   0.00000   0.00000   0.00197
  56       11F 0        0.00000   0.00030   0.00033  -0.00096   0.00000
  57       11F+1        0.00000   0.00009   0.00001  -0.00089   0.00000
  58       11F-1       -0.00008   0.00000   0.00000   0.00000   0.00061
  59       11F+2        0.00000   0.00043   0.00048  -0.00119   0.00000
  60       11F-2        0.00035   0.00000   0.00000   0.00000   0.00039
  61       11F+3        0.00000  -0.00035  -0.00034   0.00163   0.00000
  62       11F-3        0.00016   0.00000   0.00000   0.00000   0.00056
  63 3   C  1S          0.23365   0.23343   0.23350  -0.02981  -0.04142
  64        2S          0.30414   0.30386   0.30408  -0.06266  -0.08781
  65        3S          0.01974   0.01939   0.01736   0.09472   0.13330
  66        4S         -0.01915  -0.01614  -0.00922   0.08691   0.14732
  67        5S          0.01919   0.01970   0.01280   0.02914   0.00850
  68        6PX         0.00035   0.00054   0.00018   0.03058   0.03417
  69        6PY        -0.00049  -0.00032  -0.00019  -0.02982   0.00512
  70        6PZ         0.00003   0.00003   0.00001  -0.00061   0.00719
  71        7PX        -0.00337  -0.00341  -0.00093   0.01954   0.02743
  72        7PY         0.00323   0.00252   0.00085  -0.01871  -0.00223
  73        7PZ        -0.00035  -0.00074  -0.00039   0.00047   0.00642
  74        8PX        -0.00085   0.00211   0.00044   0.00585   0.00199
  75        8PY        -0.00391  -0.00102   0.00005  -0.00782   0.00132
  76        8PZ         0.00190  -0.00059   0.00012  -0.00021   0.00206
  77        9D 0       -0.00024  -0.00021  -0.00017  -0.00146  -0.00070
  78        9D+1       -0.00011  -0.00015  -0.00012   0.00029   0.00088
  79        9D-1       -0.00013  -0.00006  -0.00010   0.00060  -0.00029
  80        9D+2       -0.00014   0.00016  -0.00001  -0.00013   0.00185
  81        9D-2       -0.00003  -0.00006  -0.00010  -0.00252  -0.00077
  82       10D 0       -0.00016  -0.00016  -0.00033  -0.00143  -0.00009
  83       10D+1       -0.00063  -0.00079  -0.00047   0.00031   0.00212
  84       10D-1       -0.00057  -0.00043  -0.00023   0.00071   0.00229
  85       10D+2        0.00060  -0.00090   0.00002   0.00047   0.00502
  86       10D-2        0.00087   0.00091   0.00031  -0.00397  -0.00394
  87       11F 0        0.00001   0.00001   0.00005   0.00020  -0.00003
  88       11F+1        0.00006   0.00016   0.00015   0.00017   0.00077
  89       11F-1       -0.00008  -0.00009  -0.00012   0.00007  -0.00092
  90       11F+2        0.00043   0.00046   0.00057   0.00110   0.00217
  91       11F-2       -0.00003   0.00009   0.00004   0.00027   0.00049
  92       11F+3       -0.00021  -0.00036  -0.00029  -0.00081  -0.00031
  93       11F-3       -0.00028  -0.00020  -0.00027  -0.00074  -0.00086
  94 4   C  1S         -0.00191   0.00000  -0.00182  -0.03564  -0.03755
  95        2S         -0.00247   0.00000  -0.00238  -0.07478  -0.07944
  96        3S         -0.00051   0.00000   0.00093   0.10716   0.11908
  97        4S          0.00225   0.00000  -0.00316   0.13240   0.13573
  98        5S          0.00408   0.00000  -0.00487  -0.00756   0.02430
  99        6PX         0.00000  -0.00019   0.00000   0.00000   0.00000
 100        6PY         0.00023   0.00000   0.00018  -0.01961   0.04308
 101        6PZ        -0.00007   0.00000  -0.00034  -0.03997  -0.04096
 102        7PX         0.00000  -0.00218   0.00000   0.00000   0.00000
 103        7PY        -0.00216   0.00000   0.00036  -0.01574   0.02703
 104        7PZ        -0.00252   0.00000   0.00127  -0.03192  -0.03002
 105        8PX         0.00000   0.00315   0.00000   0.00000   0.00000
 106        8PY        -0.00766   0.00000  -0.00328   0.00043   0.00864
 107        8PZ        -0.01295   0.00000  -0.00314   0.00241  -0.01021
 108        9D 0       -0.00001   0.00000  -0.00001   0.00082   0.00279
 109        9D+1        0.00000   0.00004   0.00000   0.00000   0.00000
 110        9D-1       -0.00005   0.00000  -0.00005   0.00073  -0.00185
 111        9D+2       -0.00001   0.00000   0.00007  -0.00020   0.00359
 112        9D-2        0.00000  -0.00003   0.00000   0.00000   0.00000
 113       10D 0       -0.00078   0.00000  -0.00025   0.00615   0.00601
 114       10D+1        0.00000   0.00053   0.00000   0.00000   0.00000
 115       10D-1        0.00040   0.00000   0.00044   0.00341  -0.00198
 116       10D+2       -0.00018   0.00000  -0.00074  -0.00045   0.00300
 117       10D-2        0.00000  -0.00030   0.00000   0.00000   0.00000
 118       11F 0       -0.00022   0.00000  -0.00027   0.00035   0.00021
 119       11F+1        0.00000   0.00012   0.00000   0.00000   0.00000
 120       11F-1       -0.00017   0.00000  -0.00007   0.00076   0.00155
 121       11F+2        0.00034   0.00000   0.00040  -0.00134  -0.00172
 122       11F-2        0.00000  -0.00027   0.00000   0.00000   0.00000
 123       11F+3        0.00000   0.00013   0.00000   0.00000   0.00000
 124       11F-3       -0.00013   0.00000  -0.00017   0.00090   0.00112
 125 5   C  1S          0.23365  -0.23343   0.23350  -0.02981  -0.04142
 126        2S          0.30414  -0.30386   0.30408  -0.06266  -0.08781
 127        3S          0.01974  -0.01939   0.01736   0.09472   0.13330
 128        4S         -0.01915   0.01614  -0.00922   0.08691   0.14732
 129        5S          0.01919  -0.01970   0.01280   0.02914   0.00850
 130        6PX        -0.00035   0.00054  -0.00018  -0.03058  -0.03417
 131        6PY        -0.00049   0.00032  -0.00019  -0.02982   0.00512
 132        6PZ         0.00003  -0.00003   0.00001  -0.00061   0.00719
 133        7PX         0.00337  -0.00341   0.00093  -0.01954  -0.02743
 134        7PY         0.00323  -0.00252   0.00085  -0.01871  -0.00223
 135        7PZ        -0.00035   0.00074  -0.00039   0.00047   0.00642
 136        8PX         0.00085   0.00211  -0.00044  -0.00585  -0.00199
 137        8PY        -0.00391   0.00102   0.00005  -0.00782   0.00132
 138        8PZ         0.00190   0.00059   0.00012  -0.00021   0.00206
 139        9D 0       -0.00024   0.00021  -0.00017  -0.00146  -0.00070
 140        9D+1        0.00011  -0.00015   0.00012  -0.00029  -0.00088
 141        9D-1       -0.00013   0.00006  -0.00010   0.00060  -0.00029
 142        9D+2       -0.00014  -0.00016  -0.00001  -0.00013   0.00185
 143        9D-2        0.00003  -0.00006   0.00010   0.00252   0.00077
 144       10D 0       -0.00016   0.00016  -0.00033  -0.00143  -0.00009
 145       10D+1        0.00063  -0.00079   0.00047  -0.00031  -0.00212
 146       10D-1       -0.00057   0.00043  -0.00023   0.00071   0.00229
 147       10D+2        0.00060   0.00090   0.00002   0.00047   0.00502
 148       10D-2       -0.00087   0.00091  -0.00031   0.00397   0.00394
 149       11F 0        0.00001  -0.00001   0.00005   0.00020  -0.00003
 150       11F+1       -0.00006   0.00016  -0.00015  -0.00017  -0.00077
 151       11F-1       -0.00008   0.00009  -0.00012   0.00007  -0.00092
 152       11F+2        0.00043  -0.00046   0.00057   0.00110   0.00217
 153       11F-2        0.00003   0.00009  -0.00004  -0.00027  -0.00049
 154       11F+3        0.00021  -0.00036   0.00029   0.00081   0.00031
 155       11F-3       -0.00028   0.00020  -0.00027  -0.00074  -0.00086
 156 6   H  1S         -0.00014  -0.00027  -0.00020   0.01406   0.03649
 157        2S         -0.00153  -0.00163  -0.00191   0.01564   0.04635
 158        3S         -0.00078  -0.00309  -0.00225   0.00118   0.00537
 159        4PX        -0.00009   0.00019  -0.00004   0.00094   0.00145
 160        4PY         0.00096   0.00090   0.00104  -0.00290  -0.00637
 161        4PZ        -0.00039  -0.00037  -0.00039   0.00091   0.00285
 162 7   H  1S         -0.00018  -0.00019  -0.00021   0.01345   0.02381
 163        2S         -0.00200  -0.00148  -0.00177   0.01404   0.02596
 164        3S         -0.00436  -0.00192  -0.00197   0.00031   0.00563
 165        4PX        -0.00093  -0.00102  -0.00105   0.00275   0.00419
 166        4PY        -0.00018   0.00007   0.00000  -0.00085   0.00059
 167        4PZ         0.00028   0.00031   0.00030  -0.00072  -0.00095
 168 8   H  1S         -0.00001   0.00000  -0.00009   0.01224   0.02426
 169        2S          0.00233   0.00000   0.00036   0.00845   0.02538
 170        3S          0.00702   0.00000   0.00311   0.00228   0.00514
 171        4PX         0.00000   0.00013   0.00000   0.00000   0.00000
 172        4PY        -0.00031   0.00000  -0.00018  -0.00087  -0.00035
 173        4PZ        -0.00025   0.00000   0.00007  -0.00197  -0.00438
 174 9   H  1S         -0.00014   0.00027  -0.00020   0.01406   0.03649
 175        2S         -0.00153   0.00163  -0.00191   0.01564   0.04635
 176        3S         -0.00078   0.00309  -0.00225   0.00118   0.00537
 177        4PX         0.00009   0.00019   0.00004  -0.00094  -0.00145
 178        4PY         0.00096  -0.00090   0.00104  -0.00290  -0.00637
 179        4PZ        -0.00039   0.00037  -0.00039   0.00091   0.00285
 180 10  H  1S         -0.00018   0.00019  -0.00021   0.01345   0.02381
 181        2S         -0.00200   0.00148  -0.00177   0.01404   0.02596
 182        3S         -0.00436   0.00192  -0.00197   0.00031   0.00563
 183        4PX         0.00093  -0.00102   0.00105  -0.00275  -0.00419
 184        4PY        -0.00018  -0.00007   0.00000  -0.00085   0.00059
 185        4PZ         0.00028  -0.00031   0.00030  -0.00072  -0.00095
 186 11  C  1S         -0.23365   0.23343   0.23350  -0.02981   0.04142
 187        2S         -0.30414   0.30386   0.30408  -0.06266   0.08781
 188        3S         -0.01974   0.01939   0.01736   0.09472  -0.13330
 189        4S          0.01915  -0.01614  -0.00922   0.08691  -0.14732
 190        5S         -0.01919   0.01970   0.01280   0.02914  -0.00850
 191        6PX        -0.00035   0.00054   0.00018   0.03058  -0.03417
 192        6PY        -0.00049   0.00032   0.00019   0.02982   0.00512
 193        6PZ        -0.00003   0.00003   0.00001  -0.00061  -0.00719
 194        7PX         0.00337  -0.00341  -0.00093   0.01954  -0.02743
 195        7PY         0.00323  -0.00252  -0.00085   0.01871  -0.00223
 196        7PZ         0.00035  -0.00074  -0.00039   0.00047  -0.00642
 197        8PX         0.00085   0.00211   0.00044   0.00585  -0.00199
 198        8PY        -0.00391   0.00102  -0.00005   0.00782   0.00132
 199        8PZ        -0.00190  -0.00059   0.00012  -0.00021  -0.00206
 200        9D 0        0.00024  -0.00021  -0.00017  -0.00146   0.00070
 201        9D+1        0.00011  -0.00015  -0.00012   0.00029  -0.00088
 202        9D-1       -0.00013   0.00006   0.00010  -0.00060  -0.00029
 203        9D+2        0.00014   0.00016  -0.00001  -0.00013  -0.00185
 204        9D-2       -0.00003   0.00006   0.00010   0.00252  -0.00077
 205       10D 0        0.00016  -0.00016  -0.00033  -0.00143   0.00009
 206       10D+1        0.00063  -0.00079  -0.00047   0.00031  -0.00212
 207       10D-1       -0.00057   0.00043   0.00023  -0.00071   0.00229
 208       10D+2       -0.00060  -0.00090   0.00002   0.00047  -0.00502
 209       10D-2        0.00087  -0.00091  -0.00031   0.00397  -0.00394
 210       11F 0       -0.00001   0.00001   0.00005   0.00020   0.00003
 211       11F+1       -0.00006   0.00016   0.00015   0.00017  -0.00077
 212       11F-1       -0.00008   0.00009   0.00012  -0.00007  -0.00092
 213       11F+2       -0.00043   0.00046   0.00057   0.00110  -0.00217
 214       11F-2       -0.00003  -0.00009  -0.00004  -0.00027   0.00049
 215       11F+3        0.00021  -0.00036  -0.00029  -0.00081   0.00031
 216       11F-3       -0.00028   0.00020   0.00027   0.00074  -0.00086
 217 12  C  1S          0.00191   0.00000  -0.00182  -0.03564   0.03755
 218        2S          0.00247   0.00000  -0.00238  -0.07478   0.07944
 219        3S          0.00051   0.00000   0.00093   0.10716  -0.11908
 220        4S         -0.00225   0.00000  -0.00316   0.13240  -0.13573
 221        5S         -0.00408   0.00000  -0.00487  -0.00756  -0.02430
 222        6PX         0.00000  -0.00019   0.00000   0.00000   0.00000
 223        6PY         0.00023   0.00000  -0.00018   0.01961   0.04308
 224        6PZ         0.00007   0.00000  -0.00034  -0.03997   0.04096
 225        7PX         0.00000  -0.00218   0.00000   0.00000   0.00000
 226        7PY        -0.00216   0.00000  -0.00036   0.01574   0.02703
 227        7PZ         0.00252   0.00000   0.00127  -0.03192   0.03002
 228        8PX         0.00000   0.00315   0.00000   0.00000   0.00000
 229        8PY        -0.00766   0.00000   0.00328  -0.00043   0.00864
 230        8PZ         0.01295   0.00000  -0.00314   0.00241   0.01021
 231        9D 0        0.00001   0.00000  -0.00001   0.00082  -0.00279
 232        9D+1        0.00000   0.00004   0.00000   0.00000   0.00000
 233        9D-1       -0.00005   0.00000   0.00005  -0.00073  -0.00185
 234        9D+2        0.00001   0.00000   0.00007  -0.00020  -0.00359
 235        9D-2        0.00000   0.00003   0.00000   0.00000   0.00000
 236       10D 0        0.00078   0.00000  -0.00025   0.00615  -0.00601
 237       10D+1        0.00000   0.00053   0.00000   0.00000   0.00000
 238       10D-1        0.00040   0.00000  -0.00044  -0.00341  -0.00198
 239       10D+2        0.00018   0.00000  -0.00074  -0.00045  -0.00300
 240       10D-2        0.00000   0.00030   0.00000   0.00000   0.00000
 241       11F 0        0.00022   0.00000  -0.00027   0.00035  -0.00021
 242       11F+1        0.00000   0.00012   0.00000   0.00000   0.00000
 243       11F-1       -0.00017   0.00000   0.00007  -0.00076   0.00155
 244       11F+2       -0.00034   0.00000   0.00040  -0.00134   0.00172
 245       11F-2        0.00000   0.00027   0.00000   0.00000   0.00000
 246       11F+3        0.00000   0.00013   0.00000   0.00000   0.00000
 247       11F-3       -0.00013   0.00000   0.00017  -0.00090   0.00112
 248 13  C  1S         -0.23365  -0.23343   0.23350  -0.02981   0.04142
 249        2S         -0.30414  -0.30386   0.30408  -0.06266   0.08781
 250        3S         -0.01974  -0.01939   0.01736   0.09472  -0.13330
 251        4S          0.01915   0.01614  -0.00922   0.08691  -0.14732
 252        5S         -0.01919  -0.01970   0.01280   0.02914  -0.00850
 253        6PX         0.00035   0.00054  -0.00018  -0.03058   0.03417
 254        6PY        -0.00049  -0.00032   0.00019   0.02982   0.00512
 255        6PZ        -0.00003  -0.00003   0.00001  -0.00061  -0.00719
 256        7PX        -0.00337  -0.00341   0.00093  -0.01954   0.02743
 257        7PY         0.00323   0.00252  -0.00085   0.01871  -0.00223
 258        7PZ         0.00035   0.00074  -0.00039   0.00047  -0.00642
 259        8PX        -0.00085   0.00211  -0.00044  -0.00585   0.00199
 260        8PY        -0.00391  -0.00102  -0.00005   0.00782   0.00132
 261        8PZ        -0.00190   0.00059   0.00012  -0.00021  -0.00206
 262        9D 0        0.00024   0.00021  -0.00017  -0.00146   0.00070
 263        9D+1       -0.00011  -0.00015   0.00012  -0.00029   0.00088
 264        9D-1       -0.00013  -0.00006   0.00010  -0.00060  -0.00029
 265        9D+2        0.00014  -0.00016  -0.00001  -0.00013  -0.00185
 266        9D-2        0.00003   0.00006  -0.00010  -0.00252   0.00077
 267       10D 0        0.00016   0.00016  -0.00033  -0.00143   0.00009
 268       10D+1       -0.00063  -0.00079   0.00047  -0.00031   0.00212
 269       10D-1       -0.00057  -0.00043   0.00023  -0.00071   0.00229
 270       10D+2       -0.00060   0.00090   0.00002   0.00047  -0.00502
 271       10D-2       -0.00087  -0.00091   0.00031  -0.00397   0.00394
 272       11F 0       -0.00001  -0.00001   0.00005   0.00020   0.00003
 273       11F+1        0.00006   0.00016  -0.00015  -0.00017   0.00077
 274       11F-1       -0.00008  -0.00009   0.00012  -0.00007  -0.00092
 275       11F+2       -0.00043  -0.00046   0.00057   0.00110  -0.00217
 276       11F-2        0.00003  -0.00009   0.00004   0.00027  -0.00049
 277       11F+3       -0.00021  -0.00036   0.00029   0.00081  -0.00031
 278       11F-3       -0.00028  -0.00020   0.00027   0.00074  -0.00086
 279 14  H  1S          0.00018  -0.00019  -0.00021   0.01345  -0.02381
 280        2S          0.00200  -0.00148  -0.00177   0.01404  -0.02596
 281        3S          0.00436  -0.00192  -0.00197   0.00031  -0.00563
 282        4PX         0.00093  -0.00102  -0.00105   0.00275  -0.00419
 283        4PY        -0.00018  -0.00007  -0.00000   0.00085   0.00059
 284        4PZ        -0.00028   0.00031   0.00030  -0.00072   0.00095
 285 15  H  1S          0.00014  -0.00027  -0.00020   0.01406  -0.03649
 286        2S          0.00153  -0.00163  -0.00191   0.01564  -0.04635
 287        3S          0.00078  -0.00309  -0.00225   0.00118  -0.00537
 288        4PX         0.00009   0.00019  -0.00004   0.00094  -0.00145
 289        4PY         0.00096  -0.00090  -0.00104   0.00290  -0.00637
 290        4PZ         0.00039  -0.00037  -0.00039   0.00091  -0.00285
 291 16  H  1S          0.00001   0.00000  -0.00009   0.01224  -0.02426
 292        2S         -0.00233   0.00000   0.00036   0.00845  -0.02538
 293        3S         -0.00702   0.00000   0.00311   0.00228  -0.00514
 294        4PX         0.00000   0.00013   0.00000   0.00000   0.00000
 295        4PY        -0.00031   0.00000   0.00018   0.00087  -0.00035
 296        4PZ         0.00025   0.00000   0.00007  -0.00197   0.00438
 297 17  H  1S          0.00014   0.00027  -0.00020   0.01406  -0.03649
 298        2S          0.00153   0.00163  -0.00191   0.01564  -0.04635
 299        3S          0.00078   0.00309  -0.00225   0.00118  -0.00537
 300        4PX        -0.00009   0.00019   0.00004  -0.00094   0.00145
 301        4PY         0.00096   0.00090  -0.00104   0.00290  -0.00637
 302        4PZ         0.00039   0.00037  -0.00039   0.00091  -0.00285
 303 18  H  1S          0.00018   0.00019  -0.00021   0.01345  -0.02381
 304        2S          0.00200   0.00148  -0.00177   0.01404  -0.02596
 305        3S          0.00436   0.00192  -0.00197   0.00031  -0.00563
 306        4PX        -0.00093  -0.00102   0.00105  -0.00275   0.00419
 307        4PY        -0.00018   0.00007  -0.00000   0.00085   0.00059
 308        4PZ        -0.00028  -0.00031   0.00030  -0.00072   0.00095
                          11        12        13        14        15
                        (B1)--O   (A1)--O   (A2)--O   (A1)--O   (B2)--O
     Eigenvalues --    -0.84187  -0.78843  -0.73772  -0.69556  -0.63278
   1 1   C  1S          0.03363   0.05058   0.00000   0.01857   0.00000
   2        2S          0.07133   0.10764   0.00000   0.03967   0.00000
   3        3S         -0.10566  -0.16550   0.00000  -0.05791   0.00000
   4        4S         -0.13443  -0.18380   0.00000  -0.10015   0.00000
   5        5S          0.01229  -0.01386   0.00000   0.00260   0.00000
   6        6PX        -0.05418   0.07324   0.00000   0.10103   0.00000
   7        6PY         0.00000   0.00000  -0.06251   0.00000  -0.07340
   8        6PZ        -0.04551   0.00806   0.00000  -0.00138   0.00000
   9        7PX        -0.02436   0.04086   0.00000   0.06287   0.00000
  10        7PY         0.00000   0.00000  -0.02476   0.00000  -0.04870
  11        7PZ        -0.03097   0.00294   0.00000  -0.01841   0.00000
  12        8PX        -0.01432   0.00834   0.00000   0.00931   0.00000
  13        8PY         0.00000   0.00000  -0.02737   0.00000  -0.00615
  14        8PZ         0.00229   0.00913   0.00000   0.00437   0.00000
  15        9D 0       -0.00070   0.00585   0.00000   0.00050   0.00000
  16        9D+1       -0.00406  -0.00173   0.00000   0.00227   0.00000
  17        9D-1        0.00000   0.00000  -0.00439   0.00000  -0.00169
  18        9D+2        0.00375  -0.00474   0.00000  -0.00570   0.00000
  19        9D-2        0.00000   0.00000  -0.00454   0.00000  -0.00096
  20       10D 0       -0.00167   0.00621   0.00000  -0.00512   0.00000
  21       10D+1       -0.00432  -0.00108   0.00000   0.00354   0.00000
  22       10D-1        0.00000   0.00000   0.00200   0.00000   0.00155
  23       10D+2        0.00085  -0.00404   0.00000  -0.00192   0.00000
  24       10D-2        0.00000   0.00000  -0.00547   0.00000  -0.00108
  25       11F 0        0.00041   0.00154   0.00000  -0.00031   0.00000
  26       11F+1       -0.00092  -0.00136   0.00000  -0.00014   0.00000
  27       11F-1        0.00000   0.00000   0.00011   0.00000   0.00205
  28       11F+2        0.00110   0.00139   0.00000   0.00129   0.00000
  29       11F-2        0.00000   0.00000  -0.00087   0.00000  -0.00070
  30       11F+3        0.00133   0.00237   0.00000   0.00056   0.00000
  31       11F-3        0.00000   0.00000   0.00076   0.00000  -0.00089
  32 2   C  1S         -0.03363   0.05058   0.00000   0.01857   0.00000
  33        2S         -0.07133   0.10764   0.00000   0.03967   0.00000
  34        3S          0.10566  -0.16550   0.00000  -0.05791   0.00000
  35        4S          0.13443  -0.18380   0.00000  -0.10015   0.00000
  36        5S         -0.01229  -0.01386   0.00000   0.00260   0.00000
  37        6PX        -0.05418  -0.07324   0.00000  -0.10103   0.00000
  38        6PY         0.00000   0.00000   0.06251   0.00000  -0.07340
  39        6PZ         0.04551   0.00806   0.00000  -0.00138   0.00000
  40        7PX        -0.02436  -0.04086   0.00000  -0.06287   0.00000
  41        7PY         0.00000   0.00000   0.02476   0.00000  -0.04870
  42        7PZ         0.03097   0.00294   0.00000  -0.01841   0.00000
  43        8PX        -0.01432  -0.00834   0.00000  -0.00931   0.00000
  44        8PY         0.00000   0.00000   0.02737   0.00000  -0.00615
  45        8PZ        -0.00229   0.00913   0.00000   0.00437   0.00000
  46        9D 0        0.00070   0.00585   0.00000   0.00050   0.00000
  47        9D+1       -0.00406   0.00173   0.00000  -0.00227   0.00000
  48        9D-1        0.00000   0.00000   0.00439   0.00000  -0.00169
  49        9D+2       -0.00375  -0.00474   0.00000  -0.00570   0.00000
  50        9D-2        0.00000   0.00000  -0.00454   0.00000   0.00096
  51       10D 0        0.00167   0.00621   0.00000  -0.00512   0.00000
  52       10D+1       -0.00432   0.00108   0.00000  -0.00354   0.00000
  53       10D-1        0.00000   0.00000  -0.00200   0.00000   0.00155
  54       10D+2       -0.00085  -0.00404   0.00000  -0.00192   0.00000
  55       10D-2        0.00000   0.00000  -0.00547   0.00000   0.00108
  56       11F 0       -0.00041   0.00154   0.00000  -0.00031   0.00000
  57       11F+1       -0.00092   0.00136   0.00000   0.00014   0.00000
  58       11F-1        0.00000   0.00000  -0.00011   0.00000   0.00205
  59       11F+2       -0.00110   0.00139   0.00000   0.00129   0.00000
  60       11F-2        0.00000   0.00000  -0.00087   0.00000   0.00070
  61       11F+3        0.00133  -0.00237   0.00000  -0.00056   0.00000
  62       11F-3        0.00000   0.00000  -0.00076   0.00000  -0.00089
  63 3   C  1S         -0.04330  -0.00369  -0.04940  -0.03338   0.01763
  64        2S         -0.09188  -0.00788  -0.10525  -0.07121   0.03766
  65        3S          0.13968   0.01205   0.15830   0.10685  -0.05458
  66        4S          0.15917   0.01393   0.22219   0.14887  -0.09469
  67        5S          0.02081   0.01713  -0.01843   0.02888  -0.01715
  68        6PX        -0.00900   0.00439  -0.02022  -0.05725   0.03881
  69        6PY        -0.03310   0.01793   0.01765   0.04915  -0.01770
  70        6PZ        -0.00563   0.05636  -0.00033  -0.00983   0.07045
  71        7PX         0.00086   0.00278   0.00192  -0.02577   0.01646
  72        7PY        -0.02844   0.01141  -0.00347   0.02108  -0.00220
  73        7PZ        -0.00369   0.04036   0.00035  -0.00719   0.04960
  74        8PX        -0.00267   0.00590  -0.01934  -0.00850  -0.00088
  75        8PY        -0.00558   0.00366   0.01701   0.00741  -0.01281
  76        8PZ        -0.00007   0.01316   0.00099  -0.00070   0.02086
  77        9D 0       -0.00104   0.00054  -0.00048  -0.00180   0.00188
  78        9D+1       -0.00068   0.00384  -0.00121  -0.00183   0.00514
  79        9D-1        0.00093  -0.00331  -0.00100  -0.00113  -0.00025
  80        9D+2       -0.00223   0.00167  -0.00011  -0.00034   0.00210
  81        9D-2       -0.00070   0.00095  -0.00024   0.00374   0.00008
  82       10D 0       -0.00012   0.00106   0.00145  -0.00373   0.00339
  83       10D+1        0.00242   0.00520   0.00235   0.00212   0.00365
  84       10D-1        0.00201  -0.00471   0.00273   0.00277   0.00005
  85       10D+2       -0.00589   0.00014  -0.00073  -0.00075  -0.00056
  86       10D-2       -0.00416   0.00161  -0.00858   0.00055   0.00517
  87       11F 0        0.00045  -0.00065   0.00033   0.00006  -0.00020
  88       11F+1        0.00133   0.00004   0.00173   0.00080  -0.00034
  89       11F-1       -0.00045  -0.00031  -0.00133  -0.00061   0.00066
  90       11F+2        0.00241   0.00026   0.00270   0.00254  -0.00058
  91       11F-2       -0.00012  -0.00101   0.00022   0.00004  -0.00015
  92       11F+3       -0.00104   0.00005  -0.00141   0.00054   0.00064
  93       11F-3        0.00012   0.00036  -0.00113   0.00081   0.00064
  94 4   C  1S          0.00000  -0.05308   0.00000   0.02419  -0.05053
  95        2S          0.00000  -0.11297   0.00000   0.05163  -0.10825
  96        3S          0.00000   0.17231   0.00000  -0.07322   0.16302
  97        4S          0.00000   0.21883   0.00000  -0.13699   0.25046
  98        5S          0.00000  -0.00188   0.00000  -0.01169   0.04115
  99        6PX        -0.06469   0.00000  -0.06280   0.00000   0.00000
 100        6PY         0.00000  -0.01744   0.00000   0.06396   0.07149
 101        6PZ         0.00000   0.03429   0.00000  -0.02052   0.06454
 102        7PX        -0.04249   0.00000  -0.03230   0.00000   0.00000
 103        7PY         0.00000  -0.01790   0.00000   0.05098   0.04408
 104        7PZ         0.00000   0.01609   0.00000   0.00306   0.01801
 105        8PX        -0.00945   0.00000  -0.02461   0.00000   0.00000
 106        8PY         0.00000  -0.00251   0.00000   0.00849   0.02362
 107        8PZ         0.00000   0.02355   0.00000  -0.00879   0.00698
 108        9D 0        0.00000  -0.00135   0.00000  -0.00067   0.00439
 109        9D+1        0.00548   0.00000   0.00478   0.00000   0.00000
 110        9D-1        0.00000  -0.00037   0.00000  -0.00234   0.00399
 111        9D+2        0.00000  -0.00195   0.00000   0.00387   0.00211
 112        9D-2        0.00057   0.00000  -0.00297   0.00000   0.00000
 113       10D 0        0.00000  -0.00461   0.00000  -0.00707   0.00148
 114       10D+1        0.00552   0.00000  -0.00093   0.00000   0.00000
 115       10D-1        0.00000  -0.00300   0.00000  -0.00400   0.00237
 116       10D+2        0.00000  -0.00262   0.00000   0.00413   0.00481
 117       10D-2        0.00187   0.00000  -0.00506   0.00000   0.00000
 118       11F 0        0.00000   0.00229   0.00000   0.00009   0.00223
 119       11F+1       -0.00086   0.00000  -0.00023   0.00000   0.00000
 120       11F-1        0.00000   0.00257   0.00000  -0.00041   0.00196
 121       11F+2        0.00000  -0.00212   0.00000   0.00137  -0.00222
 122       11F-2       -0.00081   0.00000   0.00040   0.00000   0.00000
 123       11F+3        0.00042   0.00000  -0.00059   0.00000   0.00000
 124       11F-3        0.00000   0.00220   0.00000  -0.00099   0.00197
 125 5   C  1S          0.04330  -0.00369   0.04940  -0.03338   0.01763
 126        2S          0.09188  -0.00788   0.10525  -0.07121   0.03766
 127        3S         -0.13968   0.01205  -0.15830   0.10685  -0.05458
 128        4S         -0.15917   0.01393  -0.22219   0.14887  -0.09469
 129        5S         -0.02081   0.01713   0.01843   0.02888  -0.01715
 130        6PX        -0.00900  -0.00439  -0.02022   0.05725  -0.03881
 131        6PY         0.03310   0.01793  -0.01765   0.04915  -0.01770
 132        6PZ         0.00563   0.05636   0.00033  -0.00983   0.07045
 133        7PX         0.00086  -0.00278   0.00192   0.02577  -0.01646
 134        7PY         0.02844   0.01141   0.00347   0.02108  -0.00220
 135        7PZ         0.00369   0.04036  -0.00035  -0.00719   0.04960
 136        8PX        -0.00267  -0.00590  -0.01934   0.00850   0.00088
 137        8PY         0.00558   0.00366  -0.01701   0.00741  -0.01281
 138        8PZ         0.00007   0.01316  -0.00099  -0.00070   0.02086
 139        9D 0        0.00104   0.00054   0.00048  -0.00180   0.00188
 140        9D+1       -0.00068  -0.00384  -0.00121   0.00183  -0.00514
 141        9D-1       -0.00093  -0.00331   0.00100  -0.00113  -0.00025
 142        9D+2        0.00223   0.00167   0.00011  -0.00034   0.00210
 143        9D-2       -0.00070  -0.00095  -0.00024  -0.00374  -0.00008
 144       10D 0        0.00012   0.00106  -0.00145  -0.00373   0.00339
 145       10D+1        0.00242  -0.00520   0.00235  -0.00212  -0.00365
 146       10D-1       -0.00201  -0.00471  -0.00273   0.00277   0.00005
 147       10D+2        0.00589   0.00014   0.00073  -0.00075  -0.00056
 148       10D-2       -0.00416  -0.00161  -0.00858  -0.00055  -0.00517
 149       11F 0       -0.00045  -0.00065  -0.00033   0.00006  -0.00020
 150       11F+1        0.00133  -0.00004   0.00173  -0.00080   0.00034
 151       11F-1        0.00045  -0.00031   0.00133  -0.00061   0.00066
 152       11F+2       -0.00241   0.00026  -0.00270   0.00254  -0.00058
 153       11F-2       -0.00012   0.00101   0.00022  -0.00004   0.00015
 154       11F+3       -0.00104  -0.00005  -0.00141  -0.00054  -0.00064
 155       11F-3       -0.00012   0.00036   0.00113   0.00081   0.00064
 156 6   H  1S          0.02622   0.00195   0.05036   0.05271  -0.03797
 157        2S          0.02931   0.00069   0.06376   0.06840  -0.05002
 158        3S          0.00721  -0.00069   0.01094   0.01536  -0.00773
 159        4PX        -0.00075  -0.00002  -0.00171  -0.00148   0.00117
 160        4PY        -0.00447   0.00052  -0.00754  -0.00697   0.00536
 161        4PZ         0.00143   0.00190   0.00326   0.00321   0.00018
 162 7   H  1S          0.04021   0.00808   0.05139   0.05314  -0.02320
 163        2S          0.05111   0.00997   0.06542   0.06989  -0.03035
 164        3S          0.00449   0.00048   0.00941   0.01556  -0.01579
 165        4PX         0.00706   0.00172   0.00794   0.00727  -0.00226
 166        4PY        -0.00137   0.00042   0.00163   0.00121  -0.00106
 167        4PZ        -0.00256   0.00116  -0.00278  -0.00342   0.00327
 168 8   H  1S          0.00000   0.05433   0.00000  -0.02196   0.09244
 169        2S          0.00000   0.06611   0.00000  -0.02445   0.12781
 170        3S          0.00000   0.00439   0.00000  -0.00602   0.03342
 171        4PX        -0.00150   0.00000  -0.00141   0.00000   0.00000
 172        4PY         0.00000  -0.00448   0.00000   0.00333  -0.00451
 173        4PZ         0.00000  -0.00774   0.00000   0.00218  -0.01321
 174 9   H  1S         -0.02622   0.00195  -0.05036   0.05271  -0.03797
 175        2S         -0.02931   0.00069  -0.06376   0.06840  -0.05002
 176        3S         -0.00721  -0.00069  -0.01094   0.01536  -0.00773
 177        4PX        -0.00075   0.00002  -0.00171   0.00148  -0.00117
 178        4PY         0.00447   0.00052   0.00754  -0.00697   0.00536
 179        4PZ        -0.00143   0.00190  -0.00326   0.00321   0.00018
 180 10  H  1S         -0.04021   0.00808  -0.05139   0.05314  -0.02320
 181        2S         -0.05111   0.00997  -0.06542   0.06989  -0.03035
 182        3S         -0.00449   0.00048  -0.00941   0.01556  -0.01579
 183        4PX         0.00706  -0.00172   0.00794  -0.00727   0.00226
 184        4PY         0.00137   0.00042  -0.00163   0.00121  -0.00106
 185        4PZ         0.00256   0.00116   0.00278  -0.00342   0.00327
 186 11  C  1S         -0.04330  -0.00369   0.04940  -0.03338  -0.01763
 187        2S         -0.09188  -0.00788   0.10525  -0.07121  -0.03766
 188        3S          0.13968   0.01205  -0.15830   0.10685   0.05458
 189        4S          0.15917   0.01393  -0.22219   0.14887   0.09469
 190        5S          0.02081   0.01713   0.01843   0.02888   0.01715
 191        6PX        -0.00900   0.00439   0.02022  -0.05725  -0.03881
 192        6PY         0.03310  -0.01793   0.01765  -0.04915  -0.01770
 193        6PZ        -0.00563   0.05636   0.00033  -0.00983  -0.07045
 194        7PX         0.00086   0.00278  -0.00192  -0.02577  -0.01646
 195        7PY         0.02844  -0.01141  -0.00347  -0.02108  -0.00220
 196        7PZ        -0.00369   0.04036  -0.00035  -0.00719  -0.04960
 197        8PX        -0.00267   0.00590   0.01934  -0.00850   0.00088
 198        8PY         0.00558  -0.00366   0.01701  -0.00741  -0.01281
 199        8PZ        -0.00007   0.01316  -0.00099  -0.00070  -0.02086
 200        9D 0       -0.00104   0.00054   0.00048  -0.00180  -0.00188
 201        9D+1       -0.00068   0.00384   0.00121  -0.00183  -0.00514
 202        9D-1       -0.00093   0.00331  -0.00100   0.00113  -0.00025
 203        9D+2       -0.00223   0.00167   0.00011  -0.00034  -0.00210
 204        9D-2        0.00070  -0.00095  -0.00024  -0.00374   0.00008
 205       10D 0       -0.00012   0.00106  -0.00145  -0.00373  -0.00339
 206       10D+1        0.00242   0.00520  -0.00235   0.00212  -0.00365
 207       10D-1       -0.00201   0.00471   0.00273  -0.00277   0.00005
 208       10D+2       -0.00589   0.00014   0.00073  -0.00075   0.00056
 209       10D-2        0.00416  -0.00161  -0.00858  -0.00055   0.00517
 210       11F 0        0.00045  -0.00065  -0.00033   0.00006   0.00020
 211       11F+1        0.00133   0.00004  -0.00173   0.00080   0.00034
 212       11F-1        0.00045   0.00031  -0.00133   0.00061   0.00066
 213       11F+2        0.00241   0.00026  -0.00270   0.00254   0.00058
 214       11F-2        0.00012   0.00101   0.00022  -0.00004  -0.00015
 215       11F+3       -0.00104   0.00005   0.00141   0.00054  -0.00064
 216       11F-3       -0.00012  -0.00036  -0.00113  -0.00081   0.00064
 217 12  C  1S          0.00000  -0.05308   0.00000   0.02419   0.05053
 218        2S          0.00000  -0.11297   0.00000   0.05163   0.10825
 219        3S          0.00000   0.17231   0.00000  -0.07322  -0.16302
 220        4S          0.00000   0.21883   0.00000  -0.13699  -0.25046
 221        5S          0.00000  -0.00188   0.00000  -0.01169  -0.04115
 222        6PX        -0.06469   0.00000   0.06280   0.00000   0.00000
 223        6PY         0.00000   0.01744   0.00000  -0.06396   0.07149
 224        6PZ         0.00000   0.03429   0.00000  -0.02052  -0.06454
 225        7PX        -0.04249   0.00000   0.03230   0.00000   0.00000
 226        7PY         0.00000   0.01790   0.00000  -0.05098   0.04408
 227        7PZ         0.00000   0.01609   0.00000   0.00306  -0.01801
 228        8PX        -0.00945   0.00000   0.02461   0.00000   0.00000
 229        8PY         0.00000   0.00251   0.00000  -0.00849   0.02362
 230        8PZ         0.00000   0.02355   0.00000  -0.00879  -0.00698
 231        9D 0        0.00000  -0.00135   0.00000  -0.00067  -0.00439
 232        9D+1        0.00548   0.00000  -0.00478   0.00000   0.00000
 233        9D-1        0.00000   0.00037   0.00000   0.00234   0.00399
 234        9D+2        0.00000  -0.00195   0.00000   0.00387  -0.00211
 235        9D-2       -0.00057   0.00000  -0.00297   0.00000   0.00000
 236       10D 0        0.00000  -0.00461   0.00000  -0.00707  -0.00148
 237       10D+1        0.00552   0.00000   0.00093   0.00000   0.00000
 238       10D-1        0.00000   0.00300   0.00000   0.00400   0.00237
 239       10D+2        0.00000  -0.00262   0.00000   0.00413  -0.00481
 240       10D-2       -0.00187   0.00000  -0.00506   0.00000   0.00000
 241       11F 0        0.00000   0.00229   0.00000   0.00009  -0.00223
 242       11F+1       -0.00086   0.00000   0.00023   0.00000   0.00000
 243       11F-1        0.00000  -0.00257   0.00000   0.00041   0.00196
 244       11F+2        0.00000  -0.00212   0.00000   0.00137   0.00222
 245       11F-2        0.00081   0.00000   0.00040   0.00000   0.00000
 246       11F+3        0.00042   0.00000   0.00059   0.00000   0.00000
 247       11F-3        0.00000  -0.00220   0.00000   0.00099   0.00197
 248 13  C  1S          0.04330  -0.00369  -0.04940  -0.03338  -0.01763
 249        2S          0.09188  -0.00788  -0.10525  -0.07121  -0.03766
 250        3S         -0.13968   0.01205   0.15830   0.10685   0.05458
 251        4S         -0.15917   0.01393   0.22219   0.14887   0.09469
 252        5S         -0.02081   0.01713  -0.01843   0.02888   0.01715
 253        6PX        -0.00900  -0.00439   0.02022   0.05725   0.03881
 254        6PY        -0.03310  -0.01793  -0.01765  -0.04915  -0.01770
 255        6PZ         0.00563   0.05636  -0.00033  -0.00983  -0.07045
 256        7PX         0.00086  -0.00278  -0.00192   0.02577   0.01646
 257        7PY        -0.02844  -0.01141   0.00347  -0.02108  -0.00220
 258        7PZ         0.00369   0.04036   0.00035  -0.00719  -0.04960
 259        8PX        -0.00267  -0.00590   0.01934   0.00850  -0.00088
 260        8PY        -0.00558  -0.00366  -0.01701  -0.00741  -0.01281
 261        8PZ         0.00007   0.01316   0.00099  -0.00070  -0.02086
 262        9D 0        0.00104   0.00054  -0.00048  -0.00180  -0.00188
 263        9D+1       -0.00068  -0.00384   0.00121   0.00183   0.00514
 264        9D-1        0.00093   0.00331   0.00100   0.00113  -0.00025
 265        9D+2        0.00223   0.00167  -0.00011  -0.00034  -0.00210
 266        9D-2        0.00070   0.00095  -0.00024   0.00374  -0.00008
 267       10D 0        0.00012   0.00106   0.00145  -0.00373  -0.00339
 268       10D+1        0.00242  -0.00520  -0.00235  -0.00212   0.00365
 269       10D-1        0.00201   0.00471  -0.00273  -0.00277   0.00005
 270       10D+2        0.00589   0.00014  -0.00073  -0.00075   0.00056
 271       10D-2        0.00416   0.00161  -0.00858   0.00055  -0.00517
 272       11F 0       -0.00045  -0.00065   0.00033   0.00006   0.00020
 273       11F+1        0.00133  -0.00004  -0.00173  -0.00080  -0.00034
 274       11F-1       -0.00045   0.00031   0.00133   0.00061   0.00066
 275       11F+2       -0.00241   0.00026   0.00270   0.00254   0.00058
 276       11F-2        0.00012  -0.00101   0.00022   0.00004   0.00015
 277       11F+3       -0.00104  -0.00005   0.00141  -0.00054   0.00064
 278       11F-3        0.00012  -0.00036   0.00113  -0.00081   0.00064
 279 14  H  1S          0.04021   0.00808  -0.05139   0.05314   0.02320
 280        2S          0.05111   0.00997  -0.06542   0.06989   0.03035
 281        3S          0.00449   0.00048  -0.00941   0.01556   0.01579
 282        4PX         0.00706   0.00172  -0.00794   0.00727   0.00226
 283        4PY         0.00137  -0.00042   0.00163  -0.00121  -0.00106
 284        4PZ        -0.00256   0.00116   0.00278  -0.00342  -0.00327
 285 15  H  1S          0.02622   0.00195  -0.05036   0.05271   0.03797
 286        2S          0.02931   0.00069  -0.06376   0.06840   0.05002
 287        3S          0.00721  -0.00069  -0.01094   0.01536   0.00773
 288        4PX        -0.00075  -0.00002   0.00171  -0.00148  -0.00117
 289        4PY         0.00447  -0.00052  -0.00754   0.00697   0.00536
 290        4PZ         0.00143   0.00190  -0.00326   0.00321  -0.00018
 291 16  H  1S          0.00000   0.05433   0.00000  -0.02196  -0.09244
 292        2S          0.00000   0.06611   0.00000  -0.02445  -0.12781
 293        3S          0.00000   0.00439   0.00000  -0.00602  -0.03342
 294        4PX        -0.00150   0.00000   0.00141   0.00000   0.00000
 295        4PY         0.00000   0.00448   0.00000  -0.00333  -0.00451
 296        4PZ         0.00000  -0.00774   0.00000   0.00218   0.01321
 297 17  H  1S         -0.02622   0.00195   0.05036   0.05271   0.03797
 298        2S         -0.02931   0.00069   0.06376   0.06840   0.05002
 299        3S         -0.00721  -0.00069   0.01094   0.01536   0.00773
 300        4PX        -0.00075   0.00002   0.00171   0.00148   0.00117
 301        4PY        -0.00447  -0.00052   0.00754   0.00697   0.00536
 302        4PZ        -0.00143   0.00190   0.00326   0.00321  -0.00018
 303 18  H  1S         -0.04021   0.00808   0.05139   0.05314   0.02320
 304        2S         -0.05111   0.00997   0.06542   0.06989   0.03035
 305        3S         -0.00449   0.00048   0.00941   0.01556   0.01579
 306        4PX         0.00706  -0.00172  -0.00794  -0.00727  -0.00226
 307        4PY        -0.00137  -0.00042  -0.00163  -0.00121  -0.00106
 308        4PZ         0.00256   0.00116  -0.00278  -0.00342  -0.00327
                          16        17        18        19        20
                        (A1)--O   (B1)--O   (A1)--O   (B2)--O   (B1)--O
     Eigenvalues --    -0.59401  -0.56942  -0.55917  -0.55094  -0.50815
   1 1   C  1S         -0.00213  -0.04330  -0.02848   0.00000  -0.02179
   2        2S         -0.00464  -0.09322  -0.06127   0.00000  -0.04718
   3        3S          0.01067   0.13087   0.09703   0.00000   0.07809
   4        4S         -0.00003   0.29079   0.12133   0.00000   0.07706
   5        5S          0.00253  -0.11342   0.04540   0.00000   0.20466
   6        6PX        -0.10633   0.07480  -0.02398   0.00000   0.04181
   7        6PY         0.00000   0.00000   0.00000   0.11677   0.00000
   8        6PZ        -0.07153   0.04427  -0.09447   0.00000  -0.02919
   9        7PX        -0.07270   0.03282  -0.01200   0.00000   0.04376
  10        7PY         0.00000   0.00000   0.00000   0.10083   0.00000
  11        7PZ        -0.05783   0.06302  -0.07513   0.00000  -0.02868
  12        8PX        -0.01084   0.05579  -0.01125   0.00000  -0.02000
  13        8PY         0.00000   0.00000   0.00000   0.02025   0.00000
  14        8PZ        -0.01456  -0.01844  -0.02590   0.00000   0.02460
  15        9D 0       -0.00479   0.00105  -0.00433   0.00000  -0.00426
  16        9D+1       -0.00154   0.00387   0.00583   0.00000  -0.00159
  17        9D-1        0.00000   0.00000   0.00000   0.00661   0.00000
  18        9D+2        0.00212  -0.00415   0.00512   0.00000  -0.00394
  19        9D-2        0.00000   0.00000   0.00000  -0.00487   0.00000
  20       10D 0       -0.00689   0.00510  -0.00872   0.00000  -0.01038
  21       10D+1       -0.00330   0.00221   0.00947   0.00000  -0.00226
  22       10D-1        0.00000   0.00000   0.00000   0.01654   0.00000
  23       10D+2       -0.00298  -0.00055   0.00749   0.00000  -0.01255
  24       10D-2        0.00000   0.00000   0.00000  -0.00816   0.00000
  25       11F 0        0.00035  -0.00120   0.00014   0.00000  -0.00214
  26       11F+1       -0.00056   0.00127   0.00110   0.00000  -0.00126
  27       11F-1        0.00000   0.00000   0.00000   0.00111   0.00000
  28       11F+2       -0.00167  -0.00235  -0.00057   0.00000  -0.00045
  29       11F-2        0.00000   0.00000   0.00000  -0.00088   0.00000
  30       11F+3        0.00061  -0.00232  -0.00169   0.00000  -0.00142
  31       11F-3        0.00000   0.00000   0.00000   0.00021   0.00000
  32 2   C  1S         -0.00213   0.04330  -0.02848   0.00000   0.02179
  33        2S         -0.00464   0.09322  -0.06127   0.00000   0.04718
  34        3S          0.01067  -0.13087   0.09703   0.00000  -0.07809
  35        4S         -0.00003  -0.29079   0.12133   0.00000  -0.07706
  36        5S          0.00253   0.11342   0.04540   0.00000  -0.20466
  37        6PX         0.10633   0.07480   0.02398   0.00000   0.04181
  38        6PY         0.00000   0.00000   0.00000   0.11677   0.00000
  39        6PZ        -0.07153  -0.04427  -0.09447   0.00000   0.02919
  40        7PX         0.07270   0.03282   0.01200   0.00000   0.04376
  41        7PY         0.00000   0.00000   0.00000   0.10083   0.00000
  42        7PZ        -0.05783  -0.06302  -0.07513   0.00000   0.02868
  43        8PX         0.01084   0.05579   0.01125   0.00000  -0.02000
  44        8PY         0.00000   0.00000   0.00000   0.02025   0.00000
  45        8PZ        -0.01456   0.01844  -0.02590   0.00000  -0.02460
  46        9D 0       -0.00479  -0.00105  -0.00433   0.00000   0.00426
  47        9D+1        0.00154   0.00387  -0.00583   0.00000  -0.00159
  48        9D-1        0.00000   0.00000   0.00000   0.00661   0.00000
  49        9D+2        0.00212   0.00415   0.00512   0.00000   0.00394
  50        9D-2        0.00000   0.00000   0.00000   0.00487   0.00000
  51       10D 0       -0.00689  -0.00510  -0.00872   0.00000   0.01038
  52       10D+1        0.00330   0.00221  -0.00947   0.00000  -0.00226
  53       10D-1        0.00000   0.00000   0.00000   0.01654   0.00000
  54       10D+2       -0.00298   0.00055   0.00749   0.00000   0.01255
  55       10D-2        0.00000   0.00000   0.00000   0.00816   0.00000
  56       11F 0        0.00035   0.00120   0.00014   0.00000   0.00214
  57       11F+1        0.00056   0.00127  -0.00110   0.00000  -0.00126
  58       11F-1        0.00000   0.00000   0.00000   0.00111   0.00000
  59       11F+2       -0.00167   0.00235  -0.00057   0.00000   0.00045
  60       11F-2        0.00000   0.00000   0.00000   0.00088   0.00000
  61       11F+3       -0.00061  -0.00232   0.00169   0.00000  -0.00142
  62       11F-3        0.00000   0.00000   0.00000   0.00021   0.00000
  63 3   C  1S          0.00075  -0.01474   0.00467   0.00948   0.00393
  64        2S          0.00172  -0.03145   0.01027   0.02017   0.00836
  65        3S         -0.00326   0.04488  -0.01682  -0.03048  -0.01454
  66        4S         -0.00308   0.08594  -0.01821  -0.05362  -0.01821
  67        5S         -0.01116  -0.00142   0.01174  -0.00334   0.03648
  68        6PX         0.07565  -0.05053  -0.08634   0.13629  -0.00566
  69        6PY         0.11436   0.12729   0.00042  -0.05603  -0.07731
  70        6PZ        -0.01660   0.04900  -0.02316  -0.04407   0.13047
  71        7PX         0.05180  -0.02381  -0.06358   0.08902   0.00000
  72        7PY         0.07798   0.07897  -0.00067  -0.03370  -0.05256
  73        7PZ        -0.00705   0.03770  -0.02270  -0.02967   0.09896
  74        8PX         0.02395  -0.02460  -0.02225   0.03820   0.00989
  75        8PY         0.03648   0.03140  -0.00772  -0.02463  -0.03980
  76        8PZ        -0.01007   0.02002  -0.00524  -0.01103   0.04012
  77        9D 0        0.00120  -0.00117   0.00262   0.00149   0.00102
  78        9D+1        0.00166  -0.00072  -0.00368   0.00219   0.00233
  79        9D-1       -0.00264  -0.00662   0.00216   0.00314  -0.00149
  80        9D+2       -0.00022   0.00311  -0.00039  -0.00067   0.00531
  81        9D-2        0.00125   0.00236   0.00237  -0.00344  -0.00109
  82       10D 0        0.00178  -0.00249   0.00638   0.00193   0.00219
  83       10D+1       -0.00080   0.00007  -0.00510  -0.00212   0.00136
  84       10D-1        0.00266  -0.00254   0.00342  -0.00019  -0.00811
  85       10D+2        0.01080   0.00337  -0.00562   0.00400  -0.00172
  86       10D-2        0.00116  -0.00563   0.00278   0.00226   0.00061
  87       11F 0       -0.00020  -0.00029   0.00110  -0.00020  -0.00034
  88       11F+1        0.00041   0.00069   0.00137  -0.00039   0.00029
  89       11F-1       -0.00056  -0.00067  -0.00073   0.00005  -0.00012
  90       11F+2       -0.00011   0.00046  -0.00072  -0.00101  -0.00107
  91       11F-2        0.00073   0.00015   0.00083   0.00040  -0.00072
  92       11F+3        0.00062  -0.00016   0.00014   0.00047  -0.00011
  93       11F-3       -0.00028  -0.00113   0.00066  -0.00057   0.00001
  94 4   C  1S         -0.00715   0.00000  -0.00428  -0.00522   0.00000
  95        2S         -0.01537   0.00000  -0.00909  -0.01105   0.00000
  96        3S          0.02822   0.00000   0.01627   0.00924   0.00000
  97        4S          0.00578   0.00000   0.02202   0.06103   0.00000
  98        5S          0.04274   0.00000   0.00602  -0.08597   0.00000
  99        6PX         0.00000  -0.01436   0.00000   0.00000  -0.13788
 100        6PY         0.09456   0.00000   0.01869  -0.00787   0.00000
 101        6PZ         0.01703   0.00000   0.18675  -0.09030   0.00000
 102        7PX         0.00000  -0.00389   0.00000   0.00000  -0.11681
 103        7PY         0.07514   0.00000   0.01059  -0.00359   0.00000
 104        7PZ         0.00965   0.00000   0.13188  -0.07861   0.00000
 105        8PX         0.00000  -0.00165   0.00000   0.00000  -0.02870
 106        8PY         0.01207   0.00000   0.01278   0.02630   0.00000
 107        8PZ        -0.01091   0.00000   0.06435  -0.00221   0.00000
 108        9D 0        0.00411   0.00000   0.00298   0.00257   0.00000
 109        9D+1        0.00000  -0.00179   0.00000   0.00000   0.00486
 110        9D-1       -0.00233   0.00000   0.00337  -0.00376   0.00000
 111        9D+2       -0.00041   0.00000  -0.00212   0.00131   0.00000
 112        9D-2        0.00000  -0.00380   0.00000   0.00000   0.00176
 113       10D 0        0.00198   0.00000  -0.00527   0.02021   0.00000
 114       10D+1        0.00000  -0.00838   0.00000   0.00000   0.00714
 115       10D-1       -0.00922   0.00000  -0.00766   0.00119   0.00000
 116       10D+2       -0.00273   0.00000   0.00037  -0.00166   0.00000
 117       10D-2        0.00000  -0.00723   0.00000   0.00000   0.00606
 118       11F 0       -0.00054   0.00000  -0.00002  -0.00209   0.00000
 119       11F+1        0.00000   0.00248   0.00000   0.00000   0.00035
 120       11F-1        0.00082   0.00000  -0.00018   0.00064   0.00000
 121       11F+2        0.00078   0.00000  -0.00094  -0.00139   0.00000
 122       11F-2        0.00000   0.00189   0.00000   0.00000  -0.00069
 123       11F+3        0.00000   0.00064   0.00000   0.00000   0.00016
 124       11F-3        0.00061   0.00000   0.00013  -0.00058   0.00000
 125 5   C  1S          0.00075   0.01474   0.00467   0.00948  -0.00393
 126        2S          0.00172   0.03145   0.01027   0.02017  -0.00836
 127        3S         -0.00326  -0.04488  -0.01682  -0.03048   0.01454
 128        4S         -0.00308  -0.08594  -0.01821  -0.05362   0.01821
 129        5S         -0.01116   0.00142   0.01174  -0.00334  -0.03648
 130        6PX        -0.07565  -0.05053   0.08634  -0.13629  -0.00566
 131        6PY         0.11436  -0.12729   0.00042  -0.05603   0.07731
 132        6PZ        -0.01660  -0.04900  -0.02316  -0.04407  -0.13047
 133        7PX        -0.05180  -0.02381   0.06358  -0.08902   0.00000
 134        7PY         0.07798  -0.07897  -0.00067  -0.03370   0.05256
 135        7PZ        -0.00705  -0.03770  -0.02270  -0.02967  -0.09896
 136        8PX        -0.02395  -0.02460   0.02225  -0.03820   0.00989
 137        8PY         0.03648  -0.03140  -0.00772  -0.02463   0.03980
 138        8PZ        -0.01007  -0.02002  -0.00524  -0.01103  -0.04012
 139        9D 0        0.00120   0.00117   0.00262   0.00149  -0.00102
 140        9D+1       -0.00166  -0.00072   0.00368  -0.00219   0.00233
 141        9D-1       -0.00264   0.00662   0.00216   0.00314   0.00149
 142        9D+2       -0.00022  -0.00311  -0.00039  -0.00067  -0.00531
 143        9D-2       -0.00125   0.00236  -0.00237   0.00344  -0.00109
 144       10D 0        0.00178   0.00249   0.00638   0.00193  -0.00219
 145       10D+1        0.00080   0.00007   0.00510   0.00212   0.00136
 146       10D-1        0.00266   0.00254   0.00342  -0.00019   0.00811
 147       10D+2        0.01080  -0.00337  -0.00562   0.00400   0.00172
 148       10D-2       -0.00116  -0.00563  -0.00278  -0.00226   0.00061
 149       11F 0       -0.00020   0.00029   0.00110  -0.00020   0.00034
 150       11F+1       -0.00041   0.00069  -0.00137   0.00039   0.00029
 151       11F-1       -0.00056   0.00067  -0.00073   0.00005   0.00012
 152       11F+2       -0.00011  -0.00046  -0.00072  -0.00101   0.00107
 153       11F-2       -0.00073   0.00015  -0.00083  -0.00040  -0.00072
 154       11F+3       -0.00062  -0.00016  -0.00014  -0.00047  -0.00011
 155       11F-3       -0.00028   0.00113   0.00066  -0.00057  -0.00001
 156 6   H  1S          0.05659   0.05833  -0.00663  -0.02215  -0.06400
 157        2S          0.08679   0.08196  -0.01046  -0.02812  -0.09846
 158        3S          0.01203   0.02724   0.00030  -0.00913  -0.02595
 159        4PX         0.00312  -0.00302  -0.00290   0.00488   0.00199
 160        4PY        -0.00741  -0.00606   0.00091   0.00069   0.00903
 161        4PZ         0.00398   0.00539  -0.00144  -0.00269  -0.00018
 162 7   H  1S         -0.04319   0.04363   0.03092  -0.07398   0.02808
 163        2S         -0.06681   0.05851   0.04719  -0.10744   0.04574
 164        3S         -0.00684   0.01604   0.01066  -0.03015   0.01339
 165        4PX        -0.00623   0.00476   0.00311  -0.00924   0.00521
 166        4PY         0.00415   0.00445  -0.00020  -0.00359  -0.00285
 167        4PZ         0.00271  -0.00024  -0.00270   0.00293   0.00305
 168 8   H  1S          0.03313   0.00000   0.09003  -0.03375   0.00000
 169        2S          0.05139   0.00000   0.13384  -0.05790   0.00000
 170        3S          0.01610   0.00000   0.02809  -0.01505   0.00000
 171        4PX         0.00000  -0.00102   0.00000   0.00000  -0.00527
 172        4PY         0.00011   0.00000  -0.00725   0.00251   0.00000
 173        4PZ        -0.00592   0.00000  -0.00977   0.00456   0.00000
 174 9   H  1S          0.05659  -0.05833  -0.00663  -0.02215   0.06400
 175        2S          0.08679  -0.08196  -0.01046  -0.02812   0.09846
 176        3S          0.01203  -0.02724   0.00030  -0.00913   0.02595
 177        4PX        -0.00312  -0.00302   0.00290  -0.00488   0.00199
 178        4PY        -0.00741   0.00606   0.00091   0.00069  -0.00903
 179        4PZ         0.00398  -0.00539  -0.00144  -0.00269   0.00018
 180 10  H  1S         -0.04319  -0.04363   0.03092  -0.07398  -0.02808
 181        2S         -0.06681  -0.05851   0.04719  -0.10744  -0.04574
 182        3S         -0.00684  -0.01604   0.01066  -0.03015  -0.01339
 183        4PX         0.00623   0.00476  -0.00311   0.00924   0.00521
 184        4PY         0.00415  -0.00445  -0.00020  -0.00359   0.00285
 185        4PZ         0.00271   0.00024  -0.00270   0.00293  -0.00305
 186 11  C  1S          0.00075  -0.01474   0.00467  -0.00948   0.00393
 187        2S          0.00172  -0.03145   0.01027  -0.02017   0.00836
 188        3S         -0.00326   0.04488  -0.01682   0.03048  -0.01454
 189        4S         -0.00308   0.08594  -0.01821   0.05362  -0.01821
 190        5S         -0.01116  -0.00142   0.01174   0.00334   0.03648
 191        6PX         0.07565  -0.05053  -0.08634  -0.13629  -0.00566
 192        6PY        -0.11436  -0.12729  -0.00042  -0.05603   0.07731
 193        6PZ        -0.01660   0.04900  -0.02316   0.04407   0.13047
 194        7PX         0.05180  -0.02381  -0.06358  -0.08902   0.00000
 195        7PY        -0.07798  -0.07897   0.00067  -0.03370   0.05256
 196        7PZ        -0.00705   0.03770  -0.02270   0.02967   0.09896
 197        8PX         0.02395  -0.02460  -0.02225  -0.03820   0.00989
 198        8PY        -0.03648  -0.03140   0.00772  -0.02463   0.03980
 199        8PZ        -0.01007   0.02002  -0.00524   0.01103   0.04012
 200        9D 0        0.00120  -0.00117   0.00262  -0.00149   0.00102
 201        9D+1        0.00166  -0.00072  -0.00368  -0.00219   0.00233
 202        9D-1        0.00264   0.00662  -0.00216   0.00314   0.00149
 203        9D+2       -0.00022   0.00311  -0.00039   0.00067   0.00531
 204        9D-2       -0.00125  -0.00236  -0.00237  -0.00344   0.00109
 205       10D 0        0.00178  -0.00249   0.00638  -0.00193   0.00219
 206       10D+1       -0.00080   0.00007  -0.00510   0.00212   0.00136
 207       10D-1       -0.00266   0.00254  -0.00342  -0.00019   0.00811
 208       10D+2        0.01080   0.00337  -0.00562  -0.00400  -0.00172
 209       10D-2       -0.00116   0.00563  -0.00278   0.00226  -0.00061
 210       11F 0       -0.00020  -0.00029   0.00110   0.00020  -0.00034
 211       11F+1        0.00041   0.00069   0.00137   0.00039   0.00029
 212       11F-1        0.00056   0.00067   0.00073   0.00005   0.00012
 213       11F+2       -0.00011   0.00046  -0.00072   0.00101  -0.00107
 214       11F-2       -0.00073  -0.00015  -0.00083   0.00040   0.00072
 215       11F+3        0.00062  -0.00016   0.00014  -0.00047  -0.00011
 216       11F-3        0.00028   0.00113  -0.00066  -0.00057  -0.00001
 217 12  C  1S         -0.00715   0.00000  -0.00428   0.00522   0.00000
 218        2S         -0.01537   0.00000  -0.00909   0.01105   0.00000
 219        3S          0.02822   0.00000   0.01627  -0.00924   0.00000
 220        4S          0.00578   0.00000   0.02202  -0.06103   0.00000
 221        5S          0.04274   0.00000   0.00602   0.08597   0.00000
 222        6PX         0.00000  -0.01436   0.00000   0.00000  -0.13788
 223        6PY        -0.09456   0.00000  -0.01869  -0.00787   0.00000
 224        6PZ         0.01703   0.00000   0.18675   0.09030   0.00000
 225        7PX         0.00000  -0.00389   0.00000   0.00000  -0.11681
 226        7PY        -0.07514   0.00000  -0.01059  -0.00359   0.00000
 227        7PZ         0.00965   0.00000   0.13188   0.07861   0.00000
 228        8PX         0.00000  -0.00165   0.00000   0.00000  -0.02870
 229        8PY        -0.01207   0.00000  -0.01278   0.02630   0.00000
 230        8PZ        -0.01091   0.00000   0.06435   0.00221   0.00000
 231        9D 0        0.00411   0.00000   0.00298  -0.00257   0.00000
 232        9D+1        0.00000  -0.00179   0.00000   0.00000   0.00486
 233        9D-1        0.00233   0.00000  -0.00337  -0.00376   0.00000
 234        9D+2       -0.00041   0.00000  -0.00212  -0.00131   0.00000
 235        9D-2        0.00000   0.00380   0.00000   0.00000  -0.00176
 236       10D 0        0.00198   0.00000  -0.00527  -0.02021   0.00000
 237       10D+1        0.00000  -0.00838   0.00000   0.00000   0.00714
 238       10D-1        0.00922   0.00000   0.00766   0.00119   0.00000
 239       10D+2       -0.00273   0.00000   0.00037   0.00166   0.00000
 240       10D-2        0.00000   0.00723   0.00000   0.00000  -0.00606
 241       11F 0       -0.00054   0.00000  -0.00002   0.00209   0.00000
 242       11F+1        0.00000   0.00248   0.00000   0.00000   0.00035
 243       11F-1       -0.00082   0.00000   0.00018   0.00064   0.00000
 244       11F+2        0.00078   0.00000  -0.00094   0.00139   0.00000
 245       11F-2        0.00000  -0.00189   0.00000   0.00000   0.00069
 246       11F+3        0.00000   0.00064   0.00000   0.00000   0.00016
 247       11F-3       -0.00061   0.00000  -0.00013  -0.00058   0.00000
 248 13  C  1S          0.00075   0.01474   0.00467  -0.00948  -0.00393
 249        2S          0.00172   0.03145   0.01027  -0.02017  -0.00836
 250        3S         -0.00326  -0.04488  -0.01682   0.03048   0.01454
 251        4S         -0.00308  -0.08594  -0.01821   0.05362   0.01821
 252        5S         -0.01116   0.00142   0.01174   0.00334  -0.03648
 253        6PX        -0.07565  -0.05053   0.08634   0.13629  -0.00566
 254        6PY        -0.11436   0.12729  -0.00042  -0.05603  -0.07731
 255        6PZ        -0.01660  -0.04900  -0.02316   0.04407  -0.13047
 256        7PX        -0.05180  -0.02381   0.06358   0.08902   0.00000
 257        7PY        -0.07798   0.07897   0.00067  -0.03370  -0.05256
 258        7PZ        -0.00705  -0.03770  -0.02270   0.02967  -0.09896
 259        8PX        -0.02395  -0.02460   0.02225   0.03820   0.00989
 260        8PY        -0.03648   0.03140   0.00772  -0.02463  -0.03980
 261        8PZ        -0.01007  -0.02002  -0.00524   0.01103  -0.04012
 262        9D 0        0.00120   0.00117   0.00262  -0.00149  -0.00102
 263        9D+1       -0.00166  -0.00072   0.00368   0.00219   0.00233
 264        9D-1        0.00264  -0.00662  -0.00216   0.00314  -0.00149
 265        9D+2       -0.00022  -0.00311  -0.00039   0.00067  -0.00531
 266        9D-2        0.00125  -0.00236   0.00237   0.00344   0.00109
 267       10D 0        0.00178   0.00249   0.00638  -0.00193  -0.00219
 268       10D+1        0.00080   0.00007   0.00510  -0.00212   0.00136
 269       10D-1       -0.00266  -0.00254  -0.00342  -0.00019  -0.00811
 270       10D+2        0.01080  -0.00337  -0.00562  -0.00400   0.00172
 271       10D-2        0.00116   0.00563   0.00278  -0.00226  -0.00061
 272       11F 0       -0.00020   0.00029   0.00110   0.00020   0.00034
 273       11F+1       -0.00041   0.00069  -0.00137  -0.00039   0.00029
 274       11F-1        0.00056  -0.00067   0.00073   0.00005  -0.00012
 275       11F+2       -0.00011  -0.00046  -0.00072   0.00101   0.00107
 276       11F-2        0.00073  -0.00015   0.00083  -0.00040   0.00072
 277       11F+3       -0.00062  -0.00016  -0.00014   0.00047  -0.00011
 278       11F-3        0.00028  -0.00113  -0.00066  -0.00057   0.00001
 279 14  H  1S         -0.04319   0.04363   0.03092   0.07398   0.02808
 280        2S         -0.06681   0.05851   0.04719   0.10744   0.04574
 281        3S         -0.00684   0.01604   0.01066   0.03015   0.01339
 282        4PX        -0.00623   0.00476   0.00311   0.00924   0.00521
 283        4PY        -0.00415  -0.00445   0.00020  -0.00359   0.00285
 284        4PZ         0.00271  -0.00024  -0.00270  -0.00293   0.00305
 285 15  H  1S          0.05659   0.05833  -0.00663   0.02215  -0.06400
 286        2S          0.08679   0.08196  -0.01046   0.02812  -0.09846
 287        3S          0.01203   0.02724   0.00030   0.00913  -0.02595
 288        4PX         0.00312  -0.00302  -0.00290  -0.00488   0.00199
 289        4PY         0.00741   0.00606  -0.00091   0.00069  -0.00903
 290        4PZ         0.00398   0.00539  -0.00144   0.00269  -0.00018
 291 16  H  1S          0.03313   0.00000   0.09003   0.03375   0.00000
 292        2S          0.05139   0.00000   0.13384   0.05790   0.00000
 293        3S          0.01610   0.00000   0.02809   0.01505   0.00000
 294        4PX         0.00000  -0.00102   0.00000   0.00000  -0.00527
 295        4PY        -0.00011   0.00000   0.00725   0.00251   0.00000
 296        4PZ        -0.00592   0.00000  -0.00977  -0.00456   0.00000
 297 17  H  1S          0.05659  -0.05833  -0.00663   0.02215   0.06400
 298        2S          0.08679  -0.08196  -0.01046   0.02812   0.09846
 299        3S          0.01203  -0.02724   0.00030   0.00913   0.02595
 300        4PX        -0.00312  -0.00302   0.00290   0.00488   0.00199
 301        4PY         0.00741  -0.00606  -0.00091   0.00069   0.00903
 302        4PZ         0.00398  -0.00539  -0.00144   0.00269   0.00018
 303 18  H  1S         -0.04319  -0.04363   0.03092   0.07398  -0.02808
 304        2S         -0.06681  -0.05851   0.04719   0.10744  -0.04574
 305        3S         -0.00684  -0.01604   0.01066   0.03015  -0.01339
 306        4PX         0.00623   0.00476  -0.00311  -0.00924   0.00521
 307        4PY        -0.00415   0.00445   0.00020  -0.00359  -0.00285
 308        4PZ         0.00271   0.00024  -0.00270  -0.00293  -0.00305
                          21        22        23        24        25
                        (B2)--O   (B1)--O   (A2)--O   (A1)--O   (B2)--O
     Eigenvalues --    -0.46746  -0.44628  -0.44293  -0.42118  -0.41835
   1 1   C  1S          0.00000   0.00024   0.00000  -0.00117   0.00000
   2        2S          0.00000   0.00030   0.00000  -0.00264   0.00000
   3        3S          0.00000   0.00597   0.00000  -0.00041   0.00000
   4        4S          0.00000  -0.03713   0.00000   0.03262   0.00000
   5        5S          0.00000   0.16149   0.00000   0.01276   0.00000
   6        6PX         0.00000   0.02697   0.00000   0.24122   0.00000
   7        6PY        -0.08290   0.00000   0.06051   0.00000   0.15115
   8        6PZ         0.00000  -0.02504   0.00000   0.06448   0.00000
   9        7PX         0.00000   0.03198   0.00000   0.17654   0.00000
  10        7PY        -0.06626   0.00000   0.04601   0.00000   0.11769
  11        7PZ         0.00000  -0.03412   0.00000   0.05089   0.00000
  12        8PX         0.00000  -0.04163   0.00000   0.07372   0.00000
  13        8PY        -0.03541   0.00000  -0.00139   0.00000   0.03976
  14        8PZ         0.00000   0.01493   0.00000   0.01591   0.00000
  15        9D 0        0.00000  -0.00235   0.00000   0.00191   0.00000
  16        9D+1        0.00000   0.00075   0.00000   0.00051   0.00000
  17        9D-1       -0.00647   0.00000   0.00057   0.00000   0.00113
  18        9D+2        0.00000   0.00494   0.00000  -0.01441   0.00000
  19        9D-2       -0.00166   0.00000   0.00290   0.00000   0.00107
  20       10D 0        0.00000  -0.00742   0.00000  -0.00093   0.00000
  21       10D+1        0.00000   0.00898   0.00000   0.00293   0.00000
  22       10D-1       -0.01230   0.00000  -0.00389   0.00000  -0.00191
  23       10D+2        0.00000   0.00979   0.00000  -0.01178   0.00000
  24       10D-2        0.00028   0.00000   0.00313   0.00000  -0.00277
  25       11F 0        0.00000  -0.00127   0.00000  -0.00155   0.00000
  26       11F+1        0.00000   0.00033   0.00000   0.00012   0.00000
  27       11F-1       -0.00238   0.00000  -0.00232   0.00000  -0.00296
  28       11F+2        0.00000   0.00250   0.00000  -0.00010   0.00000
  29       11F-2       -0.00127   0.00000  -0.00087   0.00000   0.00178
  30       11F+3        0.00000  -0.00053   0.00000  -0.00073   0.00000
  31       11F-3       -0.00253   0.00000  -0.00300   0.00000   0.00208
  32 2   C  1S          0.00000  -0.00024   0.00000  -0.00117   0.00000
  33        2S          0.00000  -0.00030   0.00000  -0.00264   0.00000
  34        3S          0.00000  -0.00597   0.00000  -0.00041   0.00000
  35        4S          0.00000   0.03713   0.00000   0.03262   0.00000
  36        5S          0.00000  -0.16149   0.00000   0.01276   0.00000
  37        6PX         0.00000   0.02697   0.00000  -0.24122   0.00000
  38        6PY        -0.08290   0.00000  -0.06051   0.00000   0.15115
  39        6PZ         0.00000   0.02504   0.00000   0.06448   0.00000
  40        7PX         0.00000   0.03198   0.00000  -0.17654   0.00000
  41        7PY        -0.06626   0.00000  -0.04601   0.00000   0.11769
  42        7PZ         0.00000   0.03412   0.00000   0.05089   0.00000
  43        8PX         0.00000  -0.04163   0.00000  -0.07372   0.00000
  44        8PY        -0.03541   0.00000   0.00139   0.00000   0.03976
  45        8PZ         0.00000  -0.01493   0.00000   0.01591   0.00000
  46        9D 0        0.00000   0.00235   0.00000   0.00191   0.00000
  47        9D+1        0.00000   0.00075   0.00000  -0.00051   0.00000
  48        9D-1       -0.00647   0.00000  -0.00057   0.00000   0.00113
  49        9D+2        0.00000  -0.00494   0.00000  -0.01441   0.00000
  50        9D-2        0.00166   0.00000   0.00290   0.00000  -0.00107
  51       10D 0        0.00000   0.00742   0.00000  -0.00093   0.00000
  52       10D+1        0.00000   0.00898   0.00000  -0.00293   0.00000
  53       10D-1       -0.01230   0.00000   0.00389   0.00000  -0.00191
  54       10D+2        0.00000  -0.00979   0.00000  -0.01178   0.00000
  55       10D-2       -0.00028   0.00000   0.00313   0.00000   0.00277
  56       11F 0        0.00000   0.00127   0.00000  -0.00155   0.00000
  57       11F+1        0.00000   0.00033   0.00000  -0.00012   0.00000
  58       11F-1       -0.00238   0.00000   0.00232   0.00000  -0.00296
  59       11F+2        0.00000  -0.00250   0.00000  -0.00010   0.00000
  60       11F-2        0.00127   0.00000  -0.00087   0.00000  -0.00178
  61       11F+3        0.00000  -0.00053   0.00000   0.00073   0.00000
  62       11F-3       -0.00253   0.00000   0.00300   0.00000   0.00208
  63 3   C  1S          0.00979  -0.00931   0.00025  -0.00113   0.00338
  64        2S          0.02125  -0.02030   0.00053  -0.00251   0.00733
  65        3S         -0.03374   0.03266  -0.00083   0.00199  -0.01387
  66        4S         -0.05662   0.05050  -0.00250   0.01747  -0.00448
  67        5S         -0.00411   0.03814  -0.01851   0.00131   0.02789
  68        6PX         0.05540   0.15206  -0.07044   0.05415  -0.04122
  69        6PY         0.14341   0.04366  -0.08452  -0.03377  -0.03640
  70        6PZ        -0.04611   0.01463   0.13395  -0.11935  -0.11900
  71        7PX         0.03695   0.10998  -0.04871   0.03805  -0.03330
  72        7PY         0.10174   0.03137  -0.05808  -0.03276  -0.03037
  73        7PZ        -0.03085   0.02028   0.10676  -0.09306  -0.10166
  74        8PX         0.03630   0.07027  -0.04965   0.03261   0.00125
  75        8PY         0.05119   0.03050  -0.05038  -0.00393  -0.01515
  76        8PZ        -0.02313  -0.00723   0.06485  -0.05285  -0.04782
  77        9D 0       -0.00093   0.00288   0.00046   0.00121   0.00276
  78        9D+1        0.00196   0.00557   0.00032   0.00182  -0.00553
  79        9D-1       -0.00458  -0.00331   0.00073   0.00386   0.00424
  80        9D+2       -0.00732  -0.00594   0.00874  -0.00847  -0.00395
  81        9D-2        0.00312  -0.00313   0.00010   0.00077  -0.00079
  82       10D 0       -0.00303   0.00509   0.00162   0.00146   0.00708
  83       10D+1       -0.00068   0.00492   0.00219   0.00346  -0.00919
  84       10D-1       -0.00171  -0.00356  -0.00245   0.00465   0.00571
  85       10D+2       -0.00104  -0.00341   0.00392  -0.00557  -0.00281
  86       10D-2        0.00431  -0.00290   0.00019   0.00417  -0.00069
  87       11F 0        0.00022   0.00009  -0.00020   0.00113   0.00173
  88       11F+1       -0.00033   0.00076   0.00019  -0.00013   0.00144
  89       11F-1        0.00042  -0.00055  -0.00015   0.00009  -0.00036
  90       11F+2       -0.00052   0.00005  -0.00016   0.00098  -0.00098
  91       11F-2       -0.00035  -0.00082  -0.00074  -0.00080   0.00171
  92       11F+3        0.00061  -0.00126   0.00004   0.00012  -0.00093
  93       11F-3        0.00125  -0.00061   0.00005   0.00153  -0.00001
  94 4   C  1S          0.00483   0.00000   0.00000  -0.00084   0.00326
  95        2S          0.01032   0.00000   0.00000  -0.00176   0.00725
  96        3S         -0.01476   0.00000   0.00000   0.00523  -0.00854
  97        4S         -0.03652   0.00000   0.00000   0.00080  -0.01588
  98        5S          0.01482   0.00000   0.00000  -0.00138  -0.08780
  99        6PX         0.00000  -0.14679  -0.08601   0.00000   0.00000
 100        6PY         0.02917   0.00000   0.00000  -0.00744  -0.00286
 101        6PZ         0.04872   0.00000   0.00000   0.06297   0.18995
 102        7PX         0.00000  -0.12431  -0.07050   0.00000   0.00000
 103        7PY         0.01788   0.00000   0.00000  -0.01317  -0.00897
 104        7PZ         0.04059   0.00000   0.00000   0.05015   0.14061
 105        8PX         0.00000  -0.05689  -0.02789   0.00000   0.00000
 106        8PY        -0.00945   0.00000   0.00000   0.00380   0.01899
 107        8PZ        -0.01025   0.00000   0.00000   0.04297   0.13171
 108        9D 0        0.00070   0.00000   0.00000   0.00483   0.00697
 109        9D+1        0.00000   0.00798   0.00269   0.00000   0.00000
 110        9D-1       -0.00019   0.00000   0.00000   0.00109   0.01002
 111        9D+2       -0.00580   0.00000   0.00000  -0.00341  -0.00461
 112        9D-2        0.00000  -0.00182  -0.00194   0.00000   0.00000
 113       10D 0       -0.00800   0.00000   0.00000   0.00569   0.00153
 114       10D+1        0.00000   0.01305   0.00072   0.00000   0.00000
 115       10D-1       -0.00956   0.00000   0.00000  -0.00110   0.01334
 116       10D+2       -0.01320   0.00000   0.00000  -0.00622  -0.00374
 117       10D-2        0.00000   0.00214  -0.00308   0.00000   0.00000
 118       11F 0        0.00049   0.00000   0.00000  -0.00057   0.00053
 119       11F+1        0.00000  -0.00267   0.00083   0.00000   0.00000
 120       11F-1        0.00151   0.00000   0.00000   0.00081   0.00051
 121       11F+2        0.00217   0.00000   0.00000  -0.00020   0.00183
 122       11F-2        0.00000   0.00102  -0.00092   0.00000   0.00000
 123       11F+3        0.00000   0.00246  -0.00278   0.00000   0.00000
 124       11F-3        0.00088   0.00000   0.00000  -0.00121  -0.00138
 125 5   C  1S          0.00979   0.00931  -0.00025  -0.00113   0.00338
 126        2S          0.02125   0.02030  -0.00053  -0.00251   0.00733
 127        3S         -0.03374  -0.03266   0.00083   0.00199  -0.01387
 128        4S         -0.05662  -0.05050   0.00250   0.01747  -0.00448
 129        5S         -0.00411  -0.03814   0.01851   0.00131   0.02789
 130        6PX        -0.05540   0.15206  -0.07044  -0.05415   0.04122
 131        6PY         0.14341  -0.04366   0.08452  -0.03377  -0.03640
 132        6PZ        -0.04611  -0.01463  -0.13395  -0.11935  -0.11900
 133        7PX        -0.03695   0.10998  -0.04871  -0.03805   0.03330
 134        7PY         0.10174  -0.03137   0.05808  -0.03276  -0.03037
 135        7PZ        -0.03085  -0.02028  -0.10676  -0.09306  -0.10166
 136        8PX        -0.03630   0.07027  -0.04965  -0.03261  -0.00125
 137        8PY         0.05119  -0.03050   0.05038  -0.00393  -0.01515
 138        8PZ        -0.02313   0.00723  -0.06485  -0.05285  -0.04782
 139        9D 0       -0.00093  -0.00288  -0.00046   0.00121   0.00276
 140        9D+1       -0.00196   0.00557   0.00032  -0.00182   0.00553
 141        9D-1       -0.00458   0.00331  -0.00073   0.00386   0.00424
 142        9D+2       -0.00732   0.00594  -0.00874  -0.00847  -0.00395
 143        9D-2       -0.00312  -0.00313   0.00010  -0.00077   0.00079
 144       10D 0       -0.00303  -0.00509  -0.00162   0.00146   0.00708
 145       10D+1        0.00068   0.00492   0.00219  -0.00346   0.00919
 146       10D-1       -0.00171   0.00356   0.00245   0.00465   0.00571
 147       10D+2       -0.00104   0.00341  -0.00392  -0.00557  -0.00281
 148       10D-2       -0.00431  -0.00290   0.00019  -0.00417   0.00069
 149       11F 0        0.00022  -0.00009   0.00020   0.00113   0.00173
 150       11F+1        0.00033   0.00076   0.00019   0.00013  -0.00144
 151       11F-1        0.00042   0.00055   0.00015   0.00009  -0.00036
 152       11F+2       -0.00052  -0.00005   0.00016   0.00098  -0.00098
 153       11F-2        0.00035  -0.00082  -0.00074   0.00080  -0.00171
 154       11F+3       -0.00061  -0.00126   0.00004  -0.00012   0.00093
 155       11F-3        0.00125   0.00061  -0.00005   0.00153  -0.00001
 156 6   H  1S          0.08146   0.04010  -0.07470   0.01879   0.00039
 157        2S          0.12750   0.05954  -0.11129   0.03128  -0.00052
 158        3S          0.04750   0.01364  -0.03155   0.01071  -0.00284
 159        4PX         0.00253   0.00298   0.00063   0.00206  -0.00184
 160        4PY        -0.00763  -0.00442   0.00906  -0.00349  -0.00142
 161        4PZ         0.00420   0.00302  -0.00029  -0.00315  -0.00504
 162 7   H  1S         -0.05619  -0.07612   0.06566  -0.05764  -0.00462
 163        2S         -0.08727  -0.11887   0.09901  -0.09096  -0.00828
 164        3S         -0.02451  -0.04905   0.02821  -0.04196   0.00256
 165        4PX        -0.00735  -0.00604   0.00850  -0.00598  -0.00201
 166        4PY         0.00217   0.00212  -0.00033  -0.00178  -0.00119
 167        4PZ         0.00164   0.00549   0.00092  -0.00218  -0.00345
 168 8   H  1S          0.02306   0.00000   0.00000   0.03494   0.09993
 169        2S          0.04381   0.00000   0.00000   0.05407   0.15661
 170        3S          0.02732   0.00000   0.00000   0.01806   0.06066
 171        4PX         0.00000  -0.00521  -0.00337   0.00000   0.00000
 172        4PY        -0.00052   0.00000   0.00000  -0.00314  -0.00675
 173        4PZ        -0.00321   0.00000   0.00000  -0.00223  -0.00778
 174 9   H  1S          0.08146  -0.04010   0.07470   0.01879   0.00039
 175        2S          0.12750  -0.05954   0.11129   0.03128  -0.00052
 176        3S          0.04750  -0.01364   0.03155   0.01071  -0.00284
 177        4PX        -0.00253   0.00298   0.00063  -0.00206   0.00184
 178        4PY        -0.00763   0.00442  -0.00906  -0.00349  -0.00142
 179        4PZ         0.00420  -0.00302   0.00029  -0.00315  -0.00504
 180 10  H  1S         -0.05619   0.07612  -0.06566  -0.05764  -0.00462
 181        2S         -0.08727   0.11887  -0.09901  -0.09096  -0.00828
 182        3S         -0.02451   0.04905  -0.02821  -0.04196   0.00256
 183        4PX         0.00735  -0.00604   0.00850   0.00598   0.00201
 184        4PY         0.00217  -0.00212   0.00033  -0.00178  -0.00119
 185        4PZ         0.00164  -0.00549  -0.00092  -0.00218  -0.00345
 186 11  C  1S         -0.00979  -0.00931  -0.00025  -0.00113  -0.00338
 187        2S         -0.02125  -0.02030  -0.00053  -0.00251  -0.00733
 188        3S          0.03374   0.03266   0.00083   0.00199   0.01387
 189        4S          0.05662   0.05050   0.00250   0.01747   0.00448
 190        5S          0.00411   0.03814   0.01851   0.00131  -0.02789
 191        6PX        -0.05540   0.15206   0.07044   0.05415   0.04122
 192        6PY         0.14341  -0.04366  -0.08452   0.03377  -0.03640
 193        6PZ         0.04611   0.01463  -0.13395  -0.11935   0.11900
 194        7PX        -0.03695   0.10998   0.04871   0.03805   0.03330
 195        7PY         0.10174  -0.03137  -0.05808   0.03276  -0.03037
 196        7PZ         0.03085   0.02028  -0.10676  -0.09306   0.10166
 197        8PX        -0.03630   0.07027   0.04965   0.03261  -0.00125
 198        8PY         0.05119  -0.03050  -0.05038   0.00393  -0.01515
 199        8PZ         0.02313  -0.00723  -0.06485  -0.05285   0.04782
 200        9D 0        0.00093   0.00288  -0.00046   0.00121  -0.00276
 201        9D+1       -0.00196   0.00557  -0.00032   0.00182   0.00553
 202        9D-1       -0.00458   0.00331   0.00073  -0.00386   0.00424
 203        9D+2        0.00732  -0.00594  -0.00874  -0.00847   0.00395
 204        9D-2        0.00312   0.00313   0.00010  -0.00077  -0.00079
 205       10D 0        0.00303   0.00509  -0.00162   0.00146  -0.00708
 206       10D+1        0.00068   0.00492  -0.00219   0.00346   0.00919
 207       10D-1       -0.00171   0.00356  -0.00245  -0.00465   0.00571
 208       10D+2        0.00104  -0.00341  -0.00392  -0.00557   0.00281
 209       10D-2        0.00431   0.00290   0.00019  -0.00417  -0.00069
 210       11F 0       -0.00022   0.00009   0.00020   0.00113  -0.00173
 211       11F+1        0.00033   0.00076  -0.00019  -0.00013  -0.00144
 212       11F-1        0.00042   0.00055  -0.00015  -0.00009  -0.00036
 213       11F+2        0.00052   0.00005   0.00016   0.00098   0.00098
 214       11F-2       -0.00035   0.00082  -0.00074   0.00080   0.00171
 215       11F+3       -0.00061  -0.00126  -0.00004   0.00012   0.00093
 216       11F-3        0.00125   0.00061   0.00005  -0.00153  -0.00001
 217 12  C  1S         -0.00483   0.00000   0.00000  -0.00084  -0.00326
 218        2S         -0.01032   0.00000   0.00000  -0.00176  -0.00725
 219        3S          0.01476   0.00000   0.00000   0.00523   0.00854
 220        4S          0.03652   0.00000   0.00000   0.00080   0.01588
 221        5S         -0.01482   0.00000   0.00000  -0.00138   0.08780
 222        6PX         0.00000  -0.14679   0.08601   0.00000   0.00000
 223        6PY         0.02917   0.00000   0.00000   0.00744  -0.00286
 224        6PZ        -0.04872   0.00000   0.00000   0.06297  -0.18995
 225        7PX         0.00000  -0.12431   0.07050   0.00000   0.00000
 226        7PY         0.01788   0.00000   0.00000   0.01317  -0.00897
 227        7PZ        -0.04059   0.00000   0.00000   0.05015  -0.14061
 228        8PX         0.00000  -0.05689   0.02789   0.00000   0.00000
 229        8PY        -0.00945   0.00000   0.00000  -0.00380   0.01899
 230        8PZ         0.01025   0.00000   0.00000   0.04297  -0.13171
 231        9D 0       -0.00070   0.00000   0.00000   0.00483  -0.00697
 232        9D+1        0.00000   0.00798  -0.00269   0.00000   0.00000
 233        9D-1       -0.00019   0.00000   0.00000  -0.00109   0.01002
 234        9D+2        0.00580   0.00000   0.00000  -0.00341   0.00461
 235        9D-2        0.00000   0.00182  -0.00194   0.00000   0.00000
 236       10D 0        0.00800   0.00000   0.00000   0.00569  -0.00153
 237       10D+1        0.00000   0.01305  -0.00072   0.00000   0.00000
 238       10D-1       -0.00956   0.00000   0.00000   0.00110   0.01334
 239       10D+2        0.01320   0.00000   0.00000  -0.00622   0.00374
 240       10D-2        0.00000  -0.00214  -0.00308   0.00000   0.00000
 241       11F 0       -0.00049   0.00000   0.00000  -0.00057  -0.00053
 242       11F+1        0.00000  -0.00267  -0.00083   0.00000   0.00000
 243       11F-1        0.00151   0.00000   0.00000  -0.00081   0.00051
 244       11F+2       -0.00217   0.00000   0.00000  -0.00020  -0.00183
 245       11F-2        0.00000  -0.00102  -0.00092   0.00000   0.00000
 246       11F+3        0.00000   0.00246   0.00278   0.00000   0.00000
 247       11F-3        0.00088   0.00000   0.00000   0.00121  -0.00138
 248 13  C  1S         -0.00979   0.00931   0.00025  -0.00113  -0.00338
 249        2S         -0.02125   0.02030   0.00053  -0.00251  -0.00733
 250        3S          0.03374  -0.03266  -0.00083   0.00199   0.01387
 251        4S          0.05662  -0.05050  -0.00250   0.01747   0.00448
 252        5S          0.00411  -0.03814  -0.01851   0.00131  -0.02789
 253        6PX         0.05540   0.15206   0.07044  -0.05415  -0.04122
 254        6PY         0.14341   0.04366   0.08452   0.03377  -0.03640
 255        6PZ         0.04611  -0.01463   0.13395  -0.11935   0.11900
 256        7PX         0.03695   0.10998   0.04871  -0.03805  -0.03330
 257        7PY         0.10174   0.03137   0.05808   0.03276  -0.03037
 258        7PZ         0.03085  -0.02028   0.10676  -0.09306   0.10166
 259        8PX         0.03630   0.07027   0.04965  -0.03261   0.00125
 260        8PY         0.05119   0.03050   0.05038   0.00393  -0.01515
 261        8PZ         0.02313   0.00723   0.06485  -0.05285   0.04782
 262        9D 0        0.00093  -0.00288   0.00046   0.00121  -0.00276
 263        9D+1        0.00196   0.00557  -0.00032  -0.00182  -0.00553
 264        9D-1       -0.00458  -0.00331  -0.00073  -0.00386   0.00424
 265        9D+2        0.00732   0.00594   0.00874  -0.00847   0.00395
 266        9D-2       -0.00312   0.00313   0.00010   0.00077   0.00079
 267       10D 0        0.00303  -0.00509   0.00162   0.00146  -0.00708
 268       10D+1       -0.00068   0.00492  -0.00219  -0.00346  -0.00919
 269       10D-1       -0.00171  -0.00356   0.00245  -0.00465   0.00571
 270       10D+2        0.00104   0.00341   0.00392  -0.00557   0.00281
 271       10D-2       -0.00431   0.00290   0.00019   0.00417   0.00069
 272       11F 0       -0.00022  -0.00009  -0.00020   0.00113  -0.00173
 273       11F+1       -0.00033   0.00076  -0.00019   0.00013   0.00144
 274       11F-1        0.00042  -0.00055   0.00015  -0.00009  -0.00036
 275       11F+2        0.00052  -0.00005  -0.00016   0.00098   0.00098
 276       11F-2        0.00035   0.00082  -0.00074  -0.00080  -0.00171
 277       11F+3        0.00061  -0.00126  -0.00004  -0.00012  -0.00093
 278       11F-3        0.00125  -0.00061  -0.00005  -0.00153  -0.00001
 279 14  H  1S          0.05619  -0.07612  -0.06566  -0.05764   0.00462
 280        2S          0.08727  -0.11887  -0.09901  -0.09096   0.00828
 281        3S          0.02451  -0.04905  -0.02821  -0.04196  -0.00256
 282        4PX         0.00735  -0.00604  -0.00850  -0.00598   0.00201
 283        4PY         0.00217  -0.00212  -0.00033   0.00178  -0.00119
 284        4PZ        -0.00164   0.00549  -0.00092  -0.00218   0.00345
 285 15  H  1S         -0.08146   0.04010   0.07470   0.01879  -0.00039
 286        2S         -0.12750   0.05954   0.11129   0.03128   0.00052
 287        3S         -0.04750   0.01364   0.03155   0.01071   0.00284
 288        4PX        -0.00253   0.00298  -0.00063   0.00206   0.00184
 289        4PY        -0.00763   0.00442   0.00906   0.00349  -0.00142
 290        4PZ        -0.00420   0.00302   0.00029  -0.00315   0.00504
 291 16  H  1S         -0.02306   0.00000   0.00000   0.03494  -0.09993
 292        2S         -0.04381   0.00000   0.00000   0.05407  -0.15661
 293        3S         -0.02732   0.00000   0.00000   0.01806  -0.06066
 294        4PX         0.00000  -0.00521   0.00337   0.00000   0.00000
 295        4PY        -0.00052   0.00000   0.00000   0.00314  -0.00675
 296        4PZ         0.00321   0.00000   0.00000  -0.00223   0.00778
 297 17  H  1S         -0.08146  -0.04010  -0.07470   0.01879  -0.00039
 298        2S         -0.12750  -0.05954  -0.11129   0.03128   0.00052
 299        3S         -0.04750  -0.01364  -0.03155   0.01071   0.00284
 300        4PX         0.00253   0.00298  -0.00063  -0.00206  -0.00184
 301        4PY        -0.00763  -0.00442  -0.00906   0.00349  -0.00142
 302        4PZ        -0.00420  -0.00302  -0.00029  -0.00315   0.00504
 303 18  H  1S          0.05619   0.07612   0.06566  -0.05764   0.00462
 304        2S          0.08727   0.11887   0.09901  -0.09096   0.00828
 305        3S          0.02451   0.04905   0.02821  -0.04196  -0.00256
 306        4PX        -0.00735  -0.00604  -0.00850   0.00598  -0.00201
 307        4PY         0.00217   0.00212   0.00033   0.00178  -0.00119
 308        4PZ        -0.00164  -0.00549   0.00092  -0.00218   0.00345
                          26        27        28        29        30
                        (A1)--O   (A2)--O   (A2)--O   (A1)--O   (B1)--V
     Eigenvalues --    -0.40264  -0.39865  -0.36332  -0.28865   0.00879
   1 1   C  1S         -0.00599   0.00000   0.00000   0.00478   0.02523
   2        2S         -0.01299   0.00000   0.00000   0.01028   0.05495
   3        3S          0.02245   0.00000   0.00000  -0.01068  -0.07498
   4        4S          0.02788   0.00000   0.00000  -0.07869  -0.34108
   5        5S         -0.01047   0.00000   0.00000   0.11090   1.30152
   6        6PX         0.03901   0.00000   0.00000  -0.14998  -0.06597
   7        6PY         0.00000   0.14374  -0.13915   0.00000   0.00000
   8        6PZ         0.04389   0.00000   0.00000   0.24082   0.24552
   9        7PX         0.02365   0.00000   0.00000  -0.11885  -0.03828
  10        7PY         0.00000   0.11931  -0.11487   0.00000   0.00000
  11        7PZ         0.03365   0.00000   0.00000   0.21807   0.21339
  12        8PX         0.00725   0.00000   0.00000  -0.06988  -0.51224
  13        8PY         0.00000   0.06015  -0.03763   0.00000   0.00000
  14        8PZ         0.00513   0.00000   0.00000   0.23025   0.61330
  15        9D 0        0.00074   0.00000   0.00000  -0.00612  -0.00047
  16        9D+1        0.00114   0.00000   0.00000  -0.00811   0.01225
  17        9D-1        0.00000   0.01072  -0.00580   0.00000   0.00000
  18        9D+2       -0.00105   0.00000   0.00000   0.00428  -0.00296
  19        9D-2        0.00000   0.00679  -0.01079   0.00000   0.00000
  20       10D 0        0.00106   0.00000   0.00000  -0.00160   0.01542
  21       10D+1       -0.00001   0.00000   0.00000  -0.01936   0.02294
  22       10D-1        0.00000   0.02078  -0.00856   0.00000   0.00000
  23       10D+2        0.00149   0.00000   0.00000   0.00218  -0.01096
  24       10D-2        0.00000   0.00629  -0.02211   0.00000   0.00000
  25       11F 0       -0.00137   0.00000   0.00000  -0.00324   0.00146
  26       11F+1        0.00150   0.00000   0.00000   0.00133   0.00052
  27       11F-1        0.00000   0.00331   0.00071   0.00000   0.00000
  28       11F+2       -0.00027   0.00000   0.00000   0.00292  -0.00231
  29       11F-2        0.00000   0.00056  -0.00327   0.00000   0.00000
  30       11F+3        0.00065   0.00000   0.00000  -0.00043   0.00021
  31       11F-3        0.00000  -0.00327   0.00014   0.00000   0.00000
  32 2   C  1S         -0.00599   0.00000   0.00000   0.00478  -0.02523
  33        2S         -0.01299   0.00000   0.00000   0.01028  -0.05495
  34        3S          0.02245   0.00000   0.00000  -0.01068   0.07498
  35        4S          0.02788   0.00000   0.00000  -0.07869   0.34108
  36        5S         -0.01047   0.00000   0.00000   0.11090  -1.30152
  37        6PX        -0.03901   0.00000   0.00000   0.14998  -0.06597
  38        6PY         0.00000  -0.14374   0.13915   0.00000   0.00000
  39        6PZ         0.04389   0.00000   0.00000   0.24082  -0.24552
  40        7PX        -0.02365   0.00000   0.00000   0.11885  -0.03828
  41        7PY         0.00000  -0.11931   0.11487   0.00000   0.00000
  42        7PZ         0.03365   0.00000   0.00000   0.21807  -0.21339
  43        8PX        -0.00725   0.00000   0.00000   0.06988  -0.51224
  44        8PY         0.00000  -0.06015   0.03763   0.00000   0.00000
  45        8PZ         0.00513   0.00000   0.00000   0.23025  -0.61330
  46        9D 0        0.00074   0.00000   0.00000  -0.00612   0.00047
  47        9D+1       -0.00114   0.00000   0.00000   0.00811   0.01225
  48        9D-1        0.00000  -0.01072   0.00580   0.00000   0.00000
  49        9D+2       -0.00105   0.00000   0.00000   0.00428   0.00296
  50        9D-2        0.00000   0.00679  -0.01079   0.00000   0.00000
  51       10D 0        0.00106   0.00000   0.00000  -0.00160  -0.01542
  52       10D+1        0.00001   0.00000   0.00000   0.01936   0.02294
  53       10D-1        0.00000  -0.02078   0.00856   0.00000   0.00000
  54       10D+2        0.00149   0.00000   0.00000   0.00218   0.01096
  55       10D-2        0.00000   0.00629  -0.02211   0.00000   0.00000
  56       11F 0       -0.00137   0.00000   0.00000  -0.00324  -0.00146
  57       11F+1       -0.00150   0.00000   0.00000  -0.00133   0.00052
  58       11F-1        0.00000  -0.00331  -0.00071   0.00000   0.00000
  59       11F+2       -0.00027   0.00000   0.00000   0.00292   0.00231
  60       11F-2        0.00000   0.00056  -0.00327   0.00000   0.00000
  61       11F+3       -0.00065   0.00000   0.00000   0.00043   0.00021
  62       11F-3        0.00000   0.00327  -0.00014   0.00000   0.00000
  63 3   C  1S         -0.00302   0.01335  -0.00180  -0.00094   0.01349
  64        2S         -0.00664   0.02925  -0.00394  -0.00204   0.02976
  65        3S          0.00858  -0.04664   0.00711   0.00635  -0.05515
  66        4S          0.02769  -0.06623   0.00458  -0.01072  -0.03975
  67        5S          0.00539  -0.01044   0.02944  -0.11102   0.03233
  68        6PX         0.03773  -0.13652  -0.09013  -0.02738  -0.00598
  69        6PY        -0.06761   0.11664  -0.11386   0.00272   0.05184
  70        6PZ         0.05097   0.00433  -0.11350  -0.05435   0.05209
  71        7PX         0.03407  -0.10292  -0.06912  -0.02684  -0.02531
  72        7PY        -0.05218   0.08778  -0.08499   0.00357   0.04299
  73        7PZ         0.03781   0.00303  -0.09911  -0.04053   0.03836
  74        8PX         0.00346  -0.06461  -0.03049  -0.02461   0.07655
  75        8PY        -0.04105   0.04662  -0.05445   0.04204   0.03084
  76        8PZ         0.02025   0.00909  -0.05672  -0.01361  -0.03611
  77        9D 0        0.00095  -0.00529  -0.00085  -0.00484   0.00734
  78        9D+1        0.00260  -0.00356  -0.00604  -0.00627   0.00311
  79        9D-1        0.00632  -0.00395   0.00634  -0.00007   0.00143
  80        9D+2        0.00377   0.00157   0.00294  -0.00364   0.00448
  81        9D-2        0.00157   0.00363  -0.00059  -0.00323   0.00090
  82       10D 0        0.00016  -0.00733  -0.00083  -0.00771   0.01592
  83       10D+1        0.00246  -0.00154  -0.00469  -0.00843  -0.00104
  84       10D-1        0.01152  -0.00157   0.00326   0.00122  -0.00037
  85       10D+2        0.00204   0.00121   0.00645  -0.00132   0.00074
  86       10D-2        0.00519   0.00018  -0.00014  -0.00807   0.01432
  87       11F 0        0.00024  -0.00031   0.00001   0.00241  -0.00102
  88       11F+1        0.00006  -0.00099  -0.00017  -0.00014   0.00066
  89       11F-1        0.00130   0.00075   0.00022   0.00224  -0.00269
  90       11F+2        0.00170  -0.00071   0.00010  -0.00094  -0.00008
  91       11F-2        0.00191  -0.00009   0.00167   0.00196  -0.00130
  92       11F+3        0.00111   0.00117  -0.00018  -0.00202   0.00098
  93       11F-3        0.00113   0.00091  -0.00012  -0.00058  -0.00038
  94 4   C  1S          0.00720   0.00000   0.00000   0.01902   0.00000
  95        2S          0.01554   0.00000   0.00000   0.04171   0.00000
  96        3S         -0.02081   0.00000   0.00000  -0.06751   0.00000
  97        4S         -0.04814   0.00000   0.00000  -0.13525   0.00000
  98        5S         -0.00630   0.00000   0.00000  -0.07707   0.00000
  99        6PX         0.00000   0.13882   0.13954   0.00000  -0.09886
 100        6PY         0.27116   0.00000   0.00000   0.00446   0.00000
 101        6PZ        -0.01875   0.00000   0.00000   0.10132   0.00000
 102        7PX         0.00000   0.11762   0.11837   0.00000  -0.10927
 103        7PY         0.22930   0.00000   0.00000   0.00851   0.00000
 104        7PZ        -0.02307   0.00000   0.00000   0.08941   0.00000
 105        8PX         0.00000   0.07364   0.06839   0.00000  -0.22553
 106        8PY         0.12447   0.00000   0.00000  -0.00920   0.00000
 107        8PZ        -0.00143   0.00000   0.00000   0.04324   0.00000
 108        9D 0        0.00795   0.00000   0.00000   0.00717   0.00000
 109        9D+1        0.00000  -0.00993  -0.00536   0.00000  -0.00627
 110        9D-1        0.00308   0.00000   0.00000   0.00586   0.00000
 111        9D+2        0.01049   0.00000   0.00000  -0.00164   0.00000
 112        9D-2        0.00000   0.00328   0.00768   0.00000  -0.00254
 113       10D 0        0.00793   0.00000   0.00000   0.01482   0.00000
 114       10D+1        0.00000  -0.01846  -0.00587   0.00000  -0.00351
 115       10D-1       -0.00048   0.00000   0.00000   0.00672   0.00000
 116       10D+2        0.01747   0.00000   0.00000  -0.00273   0.00000
 117       10D-2        0.00000   0.00272   0.01889   0.00000  -0.00220
 118       11F 0       -0.00053   0.00000   0.00000  -0.00173   0.00000
 119       11F+1        0.00000   0.00453   0.00050   0.00000   0.00123
 120       11F-1       -0.00076   0.00000   0.00000  -0.00235   0.00000
 121       11F+2       -0.00166   0.00000   0.00000   0.00054   0.00000
 122       11F-2        0.00000   0.00047  -0.00251   0.00000   0.00210
 123       11F+3        0.00000   0.00189   0.00046   0.00000   0.00090
 124       11F-3       -0.00186   0.00000   0.00000  -0.00079   0.00000
 125 5   C  1S         -0.00302  -0.01335   0.00180  -0.00094  -0.01349
 126        2S         -0.00664  -0.02925   0.00394  -0.00204  -0.02976
 127        3S          0.00858   0.04664  -0.00711   0.00635   0.05515
 128        4S          0.02769   0.06623  -0.00458  -0.01072   0.03975
 129        5S          0.00539   0.01044  -0.02944  -0.11102  -0.03233
 130        6PX        -0.03773  -0.13652  -0.09013   0.02738  -0.00598
 131        6PY        -0.06761  -0.11664   0.11386   0.00272  -0.05184
 132        6PZ         0.05097  -0.00433   0.11350  -0.05435  -0.05209
 133        7PX        -0.03407  -0.10292  -0.06912   0.02684  -0.02531
 134        7PY        -0.05218  -0.08778   0.08499   0.00357  -0.04299
 135        7PZ         0.03781  -0.00303   0.09911  -0.04053  -0.03836
 136        8PX        -0.00346  -0.06461  -0.03049   0.02461   0.07655
 137        8PY        -0.04105  -0.04662   0.05445   0.04204  -0.03084
 138        8PZ         0.02025  -0.00909   0.05672  -0.01361   0.03611
 139        9D 0        0.00095   0.00529   0.00085  -0.00484  -0.00734
 140        9D+1       -0.00260  -0.00356  -0.00604   0.00627   0.00311
 141        9D-1        0.00632   0.00395  -0.00634  -0.00007  -0.00143
 142        9D+2        0.00377  -0.00157  -0.00294  -0.00364  -0.00448
 143        9D-2       -0.00157   0.00363  -0.00059   0.00323   0.00090
 144       10D 0        0.00016   0.00733   0.00083  -0.00771  -0.01592
 145       10D+1       -0.00246  -0.00154  -0.00469   0.00843  -0.00104
 146       10D-1        0.01152   0.00157  -0.00326   0.00122   0.00037
 147       10D+2        0.00204  -0.00121  -0.00645  -0.00132  -0.00074
 148       10D-2       -0.00519   0.00018  -0.00014   0.00807   0.01432
 149       11F 0        0.00024   0.00031  -0.00001   0.00241   0.00102
 150       11F+1       -0.00006  -0.00099  -0.00017   0.00014   0.00066
 151       11F-1        0.00130  -0.00075  -0.00022   0.00224   0.00269
 152       11F+2        0.00170   0.00071  -0.00010  -0.00094   0.00008
 153       11F-2       -0.00191  -0.00009   0.00167  -0.00196  -0.00130
 154       11F+3       -0.00111   0.00117  -0.00018   0.00202   0.00098
 155       11F-3        0.00113  -0.00091   0.00012  -0.00058   0.00038
 156 6   H  1S         -0.04916   0.03592  -0.04178   0.02055  -0.01479
 157        2S         -0.07692   0.05800  -0.06917   0.04150  -0.04402
 158        3S         -0.03961   0.02780  -0.04307   0.02760  -0.04155
 159        4PX         0.00189  -0.00527  -0.00140  -0.00136  -0.00050
 160        4PY         0.00398  -0.00203   0.00191  -0.00194   0.00306
 161        4PZ         0.00030   0.00283  -0.00703  -0.00027   0.00014
 162 7   H  1S         -0.00002   0.05213   0.03930   0.00910  -0.00158
 163        2S         -0.00045   0.08154   0.06355   0.01526  -0.00980
 164        3S         -0.00658   0.03414   0.04408   0.02523   0.11115
 165        4PX         0.00103   0.00363   0.00210  -0.00047  -0.00327
 166        4PY        -0.00254   0.00519  -0.00232   0.00064   0.00255
 167        4PZ         0.00168  -0.00317  -0.00658  -0.00129   0.00370
 168 8   H  1S          0.05112   0.00000   0.00000   0.05070   0.00000
 169        2S          0.08324   0.00000   0.00000   0.08331   0.00000
 170        3S          0.03761   0.00000   0.00000   0.10011   0.00000
 171        4PX         0.00000   0.00439   0.00605   0.00000  -0.00917
 172        4PY         0.00689   0.00000   0.00000  -0.00283   0.00000
 173        4PZ        -0.00852   0.00000   0.00000  -0.00067   0.00000
 174 9   H  1S         -0.04916  -0.03592   0.04178   0.02055   0.01479
 175        2S         -0.07692  -0.05800   0.06917   0.04150   0.04402
 176        3S         -0.03961  -0.02780   0.04307   0.02760   0.04155
 177        4PX        -0.00189  -0.00527  -0.00140   0.00136  -0.00050
 178        4PY         0.00398   0.00203  -0.00191  -0.00194  -0.00306
 179        4PZ         0.00030  -0.00283   0.00703  -0.00027  -0.00014
 180 10  H  1S         -0.00002  -0.05213  -0.03930   0.00910   0.00158
 181        2S         -0.00045  -0.08154  -0.06355   0.01526   0.00980
 182        3S         -0.00658  -0.03414  -0.04408   0.02523  -0.11115
 183        4PX        -0.00103   0.00363   0.00210   0.00047  -0.00327
 184        4PY        -0.00254  -0.00519   0.00232   0.00064  -0.00255
 185        4PZ         0.00168   0.00317   0.00658  -0.00129  -0.00370
 186 11  C  1S         -0.00302  -0.01335   0.00180  -0.00094   0.01349
 187        2S         -0.00664  -0.02925   0.00394  -0.00204   0.02976
 188        3S          0.00858   0.04664  -0.00711   0.00635  -0.05515
 189        4S          0.02769   0.06623  -0.00458  -0.01072  -0.03975
 190        5S          0.00539   0.01044  -0.02944  -0.11102   0.03233
 191        6PX         0.03773   0.13652   0.09013  -0.02738  -0.00598
 192        6PY         0.06761   0.11664  -0.11386  -0.00272  -0.05184
 193        6PZ         0.05097  -0.00433   0.11350  -0.05435   0.05209
 194        7PX         0.03407   0.10292   0.06912  -0.02684  -0.02531
 195        7PY         0.05218   0.08778  -0.08499  -0.00357  -0.04299
 196        7PZ         0.03781  -0.00303   0.09911  -0.04053   0.03836
 197        8PX         0.00346   0.06461   0.03049  -0.02461   0.07655
 198        8PY         0.04105   0.04662  -0.05445  -0.04204  -0.03084
 199        8PZ         0.02025  -0.00909   0.05672  -0.01361  -0.03611
 200        9D 0        0.00095   0.00529   0.00085  -0.00484   0.00734
 201        9D+1        0.00260   0.00356   0.00604  -0.00627   0.00311
 202        9D-1       -0.00632  -0.00395   0.00634   0.00007  -0.00143
 203        9D+2        0.00377  -0.00157  -0.00294  -0.00364   0.00448
 204        9D-2       -0.00157   0.00363  -0.00059   0.00323  -0.00090
 205       10D 0        0.00016   0.00733   0.00083  -0.00771   0.01592
 206       10D+1        0.00246   0.00154   0.00469  -0.00843  -0.00104
 207       10D-1       -0.01152  -0.00157   0.00326  -0.00122   0.00037
 208       10D+2        0.00204  -0.00121  -0.00645  -0.00132   0.00074
 209       10D-2       -0.00519   0.00018  -0.00014   0.00807  -0.01432
 210       11F 0        0.00024   0.00031  -0.00001   0.00241  -0.00102
 211       11F+1        0.00006   0.00099   0.00017  -0.00014   0.00066
 212       11F-1       -0.00130   0.00075   0.00022  -0.00224   0.00269
 213       11F+2        0.00170   0.00071  -0.00010  -0.00094  -0.00008
 214       11F-2       -0.00191  -0.00009   0.00167  -0.00196   0.00130
 215       11F+3        0.00111  -0.00117   0.00018  -0.00202   0.00098
 216       11F-3       -0.00113   0.00091  -0.00012   0.00058   0.00038
 217 12  C  1S          0.00720   0.00000   0.00000   0.01902   0.00000
 218        2S          0.01554   0.00000   0.00000   0.04171   0.00000
 219        3S         -0.02081   0.00000   0.00000  -0.06751   0.00000
 220        4S         -0.04814   0.00000   0.00000  -0.13525   0.00000
 221        5S         -0.00630   0.00000   0.00000  -0.07707   0.00000
 222        6PX         0.00000  -0.13882  -0.13954   0.00000  -0.09886
 223        6PY        -0.27116   0.00000   0.00000  -0.00446   0.00000
 224        6PZ        -0.01875   0.00000   0.00000   0.10132   0.00000
 225        7PX         0.00000  -0.11762  -0.11837   0.00000  -0.10927
 226        7PY        -0.22930   0.00000   0.00000  -0.00851   0.00000
 227        7PZ        -0.02307   0.00000   0.00000   0.08941   0.00000
 228        8PX         0.00000  -0.07364  -0.06839   0.00000  -0.22553
 229        8PY        -0.12447   0.00000   0.00000   0.00920   0.00000
 230        8PZ        -0.00143   0.00000   0.00000   0.04324   0.00000
 231        9D 0        0.00795   0.00000   0.00000   0.00717   0.00000
 232        9D+1        0.00000   0.00993   0.00536   0.00000  -0.00627
 233        9D-1       -0.00308   0.00000   0.00000  -0.00586   0.00000
 234        9D+2        0.01049   0.00000   0.00000  -0.00164   0.00000
 235        9D-2        0.00000   0.00328   0.00768   0.00000   0.00254
 236       10D 0        0.00793   0.00000   0.00000   0.01482   0.00000
 237       10D+1        0.00000   0.01846   0.00587   0.00000  -0.00351
 238       10D-1        0.00048   0.00000   0.00000  -0.00672   0.00000
 239       10D+2        0.01747   0.00000   0.00000  -0.00273   0.00000
 240       10D-2        0.00000   0.00272   0.01889   0.00000   0.00220
 241       11F 0       -0.00053   0.00000   0.00000  -0.00173   0.00000
 242       11F+1        0.00000  -0.00453  -0.00050   0.00000   0.00123
 243       11F-1        0.00076   0.00000   0.00000   0.00235   0.00000
 244       11F+2       -0.00166   0.00000   0.00000   0.00054   0.00000
 245       11F-2        0.00000   0.00047  -0.00251   0.00000  -0.00210
 246       11F+3        0.00000  -0.00189  -0.00046   0.00000   0.00090
 247       11F-3        0.00186   0.00000   0.00000   0.00079   0.00000
 248 13  C  1S         -0.00302   0.01335  -0.00180  -0.00094  -0.01349
 249        2S         -0.00664   0.02925  -0.00394  -0.00204  -0.02976
 250        3S          0.00858  -0.04664   0.00711   0.00635   0.05515
 251        4S          0.02769  -0.06623   0.00458  -0.01072   0.03975
 252        5S          0.00539  -0.01044   0.02944  -0.11102  -0.03233
 253        6PX        -0.03773   0.13652   0.09013   0.02738  -0.00598
 254        6PY         0.06761  -0.11664   0.11386  -0.00272   0.05184
 255        6PZ         0.05097   0.00433  -0.11350  -0.05435  -0.05209
 256        7PX        -0.03407   0.10292   0.06912   0.02684  -0.02531
 257        7PY         0.05218  -0.08778   0.08499  -0.00357   0.04299
 258        7PZ         0.03781   0.00303  -0.09911  -0.04053  -0.03836
 259        8PX        -0.00346   0.06461   0.03049   0.02461   0.07655
 260        8PY         0.04105  -0.04662   0.05445  -0.04204   0.03084
 261        8PZ         0.02025   0.00909  -0.05672  -0.01361   0.03611
 262        9D 0        0.00095  -0.00529  -0.00085  -0.00484  -0.00734
 263        9D+1       -0.00260   0.00356   0.00604   0.00627   0.00311
 264        9D-1       -0.00632   0.00395  -0.00634   0.00007   0.00143
 265        9D+2        0.00377   0.00157   0.00294  -0.00364  -0.00448
 266        9D-2        0.00157   0.00363  -0.00059  -0.00323  -0.00090
 267       10D 0        0.00016  -0.00733  -0.00083  -0.00771  -0.01592
 268       10D+1       -0.00246   0.00154   0.00469   0.00843  -0.00104
 269       10D-1       -0.01152   0.00157  -0.00326  -0.00122  -0.00037
 270       10D+2        0.00204   0.00121   0.00645  -0.00132  -0.00074
 271       10D-2        0.00519   0.00018  -0.00014  -0.00807  -0.01432
 272       11F 0        0.00024  -0.00031   0.00001   0.00241   0.00102
 273       11F+1       -0.00006   0.00099   0.00017   0.00014   0.00066
 274       11F-1       -0.00130  -0.00075  -0.00022  -0.00224  -0.00269
 275       11F+2        0.00170  -0.00071   0.00010  -0.00094   0.00008
 276       11F-2        0.00191  -0.00009   0.00167   0.00196   0.00130
 277       11F+3       -0.00111  -0.00117   0.00018   0.00202   0.00098
 278       11F-3       -0.00113  -0.00091   0.00012   0.00058  -0.00038
 279 14  H  1S         -0.00002  -0.05213  -0.03930   0.00910  -0.00158
 280        2S         -0.00045  -0.08154  -0.06355   0.01526  -0.00980
 281        3S         -0.00658  -0.03414  -0.04408   0.02523   0.11115
 282        4PX         0.00103  -0.00363  -0.00210  -0.00047  -0.00327
 283        4PY         0.00254   0.00519  -0.00232  -0.00064  -0.00255
 284        4PZ         0.00168   0.00317   0.00658  -0.00129   0.00370
 285 15  H  1S         -0.04916  -0.03592   0.04178   0.02055  -0.01479
 286        2S         -0.07692  -0.05800   0.06917   0.04150  -0.04402
 287        3S         -0.03961  -0.02780   0.04307   0.02760  -0.04155
 288        4PX         0.00189   0.00527   0.00140  -0.00136  -0.00050
 289        4PY        -0.00398  -0.00203   0.00191   0.00194  -0.00306
 290        4PZ         0.00030  -0.00283   0.00703  -0.00027   0.00014
 291 16  H  1S          0.05112   0.00000   0.00000   0.05070   0.00000
 292        2S          0.08324   0.00000   0.00000   0.08331   0.00000
 293        3S          0.03761   0.00000   0.00000   0.10011   0.00000
 294        4PX         0.00000  -0.00439  -0.00605   0.00000  -0.00917
 295        4PY        -0.00689   0.00000   0.00000   0.00283   0.00000
 296        4PZ        -0.00852   0.00000   0.00000  -0.00067   0.00000
 297 17  H  1S         -0.04916   0.03592  -0.04178   0.02055   0.01479
 298        2S         -0.07692   0.05800  -0.06917   0.04150   0.04402
 299        3S         -0.03961   0.02780  -0.04307   0.02760   0.04155
 300        4PX        -0.00189   0.00527   0.00140   0.00136  -0.00050
 301        4PY        -0.00398   0.00203  -0.00191   0.00194   0.00306
 302        4PZ         0.00030   0.00283  -0.00703  -0.00027  -0.00014
 303 18  H  1S         -0.00002   0.05213   0.03930   0.00910   0.00158
 304        2S         -0.00045   0.08154   0.06355   0.01526   0.00980
 305        3S         -0.00658   0.03414   0.04408   0.02523  -0.11115
 306        4PX        -0.00103  -0.00363  -0.00210   0.00047  -0.00327
 307        4PY         0.00254  -0.00519   0.00232  -0.00064   0.00255
 308        4PZ         0.00168  -0.00317  -0.00658  -0.00129  -0.00370
                          31        32        33        34        35
                        (A1)--V   (A1)--V   (B2)--V   (B1)--V   (A1)--V
     Eigenvalues --     0.12066   0.13609   0.14250   0.14579   0.15410
   1 1   C  1S         -0.00167  -0.01448   0.00000   0.00321  -0.00230
   2        2S         -0.00310  -0.03253   0.00000   0.00649  -0.00615
   3        3S          0.01042   0.06550   0.00000  -0.01785   0.04044
   4        4S         -0.09831  -0.10468   0.00000   0.09377  -0.25985
   5        5S         -0.87385   1.29811   0.00000   0.20207   1.60807
   6        6PX        -0.03055   0.01745   0.00000  -0.02245  -0.02977
   7        6PY         0.00000   0.00000  -0.06840   0.00000   0.00000
   8        6PZ        -0.00968   0.01532   0.00000   0.06552   0.03827
   9        7PX        -0.04966   0.03769   0.00000   0.00329  -0.04141
  10        7PY         0.00000   0.00000  -0.18150   0.00000   0.00000
  11        7PZ        -0.06193   0.02561   0.00000   0.13276   0.03537
  12        8PX        -0.35716  -0.13617   0.00000   0.83672  -0.08900
  13        8PY         0.00000   0.00000  -0.87463   0.00000   0.00000
  14        8PZ         0.05707   0.35473   0.00000   0.56096   0.57089
  15        9D 0       -0.00812   0.00567   0.00000  -0.00026  -0.00122
  16        9D+1        0.00397   0.00548   0.00000   0.00167  -0.00206
  17        9D-1        0.00000   0.00000   0.00333   0.00000   0.00000
  18        9D+2       -0.00085   0.00562   0.00000  -0.00343   0.00543
  19        9D-2        0.00000   0.00000   0.00721   0.00000   0.00000
  20       10D 0        0.01326   0.00445   0.00000   0.00859  -0.00525
  21       10D+1       -0.01502   0.00551   0.00000   0.00320  -0.01880
  22       10D-1        0.00000   0.00000  -0.05369   0.00000   0.00000
  23       10D+2        0.02105   0.01393   0.00000  -0.02354   0.01959
  24       10D-2        0.00000   0.00000  -0.00377   0.00000   0.00000
  25       11F 0        0.00085   0.00041   0.00000   0.00079   0.00261
  26       11F+1       -0.00053   0.00262   0.00000  -0.00227  -0.00156
  27       11F-1        0.00000   0.00000  -0.00336   0.00000   0.00000
  28       11F+2        0.00176   0.00050   0.00000  -0.00332   0.00283
  29       11F-2        0.00000   0.00000  -0.00320   0.00000   0.00000
  30       11F+3       -0.00022  -0.00257   0.00000  -0.00059   0.00109
  31       11F-3        0.00000   0.00000  -0.00013   0.00000   0.00000
  32 2   C  1S         -0.00167  -0.01448   0.00000  -0.00321  -0.00230
  33        2S         -0.00310  -0.03253   0.00000  -0.00649  -0.00615
  34        3S          0.01042   0.06550   0.00000   0.01785   0.04044
  35        4S         -0.09831  -0.10468   0.00000  -0.09377  -0.25985
  36        5S         -0.87385   1.29811   0.00000  -0.20207   1.60807
  37        6PX         0.03055  -0.01745   0.00000  -0.02245   0.02977
  38        6PY         0.00000   0.00000  -0.06840   0.00000   0.00000
  39        6PZ        -0.00968   0.01532   0.00000  -0.06552   0.03827
  40        7PX         0.04966  -0.03769   0.00000   0.00329   0.04141
  41        7PY         0.00000   0.00000  -0.18150   0.00000   0.00000
  42        7PZ        -0.06193   0.02561   0.00000  -0.13276   0.03537
  43        8PX         0.35716   0.13617   0.00000   0.83672   0.08900
  44        8PY         0.00000   0.00000  -0.87463   0.00000   0.00000
  45        8PZ         0.05707   0.35473   0.00000  -0.56096   0.57089
  46        9D 0       -0.00812   0.00567   0.00000   0.00026  -0.00122
  47        9D+1       -0.00397  -0.00548   0.00000   0.00167   0.00206
  48        9D-1        0.00000   0.00000   0.00333   0.00000   0.00000
  49        9D+2       -0.00085   0.00562   0.00000   0.00343   0.00543
  50        9D-2        0.00000   0.00000  -0.00721   0.00000   0.00000
  51       10D 0        0.01326   0.00445   0.00000  -0.00859  -0.00525
  52       10D+1        0.01502  -0.00551   0.00000   0.00320   0.01880
  53       10D-1        0.00000   0.00000  -0.05369   0.00000   0.00000
  54       10D+2        0.02105   0.01393   0.00000   0.02354   0.01959
  55       10D-2        0.00000   0.00000   0.00377   0.00000   0.00000
  56       11F 0        0.00085   0.00041   0.00000  -0.00079   0.00261
  57       11F+1        0.00053  -0.00262   0.00000  -0.00227   0.00156
  58       11F-1        0.00000   0.00000  -0.00336   0.00000   0.00000
  59       11F+2        0.00176   0.00050   0.00000   0.00332   0.00283
  60       11F-2        0.00000   0.00000   0.00320   0.00000   0.00000
  61       11F+3        0.00022   0.00257   0.00000  -0.00059  -0.00109
  62       11F-3        0.00000   0.00000  -0.00013   0.00000   0.00000
  63 3   C  1S         -0.01937  -0.00019  -0.01688  -0.01624   0.01356
  64        2S         -0.04283  -0.00060  -0.03735  -0.03679   0.03118
  65        3S          0.10336   0.00993   0.08245   0.10409  -0.08754
  66        4S         -0.07303  -0.04751   0.00305  -0.14992   0.15922
  67        5S          2.28274  -0.16178   2.27713   2.94923  -3.18674
  68        6PX        -0.04906  -0.06713  -0.02393  -0.07650  -0.01363
  69        6PY         0.04807  -0.04506   0.05847   0.02258  -0.02422
  70        6PZ        -0.01624   0.08685  -0.06035   0.07360  -0.01828
  71        7PX         0.01059   0.00131   0.04547   0.06828  -0.04649
  72        7PY        -0.03784   0.02834  -0.09321  -0.01064  -0.01303
  73        7PZ        -0.02567   0.05052  -0.04951   0.06123  -0.05427
  74        8PX        -0.04574  -0.48221   0.43644  -0.55830  -0.65345
  75        8PY        -0.02801  -0.25793   0.45559  -0.46071   0.02071
  76        8PZ        -0.11534   0.63512  -0.66782   0.44753  -0.48881
  77        9D 0        0.00450   0.00025   0.00170   0.00159  -0.00093
  78        9D+1        0.00063  -0.00062   0.00380   0.00083   0.00679
  79        9D-1        0.00129   0.00158  -0.00337   0.00137   0.00038
  80        9D+2        0.00118  -0.01357  -0.00062   0.00137   0.00188
  81        9D-2        0.00113  -0.00048   0.00404   0.00361  -0.00161
  82       10D 0        0.00863   0.00732   0.00740   0.02620  -0.01305
  83       10D+1        0.01334   0.02650   0.03568   0.04245  -0.03692
  84       10D-1        0.03845  -0.02116   0.04862   0.04193   0.00942
  85       10D+2       -0.00435  -0.06388   0.00611  -0.01081  -0.02136
  86       10D-2       -0.03770  -0.00364  -0.05900  -0.04389   0.01429
  87       11F 0        0.00028   0.00518   0.00001   0.00075   0.00208
  88       11F+1       -0.00030  -0.00167  -0.00123   0.00012  -0.00022
  89       11F-1       -0.00106  -0.00121  -0.00035  -0.00120   0.00052
  90       11F+2       -0.00539  -0.00036  -0.00321  -0.00452   0.00282
  91       11F-2        0.00105  -0.00207   0.00012  -0.00041   0.00221
  92       11F+3        0.00449   0.00278   0.00423   0.00662  -0.00246
  93       11F-3        0.00487  -0.00138   0.00461   0.00387  -0.00024
  94 4   C  1S         -0.00847   0.00905  -0.01352   0.00000  -0.02420
  95        2S         -0.01828   0.02012  -0.03064   0.00000  -0.05460
  96        3S          0.05011  -0.03551   0.10034   0.00000   0.13089
  97        4S          0.04831  -0.00506  -0.23935   0.00000  -0.07338
  98        5S         -0.35268  -0.55063   1.73083   0.00000   4.57493
  99        6PX         0.00000   0.00000   0.00000   0.03126   0.00000
 100        6PY         0.01938  -0.00828   0.00735   0.00000   0.08023
 101        6PZ         0.07747   0.02921   0.05272   0.00000   0.07169
 102        7PX         0.00000   0.00000   0.00000   0.09956   0.00000
 103        7PY        -0.02962  -0.02155  -0.07289   0.00000   0.04270
 104        7PZ         0.00284   0.05977   0.03851   0.00000  -0.11861
 105        8PX         0.00000   0.00000   0.00000   0.88220   0.00000
 106        8PY         0.23422   0.23841  -0.73261   0.00000   1.13752
 107        8PZ         0.89114   0.20550   1.15558   0.00000   0.03284
 108        9D 0       -0.00089  -0.00755   0.00493   0.00000  -0.00259
 109        9D+1        0.00000   0.00000   0.00000   0.00724   0.00000
 110        9D-1       -0.00105   0.00560   0.00005   0.00000   0.00282
 111        9D+2        0.00120   0.00287   0.00076   0.00000  -0.00532
 112        9D-2        0.00000   0.00000   0.00000  -0.00512   0.00000
 113       10D 0       -0.06087  -0.01177  -0.07907   0.00000  -0.05148
 114       10D+1        0.00000   0.00000   0.00000  -0.04736   0.00000
 115       10D-1       -0.06379  -0.00732  -0.04328   0.00000  -0.05491
 116       10D+2        0.00883   0.00794  -0.02221   0.00000   0.02927
 117       10D-2        0.00000   0.00000   0.00000  -0.00656   0.00000
 118       11F 0       -0.00131   0.00209  -0.00311   0.00000  -0.00437
 119       11F+1        0.00000   0.00000   0.00000   0.00437   0.00000
 120       11F-1       -0.00733  -0.00183  -0.00340   0.00000  -0.00969
 121       11F+2        0.00361  -0.00032   0.00436   0.00000   0.00114
 122       11F-2        0.00000   0.00000   0.00000  -0.00028   0.00000
 123       11F+3        0.00000   0.00000   0.00000  -0.00104   0.00000
 124       11F-3        0.00367  -0.00091   0.00213   0.00000   0.00407
 125 5   C  1S         -0.01937  -0.00019  -0.01688   0.01624   0.01356
 126        2S         -0.04283  -0.00060  -0.03735   0.03679   0.03118
 127        3S          0.10336   0.00993   0.08245  -0.10409  -0.08754
 128        4S         -0.07303  -0.04751   0.00305   0.14992   0.15922
 129        5S          2.28274  -0.16178   2.27713  -2.94923  -3.18674
 130        6PX         0.04906   0.06713   0.02393  -0.07650   0.01363
 131        6PY         0.04807  -0.04506   0.05847  -0.02258  -0.02422
 132        6PZ        -0.01624   0.08685  -0.06035  -0.07360  -0.01828
 133        7PX        -0.01059  -0.00131  -0.04547   0.06828   0.04649
 134        7PY        -0.03784   0.02834  -0.09321   0.01064  -0.01303
 135        7PZ        -0.02567   0.05052  -0.04951  -0.06123  -0.05427
 136        8PX         0.04574   0.48221  -0.43644  -0.55830   0.65345
 137        8PY        -0.02801  -0.25793   0.45559   0.46071   0.02071
 138        8PZ        -0.11534   0.63512  -0.66782  -0.44753  -0.48881
 139        9D 0        0.00450   0.00025   0.00170  -0.00159  -0.00093
 140        9D+1       -0.00063   0.00062  -0.00380   0.00083  -0.00679
 141        9D-1        0.00129   0.00158  -0.00337  -0.00137   0.00038
 142        9D+2        0.00118  -0.01357  -0.00062  -0.00137   0.00188
 143        9D-2       -0.00113   0.00048  -0.00404   0.00361   0.00161
 144       10D 0        0.00863   0.00732   0.00740  -0.02620  -0.01305
 145       10D+1       -0.01334  -0.02650  -0.03568   0.04245   0.03692
 146       10D-1        0.03845  -0.02116   0.04862  -0.04193   0.00942
 147       10D+2       -0.00435  -0.06388   0.00611   0.01081  -0.02136
 148       10D-2        0.03770   0.00364   0.05900  -0.04389  -0.01429
 149       11F 0        0.00028   0.00518   0.00001  -0.00075   0.00208
 150       11F+1        0.00030   0.00167   0.00123   0.00012   0.00022
 151       11F-1       -0.00106  -0.00121  -0.00035   0.00120   0.00052
 152       11F+2       -0.00539  -0.00036  -0.00321   0.00452   0.00282
 153       11F-2       -0.00105   0.00207  -0.00012  -0.00041  -0.00221
 154       11F+3       -0.00449  -0.00278  -0.00423   0.00662   0.00246
 155       11F-3        0.00487  -0.00138   0.00461  -0.00387  -0.00024
 156 6   H  1S         -0.00799   0.01822   0.01144  -0.01734  -0.00380
 157        2S          0.09204  -0.04657   0.13495   0.05937  -0.01527
 158        3S         -0.90530   0.88831  -1.41000  -0.48237   0.72668
 159        4PX        -0.00403   0.00317  -0.00520   0.00333   0.00119
 160        4PY        -0.02615   0.02314  -0.03331  -0.01505   0.01272
 161        4PZ         0.00957  -0.00155   0.00926   0.00863  -0.00653
 162 7   H  1S         -0.00418  -0.02166  -0.01566   0.00805   0.00000
 163        2S          0.08343   0.07191   0.09762   0.13708   0.01244
 164        3S         -0.85707  -1.04298  -0.38019  -1.67362   0.41498
 165        4PX         0.02266   0.02808   0.01736   0.03748  -0.01139
 166        4PY         0.00389   0.00486  -0.00555   0.00673  -0.00277
 167        4PZ        -0.00898  -0.00374  -0.00870  -0.01262  -0.00384
 168 8   H  1S         -0.00787  -0.00712   0.01000   0.00000   0.00356
 169        2S          0.18358  -0.01319   0.14187   0.00000   0.20797
 170        3S         -1.19974  -0.12227  -1.29081   0.00000  -2.13815
 171        4PX         0.00000   0.00000   0.00000   0.00646   0.00000
 172        4PY        -0.01483   0.00507  -0.01566   0.00000  -0.01446
 173        4PZ        -0.03241  -0.00133  -0.02766   0.00000  -0.04966
 174 9   H  1S         -0.00799   0.01822   0.01144   0.01734  -0.00380
 175        2S          0.09204  -0.04657   0.13495  -0.05937  -0.01527
 176        3S         -0.90530   0.88831  -1.41000   0.48237   0.72668
 177        4PX         0.00403  -0.00317   0.00520   0.00333  -0.00119
 178        4PY        -0.02615   0.02314  -0.03331   0.01505   0.01272
 179        4PZ         0.00957  -0.00155   0.00926  -0.00863  -0.00653
 180 10  H  1S         -0.00418  -0.02166  -0.01566  -0.00805   0.00000
 181        2S          0.08343   0.07191   0.09762  -0.13708   0.01244
 182        3S         -0.85707  -1.04298  -0.38019   1.67362   0.41498
 183        4PX        -0.02266  -0.02808  -0.01736   0.03748   0.01139
 184        4PY         0.00389   0.00486  -0.00555  -0.00673  -0.00277
 185        4PZ        -0.00898  -0.00374  -0.00870   0.01262  -0.00384
 186 11  C  1S         -0.01937  -0.00019   0.01688  -0.01624   0.01356
 187        2S         -0.04283  -0.00060   0.03735  -0.03679   0.03118
 188        3S          0.10336   0.00993  -0.08245   0.10409  -0.08754
 189        4S         -0.07303  -0.04751  -0.00305  -0.14992   0.15922
 190        5S          2.28274  -0.16178  -2.27713   2.94923  -3.18674
 191        6PX        -0.04906  -0.06713   0.02393  -0.07650  -0.01363
 192        6PY        -0.04807   0.04506   0.05847  -0.02258   0.02422
 193        6PZ        -0.01624   0.08685   0.06035   0.07360  -0.01828
 194        7PX         0.01059   0.00131  -0.04547   0.06828  -0.04649
 195        7PY         0.03784  -0.02834  -0.09321   0.01064   0.01303
 196        7PZ        -0.02567   0.05052   0.04951   0.06123  -0.05427
 197        8PX        -0.04574  -0.48221  -0.43644  -0.55830  -0.65345
 198        8PY         0.02801   0.25793   0.45559   0.46071  -0.02071
 199        8PZ        -0.11534   0.63512   0.66782   0.44753  -0.48881
 200        9D 0        0.00450   0.00025  -0.00170   0.00159  -0.00093
 201        9D+1        0.00063  -0.00062  -0.00380   0.00083   0.00679
 202        9D-1       -0.00129  -0.00158  -0.00337  -0.00137  -0.00038
 203        9D+2        0.00118  -0.01357   0.00062   0.00137   0.00188
 204        9D-2       -0.00113   0.00048   0.00404  -0.00361   0.00161
 205       10D 0        0.00863   0.00732  -0.00740   0.02620  -0.01305
 206       10D+1        0.01334   0.02650  -0.03568   0.04245  -0.03692
 207       10D-1       -0.03845   0.02116   0.04862  -0.04193  -0.00942
 208       10D+2       -0.00435  -0.06388  -0.00611  -0.01081  -0.02136
 209       10D-2        0.03770   0.00364  -0.05900   0.04389  -0.01429
 210       11F 0        0.00028   0.00518  -0.00001   0.00075   0.00208
 211       11F+1       -0.00030  -0.00167   0.00123   0.00012  -0.00022
 212       11F-1        0.00106   0.00121  -0.00035   0.00120  -0.00052
 213       11F+2       -0.00539  -0.00036   0.00321  -0.00452   0.00282
 214       11F-2       -0.00105   0.00207   0.00012   0.00041  -0.00221
 215       11F+3        0.00449   0.00278  -0.00423   0.00662  -0.00246
 216       11F-3       -0.00487   0.00138   0.00461  -0.00387   0.00024
 217 12  C  1S         -0.00847   0.00905   0.01352   0.00000  -0.02420
 218        2S         -0.01828   0.02012   0.03064   0.00000  -0.05460
 219        3S          0.05011  -0.03551  -0.10034   0.00000   0.13089
 220        4S          0.04831  -0.00506   0.23935   0.00000  -0.07338
 221        5S         -0.35268  -0.55063  -1.73083   0.00000   4.57493
 222        6PX         0.00000   0.00000   0.00000   0.03126   0.00000
 223        6PY        -0.01938   0.00828   0.00735   0.00000  -0.08023
 224        6PZ         0.07747   0.02921  -0.05272   0.00000   0.07169
 225        7PX         0.00000   0.00000   0.00000   0.09956   0.00000
 226        7PY         0.02962   0.02155  -0.07289   0.00000  -0.04270
 227        7PZ         0.00284   0.05977  -0.03851   0.00000  -0.11861
 228        8PX         0.00000   0.00000   0.00000   0.88220   0.00000
 229        8PY        -0.23422  -0.23841  -0.73261   0.00000  -1.13752
 230        8PZ         0.89114   0.20550  -1.15558   0.00000   0.03284
 231        9D 0       -0.00089  -0.00755  -0.00493   0.00000  -0.00259
 232        9D+1        0.00000   0.00000   0.00000   0.00724   0.00000
 233        9D-1        0.00105  -0.00560   0.00005   0.00000  -0.00282
 234        9D+2        0.00120   0.00287  -0.00076   0.00000  -0.00532
 235        9D-2        0.00000   0.00000   0.00000   0.00512   0.00000
 236       10D 0       -0.06087  -0.01177   0.07907   0.00000  -0.05148
 237       10D+1        0.00000   0.00000   0.00000  -0.04736   0.00000
 238       10D-1        0.06379   0.00732  -0.04328   0.00000   0.05491
 239       10D+2        0.00883   0.00794   0.02221   0.00000   0.02927
 240       10D-2        0.00000   0.00000   0.00000   0.00656   0.00000
 241       11F 0       -0.00131   0.00209   0.00311   0.00000  -0.00437
 242       11F+1        0.00000   0.00000   0.00000   0.00437   0.00000
 243       11F-1        0.00733   0.00183  -0.00340   0.00000   0.00969
 244       11F+2        0.00361  -0.00032  -0.00436   0.00000   0.00114
 245       11F-2        0.00000   0.00000   0.00000   0.00028   0.00000
 246       11F+3        0.00000   0.00000   0.00000  -0.00104   0.00000
 247       11F-3       -0.00367   0.00091   0.00213   0.00000  -0.00407
 248 13  C  1S         -0.01937  -0.00019   0.01688   0.01624   0.01356
 249        2S         -0.04283  -0.00060   0.03735   0.03679   0.03118
 250        3S          0.10336   0.00993  -0.08245  -0.10409  -0.08754
 251        4S         -0.07303  -0.04751  -0.00305   0.14992   0.15922
 252        5S          2.28274  -0.16178  -2.27713  -2.94923  -3.18674
 253        6PX         0.04906   0.06713  -0.02393  -0.07650   0.01363
 254        6PY        -0.04807   0.04506   0.05847   0.02258   0.02422
 255        6PZ        -0.01624   0.08685   0.06035  -0.07360  -0.01828
 256        7PX        -0.01059  -0.00131   0.04547   0.06828   0.04649
 257        7PY         0.03784  -0.02834  -0.09321  -0.01064   0.01303
 258        7PZ        -0.02567   0.05052   0.04951  -0.06123  -0.05427
 259        8PX         0.04574   0.48221   0.43644  -0.55830   0.65345
 260        8PY         0.02801   0.25793   0.45559  -0.46071  -0.02071
 261        8PZ        -0.11534   0.63512   0.66782  -0.44753  -0.48881
 262        9D 0        0.00450   0.00025  -0.00170  -0.00159  -0.00093
 263        9D+1       -0.00063   0.00062   0.00380   0.00083  -0.00679
 264        9D-1       -0.00129  -0.00158  -0.00337   0.00137  -0.00038
 265        9D+2        0.00118  -0.01357   0.00062  -0.00137   0.00188
 266        9D-2        0.00113  -0.00048  -0.00404  -0.00361  -0.00161
 267       10D 0        0.00863   0.00732  -0.00740  -0.02620  -0.01305
 268       10D+1       -0.01334  -0.02650   0.03568   0.04245   0.03692
 269       10D-1       -0.03845   0.02116   0.04862   0.04193  -0.00942
 270       10D+2       -0.00435  -0.06388  -0.00611   0.01081  -0.02136
 271       10D-2       -0.03770  -0.00364   0.05900   0.04389   0.01429
 272       11F 0        0.00028   0.00518  -0.00001  -0.00075   0.00208
 273       11F+1        0.00030   0.00167  -0.00123   0.00012   0.00022
 274       11F-1        0.00106   0.00121  -0.00035  -0.00120  -0.00052
 275       11F+2       -0.00539  -0.00036   0.00321   0.00452   0.00282
 276       11F-2        0.00105  -0.00207  -0.00012   0.00041   0.00221
 277       11F+3       -0.00449  -0.00278   0.00423   0.00662   0.00246
 278       11F-3       -0.00487   0.00138   0.00461   0.00387   0.00024
 279 14  H  1S         -0.00418  -0.02166   0.01566   0.00805   0.00000
 280        2S          0.08343   0.07191  -0.09762   0.13708   0.01244
 281        3S         -0.85707  -1.04298   0.38019  -1.67362   0.41498
 282        4PX         0.02266   0.02808  -0.01736   0.03748  -0.01139
 283        4PY        -0.00389  -0.00486  -0.00555  -0.00673   0.00277
 284        4PZ        -0.00898  -0.00374   0.00870  -0.01262  -0.00384
 285 15  H  1S         -0.00799   0.01822  -0.01144  -0.01734  -0.00380
 286        2S          0.09204  -0.04657  -0.13495   0.05937  -0.01527
 287        3S         -0.90530   0.88831   1.41000  -0.48237   0.72668
 288        4PX        -0.00403   0.00317   0.00520   0.00333   0.00119
 289        4PY         0.02615  -0.02314  -0.03331   0.01505  -0.01272
 290        4PZ         0.00957  -0.00155  -0.00926   0.00863  -0.00653
 291 16  H  1S         -0.00787  -0.00712  -0.01000   0.00000   0.00356
 292        2S          0.18358  -0.01319  -0.14187   0.00000   0.20797
 293        3S         -1.19974  -0.12227   1.29081   0.00000  -2.13815
 294        4PX         0.00000   0.00000   0.00000   0.00646   0.00000
 295        4PY         0.01483  -0.00507  -0.01566   0.00000   0.01446
 296        4PZ        -0.03241  -0.00133   0.02766   0.00000  -0.04966
 297 17  H  1S         -0.00799   0.01822  -0.01144   0.01734  -0.00380
 298        2S          0.09204  -0.04657  -0.13495  -0.05937  -0.01527
 299        3S         -0.90530   0.88831   1.41000   0.48237   0.72668
 300        4PX         0.00403  -0.00317  -0.00520   0.00333  -0.00119
 301        4PY         0.02615  -0.02314  -0.03331  -0.01505  -0.01272
 302        4PZ         0.00957  -0.00155  -0.00926  -0.00863  -0.00653
 303 18  H  1S         -0.00418  -0.02166   0.01566  -0.00805   0.00000
 304        2S          0.08343   0.07191  -0.09762  -0.13708   0.01244
 305        3S         -0.85707  -1.04298   0.38019   1.67362   0.41498
 306        4PX        -0.02266  -0.02808   0.01736   0.03748   0.01139
 307        4PY        -0.00389  -0.00486  -0.00555   0.00673   0.00277
 308        4PZ        -0.00898  -0.00374   0.00870   0.01262  -0.00384
                          36        37        38        39        40
                        (B2)--V   (A1)--V   (B1)--V   (A2)--V   (B2)--V
     Eigenvalues --     0.15570   0.18495   0.18996   0.19400   0.20715
   1 1   C  1S          0.00000  -0.00734  -0.02722   0.00000   0.00000
   2        2S          0.00000  -0.01815  -0.06292   0.00000   0.00000
   3        3S          0.00000   0.07613   0.19585   0.00000   0.00000
   4        4S          0.00000  -0.39684  -0.77171   0.00000   0.00000
   5        5S          0.00000   3.21198   9.65797   0.00000   0.00000
   6        6PX         0.00000   0.00592   0.00969   0.00000   0.00000
   7        6PY        -0.06230   0.00000   0.00000   0.04755  -0.10831
   8        6PZ         0.00000   0.01176  -0.02040   0.00000   0.00000
   9        7PX         0.00000   0.06912   0.16827   0.00000   0.00000
  10        7PY        -0.12258   0.00000   0.00000   0.18876  -0.15859
  11        7PZ         0.00000  -0.04230  -0.05707   0.00000   0.00000
  12        8PX         0.00000   0.33738  -1.14773   0.00000   0.00000
  13        8PY         0.23076   0.00000   0.00000   2.08069  -0.54400
  14        8PZ         0.00000   0.88969   2.45891   0.00000   0.00000
  15        9D 0        0.00000   0.00133   0.00248   0.00000   0.00000
  16        9D+1        0.00000  -0.00920  -0.00148   0.00000   0.00000
  17        9D-1       -0.00126   0.00000   0.00000  -0.00173   0.01451
  18        9D+2        0.00000   0.00723  -0.00915   0.00000   0.00000
  19        9D-2        0.00585   0.00000   0.00000  -0.00005   0.01172
  20       10D 0        0.00000  -0.01223   0.04460   0.00000   0.00000
  21       10D+1        0.00000   0.01404   0.01242   0.00000   0.00000
  22       10D-1       -0.00703   0.00000   0.00000   0.06079   0.01360
  23       10D+2        0.00000   0.00520  -0.06165   0.00000   0.00000
  24       10D-2        0.00293   0.00000   0.00000   0.02297   0.03264
  25       11F 0        0.00000  -0.00197  -0.00288   0.00000   0.00000
  26       11F+1        0.00000   0.00085  -0.00211   0.00000   0.00000
  27       11F-1        0.00160   0.00000   0.00000   0.00671  -0.00025
  28       11F+2        0.00000  -0.00157  -0.00107   0.00000   0.00000
  29       11F-2       -0.00153   0.00000   0.00000  -0.00283   0.00168
  30       11F+3        0.00000  -0.00263   0.00406   0.00000   0.00000
  31       11F-3        0.00089   0.00000   0.00000  -0.00337  -0.00321
  32 2   C  1S          0.00000  -0.00734   0.02722   0.00000   0.00000
  33        2S          0.00000  -0.01815   0.06292   0.00000   0.00000
  34        3S          0.00000   0.07613  -0.19585   0.00000   0.00000
  35        4S          0.00000  -0.39684   0.77171   0.00000   0.00000
  36        5S          0.00000   3.21198  -9.65797   0.00000   0.00000
  37        6PX         0.00000  -0.00592   0.00969   0.00000   0.00000
  38        6PY        -0.06230   0.00000   0.00000  -0.04755  -0.10831
  39        6PZ         0.00000   0.01176   0.02040   0.00000   0.00000
  40        7PX         0.00000  -0.06912   0.16827   0.00000   0.00000
  41        7PY        -0.12258   0.00000   0.00000  -0.18876  -0.15859
  42        7PZ         0.00000  -0.04230   0.05707   0.00000   0.00000
  43        8PX         0.00000  -0.33738  -1.14773   0.00000   0.00000
  44        8PY         0.23076   0.00000   0.00000  -2.08069  -0.54400
  45        8PZ         0.00000   0.88969  -2.45891   0.00000   0.00000
  46        9D 0        0.00000   0.00133  -0.00248   0.00000   0.00000
  47        9D+1        0.00000   0.00920  -0.00148   0.00000   0.00000
  48        9D-1       -0.00126   0.00000   0.00000   0.00173   0.01451
  49        9D+2        0.00000   0.00723   0.00915   0.00000   0.00000
  50        9D-2       -0.00585   0.00000   0.00000  -0.00005  -0.01172
  51       10D 0        0.00000  -0.01223  -0.04460   0.00000   0.00000
  52       10D+1        0.00000  -0.01404   0.01242   0.00000   0.00000
  53       10D-1       -0.00703   0.00000   0.00000  -0.06079   0.01360
  54       10D+2        0.00000   0.00520   0.06165   0.00000   0.00000
  55       10D-2       -0.00293   0.00000   0.00000   0.02297  -0.03264
  56       11F 0        0.00000  -0.00197   0.00288   0.00000   0.00000
  57       11F+1        0.00000  -0.00085  -0.00211   0.00000   0.00000
  58       11F-1        0.00160   0.00000   0.00000  -0.00671  -0.00025
  59       11F+2        0.00000  -0.00157   0.00107   0.00000   0.00000
  60       11F-2        0.00153   0.00000   0.00000  -0.00283  -0.00168
  61       11F+3        0.00000   0.00263   0.00406   0.00000   0.00000
  62       11F-3        0.00089   0.00000   0.00000   0.00337  -0.00321
  63 3   C  1S          0.00344   0.00336   0.00946  -0.02011  -0.01781
  64        2S          0.00857   0.00654   0.02129  -0.04630  -0.04091
  65        3S         -0.04865   0.02151  -0.04379   0.13867   0.11014
  66        4S          0.16413  -0.15392   0.09820  -0.48552  -0.26758
  67        5S         -2.41977  -2.90043   2.06748   6.70743   1.67421
  68        6PX        -0.02636  -0.05568  -0.08444  -0.04725  -0.00987
  69        6PY        -0.07435   0.05229  -0.04436   0.04994  -0.07204
  70        6PZ         0.00245  -0.01489  -0.05376   0.01611  -0.03043
  71        7PX        -0.00876  -0.11906  -0.05678   0.05864  -0.03371
  72        7PY        -0.03509   0.09358  -0.06562  -0.04630  -0.04918
  73        7PZ        -0.04158  -0.02667  -0.10517   0.00914  -0.06094
  74        8PX        -0.61349  -1.15719  -0.70042   1.00746  -0.29715
  75        8PY        -0.39001   1.17364  -1.17010  -1.13213  -0.99193
  76        8PZ        -0.30899  -0.16102  -0.42361   0.06166   0.43813
  77        9D 0        0.00161  -0.00195   0.00046   0.00212  -0.00260
  78        9D+1        0.00698   0.00887   0.00916   0.00021   0.00149
  79        9D-1       -0.00971   0.00415  -0.01013   0.00052  -0.00488
  80        9D+2       -0.00069   0.00107   0.00195   0.00016  -0.00241
  81        9D-2       -0.00097  -0.01084  -0.00163   0.00777   0.00137
  82       10D 0       -0.01082   0.01576   0.00147  -0.01458  -0.00089
  83       10D+1       -0.00069   0.01664   0.00672   0.02659   0.03007
  84       10D-1       -0.00987   0.02744  -0.03523   0.03514  -0.02602
  85       10D+2       -0.03459   0.00774  -0.07319  -0.00807  -0.04478
  86       10D-2       -0.00990   0.00456   0.02927  -0.06452  -0.01482
  87       11F 0        0.00299  -0.00027   0.00335   0.00055   0.00256
  88       11F+1       -0.00027   0.00069  -0.00148  -0.00061  -0.00045
  89       11F-1       -0.00150   0.00032   0.00099   0.00004   0.00047
  90       11F+2        0.00460   0.00031  -0.00290  -0.00393   0.00031
  91       11F-2       -0.00203   0.00012  -0.00177   0.00084  -0.00224
  92       11F+3       -0.00107   0.00018   0.00167   0.00431  -0.00028
  93       11F-3       -0.00385   0.00094   0.00072   0.00446  -0.00057
  94 4   C  1S         -0.03502  -0.01235   0.00000   0.00000   0.00450
  95        2S         -0.07939  -0.02903   0.00000   0.00000   0.01072
  96        3S          0.19261   0.07350   0.00000   0.00000  -0.03794
  97        4S         -0.19461  -0.36608   0.00000   0.00000  -0.06576
  98        5S          5.96117   3.04100   0.00000   0.00000  -2.47823
  99        6PX         0.00000   0.00000  -0.11764   0.05730   0.00000
 100        6PY        -0.06847  -0.03049   0.00000   0.00000  -0.12438
 101        6PZ         0.03453  -0.09499   0.00000   0.00000  -0.07656
 102        7PX         0.00000   0.00000  -0.23870   0.16170   0.00000
 103        7PY        -0.12156   0.08453   0.00000   0.00000  -0.02871
 104        7PZ        -0.04237   0.00830   0.00000   0.00000   0.07335
 105        8PX         0.00000   0.00000  -0.24553   1.82278   0.00000
 106        8PY        -0.60828  -0.19722   0.00000   0.00000  -0.69367
 107        8PZ        -0.41249  -2.23081   0.00000   0.00000  -2.22379
 108        9D 0        0.00390  -0.00408   0.00000   0.00000   0.00394
 109        9D+1        0.00000   0.00000  -0.00681   0.00548   0.00000
 110        9D-1        0.00047   0.00869   0.00000   0.00000   0.00173
 111        9D+2        0.01065  -0.01011   0.00000   0.00000   0.00608
 112        9D-2        0.00000   0.00000   0.01060  -0.00132   0.00000
 113       10D 0       -0.03897   0.04234   0.00000   0.00000   0.09323
 114       10D+1        0.00000   0.00000   0.00969  -0.03931   0.00000
 115       10D-1       -0.02698   0.02052   0.00000   0.00000   0.03416
 116       10D+2        0.01060  -0.01026   0.00000   0.00000   0.02760
 117       10D-2        0.00000   0.00000   0.04190   0.00528   0.00000
 118       11F 0       -0.00239   0.00303   0.00000   0.00000   0.00517
 119       11F+1        0.00000   0.00000  -0.00247   0.00598   0.00000
 120       11F-1       -0.00693   0.00621   0.00000   0.00000   0.00586
 121       11F+2        0.00053  -0.00503   0.00000   0.00000  -0.00448
 122       11F-2        0.00000   0.00000  -0.00200   0.00479   0.00000
 123       11F+3        0.00000   0.00000   0.00203   0.00079   0.00000
 124       11F-3       -0.00014   0.00406   0.00000   0.00000  -0.00305
 125 5   C  1S          0.00344   0.00336  -0.00946   0.02011  -0.01781
 126        2S          0.00857   0.00654  -0.02129   0.04630  -0.04091
 127        3S         -0.04865   0.02151   0.04379  -0.13867   0.11014
 128        4S          0.16413  -0.15392  -0.09820   0.48552  -0.26758
 129        5S         -2.41977  -2.90043  -2.06748  -6.70743   1.67421
 130        6PX         0.02636   0.05568  -0.08444  -0.04725   0.00987
 131        6PY        -0.07435   0.05229   0.04436  -0.04994  -0.07204
 132        6PZ         0.00245  -0.01489   0.05376  -0.01611  -0.03043
 133        7PX         0.00876   0.11906  -0.05678   0.05864   0.03371
 134        7PY        -0.03509   0.09358   0.06562   0.04630  -0.04918
 135        7PZ        -0.04158  -0.02667   0.10517  -0.00914  -0.06094
 136        8PX         0.61349   1.15719  -0.70042   1.00746   0.29715
 137        8PY        -0.39001   1.17364   1.17010   1.13213  -0.99193
 138        8PZ        -0.30899  -0.16102   0.42361  -0.06166   0.43813
 139        9D 0        0.00161  -0.00195  -0.00046  -0.00212  -0.00260
 140        9D+1       -0.00698  -0.00887   0.00916   0.00021  -0.00149
 141        9D-1       -0.00971   0.00415   0.01013  -0.00052  -0.00488
 142        9D+2       -0.00069   0.00107  -0.00195  -0.00016  -0.00241
 143        9D-2        0.00097   0.01084  -0.00163   0.00777  -0.00137
 144       10D 0       -0.01082   0.01576  -0.00147   0.01458  -0.00089
 145       10D+1        0.00069  -0.01664   0.00672   0.02659  -0.03007
 146       10D-1       -0.00987   0.02744   0.03523  -0.03514  -0.02602
 147       10D+2       -0.03459   0.00774   0.07319   0.00807  -0.04478
 148       10D-2        0.00990  -0.00456   0.02927  -0.06452   0.01482
 149       11F 0        0.00299  -0.00027  -0.00335  -0.00055   0.00256
 150       11F+1        0.00027  -0.00069  -0.00148  -0.00061   0.00045
 151       11F-1       -0.00150   0.00032  -0.00099  -0.00004   0.00047
 152       11F+2        0.00460   0.00031   0.00290   0.00393   0.00031
 153       11F-2        0.00203  -0.00012  -0.00177   0.00084   0.00224
 154       11F+3        0.00107  -0.00018   0.00167   0.00431   0.00028
 155       11F-3       -0.00385   0.00094  -0.00072  -0.00446  -0.00057
 156 6   H  1S          0.01491  -0.01255   0.01537   0.00337   0.01952
 157        2S         -0.02070   0.01036  -0.05128   0.10243   0.02410
 158        3S          1.16486  -0.36402   0.76238  -1.05116   0.60952
 159        4PX         0.00275  -0.01320  -0.00421   0.00299   0.00076
 160        4PY         0.01869  -0.00566   0.01207  -0.02642   0.00260
 161        4PZ        -0.01713   0.00638  -0.01584   0.01124  -0.00525
 162 7   H  1S         -0.00733  -0.00940  -0.01307   0.00515  -0.01054
 163        2S          0.02505   0.00182   0.00441   0.10874  -0.01497
 164        3S         -0.05725  -0.20516  -1.12457  -1.21420  -1.04928
 165        4PX         0.00179   0.00035   0.01001   0.02921   0.01368
 166        4PY        -0.00293   0.01020   0.00088  -0.00175  -0.00273
 167        4PZ        -0.00451  -0.01027  -0.01616  -0.01040  -0.00974
 168 8   H  1S         -0.00428   0.01366   0.00000   0.00000   0.01568
 169        2S          0.08255  -0.04949   0.00000   0.00000  -0.03936
 170        3S         -1.27979   1.38163   0.00000   0.00000   2.97405
 171        4PX         0.00000   0.00000  -0.00739   0.00591   0.00000
 172        4PY        -0.02368   0.01773   0.00000   0.00000   0.01213
 173        4PZ        -0.02601   0.01516   0.00000   0.00000   0.03973
 174 9   H  1S          0.01491  -0.01255  -0.01537  -0.00337   0.01952
 175        2S         -0.02070   0.01036   0.05128  -0.10243   0.02410
 176        3S          1.16486  -0.36402  -0.76238   1.05116   0.60952
 177        4PX        -0.00275   0.01320  -0.00421   0.00299  -0.00076
 178        4PY         0.01869  -0.00566  -0.01207   0.02642   0.00260
 179        4PZ        -0.01713   0.00638   0.01584  -0.01124  -0.00525
 180 10  H  1S         -0.00733  -0.00940   0.01307  -0.00515  -0.01054
 181        2S          0.02505   0.00182  -0.00441  -0.10874  -0.01497
 182        3S         -0.05725  -0.20516   1.12457   1.21420  -1.04928
 183        4PX        -0.00179  -0.00035   0.01001   0.02921  -0.01368
 184        4PY        -0.00293   0.01020  -0.00088   0.00175  -0.00273
 185        4PZ        -0.00451  -0.01027   0.01616   0.01040  -0.00974
 186 11  C  1S         -0.00344   0.00336   0.00946   0.02011   0.01781
 187        2S         -0.00857   0.00654   0.02129   0.04630   0.04091
 188        3S          0.04865   0.02151  -0.04379  -0.13867  -0.11014
 189        4S         -0.16413  -0.15392   0.09820   0.48552   0.26758
 190        5S          2.41977  -2.90043   2.06748  -6.70743  -1.67421
 191        6PX         0.02636  -0.05568  -0.08444   0.04725   0.00987
 192        6PY        -0.07435  -0.05229   0.04436   0.04994  -0.07204
 193        6PZ        -0.00245  -0.01489  -0.05376  -0.01611   0.03043
 194        7PX         0.00876  -0.11906  -0.05678  -0.05864   0.03371
 195        7PY        -0.03509  -0.09358   0.06562  -0.04630  -0.04918
 196        7PZ         0.04158  -0.02667  -0.10517  -0.00914   0.06094
 197        8PX         0.61349  -1.15719  -0.70042  -1.00746   0.29715
 198        8PY        -0.39001  -1.17364   1.17010  -1.13213  -0.99193
 199        8PZ         0.30899  -0.16102  -0.42361  -0.06166  -0.43813
 200        9D 0       -0.00161  -0.00195   0.00046  -0.00212   0.00260
 201        9D+1       -0.00698   0.00887   0.00916  -0.00021  -0.00149
 202        9D-1       -0.00971  -0.00415   0.01013   0.00052  -0.00488
 203        9D+2        0.00069   0.00107   0.00195  -0.00016   0.00241
 204        9D-2       -0.00097   0.01084   0.00163   0.00777   0.00137
 205       10D 0        0.01082   0.01576   0.00147   0.01458   0.00089
 206       10D+1        0.00069   0.01664   0.00672  -0.02659  -0.03007
 207       10D-1       -0.00987  -0.02744   0.03523   0.03514  -0.02602
 208       10D+2        0.03459   0.00774  -0.07319   0.00807   0.04478
 209       10D-2       -0.00990  -0.00456  -0.02927  -0.06452  -0.01482
 210       11F 0       -0.00299  -0.00027   0.00335  -0.00055  -0.00256
 211       11F+1        0.00027   0.00069  -0.00148   0.00061   0.00045
 212       11F-1       -0.00150  -0.00032  -0.00099   0.00004   0.00047
 213       11F+2       -0.00460   0.00031  -0.00290   0.00393  -0.00031
 214       11F-2       -0.00203  -0.00012   0.00177   0.00084  -0.00224
 215       11F+3        0.00107   0.00018   0.00167  -0.00431   0.00028
 216       11F-3       -0.00385  -0.00094  -0.00072   0.00446  -0.00057
 217 12  C  1S          0.03502  -0.01235   0.00000   0.00000  -0.00450
 218        2S          0.07939  -0.02903   0.00000   0.00000  -0.01072
 219        3S         -0.19261   0.07350   0.00000   0.00000   0.03794
 220        4S          0.19461  -0.36608   0.00000   0.00000   0.06576
 221        5S         -5.96117   3.04100   0.00000   0.00000   2.47823
 222        6PX         0.00000   0.00000  -0.11764  -0.05730   0.00000
 223        6PY        -0.06847   0.03049   0.00000   0.00000  -0.12438
 224        6PZ        -0.03453  -0.09499   0.00000   0.00000   0.07656
 225        7PX         0.00000   0.00000  -0.23870  -0.16170   0.00000
 226        7PY        -0.12156  -0.08453   0.00000   0.00000  -0.02871
 227        7PZ         0.04237   0.00830   0.00000   0.00000  -0.07335
 228        8PX         0.00000   0.00000  -0.24553  -1.82278   0.00000
 229        8PY        -0.60828   0.19722   0.00000   0.00000  -0.69367
 230        8PZ         0.41249  -2.23081   0.00000   0.00000   2.22379
 231        9D 0       -0.00390  -0.00408   0.00000   0.00000  -0.00394
 232        9D+1        0.00000   0.00000  -0.00681  -0.00548   0.00000
 233        9D-1        0.00047  -0.00869   0.00000   0.00000   0.00173
 234        9D+2       -0.01065  -0.01011   0.00000   0.00000  -0.00608
 235        9D-2        0.00000   0.00000  -0.01060  -0.00132   0.00000
 236       10D 0        0.03897   0.04234   0.00000   0.00000  -0.09323
 237       10D+1        0.00000   0.00000   0.00969   0.03931   0.00000
 238       10D-1       -0.02698  -0.02052   0.00000   0.00000   0.03416
 239       10D+2       -0.01060  -0.01026   0.00000   0.00000  -0.02760
 240       10D-2        0.00000   0.00000  -0.04190   0.00528   0.00000
 241       11F 0        0.00239   0.00303   0.00000   0.00000  -0.00517
 242       11F+1        0.00000   0.00000  -0.00247  -0.00598   0.00000
 243       11F-1       -0.00693  -0.00621   0.00000   0.00000   0.00586
 244       11F+2       -0.00053  -0.00503   0.00000   0.00000   0.00448
 245       11F-2        0.00000   0.00000   0.00200   0.00479   0.00000
 246       11F+3        0.00000   0.00000   0.00203  -0.00079   0.00000
 247       11F-3       -0.00014  -0.00406   0.00000   0.00000  -0.00305
 248 13  C  1S         -0.00344   0.00336  -0.00946  -0.02011   0.01781
 249        2S         -0.00857   0.00654  -0.02129  -0.04630   0.04091
 250        3S          0.04865   0.02151   0.04379   0.13867  -0.11014
 251        4S         -0.16413  -0.15392  -0.09820  -0.48552   0.26758
 252        5S          2.41977  -2.90043  -2.06748   6.70743  -1.67421
 253        6PX        -0.02636   0.05568  -0.08444   0.04725  -0.00987
 254        6PY        -0.07435  -0.05229  -0.04436  -0.04994  -0.07204
 255        6PZ        -0.00245  -0.01489   0.05376   0.01611   0.03043
 256        7PX        -0.00876   0.11906  -0.05678  -0.05864  -0.03371
 257        7PY        -0.03509  -0.09358  -0.06562   0.04630  -0.04918
 258        7PZ         0.04158  -0.02667   0.10517   0.00914   0.06094
 259        8PX        -0.61349   1.15719  -0.70042  -1.00746  -0.29715
 260        8PY        -0.39001  -1.17364  -1.17010   1.13213  -0.99193
 261        8PZ         0.30899  -0.16102   0.42361   0.06166  -0.43813
 262        9D 0       -0.00161  -0.00195  -0.00046   0.00212   0.00260
 263        9D+1        0.00698  -0.00887   0.00916  -0.00021   0.00149
 264        9D-1       -0.00971  -0.00415  -0.01013  -0.00052  -0.00488
 265        9D+2        0.00069   0.00107  -0.00195   0.00016   0.00241
 266        9D-2        0.00097  -0.01084   0.00163   0.00777  -0.00137
 267       10D 0        0.01082   0.01576  -0.00147  -0.01458   0.00089
 268       10D+1       -0.00069  -0.01664   0.00672  -0.02659   0.03007
 269       10D-1       -0.00987  -0.02744  -0.03523  -0.03514  -0.02602
 270       10D+2        0.03459   0.00774   0.07319  -0.00807   0.04478
 271       10D-2        0.00990   0.00456  -0.02927  -0.06452   0.01482
 272       11F 0       -0.00299  -0.00027  -0.00335   0.00055  -0.00256
 273       11F+1       -0.00027  -0.00069  -0.00148   0.00061  -0.00045
 274       11F-1       -0.00150  -0.00032   0.00099  -0.00004   0.00047
 275       11F+2       -0.00460   0.00031   0.00290  -0.00393  -0.00031
 276       11F-2        0.00203   0.00012   0.00177   0.00084   0.00224
 277       11F+3       -0.00107  -0.00018   0.00167  -0.00431  -0.00028
 278       11F-3       -0.00385  -0.00094   0.00072  -0.00446  -0.00057
 279 14  H  1S          0.00733  -0.00940  -0.01307  -0.00515   0.01054
 280        2S         -0.02505   0.00182   0.00441  -0.10874   0.01497
 281        3S          0.05725  -0.20516  -1.12457   1.21420   1.04928
 282        4PX        -0.00179   0.00035   0.01001  -0.02921  -0.01368
 283        4PY        -0.00293  -0.01020  -0.00088  -0.00175  -0.00273
 284        4PZ         0.00451  -0.01027  -0.01616   0.01040   0.00974
 285 15  H  1S         -0.01491  -0.01255   0.01537  -0.00337  -0.01952
 286        2S          0.02070   0.01036  -0.05128  -0.10243  -0.02410
 287        3S         -1.16486  -0.36402   0.76238   1.05116  -0.60952
 288        4PX        -0.00275  -0.01320  -0.00421  -0.00299  -0.00076
 289        4PY         0.01869   0.00566  -0.01207  -0.02642   0.00260
 290        4PZ         0.01713   0.00638  -0.01584  -0.01124   0.00525
 291 16  H  1S          0.00428   0.01366   0.00000   0.00000  -0.01568
 292        2S         -0.08255  -0.04949   0.00000   0.00000   0.03936
 293        3S          1.27979   1.38163   0.00000   0.00000  -2.97405
 294        4PX         0.00000   0.00000  -0.00739  -0.00591   0.00000
 295        4PY        -0.02368  -0.01773   0.00000   0.00000   0.01213
 296        4PZ         0.02601   0.01516   0.00000   0.00000  -0.03973
 297 17  H  1S         -0.01491  -0.01255  -0.01537   0.00337  -0.01952
 298        2S          0.02070   0.01036   0.05128   0.10243  -0.02410
 299        3S         -1.16486  -0.36402  -0.76238  -1.05116  -0.60952
 300        4PX         0.00275   0.01320  -0.00421  -0.00299   0.00076
 301        4PY         0.01869   0.00566   0.01207   0.02642   0.00260
 302        4PZ         0.01713   0.00638   0.01584   0.01124   0.00525
 303 18  H  1S          0.00733  -0.00940   0.01307   0.00515   0.01054
 304        2S         -0.02505   0.00182  -0.00441   0.10874   0.01497
 305        3S          0.05725  -0.20516   1.12457  -1.21420   1.04928
 306        4PX         0.00179  -0.00035   0.01001  -0.02921   0.01368
 307        4PY        -0.00293  -0.01020   0.00088   0.00175  -0.00273
 308        4PZ         0.00451  -0.01027   0.01616  -0.01040   0.00974
                          41        42        43        44        45
                        (A1)--V   (B1)--V   (B2)--V   (B1)--V   (A2)--V
     Eigenvalues --     0.20818   0.22376   0.22413   0.24490   0.25062
   1 1   C  1S         -0.02648  -0.01877   0.00000  -0.00247   0.00000
   2        2S         -0.06250  -0.04398   0.00000  -0.00877   0.00000
   3        3S          0.19956   0.11242   0.00000   0.12812   0.00000
   4        4S         -0.92210  -0.49730   0.00000  -1.36673   0.00000
   5        5S          6.70996  15.95568   0.00000  15.86109   0.00000
   6        6PX         0.08950   0.05130   0.00000   0.01981   0.00000
   7        6PY         0.00000   0.00000  -0.08707   0.00000   0.06940
   8        6PZ        -0.02478   0.02090   0.00000  -0.00755   0.00000
   9        7PX         0.20624   0.12422   0.00000   0.11820   0.00000
  10        7PY         0.00000   0.00000  -0.04047   0.00000   0.12589
  11        7PZ        -0.15841   0.13240   0.00000  -0.13354   0.00000
  12        8PX         0.40056  -2.25833   0.00000  -3.03820   0.00000
  13        8PY         0.00000   0.00000   0.07508   0.00000  -0.29366
  14        8PZ         2.48312   3.24352   0.00000   3.84260   0.00000
  15        9D 0       -0.01065   0.00539   0.00000  -0.00596   0.00000
  16        9D+1        0.00627   0.00172   0.00000   0.00106   0.00000
  17        9D-1        0.00000   0.00000   0.00567   0.00000   0.00355
  18        9D+2       -0.00012   0.00256   0.00000  -0.00405   0.00000
  19        9D-2        0.00000   0.00000   0.00018   0.00000  -0.00252
  20       10D 0        0.01807   0.02348   0.00000  -0.00187   0.00000
  21       10D+1        0.01067   0.01871   0.00000   0.04451   0.00000
  22       10D-1        0.00000   0.00000   0.01348   0.00000   0.02438
  23       10D+2        0.01090  -0.05346   0.00000  -0.01908   0.00000
  24       10D-2        0.00000   0.00000   0.02068   0.00000   0.07258
  25       11F 0       -0.00145  -0.00258   0.00000  -0.00440   0.00000
  26       11F+1        0.00410   0.00105   0.00000   0.00156   0.00000
  27       11F-1        0.00000   0.00000   0.00179   0.00000   0.00192
  28       11F+2       -0.00430  -0.00301   0.00000   0.00180   0.00000
  29       11F-2        0.00000   0.00000  -0.00124   0.00000   0.00434
  30       11F+3       -0.00248   0.00194   0.00000  -0.00009   0.00000
  31       11F-3        0.00000   0.00000  -0.00165   0.00000  -0.00712
  32 2   C  1S         -0.02648   0.01877   0.00000   0.00247   0.00000
  33        2S         -0.06250   0.04398   0.00000   0.00877   0.00000
  34        3S          0.19956  -0.11242   0.00000  -0.12812   0.00000
  35        4S         -0.92210   0.49730   0.00000   1.36673   0.00000
  36        5S          6.70996 -15.95568   0.00000 -15.86109   0.00000
  37        6PX        -0.08950   0.05130   0.00000   0.01981   0.00000
  38        6PY         0.00000   0.00000  -0.08707   0.00000  -0.06940
  39        6PZ        -0.02478  -0.02090   0.00000   0.00755   0.00000
  40        7PX        -0.20624   0.12422   0.00000   0.11820   0.00000
  41        7PY         0.00000   0.00000  -0.04047   0.00000  -0.12589
  42        7PZ        -0.15841  -0.13240   0.00000   0.13354   0.00000
  43        8PX        -0.40056  -2.25833   0.00000  -3.03820   0.00000
  44        8PY         0.00000   0.00000   0.07508   0.00000   0.29366
  45        8PZ         2.48312  -3.24352   0.00000  -3.84260   0.00000
  46        9D 0       -0.01065  -0.00539   0.00000   0.00596   0.00000
  47        9D+1       -0.00627   0.00172   0.00000   0.00106   0.00000
  48        9D-1        0.00000   0.00000   0.00567   0.00000  -0.00355
  49        9D+2       -0.00012  -0.00256   0.00000   0.00405   0.00000
  50        9D-2        0.00000   0.00000  -0.00018   0.00000  -0.00252
  51       10D 0        0.01807  -0.02348   0.00000   0.00187   0.00000
  52       10D+1       -0.01067   0.01871   0.00000   0.04451   0.00000
  53       10D-1        0.00000   0.00000   0.01348   0.00000  -0.02438
  54       10D+2        0.01090   0.05346   0.00000   0.01908   0.00000
  55       10D-2        0.00000   0.00000  -0.02068   0.00000   0.07258
  56       11F 0       -0.00145   0.00258   0.00000   0.00440   0.00000
  57       11F+1       -0.00410   0.00105   0.00000   0.00156   0.00000
  58       11F-1        0.00000   0.00000   0.00179   0.00000  -0.00192
  59       11F+2       -0.00430   0.00301   0.00000  -0.00180   0.00000
  60       11F-2        0.00000   0.00000   0.00124   0.00000   0.00434
  61       11F+3        0.00248   0.00194   0.00000  -0.00009   0.00000
  62       11F-3        0.00000   0.00000  -0.00165   0.00000   0.00712
  63 3   C  1S          0.00499  -0.01335   0.00789  -0.00282   0.00219
  64        2S          0.01051  -0.02926   0.01763  -0.00543   0.00472
  65        3S         -0.00649   0.04224  -0.04859  -0.05249  -0.01106
  66        4S         -0.12773   0.03574   0.15354   0.52072   0.01525
  67        5S         -3.45525   6.05633  -4.55781   3.85240  -0.16249
  68        6PX         0.04295   0.04496   0.07095   0.08561  -0.08288
  69        6PY         0.03348   0.05551   0.01653  -0.01884  -0.07690
  70        6PZ         0.00135  -0.05986  -0.07441   0.11537   0.03319
  71        7PX        -0.03547   0.03030  -0.05386   0.06017   0.00682
  72        7PY         0.04969  -0.11464  -0.00117  -0.06685  -0.00330
  73        7PZ         0.04630  -0.05498  -0.04216   0.13198  -0.04781
  74        8PX         0.02458   1.90912  -0.43845   0.53447  -1.81530
  75        8PY         1.20744  -1.00440   1.57595  -1.31114  -1.71703
  76        8PZ         0.75009  -1.22293  -1.19367  -0.03098   0.67396
  77        9D 0       -0.00099   0.00645  -0.00748  -0.00531   0.00093
  78        9D+1       -0.00825   0.00334   0.00599   0.00440   0.00836
  79        9D-1        0.01062  -0.00567  -0.00538   0.00024  -0.00784
  80        9D+2       -0.00663   0.00878   0.00709   0.00597   0.00362
  81        9D-2        0.00044   0.00472  -0.00545  -0.00554   0.00016
  82       10D 0        0.03226  -0.02129   0.00980  -0.03878   0.00170
  83       10D+1        0.04897  -0.01424  -0.02272  -0.04032   0.00534
  84       10D-1        0.01636   0.03450  -0.00695  -0.05409  -0.00822
  85       10D+2        0.03441   0.03651   0.05722  -0.07229  -0.12039
  86       10D-2        0.00061  -0.01859   0.02612   0.06930  -0.00319
  87       11F 0       -0.00515  -0.00471  -0.00439  -0.00225   0.00798
  88       11F+1        0.00346   0.00237   0.00322  -0.00209  -0.00356
  89       11F-1       -0.00410   0.00171   0.00082   0.00264  -0.00323
  90       11F+2        0.00456  -0.00063   0.00240   0.00599   0.00131
  91       11F-2       -0.00172   0.00300   0.00061  -0.00141  -0.00104
  92       11F+3        0.00055  -0.00246  -0.00387  -0.00531   0.00025
  93       11F-3        0.00118   0.00338   0.00055  -0.00390  -0.00084
  94 4   C  1S          0.00301   0.00000  -0.01517   0.00000   0.00000
  95        2S          0.00428   0.00000  -0.03509   0.00000   0.00000
  96        3S          0.08805   0.00000   0.07169   0.00000   0.00000
  97        4S         -0.62804   0.00000  -0.26176   0.00000   0.00000
  98        5S          0.43417   0.00000   9.02449   0.00000   0.00000
  99        6PX         0.00000  -0.04957   0.00000   0.05040  -0.08789
 100        6PY        -0.04861   0.00000  -0.03977   0.00000   0.00000
 101        6PZ         0.05063   0.00000  -0.07208   0.00000   0.00000
 102        7PX         0.00000  -0.05044   0.00000  -0.19445  -0.15899
 103        7PY        -0.00613   0.00000  -0.02079   0.00000   0.00000
 104        7PZ         0.21848   0.00000  -0.06825   0.00000   0.00000
 105        8PX         0.00000   0.41918   0.00000   1.38664   0.27805
 106        8PY         0.21118   0.00000  -2.12291   0.00000   0.00000
 107        8PZ         0.55174   0.00000  -2.79678   0.00000   0.00000
 108        9D 0       -0.00480   0.00000   0.00738   0.00000   0.00000
 109        9D+1        0.00000   0.00361   0.00000   0.02722   0.00293
 110        9D-1       -0.00087   0.00000  -0.00392   0.00000   0.00000
 111        9D+2       -0.00460   0.00000   0.00176   0.00000   0.00000
 112        9D-2        0.00000  -0.00349   0.00000  -0.01283   0.00571
 113       10D 0       -0.06777   0.00000   0.08725   0.00000   0.00000
 114       10D+1        0.00000  -0.00632   0.00000   0.03788   0.00646
 115       10D-1       -0.07781   0.00000   0.06746   0.00000   0.00000
 116       10D+2       -0.00957   0.00000  -0.00288   0.00000   0.00000
 117       10D-2        0.00000   0.02427   0.00000   0.03822  -0.04969
 118       11F 0       -0.00268   0.00000   0.00319   0.00000   0.00000
 119       11F+1        0.00000   0.00139   0.00000  -0.00158  -0.00296
 120       11F-1        0.00157   0.00000   0.00598   0.00000   0.00000
 121       11F+2        0.00554   0.00000  -0.00119   0.00000   0.00000
 122       11F-2        0.00000   0.00088   0.00000  -0.00581   0.00205
 123       11F+3        0.00000  -0.00023   0.00000   0.00110  -0.00443
 124       11F-3        0.00026   0.00000  -0.00459   0.00000   0.00000
 125 5   C  1S          0.00499   0.01335   0.00789   0.00282  -0.00219
 126        2S          0.01051   0.02926   0.01763   0.00543  -0.00472
 127        3S         -0.00649  -0.04224  -0.04859   0.05249   0.01106
 128        4S         -0.12773  -0.03574   0.15354  -0.52072  -0.01525
 129        5S         -3.45525  -6.05633  -4.55781  -3.85240   0.16249
 130        6PX        -0.04295   0.04496  -0.07095   0.08561  -0.08288
 131        6PY         0.03348  -0.05551   0.01653   0.01884   0.07690
 132        6PZ         0.00135   0.05986  -0.07441  -0.11537  -0.03319
 133        7PX         0.03547   0.03030   0.05386   0.06017   0.00682
 134        7PY         0.04969   0.11464  -0.00117   0.06685   0.00330
 135        7PZ         0.04630   0.05498  -0.04216  -0.13198   0.04781
 136        8PX        -0.02458   1.90912   0.43845   0.53447  -1.81530
 137        8PY         1.20744   1.00440   1.57595   1.31114   1.71703
 138        8PZ         0.75009   1.22293  -1.19367   0.03098  -0.67396
 139        9D 0       -0.00099  -0.00645  -0.00748   0.00531  -0.00093
 140        9D+1        0.00825   0.00334  -0.00599   0.00440   0.00836
 141        9D-1        0.01062   0.00567  -0.00538  -0.00024   0.00784
 142        9D+2       -0.00663  -0.00878   0.00709  -0.00597  -0.00362
 143        9D-2       -0.00044   0.00472   0.00545  -0.00554   0.00016
 144       10D 0        0.03226   0.02129   0.00980   0.03878  -0.00170
 145       10D+1       -0.04897  -0.01424   0.02272  -0.04032   0.00534
 146       10D-1        0.01636  -0.03450  -0.00695   0.05409   0.00822
 147       10D+2        0.03441  -0.03651   0.05722   0.07229   0.12039
 148       10D-2       -0.00061  -0.01859  -0.02612   0.06930  -0.00319
 149       11F 0       -0.00515   0.00471  -0.00439   0.00225  -0.00798
 150       11F+1       -0.00346   0.00237  -0.00322  -0.00209  -0.00356
 151       11F-1       -0.00410  -0.00171   0.00082  -0.00264   0.00323
 152       11F+2        0.00456   0.00063   0.00240  -0.00599  -0.00131
 153       11F-2        0.00172   0.00300  -0.00061  -0.00141  -0.00104
 154       11F+3       -0.00055  -0.00246   0.00387  -0.00531   0.00025
 155       11F-3        0.00118  -0.00338   0.00055   0.00390   0.00084
 156 6   H  1S          0.00099  -0.00662   0.00206  -0.00211   0.00699
 157        2S          0.13993   0.07957   0.03861  -0.23369  -0.08566
 158        3S         -0.11287  -1.57323  -0.65619   0.73523   2.18186
 159        4PX         0.00603   0.00035  -0.00779   0.00016   0.00120
 160        4PY        -0.00768  -0.03122  -0.00908   0.02832   0.02618
 161        4PZ         0.01717   0.00405  -0.00201  -0.00734  -0.02018
 162 7   H  1S         -0.00990   0.00776   0.00766   0.00761  -0.00598
 163        2S         -0.05822  -0.04642  -0.11074  -0.12743   0.07104
 164        3S          0.80313   0.67569   1.68795  -0.05904  -2.12113
 165        4PX        -0.00959  -0.01391  -0.03511  -0.02252   0.02450
 166        4PY         0.00048  -0.00699  -0.00037   0.00706   0.00170
 167        4PZ         0.01378  -0.00071   0.00411  -0.00123  -0.01802
 168 8   H  1S         -0.02650   0.00000   0.01747   0.00000   0.00000
 169        2S          0.00227   0.00000  -0.14452   0.00000   0.00000
 170        3S         -0.86562   0.00000   1.18437   0.00000   0.00000
 171        4PX         0.00000   0.00149   0.00000   0.02095   0.00169
 172        4PY        -0.00490   0.00000   0.00688   0.00000   0.00000
 173        4PZ        -0.01501   0.00000   0.02241   0.00000   0.00000
 174 9   H  1S          0.00099   0.00662   0.00206   0.00211  -0.00699
 175        2S          0.13993  -0.07957   0.03861   0.23369   0.08566
 176        3S         -0.11287   1.57323  -0.65619  -0.73523  -2.18186
 177        4PX        -0.00603   0.00035   0.00779   0.00016   0.00120
 178        4PY        -0.00768   0.03122  -0.00908  -0.02832  -0.02618
 179        4PZ         0.01717  -0.00405  -0.00201   0.00734   0.02018
 180 10  H  1S         -0.00990  -0.00776   0.00766  -0.00761   0.00598
 181        2S         -0.05822   0.04642  -0.11074   0.12743  -0.07104
 182        3S          0.80313  -0.67569   1.68795   0.05904   2.12113
 183        4PX         0.00959  -0.01391   0.03511  -0.02252   0.02450
 184        4PY         0.00048   0.00699  -0.00037  -0.00706  -0.00170
 185        4PZ         0.01378   0.00071   0.00411   0.00123   0.01802
 186 11  C  1S          0.00499  -0.01335  -0.00789  -0.00282  -0.00219
 187        2S          0.01051  -0.02926  -0.01763  -0.00543  -0.00472
 188        3S         -0.00649   0.04224   0.04859  -0.05249   0.01106
 189        4S         -0.12773   0.03574  -0.15354   0.52072  -0.01525
 190        5S         -3.45525   6.05633   4.55781   3.85240   0.16249
 191        6PX         0.04295   0.04496  -0.07095   0.08561   0.08288
 192        6PY        -0.03348  -0.05551   0.01653   0.01884  -0.07690
 193        6PZ         0.00135  -0.05986   0.07441   0.11537  -0.03319
 194        7PX        -0.03547   0.03030   0.05386   0.06017  -0.00682
 195        7PY        -0.04969   0.11464  -0.00117   0.06685  -0.00330
 196        7PZ         0.04630  -0.05498   0.04216   0.13198   0.04781
 197        8PX         0.02458   1.90912   0.43845   0.53447   1.81530
 198        8PY        -1.20744   1.00440   1.57595   1.31114  -1.71703
 199        8PZ         0.75009  -1.22293   1.19367  -0.03098  -0.67396
 200        9D 0       -0.00099   0.00645   0.00748  -0.00531  -0.00093
 201        9D+1       -0.00825   0.00334  -0.00599   0.00440  -0.00836
 202        9D-1       -0.01062   0.00567  -0.00538  -0.00024  -0.00784
 203        9D+2       -0.00663   0.00878  -0.00709   0.00597  -0.00362
 204        9D-2       -0.00044  -0.00472  -0.00545   0.00554   0.00016
 205       10D 0        0.03226  -0.02129  -0.00980  -0.03878  -0.00170
 206       10D+1        0.04897  -0.01424   0.02272  -0.04032  -0.00534
 207       10D-1       -0.01636  -0.03450  -0.00695   0.05409  -0.00822
 208       10D+2        0.03441   0.03651  -0.05722  -0.07229   0.12039
 209       10D-2       -0.00061   0.01859   0.02612  -0.06930  -0.00319
 210       11F 0       -0.00515  -0.00471   0.00439  -0.00225  -0.00798
 211       11F+1        0.00346   0.00237  -0.00322  -0.00209   0.00356
 212       11F-1        0.00410  -0.00171   0.00082  -0.00264  -0.00323
 213       11F+2        0.00456  -0.00063  -0.00240   0.00599  -0.00131
 214       11F-2        0.00172  -0.00300   0.00061   0.00141  -0.00104
 215       11F+3        0.00055  -0.00246   0.00387  -0.00531  -0.00025
 216       11F-3       -0.00118  -0.00338   0.00055   0.00390  -0.00084
 217 12  C  1S          0.00301   0.00000   0.01517   0.00000   0.00000
 218        2S          0.00428   0.00000   0.03509   0.00000   0.00000
 219        3S          0.08805   0.00000  -0.07169   0.00000   0.00000
 220        4S         -0.62804   0.00000   0.26176   0.00000   0.00000
 221        5S          0.43417   0.00000  -9.02449   0.00000   0.00000
 222        6PX         0.00000  -0.04957   0.00000   0.05040   0.08789
 223        6PY         0.04861   0.00000  -0.03977   0.00000   0.00000
 224        6PZ         0.05063   0.00000   0.07208   0.00000   0.00000
 225        7PX         0.00000  -0.05044   0.00000  -0.19445   0.15899
 226        7PY         0.00613   0.00000  -0.02079   0.00000   0.00000
 227        7PZ         0.21848   0.00000   0.06825   0.00000   0.00000
 228        8PX         0.00000   0.41918   0.00000   1.38664  -0.27805
 229        8PY        -0.21118   0.00000  -2.12291   0.00000   0.00000
 230        8PZ         0.55174   0.00000   2.79678   0.00000   0.00000
 231        9D 0       -0.00480   0.00000  -0.00738   0.00000   0.00000
 232        9D+1        0.00000   0.00361   0.00000   0.02722  -0.00293
 233        9D-1        0.00087   0.00000  -0.00392   0.00000   0.00000
 234        9D+2       -0.00460   0.00000  -0.00176   0.00000   0.00000
 235        9D-2        0.00000   0.00349   0.00000   0.01283   0.00571
 236       10D 0       -0.06777   0.00000  -0.08725   0.00000   0.00000
 237       10D+1        0.00000  -0.00632   0.00000   0.03788  -0.00646
 238       10D-1        0.07781   0.00000   0.06746   0.00000   0.00000
 239       10D+2       -0.00957   0.00000   0.00288   0.00000   0.00000
 240       10D-2        0.00000  -0.02427   0.00000  -0.03822  -0.04969
 241       11F 0       -0.00268   0.00000  -0.00319   0.00000   0.00000
 242       11F+1        0.00000   0.00139   0.00000  -0.00158   0.00296
 243       11F-1       -0.00157   0.00000   0.00598   0.00000   0.00000
 244       11F+2        0.00554   0.00000   0.00119   0.00000   0.00000
 245       11F-2        0.00000  -0.00088   0.00000   0.00581   0.00205
 246       11F+3        0.00000  -0.00023   0.00000   0.00110   0.00443
 247       11F-3       -0.00026   0.00000  -0.00459   0.00000   0.00000
 248 13  C  1S          0.00499   0.01335  -0.00789   0.00282   0.00219
 249        2S          0.01051   0.02926  -0.01763   0.00543   0.00472
 250        3S         -0.00649  -0.04224   0.04859   0.05249  -0.01106
 251        4S         -0.12773  -0.03574  -0.15354  -0.52072   0.01525
 252        5S         -3.45525  -6.05633   4.55781  -3.85240  -0.16249
 253        6PX        -0.04295   0.04496   0.07095   0.08561   0.08288
 254        6PY        -0.03348   0.05551   0.01653  -0.01884   0.07690
 255        6PZ         0.00135   0.05986   0.07441  -0.11537   0.03319
 256        7PX         0.03547   0.03030  -0.05386   0.06017  -0.00682
 257        7PY        -0.04969  -0.11464  -0.00117  -0.06685   0.00330
 258        7PZ         0.04630   0.05498   0.04216  -0.13198  -0.04781
 259        8PX        -0.02458   1.90912  -0.43845   0.53447   1.81530
 260        8PY        -1.20744  -1.00440   1.57595  -1.31114   1.71703
 261        8PZ         0.75009   1.22293   1.19367   0.03098   0.67396
 262        9D 0       -0.00099  -0.00645   0.00748   0.00531   0.00093
 263        9D+1        0.00825   0.00334   0.00599   0.00440  -0.00836
 264        9D-1       -0.01062  -0.00567  -0.00538   0.00024   0.00784
 265        9D+2       -0.00663  -0.00878  -0.00709  -0.00597   0.00362
 266        9D-2        0.00044  -0.00472   0.00545   0.00554   0.00016
 267       10D 0        0.03226   0.02129  -0.00980   0.03878   0.00170
 268       10D+1       -0.04897  -0.01424  -0.02272  -0.04032  -0.00534
 269       10D-1       -0.01636   0.03450  -0.00695  -0.05409   0.00822
 270       10D+2        0.03441  -0.03651  -0.05722   0.07229  -0.12039
 271       10D-2        0.00061   0.01859  -0.02612  -0.06930  -0.00319
 272       11F 0       -0.00515   0.00471   0.00439   0.00225   0.00798
 273       11F+1       -0.00346   0.00237   0.00322  -0.00209   0.00356
 274       11F-1        0.00410   0.00171   0.00082   0.00264   0.00323
 275       11F+2        0.00456   0.00063  -0.00240  -0.00599   0.00131
 276       11F-2       -0.00172  -0.00300  -0.00061   0.00141  -0.00104
 277       11F+3       -0.00055  -0.00246  -0.00387  -0.00531  -0.00025
 278       11F-3       -0.00118   0.00338   0.00055  -0.00390   0.00084
 279 14  H  1S         -0.00990   0.00776  -0.00766   0.00761   0.00598
 280        2S         -0.05822  -0.04642   0.11074  -0.12743  -0.07104
 281        3S          0.80313   0.67569  -1.68795  -0.05904   2.12113
 282        4PX        -0.00959  -0.01391   0.03511  -0.02252  -0.02450
 283        4PY        -0.00048   0.00699  -0.00037  -0.00706   0.00170
 284        4PZ         0.01378  -0.00071  -0.00411  -0.00123   0.01802
 285 15  H  1S          0.00099  -0.00662  -0.00206  -0.00211  -0.00699
 286        2S          0.13993   0.07957  -0.03861  -0.23369   0.08566
 287        3S         -0.11287  -1.57323   0.65619   0.73523  -2.18186
 288        4PX         0.00603   0.00035   0.00779   0.00016  -0.00120
 289        4PY         0.00768   0.03122  -0.00908  -0.02832   0.02618
 290        4PZ         0.01717   0.00405   0.00201  -0.00734   0.02018
 291 16  H  1S         -0.02650   0.00000  -0.01747   0.00000   0.00000
 292        2S          0.00227   0.00000   0.14452   0.00000   0.00000
 293        3S         -0.86562   0.00000  -1.18437   0.00000   0.00000
 294        4PX         0.00000   0.00149   0.00000   0.02095  -0.00169
 295        4PY         0.00490   0.00000   0.00688   0.00000   0.00000
 296        4PZ        -0.01501   0.00000  -0.02241   0.00000   0.00000
 297 17  H  1S          0.00099   0.00662  -0.00206   0.00211   0.00699
 298        2S          0.13993  -0.07957  -0.03861   0.23369  -0.08566
 299        3S         -0.11287   1.57323   0.65619  -0.73523   2.18186
 300        4PX        -0.00603   0.00035  -0.00779   0.00016  -0.00120
 301        4PY         0.00768  -0.03122  -0.00908   0.02832  -0.02618
 302        4PZ         0.01717  -0.00405   0.00201   0.00734  -0.02018
 303 18  H  1S         -0.00990  -0.00776  -0.00766  -0.00761  -0.00598
 304        2S         -0.05822   0.04642   0.11074   0.12743   0.07104
 305        3S          0.80313  -0.67569  -1.68795   0.05904  -2.12113
 306        4PX         0.00959  -0.01391  -0.03511  -0.02252  -0.02450
 307        4PY        -0.00048  -0.00699  -0.00037   0.00706  -0.00170
 308        4PZ         0.01378   0.00071  -0.00411   0.00123  -0.01802
                          46        47        48        49        50
                        (B2)--V   (A1)--V   (B2)--V   (A2)--V   (B1)--V
     Eigenvalues --     0.25480   0.28556   0.29677   0.30481   0.30822
   1 1   C  1S          0.00000   0.00635   0.00000   0.00000   0.00678
   2        2S          0.00000   0.01071   0.00000   0.00000   0.01477
   3        3S          0.00000   0.11391   0.00000   0.00000  -0.01295
   4        4S          0.00000  -1.60448   0.00000   0.00000  -0.17938
   5        5S          0.00000   3.48622   0.00000   0.00000   2.08164
   6        6PX         0.00000  -0.04006   0.00000   0.00000   0.02734
   7        6PY        -0.03811   0.00000  -0.00346  -0.07270   0.00000
   8        6PZ         0.00000  -0.14981   0.00000   0.00000   0.09453
   9        7PX         0.00000   0.06825   0.00000   0.00000   0.31544
  10        7PY        -0.03684   0.00000  -0.17824  -0.12069   0.00000
  11        7PZ         0.00000  -0.50195   0.00000   0.00000   0.23624
  12        8PX         0.00000  -0.61736   0.00000   0.00000   1.80318
  13        8PY         0.30081   0.00000   1.57983  -1.03588   0.00000
  14        8PZ         0.00000   2.09921   0.00000   0.00000   1.79882
  15        9D 0        0.00000  -0.01918   0.00000   0.00000  -0.00550
  16        9D+1        0.00000   0.01446   0.00000   0.00000  -0.00030
  17        9D-1       -0.00056   0.00000  -0.03080  -0.01197   0.00000
  18        9D+2        0.00000  -0.00264   0.00000   0.00000   0.00424
  19        9D-2        0.01400   0.00000  -0.01065   0.00126   0.00000
  20       10D 0        0.00000   0.02476   0.00000   0.00000   0.06988
  21       10D+1        0.00000   0.02404   0.00000   0.00000   0.03765
  22       10D-1        0.00688   0.00000   0.04738  -0.00168   0.00000
  23       10D+2        0.00000   0.02825   0.00000   0.00000  -0.13709
  24       10D-2        0.02634   0.00000   0.03793  -0.00594   0.00000
  25       11F 0        0.00000   0.00033   0.00000   0.00000   0.00168
  26       11F+1        0.00000   0.00632   0.00000   0.00000  -0.00903
  27       11F-1       -0.00037   0.00000   0.00303  -0.00237   0.00000
  28       11F+2        0.00000  -0.00199   0.00000   0.00000  -0.01072
  29       11F-2        0.00112   0.00000   0.01148  -0.00102   0.00000
  30       11F+3        0.00000   0.00082   0.00000   0.00000   0.00439
  31       11F-3        0.00015   0.00000  -0.00228   0.00298   0.00000
  32 2   C  1S          0.00000   0.00635   0.00000   0.00000  -0.00678
  33        2S          0.00000   0.01071   0.00000   0.00000  -0.01477
  34        3S          0.00000   0.11391   0.00000   0.00000   0.01295
  35        4S          0.00000  -1.60448   0.00000   0.00000   0.17938
  36        5S          0.00000   3.48622   0.00000   0.00000  -2.08164
  37        6PX         0.00000   0.04006   0.00000   0.00000   0.02734
  38        6PY        -0.03811   0.00000  -0.00346   0.07270   0.00000
  39        6PZ         0.00000  -0.14981   0.00000   0.00000  -0.09453
  40        7PX         0.00000  -0.06825   0.00000   0.00000   0.31544
  41        7PY        -0.03684   0.00000  -0.17824   0.12069   0.00000
  42        7PZ         0.00000  -0.50195   0.00000   0.00000  -0.23624
  43        8PX         0.00000   0.61736   0.00000   0.00000   1.80318
  44        8PY         0.30081   0.00000   1.57983   1.03588   0.00000
  45        8PZ         0.00000   2.09921   0.00000   0.00000  -1.79882
  46        9D 0        0.00000  -0.01918   0.00000   0.00000   0.00550
  47        9D+1        0.00000  -0.01446   0.00000   0.00000  -0.00030
  48        9D-1       -0.00056   0.00000  -0.03080   0.01197   0.00000
  49        9D+2        0.00000  -0.00264   0.00000   0.00000  -0.00424
  50        9D-2       -0.01400   0.00000   0.01065   0.00126   0.00000
  51       10D 0        0.00000   0.02476   0.00000   0.00000  -0.06988
  52       10D+1        0.00000  -0.02404   0.00000   0.00000   0.03765
  53       10D-1        0.00688   0.00000   0.04738   0.00168   0.00000
  54       10D+2        0.00000   0.02825   0.00000   0.00000   0.13709
  55       10D-2       -0.02634   0.00000  -0.03793  -0.00594   0.00000
  56       11F 0        0.00000   0.00033   0.00000   0.00000  -0.00168
  57       11F+1        0.00000  -0.00632   0.00000   0.00000  -0.00903
  58       11F-1       -0.00037   0.00000   0.00303   0.00237   0.00000
  59       11F+2        0.00000  -0.00199   0.00000   0.00000   0.01072
  60       11F-2       -0.00112   0.00000  -0.01148  -0.00102   0.00000
  61       11F+3        0.00000  -0.00082   0.00000   0.00000   0.00439
  62       11F-3        0.00015   0.00000  -0.00228  -0.00298   0.00000
  63 3   C  1S         -0.00133   0.00050   0.00296  -0.00934   0.00535
  64        2S         -0.00310  -0.00023   0.00535  -0.02013   0.01167
  65        3S          0.01067   0.04097   0.06750  -0.00661  -0.01921
  66        4S         -0.00500  -0.33852  -0.64273   0.35899  -0.21871
  67        5S         -2.38285  -2.48342  -2.78283  -0.19363   2.36570
  68        6PX        -0.04938  -0.02352  -0.01685   0.04771   0.01142
  69        6PY        -0.03447  -0.05267   0.07510  -0.07055  -0.03072
  70        6PZ        -0.06674  -0.05406   0.08517   0.08133   0.02163
  71        7PX        -0.08167   0.00283  -0.09890   0.11527   0.10297
  72        7PY         0.02143   0.06715   0.15772  -0.02325  -0.03729
  73        7PZ        -0.12684  -0.06973   0.16730   0.03621  -0.03093
  74        8PX        -1.41424  -0.53281  -1.22002  -0.39812   1.11201
  75        8PY        -0.12728  -0.24115   0.23433  -0.84271  -1.99909
  76        8PZ        -0.47233  -0.07445  -0.09243   2.00159   0.23003
  77        9D 0        0.00067  -0.00065   0.00676  -0.00790  -0.00021
  78        9D+1        0.01387   0.00056   0.00320  -0.01145  -0.01004
  79        9D-1        0.00504  -0.00820  -0.00657   0.00681  -0.01240
  80        9D+2        0.00418   0.00745   0.00830  -0.00496  -0.00627
  81        9D-2        0.00111   0.00720   0.00341  -0.00222   0.01243
  82       10D 0       -0.00042   0.05131   0.04085  -0.01970   0.00934
  83       10D+1        0.00757   0.07165   0.03262   0.00370   0.02875
  84       10D-1        0.00409   0.04087   0.01332  -0.03580   0.02428
  85       10D+2       -0.02101  -0.00094  -0.04844  -0.02779  -0.00405
  86       10D-2        0.02798  -0.02113  -0.02575   0.01037  -0.06160
  87       11F 0        0.00016   0.00204  -0.00303   0.00032   0.00029
  88       11F+1        0.00028   0.00268   0.00170  -0.00050   0.00254
  89       11F-1        0.00157  -0.00754  -0.00312   0.00021  -0.00213
  90       11F+2        0.00143   0.00402  -0.00608   0.00553   0.00248
  91       11F-2        0.00271  -0.00030  -0.00116  -0.00266   0.00053
  92       11F+3        0.00033   0.00515   0.00447  -0.00198   0.00067
  93       11F-3        0.00182  -0.00088   0.00498  -0.00688  -0.00103
  94 4   C  1S          0.00218  -0.01518  -0.00013   0.00000   0.00000
  95        2S          0.00396  -0.03647  -0.00311   0.00000   0.00000
  96        3S          0.00355   0.13653   0.04809   0.00000   0.00000
  97        4S         -0.20080  -0.38842  -0.78683   0.00000   0.00000
  98        5S          3.13076   0.54329   7.65356   0.00000   0.00000
  99        6PX         0.00000   0.00000   0.00000   0.17940   0.05168
 100        6PY         0.21408  -0.00822  -0.00887   0.00000   0.00000
 101        6PZ        -0.09137  -0.10289  -0.06810   0.00000   0.00000
 102        7PX         0.00000   0.00000   0.00000   0.22075   0.26243
 103        7PY         0.26372   0.12371   0.05404   0.00000   0.00000
 104        7PZ        -0.12082   0.20945   0.07142   0.00000   0.00000
 105        8PX         0.00000   0.00000   0.00000   2.48214   0.88491
 106        8PY         1.55801   0.57199  -2.36210   0.00000   0.00000
 107        8PZ        -2.63600  -0.46673  -3.78124   0.00000   0.00000
 108        9D 0       -0.01072   0.00044  -0.00214   0.00000   0.00000
 109        9D+1        0.00000   0.00000   0.00000   0.01572   0.00065
 110        9D-1        0.00088   0.00983  -0.00219   0.00000   0.00000
 111        9D+2       -0.01686  -0.00778   0.00679   0.00000   0.00000
 112        9D-2        0.00000   0.00000   0.00000   0.00444   0.00871
 113       10D 0        0.01897  -0.01500   0.01804   0.00000   0.00000
 114       10D+1        0.00000   0.00000   0.00000  -0.02040  -0.05898
 115       10D-1       -0.01741  -0.05750   0.00468   0.00000   0.00000
 116       10D+2        0.02162  -0.01393  -0.02182   0.00000   0.00000
 117       10D-2        0.00000   0.00000   0.00000  -0.00198   0.00457
 118       11F 0       -0.00084   0.00394   0.00720   0.00000   0.00000
 119       11F+1        0.00000   0.00000   0.00000   0.00232   0.00552
 120       11F-1       -0.00084   0.01604   0.01167   0.00000   0.00000
 121       11F+2       -0.00586  -0.00136  -0.00334   0.00000   0.00000
 122       11F-2        0.00000   0.00000   0.00000   0.00050   0.00100
 123       11F+3        0.00000   0.00000   0.00000   0.00247  -0.00183
 124       11F-3       -0.00169  -0.00159   0.00207   0.00000   0.00000
 125 5   C  1S         -0.00133   0.00050   0.00296   0.00934  -0.00535
 126        2S         -0.00310  -0.00023   0.00535   0.02013  -0.01167
 127        3S          0.01067   0.04097   0.06750   0.00661   0.01921
 128        4S         -0.00500  -0.33852  -0.64273  -0.35899   0.21871
 129        5S         -2.38285  -2.48342  -2.78283   0.19363  -2.36570
 130        6PX         0.04938   0.02352   0.01685   0.04771   0.01142
 131        6PY        -0.03447  -0.05267   0.07510   0.07055   0.03072
 132        6PZ        -0.06674  -0.05406   0.08517  -0.08133  -0.02163
 133        7PX         0.08167  -0.00283   0.09890   0.11527   0.10297
 134        7PY         0.02143   0.06715   0.15772   0.02325   0.03729
 135        7PZ        -0.12684  -0.06973   0.16730  -0.03621   0.03093
 136        8PX         1.41424   0.53281   1.22002  -0.39812   1.11201
 137        8PY        -0.12728  -0.24115   0.23433   0.84271   1.99909
 138        8PZ        -0.47233  -0.07445  -0.09243  -2.00159  -0.23003
 139        9D 0        0.00067  -0.00065   0.00676   0.00790   0.00021
 140        9D+1       -0.01387  -0.00056  -0.00320  -0.01145  -0.01004
 141        9D-1        0.00504  -0.00820  -0.00657  -0.00681   0.01240
 142        9D+2        0.00418   0.00745   0.00830   0.00496   0.00627
 143        9D-2       -0.00111  -0.00720  -0.00341  -0.00222   0.01243
 144       10D 0       -0.00042   0.05131   0.04085   0.01970  -0.00934
 145       10D+1       -0.00757  -0.07165  -0.03262   0.00370   0.02875
 146       10D-1        0.00409   0.04087   0.01332   0.03580  -0.02428
 147       10D+2       -0.02101  -0.00094  -0.04844   0.02779   0.00405
 148       10D-2       -0.02798   0.02113   0.02575   0.01037  -0.06160
 149       11F 0        0.00016   0.00204  -0.00303  -0.00032  -0.00029
 150       11F+1       -0.00028  -0.00268  -0.00170  -0.00050   0.00254
 151       11F-1        0.00157  -0.00754  -0.00312  -0.00021   0.00213
 152       11F+2        0.00143   0.00402  -0.00608  -0.00553  -0.00248
 153       11F-2       -0.00271   0.00030   0.00116  -0.00266   0.00053
 154       11F+3       -0.00033  -0.00515  -0.00447  -0.00198   0.00067
 155       11F-3        0.00182  -0.00088   0.00498   0.00688   0.00103
 156 6   H  1S         -0.02889  -0.00720  -0.01195   0.00537   0.04516
 157        2S         -0.10788   0.03716   0.07455  -0.10031   0.14275
 158        3S          0.43315   0.82549   0.07867   1.86930   1.48396
 159        4PX        -0.00440   0.01195   0.00227   0.00596   0.00815
 160        4PY         0.00666  -0.00045  -0.02060   0.02970   0.00278
 161        4PZ        -0.00364  -0.00917  -0.00783  -0.00004  -0.00556
 162 7   H  1S         -0.01289   0.02147  -0.00058   0.01511   0.02040
 163        2S         -0.01709   0.23307   0.13472  -0.00430   0.14804
 164        3S         -0.64624  -0.15828  -0.73515  -0.67200   0.14440
 165        4PX         0.00048   0.01729   0.01979   0.00323   0.01455
 166        4PY         0.00035  -0.00761   0.00155   0.00309  -0.01859
 167        4PZ        -0.01488  -0.01294  -0.00509   0.00580   0.01111
 168 8   H  1S         -0.01243   0.01595  -0.00460   0.00000   0.00000
 169        2S         -0.01373  -0.06614  -0.17036   0.00000   0.00000
 170        3S          0.55908   0.65115   2.27085   0.00000   0.00000
 171        4PX         0.00000   0.00000   0.00000   0.01917   0.00985
 172        4PY         0.01862   0.01565   0.01251   0.00000   0.00000
 173        4PZ        -0.00878   0.01851   0.02609   0.00000   0.00000
 174 9   H  1S         -0.02889  -0.00720  -0.01195  -0.00537  -0.04516
 175        2S         -0.10788   0.03716   0.07455   0.10031  -0.14275
 176        3S          0.43315   0.82549   0.07867  -1.86930  -1.48396
 177        4PX         0.00440  -0.01195  -0.00227   0.00596   0.00815
 178        4PY         0.00666  -0.00045  -0.02060  -0.02970  -0.00278
 179        4PZ        -0.00364  -0.00917  -0.00783   0.00004   0.00556
 180 10  H  1S         -0.01289   0.02147  -0.00058  -0.01511  -0.02040
 181        2S         -0.01709   0.23307   0.13472   0.00430  -0.14804
 182        3S         -0.64624  -0.15828  -0.73515   0.67200  -0.14440
 183        4PX        -0.00048  -0.01729  -0.01979   0.00323   0.01455
 184        4PY         0.00035  -0.00761   0.00155  -0.00309   0.01859
 185        4PZ        -0.01488  -0.01294  -0.00509  -0.00580  -0.01111
 186 11  C  1S          0.00133   0.00050  -0.00296   0.00934   0.00535
 187        2S          0.00310  -0.00023  -0.00535   0.02013   0.01167
 188        3S         -0.01067   0.04097  -0.06750   0.00661  -0.01921
 189        4S          0.00500  -0.33852   0.64273  -0.35899  -0.21871
 190        5S          2.38285  -2.48342   2.78283   0.19363   2.36570
 191        6PX         0.04938  -0.02352   0.01685  -0.04771   0.01142
 192        6PY        -0.03447   0.05267   0.07510  -0.07055   0.03072
 193        6PZ         0.06674  -0.05406  -0.08517  -0.08133   0.02163
 194        7PX         0.08167   0.00283   0.09890  -0.11527   0.10297
 195        7PY         0.02143  -0.06715   0.15772  -0.02325   0.03729
 196        7PZ         0.12684  -0.06973  -0.16730  -0.03621  -0.03093
 197        8PX         1.41424  -0.53281   1.22002   0.39812   1.11201
 198        8PY        -0.12728   0.24115   0.23433  -0.84271   1.99909
 199        8PZ         0.47233  -0.07445   0.09243  -2.00159   0.23003
 200        9D 0       -0.00067  -0.00065  -0.00676   0.00790  -0.00021
 201        9D+1       -0.01387   0.00056  -0.00320   0.01145  -0.01004
 202        9D-1        0.00504   0.00820  -0.00657   0.00681   0.01240
 203        9D+2       -0.00418   0.00745  -0.00830   0.00496  -0.00627
 204        9D-2        0.00111  -0.00720   0.00341  -0.00222  -0.01243
 205       10D 0        0.00042   0.05131  -0.04085   0.01970   0.00934
 206       10D+1       -0.00757   0.07165  -0.03262  -0.00370   0.02875
 207       10D-1        0.00409  -0.04087   0.01332  -0.03580  -0.02428
 208       10D+2        0.02101  -0.00094   0.04844   0.02779  -0.00405
 209       10D-2        0.02798   0.02113  -0.02575   0.01037   0.06160
 210       11F 0       -0.00016   0.00204   0.00303  -0.00032   0.00029
 211       11F+1       -0.00028   0.00268  -0.00170   0.00050   0.00254
 212       11F-1        0.00157   0.00754  -0.00312   0.00021   0.00213
 213       11F+2       -0.00143   0.00402   0.00608  -0.00553   0.00248
 214       11F-2        0.00271   0.00030  -0.00116  -0.00266  -0.00053
 215       11F+3       -0.00033   0.00515  -0.00447   0.00198   0.00067
 216       11F-3        0.00182   0.00088   0.00498  -0.00688   0.00103
 217 12  C  1S         -0.00218  -0.01518   0.00013   0.00000   0.00000
 218        2S         -0.00396  -0.03647   0.00311   0.00000   0.00000
 219        3S         -0.00355   0.13653  -0.04809   0.00000   0.00000
 220        4S          0.20080  -0.38842   0.78683   0.00000   0.00000
 221        5S         -3.13076   0.54329  -7.65356   0.00000   0.00000
 222        6PX         0.00000   0.00000   0.00000  -0.17940   0.05168
 223        6PY         0.21408   0.00822  -0.00887   0.00000   0.00000
 224        6PZ         0.09137  -0.10289   0.06810   0.00000   0.00000
 225        7PX         0.00000   0.00000   0.00000  -0.22075   0.26243
 226        7PY         0.26372  -0.12371   0.05404   0.00000   0.00000
 227        7PZ         0.12082   0.20945  -0.07142   0.00000   0.00000
 228        8PX         0.00000   0.00000   0.00000  -2.48214   0.88491
 229        8PY         1.55801  -0.57199  -2.36210   0.00000   0.00000
 230        8PZ         2.63600  -0.46673   3.78124   0.00000   0.00000
 231        9D 0        0.01072   0.00044   0.00214   0.00000   0.00000
 232        9D+1        0.00000   0.00000   0.00000  -0.01572   0.00065
 233        9D-1        0.00088  -0.00983  -0.00219   0.00000   0.00000
 234        9D+2        0.01686  -0.00778  -0.00679   0.00000   0.00000
 235        9D-2        0.00000   0.00000   0.00000   0.00444  -0.00871
 236       10D 0       -0.01897  -0.01500  -0.01804   0.00000   0.00000
 237       10D+1        0.00000   0.00000   0.00000   0.02040  -0.05898
 238       10D-1       -0.01741   0.05750   0.00468   0.00000   0.00000
 239       10D+2       -0.02162  -0.01393   0.02182   0.00000   0.00000
 240       10D-2        0.00000   0.00000   0.00000  -0.00198  -0.00457
 241       11F 0        0.00084   0.00394  -0.00720   0.00000   0.00000
 242       11F+1        0.00000   0.00000   0.00000  -0.00232   0.00552
 243       11F-1       -0.00084  -0.01604   0.01167   0.00000   0.00000
 244       11F+2        0.00586  -0.00136   0.00334   0.00000   0.00000
 245       11F-2        0.00000   0.00000   0.00000   0.00050  -0.00100
 246       11F+3        0.00000   0.00000   0.00000  -0.00247  -0.00183
 247       11F-3       -0.00169   0.00159   0.00207   0.00000   0.00000
 248 13  C  1S          0.00133   0.00050  -0.00296  -0.00934  -0.00535
 249        2S          0.00310  -0.00023  -0.00535  -0.02013  -0.01167
 250        3S         -0.01067   0.04097  -0.06750  -0.00661   0.01921
 251        4S          0.00500  -0.33852   0.64273   0.35899   0.21871
 252        5S          2.38285  -2.48342   2.78283  -0.19363  -2.36570
 253        6PX        -0.04938   0.02352  -0.01685  -0.04771   0.01142
 254        6PY        -0.03447   0.05267   0.07510   0.07055  -0.03072
 255        6PZ         0.06674  -0.05406  -0.08517   0.08133  -0.02163
 256        7PX        -0.08167  -0.00283  -0.09890  -0.11527   0.10297
 257        7PY         0.02143  -0.06715   0.15772   0.02325  -0.03729
 258        7PZ         0.12684  -0.06973  -0.16730   0.03621   0.03093
 259        8PX        -1.41424   0.53281  -1.22002   0.39812   1.11201
 260        8PY        -0.12728   0.24115   0.23433   0.84271  -1.99909
 261        8PZ         0.47233  -0.07445   0.09243   2.00159  -0.23003
 262        9D 0       -0.00067  -0.00065  -0.00676  -0.00790   0.00021
 263        9D+1        0.01387  -0.00056   0.00320   0.01145  -0.01004
 264        9D-1        0.00504   0.00820  -0.00657  -0.00681  -0.01240
 265        9D+2       -0.00418   0.00745  -0.00830  -0.00496   0.00627
 266        9D-2       -0.00111   0.00720  -0.00341  -0.00222  -0.01243
 267       10D 0        0.00042   0.05131  -0.04085  -0.01970  -0.00934
 268       10D+1        0.00757  -0.07165   0.03262  -0.00370   0.02875
 269       10D-1        0.00409  -0.04087   0.01332   0.03580   0.02428
 270       10D+2        0.02101  -0.00094   0.04844  -0.02779   0.00405
 271       10D-2       -0.02798  -0.02113   0.02575   0.01037   0.06160
 272       11F 0       -0.00016   0.00204   0.00303   0.00032  -0.00029
 273       11F+1        0.00028  -0.00268   0.00170   0.00050   0.00254
 274       11F-1        0.00157   0.00754  -0.00312  -0.00021  -0.00213
 275       11F+2       -0.00143   0.00402   0.00608   0.00553  -0.00248
 276       11F-2       -0.00271  -0.00030   0.00116  -0.00266  -0.00053
 277       11F+3        0.00033  -0.00515   0.00447   0.00198   0.00067
 278       11F-3        0.00182   0.00088   0.00498   0.00688  -0.00103
 279 14  H  1S          0.01289   0.02147   0.00058  -0.01511   0.02040
 280        2S          0.01709   0.23307  -0.13472   0.00430   0.14804
 281        3S          0.64624  -0.15828   0.73515   0.67200   0.14440
 282        4PX        -0.00048   0.01729  -0.01979  -0.00323   0.01455
 283        4PY         0.00035   0.00761   0.00155   0.00309   0.01859
 284        4PZ         0.01488  -0.01294   0.00509  -0.00580   0.01111
 285 15  H  1S          0.02889  -0.00720   0.01195  -0.00537   0.04516
 286        2S          0.10788   0.03716  -0.07455   0.10031   0.14275
 287        3S         -0.43315   0.82549  -0.07867  -1.86930   1.48396
 288        4PX         0.00440   0.01195  -0.00227  -0.00596   0.00815
 289        4PY         0.00666   0.00045  -0.02060   0.02970  -0.00278
 290        4PZ         0.00364  -0.00917   0.00783   0.00004  -0.00556
 291 16  H  1S          0.01243   0.01595   0.00460   0.00000   0.00000
 292        2S          0.01373  -0.06614   0.17036   0.00000   0.00000
 293        3S         -0.55908   0.65115  -2.27085   0.00000   0.00000
 294        4PX         0.00000   0.00000   0.00000  -0.01917   0.00985
 295        4PY         0.01862  -0.01565   0.01251   0.00000   0.00000
 296        4PZ         0.00878   0.01851  -0.02609   0.00000   0.00000
 297 17  H  1S          0.02889  -0.00720   0.01195   0.00537  -0.04516
 298        2S          0.10788   0.03716  -0.07455  -0.10031  -0.14275
 299        3S         -0.43315   0.82549  -0.07867   1.86930  -1.48396
 300        4PX        -0.00440  -0.01195   0.00227  -0.00596   0.00815
 301        4PY         0.00666   0.00045  -0.02060  -0.02970   0.00278
 302        4PZ         0.00364  -0.00917   0.00783  -0.00004   0.00556
 303 18  H  1S          0.01289   0.02147   0.00058   0.01511  -0.02040
 304        2S          0.01709   0.23307  -0.13472  -0.00430  -0.14804
 305        3S          0.64624  -0.15828   0.73515  -0.67200  -0.14440
 306        4PX         0.00048  -0.01729   0.01979  -0.00323   0.01455
 307        4PY         0.00035   0.00761   0.00155  -0.00309  -0.01859
 308        4PZ         0.01488  -0.01294   0.00509   0.00580  -0.01111
                          51        52        53        54        55
                        (B2)--V   (A2)--V   (A1)--V   (B1)--V   (A1)--V
     Eigenvalues --     0.31821   0.32292   0.32612   0.34732   0.35079
   1 1   C  1S          0.00000   0.00000  -0.00863  -0.00942   0.01524
   2        2S          0.00000   0.00000  -0.01748  -0.02397   0.03188
   3        3S          0.00000   0.00000  -0.01292   0.20928   0.00219
   4        4S          0.00000   0.00000   0.29798  -1.94730  -0.84206
   5        5S          0.00000   0.00000   2.20717  23.26484   2.16627
   6        6PX         0.00000   0.00000   0.01245  -0.00848   0.06061
   7        6PY         0.09535   0.09366   0.00000   0.00000   0.00000
   8        6PZ         0.00000   0.00000  -0.03819  -0.14372  -0.01309
   9        7PX         0.00000   0.00000   0.04383   0.28072   0.19148
  10        7PY         0.26631   0.18849   0.00000   0.00000   0.00000
  11        7PZ         0.00000   0.00000  -0.01106  -0.25886  -0.01265
  12        8PX         0.00000   0.00000   0.05303  -5.41013  -1.65089
  13        8PY         0.99110   2.52860   0.00000   0.00000   0.00000
  14        8PZ         0.00000   0.00000   1.00003   5.45655   0.50660
  15        9D 0        0.00000   0.00000  -0.00530  -0.00684   0.01452
  16        9D+1        0.00000   0.00000   0.00280   0.00197   0.01936
  17        9D-1        0.00355  -0.00465   0.00000   0.00000   0.00000
  18        9D+2        0.00000   0.00000   0.00201  -0.00851  -0.03173
  19        9D-2       -0.00050   0.00623   0.00000   0.00000   0.00000
  20       10D 0        0.00000   0.00000   0.01643   0.12041  -0.06447
  21       10D+1        0.00000   0.00000   0.00351  -0.08029  -0.07352
  22       10D-1        0.00766   0.03186   0.00000   0.00000   0.00000
  23       10D+2        0.00000   0.00000  -0.02380  -0.10255   0.06327
  24       10D-2       -0.01707   0.00908   0.00000   0.00000   0.00000
  25       11F 0        0.00000   0.00000  -0.00116  -0.00550   0.00417
  26       11F+1        0.00000   0.00000   0.00198  -0.01004  -0.00032
  27       11F-1        0.00309   0.00017   0.00000   0.00000   0.00000
  28       11F+2        0.00000   0.00000  -0.00538   0.01007   0.00200
  29       11F-2       -0.00197   0.00204   0.00000   0.00000   0.00000
  30       11F+3        0.00000   0.00000   0.00045   0.00845  -0.00230
  31       11F-3        0.00290  -0.00164   0.00000   0.00000   0.00000
  32 2   C  1S          0.00000   0.00000  -0.00863   0.00942   0.01524
  33        2S          0.00000   0.00000  -0.01748   0.02397   0.03188
  34        3S          0.00000   0.00000  -0.01292  -0.20928   0.00219
  35        4S          0.00000   0.00000   0.29798   1.94730  -0.84206
  36        5S          0.00000   0.00000   2.20717 -23.26484   2.16627
  37        6PX         0.00000   0.00000  -0.01245  -0.00848  -0.06061
  38        6PY         0.09535  -0.09366   0.00000   0.00000   0.00000
  39        6PZ         0.00000   0.00000  -0.03819   0.14372  -0.01309
  40        7PX         0.00000   0.00000  -0.04383   0.28072  -0.19148
  41        7PY         0.26631  -0.18849   0.00000   0.00000   0.00000
  42        7PZ         0.00000   0.00000  -0.01106   0.25886  -0.01265
  43        8PX         0.00000   0.00000  -0.05303  -5.41013   1.65089
  44        8PY         0.99110  -2.52860   0.00000   0.00000   0.00000
  45        8PZ         0.00000   0.00000   1.00003  -5.45655   0.50660
  46        9D 0        0.00000   0.00000  -0.00530   0.00684   0.01452
  47        9D+1        0.00000   0.00000  -0.00280   0.00197  -0.01936
  48        9D-1        0.00355   0.00465   0.00000   0.00000   0.00000
  49        9D+2        0.00000   0.00000   0.00201   0.00851  -0.03173
  50        9D-2        0.00050   0.00623   0.00000   0.00000   0.00000
  51       10D 0        0.00000   0.00000   0.01643  -0.12041  -0.06447
  52       10D+1        0.00000   0.00000  -0.00351  -0.08029   0.07352
  53       10D-1        0.00766  -0.03186   0.00000   0.00000   0.00000
  54       10D+2        0.00000   0.00000  -0.02380   0.10255   0.06327
  55       10D-2        0.01707   0.00908   0.00000   0.00000   0.00000
  56       11F 0        0.00000   0.00000  -0.00116   0.00550   0.00417
  57       11F+1        0.00000   0.00000  -0.00198  -0.01004   0.00032
  58       11F-1        0.00309  -0.00017   0.00000   0.00000   0.00000
  59       11F+2        0.00000   0.00000  -0.00538  -0.01007   0.00200
  60       11F-2        0.00197   0.00204   0.00000   0.00000   0.00000
  61       11F+3        0.00000   0.00000  -0.00045   0.00845   0.00230
  62       11F-3        0.00290   0.00164   0.00000   0.00000   0.00000
  63 3   C  1S         -0.00334  -0.00716  -0.00688  -0.00335  -0.00859
  64        2S         -0.00759  -0.01573  -0.01407  -0.00663  -0.01810
  65        3S          0.01025  -0.02068  -0.04191   0.04040  -0.03214
  66        4S          0.22755   0.26602   0.58497   0.01355   0.56405
  67        5S         -2.55938   2.07379  -1.58120   5.31674  -0.94435
  68        6PX        -0.02140   0.10080   0.02457   0.02014   0.00558
  69        6PY         0.03800  -0.01140  -0.01371   0.01043  -0.04390
  70        6PZ         0.03898   0.01983   0.05102   0.03939  -0.07302
  71        7PX        -0.05014   0.09747   0.12674  -0.11228   0.04258
  72        7PY         0.04877  -0.04891   0.09695  -0.09353  -0.10146
  73        7PZ        -0.02732   0.13731   0.16039  -0.14514  -0.18799
  74        8PX        -1.75043   1.34401  -0.66555   1.35035  -0.80137
  75        8PY         1.93997  -0.64212   0.82782  -1.19003   0.45815
  76        8PZ         0.21072  -1.25145  -0.07202  -0.18582   0.34710
  77        9D 0        0.00048  -0.00516   0.00075   0.00023  -0.00163
  78        9D+1        0.00689   0.00779   0.00803  -0.00755  -0.00585
  79        9D-1        0.00641  -0.01021  -0.00243   0.00609   0.00582
  80        9D+2       -0.01238   0.00809   0.00064  -0.00612   0.00627
  81        9D-2       -0.01804   0.00002  -0.01148   0.00026  -0.01170
  82       10D 0        0.02255  -0.04058  -0.00985  -0.05327  -0.00477
  83       10D+1       -0.03608  -0.05235  -0.00979  -0.05133  -0.01690
  84       10D-1       -0.02190  -0.00462  -0.02631  -0.01498  -0.05089
  85       10D+2       -0.00108   0.00648   0.03328  -0.08179  -0.04619
  86       10D-2        0.03129  -0.00478   0.06027   0.06152   0.00956
  87       11F 0        0.00068  -0.00205   0.00073   0.00107   0.00172
  88       11F+1        0.00049  -0.00067  -0.00276  -0.00736   0.00113
  89       11F-1       -0.00024  -0.00078  -0.00382   0.00893   0.00250
  90       11F+2       -0.00245   0.00773   0.00711  -0.00927   0.00431
  91       11F-2       -0.00099   0.00182  -0.00178  -0.00006  -0.00006
  92       11F+3        0.00031  -0.01014   0.00178   0.00125  -0.00336
  93       11F-3       -0.00094  -0.00404  -0.00541   0.00385  -0.00224
  94 4   C  1S         -0.01588   0.00000   0.00234   0.00000  -0.00637
  95        2S         -0.03482   0.00000   0.00362   0.00000  -0.01190
  96        3S          0.02992   0.00000   0.03699   0.00000  -0.01403
  97        4S          0.23830   0.00000  -0.12414   0.00000   0.46598
  98        5S          5.96914   0.00000   0.60985   0.00000  -0.13299
  99        6PX         0.00000  -0.02528   0.00000   0.17577   0.00000
 100        6PY        -0.12679   0.00000   0.07217   0.00000   0.00703
 101        6PZ         0.02020   0.00000  -0.02043   0.00000  -0.00859
 102        7PX         0.00000  -0.10275   0.00000   0.08802   0.00000
 103        7PY        -0.10149   0.00000   0.29965   0.00000  -0.00110
 104        7PZ        -0.06702   0.00000  -0.04513   0.00000  -0.07856
 105        8PX         0.00000   1.25965   0.00000  -0.31746   0.00000
 106        8PY        -1.59475   0.00000  -1.03836   0.00000   0.18595
 107        8PZ        -2.24173   0.00000   0.55186   0.00000   0.39645
 108        9D 0       -0.00282   0.00000   0.01716   0.00000   0.00804
 109        9D+1        0.00000   0.02515   0.00000  -0.01355   0.00000
 110        9D-1       -0.00152   0.00000  -0.01845   0.00000   0.00507
 111        9D+2        0.00988   0.00000   0.02138   0.00000  -0.00208
 112        9D-2        0.00000   0.00571   0.00000  -0.00879   0.00000
 113       10D 0        0.05720   0.00000  -0.05914   0.00000  -0.02162
 114       10D+1        0.00000  -0.04394   0.00000   0.21892   0.00000
 115       10D-1        0.03732   0.00000   0.04159   0.00000  -0.01728
 116       10D+2        0.06107   0.00000  -0.02515   0.00000   0.00281
 117       10D-2        0.00000  -0.03275   0.00000  -0.03487   0.00000
 118       11F 0        0.00355   0.00000  -0.00683   0.00000  -0.00280
 119       11F+1        0.00000  -0.00026   0.00000  -0.01144   0.00000
 120       11F-1       -0.00503   0.00000  -0.00047   0.00000  -0.00168
 121       11F+2       -0.00364   0.00000  -0.00096   0.00000   0.00275
 122       11F-2        0.00000   0.00138   0.00000   0.01015   0.00000
 123       11F+3        0.00000  -0.00060   0.00000  -0.00569   0.00000
 124       11F-3       -0.00128   0.00000  -0.00165   0.00000   0.00046
 125 5   C  1S         -0.00334   0.00716  -0.00688   0.00335  -0.00859
 126        2S         -0.00759   0.01573  -0.01407   0.00663  -0.01810
 127        3S          0.01025   0.02068  -0.04191  -0.04040  -0.03214
 128        4S          0.22755  -0.26602   0.58497  -0.01355   0.56405
 129        5S         -2.55938  -2.07379  -1.58120  -5.31674  -0.94435
 130        6PX         0.02140   0.10080  -0.02457   0.02014  -0.00558
 131        6PY         0.03800   0.01140  -0.01371  -0.01043  -0.04390
 132        6PZ         0.03898  -0.01983   0.05102  -0.03939  -0.07302
 133        7PX         0.05014   0.09747  -0.12674  -0.11228  -0.04258
 134        7PY         0.04877   0.04891   0.09695   0.09353  -0.10146
 135        7PZ        -0.02732  -0.13731   0.16039   0.14514  -0.18799
 136        8PX         1.75043   1.34401   0.66555   1.35035   0.80137
 137        8PY         1.93997   0.64212   0.82782   1.19003   0.45815
 138        8PZ         0.21072   1.25145  -0.07202   0.18582   0.34710
 139        9D 0        0.00048   0.00516   0.00075  -0.00023  -0.00163
 140        9D+1       -0.00689   0.00779  -0.00803  -0.00755   0.00585
 141        9D-1        0.00641   0.01021  -0.00243  -0.00609   0.00582
 142        9D+2       -0.01238  -0.00809   0.00064   0.00612   0.00627
 143        9D-2        0.01804   0.00002   0.01148   0.00026   0.01170
 144       10D 0        0.02255   0.04058  -0.00985   0.05327  -0.00477
 145       10D+1        0.03608  -0.05235   0.00979  -0.05133   0.01690
 146       10D-1       -0.02190   0.00462  -0.02631   0.01498  -0.05089
 147       10D+2       -0.00108  -0.00648   0.03328   0.08179  -0.04619
 148       10D-2       -0.03129  -0.00478  -0.06027   0.06152  -0.00956
 149       11F 0        0.00068   0.00205   0.00073  -0.00107   0.00172
 150       11F+1       -0.00049  -0.00067   0.00276  -0.00736  -0.00113
 151       11F-1       -0.00024   0.00078  -0.00382  -0.00893   0.00250
 152       11F+2       -0.00245  -0.00773   0.00711   0.00927   0.00431
 153       11F-2        0.00099   0.00182   0.00178  -0.00006   0.00006
 154       11F+3       -0.00031  -0.01014  -0.00178   0.00125   0.00336
 155       11F-3       -0.00094   0.00404  -0.00541  -0.00385  -0.00224
 156 6   H  1S          0.00500   0.01299  -0.00767   0.00788  -0.02919
 157        2S         -0.04016  -0.05256  -0.17065  -0.02157  -0.25074
 158        3S         -0.60108  -0.15056   0.27728  -0.18709   0.22551
 159        4PX        -0.02527  -0.00033  -0.01277   0.00140  -0.00241
 160        4PY         0.00800   0.00402   0.01959  -0.00085   0.01418
 161        4PZ         0.01098  -0.00568  -0.01028   0.00424  -0.01370
 162 7   H  1S         -0.05486   0.01925  -0.01939  -0.01860   0.01819
 163        2S         -0.20447  -0.13089  -0.13479   0.00129   0.03986
 164        3S         -1.17640   1.76509  -0.07844  -0.27057  -0.18116
 165        4PX        -0.00049  -0.03296  -0.00736   0.01297  -0.00297
 166        4PY         0.00881  -0.00291   0.00891  -0.00315   0.01676
 167        4PZ         0.00064   0.00142   0.00321   0.00815   0.00236
 168 8   H  1S         -0.02291   0.00000  -0.01622   0.00000   0.01922
 169        2S         -0.09969   0.00000  -0.07570   0.00000   0.17519
 170        3S          0.69158   0.00000  -0.31503   0.00000  -0.47740
 171        4PX         0.00000   0.02895   0.00000  -0.01930   0.00000
 172        4PY        -0.00328   0.00000  -0.03255   0.00000   0.00023
 173        4PZ         0.00487   0.00000   0.01502   0.00000  -0.01262
 174 9   H  1S          0.00500  -0.01299  -0.00767  -0.00788  -0.02919
 175        2S         -0.04016   0.05256  -0.17065   0.02157  -0.25074
 176        3S         -0.60108   0.15056   0.27728   0.18709   0.22551
 177        4PX         0.02527  -0.00033   0.01277   0.00140   0.00241
 178        4PY         0.00800  -0.00402   0.01959   0.00085   0.01418
 179        4PZ         0.01098   0.00568  -0.01028  -0.00424  -0.01370
 180 10  H  1S         -0.05486  -0.01925  -0.01939   0.01860   0.01819
 181        2S         -0.20447   0.13089  -0.13479  -0.00129   0.03986
 182        3S         -1.17640  -1.76509  -0.07844   0.27057  -0.18116
 183        4PX         0.00049  -0.03296   0.00736   0.01297   0.00297
 184        4PY         0.00881   0.00291   0.00891   0.00315   0.01676
 185        4PZ         0.00064  -0.00142   0.00321  -0.00815   0.00236
 186 11  C  1S          0.00334   0.00716  -0.00688  -0.00335  -0.00859
 187        2S          0.00759   0.01573  -0.01407  -0.00663  -0.01810
 188        3S         -0.01025   0.02068  -0.04191   0.04040  -0.03214
 189        4S         -0.22755  -0.26602   0.58497   0.01355   0.56405
 190        5S          2.55938  -2.07379  -1.58120   5.31674  -0.94435
 191        6PX         0.02140  -0.10080   0.02457   0.02014   0.00558
 192        6PY         0.03800  -0.01140   0.01371  -0.01043   0.04390
 193        6PZ        -0.03898  -0.01983   0.05102   0.03939  -0.07302
 194        7PX         0.05014  -0.09747   0.12674  -0.11228   0.04258
 195        7PY         0.04877  -0.04891  -0.09695   0.09353   0.10146
 196        7PZ         0.02732  -0.13731   0.16039  -0.14514  -0.18799
 197        8PX         1.75043  -1.34401  -0.66555   1.35035  -0.80137
 198        8PY         1.93997  -0.64212  -0.82782   1.19003  -0.45815
 199        8PZ        -0.21072   1.25145  -0.07202  -0.18582   0.34710
 200        9D 0       -0.00048   0.00516   0.00075   0.00023  -0.00163
 201        9D+1       -0.00689  -0.00779   0.00803  -0.00755  -0.00585
 202        9D-1        0.00641  -0.01021   0.00243  -0.00609  -0.00582
 203        9D+2        0.01238  -0.00809   0.00064  -0.00612   0.00627
 204        9D-2       -0.01804   0.00002   0.01148  -0.00026   0.01170
 205       10D 0       -0.02255   0.04058  -0.00985  -0.05327  -0.00477
 206       10D+1        0.03608   0.05235  -0.00979  -0.05133  -0.01690
 207       10D-1       -0.02190  -0.00462   0.02631   0.01498   0.05089
 208       10D+2        0.00108  -0.00648   0.03328  -0.08179  -0.04619
 209       10D-2        0.03129  -0.00478  -0.06027  -0.06152  -0.00956
 210       11F 0       -0.00068   0.00205   0.00073   0.00107   0.00172
 211       11F+1       -0.00049   0.00067  -0.00276  -0.00736   0.00113
 212       11F-1       -0.00024  -0.00078   0.00382  -0.00893  -0.00250
 213       11F+2        0.00245  -0.00773   0.00711  -0.00927   0.00431
 214       11F-2       -0.00099   0.00182   0.00178   0.00006   0.00006
 215       11F+3       -0.00031   0.01014   0.00178   0.00125  -0.00336
 216       11F-3       -0.00094  -0.00404   0.00541  -0.00385   0.00224
 217 12  C  1S          0.01588   0.00000   0.00234   0.00000  -0.00637
 218        2S          0.03482   0.00000   0.00362   0.00000  -0.01190
 219        3S         -0.02992   0.00000   0.03699   0.00000  -0.01403
 220        4S         -0.23830   0.00000  -0.12414   0.00000   0.46598
 221        5S         -5.96914   0.00000   0.60985   0.00000  -0.13299
 222        6PX         0.00000   0.02528   0.00000   0.17577   0.00000
 223        6PY        -0.12679   0.00000  -0.07217   0.00000  -0.00703
 224        6PZ        -0.02020   0.00000  -0.02043   0.00000  -0.00859
 225        7PX         0.00000   0.10275   0.00000   0.08802   0.00000
 226        7PY        -0.10149   0.00000  -0.29965   0.00000   0.00110
 227        7PZ         0.06702   0.00000  -0.04513   0.00000  -0.07856
 228        8PX         0.00000  -1.25965   0.00000  -0.31746   0.00000
 229        8PY        -1.59475   0.00000   1.03836   0.00000  -0.18595
 230        8PZ         2.24173   0.00000   0.55186   0.00000   0.39645
 231        9D 0        0.00282   0.00000   0.01716   0.00000   0.00804
 232        9D+1        0.00000  -0.02515   0.00000  -0.01355   0.00000
 233        9D-1       -0.00152   0.00000   0.01845   0.00000  -0.00507
 234        9D+2       -0.00988   0.00000   0.02138   0.00000  -0.00208
 235        9D-2        0.00000   0.00571   0.00000   0.00879   0.00000
 236       10D 0       -0.05720   0.00000  -0.05914   0.00000  -0.02162
 237       10D+1        0.00000   0.04394   0.00000   0.21892   0.00000
 238       10D-1        0.03732   0.00000  -0.04159   0.00000   0.01728
 239       10D+2       -0.06107   0.00000  -0.02515   0.00000   0.00281
 240       10D-2        0.00000  -0.03275   0.00000   0.03487   0.00000
 241       11F 0       -0.00355   0.00000  -0.00683   0.00000  -0.00280
 242       11F+1        0.00000   0.00026   0.00000  -0.01144   0.00000
 243       11F-1       -0.00503   0.00000   0.00047   0.00000   0.00168
 244       11F+2        0.00364   0.00000  -0.00096   0.00000   0.00275
 245       11F-2        0.00000   0.00138   0.00000  -0.01015   0.00000
 246       11F+3        0.00000   0.00060   0.00000  -0.00569   0.00000
 247       11F-3       -0.00128   0.00000   0.00165   0.00000  -0.00046
 248 13  C  1S          0.00334  -0.00716  -0.00688   0.00335  -0.00859
 249        2S          0.00759  -0.01573  -0.01407   0.00663  -0.01810
 250        3S         -0.01025  -0.02068  -0.04191  -0.04040  -0.03214
 251        4S         -0.22755   0.26602   0.58497  -0.01355   0.56405
 252        5S          2.55938   2.07379  -1.58120  -5.31674  -0.94435
 253        6PX        -0.02140  -0.10080  -0.02457   0.02014  -0.00558
 254        6PY         0.03800   0.01140   0.01371   0.01043   0.04390
 255        6PZ        -0.03898   0.01983   0.05102  -0.03939  -0.07302
 256        7PX        -0.05014  -0.09747  -0.12674  -0.11228  -0.04258
 257        7PY         0.04877   0.04891  -0.09695  -0.09353   0.10146
 258        7PZ         0.02732   0.13731   0.16039   0.14514  -0.18799
 259        8PX        -1.75043  -1.34401   0.66555   1.35035   0.80137
 260        8PY         1.93997   0.64212  -0.82782  -1.19003  -0.45815
 261        8PZ        -0.21072  -1.25145  -0.07202   0.18582   0.34710
 262        9D 0       -0.00048  -0.00516   0.00075  -0.00023  -0.00163
 263        9D+1        0.00689  -0.00779  -0.00803  -0.00755   0.00585
 264        9D-1        0.00641   0.01021   0.00243   0.00609  -0.00582
 265        9D+2        0.01238   0.00809   0.00064   0.00612   0.00627
 266        9D-2        0.01804   0.00002  -0.01148  -0.00026  -0.01170
 267       10D 0       -0.02255  -0.04058  -0.00985   0.05327  -0.00477
 268       10D+1       -0.03608   0.05235   0.00979  -0.05133   0.01690
 269       10D-1       -0.02190   0.00462   0.02631  -0.01498   0.05089
 270       10D+2        0.00108   0.00648   0.03328   0.08179  -0.04619
 271       10D-2       -0.03129  -0.00478   0.06027  -0.06152   0.00956
 272       11F 0       -0.00068  -0.00205   0.00073  -0.00107   0.00172
 273       11F+1        0.00049   0.00067   0.00276  -0.00736  -0.00113
 274       11F-1       -0.00024   0.00078   0.00382   0.00893  -0.00250
 275       11F+2        0.00245   0.00773   0.00711   0.00927   0.00431
 276       11F-2        0.00099   0.00182  -0.00178   0.00006  -0.00006
 277       11F+3        0.00031   0.01014  -0.00178   0.00125   0.00336
 278       11F-3       -0.00094   0.00404   0.00541   0.00385   0.00224
 279 14  H  1S          0.05486  -0.01925  -0.01939  -0.01860   0.01819
 280        2S          0.20447   0.13089  -0.13479   0.00129   0.03986
 281        3S          1.17640  -1.76509  -0.07844  -0.27057  -0.18116
 282        4PX         0.00049   0.03296  -0.00736   0.01297  -0.00297
 283        4PY         0.00881  -0.00291  -0.00891   0.00315  -0.01676
 284        4PZ        -0.00064  -0.00142   0.00321   0.00815   0.00236
 285 15  H  1S         -0.00500  -0.01299  -0.00767   0.00788  -0.02919
 286        2S          0.04016   0.05256  -0.17065  -0.02157  -0.25074
 287        3S          0.60108   0.15056   0.27728  -0.18709   0.22551
 288        4PX         0.02527   0.00033  -0.01277   0.00140  -0.00241
 289        4PY         0.00800   0.00402  -0.01959   0.00085  -0.01418
 290        4PZ        -0.01098   0.00568  -0.01028   0.00424  -0.01370
 291 16  H  1S          0.02291   0.00000  -0.01622   0.00000   0.01922
 292        2S          0.09969   0.00000  -0.07570   0.00000   0.17519
 293        3S         -0.69158   0.00000  -0.31503   0.00000  -0.47740
 294        4PX         0.00000  -0.02895   0.00000  -0.01930   0.00000
 295        4PY        -0.00328   0.00000   0.03255   0.00000  -0.00023
 296        4PZ        -0.00487   0.00000   0.01502   0.00000  -0.01262
 297 17  H  1S         -0.00500   0.01299  -0.00767  -0.00788  -0.02919
 298        2S          0.04016  -0.05256  -0.17065   0.02157  -0.25074
 299        3S          0.60108  -0.15056   0.27728   0.18709   0.22551
 300        4PX        -0.02527   0.00033   0.01277   0.00140   0.00241
 301        4PY         0.00800  -0.00402  -0.01959  -0.00085  -0.01418
 302        4PZ        -0.01098  -0.00568  -0.01028  -0.00424  -0.01370
 303 18  H  1S          0.05486   0.01925  -0.01939   0.01860   0.01819
 304        2S          0.20447  -0.13089  -0.13479  -0.00129   0.03986
 305        3S          1.17640   1.76509  -0.07844   0.27057  -0.18116
 306        4PX        -0.00049   0.03296   0.00736   0.01297   0.00297
 307        4PY         0.00881   0.00291  -0.00891  -0.00315  -0.01676
 308        4PZ        -0.00064   0.00142   0.00321  -0.00815   0.00236
                          56        57        58        59        60
                        (B1)--V   (B2)--V   (A2)--V   (A1)--V   (A1)--V
     Eigenvalues --     0.37639   0.40524   0.41809   0.41871   0.43307
   1 1   C  1S          0.00645   0.00000   0.00000  -0.01221   0.01662
   2        2S          0.01425   0.00000   0.00000  -0.02802   0.03200
   3        3S          0.12584   0.00000   0.00000   0.15774   0.06725
   4        4S         -1.65588   0.00000   0.00000  -0.60580  -1.16613
   5        5S         -2.52003   0.00000   0.00000  -1.32052   2.98520
   6        6PX         0.15442   0.00000   0.00000   0.03909  -0.09393
   7        6PY         0.00000   0.15920   0.07484   0.00000   0.00000
   8        6PZ         0.00144   0.00000   0.00000   0.00499  -0.00670
   9        7PX         0.83737   0.00000   0.00000   0.14757   0.04272
  10        7PY         0.00000  -0.32248   0.24214   0.00000   0.00000
  11        7PZ        -0.19741   0.00000   0.00000  -0.39364  -0.21326
  12        8PX         4.15366   0.00000   0.00000  -0.64382   0.29022
  13        8PY         0.00000  -0.27067   2.90319   0.00000   0.00000
  14        8PZ         2.80324   0.00000   0.00000  -0.34102   0.75867
  15        9D 0       -0.01350   0.00000   0.00000   0.01216  -0.00632
  16        9D+1       -0.00039   0.00000   0.00000   0.01136   0.00575
  17        9D-1        0.00000   0.00515  -0.01101   0.00000   0.00000
  18        9D+2        0.02103   0.00000   0.00000   0.00257  -0.00705
  19        9D-2        0.00000  -0.01819   0.00343   0.00000   0.00000
  20       10D 0        0.17690   0.00000   0.00000   0.01193  -0.10502
  21       10D+1        0.07724   0.00000   0.00000   0.00398   0.14130
  22       10D-1        0.00000  -0.30385   0.07505   0.00000   0.00000
  23       10D+2       -0.19135   0.00000   0.00000   0.12634  -0.06807
  24       10D-2        0.00000  -0.12311  -0.05155   0.00000   0.00000
  25       11F 0        0.00379   0.00000   0.00000   0.01000  -0.01125
  26       11F+1       -0.01096   0.00000   0.00000   0.00633   0.01769
  27       11F-1        0.00000  -0.01646   0.00720   0.00000   0.00000
  28       11F+2       -0.00217   0.00000   0.00000   0.00973  -0.00964
  29       11F-2        0.00000  -0.01741  -0.00764   0.00000   0.00000
  30       11F+3        0.01674   0.00000   0.00000   0.00304  -0.00074
  31       11F-3        0.00000   0.00750   0.00044   0.00000   0.00000
  32 2   C  1S         -0.00645   0.00000   0.00000  -0.01221   0.01662
  33        2S         -0.01425   0.00000   0.00000  -0.02802   0.03200
  34        3S         -0.12584   0.00000   0.00000   0.15774   0.06725
  35        4S          1.65588   0.00000   0.00000  -0.60580  -1.16613
  36        5S          2.52003   0.00000   0.00000  -1.32052   2.98520
  37        6PX         0.15442   0.00000   0.00000  -0.03909   0.09393
  38        6PY         0.00000   0.15920  -0.07484   0.00000   0.00000
  39        6PZ        -0.00144   0.00000   0.00000   0.00499  -0.00670
  40        7PX         0.83737   0.00000   0.00000  -0.14757  -0.04272
  41        7PY         0.00000  -0.32248  -0.24214   0.00000   0.00000
  42        7PZ         0.19741   0.00000   0.00000  -0.39364  -0.21326
  43        8PX         4.15366   0.00000   0.00000   0.64382  -0.29022
  44        8PY         0.00000  -0.27067  -2.90319   0.00000   0.00000
  45        8PZ        -2.80324   0.00000   0.00000  -0.34102   0.75867
  46        9D 0        0.01350   0.00000   0.00000   0.01216  -0.00632
  47        9D+1       -0.00039   0.00000   0.00000  -0.01136  -0.00575
  48        9D-1        0.00000   0.00515   0.01101   0.00000   0.00000
  49        9D+2       -0.02103   0.00000   0.00000   0.00257  -0.00705
  50        9D-2        0.00000   0.01819   0.00343   0.00000   0.00000
  51       10D 0       -0.17690   0.00000   0.00000   0.01193  -0.10502
  52       10D+1        0.07724   0.00000   0.00000  -0.00398  -0.14130
  53       10D-1        0.00000  -0.30385  -0.07505   0.00000   0.00000
  54       10D+2        0.19135   0.00000   0.00000   0.12634  -0.06807
  55       10D-2        0.00000   0.12311  -0.05155   0.00000   0.00000
  56       11F 0       -0.00379   0.00000   0.00000   0.01000  -0.01125
  57       11F+1       -0.01096   0.00000   0.00000  -0.00633  -0.01769
  58       11F-1        0.00000  -0.01646  -0.00720   0.00000   0.00000
  59       11F+2        0.00217   0.00000   0.00000   0.00973  -0.00964
  60       11F-2        0.00000   0.01741  -0.00764   0.00000   0.00000
  61       11F+3        0.01674   0.00000   0.00000  -0.00304   0.00074
  62       11F-3        0.00000   0.00750  -0.00044   0.00000   0.00000
  63 3   C  1S         -0.01097   0.00045   0.00505  -0.00551  -0.02004
  64        2S         -0.02396   0.00085   0.01160  -0.01142  -0.04800
  65        3S          0.03114  -0.03639  -0.03352  -0.00575   0.18096
  66        4S          0.43673  -0.16009  -0.34105   0.20083  -0.36941
  67        5S          1.22264  -7.39497   2.30380  -3.17589  -4.52105
  68        6PX         0.02204   0.01713  -0.02108   0.00142   0.09256
  69        6PY        -0.03009   0.06815  -0.07055  -0.00498  -0.08054
  70        6PZ        -0.04903   0.08652  -0.08574   0.09779   0.01904
  71        7PX         0.01628   0.00236  -0.05468  -0.33717  -0.11338
  72        7PY        -0.08042  -0.04423  -0.14113  -0.29309   0.07696
  73        7PZ        -0.13794  -0.23851  -0.16702   0.13572  -0.04096
  74        8PX        -1.55163  -2.26481   2.92202  -0.27921  -1.34138
  75        8PY        -0.39188   0.33006  -2.15055   0.46649   1.06341
  76        8PZ        -0.33296  -0.82630  -0.57114  -1.19710  -0.49856
  77        9D 0        0.00058  -0.00514   0.00145  -0.00444   0.00284
  78        9D+1       -0.00634  -0.00503  -0.00780  -0.00072  -0.00166
  79        9D-1        0.00130   0.00392  -0.00888  -0.00937  -0.00055
  80        9D+2        0.01334   0.00483  -0.00689  -0.01040  -0.00060
  81        9D-2       -0.01484   0.00508   0.01351  -0.00221   0.00331
  82       10D 0        0.00299   0.00383  -0.03616   0.01789   0.06162
  83       10D+1       -0.04115  -0.02771   0.02670  -0.06899  -0.09106
  84       10D-1       -0.05505   0.14551  -0.01564   0.14086   0.00067
  85       10D+2       -0.07667  -0.14006   0.05552  -0.03351  -0.01519
  86       10D-2        0.02749  -0.12381  -0.06565  -0.01661   0.10304
  87       11F 0       -0.00044   0.01097   0.00156  -0.00754   0.00632
  88       11F+1       -0.00174   0.00446   0.00409   0.00762   0.00224
  89       11F-1        0.00509  -0.00478   0.00287   0.00024   0.00038
  90       11F+2       -0.00440   0.01269   0.00504   0.00522  -0.00601
  91       11F-2        0.00239   0.00724   0.00035   0.01074   0.00462
  92       11F+3       -0.00309  -0.00369  -0.00213  -0.01293  -0.00156
  93       11F-3        0.00234  -0.00079  -0.00377   0.01044   0.00323
  94 4   C  1S          0.00000   0.02095   0.00000   0.00476   0.01292
  95        2S          0.00000   0.04142   0.00000   0.00894   0.02394
  96        3S          0.00000   0.10512   0.00000   0.03083  -0.00740
  97        4S          0.00000  -2.66489   0.00000  -1.02120  -1.29673
  98        5S          0.00000  22.50487   0.00000   4.39095   5.86122
  99        6PX         0.03152   0.00000  -0.06322   0.00000   0.00000
 100        6PY         0.00000   0.13405   0.00000  -0.00940  -0.06595
 101        6PZ         0.00000   0.03347   0.00000   0.04966   0.17320
 102        7PX        -0.11303   0.00000   0.17218   0.00000   0.00000
 103        7PY         0.00000   0.07925   0.00000   0.22072   0.24740
 104        7PZ         0.00000   0.18291   0.00000   0.20482   0.56351
 105        8PX        -0.45144   0.00000  -0.51292   0.00000   0.00000
 106        8PY         0.00000  -5.90838   0.00000  -0.71764  -0.47090
 107        8PZ         0.00000 -10.05487   0.00000  -3.64857  -4.31154
 108        9D 0        0.00000  -0.00074   0.00000  -0.00496  -0.02018
 109        9D+1        0.00099   0.00000  -0.01742   0.00000   0.00000
 110        9D-1        0.00000  -0.00874   0.00000   0.00922  -0.01938
 111        9D+2        0.00000  -0.00430   0.00000   0.00814   0.00282
 112        9D-2       -0.00020   0.00000   0.00092   0.00000   0.00000
 113       10D 0        0.00000  -0.07030   0.00000  -0.01732   0.13378
 114       10D+1        0.09931   0.00000  -0.03002   0.00000   0.00000
 115       10D-1        0.00000  -0.03128   0.00000  -0.03077  -0.10800
 116       10D+2        0.00000  -0.06051   0.00000   0.04915   0.10105
 117       10D-2        0.01000   0.00000   0.04889   0.00000   0.00000
 118       11F 0        0.00000  -0.00111   0.00000   0.00895   0.00944
 119       11F+1       -0.00909   0.00000   0.00502   0.00000   0.00000
 120       11F-1        0.00000  -0.00254   0.00000   0.00935   0.02855
 121       11F+2        0.00000   0.00251   0.00000  -0.00997  -0.02827
 122       11F-2        0.00238   0.00000  -0.00146   0.00000   0.00000
 123       11F+3        0.00046   0.00000  -0.00190   0.00000   0.00000
 124       11F-3        0.00000   0.00878   0.00000   0.00453   0.00522
 125 5   C  1S          0.01097   0.00045  -0.00505  -0.00551  -0.02004
 126        2S          0.02396   0.00085  -0.01160  -0.01142  -0.04800
 127        3S         -0.03114  -0.03639   0.03352  -0.00575   0.18096
 128        4S         -0.43673  -0.16009   0.34105   0.20083  -0.36941
 129        5S         -1.22264  -7.39497  -2.30380  -3.17589  -4.52105
 130        6PX         0.02204  -0.01713  -0.02108  -0.00142  -0.09256
 131        6PY         0.03009   0.06815   0.07055  -0.00498  -0.08054
 132        6PZ         0.04903   0.08652   0.08574   0.09779   0.01904
 133        7PX         0.01628  -0.00236  -0.05468   0.33717   0.11338
 134        7PY         0.08042  -0.04423   0.14113  -0.29309   0.07696
 135        7PZ         0.13794  -0.23851   0.16702   0.13572  -0.04096
 136        8PX        -1.55163   2.26481   2.92202   0.27921   1.34138
 137        8PY         0.39188   0.33006   2.15055   0.46649   1.06341
 138        8PZ         0.33296  -0.82630   0.57114  -1.19710  -0.49856
 139        9D 0       -0.00058  -0.00514  -0.00145  -0.00444   0.00284
 140        9D+1       -0.00634   0.00503  -0.00780   0.00072   0.00166
 141        9D-1       -0.00130   0.00392   0.00888  -0.00937  -0.00055
 142        9D+2       -0.01334   0.00483   0.00689  -0.01040  -0.00060
 143        9D-2       -0.01484  -0.00508   0.01351   0.00221  -0.00331
 144       10D 0       -0.00299   0.00383   0.03616   0.01789   0.06162
 145       10D+1       -0.04115   0.02771   0.02670   0.06899   0.09106
 146       10D-1        0.05505   0.14551   0.01564   0.14086   0.00067
 147       10D+2        0.07667  -0.14006  -0.05552  -0.03351  -0.01519
 148       10D-2        0.02749   0.12381  -0.06565   0.01661  -0.10304
 149       11F 0        0.00044   0.01097  -0.00156  -0.00754   0.00632
 150       11F+1       -0.00174  -0.00446   0.00409  -0.00762  -0.00224
 151       11F-1       -0.00509  -0.00478  -0.00287   0.00024   0.00038
 152       11F+2        0.00440   0.01269  -0.00504   0.00522  -0.00601
 153       11F-2        0.00239  -0.00724   0.00035  -0.01074  -0.00462
 154       11F+3       -0.00309   0.00369  -0.00213   0.01293   0.00156
 155       11F-3       -0.00234  -0.00079   0.00377   0.01044   0.00323
 156 6   H  1S         -0.04265  -0.00368   0.05579   0.04890  -0.02860
 157        2S         -0.24623  -0.08342   0.20462   0.50874  -0.14507
 158        3S         -0.18227   1.30251   1.43501  -0.48400   0.00589
 159        4PX         0.00039   0.00663   0.00434  -0.00878   0.00706
 160        4PY         0.00383   0.01447   0.00071  -0.03105  -0.00385
 161        4PZ        -0.01382  -0.00027  -0.00835   0.01191   0.00066
 162 7   H  1S          0.03054   0.02454   0.02355  -0.03159  -0.01788
 163        2S          0.11018   0.26683   0.05812  -0.31579  -0.05572
 164        3S         -0.94244  -0.41024   2.04992   1.37794   0.10106
 165        4PX         0.00486   0.01354  -0.00626  -0.03033   0.00344
 166        4PY         0.02113   0.00102  -0.01493  -0.01279  -0.00765
 167        4PZ         0.00108  -0.00912   0.01173   0.01349  -0.00399
 168 8   H  1S          0.00000   0.02621   0.00000   0.03145  -0.05269
 169        2S          0.00000   0.41555   0.00000   0.21724  -0.51187
 170        3S          0.00000   3.68928   0.00000   2.04740   2.34798
 171        4PX        -0.00174   0.00000  -0.01967   0.00000   0.00000
 172        4PY         0.00000  -0.01610   0.00000   0.00643   0.02293
 173        4PZ         0.00000  -0.02231   0.00000   0.00554   0.04032
 174 9   H  1S          0.04265  -0.00368  -0.05579   0.04890  -0.02860
 175        2S          0.24623  -0.08342  -0.20462   0.50874  -0.14507
 176        3S          0.18227   1.30251  -1.43501  -0.48400   0.00589
 177        4PX         0.00039  -0.00663   0.00434   0.00878  -0.00706
 178        4PY        -0.00383   0.01447  -0.00071  -0.03105  -0.00385
 179        4PZ         0.01382  -0.00027   0.00835   0.01191   0.00066
 180 10  H  1S         -0.03054   0.02454  -0.02355  -0.03159  -0.01788
 181        2S         -0.11018   0.26683  -0.05812  -0.31579  -0.05572
 182        3S          0.94244  -0.41024  -2.04992   1.37794   0.10106
 183        4PX         0.00486  -0.01354  -0.00626   0.03033  -0.00344
 184        4PY        -0.02113   0.00102   0.01493  -0.01279  -0.00765
 185        4PZ        -0.00108  -0.00912  -0.01173   0.01349  -0.00399
 186 11  C  1S         -0.01097  -0.00045  -0.00505  -0.00551  -0.02004
 187        2S         -0.02396  -0.00085  -0.01160  -0.01142  -0.04800
 188        3S          0.03114   0.03639   0.03352  -0.00575   0.18096
 189        4S          0.43673   0.16009   0.34105   0.20083  -0.36941
 190        5S          1.22264   7.39497  -2.30380  -3.17589  -4.52105
 191        6PX         0.02204  -0.01713   0.02108   0.00142   0.09256
 192        6PY         0.03009   0.06815  -0.07055   0.00498   0.08054
 193        6PZ        -0.04903  -0.08652   0.08574   0.09779   0.01904
 194        7PX         0.01628  -0.00236   0.05468  -0.33717  -0.11338
 195        7PY         0.08042  -0.04423  -0.14113   0.29309  -0.07696
 196        7PZ        -0.13794   0.23851   0.16702   0.13572  -0.04096
 197        8PX        -1.55163   2.26481  -2.92202  -0.27921  -1.34138
 198        8PY         0.39188   0.33006  -2.15055  -0.46649  -1.06341
 199        8PZ        -0.33296   0.82630   0.57114  -1.19710  -0.49856
 200        9D 0        0.00058   0.00514  -0.00145  -0.00444   0.00284
 201        9D+1       -0.00634   0.00503   0.00780  -0.00072  -0.00166
 202        9D-1       -0.00130   0.00392  -0.00888   0.00937   0.00055
 203        9D+2        0.01334  -0.00483   0.00689  -0.01040  -0.00060
 204        9D-2        0.01484   0.00508   0.01351   0.00221  -0.00331
 205       10D 0        0.00299  -0.00383   0.03616   0.01789   0.06162
 206       10D+1       -0.04115   0.02771  -0.02670  -0.06899  -0.09106
 207       10D-1        0.05505   0.14551  -0.01564  -0.14086  -0.00067
 208       10D+2       -0.07667   0.14006  -0.05552  -0.03351  -0.01519
 209       10D-2       -0.02749  -0.12381  -0.06565   0.01661  -0.10304
 210       11F 0       -0.00044  -0.01097  -0.00156  -0.00754   0.00632
 211       11F+1       -0.00174  -0.00446  -0.00409   0.00762   0.00224
 212       11F-1       -0.00509  -0.00478   0.00287  -0.00024  -0.00038
 213       11F+2       -0.00440  -0.01269  -0.00504   0.00522  -0.00601
 214       11F-2       -0.00239   0.00724   0.00035  -0.01074  -0.00462
 215       11F+3       -0.00309   0.00369   0.00213  -0.01293  -0.00156
 216       11F-3       -0.00234  -0.00079  -0.00377  -0.01044  -0.00323
 217 12  C  1S          0.00000  -0.02095   0.00000   0.00476   0.01292
 218        2S          0.00000  -0.04142   0.00000   0.00894   0.02394
 219        3S          0.00000  -0.10512   0.00000   0.03083  -0.00740
 220        4S          0.00000   2.66489   0.00000  -1.02120  -1.29673
 221        5S          0.00000 -22.50487   0.00000   4.39095   5.86122
 222        6PX         0.03152   0.00000   0.06322   0.00000   0.00000
 223        6PY         0.00000   0.13405   0.00000   0.00940   0.06595
 224        6PZ         0.00000  -0.03347   0.00000   0.04966   0.17320
 225        7PX        -0.11303   0.00000  -0.17218   0.00000   0.00000
 226        7PY         0.00000   0.07925   0.00000  -0.22072  -0.24740
 227        7PZ         0.00000  -0.18291   0.00000   0.20482   0.56351
 228        8PX        -0.45144   0.00000   0.51292   0.00000   0.00000
 229        8PY         0.00000  -5.90838   0.00000   0.71764   0.47090
 230        8PZ         0.00000  10.05487   0.00000  -3.64857  -4.31154
 231        9D 0        0.00000   0.00074   0.00000  -0.00496  -0.02018
 232        9D+1        0.00099   0.00000   0.01742   0.00000   0.00000
 233        9D-1        0.00000  -0.00874   0.00000  -0.00922   0.01938
 234        9D+2        0.00000   0.00430   0.00000   0.00814   0.00282
 235        9D-2        0.00020   0.00000   0.00092   0.00000   0.00000
 236       10D 0        0.00000   0.07030   0.00000  -0.01732   0.13378
 237       10D+1        0.09931   0.00000   0.03002   0.00000   0.00000
 238       10D-1        0.00000  -0.03128   0.00000   0.03077   0.10800
 239       10D+2        0.00000   0.06051   0.00000   0.04915   0.10105
 240       10D-2       -0.01000   0.00000   0.04889   0.00000   0.00000
 241       11F 0        0.00000   0.00111   0.00000   0.00895   0.00944
 242       11F+1       -0.00909   0.00000  -0.00502   0.00000   0.00000
 243       11F-1        0.00000  -0.00254   0.00000  -0.00935  -0.02855
 244       11F+2        0.00000  -0.00251   0.00000  -0.00997  -0.02827
 245       11F-2       -0.00238   0.00000  -0.00146   0.00000   0.00000
 246       11F+3        0.00046   0.00000   0.00190   0.00000   0.00000
 247       11F-3        0.00000   0.00878   0.00000  -0.00453  -0.00522
 248 13  C  1S          0.01097  -0.00045   0.00505  -0.00551  -0.02004
 249        2S          0.02396  -0.00085   0.01160  -0.01142  -0.04800
 250        3S         -0.03114   0.03639  -0.03352  -0.00575   0.18096
 251        4S         -0.43673   0.16009  -0.34105   0.20083  -0.36941
 252        5S         -1.22264   7.39497   2.30380  -3.17589  -4.52105
 253        6PX         0.02204   0.01713   0.02108  -0.00142  -0.09256
 254        6PY        -0.03009   0.06815   0.07055   0.00498   0.08054
 255        6PZ         0.04903  -0.08652  -0.08574   0.09779   0.01904
 256        7PX         0.01628   0.00236   0.05468   0.33717   0.11338
 257        7PY        -0.08042  -0.04423   0.14113   0.29309  -0.07696
 258        7PZ         0.13794   0.23851  -0.16702   0.13572  -0.04096
 259        8PX        -1.55163  -2.26481  -2.92202   0.27921   1.34138
 260        8PY        -0.39188   0.33006   2.15055  -0.46649  -1.06341
 261        8PZ         0.33296   0.82630  -0.57114  -1.19710  -0.49856
 262        9D 0       -0.00058   0.00514   0.00145  -0.00444   0.00284
 263        9D+1       -0.00634  -0.00503   0.00780   0.00072   0.00166
 264        9D-1        0.00130   0.00392   0.00888   0.00937   0.00055
 265        9D+2       -0.01334  -0.00483  -0.00689  -0.01040  -0.00060
 266        9D-2        0.01484  -0.00508   0.01351  -0.00221   0.00331
 267       10D 0       -0.00299  -0.00383  -0.03616   0.01789   0.06162
 268       10D+1       -0.04115  -0.02771  -0.02670   0.06899   0.09106
 269       10D-1       -0.05505   0.14551   0.01564  -0.14086  -0.00067
 270       10D+2        0.07667   0.14006   0.05552  -0.03351  -0.01519
 271       10D-2       -0.02749   0.12381  -0.06565  -0.01661   0.10304
 272       11F 0        0.00044  -0.01097   0.00156  -0.00754   0.00632
 273       11F+1       -0.00174   0.00446  -0.00409  -0.00762  -0.00224
 274       11F-1        0.00509  -0.00478  -0.00287  -0.00024  -0.00038
 275       11F+2        0.00440  -0.01269   0.00504   0.00522  -0.00601
 276       11F-2       -0.00239  -0.00724   0.00035   0.01074   0.00462
 277       11F+3       -0.00309  -0.00369   0.00213   0.01293   0.00156
 278       11F-3        0.00234  -0.00079   0.00377  -0.01044  -0.00323
 279 14  H  1S          0.03054  -0.02454  -0.02355  -0.03159  -0.01788
 280        2S          0.11018  -0.26683  -0.05812  -0.31579  -0.05572
 281        3S         -0.94244   0.41024  -2.04992   1.37794   0.10106
 282        4PX         0.00486  -0.01354   0.00626  -0.03033   0.00344
 283        4PY        -0.02113   0.00102  -0.01493   0.01279   0.00765
 284        4PZ         0.00108   0.00912  -0.01173   0.01349  -0.00399
 285 15  H  1S         -0.04265   0.00368  -0.05579   0.04890  -0.02860
 286        2S         -0.24623   0.08342  -0.20462   0.50874  -0.14507
 287        3S         -0.18227  -1.30251  -1.43501  -0.48400   0.00589
 288        4PX         0.00039  -0.00663  -0.00434  -0.00878   0.00706
 289        4PY        -0.00383   0.01447   0.00071   0.03105   0.00385
 290        4PZ        -0.01382   0.00027   0.00835   0.01191   0.00066
 291 16  H  1S          0.00000  -0.02621   0.00000   0.03145  -0.05269
 292        2S          0.00000  -0.41555   0.00000   0.21724  -0.51187
 293        3S          0.00000  -3.68928   0.00000   2.04740   2.34798
 294        4PX        -0.00174   0.00000   0.01967   0.00000   0.00000
 295        4PY         0.00000  -0.01610   0.00000  -0.00643  -0.02293
 296        4PZ         0.00000   0.02231   0.00000   0.00554   0.04032
 297 17  H  1S          0.04265   0.00368   0.05579   0.04890  -0.02860
 298        2S          0.24623   0.08342   0.20462   0.50874  -0.14507
 299        3S          0.18227  -1.30251   1.43501  -0.48400   0.00589
 300        4PX         0.00039   0.00663  -0.00434   0.00878  -0.00706
 301        4PY         0.00383   0.01447  -0.00071   0.03105   0.00385
 302        4PZ         0.01382   0.00027  -0.00835   0.01191   0.00066
 303 18  H  1S         -0.03054  -0.02454   0.02355  -0.03159  -0.01788
 304        2S         -0.11018  -0.26683   0.05812  -0.31579  -0.05572
 305        3S          0.94244   0.41024   2.04992   1.37794   0.10106
 306        4PX         0.00486   0.01354   0.00626   0.03033  -0.00344
 307        4PY         0.02113   0.00102   0.01493   0.01279   0.00765
 308        4PZ        -0.00108   0.00912   0.01173   0.01349  -0.00399
                          61        62        63        64        65
                        (A2)--V   (A1)--V   (B1)--V   (A1)--V   (B2)--V
     Eigenvalues --     0.44028   0.45270   0.47215   0.47530   0.47608
   1 1   C  1S          0.00000   0.00806  -0.01380   0.00557   0.00000
   2        2S          0.00000   0.02001  -0.02713   0.01029   0.00000
   3        3S          0.00000  -0.13242   0.01303   0.04996   0.00000
   4        4S          0.00000   0.74498   0.39663  -1.00046   0.00000
   5        5S          0.00000  -4.44937   1.24984   2.64317   0.00000
   6        6PX         0.00000  -0.06191   0.00161   0.06022   0.00000
   7        6PY         0.08552   0.00000   0.00000   0.00000  -0.09045
   8        6PZ         0.00000  -0.04006  -0.06149  -0.04532   0.00000
   9        7PX         0.00000   0.00569  -0.12698   0.00535   0.00000
  10        7PY        -0.03024   0.00000   0.00000   0.00000   0.09001
  11        7PZ         0.00000   0.12763  -0.21777  -0.12516   0.00000
  12        8PX         0.00000  -1.29666  -0.42666  -0.51393   0.00000
  13        8PY         2.95095   0.00000   0.00000   0.00000   0.54202
  14        8PZ         0.00000  -0.90157   1.54287   1.38952   0.00000
  15        9D 0        0.00000  -0.00161  -0.00621  -0.00022   0.00000
  16        9D+1        0.00000   0.01586  -0.00028  -0.00095   0.00000
  17        9D-1       -0.02960   0.00000   0.00000   0.00000   0.00687
  18        9D+2        0.00000   0.00155  -0.00154  -0.00697   0.00000
  19        9D-2        0.00440   0.00000   0.00000   0.00000   0.01223
  20       10D 0        0.00000   0.04533   0.05538   0.08157   0.00000
  21       10D+1        0.00000   0.01115  -0.08168  -0.04946   0.00000
  22       10D-1        0.08790   0.00000   0.00000   0.00000   0.13834
  23       10D+2        0.00000  -0.04810   0.00587   0.03172   0.00000
  24       10D-2       -0.09436   0.00000   0.00000   0.00000   0.02704
  25       11F 0        0.00000   0.00166   0.00193   0.00656   0.00000
  26       11F+1        0.00000  -0.00169  -0.00164  -0.00285   0.00000
  27       11F-1        0.00154   0.00000   0.00000   0.00000   0.00937
  28       11F+2        0.00000  -0.00551  -0.00067   0.00058   0.00000
  29       11F-2       -0.00672   0.00000   0.00000   0.00000   0.00099
  30       11F+3        0.00000  -0.00800   0.00878   0.00611   0.00000
  31       11F-3       -0.00140   0.00000   0.00000   0.00000  -0.00074
  32 2   C  1S          0.00000   0.00806   0.01380   0.00557   0.00000
  33        2S          0.00000   0.02001   0.02713   0.01029   0.00000
  34        3S          0.00000  -0.13242  -0.01303   0.04996   0.00000
  35        4S          0.00000   0.74498  -0.39663  -1.00046   0.00000
  36        5S          0.00000  -4.44937  -1.24984   2.64317   0.00000
  37        6PX         0.00000   0.06191   0.00161  -0.06022   0.00000
  38        6PY        -0.08552   0.00000   0.00000   0.00000  -0.09045
  39        6PZ         0.00000  -0.04006   0.06149  -0.04532   0.00000
  40        7PX         0.00000  -0.00569  -0.12698  -0.00535   0.00000
  41        7PY         0.03024   0.00000   0.00000   0.00000   0.09001
  42        7PZ         0.00000   0.12763   0.21777  -0.12516   0.00000
  43        8PX         0.00000   1.29666  -0.42666   0.51393   0.00000
  44        8PY        -2.95095   0.00000   0.00000   0.00000   0.54202
  45        8PZ         0.00000  -0.90157  -1.54287   1.38952   0.00000
  46        9D 0        0.00000  -0.00161   0.00621  -0.00022   0.00000
  47        9D+1        0.00000  -0.01586  -0.00028   0.00095   0.00000
  48        9D-1        0.02960   0.00000   0.00000   0.00000   0.00687
  49        9D+2        0.00000   0.00155   0.00154  -0.00697   0.00000
  50        9D-2        0.00440   0.00000   0.00000   0.00000  -0.01223
  51       10D 0        0.00000   0.04533  -0.05538   0.08157   0.00000
  52       10D+1        0.00000  -0.01115  -0.08168   0.04946   0.00000
  53       10D-1       -0.08790   0.00000   0.00000   0.00000   0.13834
  54       10D+2        0.00000  -0.04810  -0.00587   0.03172   0.00000
  55       10D-2       -0.09436   0.00000   0.00000   0.00000  -0.02704
  56       11F 0        0.00000   0.00166  -0.00193   0.00656   0.00000
  57       11F+1        0.00000   0.00169  -0.00164   0.00285   0.00000
  58       11F-1       -0.00154   0.00000   0.00000   0.00000   0.00937
  59       11F+2        0.00000  -0.00551   0.00067   0.00058   0.00000
  60       11F-2       -0.00672   0.00000   0.00000   0.00000  -0.00099
  61       11F+3        0.00000   0.00800   0.00878  -0.00611   0.00000
  62       11F-3        0.00140   0.00000   0.00000   0.00000  -0.00074
  63 3   C  1S         -0.00821   0.01215   0.01130   0.00258  -0.02519
  64        2S         -0.01702   0.02215   0.02521   0.00410  -0.05353
  65        3S         -0.04082   0.09294  -0.07759   0.07631  -0.01622
  66        4S          0.84094  -1.00054  -0.30160  -0.55895   1.31072
  67        5S          0.33767   5.36164   4.57103  -0.25984  -1.61357
  68        6PX        -0.05342  -0.01124  -0.10078   0.09454   0.06078
  69        6PY        -0.05764  -0.05927  -0.02054  -0.01225  -0.06567
  70        6PZ        -0.10369  -0.05970  -0.08854   0.10085   0.03495
  71        7PX         0.00199  -0.06958  -0.10116   0.18122   0.20057
  72        7PY        -0.24953  -0.21330  -0.19294  -0.12342   0.00335
  73        7PZ        -0.11552   0.01863   0.11006   0.06905   0.15402
  74        8PX        -0.91850  -0.47230   2.39042  -0.74453   0.16313
  75        8PY         2.07953  -0.55282   0.12725   0.52006   1.13047
  76        8PZ        -0.84406  -0.40345   1.01339  -0.54481  -0.44969
  77        9D 0       -0.00795   0.00614   0.00464  -0.00201   0.00130
  78        9D+1        0.00745   0.00907  -0.00028  -0.00248   0.00303
  79        9D-1        0.00290  -0.00295   0.00340   0.00034  -0.00180
  80        9D+2       -0.00713  -0.00674  -0.00862   0.00376  -0.00647
  81        9D-2       -0.01253   0.00049  -0.00037  -0.00238  -0.00568
  82       10D 0        0.00623   0.03130  -0.03477  -0.01419  -0.03510
  83       10D+1        0.04765  -0.00622   0.12462  -0.11083  -0.05592
  84       10D-1       -0.04592  -0.07487  -0.11923   0.05270  -0.02702
  85       10D+2        0.08024   0.06725   0.14594  -0.07030   0.07562
  86       10D-2        0.01425   0.00056  -0.06189  -0.00896   0.08524
  87       11F 0       -0.00098  -0.01333  -0.01408   0.00244  -0.00134
  88       11F+1        0.00454  -0.00002   0.00932  -0.00944  -0.00511
  89       11F-1        0.00448   0.00611   0.00476  -0.00221   0.00038
  90       11F+2        0.00103  -0.01199   0.00604  -0.01304   0.00371
  91       11F-2       -0.00229  -0.00064  -0.00689   0.00089  -0.00332
  92       11F+3       -0.00126   0.00217  -0.00108   0.00566   0.00147
  93       11F-3       -0.00423   0.00522  -0.00483   0.00756  -0.00502
  94 4   C  1S          0.00000   0.00074   0.00000   0.03654   0.05701
  95        2S          0.00000   0.00055   0.00000   0.07897   0.12347
  96        3S          0.00000   0.00968   0.00000  -0.05023  -0.13476
  97        4S          0.00000   0.02803   0.00000  -0.87717  -0.86111
  98        5S          0.00000  -0.20409   0.00000   3.21815   5.24852
  99        6PX        -0.10867   0.00000  -0.14136   0.00000   0.00000
 100        6PY         0.00000   0.05995   0.00000  -0.13141   0.09697
 101        6PZ         0.00000  -0.06395   0.00000  -0.02003  -0.01334
 102        7PX        -0.09248   0.00000   0.07147   0.00000   0.00000
 103        7PY         0.00000  -0.07497   0.00000  -0.32377  -0.16956
 104        7PZ         0.00000  -0.29151   0.00000  -0.56642  -0.42755
 105        8PX        -0.49098   0.00000   2.42309   0.00000   0.00000
 106        8PY         0.00000   0.72322   0.00000   1.30976  -0.42164
 107        8PZ         0.00000   1.29991   0.00000   1.43860   5.32953
 108        9D 0        0.00000  -0.00802   0.00000   0.01409   0.01026
 109        9D+1       -0.00042   0.00000  -0.00066   0.00000   0.00000
 110        9D-1        0.00000   0.00862   0.00000   0.01201  -0.00079
 111        9D+2        0.00000   0.00853   0.00000  -0.00097   0.00645
 112        9D-2        0.00252   0.00000   0.00464   0.00000   0.00000
 113       10D 0        0.00000  -0.08408   0.00000  -0.10803  -0.18547
 114       10D+1       -0.10346   0.00000  -0.27354   0.00000   0.00000
 115       10D-1        0.00000   0.03182   0.00000  -0.18631  -0.01232
 116       10D+2        0.00000   0.03689   0.00000   0.11044  -0.13646
 117       10D-2        0.04409   0.00000   0.17586   0.00000   0.00000
 118       11F 0        0.00000  -0.00039   0.00000  -0.00339  -0.01052
 119       11F+1        0.00208   0.00000   0.01976   0.00000   0.00000
 120       11F-1        0.00000  -0.00522   0.00000  -0.02264  -0.00591
 121       11F+2        0.00000   0.00396   0.00000   0.00431   0.00666
 122       11F-2       -0.00992   0.00000  -0.01968   0.00000   0.00000
 123       11F+3        0.00252   0.00000   0.00983   0.00000   0.00000
 124       11F-3        0.00000  -0.00442   0.00000   0.01149   0.00928
 125 5   C  1S          0.00821   0.01215  -0.01130   0.00258  -0.02519
 126        2S          0.01702   0.02215  -0.02521   0.00410  -0.05353
 127        3S          0.04082   0.09294   0.07759   0.07631  -0.01622
 128        4S         -0.84094  -1.00054   0.30160  -0.55895   1.31072
 129        5S         -0.33767   5.36164  -4.57103  -0.25984  -1.61357
 130        6PX        -0.05342   0.01124  -0.10078  -0.09454  -0.06078
 131        6PY         0.05764  -0.05927   0.02054  -0.01225  -0.06567
 132        6PZ         0.10369  -0.05970   0.08854   0.10085   0.03495
 133        7PX         0.00199   0.06958  -0.10116  -0.18122  -0.20057
 134        7PY         0.24953  -0.21330   0.19294  -0.12342   0.00335
 135        7PZ         0.11552   0.01863  -0.11006   0.06905   0.15402
 136        8PX        -0.91850   0.47230   2.39042   0.74453  -0.16313
 137        8PY        -2.07953  -0.55282  -0.12725   0.52006   1.13047
 138        8PZ         0.84406  -0.40345  -1.01339  -0.54481  -0.44969
 139        9D 0        0.00795   0.00614  -0.00464  -0.00201   0.00130
 140        9D+1        0.00745  -0.00907  -0.00028   0.00248  -0.00303
 141        9D-1       -0.00290  -0.00295  -0.00340   0.00034  -0.00180
 142        9D+2        0.00713  -0.00674   0.00862   0.00376  -0.00647
 143        9D-2       -0.01253  -0.00049  -0.00037   0.00238   0.00568
 144       10D 0       -0.00623   0.03130   0.03477  -0.01419  -0.03510
 145       10D+1        0.04765   0.00622   0.12462   0.11083   0.05592
 146       10D-1        0.04592  -0.07487   0.11923   0.05270  -0.02702
 147       10D+2       -0.08024   0.06725  -0.14594  -0.07030   0.07562
 148       10D-2        0.01425  -0.00056  -0.06189   0.00896  -0.08524
 149       11F 0        0.00098  -0.01333   0.01408   0.00244  -0.00134
 150       11F+1        0.00454   0.00002   0.00932   0.00944   0.00511
 151       11F-1       -0.00448   0.00611  -0.00476  -0.00221   0.00038
 152       11F+2       -0.00103  -0.01199  -0.00604  -0.01304   0.00371
 153       11F-2       -0.00229   0.00064  -0.00689  -0.00089   0.00332
 154       11F+3       -0.00126  -0.00217  -0.00108  -0.00566  -0.00147
 155       11F-3        0.00423   0.00522   0.00483   0.00756  -0.00502
 156 6   H  1S         -0.00038   0.03136   0.02562  -0.00393  -0.01181
 157        2S         -0.00663   0.32594   0.13471   0.11118  -0.12647
 158        3S         -1.72308  -1.17677  -0.98949  -0.61326  -0.23377
 159        4PX        -0.01351  -0.01610  -0.01067   0.01203  -0.00569
 160        4PY         0.00020  -0.03057  -0.00982  -0.01625   0.00950
 161        4PZ         0.01178   0.00720   0.00590   0.00893  -0.00561
 162 7   H  1S         -0.03643  -0.03602  -0.00839   0.01884  -0.03816
 163        2S         -0.19928  -0.44349  -0.23628   0.31099  -0.25312
 164        3S         -0.54478  -1.07725   0.93318  -0.61838   0.56174
 165        4PX        -0.01153  -0.00868  -0.02258   0.02254  -0.00905
 166        4PY        -0.00050  -0.00689   0.00110   0.00191  -0.00311
 167        4PZ        -0.00995   0.00851   0.01029  -0.00676   0.01584
 168 8   H  1S          0.00000  -0.01706   0.00000   0.08335   0.07064
 169        2S          0.00000  -0.02469   0.00000   0.99485   0.35930
 170        3S          0.00000  -1.24722   0.00000  -2.67142  -4.47019
 171        4PX        -0.00391   0.00000   0.00674   0.00000   0.00000
 172        4PY         0.00000   0.00809   0.00000  -0.03222  -0.01739
 173        4PZ         0.00000  -0.02810   0.00000  -0.06350  -0.02874
 174 9   H  1S          0.00038   0.03136  -0.02562  -0.00393  -0.01181
 175        2S          0.00663   0.32594  -0.13471   0.11118  -0.12647
 176        3S          1.72308  -1.17677   0.98949  -0.61326  -0.23377
 177        4PX        -0.01351   0.01610  -0.01067  -0.01203   0.00569
 178        4PY        -0.00020  -0.03057   0.00982  -0.01625   0.00950
 179        4PZ        -0.01178   0.00720  -0.00590   0.00893  -0.00561
 180 10  H  1S          0.03643  -0.03602   0.00839   0.01884  -0.03816
 181        2S          0.19928  -0.44349   0.23628   0.31099  -0.25312
 182        3S          0.54478  -1.07725  -0.93318  -0.61838   0.56174
 183        4PX        -0.01153   0.00868  -0.02258  -0.02254   0.00905
 184        4PY         0.00050  -0.00689  -0.00110   0.00191  -0.00311
 185        4PZ         0.00995   0.00851  -0.01029  -0.00676   0.01584
 186 11  C  1S          0.00821   0.01215   0.01130   0.00258   0.02519
 187        2S          0.01702   0.02215   0.02521   0.00410   0.05353
 188        3S          0.04082   0.09294  -0.07759   0.07631   0.01622
 189        4S         -0.84094  -1.00054  -0.30160  -0.55895  -1.31072
 190        5S         -0.33767   5.36164   4.57103  -0.25984   1.61357
 191        6PX         0.05342  -0.01124  -0.10078   0.09454  -0.06078
 192        6PY        -0.05764   0.05927   0.02054   0.01225  -0.06567
 193        6PZ         0.10369  -0.05970  -0.08854   0.10085  -0.03495
 194        7PX        -0.00199  -0.06958  -0.10116   0.18122  -0.20057
 195        7PY        -0.24953   0.21330   0.19294   0.12342   0.00335
 196        7PZ         0.11552   0.01863   0.11006   0.06905  -0.15402
 197        8PX         0.91850  -0.47230   2.39042  -0.74453  -0.16313
 198        8PY         2.07953   0.55282  -0.12725  -0.52006   1.13047
 199        8PZ         0.84406  -0.40345   1.01339  -0.54481   0.44969
 200        9D 0        0.00795   0.00614   0.00464  -0.00201  -0.00130
 201        9D+1       -0.00745   0.00907  -0.00028  -0.00248  -0.00303
 202        9D-1        0.00290   0.00295  -0.00340  -0.00034  -0.00180
 203        9D+2        0.00713  -0.00674  -0.00862   0.00376   0.00647
 204        9D-2       -0.01253  -0.00049   0.00037   0.00238  -0.00568
 205       10D 0       -0.00623   0.03130  -0.03477  -0.01419   0.03510
 206       10D+1       -0.04765  -0.00622   0.12462  -0.11083   0.05592
 207       10D-1       -0.04592   0.07487   0.11923  -0.05270  -0.02702
 208       10D+2       -0.08024   0.06725   0.14594  -0.07030  -0.07562
 209       10D-2        0.01425  -0.00056   0.06189   0.00896   0.08524
 210       11F 0        0.00098  -0.01333  -0.01408   0.00244   0.00134
 211       11F+1       -0.00454  -0.00002   0.00932  -0.00944   0.00511
 212       11F-1        0.00448  -0.00611  -0.00476   0.00221   0.00038
 213       11F+2       -0.00103  -0.01199   0.00604  -0.01304  -0.00371
 214       11F-2       -0.00229   0.00064   0.00689  -0.00089  -0.00332
 215       11F+3        0.00126   0.00217  -0.00108   0.00566  -0.00147
 216       11F-3       -0.00423  -0.00522   0.00483  -0.00756  -0.00502
 217 12  C  1S          0.00000   0.00074   0.00000   0.03654  -0.05701
 218        2S          0.00000   0.00055   0.00000   0.07897  -0.12347
 219        3S          0.00000   0.00968   0.00000  -0.05023   0.13476
 220        4S          0.00000   0.02803   0.00000  -0.87717   0.86111
 221        5S          0.00000  -0.20409   0.00000   3.21815  -5.24852
 222        6PX         0.10867   0.00000  -0.14136   0.00000   0.00000
 223        6PY         0.00000  -0.05995   0.00000   0.13141   0.09697
 224        6PZ         0.00000  -0.06395   0.00000  -0.02003   0.01334
 225        7PX         0.09248   0.00000   0.07147   0.00000   0.00000
 226        7PY         0.00000   0.07497   0.00000   0.32377  -0.16956
 227        7PZ         0.00000  -0.29151   0.00000  -0.56642   0.42755
 228        8PX         0.49098   0.00000   2.42309   0.00000   0.00000
 229        8PY         0.00000  -0.72322   0.00000  -1.30976  -0.42164
 230        8PZ         0.00000   1.29991   0.00000   1.43860  -5.32953
 231        9D 0        0.00000  -0.00802   0.00000   0.01409  -0.01026
 232        9D+1        0.00042   0.00000  -0.00066   0.00000   0.00000
 233        9D-1        0.00000  -0.00862   0.00000  -0.01201  -0.00079
 234        9D+2        0.00000   0.00853   0.00000  -0.00097  -0.00645
 235        9D-2        0.00252   0.00000  -0.00464   0.00000   0.00000
 236       10D 0        0.00000  -0.08408   0.00000  -0.10803   0.18547
 237       10D+1        0.10346   0.00000  -0.27354   0.00000   0.00000
 238       10D-1        0.00000  -0.03182   0.00000   0.18631  -0.01232
 239       10D+2        0.00000   0.03689   0.00000   0.11044   0.13646
 240       10D-2        0.04409   0.00000  -0.17586   0.00000   0.00000
 241       11F 0        0.00000  -0.00039   0.00000  -0.00339   0.01052
 242       11F+1       -0.00208   0.00000   0.01976   0.00000   0.00000
 243       11F-1        0.00000   0.00522   0.00000   0.02264  -0.00591
 244       11F+2        0.00000   0.00396   0.00000   0.00431  -0.00666
 245       11F-2       -0.00992   0.00000   0.01968   0.00000   0.00000
 246       11F+3       -0.00252   0.00000   0.00983   0.00000   0.00000
 247       11F-3        0.00000   0.00442   0.00000  -0.01149   0.00928
 248 13  C  1S         -0.00821   0.01215  -0.01130   0.00258   0.02519
 249        2S         -0.01702   0.02215  -0.02521   0.00410   0.05353
 250        3S         -0.04082   0.09294   0.07759   0.07631   0.01622
 251        4S          0.84094  -1.00054   0.30160  -0.55895  -1.31072
 252        5S          0.33767   5.36164  -4.57103  -0.25984   1.61357
 253        6PX         0.05342   0.01124  -0.10078  -0.09454   0.06078
 254        6PY         0.05764   0.05927  -0.02054   0.01225  -0.06567
 255        6PZ        -0.10369  -0.05970   0.08854   0.10085  -0.03495
 256        7PX        -0.00199   0.06958  -0.10116  -0.18122   0.20057
 257        7PY         0.24953   0.21330  -0.19294   0.12342   0.00335
 258        7PZ        -0.11552   0.01863  -0.11006   0.06905  -0.15402
 259        8PX         0.91850   0.47230   2.39042   0.74453   0.16313
 260        8PY        -2.07953   0.55282   0.12725  -0.52006   1.13047
 261        8PZ        -0.84406  -0.40345  -1.01339  -0.54481   0.44969
 262        9D 0       -0.00795   0.00614  -0.00464  -0.00201  -0.00130
 263        9D+1       -0.00745  -0.00907  -0.00028   0.00248   0.00303
 264        9D-1       -0.00290   0.00295   0.00340  -0.00034  -0.00180
 265        9D+2       -0.00713  -0.00674   0.00862   0.00376   0.00647
 266        9D-2       -0.01253   0.00049   0.00037  -0.00238   0.00568
 267       10D 0        0.00623   0.03130   0.03477  -0.01419   0.03510
 268       10D+1       -0.04765   0.00622   0.12462   0.11083  -0.05592
 269       10D-1        0.04592   0.07487  -0.11923  -0.05270  -0.02702
 270       10D+2        0.08024   0.06725  -0.14594  -0.07030  -0.07562
 271       10D-2        0.01425   0.00056   0.06189  -0.00896  -0.08524
 272       11F 0       -0.00098  -0.01333   0.01408   0.00244   0.00134
 273       11F+1       -0.00454   0.00002   0.00932   0.00944  -0.00511
 274       11F-1       -0.00448  -0.00611   0.00476   0.00221   0.00038
 275       11F+2        0.00103  -0.01199  -0.00604  -0.01304  -0.00371
 276       11F-2       -0.00229  -0.00064   0.00689   0.00089   0.00332
 277       11F+3        0.00126  -0.00217  -0.00108  -0.00566   0.00147
 278       11F-3        0.00423  -0.00522  -0.00483  -0.00756  -0.00502
 279 14  H  1S          0.03643  -0.03602  -0.00839   0.01884   0.03816
 280        2S          0.19928  -0.44349  -0.23628   0.31099   0.25312
 281        3S          0.54478  -1.07725   0.93318  -0.61838  -0.56174
 282        4PX         0.01153  -0.00868  -0.02258   0.02254   0.00905
 283        4PY        -0.00050   0.00689  -0.00110  -0.00191  -0.00311
 284        4PZ         0.00995   0.00851   0.01029  -0.00676  -0.01584
 285 15  H  1S          0.00038   0.03136   0.02562  -0.00393   0.01181
 286        2S          0.00663   0.32594   0.13471   0.11118   0.12647
 287        3S          1.72308  -1.17677  -0.98949  -0.61326   0.23377
 288        4PX         0.01351  -0.01610  -0.01067   0.01203   0.00569
 289        4PY         0.00020   0.03057   0.00982   0.01625   0.00950
 290        4PZ        -0.01178   0.00720   0.00590   0.00893   0.00561
 291 16  H  1S          0.00000  -0.01706   0.00000   0.08335  -0.07064
 292        2S          0.00000  -0.02469   0.00000   0.99485  -0.35930
 293        3S          0.00000  -1.24722   0.00000  -2.67142   4.47019
 294        4PX         0.00391   0.00000   0.00674   0.00000   0.00000
 295        4PY         0.00000  -0.00809   0.00000   0.03222  -0.01739
 296        4PZ         0.00000  -0.02810   0.00000  -0.06350   0.02874
 297 17  H  1S         -0.00038   0.03136  -0.02562  -0.00393   0.01181
 298        2S         -0.00663   0.32594  -0.13471   0.11118   0.12647
 299        3S         -1.72308  -1.17677   0.98949  -0.61326   0.23377
 300        4PX         0.01351   0.01610  -0.01067  -0.01203  -0.00569
 301        4PY        -0.00020   0.03057  -0.00982   0.01625   0.00950
 302        4PZ         0.01178   0.00720  -0.00590   0.00893   0.00561
 303 18  H  1S         -0.03643  -0.03602   0.00839   0.01884   0.03816
 304        2S         -0.19928  -0.44349   0.23628   0.31099   0.25312
 305        3S         -0.54478  -1.07725  -0.93318  -0.61838  -0.56174
 306        4PX         0.01153   0.00868  -0.02258  -0.02254  -0.00905
 307        4PY         0.00050   0.00689   0.00110  -0.00191  -0.00311
 308        4PZ        -0.00995   0.00851  -0.01029  -0.00676  -0.01584
                          66        67        68        69        70
                        (B2)--V   (B1)--V   (A1)--V   (B2)--V   (A2)--V
     Eigenvalues --     0.48299   0.48720   0.49229   0.50265   0.51259
   1 1   C  1S          0.00000   0.00491  -0.01696   0.00000   0.00000
   2        2S          0.00000   0.01272  -0.03671   0.00000   0.00000
   3        3S          0.00000  -0.05518   0.05057   0.00000   0.00000
   4        4S          0.00000  -0.41543   0.32830   0.00000   0.00000
   5        5S          0.00000   1.58163  -4.76716   0.00000   0.00000
   6        6PX         0.00000  -0.06676   0.08227   0.00000   0.00000
   7        6PY         0.04884   0.00000   0.00000   0.03124  -0.14641
   8        6PZ         0.00000  -0.02465   0.08412   0.00000   0.00000
   9        7PX         0.00000   0.41355   0.11423   0.00000   0.00000
  10        7PY        -0.10685   0.00000   0.00000  -0.01040  -0.10790
  11        7PZ         0.00000   0.12932  -0.02740   0.00000   0.00000
  12        8PX         0.00000   0.33596  -0.47321   0.00000   0.00000
  13        8PY        -1.29605   0.00000   0.00000   0.36802   0.20266
  14        8PZ         0.00000   0.30859  -1.10871   0.00000   0.00000
  15        9D 0        0.00000  -0.00282  -0.00229   0.00000   0.00000
  16        9D+1        0.00000  -0.00604  -0.00825   0.00000   0.00000
  17        9D-1        0.00539   0.00000   0.00000   0.00344   0.01270
  18        9D+2        0.00000  -0.00517  -0.00602   0.00000   0.00000
  19        9D-2       -0.00660   0.00000   0.00000   0.00657  -0.00341
  20       10D 0        0.00000   0.07625  -0.01003   0.00000   0.00000
  21       10D+1        0.00000   0.08670  -0.02745   0.00000   0.00000
  22       10D-1       -0.09391   0.00000   0.00000  -0.03076   0.06490
  23       10D+2        0.00000  -0.31919   0.05632   0.00000   0.00000
  24       10D-2       -0.07182   0.00000   0.00000   0.13126  -0.06664
  25       11F 0        0.00000  -0.00721  -0.00204   0.00000   0.00000
  26       11F+1        0.00000  -0.00486   0.00578   0.00000   0.00000
  27       11F-1        0.00450   0.00000   0.00000   0.00042   0.00841
  28       11F+2        0.00000  -0.02061   0.00268   0.00000   0.00000
  29       11F-2       -0.00457   0.00000   0.00000   0.01479  -0.00324
  30       11F+3        0.00000   0.00894   0.00222   0.00000   0.00000
  31       11F-3        0.00454   0.00000   0.00000  -0.00322   0.00218
  32 2   C  1S          0.00000  -0.00491  -0.01696   0.00000   0.00000
  33        2S          0.00000  -0.01272  -0.03671   0.00000   0.00000
  34        3S          0.00000   0.05518   0.05057   0.00000   0.00000
  35        4S          0.00000   0.41543   0.32830   0.00000   0.00000
  36        5S          0.00000  -1.58163  -4.76716   0.00000   0.00000
  37        6PX         0.00000  -0.06676  -0.08227   0.00000   0.00000
  38        6PY         0.04884   0.00000   0.00000   0.03124   0.14641
  39        6PZ         0.00000   0.02465   0.08412   0.00000   0.00000
  40        7PX         0.00000   0.41355  -0.11423   0.00000   0.00000
  41        7PY        -0.10685   0.00000   0.00000  -0.01040   0.10790
  42        7PZ         0.00000  -0.12932  -0.02740   0.00000   0.00000
  43        8PX         0.00000   0.33596   0.47321   0.00000   0.00000
  44        8PY        -1.29605   0.00000   0.00000   0.36802  -0.20266
  45        8PZ         0.00000  -0.30859  -1.10871   0.00000   0.00000
  46        9D 0        0.00000   0.00282  -0.00229   0.00000   0.00000
  47        9D+1        0.00000  -0.00604   0.00825   0.00000   0.00000
  48        9D-1        0.00539   0.00000   0.00000   0.00344  -0.01270
  49        9D+2        0.00000   0.00517  -0.00602   0.00000   0.00000
  50        9D-2        0.00660   0.00000   0.00000  -0.00657  -0.00341
  51       10D 0        0.00000  -0.07625  -0.01003   0.00000   0.00000
  52       10D+1        0.00000   0.08670   0.02745   0.00000   0.00000
  53       10D-1       -0.09391   0.00000   0.00000  -0.03076  -0.06490
  54       10D+2        0.00000   0.31919   0.05632   0.00000   0.00000
  55       10D-2        0.07182   0.00000   0.00000  -0.13126  -0.06664
  56       11F 0        0.00000   0.00721  -0.00204   0.00000   0.00000
  57       11F+1        0.00000  -0.00486  -0.00578   0.00000   0.00000
  58       11F-1        0.00450   0.00000   0.00000   0.00042  -0.00841
  59       11F+2        0.00000   0.02061   0.00268   0.00000   0.00000
  60       11F-2        0.00457   0.00000   0.00000  -0.01479  -0.00324
  61       11F+3        0.00000   0.00894  -0.00222   0.00000   0.00000
  62       11F-3        0.00454   0.00000   0.00000  -0.00322  -0.00218
  63 3   C  1S          0.00886  -0.01252   0.03069  -0.01165   0.02729
  64        2S          0.01726  -0.02292   0.06247  -0.02793   0.05993
  65        3S          0.09093  -0.15696   0.10433   0.08528  -0.11907
  66        4S         -0.67766   1.19815  -1.82370  -0.07484  -0.87136
  67        5S         -1.03512  -2.03834   7.36023  -5.67601   8.01863
  68        6PX         0.01920  -0.12626   0.01995  -0.02166  -0.07501
  69        6PY        -0.07925   0.00433  -0.00294  -0.09819   0.06254
  70        6PZ         0.12217   0.10263   0.04806   0.03271  -0.04864
  71        7PX        -0.12109  -0.52924   0.09901  -0.42753   0.11227
  72        7PY        -0.47676  -0.23428  -0.14728  -0.22703  -0.02016
  73        7PZ         0.16121   0.18792   0.02229   0.22101   0.10521
  74        8PX         0.00950   2.04640   0.63093  -0.05045   2.02120
  75        8PY         2.01556   0.55587   0.21301   1.79831  -1.73345
  76        8PZ        -2.43684  -1.89413  -0.05902  -0.75219   2.04566
  77        9D 0       -0.00505   0.00288   0.00126   0.00258   0.00979
  78        9D+1       -0.00115   0.00327  -0.00482  -0.00163   0.00368
  79        9D-1       -0.00276   0.00114   0.00361   0.00094   0.00596
  80        9D+2       -0.00438  -0.00635   0.00328  -0.01015   0.00085
  81        9D-2        0.00365  -0.00410   0.00148   0.00768  -0.00045
  82       10D 0        0.03007  -0.09600   0.04591   0.11994  -0.00353
  83       10D+1       -0.08604  -0.13430   0.00909   0.05245   0.11075
  84       10D-1        0.13442   0.04910   0.10534   0.03084  -0.07672
  85       10D+2       -0.02084  -0.00281  -0.06317   0.02813   0.06600
  86       10D-2       -0.04452  -0.00235  -0.02400   0.04722  -0.11364
  87       11F 0       -0.00364  -0.00480   0.00615  -0.01008  -0.00708
  88       11F+1       -0.00493   0.00331  -0.00360   0.01402   0.00795
  89       11F-1        0.00140  -0.00049   0.00017  -0.00049  -0.00207
  90       11F+2       -0.01694   0.01821  -0.01591   0.00311   0.00704
  91       11F-2        0.00849   0.01082   0.00469   0.00562  -0.00936
  92       11F+3        0.00085  -0.01956   0.00756  -0.00756  -0.00074
  93       11F-3        0.01357  -0.00085   0.01164   0.00723  -0.00675
  94 4   C  1S          0.01730   0.00000  -0.01972   0.00259   0.00000
  95        2S          0.03614   0.00000  -0.03946   0.00536   0.00000
  96        3S          0.02087   0.00000  -0.10154  -0.02843   0.00000
  97        4S         -1.04547   0.00000   1.17849  -0.80816   0.00000
  98        5S          7.96192   0.00000  -6.30148  11.77835   0.00000
  99        6PX         0.00000   0.04564   0.00000   0.00000  -0.26727
 100        6PY        -0.11766   0.00000   0.04355   0.14900   0.00000
 101        6PZ         0.02908   0.00000   0.06809   0.12336   0.00000
 102        7PX         0.00000  -0.05053   0.00000   0.00000  -0.04525
 103        7PY        -0.08110   0.00000   0.24508   0.26813   0.00000
 104        7PZ        -0.23904   0.00000   0.30129   0.57148   0.00000
 105        8PX         0.00000  -1.47659   0.00000   0.00000   5.90667
 106        8PY         0.43703   0.00000  -1.85076  -4.48491   0.00000
 107        8PZ        -1.48643   0.00000  -0.71255  -5.89096   0.00000
 108        9D 0        0.00004   0.00000  -0.00387  -0.02466   0.00000
 109        9D+1        0.00000  -0.00451   0.00000   0.00000   0.00591
 110        9D-1        0.00780   0.00000  -0.00545  -0.00953   0.00000
 111        9D+2       -0.00725   0.00000  -0.00374   0.00797   0.00000
 112        9D-2        0.00000  -0.00158   0.00000   0.00000   0.00786
 113       10D 0        0.02447   0.00000   0.09046   0.10163   0.00000
 114       10D+1        0.00000   0.08903   0.00000   0.00000  -0.40555
 115       10D-1       -0.11277   0.00000   0.01998   0.20103   0.00000
 116       10D+2        0.26333   0.00000  -0.00735  -0.07037   0.00000
 117       10D-2        0.00000  -0.02065   0.00000   0.00000  -0.03797
 118       11F 0        0.00162   0.00000   0.01001   0.01929   0.00000
 119       11F+1        0.00000   0.00623   0.00000   0.00000   0.01916
 120       11F-1       -0.01809   0.00000   0.01613   0.02410   0.00000
 121       11F+2       -0.01219   0.00000  -0.01499  -0.00260   0.00000
 122       11F-2        0.00000  -0.00007   0.00000   0.00000  -0.00552
 123       11F+3        0.00000  -0.00215   0.00000   0.00000   0.00345
 124       11F-3       -0.01095   0.00000   0.00246  -0.00383   0.00000
 125 5   C  1S          0.00886   0.01252   0.03069  -0.01165  -0.02729
 126        2S          0.01726   0.02292   0.06247  -0.02793  -0.05993
 127        3S          0.09093   0.15696   0.10433   0.08528   0.11907
 128        4S         -0.67766  -1.19815  -1.82370  -0.07484   0.87136
 129        5S         -1.03512   2.03834   7.36023  -5.67601  -8.01863
 130        6PX        -0.01920  -0.12626  -0.01995   0.02166  -0.07501
 131        6PY        -0.07925  -0.00433  -0.00294  -0.09819  -0.06254
 132        6PZ         0.12217  -0.10263   0.04806   0.03271   0.04864
 133        7PX         0.12109  -0.52924  -0.09901   0.42753   0.11227
 134        7PY        -0.47676   0.23428  -0.14728  -0.22703   0.02016
 135        7PZ         0.16121  -0.18792   0.02229   0.22101  -0.10521
 136        8PX        -0.00950   2.04640  -0.63093   0.05045   2.02120
 137        8PY         2.01556  -0.55587   0.21301   1.79831   1.73345
 138        8PZ        -2.43684   1.89413  -0.05902  -0.75219  -2.04566
 139        9D 0       -0.00505  -0.00288   0.00126   0.00258  -0.00979
 140        9D+1        0.00115   0.00327   0.00482   0.00163   0.00368
 141        9D-1       -0.00276  -0.00114   0.00361   0.00094  -0.00596
 142        9D+2       -0.00438   0.00635   0.00328  -0.01015  -0.00085
 143        9D-2       -0.00365  -0.00410  -0.00148  -0.00768  -0.00045
 144       10D 0        0.03007   0.09600   0.04591   0.11994   0.00353
 145       10D+1        0.08604  -0.13430  -0.00909  -0.05245   0.11075
 146       10D-1        0.13442  -0.04910   0.10534   0.03084   0.07672
 147       10D+2       -0.02084   0.00281  -0.06317   0.02813  -0.06600
 148       10D-2        0.04452  -0.00235   0.02400  -0.04722  -0.11364
 149       11F 0       -0.00364   0.00480   0.00615  -0.01008   0.00708
 150       11F+1        0.00493   0.00331   0.00360  -0.01402   0.00795
 151       11F-1        0.00140   0.00049   0.00017  -0.00049   0.00207
 152       11F+2       -0.01694  -0.01821  -0.01591   0.00311  -0.00704
 153       11F-2       -0.00849   0.01082  -0.00469  -0.00562  -0.00936
 154       11F+3       -0.00085  -0.01956  -0.00756   0.00756  -0.00074
 155       11F-3        0.01357   0.00085   0.01164   0.00723   0.00675
 156 6   H  1S          0.03235   0.00865   0.01283   0.02578   0.00715
 157        2S          0.43877  -0.10468   0.09063   0.31275  -0.03142
 158        3S         -2.28634  -0.35077  -1.71419  -0.61322   0.30360
 159        4PX         0.00529  -0.01714   0.00523  -0.00118  -0.00503
 160        4PY        -0.03928   0.01405  -0.02316  -0.02154   0.00369
 161        4PZ         0.02623  -0.00272   0.00185   0.00860   0.00143
 162 7   H  1S         -0.00075  -0.04317   0.04315  -0.04652   0.02020
 163        2S          0.24305  -0.54557   0.43844  -0.43041  -0.05369
 164        3S          0.50512   2.74629  -1.17052   1.86719  -0.14723
 165        4PX         0.01494  -0.05134   0.03251  -0.02215  -0.01030
 166        4PY        -0.01610   0.00270   0.00852  -0.01709   0.00774
 167        4PZ        -0.00339   0.02221  -0.01142   0.01403  -0.00152
 168 8   H  1S          0.03571   0.00000  -0.04420  -0.06038   0.00000
 169        2S          0.31793   0.00000  -0.38377  -0.78104   0.00000
 170        3S         -0.84200   0.00000   2.58620   3.47980   0.00000
 171        4PX         0.00000   0.00425   0.00000   0.00000   0.00817
 172        4PY        -0.00175   0.00000   0.02201   0.03155   0.00000
 173        4PZ        -0.03184   0.00000   0.03331   0.05224   0.00000
 174 9   H  1S          0.03235  -0.00865   0.01283   0.02578  -0.00715
 175        2S          0.43877   0.10468   0.09063   0.31275   0.03142
 176        3S         -2.28634   0.35077  -1.71419  -0.61322  -0.30360
 177        4PX        -0.00529  -0.01714  -0.00523   0.00118  -0.00503
 178        4PY        -0.03928  -0.01405  -0.02316  -0.02154  -0.00369
 179        4PZ         0.02623   0.00272   0.00185   0.00860  -0.00143
 180 10  H  1S         -0.00075   0.04317   0.04315  -0.04652  -0.02020
 181        2S          0.24305   0.54557   0.43844  -0.43041   0.05369
 182        3S          0.50512  -2.74629  -1.17052   1.86719   0.14723
 183        4PX        -0.01494  -0.05134  -0.03251   0.02215  -0.01030
 184        4PY        -0.01610  -0.00270   0.00852  -0.01709  -0.00774
 185        4PZ        -0.00339  -0.02221  -0.01142   0.01403   0.00152
 186 11  C  1S         -0.00886  -0.01252   0.03069   0.01165  -0.02729
 187        2S         -0.01726  -0.02292   0.06247   0.02793  -0.05993
 188        3S         -0.09093  -0.15696   0.10433  -0.08528   0.11907
 189        4S          0.67766   1.19815  -1.82370   0.07484   0.87136
 190        5S          1.03512  -2.03834   7.36023   5.67601  -8.01863
 191        6PX        -0.01920  -0.12626   0.01995   0.02166   0.07501
 192        6PY        -0.07925  -0.00433   0.00294  -0.09819   0.06254
 193        6PZ        -0.12217   0.10263   0.04806  -0.03271   0.04864
 194        7PX         0.12109  -0.52924   0.09901   0.42753  -0.11227
 195        7PY        -0.47676   0.23428   0.14728  -0.22703  -0.02016
 196        7PZ        -0.16121   0.18792   0.02229  -0.22101  -0.10521
 197        8PX        -0.00950   2.04640   0.63093   0.05045  -2.02120
 198        8PY         2.01556  -0.55587  -0.21301   1.79831  -1.73345
 199        8PZ         2.43684  -1.89413  -0.05902   0.75219  -2.04566
 200        9D 0        0.00505   0.00288   0.00126  -0.00258  -0.00979
 201        9D+1        0.00115   0.00327  -0.00482   0.00163  -0.00368
 202        9D-1       -0.00276  -0.00114  -0.00361   0.00094   0.00596
 203        9D+2        0.00438  -0.00635   0.00328   0.01015  -0.00085
 204        9D-2        0.00365   0.00410  -0.00148   0.00768  -0.00045
 205       10D 0       -0.03007  -0.09600   0.04591  -0.11994   0.00353
 206       10D+1        0.08604  -0.13430   0.00909  -0.05245  -0.11075
 207       10D-1        0.13442  -0.04910  -0.10534   0.03084  -0.07672
 208       10D+2        0.02084  -0.00281  -0.06317  -0.02813  -0.06600
 209       10D-2       -0.04452   0.00235   0.02400   0.04722  -0.11364
 210       11F 0        0.00364  -0.00480   0.00615   0.01008   0.00708
 211       11F+1        0.00493   0.00331  -0.00360  -0.01402  -0.00795
 212       11F-1        0.00140   0.00049  -0.00017  -0.00049  -0.00207
 213       11F+2        0.01694   0.01821  -0.01591  -0.00311  -0.00704
 214       11F-2        0.00849  -0.01082  -0.00469   0.00562  -0.00936
 215       11F+3       -0.00085  -0.01956   0.00756   0.00756   0.00074
 216       11F-3        0.01357   0.00085  -0.01164   0.00723  -0.00675
 217 12  C  1S         -0.01730   0.00000  -0.01972  -0.00259   0.00000
 218        2S         -0.03614   0.00000  -0.03946  -0.00536   0.00000
 219        3S         -0.02087   0.00000  -0.10154   0.02843   0.00000
 220        4S          1.04547   0.00000   1.17849   0.80816   0.00000
 221        5S         -7.96192   0.00000  -6.30148 -11.77835   0.00000
 222        6PX         0.00000   0.04564   0.00000   0.00000   0.26727
 223        6PY        -0.11766   0.00000  -0.04355   0.14900   0.00000
 224        6PZ        -0.02908   0.00000   0.06809  -0.12336   0.00000
 225        7PX         0.00000  -0.05053   0.00000   0.00000   0.04525
 226        7PY        -0.08110   0.00000  -0.24508   0.26813   0.00000
 227        7PZ         0.23904   0.00000   0.30129  -0.57148   0.00000
 228        8PX         0.00000  -1.47659   0.00000   0.00000  -5.90667
 229        8PY         0.43703   0.00000   1.85076  -4.48491   0.00000
 230        8PZ         1.48643   0.00000  -0.71255   5.89096   0.00000
 231        9D 0       -0.00004   0.00000  -0.00387   0.02466   0.00000
 232        9D+1        0.00000  -0.00451   0.00000   0.00000  -0.00591
 233        9D-1        0.00780   0.00000   0.00545  -0.00953   0.00000
 234        9D+2        0.00725   0.00000  -0.00374  -0.00797   0.00000
 235        9D-2        0.00000   0.00158   0.00000   0.00000   0.00786
 236       10D 0       -0.02447   0.00000   0.09046  -0.10163   0.00000
 237       10D+1        0.00000   0.08903   0.00000   0.00000   0.40555
 238       10D-1       -0.11277   0.00000  -0.01998   0.20103   0.00000
 239       10D+2       -0.26333   0.00000  -0.00735   0.07037   0.00000
 240       10D-2        0.00000   0.02065   0.00000   0.00000  -0.03797
 241       11F 0       -0.00162   0.00000   0.01001  -0.01929   0.00000
 242       11F+1        0.00000   0.00623   0.00000   0.00000  -0.01916
 243       11F-1       -0.01809   0.00000  -0.01613   0.02410   0.00000
 244       11F+2        0.01219   0.00000  -0.01499   0.00260   0.00000
 245       11F-2        0.00000   0.00007   0.00000   0.00000  -0.00552
 246       11F+3        0.00000  -0.00215   0.00000   0.00000  -0.00345
 247       11F-3       -0.01095   0.00000  -0.00246  -0.00383   0.00000
 248 13  C  1S         -0.00886   0.01252   0.03069   0.01165   0.02729
 249        2S         -0.01726   0.02292   0.06247   0.02793   0.05993
 250        3S         -0.09093   0.15696   0.10433  -0.08528  -0.11907
 251        4S          0.67766  -1.19815  -1.82370   0.07484  -0.87136
 252        5S          1.03512   2.03834   7.36023   5.67601   8.01863
 253        6PX         0.01920  -0.12626  -0.01995  -0.02166   0.07501
 254        6PY        -0.07925   0.00433   0.00294  -0.09819  -0.06254
 255        6PZ        -0.12217  -0.10263   0.04806  -0.03271  -0.04864
 256        7PX        -0.12109  -0.52924  -0.09901  -0.42753  -0.11227
 257        7PY        -0.47676  -0.23428   0.14728  -0.22703   0.02016
 258        7PZ        -0.16121  -0.18792   0.02229  -0.22101   0.10521
 259        8PX         0.00950   2.04640  -0.63093  -0.05045  -2.02120
 260        8PY         2.01556   0.55587  -0.21301   1.79831   1.73345
 261        8PZ         2.43684   1.89413  -0.05902   0.75219   2.04566
 262        9D 0        0.00505  -0.00288   0.00126  -0.00258   0.00979
 263        9D+1       -0.00115   0.00327   0.00482  -0.00163  -0.00368
 264        9D-1       -0.00276   0.00114  -0.00361   0.00094  -0.00596
 265        9D+2        0.00438   0.00635   0.00328   0.01015   0.00085
 266        9D-2       -0.00365   0.00410   0.00148  -0.00768  -0.00045
 267       10D 0       -0.03007   0.09600   0.04591  -0.11994  -0.00353
 268       10D+1       -0.08604  -0.13430  -0.00909   0.05245  -0.11075
 269       10D-1        0.13442   0.04910  -0.10534   0.03084   0.07672
 270       10D+2        0.02084   0.00281  -0.06317  -0.02813   0.06600
 271       10D-2        0.04452   0.00235  -0.02400  -0.04722  -0.11364
 272       11F 0        0.00364   0.00480   0.00615   0.01008  -0.00708
 273       11F+1       -0.00493   0.00331   0.00360   0.01402  -0.00795
 274       11F-1        0.00140  -0.00049  -0.00017  -0.00049   0.00207
 275       11F+2        0.01694  -0.01821  -0.01591  -0.00311   0.00704
 276       11F-2       -0.00849  -0.01082   0.00469  -0.00562  -0.00936
 277       11F+3        0.00085  -0.01956  -0.00756  -0.00756   0.00074
 278       11F-3        0.01357  -0.00085  -0.01164   0.00723   0.00675
 279 14  H  1S          0.00075  -0.04317   0.04315   0.04652  -0.02020
 280        2S         -0.24305  -0.54557   0.43844   0.43041   0.05369
 281        3S         -0.50512   2.74629  -1.17052  -1.86719   0.14723
 282        4PX        -0.01494  -0.05134   0.03251   0.02215   0.01030
 283        4PY        -0.01610  -0.00270  -0.00852  -0.01709   0.00774
 284        4PZ         0.00339   0.02221  -0.01142  -0.01403   0.00152
 285 15  H  1S         -0.03235   0.00865   0.01283  -0.02578  -0.00715
 286        2S         -0.43877  -0.10468   0.09063  -0.31275   0.03142
 287        3S          2.28634  -0.35077  -1.71419   0.61322  -0.30360
 288        4PX        -0.00529  -0.01714   0.00523   0.00118   0.00503
 289        4PY        -0.03928  -0.01405   0.02316  -0.02154   0.00369
 290        4PZ        -0.02623  -0.00272   0.00185  -0.00860  -0.00143
 291 16  H  1S         -0.03571   0.00000  -0.04420   0.06038   0.00000
 292        2S         -0.31793   0.00000  -0.38377   0.78104   0.00000
 293        3S          0.84200   0.00000   2.58620  -3.47980   0.00000
 294        4PX         0.00000   0.00425   0.00000   0.00000  -0.00817
 295        4PY        -0.00175   0.00000  -0.02201   0.03155   0.00000
 296        4PZ         0.03184   0.00000   0.03331  -0.05224   0.00000
 297 17  H  1S         -0.03235  -0.00865   0.01283  -0.02578   0.00715
 298        2S         -0.43877   0.10468   0.09063  -0.31275  -0.03142
 299        3S          2.28634   0.35077  -1.71419   0.61322   0.30360
 300        4PX         0.00529  -0.01714  -0.00523  -0.00118   0.00503
 301        4PY        -0.03928   0.01405   0.02316  -0.02154  -0.00369
 302        4PZ        -0.02623   0.00272   0.00185  -0.00860   0.00143
 303 18  H  1S          0.00075   0.04317   0.04315   0.04652   0.02020
 304        2S         -0.24305   0.54557   0.43844   0.43041  -0.05369
 305        3S         -0.50512  -2.74629  -1.17052  -1.86719  -0.14723
 306        4PX         0.01494  -0.05134  -0.03251  -0.02215   0.01030
 307        4PY        -0.01610   0.00270  -0.00852  -0.01709  -0.00774
 308        4PZ         0.00339  -0.02221  -0.01142  -0.01403  -0.00152
                          71        72        73        74        75
                        (A1)--V   (B2)--V   (B1)--V   (A1)--V   (B2)--V
     Eigenvalues --     0.52067   0.52365   0.52463   0.53375   0.53634
   1 1   C  1S          0.01887   0.00000   0.03874   0.01496   0.00000
   2        2S          0.03938   0.00000   0.08290   0.02868   0.00000
   3        3S         -0.04879   0.00000  -0.01281   0.06194   0.00000
   4        4S         -0.67901   0.00000  -2.03049  -1.05696   0.00000
   5        5S          6.48066   0.00000  12.70682   5.26443   0.00000
   6        6PX        -0.09053   0.00000  -0.05779  -0.06547   0.00000
   7        6PY         0.00000   0.05966   0.00000   0.00000  -0.09259
   8        6PZ        -0.08756   0.00000  -0.12335  -0.01013   0.00000
   9        7PX        -0.05415   0.00000   0.41698  -0.13966   0.00000
  10        7PY         0.00000   0.14562   0.00000   0.00000   0.11145
  11        7PZ        -0.02128   0.00000  -0.05925  -0.02826   0.00000
  12        8PX         1.89168   0.00000   1.82311   1.43399   0.00000
  13        8PY         0.00000  -2.10271   0.00000   0.00000   3.14166
  14        8PZ         1.29690   0.00000   4.21526   1.79869   0.00000
  15        9D 0        0.00184   0.00000  -0.01195  -0.00765   0.00000
  16        9D+1        0.00063   0.00000  -0.00754   0.00156   0.00000
  17        9D-1        0.00000   0.00300   0.00000   0.00000  -0.00151
  18        9D+2        0.00701   0.00000  -0.00609  -0.00132   0.00000
  19        9D-2        0.00000   0.00093   0.00000   0.00000  -0.00294
  20       10D 0        0.02794   0.00000   0.06686   0.04617   0.00000
  21       10D+1        0.14006   0.00000   0.13437   0.02997   0.00000
  22       10D-1        0.00000  -0.06020   0.00000   0.00000   0.19206
  23       10D+2       -0.10055   0.00000  -0.24621   0.02195   0.00000
  24       10D-2        0.00000  -0.04184   0.00000   0.00000   0.09821
  25       11F 0       -0.01191   0.00000  -0.00402   0.00419   0.00000
  26       11F+1        0.00471   0.00000  -0.00603  -0.00459   0.00000
  27       11F-1        0.00000  -0.00210   0.00000   0.00000   0.01359
  28       11F+2       -0.01465   0.00000  -0.01254   0.00378   0.00000
  29       11F-2        0.00000  -0.00323   0.00000   0.00000   0.01285
  30       11F+3       -0.00487   0.00000   0.00474   0.00100   0.00000
  31       11F-3        0.00000   0.00232   0.00000   0.00000  -0.00511
  32 2   C  1S          0.01887   0.00000  -0.03874   0.01496   0.00000
  33        2S          0.03938   0.00000  -0.08290   0.02868   0.00000
  34        3S         -0.04879   0.00000   0.01281   0.06194   0.00000
  35        4S         -0.67901   0.00000   2.03049  -1.05696   0.00000
  36        5S          6.48066   0.00000 -12.70682   5.26443   0.00000
  37        6PX         0.09053   0.00000  -0.05779   0.06547   0.00000
  38        6PY         0.00000   0.05966   0.00000   0.00000  -0.09259
  39        6PZ        -0.08756   0.00000   0.12335  -0.01013   0.00000
  40        7PX         0.05415   0.00000   0.41698   0.13966   0.00000
  41        7PY         0.00000   0.14562   0.00000   0.00000   0.11145
  42        7PZ        -0.02128   0.00000   0.05925  -0.02826   0.00000
  43        8PX        -1.89168   0.00000   1.82311  -1.43399   0.00000
  44        8PY         0.00000  -2.10271   0.00000   0.00000   3.14166
  45        8PZ         1.29690   0.00000  -4.21526   1.79869   0.00000
  46        9D 0        0.00184   0.00000   0.01195  -0.00765   0.00000
  47        9D+1       -0.00063   0.00000  -0.00754  -0.00156   0.00000
  48        9D-1        0.00000   0.00300   0.00000   0.00000  -0.00151
  49        9D+2        0.00701   0.00000   0.00609  -0.00132   0.00000
  50        9D-2        0.00000  -0.00093   0.00000   0.00000   0.00294
  51       10D 0        0.02794   0.00000  -0.06686   0.04617   0.00000
  52       10D+1       -0.14006   0.00000   0.13437  -0.02997   0.00000
  53       10D-1        0.00000  -0.06020   0.00000   0.00000   0.19206
  54       10D+2       -0.10055   0.00000   0.24621   0.02195   0.00000
  55       10D-2        0.00000   0.04184   0.00000   0.00000  -0.09821
  56       11F 0       -0.01191   0.00000   0.00402   0.00419   0.00000
  57       11F+1       -0.00471   0.00000  -0.00603   0.00459   0.00000
  58       11F-1        0.00000  -0.00210   0.00000   0.00000   0.01359
  59       11F+2       -0.01465   0.00000   0.01254   0.00378   0.00000
  60       11F-2        0.00000   0.00323   0.00000   0.00000  -0.01285
  61       11F+3        0.00487   0.00000   0.00474  -0.00100   0.00000
  62       11F-3        0.00000   0.00232   0.00000   0.00000  -0.00511
  63 3   C  1S          0.00254   0.02827   0.03300  -0.00459  -0.00231
  64        2S          0.00449   0.06029   0.07198  -0.00967  -0.00368
  65        3S          0.09805  -0.03225  -0.04016  -0.02500   0.03386
  66        4S         -0.69272  -0.83741  -0.99570   0.26669   0.22420
  67        5S         -1.64758  11.52188   9.26234  -1.21128  -8.27926
  68        6PX         0.03176  -0.06928  -0.00870  -0.10513  -0.02092
  69        6PY        -0.09953  -0.04810   0.06068  -0.09255  -0.06947
  70        6PZ        -0.06296  -0.02335   0.07039   0.01461  -0.02956
  71        7PX         0.07903   0.25425   0.08101  -0.40010  -0.08314
  72        7PY        -0.10697  -0.29124  -0.32000  -0.39712  -0.12400
  73        7PZ        -0.04250   0.10953   0.10266   0.17988   0.00951
  74        8PX        -0.01986   2.08964  -0.44103   1.92934  -1.12958
  75        8PY         1.77006   0.02387  -1.09179   2.02665   4.55909
  76        8PZ         1.66219   0.47008  -1.21588  -0.07712   0.48056
  77        9D 0       -0.00487   0.00377  -0.00255   0.00180  -0.01392
  78        9D+1       -0.00114   0.00512   0.00026  -0.00232  -0.00728
  79        9D-1       -0.00840   0.00021   0.00076   0.00468  -0.00199
  80        9D+2       -0.00383   0.00011  -0.00535   0.00939  -0.00020
  81        9D-2       -0.00179  -0.00435  -0.00747   0.00160  -0.00074
  82       10D 0       -0.00122   0.00958  -0.04040  -0.00699   0.01011
  83       10D+1        0.10258   0.11190  -0.04982   0.03123   0.13393
  84       10D-1       -0.06250   0.02156   0.12102  -0.01080  -0.05368
  85       10D+2        0.12846   0.07312  -0.07699  -0.00467   0.10581
  86       10D-2        0.06984  -0.06280  -0.06072  -0.00690   0.04295
  87       11F 0       -0.00707  -0.00037  -0.00456  -0.01059  -0.00958
  88       11F+1        0.00059  -0.00291  -0.00137   0.00440  -0.00003
  89       11F-1        0.00180   0.00018   0.00432   0.00094   0.00312
  90       11F+2       -0.01173  -0.00496  -0.01092   0.00522  -0.00791
  91       11F-2       -0.00725  -0.00166   0.00780   0.00386  -0.00926
  92       11F+3        0.01578   0.01329   0.00105  -0.00492   0.01785
  93       11F-3        0.00313   0.00308   0.02043  -0.00018   0.00137
  94 4   C  1S         -0.00742  -0.00939   0.00000  -0.00368  -0.00187
  95        2S         -0.01702  -0.01864   0.00000  -0.00764  -0.00239
  96        3S          0.11552  -0.04819   0.00000   0.02555   0.04024
  97        4S         -0.60229   1.08379   0.00000   0.13903  -0.49522
  98        5S         -2.83247 -11.37952   0.00000  -1.89042  11.52553
  99        6PX         0.00000   0.00000   0.01062   0.00000   0.00000
 100        6PY         0.04898   0.17012   0.00000   0.01869   0.08283
 101        6PZ        -0.01010  -0.18816   0.00000  -0.04559  -0.02302
 102        7PX         0.00000   0.00000  -0.13084   0.00000   0.00000
 103        7PY         0.26572  -0.01372   0.00000  -0.05013  -0.14620
 104        7PZ         0.21125  -0.24078   0.00000  -0.13473   0.05754
 105        8PX         0.00000   0.00000   0.50724   0.00000   0.00000
 106        8PY        -2.28617  -1.50092   0.00000  -0.33902  -4.72995
 107        8PZ        -1.59545   7.90820   0.00000   2.35451  -5.39665
 108        9D 0        0.01209   0.00713   0.00000   0.00310   0.01863
 109        9D+1        0.00000   0.00000  -0.00144   0.00000   0.00000
 110        9D-1        0.00806  -0.00325   0.00000  -0.00295   0.00071
 111        9D+2        0.00846   0.00544   0.00000  -0.00413  -0.01347
 112        9D-2        0.00000   0.00000   0.00369   0.00000   0.00000
 113       10D 0       -0.02975  -0.17738   0.00000  -0.08463  -0.13071
 114       10D+1        0.00000   0.00000   0.02250   0.00000   0.00000
 115       10D-1       -0.04374   0.11089   0.00000   0.02196  -0.00746
 116       10D+2       -0.03603  -0.29593   0.00000  -0.00241  -0.06871
 117       10D-2        0.00000   0.00000   0.06992   0.00000   0.00000
 118       11F 0       -0.00370  -0.00676   0.00000  -0.00261  -0.00839
 119       11F+1        0.00000   0.00000   0.00021   0.00000   0.00000
 120       11F-1       -0.00270   0.01044   0.00000  -0.00513  -0.00559
 121       11F+2       -0.00010   0.01263   0.00000   0.00424   0.00164
 122       11F-2        0.00000   0.00000   0.00029   0.00000   0.00000
 123       11F+3        0.00000   0.00000  -0.00022   0.00000   0.00000
 124       11F-3        0.00110   0.01245   0.00000  -0.00278  -0.00177
 125 5   C  1S          0.00254   0.02827  -0.03300  -0.00459  -0.00231
 126        2S          0.00449   0.06029  -0.07198  -0.00967  -0.00368
 127        3S          0.09805  -0.03225   0.04016  -0.02500   0.03386
 128        4S         -0.69272  -0.83741   0.99570   0.26669   0.22420
 129        5S         -1.64758  11.52188  -9.26234  -1.21128  -8.27926
 130        6PX        -0.03176   0.06928  -0.00870   0.10513   0.02092
 131        6PY        -0.09953  -0.04810  -0.06068  -0.09255  -0.06947
 132        6PZ        -0.06296  -0.02335  -0.07039   0.01461  -0.02956
 133        7PX        -0.07903  -0.25425   0.08101   0.40010   0.08314
 134        7PY        -0.10697  -0.29124   0.32000  -0.39712  -0.12400
 135        7PZ        -0.04250   0.10953  -0.10266   0.17988   0.00951
 136        8PX         0.01986  -2.08964  -0.44103  -1.92934   1.12958
 137        8PY         1.77006   0.02387   1.09179   2.02665   4.55909
 138        8PZ         1.66219   0.47008   1.21588  -0.07712   0.48056
 139        9D 0       -0.00487   0.00377   0.00255   0.00180  -0.01392
 140        9D+1        0.00114  -0.00512   0.00026   0.00232   0.00728
 141        9D-1       -0.00840   0.00021  -0.00076   0.00468  -0.00199
 142        9D+2       -0.00383   0.00011   0.00535   0.00939  -0.00020
 143        9D-2        0.00179   0.00435  -0.00747  -0.00160   0.00074
 144       10D 0       -0.00122   0.00958   0.04040  -0.00699   0.01011
 145       10D+1       -0.10258  -0.11190  -0.04982  -0.03123  -0.13393
 146       10D-1       -0.06250   0.02156  -0.12102  -0.01080  -0.05368
 147       10D+2        0.12846   0.07312   0.07699  -0.00467   0.10581
 148       10D-2       -0.06984   0.06280  -0.06072   0.00690  -0.04295
 149       11F 0       -0.00707  -0.00037   0.00456  -0.01059  -0.00958
 150       11F+1       -0.00059   0.00291  -0.00137  -0.00440   0.00003
 151       11F-1        0.00180   0.00018  -0.00432   0.00094   0.00312
 152       11F+2       -0.01173  -0.00496   0.01092   0.00522  -0.00791
 153       11F-2        0.00725   0.00166   0.00780  -0.00386   0.00926
 154       11F+3       -0.01578  -0.01329   0.00105   0.00492  -0.01785
 155       11F-3        0.00313   0.00308  -0.02043  -0.00018   0.00137
 156 6   H  1S          0.03450   0.03054   0.04462  -0.01119   0.00388
 157        2S          0.47281   0.20872   0.56435  -0.05176   0.11710
 158        3S         -0.50278  -1.77865  -2.41923  -1.39990  -1.37717
 159        4PX         0.00019  -0.01390  -0.01234   0.01078   0.00368
 160        4PY        -0.02372  -0.01391  -0.03667  -0.00798  -0.01422
 161        4PZ         0.01551  -0.00214   0.01967  -0.00238   0.01201
 162 7   H  1S          0.00651   0.00992   0.01194  -0.00973   0.01561
 163        2S          0.20994   0.16874   0.01493  -0.13936   0.47622
 164        3S         -0.29742  -1.40633  -1.46926   1.78346  -0.00958
 165        4PX         0.01733   0.02502   0.00282  -0.01635   0.01994
 166        4PY        -0.01445   0.00217   0.01126   0.00737  -0.00736
 167        4PZ        -0.00676  -0.00448   0.00313  -0.00171  -0.01002
 168 8   H  1S          0.03336  -0.00013   0.00000  -0.00819   0.04045
 169        2S          0.54494  -0.10453   0.00000   0.00433   0.62919
 170        3S          1.70595  -2.08443   0.00000  -1.38812   2.22514
 171        4PX         0.00000   0.00000  -0.00006   0.00000   0.00000
 172        4PY        -0.01238   0.00519   0.00000  -0.01589  -0.02024
 173        4PZ        -0.01430   0.00652   0.00000  -0.01117  -0.02856
 174 9   H  1S          0.03450   0.03054  -0.04462  -0.01119   0.00388
 175        2S          0.47281   0.20872  -0.56435  -0.05176   0.11710
 176        3S         -0.50278  -1.77865   2.41923  -1.39990  -1.37717
 177        4PX        -0.00019   0.01390  -0.01234  -0.01078  -0.00368
 178        4PY        -0.02372  -0.01391   0.03667  -0.00798  -0.01422
 179        4PZ         0.01551  -0.00214  -0.01967  -0.00238   0.01201
 180 10  H  1S          0.00651   0.00992  -0.01194  -0.00973   0.01561
 181        2S          0.20994   0.16874  -0.01493  -0.13936   0.47622
 182        3S         -0.29742  -1.40633   1.46926   1.78346  -0.00958
 183        4PX        -0.01733  -0.02502   0.00282   0.01635  -0.01994
 184        4PY        -0.01445   0.00217  -0.01126   0.00737  -0.00736
 185        4PZ        -0.00676  -0.00448  -0.00313  -0.00171  -0.01002
 186 11  C  1S          0.00254  -0.02827   0.03300  -0.00459   0.00231
 187        2S          0.00449  -0.06029   0.07198  -0.00967   0.00368
 188        3S          0.09805   0.03225  -0.04016  -0.02500  -0.03386
 189        4S         -0.69272   0.83741  -0.99570   0.26669  -0.22420
 190        5S         -1.64758 -11.52188   9.26234  -1.21128   8.27926
 191        6PX         0.03176   0.06928  -0.00870  -0.10513   0.02092
 192        6PY         0.09953  -0.04810  -0.06068   0.09255  -0.06947
 193        6PZ        -0.06296   0.02335   0.07039   0.01461   0.02956
 194        7PX         0.07903  -0.25425   0.08101  -0.40010   0.08314
 195        7PY         0.10697  -0.29124   0.32000   0.39712  -0.12400
 196        7PZ        -0.04250  -0.10953   0.10266   0.17988  -0.00951
 197        8PX        -0.01986  -2.08964  -0.44103   1.92934   1.12958
 198        8PY        -1.77006   0.02387   1.09179  -2.02665   4.55909
 199        8PZ         1.66219  -0.47008  -1.21588  -0.07712  -0.48056
 200        9D 0       -0.00487  -0.00377  -0.00255   0.00180   0.01392
 201        9D+1       -0.00114  -0.00512   0.00026  -0.00232   0.00728
 202        9D-1        0.00840   0.00021  -0.00076  -0.00468  -0.00199
 203        9D+2       -0.00383  -0.00011  -0.00535   0.00939   0.00020
 204        9D-2        0.00179  -0.00435   0.00747  -0.00160  -0.00074
 205       10D 0       -0.00122  -0.00958  -0.04040  -0.00699  -0.01011
 206       10D+1        0.10258  -0.11190  -0.04982   0.03123  -0.13393
 207       10D-1        0.06250   0.02156  -0.12102   0.01080  -0.05368
 208       10D+2        0.12846  -0.07312  -0.07699  -0.00467  -0.10581
 209       10D-2       -0.06984  -0.06280   0.06072   0.00690   0.04295
 210       11F 0       -0.00707   0.00037  -0.00456  -0.01059   0.00958
 211       11F+1        0.00059   0.00291  -0.00137   0.00440   0.00003
 212       11F-1       -0.00180   0.00018  -0.00432  -0.00094   0.00312
 213       11F+2       -0.01173   0.00496  -0.01092   0.00522   0.00791
 214       11F-2        0.00725  -0.00166  -0.00780  -0.00386  -0.00926
 215       11F+3        0.01578  -0.01329   0.00105  -0.00492  -0.01785
 216       11F-3       -0.00313   0.00308  -0.02043   0.00018   0.00137
 217 12  C  1S         -0.00742   0.00939   0.00000  -0.00368   0.00187
 218        2S         -0.01702   0.01864   0.00000  -0.00764   0.00239
 219        3S          0.11552   0.04819   0.00000   0.02555  -0.04024
 220        4S         -0.60229  -1.08379   0.00000   0.13903   0.49522
 221        5S         -2.83247  11.37952   0.00000  -1.89042 -11.52553
 222        6PX         0.00000   0.00000   0.01062   0.00000   0.00000
 223        6PY        -0.04898   0.17012   0.00000  -0.01869   0.08283
 224        6PZ        -0.01010   0.18816   0.00000  -0.04559   0.02302
 225        7PX         0.00000   0.00000  -0.13084   0.00000   0.00000
 226        7PY        -0.26572  -0.01372   0.00000   0.05013  -0.14620
 227        7PZ         0.21125   0.24078   0.00000  -0.13473  -0.05754
 228        8PX         0.00000   0.00000   0.50724   0.00000   0.00000
 229        8PY         2.28617  -1.50092   0.00000   0.33902  -4.72995
 230        8PZ        -1.59545  -7.90820   0.00000   2.35451   5.39665
 231        9D 0        0.01209  -0.00713   0.00000   0.00310  -0.01863
 232        9D+1        0.00000   0.00000  -0.00144   0.00000   0.00000
 233        9D-1       -0.00806  -0.00325   0.00000   0.00295   0.00071
 234        9D+2        0.00846  -0.00544   0.00000  -0.00413   0.01347
 235        9D-2        0.00000   0.00000  -0.00369   0.00000   0.00000
 236       10D 0       -0.02975   0.17738   0.00000  -0.08463   0.13071
 237       10D+1        0.00000   0.00000   0.02250   0.00000   0.00000
 238       10D-1        0.04374   0.11089   0.00000  -0.02196  -0.00746
 239       10D+2       -0.03603   0.29593   0.00000  -0.00241   0.06871
 240       10D-2        0.00000   0.00000  -0.06992   0.00000   0.00000
 241       11F 0       -0.00370   0.00676   0.00000  -0.00261   0.00839
 242       11F+1        0.00000   0.00000   0.00021   0.00000   0.00000
 243       11F-1        0.00270   0.01044   0.00000   0.00513  -0.00559
 244       11F+2       -0.00010  -0.01263   0.00000   0.00424  -0.00164
 245       11F-2        0.00000   0.00000  -0.00029   0.00000   0.00000
 246       11F+3        0.00000   0.00000  -0.00022   0.00000   0.00000
 247       11F-3       -0.00110   0.01245   0.00000   0.00278  -0.00177
 248 13  C  1S          0.00254  -0.02827  -0.03300  -0.00459   0.00231
 249        2S          0.00449  -0.06029  -0.07198  -0.00967   0.00368
 250        3S          0.09805   0.03225   0.04016  -0.02500  -0.03386
 251        4S         -0.69272   0.83741   0.99570   0.26669  -0.22420
 252        5S         -1.64758 -11.52188  -9.26234  -1.21128   8.27926
 253        6PX        -0.03176  -0.06928  -0.00870   0.10513  -0.02092
 254        6PY         0.09953  -0.04810   0.06068   0.09255  -0.06947
 255        6PZ        -0.06296   0.02335  -0.07039   0.01461   0.02956
 256        7PX        -0.07903   0.25425   0.08101   0.40010  -0.08314
 257        7PY         0.10697  -0.29124  -0.32000   0.39712  -0.12400
 258        7PZ        -0.04250  -0.10953  -0.10266   0.17988  -0.00951
 259        8PX         0.01986   2.08964  -0.44103  -1.92934  -1.12958
 260        8PY        -1.77006   0.02387  -1.09179  -2.02665   4.55909
 261        8PZ         1.66219  -0.47008   1.21588  -0.07712  -0.48056
 262        9D 0       -0.00487  -0.00377   0.00255   0.00180   0.01392
 263        9D+1        0.00114   0.00512   0.00026   0.00232  -0.00728
 264        9D-1        0.00840   0.00021   0.00076  -0.00468  -0.00199
 265        9D+2       -0.00383  -0.00011   0.00535   0.00939   0.00020
 266        9D-2       -0.00179   0.00435   0.00747   0.00160   0.00074
 267       10D 0       -0.00122  -0.00958   0.04040  -0.00699  -0.01011
 268       10D+1       -0.10258   0.11190  -0.04982  -0.03123   0.13393
 269       10D-1        0.06250   0.02156   0.12102   0.01080  -0.05368
 270       10D+2        0.12846  -0.07312   0.07699  -0.00467  -0.10581
 271       10D-2        0.06984   0.06280   0.06072  -0.00690  -0.04295
 272       11F 0       -0.00707   0.00037   0.00456  -0.01059   0.00958
 273       11F+1       -0.00059  -0.00291  -0.00137  -0.00440  -0.00003
 274       11F-1       -0.00180   0.00018   0.00432  -0.00094   0.00312
 275       11F+2       -0.01173   0.00496   0.01092   0.00522   0.00791
 276       11F-2       -0.00725   0.00166  -0.00780   0.00386   0.00926
 277       11F+3       -0.01578   0.01329   0.00105   0.00492   0.01785
 278       11F-3       -0.00313   0.00308   0.02043   0.00018   0.00137
 279 14  H  1S          0.00651  -0.00992   0.01194  -0.00973  -0.01561
 280        2S          0.20994  -0.16874   0.01493  -0.13936  -0.47622
 281        3S         -0.29742   1.40633  -1.46926   1.78346   0.00958
 282        4PX         0.01733  -0.02502   0.00282  -0.01635  -0.01994
 283        4PY         0.01445   0.00217  -0.01126  -0.00737  -0.00736
 284        4PZ        -0.00676   0.00448   0.00313  -0.00171   0.01002
 285 15  H  1S          0.03450  -0.03054   0.04462  -0.01119  -0.00388
 286        2S          0.47281  -0.20872   0.56435  -0.05176  -0.11710
 287        3S         -0.50278   1.77865  -2.41923  -1.39990   1.37717
 288        4PX         0.00019   0.01390  -0.01234   0.01078  -0.00368
 289        4PY         0.02372  -0.01391   0.03667   0.00798  -0.01422
 290        4PZ         0.01551   0.00214   0.01967  -0.00238  -0.01201
 291 16  H  1S          0.03336   0.00013   0.00000  -0.00819  -0.04045
 292        2S          0.54494   0.10453   0.00000   0.00433  -0.62919
 293        3S          1.70595   2.08443   0.00000  -1.38812  -2.22514
 294        4PX         0.00000   0.00000  -0.00006   0.00000   0.00000
 295        4PY         0.01238   0.00519   0.00000   0.01589  -0.02024
 296        4PZ        -0.01430  -0.00652   0.00000  -0.01117   0.02856
 297 17  H  1S          0.03450  -0.03054  -0.04462  -0.01119  -0.00388
 298        2S          0.47281  -0.20872  -0.56435  -0.05176  -0.11710
 299        3S         -0.50278   1.77865   2.41923  -1.39990   1.37717
 300        4PX        -0.00019  -0.01390  -0.01234  -0.01078   0.00368
 301        4PY         0.02372  -0.01391  -0.03667   0.00798  -0.01422
 302        4PZ         0.01551   0.00214  -0.01967  -0.00238  -0.01201
 303 18  H  1S          0.00651  -0.00992  -0.01194  -0.00973  -0.01561
 304        2S          0.20994  -0.16874  -0.01493  -0.13936  -0.47622
 305        3S         -0.29742   1.40633   1.46926   1.78346   0.00958
 306        4PX        -0.01733   0.02502   0.00282   0.01635   0.01994
 307        4PY         0.01445   0.00217   0.01126  -0.00737  -0.00736
 308        4PZ        -0.00676   0.00448  -0.00313  -0.00171   0.01002
                          76        77        78        79        80
                        (A2)--V   (B2)--V   (B1)--V   (A2)--V   (A2)--V
     Eigenvalues --     0.54623   0.57529   0.57571   0.58084   0.59017
   1 1   C  1S          0.00000   0.00000   0.02600   0.00000   0.00000
   2        2S          0.00000   0.00000   0.05287   0.00000   0.00000
   3        3S          0.00000   0.00000   0.14045   0.00000   0.00000
   4        4S          0.00000   0.00000  -3.14480   0.00000   0.00000
   5        5S          0.00000   0.00000  19.52757   0.00000   0.00000
   6        6PX         0.00000   0.00000  -0.12119   0.00000   0.00000
   7        6PY        -0.13769   0.10337   0.00000  -0.17124  -0.23933
   8        6PZ         0.00000   0.00000  -0.18925   0.00000   0.00000
   9        7PX         0.00000   0.00000   0.80577   0.00000   0.00000
  10        7PY         0.19079   0.09549   0.00000  -0.02281   0.06056
  11        7PZ         0.00000   0.00000  -0.18448   0.00000   0.00000
  12        8PX         0.00000   0.00000  -2.88765   0.00000   0.00000
  13        8PY         3.40062  -0.23392   0.00000   6.71930   4.28841
  14        8PZ         0.00000   0.00000   5.23129   0.00000   0.00000
  15        9D 0        0.00000   0.00000   0.00578   0.00000   0.00000
  16        9D+1        0.00000   0.00000  -0.00080   0.00000   0.00000
  17        9D-1       -0.01098  -0.00670   0.00000  -0.00965   0.00029
  18        9D+2        0.00000   0.00000  -0.00825   0.00000   0.00000
  19        9D-2        0.00602  -0.00929   0.00000   0.00191   0.00744
  20       10D 0        0.00000   0.00000   0.25427   0.00000   0.00000
  21       10D+1        0.00000   0.00000   0.07981   0.00000   0.00000
  22       10D-1        0.36410  -0.12829   0.00000   0.17202   0.31675
  23       10D+2        0.00000   0.00000  -0.40301   0.00000   0.00000
  24       10D-2        0.14274  -0.07152   0.00000  -0.01083  -0.12850
  25       11F 0        0.00000   0.00000  -0.00752   0.00000   0.00000
  26       11F+1        0.00000   0.00000  -0.01213   0.00000   0.00000
  27       11F-1        0.01843  -0.00146   0.00000   0.00060   0.00925
  28       11F+2        0.00000   0.00000  -0.01065   0.00000   0.00000
  29       11F-2        0.01428  -0.01390   0.00000  -0.00436   0.00155
  30       11F+3        0.00000   0.00000   0.01612   0.00000   0.00000
  31       11F-3       -0.00308   0.01108   0.00000   0.00011   0.00391
  32 2   C  1S          0.00000   0.00000  -0.02600   0.00000   0.00000
  33        2S          0.00000   0.00000  -0.05287   0.00000   0.00000
  34        3S          0.00000   0.00000  -0.14045   0.00000   0.00000
  35        4S          0.00000   0.00000   3.14480   0.00000   0.00000
  36        5S          0.00000   0.00000 -19.52757   0.00000   0.00000
  37        6PX         0.00000   0.00000  -0.12119   0.00000   0.00000
  38        6PY         0.13769   0.10337   0.00000   0.17124   0.23933
  39        6PZ         0.00000   0.00000   0.18925   0.00000   0.00000
  40        7PX         0.00000   0.00000   0.80577   0.00000   0.00000
  41        7PY        -0.19079   0.09549   0.00000   0.02281  -0.06056
  42        7PZ         0.00000   0.00000   0.18448   0.00000   0.00000
  43        8PX         0.00000   0.00000  -2.88765   0.00000   0.00000
  44        8PY        -3.40062  -0.23392   0.00000  -6.71930  -4.28841
  45        8PZ         0.00000   0.00000  -5.23129   0.00000   0.00000
  46        9D 0        0.00000   0.00000  -0.00578   0.00000   0.00000
  47        9D+1        0.00000   0.00000  -0.00080   0.00000   0.00000
  48        9D-1        0.01098  -0.00670   0.00000   0.00965  -0.00029
  49        9D+2        0.00000   0.00000   0.00825   0.00000   0.00000
  50        9D-2        0.00602   0.00929   0.00000   0.00191   0.00744
  51       10D 0        0.00000   0.00000  -0.25427   0.00000   0.00000
  52       10D+1        0.00000   0.00000   0.07981   0.00000   0.00000
  53       10D-1       -0.36410  -0.12829   0.00000  -0.17202  -0.31675
  54       10D+2        0.00000   0.00000   0.40301   0.00000   0.00000
  55       10D-2        0.14274   0.07152   0.00000  -0.01083  -0.12850
  56       11F 0        0.00000   0.00000   0.00752   0.00000   0.00000
  57       11F+1        0.00000   0.00000  -0.01213   0.00000   0.00000
  58       11F-1       -0.01843  -0.00146   0.00000  -0.00060  -0.00925
  59       11F+2        0.00000   0.00000   0.01065   0.00000   0.00000
  60       11F-2        0.01428   0.01390   0.00000  -0.00436   0.00155
  61       11F+3        0.00000   0.00000   0.01612   0.00000   0.00000
  62       11F-3        0.00308   0.01108   0.00000  -0.00011  -0.00391
  63 3   C  1S          0.00785  -0.00269   0.00499   0.02548  -0.00552
  64        2S          0.01774   0.00167   0.01577   0.05150  -0.00716
  65        3S         -0.06341  -0.25599  -0.19617   0.11245  -0.21432
  66        4S          0.09547   2.03562   1.27643  -1.92040   1.38394
  67        5S          2.29635  -3.50167   2.48172  10.46140  -1.92457
  68        6PX         0.08727  -0.14251  -0.04110   0.02071  -0.14182
  69        6PY         0.12039   0.06782   0.14848  -0.08762   0.07865
  70        6PZ        -0.03602   0.03052  -0.03932   0.10234   0.10057
  71        7PX         0.48854  -0.22361   0.12757   0.09845  -0.37319
  72        7PY         0.19399  -0.09119   0.21402  -0.49393   0.00471
  73        7PZ        -0.53638   0.14679  -0.21312   0.15053   0.13178
  74        8PX        -2.85527   1.87700   0.50536   2.02254   2.47960
  75        8PY        -3.39625   0.31765  -2.67535   0.70891  -0.11252
  76        8PZ         0.49742  -0.96435   0.33734  -2.99004  -2.73169
  77        9D 0       -0.00031  -0.00444  -0.00246   0.00135   0.00456
  78        9D+1       -0.00480   0.00544  -0.00256  -0.00056   0.00079
  79        9D-1        0.00733  -0.00463   0.00906   0.00254   0.00538
  80        9D+2        0.01244  -0.00507   0.00468  -0.00786  -0.00716
  81        9D-2       -0.00188  -0.00465  -0.00323   0.00069  -0.00401
  82       10D 0       -0.01183  -0.04334  -0.00561   0.00923  -0.06782
  83       10D+1       -0.07448   0.00739   0.06092  -0.07213  -0.14911
  84       10D-1        0.11656   0.05785   0.05283   0.14816   0.08650
  85       10D+2       -0.25028   0.08635  -0.13827   0.01006   0.00876
  86       10D-2       -0.08389  -0.11643  -0.08177  -0.06976  -0.07118
  87       11F 0        0.02246  -0.00780   0.00982   0.00075   0.00274
  88       11F+1       -0.00707   0.00372   0.00340  -0.00499   0.00257
  89       11F-1       -0.00485  -0.00218  -0.00240   0.00203  -0.00267
  90       11F+2        0.00312   0.01753   0.01623  -0.01783   0.02008
  91       11F-2        0.00812   0.00337  -0.00483   0.01132   0.01146
  92       11F+3       -0.00377  -0.00996  -0.00582   0.00681  -0.02098
  93       11F-3       -0.00081  -0.01026  -0.00481   0.01411  -0.01203
  94 4   C  1S          0.00000  -0.01156   0.00000   0.00000   0.00000
  95        2S          0.00000  -0.02527   0.00000   0.00000   0.00000
  96        3S          0.00000   0.07124   0.00000   0.00000   0.00000
  97        4S          0.00000   0.68204   0.00000   0.00000   0.00000
  98        5S          0.00000  -3.88579   0.00000   0.00000   0.00000
  99        6PX        -0.00652   0.00000  -0.12071   0.06816   0.02654
 100        6PY         0.00000  -0.02527   0.00000   0.00000   0.00000
 101        6PZ         0.00000  -0.20978   0.00000   0.00000   0.00000
 102        7PX        -0.08450   0.00000  -0.18314   0.02873   0.01122
 103        7PY         0.00000  -0.21561   0.00000   0.00000   0.00000
 104        7PZ         0.00000  -0.41799   0.00000   0.00000   0.00000
 105        8PX        -0.58224   0.00000   0.89527  -0.77279  -2.37978
 106        8PY         0.00000   3.02009   0.00000   0.00000   0.00000
 107        8PZ         0.00000   4.64337   0.00000   0.00000   0.00000
 108        9D 0        0.00000   0.00753   0.00000   0.00000   0.00000
 109        9D+1       -0.00792   0.00000  -0.00656  -0.00281  -0.00783
 110        9D-1        0.00000   0.01034   0.00000   0.00000   0.00000
 111        9D+2        0.00000  -0.00375   0.00000   0.00000   0.00000
 112        9D-2       -0.00115   0.00000  -0.00301  -0.00644  -0.00037
 113       10D 0        0.00000  -0.13625   0.00000   0.00000   0.00000
 114       10D+1        0.08765   0.00000  -0.17163   0.10469  -0.02142
 115       10D-1        0.00000  -0.01312   0.00000   0.00000   0.00000
 116       10D+2        0.00000  -0.05345   0.00000   0.00000   0.00000
 117       10D-2       -0.12094   0.00000   0.01192   0.05094  -0.05369
 118       11F 0        0.00000  -0.01361   0.00000   0.00000   0.00000
 119       11F+1       -0.00925   0.00000   0.00479  -0.00222   0.00914
 120       11F-1        0.00000  -0.01305   0.00000   0.00000   0.00000
 121       11F+2        0.00000   0.01093   0.00000   0.00000   0.00000
 122       11F-2        0.01268   0.00000  -0.00784   0.00333  -0.00148
 123       11F+3       -0.00190   0.00000   0.01055  -0.00263  -0.00059
 124       11F-3        0.00000  -0.00177   0.00000   0.00000   0.00000
 125 5   C  1S         -0.00785  -0.00269  -0.00499  -0.02548   0.00552
 126        2S         -0.01774   0.00167  -0.01577  -0.05150   0.00716
 127        3S          0.06341  -0.25599   0.19617  -0.11245   0.21432
 128        4S         -0.09547   2.03562  -1.27643   1.92040  -1.38394
 129        5S         -2.29635  -3.50167  -2.48172 -10.46140   1.92457
 130        6PX         0.08727   0.14251  -0.04110   0.02071  -0.14182
 131        6PY        -0.12039   0.06782  -0.14848   0.08762  -0.07865
 132        6PZ         0.03602   0.03052   0.03932  -0.10234  -0.10057
 133        7PX         0.48854   0.22361   0.12757   0.09845  -0.37319
 134        7PY        -0.19399  -0.09119  -0.21402   0.49393  -0.00471
 135        7PZ         0.53638   0.14679   0.21312  -0.15053  -0.13178
 136        8PX        -2.85527  -1.87700   0.50536   2.02254   2.47960
 137        8PY         3.39625   0.31765   2.67535  -0.70891   0.11252
 138        8PZ        -0.49742  -0.96435  -0.33734   2.99004   2.73169
 139        9D 0        0.00031  -0.00444   0.00246  -0.00135  -0.00456
 140        9D+1       -0.00480  -0.00544  -0.00256  -0.00056   0.00079
 141        9D-1       -0.00733  -0.00463  -0.00906  -0.00254  -0.00538
 142        9D+2       -0.01244  -0.00507  -0.00468   0.00786   0.00716
 143        9D-2       -0.00188   0.00465  -0.00323   0.00069  -0.00401
 144       10D 0        0.01183  -0.04334   0.00561  -0.00923   0.06782
 145       10D+1       -0.07448  -0.00739   0.06092  -0.07213  -0.14911
 146       10D-1       -0.11656   0.05785  -0.05283  -0.14816  -0.08650
 147       10D+2        0.25028   0.08635   0.13827  -0.01006  -0.00876
 148       10D-2       -0.08389   0.11643  -0.08177  -0.06976  -0.07118
 149       11F 0       -0.02246  -0.00780  -0.00982  -0.00075  -0.00274
 150       11F+1       -0.00707  -0.00372   0.00340  -0.00499   0.00257
 151       11F-1        0.00485  -0.00218   0.00240  -0.00203   0.00267
 152       11F+2       -0.00312   0.01753  -0.01623   0.01783  -0.02008
 153       11F-2        0.00812  -0.00337  -0.00483   0.01132   0.01146
 154       11F+3       -0.00377   0.00996  -0.00582   0.00681  -0.02098
 155       11F-3        0.00081  -0.01026   0.00481  -0.01411   0.01203
 156 6   H  1S         -0.03688   0.01888  -0.03172   0.05682  -0.00454
 157        2S         -0.32799   0.16520  -0.49405   0.55934  -0.29602
 158        3S          2.58925   0.13979   2.43841  -3.67875   0.52334
 159        4PX         0.02102  -0.01501   0.01121  -0.01210  -0.01255
 160        4PY         0.02678   0.00748   0.03625  -0.03663   0.03007
 161        4PZ        -0.01417   0.00210  -0.00913   0.02402  -0.00172
 162 7   H  1S          0.04967  -0.03281   0.02466   0.00936  -0.04555
 163        2S          0.43839  -0.35798   0.23894   0.25715  -0.58802
 164        3S         -2.98312   3.07948  -0.19690  -0.37857   3.40571
 165        4PX         0.03015  -0.03589   0.00055   0.02354  -0.04217
 166        4PY         0.02294  -0.01183   0.01796  -0.00764  -0.00495
 167        4PZ        -0.01878   0.01022  -0.00339  -0.00295   0.01836
 168 8   H  1S          0.00000   0.04476   0.00000   0.00000   0.00000
 169        2S          0.00000   0.31422   0.00000   0.00000   0.00000
 170        3S          0.00000  -2.91491   0.00000   0.00000   0.00000
 171        4PX        -0.01473   0.00000  -0.00063  -0.00924   0.00538
 172        4PY         0.00000  -0.00367   0.00000   0.00000   0.00000
 173        4PZ         0.00000  -0.01541   0.00000   0.00000   0.00000
 174 9   H  1S          0.03688   0.01888   0.03172  -0.05682   0.00454
 175        2S          0.32799   0.16520   0.49405  -0.55934   0.29602
 176        3S         -2.58925   0.13979  -2.43841   3.67875  -0.52334
 177        4PX         0.02102   0.01501   0.01121  -0.01210  -0.01255
 178        4PY        -0.02678   0.00748  -0.03625   0.03663  -0.03007
 179        4PZ         0.01417   0.00210   0.00913  -0.02402   0.00172
 180 10  H  1S         -0.04967  -0.03281  -0.02466  -0.00936   0.04555
 181        2S         -0.43839  -0.35798  -0.23894  -0.25715   0.58802
 182        3S          2.98312   3.07948   0.19690   0.37857  -3.40571
 183        4PX         0.03015   0.03589   0.00055   0.02354  -0.04217
 184        4PY        -0.02294  -0.01183  -0.01796   0.00764   0.00495
 185        4PZ         0.01878   0.01022   0.00339   0.00295  -0.01836
 186 11  C  1S         -0.00785   0.00269   0.00499  -0.02548   0.00552
 187        2S         -0.01774  -0.00167   0.01577  -0.05150   0.00716
 188        3S          0.06341   0.25599  -0.19617  -0.11245   0.21432
 189        4S         -0.09547  -2.03562   1.27643   1.92040  -1.38394
 190        5S         -2.29635   3.50167   2.48172 -10.46140   1.92457
 191        6PX        -0.08727   0.14251  -0.04110  -0.02071   0.14182
 192        6PY         0.12039   0.06782  -0.14848  -0.08762   0.07865
 193        6PZ         0.03602  -0.03052  -0.03932  -0.10234  -0.10057
 194        7PX        -0.48854   0.22361   0.12757  -0.09845   0.37319
 195        7PY         0.19399  -0.09119  -0.21402  -0.49393   0.00471
 196        7PZ         0.53638  -0.14679  -0.21312  -0.15053  -0.13178
 197        8PX         2.85527  -1.87700   0.50536  -2.02254  -2.47960
 198        8PY        -3.39625   0.31765   2.67535   0.70891  -0.11252
 199        8PZ        -0.49742   0.96435   0.33734   2.99004   2.73169
 200        9D 0        0.00031   0.00444  -0.00246  -0.00135  -0.00456
 201        9D+1        0.00480  -0.00544  -0.00256   0.00056  -0.00079
 202        9D-1        0.00733  -0.00463  -0.00906   0.00254   0.00538
 203        9D+2       -0.01244   0.00507   0.00468   0.00786   0.00716
 204        9D-2       -0.00188  -0.00465   0.00323   0.00069  -0.00401
 205       10D 0        0.01183   0.04334  -0.00561  -0.00923   0.06782
 206       10D+1        0.07448  -0.00739   0.06092   0.07213   0.14911
 207       10D-1        0.11656   0.05785  -0.05283   0.14816   0.08650
 208       10D+2        0.25028  -0.08635  -0.13827  -0.01006  -0.00876
 209       10D-2       -0.08389  -0.11643   0.08177  -0.06976  -0.07118
 210       11F 0       -0.02246   0.00780   0.00982  -0.00075  -0.00274
 211       11F+1        0.00707  -0.00372   0.00340   0.00499  -0.00257
 212       11F-1       -0.00485  -0.00218   0.00240   0.00203  -0.00267
 213       11F+2       -0.00312  -0.01753   0.01623   0.01783  -0.02008
 214       11F-2        0.00812   0.00337   0.00483   0.01132   0.01146
 215       11F+3        0.00377   0.00996  -0.00582  -0.00681   0.02098
 216       11F-3       -0.00081  -0.01026   0.00481   0.01411  -0.01203
 217 12  C  1S          0.00000   0.01156   0.00000   0.00000   0.00000
 218        2S          0.00000   0.02527   0.00000   0.00000   0.00000
 219        3S          0.00000  -0.07124   0.00000   0.00000   0.00000
 220        4S          0.00000  -0.68204   0.00000   0.00000   0.00000
 221        5S          0.00000   3.88579   0.00000   0.00000   0.00000
 222        6PX         0.00652   0.00000  -0.12071  -0.06816  -0.02654
 223        6PY         0.00000  -0.02527   0.00000   0.00000   0.00000
 224        6PZ         0.00000   0.20978   0.00000   0.00000   0.00000
 225        7PX         0.08450   0.00000  -0.18314  -0.02873  -0.01122
 226        7PY         0.00000  -0.21561   0.00000   0.00000   0.00000
 227        7PZ         0.00000   0.41799   0.00000   0.00000   0.00000
 228        8PX         0.58224   0.00000   0.89527   0.77279   2.37978
 229        8PY         0.00000   3.02009   0.00000   0.00000   0.00000
 230        8PZ         0.00000  -4.64337   0.00000   0.00000   0.00000
 231        9D 0        0.00000  -0.00753   0.00000   0.00000   0.00000
 232        9D+1        0.00792   0.00000  -0.00656   0.00281   0.00783
 233        9D-1        0.00000   0.01034   0.00000   0.00000   0.00000
 234        9D+2        0.00000   0.00375   0.00000   0.00000   0.00000
 235        9D-2       -0.00115   0.00000   0.00301  -0.00644  -0.00037
 236       10D 0        0.00000   0.13625   0.00000   0.00000   0.00000
 237       10D+1       -0.08765   0.00000  -0.17163  -0.10469   0.02142
 238       10D-1        0.00000  -0.01312   0.00000   0.00000   0.00000
 239       10D+2        0.00000   0.05345   0.00000   0.00000   0.00000
 240       10D-2       -0.12094   0.00000  -0.01192   0.05094  -0.05369
 241       11F 0        0.00000   0.01361   0.00000   0.00000   0.00000
 242       11F+1        0.00925   0.00000   0.00479   0.00222  -0.00914
 243       11F-1        0.00000  -0.01305   0.00000   0.00000   0.00000
 244       11F+2        0.00000  -0.01093   0.00000   0.00000   0.00000
 245       11F-2        0.01268   0.00000   0.00784   0.00333  -0.00148
 246       11F+3        0.00190   0.00000   0.01055   0.00263   0.00059
 247       11F-3        0.00000  -0.00177   0.00000   0.00000   0.00000
 248 13  C  1S          0.00785   0.00269  -0.00499   0.02548  -0.00552
 249        2S          0.01774  -0.00167  -0.01577   0.05150  -0.00716
 250        3S         -0.06341   0.25599   0.19617   0.11245  -0.21432
 251        4S          0.09547  -2.03562  -1.27643  -1.92040   1.38394
 252        5S          2.29635   3.50167  -2.48172  10.46140  -1.92457
 253        6PX        -0.08727  -0.14251  -0.04110  -0.02071   0.14182
 254        6PY        -0.12039   0.06782   0.14848   0.08762  -0.07865
 255        6PZ        -0.03602  -0.03052   0.03932   0.10234   0.10057
 256        7PX        -0.48854  -0.22361   0.12757  -0.09845   0.37319
 257        7PY        -0.19399  -0.09119   0.21402   0.49393  -0.00471
 258        7PZ        -0.53638  -0.14679   0.21312   0.15053   0.13178
 259        8PX         2.85527   1.87700   0.50536  -2.02254  -2.47960
 260        8PY         3.39625   0.31765  -2.67535  -0.70891   0.11252
 261        8PZ         0.49742   0.96435  -0.33734  -2.99004  -2.73169
 262        9D 0       -0.00031   0.00444   0.00246   0.00135   0.00456
 263        9D+1        0.00480   0.00544  -0.00256   0.00056  -0.00079
 264        9D-1       -0.00733  -0.00463   0.00906  -0.00254  -0.00538
 265        9D+2        0.01244   0.00507  -0.00468  -0.00786  -0.00716
 266        9D-2       -0.00188   0.00465   0.00323   0.00069  -0.00401
 267       10D 0       -0.01183   0.04334   0.00561   0.00923  -0.06782
 268       10D+1        0.07448   0.00739   0.06092   0.07213   0.14911
 269       10D-1       -0.11656   0.05785   0.05283  -0.14816  -0.08650
 270       10D+2       -0.25028  -0.08635   0.13827   0.01006   0.00876
 271       10D-2       -0.08389   0.11643   0.08177  -0.06976  -0.07118
 272       11F 0        0.02246   0.00780  -0.00982   0.00075   0.00274
 273       11F+1        0.00707   0.00372   0.00340   0.00499  -0.00257
 274       11F-1        0.00485  -0.00218  -0.00240  -0.00203   0.00267
 275       11F+2        0.00312  -0.01753  -0.01623  -0.01783   0.02008
 276       11F-2        0.00812  -0.00337   0.00483   0.01132   0.01146
 277       11F+3        0.00377  -0.00996  -0.00582  -0.00681   0.02098
 278       11F-3        0.00081  -0.01026  -0.00481  -0.01411   0.01203
 279 14  H  1S         -0.04967   0.03281   0.02466  -0.00936   0.04555
 280        2S         -0.43839   0.35798   0.23894  -0.25715   0.58802
 281        3S          2.98312  -3.07948  -0.19690   0.37857  -3.40571
 282        4PX        -0.03015   0.03589   0.00055  -0.02354   0.04217
 283        4PY         0.02294  -0.01183  -0.01796  -0.00764  -0.00495
 284        4PZ         0.01878  -0.01022  -0.00339   0.00295  -0.01836
 285 15  H  1S          0.03688  -0.01888  -0.03172  -0.05682   0.00454
 286        2S          0.32799  -0.16520  -0.49405  -0.55934   0.29602
 287        3S         -2.58925  -0.13979   2.43841   3.67875  -0.52334
 288        4PX        -0.02102   0.01501   0.01121   0.01210   0.01255
 289        4PY         0.02678   0.00748  -0.03625  -0.03663   0.03007
 290        4PZ         0.01417  -0.00210  -0.00913  -0.02402   0.00172
 291 16  H  1S          0.00000  -0.04476   0.00000   0.00000   0.00000
 292        2S          0.00000  -0.31422   0.00000   0.00000   0.00000
 293        3S          0.00000   2.91491   0.00000   0.00000   0.00000
 294        4PX         0.01473   0.00000  -0.00063   0.00924  -0.00538
 295        4PY         0.00000  -0.00367   0.00000   0.00000   0.00000
 296        4PZ         0.00000   0.01541   0.00000   0.00000   0.00000
 297 17  H  1S         -0.03688  -0.01888   0.03172   0.05682  -0.00454
 298        2S         -0.32799  -0.16520   0.49405   0.55934  -0.29602
 299        3S          2.58925  -0.13979  -2.43841  -3.67875   0.52334
 300        4PX        -0.02102  -0.01501   0.01121   0.01210   0.01255
 301        4PY        -0.02678   0.00748   0.03625   0.03663  -0.03007
 302        4PZ        -0.01417  -0.00210   0.00913   0.02402  -0.00172
 303 18  H  1S          0.04967   0.03281  -0.02466   0.00936  -0.04555
 304        2S          0.43839   0.35798  -0.23894   0.25715  -0.58802
 305        3S         -2.98312  -3.07948   0.19690  -0.37857   3.40571
 306        4PX        -0.03015  -0.03589   0.00055  -0.02354   0.04217
 307        4PY        -0.02294  -0.01183   0.01796   0.00764   0.00495
 308        4PZ        -0.01878  -0.01022   0.00339  -0.00295   0.01836
                          81        82        83        84        85
                        (B1)--V   (A1)--V   (B1)--V   (A1)--V   (B1)--V
     Eigenvalues --     0.60272   0.62154   0.63195   0.68456   0.69858
   1 1   C  1S          0.00356  -0.00883   0.04136   0.01526   0.00728
   2        2S          0.00465  -0.01626   0.08938   0.01972   0.00593
   3        3S          0.15525  -0.03093  -0.20229   0.38664   0.40006
   4        4S         -1.64101   0.96875  -0.32639  -4.66107  -4.22706
   5        5S         30.65411  -4.17884  25.78435  13.04739  37.53452
   6        6PX         0.00451   0.01374   0.28988  -0.04481   0.02829
   7        6PY         0.00000   0.00000   0.00000   0.00000   0.00000
   8        6PZ        -0.03330  -0.00548   0.03102   0.11285   0.11262
   9        7PX         0.19948   0.04062  -0.90327  -0.08555  -0.11989
  10        7PY         0.00000   0.00000   0.00000   0.00000   0.00000
  11        7PZ         0.01215  -0.11370   0.11127  -0.11663  -0.25791
  12        8PX        -4.72390  -0.86754 -10.65553  -1.47584  -4.17779
  13        8PY         0.00000   0.00000   0.00000   0.00000   0.00000
  14        8PZ         4.55582  -1.49100   1.18563   4.60857   9.00972
  15        9D 0        0.02266   0.01386  -0.01319  -0.00299   0.00261
  16        9D+1       -0.00285   0.01199   0.01246   0.01534  -0.01515
  17        9D-1        0.00000   0.00000   0.00000   0.00000   0.00000
  18        9D+2        0.01505   0.00298   0.02469   0.00699  -0.00043
  19        9D-2        0.00000   0.00000   0.00000   0.00000   0.00000
  20       10D 0        0.01250  -0.04762  -0.37623   0.07894   0.03884
  21       10D+1       -0.03373   0.03464  -0.18136  -0.07597   0.09961
  22       10D-1        0.00000   0.00000   0.00000   0.00000   0.00000
  23       10D+2       -0.18698   0.06561   0.62266   0.19810   0.08793
  24       10D-2        0.00000   0.00000   0.00000   0.00000   0.00000
  25       11F 0        0.00169  -0.00689  -0.01148   0.01074   0.01059
  26       11F+1       -0.00643  -0.00557   0.02607  -0.00421  -0.00071
  27       11F-1        0.00000   0.00000   0.00000   0.00000   0.00000
  28       11F+2       -0.00093  -0.00162   0.01949   0.00805   0.00060
  29       11F-2        0.00000   0.00000   0.00000   0.00000   0.00000
  30       11F+3        0.01803   0.00002  -0.02636   0.00762   0.01532
  31       11F-3        0.00000   0.00000   0.00000   0.00000   0.00000
  32 2   C  1S         -0.00356  -0.00883  -0.04136   0.01526  -0.00728
  33        2S         -0.00465  -0.01626  -0.08938   0.01972  -0.00593
  34        3S         -0.15525  -0.03093   0.20229   0.38664  -0.40006
  35        4S          1.64101   0.96875   0.32639  -4.66107   4.22706
  36        5S        -30.65411  -4.17884 -25.78435  13.04739 -37.53452
  37        6PX         0.00451  -0.01374   0.28988   0.04481   0.02829
  38        6PY         0.00000   0.00000   0.00000   0.00000   0.00000
  39        6PZ         0.03330  -0.00548  -0.03102   0.11285  -0.11262
  40        7PX         0.19948  -0.04062  -0.90327   0.08555  -0.11989
  41        7PY         0.00000   0.00000   0.00000   0.00000   0.00000
  42        7PZ        -0.01215  -0.11370  -0.11127  -0.11663   0.25791
  43        8PX        -4.72390   0.86754 -10.65553   1.47584  -4.17779
  44        8PY         0.00000   0.00000   0.00000   0.00000   0.00000
  45        8PZ        -4.55582  -1.49100  -1.18563   4.60857  -9.00972
  46        9D 0       -0.02266   0.01386   0.01319  -0.00299  -0.00261
  47        9D+1       -0.00285  -0.01199   0.01246  -0.01534  -0.01515
  48        9D-1        0.00000   0.00000   0.00000   0.00000   0.00000
  49        9D+2       -0.01505   0.00298  -0.02469   0.00699   0.00043
  50        9D-2        0.00000   0.00000   0.00000   0.00000   0.00000
  51       10D 0       -0.01250  -0.04762   0.37623   0.07894  -0.03884
  52       10D+1       -0.03373  -0.03464  -0.18136   0.07597   0.09961
  53       10D-1        0.00000   0.00000   0.00000   0.00000   0.00000
  54       10D+2        0.18698   0.06561  -0.62266   0.19810  -0.08793
  55       10D-2        0.00000   0.00000   0.00000   0.00000   0.00000
  56       11F 0       -0.00169  -0.00689   0.01148   0.01074  -0.01059
  57       11F+1       -0.00643   0.00557   0.02607   0.00421  -0.00071
  58       11F-1        0.00000   0.00000   0.00000   0.00000   0.00000
  59       11F+2        0.00093  -0.00162  -0.01949   0.00805  -0.00060
  60       11F-2        0.00000   0.00000   0.00000   0.00000   0.00000
  61       11F+3        0.01803  -0.00002  -0.02636  -0.00762   0.01532
  62       11F-3        0.00000   0.00000   0.00000   0.00000   0.00000
  63 3   C  1S          0.00745   0.00614   0.00315   0.00086  -0.01072
  64        2S          0.00917   0.01754   0.00964   0.00257  -0.02574
  65        3S          0.17606  -0.10241  -0.06251  -0.04519   0.00436
  66        4S         -1.90586   0.42056   0.22638   0.17297   0.45279
  67        5S         14.71811  -1.93381   1.30483  -2.66310  13.31332
  68        6PX         0.00561  -0.00450  -0.08421   0.01685  -0.04310
  69        6PY        -0.05347  -0.03321  -0.02060   0.05488   0.03243
  70        6PZ         0.00742  -0.04218  -0.01068   0.05455  -0.04884
  71        7PX        -0.08993   0.14832  -0.17064   0.10287  -0.30832
  72        7PY        -0.10615  -0.25568   0.01009   0.03075   0.16967
  73        7PZ        -0.08738  -0.06538   0.03719   0.08259  -0.03634
  74        8PX         5.54304  -1.04442   2.79236  -0.93494   0.49778
  75        8PY        -1.24553   0.08764   0.08869   0.19665  -3.63576
  76        8PZ        -1.98408  -1.43424  -0.25995   1.31674   0.30629
  77        9D 0        0.01496  -0.00036  -0.00293   0.00020   0.00168
  78        9D+1        0.00241   0.00260  -0.00612  -0.00180   0.00309
  79        9D-1        0.00750   0.00002   0.00053   0.00086   0.00322
  80        9D+2       -0.00101   0.00342   0.00417  -0.00521  -0.00551
[truncated: 8,958,156 more chars]
