# Supplementary material for: Hyperpyramidalized alkenes with bond orders near 1.5 as synthetic building blocks
Source: Nat Chem. 2026 Jan 21;18(5):913–22. doi: 10.1038/s41557-025-02055-9 (PMC12859755; doi:10.1038/s41557-025-02055-9)
Supplement: Supplementary file 2 — Output files for reported computations. [file 41557_2025_2055_MOESM2_ESM.zip › Computation data/TS-3/quad-an-adduct-TS3-MBO.out]

 Entering Gaussian System, Link 0=/u/local/apps/gaussian/16_sse4/g16
 Initial command:
 /u/local/apps/gaussian/16_sse4/l1.exe "/work/9115659.1.pod_smp.q/Gau-22885.inp" -scrdir="/work/9115659.1.pod_smp.q/"
 Entering Link 1 = /u/local/apps/gaussian/16_sse4/l1.exe PID=     22894.
  
 Copyright (c) 1988,1990,1992,1993,1995,1998,2003,2009,2016,
            Gaussian, Inc.  All Rights Reserved.
  
 This is part of the Gaussian(R) 16 program.  It is based on
 the Gaussian(R) 09 system (copyright 2009, Gaussian, Inc.),
 the Gaussian(R) 03 system (copyright 2003, Gaussian, Inc.),
 the Gaussian(R) 98 system (copyright 1998, Gaussian, Inc.),
 the Gaussian(R) 94 system (copyright 1995, Gaussian, Inc.),
 the Gaussian 92(TM) system (copyright 1992, Gaussian, Inc.),
 the Gaussian 90(TM) system (copyright 1990, Gaussian, Inc.),
 the Gaussian 88(TM) system (copyright 1988, Gaussian, Inc.),
 the Gaussian 86(TM) system (copyright 1986, Carnegie Mellon
 University), and the Gaussian 82(TM) system (copyright 1983,
 Carnegie Mellon University). Gaussian is a federally registered
 trademark of Gaussian, Inc.
  
 This software contains proprietary and confidential information,
 including trade secrets, belonging to Gaussian, Inc.
  
 This software is provided under written license and may be
 used, copied, transmitted, or stored only in accord with that
 written license.
  
 The following legend is applicable only to US Government
 contracts under FAR:
  
                    RESTRICTED RIGHTS LEGEND
  
 Use, reproduction and disclosure by the US Government is
 subject to restrictions as set forth in subparagraphs (a)
 and (c) of the Commercial Computer Software - Restricted
 Rights clause in FAR 52.227-19.
  
 Gaussian, Inc.
 340 Quinnipiac St., Bldg. 40, Wallingford CT 06492
  
  
 ---------------------------------------------------------------
 Warning -- This program may not be used in any manner that
 competes with the business of Gaussian, Inc. or will provide
 assistance to any competitor of Gaussian, Inc.  The licensee
 of this program is prohibited from giving any competitor of
 Gaussian, Inc. access to this program.  By using this program,
 the user acknowledges that Gaussian, Inc. is engaged in the
 business of creating and licensing software in the field of
 computational chemistry and represents and warrants to the
 licensee that it is not a competitor of Gaussian, Inc. and that
 it will not use this program in any manner prohibited above.
 ---------------------------------------------------------------
  

 Cite this work as:
 Gaussian 16, Revision A.03,
 M. J. Frisch, G. W. Trucks, H. B. Schlegel, G. E. Scuseria, 
 M. A. Robb, J. R. Cheeseman, G. Scalmani, V. Barone, 
 G. A. Petersson, H. Nakatsuji, X. Li, M. Caricato, A. V. Marenich, 
 J. Bloino, B. G. Janesko, R. Gomperts, B. Mennucci, H. P. Hratchian, 
 J. V. Ortiz, A. F. Izmaylov, J. L. Sonnenberg, D. Williams-Young, 
 F. Ding, F. Lipparini, F. Egidi, J. Goings, B. Peng, A. Petrone, 
 T. Henderson, D. Ranasinghe, V. G. Zakrzewski, J. Gao, N. Rega, 
 G. Zheng, W. Liang, M. Hada, M. Ehara, K. Toyota, R. Fukuda, 
 J. Hasegawa, M. Ishida, T. Nakajima, Y. Honda, O. Kitao, H. Nakai, 
 T. Vreven, K. Throssell, J. A. Montgomery, Jr., J. E. Peralta, 
 F. Ogliaro, M. J. Bearpark, J. J. Heyd, E. N. Brothers, K. N. Kudin, 
 V. N. Staroverov, T. A. Keith, R. Kobayashi, J. Normand, 
 K. Raghavachari, A. P. Rendell, J. C. Burant, S. S. Iyengar, 
 J. Tomasi, M. Cossi, J. M. Millam, M. Klene, C. Adamo, R. Cammi, 
 J. W. Ochterski, R. L. Martin, K. Morokuma, O. Farkas, 
 J. B. Foresman, and D. J. Fox, Gaussian, Inc., Wallingford CT, 2016.
 
 ******************************************
 Gaussian 16:  ES64L-G16RevA.03 25-Dec-2016
                22-May-2025 
 ******************************************
 %nproc=16
 Will use up to   16 processors via shared memory.
 %mem=32GB
 %chk=quad-an-adduct-TS3-MBO.chk
 ----------------------------------------------------------------------
 # wb97xd scrf=(smd,solvent=thf) geom=connectivity def2tzvp pop=nboread
 ----------------------------------------------------------------------
 1/38=1,57=2,172=1/1;
 2/12=2,17=6,18=5,40=1/2;
 3/5=44,7=101,11=2,25=1,30=1,70=32201,72=20,74=-58/1,2,3;
 4//1;
 5/5=2,38=5,53=20/2;
 6/7=2,8=2,9=2,10=2,28=1,40=2/1,7;
 99/5=1,9=1/99;
 -------------
 Molecule Name
 -------------
 Symbolic Z-matrix:
 Charge =  0 Multiplicity = 1
 C                    -0.15695  -1.05006   1.38258 
 C                     1.04647  -1.32223   0.70952 
 C                     1.04639  -1.32324  -0.70895 
 C                     2.27086  -1.52106  -1.39733 
 C                     3.42894  -1.72229  -0.70751 
 C                     3.42901  -1.72127   0.70838 
 C                     2.271    -1.51906   1.39804 
 C                     0.1118    1.38232   0.68772 
 C                    -0.97562   2.1636   -0.00041 
 H                    -2.00077   1.81736  -0.00035 
 C                     0.1116    1.38241  -0.68938 
 C                    -0.1571   -1.05211  -1.38227 
 H                    -0.15343  -1.01198  -2.4657 
 C                    -1.39058  -1.07685  -0.70874 
 C                    -1.39051  -1.07587   0.70921 
 C                    -2.63048  -1.0287    1.39771 
 C                    -3.80588  -1.00521   0.70833 
 C                    -3.80595  -1.0062   -0.70773 
 C                    -2.63062  -1.03064  -1.39719 
 C                     1.40096   2.21502  -0.74858 
 H                     2.19402   2.20365  -1.4828 
 C                     0.94264   3.45804  -0.00045 
 H                     1.58824   4.32837  -0.00039 
 C                    -0.57087   3.62669  -0.00022 
 C                     1.40115   2.21478   0.74714 
 H                     2.19435   2.2031    1.4812 
 H                     2.26795  -1.50985  -2.48123 
 H                     4.35865  -1.88102  -1.24 
 H                     4.35878  -1.87923   1.241 
 H                     2.26822  -1.50629   2.48193 
 H                    -2.62517  -1.01539   2.48152 
 H                    -4.74832  -0.98026   1.24141 
 H                    -4.74844  -0.98199  -1.24075 
 H                    -2.62541  -1.01885  -2.48102 
 H                    -0.92669   4.15641  -0.88706 
 H                    -0.92644   4.15611   0.88691 
 H                    -0.15318  -1.00847   2.46595 
 
                          Input orientation:                          
 ---------------------------------------------------------------------
 Center     Atomic      Atomic             Coordinates (Angstroms)
 Number     Number       Type             X           Y           Z
 ---------------------------------------------------------------------
      1          6           0       -0.156949   -1.050058    1.382584
      2          6           0        1.046467   -1.322234    0.709517
      3          6           0        1.046389   -1.323239   -0.708948
      4          6           0        2.270855   -1.521059   -1.397328
      5          6           0        3.428939   -1.722290   -0.707509
      6          6           0        3.429013   -1.721270    0.708383
      7          6           0        2.271002   -1.519057    1.398044
      8          6           0        0.111802    1.382316    0.687720
      9          6           0       -0.975617    2.163602   -0.000406
     10          1           0       -2.000774    1.817361   -0.000352
     11          6           0        0.111601    1.382406   -0.689375
     12          6           0       -0.157096   -1.052113   -1.382272
     13          1           0       -0.153427   -1.011976   -2.465698
     14          6           0       -1.390575   -1.076854   -0.708742
     15          6           0       -1.390510   -1.075872    0.709213
     16          6           0       -2.630477   -1.028696    1.397714
     17          6           0       -3.805880   -1.005210    0.708329
     18          6           0       -3.805950   -1.006198   -0.707728
     19          6           0       -2.630617   -1.030642   -1.397190
     20          6           0        1.400962    2.215016   -0.748575
     21          1           0        2.194021    2.203645   -1.482799
     22          6           0        0.942639    3.458039   -0.000452
     23          1           0        1.588237    4.328367   -0.000391
     24          6           0       -0.570873    3.626686   -0.000218
     25          6           0        1.401150    2.214782    0.747136
     26          1           0        2.194350    2.203096    1.481198
     27          1           0        2.267953   -1.509846   -2.481227
     28          1           0        4.358651   -1.881015   -1.240000
     29          1           0        4.358783   -1.879231    1.241000
     30          1           0        2.268222   -1.506294    2.481926
     31          1           0       -2.625171   -1.015388    2.481524
     32          1           0       -4.748321   -0.980263    1.241414
     33          1           0       -4.748444   -0.981989   -1.240753
     34          1           0       -2.625412   -1.018845   -2.481018
     35          1           0       -0.926692    4.156413   -0.887058
     36          1           0       -0.926438    4.156112    0.886905
     37          1           0       -0.153178   -1.008467    2.465954
 ---------------------------------------------------------------------
                    Distance matrix (angstroms):
                    1          2          3          4          5
     1  C    0.000000
     2  C    1.405457   0.000000
     3  C    2.428406   1.418465   0.000000
     4  C    3.720751   2.444883   1.418562   0.000000
     5  C    4.204638   2.800746   2.415738   1.362902   0.000000
     6  C    3.710013   2.415731   2.800742   2.411521   1.415892
     7  C    2.472882   1.418554   2.444880   2.795373   2.411530
     8  C    2.543916   2.861584   3.184990   4.175946   4.752751
     9  C    3.593117   4.091927   4.092505   5.105654   5.916102
    10  H    3.678899   4.432454   4.432909   5.598518   6.520045
    11  C    3.206558   3.185271   2.862643   3.686961   4.543589
    12  C    2.764857   2.428397   1.405436   2.472869   3.709999
    13  H    3.848472   3.408518   2.150026   2.697726   4.053285
    14  C    2.428208   2.830343   2.449388   3.752005   4.862541
    15  C    1.405620   2.449398   2.830344   4.247505   5.064785
    16  C    2.473667   3.752292   4.247838   5.663721   6.452097
    17  C    3.710974   4.862692   5.065010   6.451868   7.406849
    18  C    4.205536   5.065019   4.862685   6.137442   7.270241
    19  C    3.721096   4.247845   3.752288   4.925945   6.137773
    20  C    4.198766   3.842374   3.556198   3.890482   4.429081
    21  H    4.931943   4.307546   3.788775   3.726477   4.187966
    22  C    4.841985   4.833823   4.834599   5.339179   5.789424
    23  H    5.821147   5.720732   5.721565   6.052535   6.363855
    24  C    4.894426   5.254648   5.255435   6.043725   6.716420
    25  C    3.672962   3.554954   3.842347   4.394499   4.661379
    26  H    4.015139   3.786962   4.306924   4.707557   4.660826
    27  H    4.584822   3.421706   2.160559   1.083961   2.130516
    28  H    5.287635   3.883737   3.400619   2.124432   1.083100
    29  H    4.593409   3.400611   3.883733   3.383564   2.164700
    30  H    2.701510   2.160555   3.421705   3.879283   3.400943
    31  H    2.702035   4.088409   4.873832   6.266759   6.879091
    32  H    4.594072   5.829187   6.123741   7.518261   8.438986
    33  H    5.288512   6.123750   5.829182   7.041709   8.228122
    34  H    4.584943   4.873834   4.088399   5.039845   6.347861
    35  H    5.731590   6.038044   5.826779   6.535929   7.318668
    36  H    5.286021   5.825470   6.038384   6.904395   7.487795
    37  H    1.084175   2.150039   3.408525   4.589514   4.838592
                    6          7          8          9         10
     6  C    0.000000
     7  C    1.362906   0.000000
     8  C    4.542748   3.685739   0.000000
     9  C    5.915689   5.104721   1.505458   0.000000
    10  H    6.519724   5.597791   2.263997   1.082049   0.000000
    11  C    4.753078   4.175981   1.377095   1.505652   2.264082
    12  C    4.204615   3.720733   3.206808   3.594489   3.680045
    13  H    4.838571   4.589498   3.968252   4.103408   4.182794
    14  C    5.064775   4.247498   3.202305   3.342826   3.041486
    15  C    4.862545   3.752009   2.880988   3.342138   3.040839
    16  C    6.137773   4.925947   3.719834   3.857988   3.232825
    17  C    7.270242   6.137446   4.587912   4.307443   3.424550
    18  C    7.406847   6.451871   4.795942   4.307983   3.425132
    19  C    6.452094   5.663722   4.205957   3.859174   3.234035
    20  C    4.661552   4.394115   2.101967   2.492093   3.505678
    21  H    4.661699   4.707833   3.117911   3.499385   4.465778
    22  C    5.788760   5.337773   2.339337   2.314146   3.369793
    23  H    6.363091   6.050963   3.366389   3.355526   4.380200
    24  C    6.715790   6.042356   2.444688   1.518036   2.306138
    25  C    4.427893   3.888686   1.535887   2.492079   3.505677
    26  H    4.185963   3.723871   2.374930   3.499343   4.465742
    27  H    3.400937   3.879283   4.801647   5.492671   5.953745
    28  H    2.164704   3.383573   5.692202   6.808079   7.460362
    29  H    1.083100   2.124433   5.383368   6.807453   7.459873
    30  H    2.130518   1.083961   4.026585   5.491138   5.952538
    31  H    6.347869   5.039853   4.056814   4.357405   3.817597
    32  H    8.228123   7.041713   5.432233   5.065501   4.113113
    33  H    8.438985   7.518265   5.738548   5.066303   4.113957
    34  H    6.879080   6.266754   4.826885   4.359269   3.819416
    35  H    7.487640   6.903470   3.354700   2.181706   2.722327
    36  H    7.317475   6.533944   2.968427   2.181705   2.722348
    37  H    4.053299   2.697737   2.991350   4.101385   4.181098
                   11         12         13         14         15
    11  C    0.000000
    12  C    2.545425   0.000000
    13  H    2.993097   1.084175   0.000000
    14  C    2.881817   1.405605   2.149800   0.000000
    15  C    3.202424   2.428206   3.408008   1.417955   0.000000
    16  C    4.205751   3.721086   4.589336   2.444756   1.419076
    17  C    4.795930   4.205525   4.838895   2.801236   2.416404
    18  C    4.588352   3.710964   4.053568   2.416408   2.801237
    19  C    3.720694   2.473659   2.697875   1.419084   2.444759
    20  C    1.535967   3.674677   3.972167   4.316326   4.554932
    21  H    2.374959   4.017190   4.100832   4.920383   5.330010
    22  C    2.339549   4.843585   5.221095   5.148866   5.148161
    23  H    3.366577   5.822830   6.134362   6.212205   6.211463
    24  C    2.444893   4.896166   5.269728   4.826718   4.825883
    25  C    2.102225   4.199418   4.811546   4.555017   4.315461
    26  H    3.118134   4.932053   5.605955   5.329690   4.919229
    27  H    4.028115   2.701497   2.472083   4.088277   4.873561
    28  H    5.384286   4.593396   4.755672   5.829452   6.123768
    29  H    5.692379   5.287612   5.903540   6.123759   5.829456
    30  H    4.801328   4.584809   5.530616   4.873559   4.088287
    31  H    4.826379   4.584939   5.530329   3.421374   2.160818
    32  H    5.738379   5.288501   5.903959   3.884185   3.401069
    33  H    5.432717   4.594064   4.755583   3.401076   3.884186
    34  H    4.057984   2.702024   2.472042   2.160822   3.421375
    35  H    2.968543   5.288313   5.459147   5.256812   5.489992
    36  H    3.354941   5.732945   6.208593   5.490487   5.255530
    37  H    3.967680   3.848475   4.931653   3.408009   2.149808
                   16         17         18         19         20
    16  C    0.000000
    17  C    1.362856   0.000000
    18  C    2.411458   1.416057   0.000000
    19  C    2.794905   2.411452   1.362851   0.000000
    20  C    5.601850   6.293141   6.122893   5.216189   0.000000
    21  H    6.482373   7.148189   6.848611   5.809051   1.080813
    22  C    5.903627   6.555257   6.555818   5.904853   1.521464
    23  H    6.960630   7.618781   7.619394   6.961950   2.249690
    24  C    5.279087   5.694012   5.694726   5.280604   2.537909
    25  C    5.215114   6.122337   6.293269   5.602326   1.495711
    26  H    5.807788   6.847869   7.148046   6.482475   2.366748
    27  H    6.266762   6.878908   6.347539   5.039917   4.198613
    28  H    7.518769   8.439348   8.228568   7.042564   5.076110
    29  H    7.042565   8.228571   8.439348   7.518767   5.428625
    30  H    5.039927   6.347554   6.878921   6.266770   5.003641
    31  H    1.083905   2.130352   3.400831   3.878748   6.089236
    32  H    2.124156   1.083050   2.165154   3.383702   7.209962
    33  H    3.383707   2.165153   1.083050   2.124154   6.948257
    34  H    3.878748   3.400827   2.130349   1.083905   5.447100
    35  H    5.916792   6.121874   5.913953   5.483533   3.034168
    36  H    5.481506   5.912894   6.122409   5.918085   3.443754
    37  H    2.697880   4.053577   4.838905   4.589344   4.810342
                   21         22         23         24         25
    21  H    0.000000
    22  C    2.310155   0.000000
    23  H    2.660630   1.083636   0.000000
    24  C    3.444957   1.522879   2.270267   0.000000
    25  C    2.366723   1.521449   2.249675   2.537890   0.000000
    26  H    2.963997   2.310184   2.660687   3.444947   1.080810
    27  H    3.846081   5.708816   6.379756   6.371680   5.004651
    28  H    4.629149   6.458414   6.911458   7.494801   5.428727
    29  H    5.364248   6.457375   6.910228   7.493814   5.074686
    30  H    5.430304   5.706485   6.377111   6.369379   4.196155
    31  H    7.021584   6.237068   7.243509   5.650490   5.445490
    32  H    8.108928   7.323099   8.359163   6.341664   6.947562
    33  H    7.642295   7.323976   8.360138   6.342784   7.210309
    34  H    5.882841   6.239125   7.245759   5.653004   6.090199
    35  H    3.729217   2.183620   2.672193   1.092567   3.443744
    36  H    4.377772   2.183611   2.672182   1.092568   3.034133
    37  H    5.605324   5.218587   6.131654   5.266984   3.969837
                   26         27         28         29         30
    26  H    0.000000
    27  H    5.430669   0.000000
    28  H    5.363682   2.459559   0.000000
    29  H    4.626863   4.285206   2.481001   0.000000
    30  H    3.842719   4.963154   4.285212   2.459558   0.000000
    31  H    5.881078   6.986848   7.960705   7.145680   4.917955
    32  H    7.641463   7.960315   9.481862   9.151365   7.144750
    33  H    8.109018   7.144735   9.151362   9.481863   7.960329
    34  H    7.022120   4.917937   7.145670   7.960695   6.986850
    35  H    4.377783   6.697285   8.031809   8.300233   7.322826
    36  H    3.729179   7.324720   8.300771   8.030212   6.694235
    37  H    4.098142   5.530629   5.903561   4.755684   2.472097
                   31         32         33         34         35
    31  H    0.000000
    32  H    2.459039   0.000000
    33  H    4.285411   2.482168   0.000000
    34  H    4.962543   4.285409   2.459041   0.000000
    35  H    6.401539   6.746902   6.413584   5.675355   0.000000
    36  H    5.672117   6.412083   6.747943   6.403874   1.773963
    37  H    2.472052   4.755590   5.903969   5.530333   6.206206
                   36         37
    36  H    0.000000
    37  H    5.455658   0.000000
 Stoichiometry    C21H16
 Framework group  C1[X(C21H16)]
 Deg. of freedom   105
 Full point group                 C1      NOp   1
 Largest Abelian subgroup         C1      NOp   1
 Largest concise Abelian subgroup C1      NOp   1
                         Standard orientation:                         
 ---------------------------------------------------------------------
 Center     Atomic      Atomic             Coordinates (Angstroms)
 Number     Number       Type             X           Y           Z
 ---------------------------------------------------------------------
      1          6           0       -0.156949   -1.050058    1.382584
      2          6           0        1.046467   -1.322234    0.709517
      3          6           0        1.046389   -1.323239   -0.708948
      4          6           0        2.270855   -1.521059   -1.397328
      5          6           0        3.428939   -1.722290   -0.707509
      6          6           0        3.429013   -1.721270    0.708383
      7          6           0        2.271002   -1.519057    1.398044
      8          6           0        0.111802    1.382316    0.687720
      9          6           0       -0.975617    2.163602   -0.000406
     10          1           0       -2.000774    1.817361   -0.000352
     11          6           0        0.111601    1.382406   -0.689375
     12          6           0       -0.157096   -1.052113   -1.382272
     13          1           0       -0.153427   -1.011976   -2.465698
     14          6           0       -1.390575   -1.076854   -0.708742
     15          6           0       -1.390510   -1.075872    0.709213
     16          6           0       -2.630477   -1.028696    1.397714
     17          6           0       -3.805880   -1.005210    0.708329
     18          6           0       -3.805950   -1.006198   -0.707728
     19          6           0       -2.630617   -1.030642   -1.397190
     20          6           0        1.400962    2.215016   -0.748575
     21          1           0        2.194021    2.203645   -1.482799
     22          6           0        0.942639    3.458039   -0.000452
     23          1           0        1.588237    4.328367   -0.000391
     24          6           0       -0.570873    3.626686   -0.000218
     25          6           0        1.401150    2.214782    0.747136
     26          1           0        2.194350    2.203096    1.481198
     27          1           0        2.267953   -1.509846   -2.481227
     28          1           0        4.358651   -1.881015   -1.240000
     29          1           0        4.358783   -1.879231    1.241000
     30          1           0        2.268222   -1.506294    2.481926
     31          1           0       -2.625171   -1.015388    2.481524
     32          1           0       -4.748321   -0.980263    1.241414
     33          1           0       -4.748444   -0.981989   -1.240753
     34          1           0       -2.625412   -1.018845   -2.481018
     35          1           0       -0.926692    4.156413   -0.887058
     36          1           0       -0.926438    4.156112    0.886905
     37          1           0       -0.153178   -1.008467    2.465954
 ---------------------------------------------------------------------
 Rotational constants (GHZ):           0.4432775           0.3474916           0.2440701
 Standard basis: def2TZVP (5D, 7F)
 There are   852 symmetry adapted cartesian basis functions of A   symmetry.
 There are   747 symmetry adapted basis functions of A   symmetry.
   747 basis functions,  1199 primitive gaussians,   852 cartesian basis functions
    71 alpha electrons       71 beta electrons
       nuclear repulsion energy      1575.8688419469 Hartrees.
 NAtoms=   37 NActive=   37 NUniq=   37 SFac= 1.00D+00 NAtFMM=   60 NAOKFM=F Big=F
 Integral buffers will be    131072 words long.
 Raffenetti 2 integral format.
 Two-electron integral symmetry is turned on.
 Nuclear repulsion after empirical dispersion term =     1575.8367556749 Hartrees.
 ------------------------------------------------------------------------------
 Polarizable Continuum Model (PCM)
 =================================
 Model                : PCM.
 Atomic radii         : SMD-Coulomb.
 Polarization charges : Total charges.
 Charge compensation  : None.
 Solution method      : On-the-fly selection.
 Cavity type          : VdW (van der Waals Surface) (Alpha=1.000).
 Cavity algorithm     : GePol (No added spheres)
                        Default sphere list used, NSphG=   37.
                        Lebedev-Laikov grids with approx.  5.0 points / Ang**2.
                        Smoothing algorithm: York/Karplus (Gamma=1.0000).
                        Polarization charges: spherical gaussians, with
                                              point-specific exponents (IZeta= 3).
                        Self-potential: point-specific (ISelfS= 7).
                        Self-field    : sphere-specific E.n sum rule (ISelfD= 2).
 Solvent              : TetraHydroFuran, Eps=   7.425700 Eps(inf)=   1.974025
 ------------------------------------------------------------------------------
 ------------------------------------------------------------------------------
 Atomic radii for non-electrostatic terms: SMD-CDS.
 ------------------------------------------------------------------------------
 Nuclear repulsion after PCM non-electrostatic terms =     1575.8252291624 Hartrees.
 One-electron integrals computed using PRISM.
   1 Symmetry operations used in ECPInt.
 ECPInt:  NShTT=   43660 NPrTT=  133896 LenC2=   40206 LenP2D=   89436.
 LDataN:  DoStor=T MaxTD1= 6 Len=  172
 NBasis=   747 RedAO= T EigKep=  2.95D-06  NBF=   747
 NBsUse=   747 1.00D-06 EigRej= -1.00D+00 NBFU=   747
 ExpMin= 9.52D-02 ExpMax= 1.36D+04 ExpMxC= 4.63D+02 IAcc=3 IRadAn=         5 AccDes= 0.00D+00
 Harris functional with IExCor= 4639 and IRadAn=       5 diagonalized for initial guess.
 HarFok:  IExCor= 4639 AccDes= 0.00D+00 IRadAn=         5 IDoV= 1 UseB2=F ITyADJ=14
 ICtDFT=  3500011 ScaDFX=  1.000000  1.000000  1.000000  1.000000
 FoFCou: FMM=F IPFlag=           0 FMFlag=      100000 FMFlg1=           0
         NFxFlg=           0 DoJE=T BraDBF=F KetDBF=T FulRan=T
         wScrn=  0.000000 ICntrl=       500 IOpCl=  0 I1Cent=   200000004 NGrid=           0
         NMat0=    1 NMatS0=      1 NMatT0=    0 NMatD0=    1 NMtDS0=    0 NMtDT0=    0
 Petite list used in FoFCou.
 Requested convergence on RMS density matrix=1.00D-08 within 128 cycles.
 Requested convergence on MAX density matrix=1.00D-06.
 Requested convergence on             energy=1.00D-06.
 No special actions if energy rises.
 Inv3:  Mode=1 IEnd=    21643788.
 Iteration    1 A*A^-1 deviation from unit magnitude is 8.99D-15 for   1016.
 Iteration    1 A*A^-1 deviation from orthogonality  is 4.96D-15 for   2624    923.
 Iteration    1 A^-1*A deviation from unit magnitude is 6.77D-15 for   1016.
 Iteration    1 A^-1*A deviation from orthogonality  is 2.01D-15 for   2154   1238.
 Error on total polarization charges =  0.05429
 SCF Done:  E(RwB97XD) =  -809.668727168     A.U. after   14 cycles
            NFock= 14  Conv=0.48D-08     -V/T= 2.0050
 SMD-CDS (non-electrostatic) energy       (kcal/mol) =      -7.23
 (included in total energy above)

 **********************************************************************

            Population analysis using the SCF density.

 **********************************************************************

 Orbital symmetries:
       Occupied  (A) (A) (A) (A) (A) (A) (A) (A) (A) (A) (A) (A)
                 (A) (A) (A) (A) (A) (A) (A) (A) (A) (A) (A) (A)
                 (A) (A) (A) (A) (A) (A) (A) (A) (A) (A) (A) (A)
                 (A) (A) (A) (A) (A) (A) (A) (A) (A) (A) (A) (A)
                 (A) (A) (A) (A) (A) (A) (A) (A) (A) (A) (A) (A)
                 (A) (A) (A) (A) (A) (A) (A) (A) (A) (A) (A)
       Virtual   (A) (A) (A) (A) (A) (A) (A) (A) (A) (A) (A) (A)
                 (A) (A) (A) (A) (A) (A) (A) (A) (A) (A) (A) (A)
                 (A) (A) (A) (A) (A) (A) (A) (A) (A) (A) (A) (A)
                 (A) (A) (A) (A) (A) (A) (A) (A) (A) (A) (A) (A)
                 (A) (A) (A) (A) (A) (A) (A) (A) (A) (A) (A) (A)
                 (A) (A) (A) (A) (A) (A) (A) (A) (A) (A) (A) (A)
                 (A) (A) (A) (A) (A) (A) (A) (A) (A) (A) (A) (A)
                 (A) (A) (A) (A) (A) (A) (A) (A) (A) (A) (A) (A)
                 (A) (A) (A) (A) (A) (A) (A) (A) (A) (A) (A) (A)
                 (A) (A) (A) (A) (A) (A) (A) (A) (A) (A) (A) (A)
                 (A) (A) (A) (A) (A) (A) (A) (A) (A) (A) (A) (A)
                 (A) (A) (A) (A) (A) (A) (A) (A) (A) (A) (A) (A)
                 (A) (A) (A) (A) (A) (A) (A) (A) (A) (A) (A) (A)
                 (A) (A) (A) (A) (A) (A) (A) (A) (A) (A) (A) (A)
                 (A) (A) (A) (A) (A) (A) (A) (A) (A) (A) (A) (A)
                 (A) (A) (A) (A) (A) (A) (A) (A) (A) (A) (A) (A)
                 (A) (A) (A) (A) (A) (A) (A) (A) (A) (A) (A) (A)
                 (A) (A) (A) (A) (A) (A) (A) (A) (A) (A) (A) (A)
                 (A) (A) (A) (A) (A) (A) (A) (A) (A) (A) (A) (A)
                 (A) (A) (A) (A) (A) (A) (A) (A) (A) (A) (A) (A)
                 (A) (A) (A) (A) (A) (A) (A) (A) (A) (A) (A) (A)
                 (A) (A) (A) (A) (A) (A) (A) (A) (A) (A) (A) (A)
                 (A) (A) (A) (A) (A) (A) (A) (A) (A) (A) (A) (A)
                 (A) (A) (A) (A) (A) (A) (A) (A) (A) (A) (A) (A)
                 (A) (A) (A) (A) (A) (A) (A) (A) (A) (A) (A) (A)
                 (A) (A) (A) (A) (A) (A) (A) (A) (A) (A) (A) (A)
                 (A) (A) (A) (A) (A) (A) (A) (A) (A) (A) (A) (A)
                 (A) (A) (A) (A) (A) (A) (A) (A) (A) (A) (A) (A)
                 (A) (A) (A) (A) (A) (A) (A) (A) (A) (A) (A) (A)
                 (A) (A) (A) (A) (A) (A) (A) (A) (A) (A) (A) (A)
                 (A) (A) (A) (A) (A) (A) (A) (A) (A) (A) (A) (A)
                 (A) (A) (A) (A) (A) (A) (A) (A) (A) (A) (A) (A)
                 (A) (A) (A) (A) (A) (A) (A) (A) (A) (A) (A) (A)
                 (A) (A) (A) (A) (A) (A) (A) (A) (A) (A) (A) (A)
                 (A) (A) (A) (A) (A) (A) (A) (A) (A) (A) (A) (A)
                 (A) (A) (A) (A) (A) (A) (A) (A) (A) (A) (A) (A)
                 (A) (A) (A) (A) (A) (A) (A) (A) (A) (A) (A) (A)
                 (A) (A) (A) (A) (A) (A) (A) (A) (A) (A) (A) (A)
                 (A) (A) (A) (A) (A) (A) (A) (A) (A) (A) (A) (A)
                 (A) (A) (A) (A) (A) (A) (A) (A) (A) (A) (A) (A)
                 (A) (A) (A) (A) (A) (A) (A) (A) (A) (A) (A) (A)
                 (A) (A) (A) (A) (A) (A) (A) (A) (A) (A) (A) (A)
                 (A) (A) (A) (A) (A) (A) (A) (A) (A) (A) (A) (A)
                 (A) (A) (A) (A) (A) (A) (A) (A) (A) (A) (A) (A)
                 (A) (A) (A) (A) (A) (A) (A) (A) (A) (A) (A) (A)
                 (A) (A) (A) (A) (A) (A) (A) (A) (A) (A) (A) (A)
                 (A) (A) (A) (A) (A) (A) (A) (A) (A) (A) (A) (A)
                 (A) (A) (A) (A) (A) (A) (A) (A) (A) (A) (A) (A)
                 (A) (A) (A) (A) (A) (A) (A) (A) (A) (A) (A) (A)
                 (A) (A) (A) (A) (A) (A) (A) (A) (A) (A) (A) (A)
                 (A) (A) (A) (A) (A) (A) (A) (A) (A) (A) (A) (A)
                 (A) (A) (A) (A) (A) (A) (A) (A) (A) (A) (A) (A)
                 (A) (A) (A) (A) (A) (A) (A) (A) (A) (A) (A) (A)
                 (A) (A) (A) (A) (A) (A) (A) (A) (A) (A) (A) (A)
                 (A) (A) (A) (A) (A) (A) (A) (A) (A) (A) (A) (A)
                 (A) (A) (A) (A) (A) (A) (A) (A) (A) (A) (A) (A)
                 (A) (A) (A) (A)
 The electronic state is 1-A.
 Alpha  occ. eigenvalues --  -10.30297 -10.30126 -10.30124 -10.29828 -10.29730
 Alpha  occ. eigenvalues --  -10.29704 -10.29643 -10.29596 -10.29593 -10.29546
 Alpha  occ. eigenvalues --  -10.28650 -10.28647 -10.28606 -10.28602 -10.28556
 Alpha  occ. eigenvalues --  -10.28519 -10.28514 -10.28477 -10.28299 -10.28228
 Alpha  occ. eigenvalues --  -10.27873  -1.06237  -0.99093  -0.95716  -0.90643
 Alpha  occ. eigenvalues --   -0.88870  -0.88630  -0.85209  -0.84105  -0.83522
 Alpha  occ. eigenvalues --   -0.80183  -0.74275  -0.71048  -0.70866  -0.69745
 Alpha  occ. eigenvalues --   -0.68551  -0.66646  -0.64888  -0.63003  -0.61429
 Alpha  occ. eigenvalues --   -0.60136  -0.59558  -0.55034  -0.54963  -0.54843
 Alpha  occ. eigenvalues --   -0.53609  -0.53537  -0.53267  -0.50765  -0.50558
 Alpha  occ. eigenvalues --   -0.49732  -0.49455  -0.49432  -0.49090  -0.47241
 Alpha  occ. eigenvalues --   -0.45996  -0.45802  -0.43701  -0.42609  -0.41485
 Alpha  occ. eigenvalues --   -0.40696  -0.40432  -0.40018  -0.39511  -0.36707
 Alpha  occ. eigenvalues --   -0.35273  -0.33465  -0.33211  -0.31715  -0.28881
 Alpha  occ. eigenvalues --   -0.27172
 Alpha virt. eigenvalues --   -0.00356   0.01625   0.04457   0.06559   0.09114
 Alpha virt. eigenvalues --    0.13206   0.13292   0.13727   0.14047   0.14304
 Alpha virt. eigenvalues --    0.15793   0.15823   0.16579   0.16586   0.16666
 Alpha virt. eigenvalues --    0.17275   0.18459   0.18911   0.19068   0.19180
 Alpha virt. eigenvalues --    0.19815   0.20277   0.21317   0.21329   0.21446
 Alpha virt. eigenvalues --    0.22375   0.22697   0.24125   0.24188   0.24636
 Alpha virt. eigenvalues --    0.24913   0.25446   0.25479   0.26607   0.27326
 Alpha virt. eigenvalues --    0.27894   0.28132   0.29305   0.29596   0.29872
 Alpha virt. eigenvalues --    0.30204   0.30454   0.31482   0.31527   0.32017
 Alpha virt. eigenvalues --    0.33536   0.33753   0.34539   0.34792   0.35801
 Alpha virt. eigenvalues --    0.36110   0.36369   0.36610   0.36776   0.37160
 Alpha virt. eigenvalues --    0.37514   0.37966   0.38197   0.38813   0.38985
 Alpha virt. eigenvalues --    0.39781   0.40702   0.41279   0.41583   0.41873
 Alpha virt. eigenvalues --    0.42462   0.43745   0.44144   0.44308   0.44362
 Alpha virt. eigenvalues --    0.45257   0.45342   0.45903   0.46411   0.46835
 Alpha virt. eigenvalues --    0.47001   0.47819   0.48112   0.48369   0.48649
 Alpha virt. eigenvalues --    0.48873   0.48916   0.49809   0.50276   0.50301
 Alpha virt. eigenvalues --    0.50767   0.50966   0.51111   0.51611   0.52226
 Alpha virt. eigenvalues --    0.52618   0.53312   0.53933   0.54106   0.54189
 Alpha virt. eigenvalues --    0.54499   0.55091   0.55289   0.56378   0.56842
 Alpha virt. eigenvalues --    0.57126   0.58110   0.58453   0.58927   0.59426
 Alpha virt. eigenvalues --    0.59831   0.60161   0.60349   0.61539   0.61547
 Alpha virt. eigenvalues --    0.61930   0.62836   0.63147   0.63554   0.64506
 Alpha virt. eigenvalues --    0.65811   0.66443   0.67749   0.67964   0.68629
 Alpha virt. eigenvalues --    0.68694   0.70413   0.70819   0.71863   0.71929
 Alpha virt. eigenvalues --    0.72875   0.73688   0.74405   0.74793   0.76078
 Alpha virt. eigenvalues --    0.76943   0.77261   0.78089   0.79179   0.79410
 Alpha virt. eigenvalues --    0.79702   0.79813   0.80894   0.81234   0.82221
 Alpha virt. eigenvalues --    0.82248   0.83708   0.83983   0.84348   0.84884
 Alpha virt. eigenvalues --    0.85132   0.85805   0.86498   0.88037   0.88935
 Alpha virt. eigenvalues --    0.90296   0.90455   0.91773   0.92401   0.92542
 Alpha virt. eigenvalues --    0.92793   0.93582   0.93860   0.94414   0.95242
 Alpha virt. eigenvalues --    0.95843   0.95850   0.96215   0.97057   0.98608
 Alpha virt. eigenvalues --    0.99095   0.99272   0.99900   1.00567   1.01716
 Alpha virt. eigenvalues --    1.02061   1.03006   1.04401   1.05119   1.06354
 Alpha virt. eigenvalues --    1.07359   1.09086   1.09095   1.10047   1.11372
 Alpha virt. eigenvalues --    1.11647   1.12317   1.13223   1.14222   1.15221
 Alpha virt. eigenvalues --    1.16321   1.16487   1.17163   1.18057   1.18112
 Alpha virt. eigenvalues --    1.19189   1.21707   1.21746   1.22929   1.23081
 Alpha virt. eigenvalues --    1.23862   1.24641   1.25287   1.25511   1.25664
 Alpha virt. eigenvalues --    1.27028   1.27923   1.28414   1.30047   1.30168
 Alpha virt. eigenvalues --    1.30246   1.31107   1.31143   1.31188   1.31796
 Alpha virt. eigenvalues --    1.32415   1.32591   1.33168   1.33872   1.35050
 Alpha virt. eigenvalues --    1.35105   1.36441   1.36694   1.38360   1.38559
 Alpha virt. eigenvalues --    1.39045   1.39202   1.40016   1.41179   1.41484
 Alpha virt. eigenvalues --    1.42768   1.42896   1.44121   1.45283   1.46513
 Alpha virt. eigenvalues --    1.47186   1.47547   1.49547   1.49613   1.50842
 Alpha virt. eigenvalues --    1.51195   1.51528   1.52989   1.55712   1.55767
 Alpha virt. eigenvalues --    1.56975   1.57481   1.57857   1.58531   1.58712
 Alpha virt. eigenvalues --    1.59359   1.60311   1.61130   1.62464   1.62787
 Alpha virt. eigenvalues --    1.64034   1.64213   1.64785   1.65606   1.66944
 Alpha virt. eigenvalues --    1.69112   1.70413   1.71038   1.71267   1.71925
 Alpha virt. eigenvalues --    1.72174   1.72980   1.73220   1.73452   1.74710
 Alpha virt. eigenvalues --    1.75970   1.76007   1.77557   1.78120   1.78292
 Alpha virt. eigenvalues --    1.78932   1.79594   1.79983   1.80685   1.82428
 Alpha virt. eigenvalues --    1.83203   1.83438   1.84053   1.85732   1.86128
 Alpha virt. eigenvalues --    1.86229   1.86781   1.88134   1.88345   1.91241
 Alpha virt. eigenvalues --    1.91870   1.92281   1.94669   1.96327   1.96770
 Alpha virt. eigenvalues --    1.98709   1.99176   2.00421   2.01926   2.02253
 Alpha virt. eigenvalues --    2.03630   2.04718   2.04976   2.06247   2.07252
 Alpha virt. eigenvalues --    2.07315   2.09796   2.10187   2.10296   2.11129
 Alpha virt. eigenvalues --    2.11676   2.12891   2.13752   2.14085   2.14554
 Alpha virt. eigenvalues --    2.16647   2.16881   2.18224   2.19935   2.21941
 Alpha virt. eigenvalues --    2.22506   2.22744   2.25371   2.26601   2.27072
 Alpha virt. eigenvalues --    2.27496   2.29329   2.29919   2.30249   2.30894
 Alpha virt. eigenvalues --    2.31353   2.31681   2.32938   2.33811   2.34652
 Alpha virt. eigenvalues --    2.36442   2.36791   2.37556   2.38776   2.39331
 Alpha virt. eigenvalues --    2.39715   2.40948   2.42472   2.43614   2.44056
 Alpha virt. eigenvalues --    2.44280   2.45884   2.46278   2.48561   2.48828
 Alpha virt. eigenvalues --    2.49332   2.51299   2.51439   2.52900   2.55339
 Alpha virt. eigenvalues --    2.55652   2.55761   2.56713   2.57862   2.58068
 Alpha virt. eigenvalues --    2.59725   2.60110   2.60340   2.60797   2.62590
 Alpha virt. eigenvalues --    2.63235   2.63444   2.65793   2.66394   2.66615
 Alpha virt. eigenvalues --    2.67285   2.68086   2.68346   2.70087   2.70988
 Alpha virt. eigenvalues --    2.71195   2.71656   2.72969   2.73776   2.74101
 Alpha virt. eigenvalues --    2.75065   2.76294   2.76646   2.76748   2.77927
 Alpha virt. eigenvalues --    2.78658   2.79180   2.79445   2.81030   2.81844
 Alpha virt. eigenvalues --    2.82504   2.83161   2.83373   2.83853   2.84072
 Alpha virt. eigenvalues --    2.84620   2.84806   2.86463   2.87129   2.87557
 Alpha virt. eigenvalues --    2.87896   2.88502   2.89769   2.90049   2.90406
 Alpha virt. eigenvalues --    2.90850   2.92024   2.93037   2.93252   2.94444
 Alpha virt. eigenvalues --    2.94453   2.94925   2.96335   2.96743   2.96945
 Alpha virt. eigenvalues --    2.97357   2.99028   2.99519   3.00078   3.00354
 Alpha virt. eigenvalues --    3.01931   3.02698   3.04266   3.04723   3.06082
 Alpha virt. eigenvalues --    3.06343   3.06472   3.07303   3.07826   3.08522
 Alpha virt. eigenvalues --    3.08619   3.09776   3.09791   3.11798   3.11841
 Alpha virt. eigenvalues --    3.12786   3.13442   3.13914   3.14853   3.15462
 Alpha virt. eigenvalues --    3.16587   3.17288   3.17898   3.17990   3.18689
 Alpha virt. eigenvalues --    3.19725   3.20329   3.20909   3.21120   3.22498
 Alpha virt. eigenvalues --    3.23744   3.23929   3.24250   3.25184   3.25652
 Alpha virt. eigenvalues --    3.26146   3.27056   3.27128   3.27963   3.28952
 Alpha virt. eigenvalues --    3.29334   3.29490   3.30188   3.30918   3.31182
 Alpha virt. eigenvalues --    3.31608   3.32821   3.33334   3.34277   3.34755
 Alpha virt. eigenvalues --    3.35017   3.35466   3.36144   3.37236   3.37818
 Alpha virt. eigenvalues --    3.38486   3.39093   3.40624   3.40744   3.41321
 Alpha virt. eigenvalues --    3.42495   3.43124   3.44253   3.45349   3.45396
 Alpha virt. eigenvalues --    3.45769   3.47175   3.47340   3.47525   3.48278
 Alpha virt. eigenvalues --    3.48655   3.50453   3.50758   3.51718   3.52013
 Alpha virt. eigenvalues --    3.52746   3.53235   3.54325   3.55862   3.56282
 Alpha virt. eigenvalues --    3.56571   3.56979   3.58151   3.59365   3.60186
 Alpha virt. eigenvalues --    3.60644   3.61226   3.62102   3.62495   3.63746
 Alpha virt. eigenvalues --    3.64134   3.65161   3.65983   3.66454   3.66730
 Alpha virt. eigenvalues --    3.67916   3.67990   3.69021   3.69326   3.70419
 Alpha virt. eigenvalues --    3.70784   3.72338   3.73953   3.73961   3.75379
 Alpha virt. eigenvalues --    3.76171   3.76362   3.77260   3.78123   3.78511
 Alpha virt. eigenvalues --    3.81342   3.84033   3.85813   3.86917   3.88225
 Alpha virt. eigenvalues --    3.91162   3.91894   3.94442   3.95216   3.96475
 Alpha virt. eigenvalues --    3.97737   3.98052   3.99355   4.00355   4.00475
 Alpha virt. eigenvalues --    4.01428   4.02475   4.03968   4.04149   4.04692
 Alpha virt. eigenvalues --    4.05617   4.05915   4.06604   4.07516   4.08358
 Alpha virt. eigenvalues --    4.10232   4.10313   4.10534   4.11526   4.13678
 Alpha virt. eigenvalues --    4.13867   4.14894   4.16876   4.17412   4.19528
 Alpha virt. eigenvalues --    4.20722   4.20882   4.21471   4.22638   4.23007
 Alpha virt. eigenvalues --    4.23724   4.25105   4.27204   4.28379   4.28584
 Alpha virt. eigenvalues --    4.29787   4.30204   4.30896   4.31418   4.31934
 Alpha virt. eigenvalues --    4.32884   4.33829   4.34283   4.35246   4.36163
 Alpha virt. eigenvalues --    4.36666   4.37904   4.39460   4.39466   4.40000
 Alpha virt. eigenvalues --    4.42518   4.42790   4.44171   4.44643   4.45010
 Alpha virt. eigenvalues --    4.46506   4.47717   4.49239   4.52475   4.54321
 Alpha virt. eigenvalues --    4.54768   4.56338   4.57781   4.58221   4.58583
 Alpha virt. eigenvalues --    4.62289   4.63727   4.64054   4.67709   4.69502
 Alpha virt. eigenvalues --    4.69553   4.72229   4.73314   4.73649   4.75115
 Alpha virt. eigenvalues --    4.77199   4.78677   4.79654   4.80223   4.85176
 Alpha virt. eigenvalues --    4.87641   4.88688   4.90970   4.91110   4.93657
 Alpha virt. eigenvalues --    4.94576   4.95972   4.96577   4.97624   5.00661
 Alpha virt. eigenvalues --    5.01530   5.07209   5.08629   5.08796   5.11623
 Alpha virt. eigenvalues --    5.11938   5.12636   5.14315   5.17255   5.17616
 Alpha virt. eigenvalues --    5.19792   5.22550   5.24123   5.24737   5.27161
 Alpha virt. eigenvalues --    5.29306   5.35186   5.39194   5.39939   5.43582
 Alpha virt. eigenvalues --    5.51663   5.52641   5.55182   5.60182   5.65841
 Alpha virt. eigenvalues --    5.76167   5.77983   5.78882   5.86397   6.17477
 Alpha virt. eigenvalues --   22.28880  22.51847  22.58681  22.64125  22.67126
 Alpha virt. eigenvalues --   22.74238  22.76760  22.77386  22.80033  22.80368
 Alpha virt. eigenvalues --   22.86603  22.88363  22.90992  22.94846  23.00128
 Alpha virt. eigenvalues --   23.02823  23.06858  23.09049  23.33101  23.53385
 Alpha virt. eigenvalues --   23.88056
          Condensed to atoms (all electrons):
               1          2          3          4          5          6
     1  C    5.687572   0.207750  -0.045787   0.023612  -0.007736   0.014208
     2  C    0.207750   5.292886   0.226130   0.032259  -0.103635   0.036613
     3  C   -0.045787   0.226130   5.292216   0.293867   0.036672  -0.103619
     4  C    0.023612   0.032259   0.293867   5.298173   0.418646   0.057507
     5  C   -0.007736  -0.103635   0.036672   0.418646   5.048348   0.303437
     6  C    0.014208   0.036613  -0.103619   0.057507   0.303437   5.048296
     7  C   -0.130826   0.293817   0.032390  -0.109015   0.057534   0.418646
     8  C    0.078231  -0.024473  -0.020772   0.001950  -0.000340   0.001382
     9  C   -0.010940   0.005224   0.005207   0.000066  -0.000048  -0.000048
    10  H   -0.003767   0.000651   0.000650   0.000029  -0.000003  -0.000003
    11  C   -0.025456  -0.020775  -0.024703  -0.002472   0.001385  -0.000343
    12  C   -0.223259  -0.045348   0.208376  -0.130837   0.014223  -0.007724
    13  H   -0.005193   0.016401  -0.079927  -0.001065   0.000258   0.000114
    14  C    0.035945  -0.065732   0.141798   0.005068  -0.003152   0.001468
    15  C    0.147682   0.142306  -0.065691   0.003706   0.001472  -0.003154
    16  C   -0.134076   0.005684   0.003404   0.000285   0.000008  -0.000002
    17  C    0.015838  -0.002999   0.001300   0.000011  -0.000003   0.000003
    18  C   -0.007960   0.001303  -0.002995  -0.000001   0.000003  -0.000003
    19  C    0.027783   0.003400   0.005655  -0.002283  -0.000002   0.000008
    20  C    0.001494   0.005597  -0.004086  -0.000390  -0.000611   0.000744
    21  H    0.000130   0.000859  -0.001261   0.003297  -0.000099   0.000046
    22  C   -0.001503  -0.000186  -0.000192  -0.000176  -0.000058  -0.000058
    23  H    0.000004   0.000019   0.000019  -0.000011  -0.000001  -0.000001
    24  C    0.001198  -0.000839  -0.000840  -0.000050   0.000021   0.000021
    25  C   -0.000671  -0.004104   0.005591  -0.004060   0.000751  -0.000626
    26  H   -0.001245  -0.001268   0.000858  -0.000222   0.000046  -0.000099
    27  H    0.000262   0.017552  -0.068564   0.469228  -0.062961   0.012553
    28  H    0.000077  -0.004490   0.015235  -0.067669   0.465483  -0.062570
    29  H   -0.000396   0.015238  -0.004490   0.013417  -0.062570   0.465486
    30  H   -0.008938  -0.068569   0.017546  -0.005210   0.012556  -0.062966
    31  H   -0.009171   0.001943   0.000053  -0.000006   0.000001  -0.000002
    32  H   -0.000427   0.000019  -0.000009  -0.000000   0.000000  -0.000000
    33  H    0.000062  -0.000009   0.000019  -0.000000  -0.000000   0.000000
    34  H    0.000287   0.000052   0.001941  -0.000027  -0.000002   0.000001
    35  H   -0.000120   0.000022  -0.000006   0.000000  -0.000000  -0.000000
    36  H    0.000201  -0.000007   0.000023   0.000001  -0.000000  -0.000000
    37  H    0.473071  -0.079897   0.016393  -0.000339   0.000114   0.000258
               7          8          9         10         11         12
     1  C   -0.130826   0.078231  -0.010940  -0.003767  -0.025456  -0.223259
     2  C    0.293817  -0.024473   0.005224   0.000651  -0.020775  -0.045348
     3  C    0.032390  -0.020772   0.005207   0.000650  -0.024703   0.208376
     4  C   -0.109015   0.001950   0.000066   0.000029  -0.002472  -0.130837
     5  C    0.057534  -0.000340  -0.000048  -0.000003   0.001385   0.014223
     6  C    0.418646   0.001382  -0.000048  -0.000003  -0.000343  -0.007724
     7  C    5.298408  -0.002463   0.000069   0.000029   0.001953   0.023610
     8  C   -0.002463   5.520489   0.229763  -0.038748   0.290263  -0.025208
     9  C    0.000069   0.229763   5.126633   0.440841   0.229901  -0.010864
    10  H    0.000029  -0.038748   0.440841   0.510801  -0.038674  -0.003757
    11  C    0.001953   0.290263   0.229901  -0.038674   5.520659   0.078917
    12  C    0.023610  -0.025208  -0.010864  -0.003757   0.078917   5.687385
    13  H   -0.000340   0.000624  -0.000384  -0.000040   0.001159   0.473152
    14  C    0.003717  -0.030664   0.013769   0.004960  -0.040716   0.148238
    15  C    0.005074  -0.040506   0.013843   0.004980  -0.030675   0.036283
    16  C   -0.002282   0.000735   0.000867  -0.000808   0.001159   0.027799
    17  C   -0.000001  -0.000194  -0.000531  -0.000431   0.001017  -0.007951
    18  C    0.000011   0.001018  -0.000517  -0.000422  -0.000187   0.015830
    19  C    0.000285   0.001160   0.000845  -0.000819   0.000719  -0.134003
    20  C   -0.004057  -0.081500  -0.006599  -0.000127   0.268056  -0.000572
    21  H   -0.000224   0.018022   0.004457   0.000247  -0.058628  -0.001247
    22  C   -0.000178  -0.004690  -0.104740   0.010574  -0.004615  -0.001492
    23  H   -0.000011   0.007156   0.007503   0.000003   0.007147   0.000004
    24  C   -0.000050  -0.038919   0.337655  -0.041065  -0.038845   0.001208
    25  C   -0.000369   0.267938  -0.006597  -0.000130  -0.081512   0.001511
    26  H    0.003311  -0.058649   0.004469   0.000247   0.018007   0.000126
    27  H   -0.005209   0.000055  -0.000037   0.000001  -0.000330  -0.008938
    28  H    0.013416   0.000000  -0.000000   0.000000   0.000015  -0.000397
    29  H   -0.067678   0.000015  -0.000000   0.000000   0.000000   0.000077
    30  H    0.469255  -0.000329  -0.000038   0.000001   0.000055   0.000261
    31  H   -0.000027   0.000120   0.000202  -0.000032  -0.000064   0.000287
    32  H   -0.000000  -0.000000  -0.000023  -0.000046   0.000011   0.000062
    33  H   -0.000000   0.000011  -0.000023  -0.000046  -0.000000  -0.000428
    34  H   -0.000006  -0.000064   0.000201  -0.000032   0.000116  -0.009164
    35  H    0.000001   0.007888  -0.023720  -0.000307  -0.007301   0.000200
    36  H    0.000000  -0.007294  -0.023704  -0.000305   0.007883  -0.000120
    37  H   -0.001062   0.001135  -0.000385  -0.000040   0.000627  -0.005190
              13         14         15         16         17         18
     1  C   -0.005193   0.035945   0.147682  -0.134076   0.015838  -0.007960
     2  C    0.016401  -0.065732   0.142306   0.005684  -0.002999   0.001303
     3  C   -0.079927   0.141798  -0.065691   0.003404   0.001300  -0.002995
     4  C   -0.001065   0.005068   0.003706   0.000285   0.000011  -0.000001
     5  C    0.000258  -0.003152   0.001472   0.000008  -0.000003   0.000003
     6  C    0.000114   0.001468  -0.003154  -0.000002   0.000003  -0.000003
     7  C   -0.000340   0.003717   0.005074  -0.002282  -0.000001   0.000011
     8  C    0.000624  -0.030664  -0.040506   0.000735  -0.000194   0.001018
     9  C   -0.000384   0.013769   0.013843   0.000867  -0.000531  -0.000517
    10  H   -0.000040   0.004960   0.004980  -0.000808  -0.000431  -0.000422
    11  C    0.001159  -0.040716  -0.030675   0.001159   0.001017  -0.000187
    12  C    0.473152   0.148238   0.036283   0.027799  -0.007951   0.015830
    13  H    0.501208  -0.078448   0.017917  -0.000232   0.000076   0.000375
    14  C   -0.078448   5.423063   0.088484   0.009337  -0.100934   0.036502
    15  C    0.017917   0.088484   5.423870   0.318138   0.036452  -0.100948
    16  C   -0.000232   0.009337   0.318138   5.260567   0.425740   0.050909
    17  C    0.000076  -0.100934   0.036452   0.425740   5.050436   0.306618
    18  C    0.000375   0.036502  -0.100948   0.050909   0.306618   5.050441
    19  C   -0.001899   0.318114   0.009259  -0.105947   0.050884   0.425770
    20  C    0.000728  -0.014462   0.011627  -0.000022  -0.000115   0.000083
    21  H    0.000112   0.000230  -0.000033  -0.000007  -0.000001   0.000002
    22  C   -0.000055   0.000017   0.000023  -0.000036   0.000022   0.000022
    23  H   -0.000000   0.000013   0.000013   0.000000  -0.000000  -0.000000
    24  C    0.000029  -0.000710  -0.000718   0.000271  -0.000004  -0.000005
    25  C   -0.000198   0.011612  -0.014465  -0.000304   0.000083  -0.000115
    26  H   -0.000003  -0.000033   0.000229   0.000009   0.000002  -0.000001
    27  H    0.004119   0.002192   0.000026  -0.000005   0.000001  -0.000000
    28  H   -0.000032   0.000017  -0.000012  -0.000000   0.000000  -0.000000
    29  H   -0.000001  -0.000012   0.000017  -0.000000  -0.000000   0.000000
    30  H    0.000008   0.000026   0.002193  -0.000033  -0.000000   0.000001
    31  H    0.000009   0.017300  -0.068031   0.467867  -0.062166   0.012353
    32  H   -0.000002  -0.004409   0.014894  -0.066094   0.464672  -0.062001
    33  H   -0.000031   0.014892  -0.004409   0.013171  -0.062002   0.464667
    34  H    0.004160  -0.068027   0.017304  -0.005115   0.012351  -0.062159
    35  H    0.000003  -0.000102   0.000075   0.000021  -0.000010   0.000019
    36  H   -0.000001   0.000075  -0.000102  -0.000050   0.000019  -0.000010
    37  H    0.000005   0.017904  -0.078401  -0.001896   0.000375   0.000076
              19         20         21         22         23         24
     1  C    0.027783   0.001494   0.000130  -0.001503   0.000004   0.001198
     2  C    0.003400   0.005597   0.000859  -0.000186   0.000019  -0.000839
     3  C    0.005655  -0.004086  -0.001261  -0.000192   0.000019  -0.000840
     4  C   -0.002283  -0.000390   0.003297  -0.000176  -0.000011  -0.000050
     5  C   -0.000002  -0.000611  -0.000099  -0.000058  -0.000001   0.000021
     6  C    0.000008   0.000744   0.000046  -0.000058  -0.000001   0.000021
     7  C    0.000285  -0.004057  -0.000224  -0.000178  -0.000011  -0.000050
     8  C    0.001160  -0.081500   0.018022  -0.004690   0.007156  -0.038919
     9  C    0.000845  -0.006599   0.004457  -0.104740   0.007503   0.337655
    10  H   -0.000819  -0.000127   0.000247   0.010574   0.000003  -0.041065
    11  C    0.000719   0.268056  -0.058628  -0.004615   0.007147  -0.038845
    12  C   -0.134003  -0.000572  -0.001247  -0.001492   0.000004   0.001208
    13  H   -0.001899   0.000728   0.000112  -0.000055  -0.000000   0.000029
    14  C    0.318114  -0.014462   0.000230   0.000017   0.000013  -0.000710
    15  C    0.009259   0.011627  -0.000033   0.000023   0.000013  -0.000718
    16  C   -0.105947  -0.000022  -0.000007  -0.000036   0.000000   0.000271
    17  C    0.050884  -0.000115  -0.000001   0.000022  -0.000000  -0.000004
    18  C    0.425770   0.000083   0.000002   0.000022  -0.000000  -0.000005
    19  C    5.260372  -0.000307   0.000009  -0.000035   0.000000   0.000271
    20  C   -0.000307   5.233877   0.450701   0.221881  -0.038705  -0.043383
    21  H    0.000009   0.450701   0.531130  -0.032337  -0.004453  -0.001953
    22  C   -0.000035   0.221881  -0.032337   5.130127   0.447562   0.362656
    23  H    0.000000  -0.038705  -0.004453   0.447562   0.519962  -0.035468
    24  C    0.000271  -0.043383  -0.001953   0.362656  -0.035468   4.805961
    25  C   -0.000023   0.208763  -0.045525   0.221763  -0.038730  -0.043204
    26  H   -0.000007  -0.045486  -0.001759  -0.032321  -0.004453  -0.001955
    27  H   -0.000033   0.000055   0.000168  -0.000013  -0.000000   0.000001
    28  H   -0.000000  -0.000071  -0.000016   0.000002  -0.000000  -0.000000
    29  H   -0.000000  -0.000004   0.000003   0.000002  -0.000000  -0.000000
    30  H   -0.000005  -0.000052   0.000002  -0.000013  -0.000000   0.000001
    31  H   -0.005116  -0.000000  -0.000000   0.000002  -0.000000  -0.000018
    32  H    0.013172  -0.000000  -0.000000  -0.000000  -0.000000   0.000000
    33  H   -0.066086   0.000001   0.000000  -0.000000  -0.000000   0.000000
    34  H    0.467836  -0.000028  -0.000000   0.000002  -0.000000  -0.000018
    35  H   -0.000050  -0.002912   0.000280  -0.031001  -0.000649   0.404696
    36  H    0.000021   0.008179  -0.000049  -0.030986  -0.000647   0.404662
    37  H   -0.000232  -0.000199  -0.000002  -0.000056  -0.000000   0.000029
              25         26         27         28         29         30
     1  C   -0.000671  -0.001245   0.000262   0.000077  -0.000396  -0.008938
     2  C   -0.004104  -0.001268   0.017552  -0.004490   0.015238  -0.068569
     3  C    0.005591   0.000858  -0.068564   0.015235  -0.004490   0.017546
     4  C   -0.004060  -0.000222   0.469228  -0.067669   0.013417  -0.005210
     5  C    0.000751   0.000046  -0.062961   0.465483  -0.062570   0.012556
     6  C   -0.000626  -0.000099   0.012553  -0.062570   0.465486  -0.062966
     7  C   -0.000369   0.003311  -0.005209   0.013416  -0.067678   0.469255
     8  C    0.267938  -0.058649   0.000055   0.000000   0.000015  -0.000329
     9  C   -0.006597   0.004469  -0.000037  -0.000000  -0.000000  -0.000038
    10  H   -0.000130   0.000247   0.000001   0.000000   0.000000   0.000001
    11  C   -0.081512   0.018007  -0.000330   0.000015   0.000000   0.000055
    12  C    0.001511   0.000126  -0.008938  -0.000397   0.000077   0.000261
    13  H   -0.000198  -0.000003   0.004119  -0.000032  -0.000001   0.000008
    14  C    0.011612  -0.000033   0.002192   0.000017  -0.000012   0.000026
    15  C   -0.014465   0.000229   0.000026  -0.000012   0.000017   0.002193
    16  C   -0.000304   0.000009  -0.000005  -0.000000  -0.000000  -0.000033
    17  C    0.000083   0.000002   0.000001   0.000000  -0.000000  -0.000000
    18  C   -0.000115  -0.000001  -0.000000  -0.000000   0.000000   0.000001
    19  C   -0.000023  -0.000007  -0.000033  -0.000000  -0.000000  -0.000005
    20  C    0.208763  -0.045486   0.000055  -0.000071  -0.000004  -0.000052
    21  H   -0.045525  -0.001759   0.000168  -0.000016   0.000003   0.000002
    22  C    0.221763  -0.032321  -0.000013   0.000002   0.000002  -0.000013
    23  H   -0.038730  -0.004453  -0.000000  -0.000000  -0.000000  -0.000000
    24  C   -0.043204  -0.001955   0.000001  -0.000000  -0.000000   0.000001
    25  C    5.234253   0.450703  -0.000052  -0.000004  -0.000071   0.000056
    26  H    0.450703   0.531089   0.000002   0.000003  -0.000017   0.000169
    27  H   -0.000052   0.000002   0.504802  -0.007590  -0.000045   0.000012
    28  H   -0.000004   0.000003  -0.007590   0.502105  -0.006656  -0.000045
    29  H   -0.000071  -0.000017  -0.000045  -0.006656   0.502104  -0.007591
    30  H    0.000056   0.000169   0.000012  -0.000045  -0.007591   0.504797
    31  H   -0.000028  -0.000000   0.000000  -0.000000  -0.000000   0.000020
    32  H    0.000001   0.000000  -0.000000   0.000000  -0.000000   0.000000
    33  H   -0.000000  -0.000000   0.000000  -0.000000   0.000000  -0.000000
    34  H   -0.000000  -0.000000   0.000020  -0.000000  -0.000000   0.000000
    35  H    0.008179  -0.000049  -0.000000  -0.000000   0.000000   0.000000
    36  H   -0.002926   0.000280   0.000000   0.000000  -0.000000  -0.000000
    37  H    0.000727   0.000113   0.000008  -0.000001  -0.000032   0.004118
              31         32         33         34         35         36
     1  C   -0.009171  -0.000427   0.000062   0.000287  -0.000120   0.000201
     2  C    0.001943   0.000019  -0.000009   0.000052   0.000022  -0.000007
     3  C    0.000053  -0.000009   0.000019   0.001941  -0.000006   0.000023
     4  C   -0.000006  -0.000000  -0.000000  -0.000027   0.000000   0.000001
     5  C    0.000001   0.000000  -0.000000  -0.000002  -0.000000  -0.000000
     6  C   -0.000002  -0.000000   0.000000   0.000001  -0.000000  -0.000000
     7  C   -0.000027  -0.000000  -0.000000  -0.000006   0.000001   0.000000
     8  C    0.000120  -0.000000   0.000011  -0.000064   0.007888  -0.007294
     9  C    0.000202  -0.000023  -0.000023   0.000201  -0.023720  -0.023704
    10  H   -0.000032  -0.000046  -0.000046  -0.000032  -0.000307  -0.000305
    11  C   -0.000064   0.000011  -0.000000   0.000116  -0.007301   0.007883
    12  C    0.000287   0.000062  -0.000428  -0.009164   0.000200  -0.000120
    13  H    0.000009  -0.000002  -0.000031   0.004160   0.000003  -0.000001
    14  C    0.017300  -0.004409   0.014892  -0.068027  -0.000102   0.000075
    15  C   -0.068031   0.014894  -0.004409   0.017304   0.000075  -0.000102
    16  C    0.467867  -0.066094   0.013171  -0.005115   0.000021  -0.000050
    17  C   -0.062166   0.464672  -0.062002   0.012351  -0.000010   0.000019
    18  C    0.012353  -0.062001   0.464667  -0.062159   0.000019  -0.000010
    19  C   -0.005116   0.013172  -0.066086   0.467836  -0.000050   0.000021
    20  C   -0.000000  -0.000000   0.000001  -0.000028  -0.002912   0.008179
    21  H   -0.000000  -0.000000   0.000000  -0.000000   0.000280  -0.000049
    22  C    0.000002  -0.000000  -0.000000   0.000002  -0.031001  -0.030986
    23  H   -0.000000  -0.000000  -0.000000  -0.000000  -0.000649  -0.000647
    24  C   -0.000018   0.000000   0.000000  -0.000018   0.404696   0.404662
    25  C   -0.000028   0.000001  -0.000000  -0.000000   0.008179  -0.002926
    26  H   -0.000000   0.000000  -0.000000  -0.000000  -0.000049   0.000280
    27  H    0.000000  -0.000000   0.000000   0.000020  -0.000000   0.000000
    28  H   -0.000000   0.000000  -0.000000  -0.000000  -0.000000   0.000000
    29  H   -0.000000  -0.000000   0.000000  -0.000000   0.000000  -0.000000
    30  H    0.000020   0.000000  -0.000000   0.000000   0.000000  -0.000000
    31  H    0.504491  -0.007515  -0.000045   0.000013   0.000001  -0.000002
    32  H   -0.007515   0.500873  -0.006564  -0.000045  -0.000000   0.000000
    33  H   -0.000045  -0.006564   0.500875  -0.007514   0.000000  -0.000000
    34  H    0.000013  -0.000045  -0.007514   0.504488  -0.000001   0.000001
    35  H    0.000001  -0.000000   0.000000  -0.000001   0.563014  -0.028534
    36  H   -0.000002   0.000000  -0.000000   0.000001  -0.028534   0.563035
    37  H    0.004159  -0.000031  -0.000002   0.000009  -0.000001   0.000003
              37
     1  C    0.473071
     2  C   -0.079897
     3  C    0.016393
     4  C   -0.000339
     5  C    0.000114
     6  C    0.000258
     7  C   -0.001062
     8  C    0.001135
     9  C   -0.000385
    10  H   -0.000040
    11  C    0.000627
    12  C   -0.005190
    13  H    0.000005
    14  C    0.017904
    15  C   -0.078401
    16  C   -0.001896
    17  C    0.000375
    18  C    0.000076
    19  C   -0.000232
    20  C   -0.000199
    21  H   -0.000002
    22  C   -0.000056
    23  H   -0.000000
    24  C    0.000029
    25  C    0.000727
    26  H    0.000113
    27  H    0.000008
    28  H   -0.000001
    29  H   -0.000032
    30  H    0.004118
    31  H    0.004159
    32  H   -0.000031
    33  H   -0.000002
    34  H    0.000009
    35  H   -0.000001
    36  H    0.000003
    37  H    0.501191
 Mulliken charges:
               1
     1  C   -0.097937
     2  C    0.116606
     3  C    0.117600
     4  C   -0.297289
     5  C   -0.119738
     6  C   -0.119576
     7  C   -0.297727
     8  C   -0.053144
     9  C   -0.232316
    10  H    0.155591
    11  C   -0.053753
    12  C   -0.101052
    13  H    0.147394
    14  C    0.112659
    15  C    0.111279
    16  C   -0.269061
    17  C   -0.128558
    18  C   -0.128677
    19  C   -0.268717
    20  C   -0.168098
    21  H    0.137901
    22  C   -0.149915
    23  H    0.133725
    24  C   -0.070633
    25  C   -0.168218
    26  H    0.137902
    27  H    0.142720
    28  H    0.153202
    29  H    0.153205
    30  H    0.142707
    31  H    0.143402
    32  H    0.153463
    33  H    0.153462
    34  H    0.143420
    35  H    0.110363
    36  H    0.110356
    37  H    0.147452
 Sum of Mulliken charges =  -0.00000
 Mulliken charges with hydrogens summed into heavy atoms:
               1
     1  C    0.049515
     2  C    0.116606
     3  C    0.117600
     4  C   -0.154569
     5  C    0.033464
     6  C    0.033628
     7  C   -0.155020
     8  C   -0.053144
     9  C   -0.076725
    11  C   -0.053753
    12  C    0.046342
    14  C    0.112659
    15  C    0.111279
    16  C   -0.125659
    17  C    0.024905
    18  C    0.024785
    19  C   -0.125298
    20  C   -0.030197
    22  C   -0.016190
    24  C    0.150086
    25  C   -0.030316
 Electronic spatial extent (au):  <R**2>=           4872.9380
 Charge=              0.0000 electrons
 Dipole moment (field-independent basis, Debye):
    X=              0.5771    Y=              0.9953    Z=              0.0037  Tot=              1.1505
 Quadrupole moment (field-independent basis, Debye-Ang):
   XX=           -105.3494   YY=           -121.5717   ZZ=           -110.5374
   XY=              0.5015   XZ=              0.0003   YZ=              0.0185
 Traceless Quadrupole moment (field-independent basis, Debye-Ang):
   XX=              7.1367   YY=             -9.0855   ZZ=              1.9488
   XY=              0.5015   XZ=              0.0003   YZ=              0.0185
 Octapole moment (field-independent basis, Debye-Ang**2):
  XXX=             -4.1876  YYY=             64.7659  ZZZ=              0.0252  XYY=             15.1777
  XXY=             -7.6633  XXZ=              0.0078  XZZ=              1.8872  YZZ=            -16.7184
  YYZ=             -0.0367  XYZ=             -0.0082
 Hexadecapole moment (field-independent basis, Debye-Ang**3):
 XXXX=          -2977.3105 YYYY=          -2513.3523 ZZZZ=           -788.6062 XXXY=            -31.5020
 XXXZ=              0.0314 YYYX=             27.0359 YYYZ=              0.0572 ZZZX=             -0.0014
 ZZZY=              0.1359 XXYY=           -991.6891 XXZZ=           -635.3631 YYZZ=           -574.9667
 XXYZ=              0.0865 YYXZ=             -0.0198 ZZXY=             -1.3471
 N-N= 1.575825229162D+03 E-N=-5.031104199358D+03  KE= 8.056354264110D+02
 ******************************Gaussian NBO Version 3.1******************************
             N A T U R A L   A T O M I C   O R B I T A L   A N D
          N A T U R A L   B O N D   O R B I T A L   A N A L Y S I S
 ******************************Gaussian NBO Version 3.1******************************

       /RESON  / : Allow strongly delocalized NBO set
       /BNDIDX / : Print bond indices based on the NAO density matrix
       /MULORB / : Print Mulliken populations by orbital and atom

 Analyzing the SCF density

 Job title: Molecule Name                                                   

 Storage needed:   1678918 in NPA,   2235677 in NBO (4294960081 available)


 Input atomic orbitals, gross Mulliken populations:

  AO  Atom No lang  Mulliken Population    Atom No      Total
 -------------------------------------------------------------------------------
   1    C  1  S        0.8552638
   2    C  1  S        1.1157327
   3    C  1  S        0.5337743
   4    C  1  S        0.5819871
   5    C  1  S        0.1513794
   6    C  1  px       0.4930023
   7    C  1  py       0.3272000
   8    C  1  pz       0.4803053
   9    C  1  px       0.3734007
  10    C  1  py       0.4007772
  11    C  1  pz       0.3946384
  12    C  1  px       0.0733914
  13    C  1  py       0.1872371
  14    C  1  pz       0.0234172
  15    C  1  dz2      0.0052774
  16    C  1  dxz      0.0058954
  17    C  1  dyz      0.0008573
  18    C  1  dx2y2    0.0035449
  19    C  1  dxy      0.0028290
  20    C  1  dz2      0.0235180
  21    C  1  dxz      0.0161049
  22    C  1  dyz      0.0046057
  23    C  1  dx2y2    0.0140898
  24    C  1  dxy      0.0225577
  25    C  1  f(0)     0.0008331
  26    C  1  f(C1)    0.0019993
  27    C  1  f(S1)    0.0001483
  28    C  1  f(C2)    0.0008734
  29    C  1  f(S2)    0.0008714
  30    C  1  f(C3)    0.0009410
  31    C  1  f(S3)    0.0014836
                                             C  1      6.0979371
  32    C  2  S        0.8549313
  33    C  2  S        1.1158414
  34    C  2  S        0.5173951
  35    C  2  S        0.5906644
  36    C  2  S        0.0745265
  37    C  2  px       0.4863120
  38    C  2  py       0.3569748
  39    C  2  pz       0.4866386
  40    C  2  px       0.4107811
  41    C  2  py       0.4284424
  42    C  2  pz       0.3955439
  43    C  2  px      -0.0793777
  44    C  2  py       0.1235549
  45    C  2  pz      -0.0190410
  46    C  2  dz2      0.0063368
  47    C  2  dxz      0.0073247
  48    C  2  dyz      0.0023964
  49    C  2  dx2y2    0.0033362
  50    C  2  dxy      0.0026845
  51    C  2  dz2      0.0264244
  52    C  2  dxz      0.0282868
  53    C  2  dyz      0.0174796
  54    C  2  dx2y2    0.0143130
  55    C  2  dxy      0.0214036
  56    C  2  f(0)     0.0009724
  57    C  2  f(C1)    0.0034222
  58    C  2  f(S1)    0.0013662
  59    C  2  f(C2)    0.0009295
  60    C  2  f(S2)    0.0008823
  61    C  2  f(C3)    0.0011787
  62    C  2  f(S3)    0.0014687
                                             C  2      5.8833936
  63    C  3  S        0.8549312
  64    C  3  S        1.1158415
  65    C  3  S        0.5173890
  66    C  3  S        0.5906657
  67    C  3  S        0.0739231
  68    C  3  px       0.4863125
  69    C  3  py       0.3569878
  70    C  3  pz       0.4866354
  71    C  3  px       0.4107971
  72    C  3  py       0.4284756
  73    C  3  pz       0.3955381
  74    C  3  px      -0.0799007
  75    C  3  py       0.1235970
  76    C  3  pz      -0.0189982
  77    C  3  dz2      0.0063365
  78    C  3  dxz      0.0073257
  79    C  3  dyz      0.0023966
  80    C  3  dx2y2    0.0033359
  81    C  3  dxy      0.0026834
  82    C  3  dz2      0.0264257
  83    C  3  dxz      0.0282867
  84    C  3  dyz      0.0174775
  85    C  3  dx2y2    0.0143108
  86    C  3  dxy      0.0214058
  87    C  3  f(0)     0.0009723
  88    C  3  f(C1)    0.0034225
  89    C  3  f(S1)    0.0013663
  90    C  3  f(C2)    0.0009295
  91    C  3  f(S2)    0.0008822
  92    C  3  f(C3)    0.0011785
  93    C  3  f(S3)    0.0014690
                                             C  3      5.8823999
  94    C  4  S        0.8550033
  95    C  4  S        1.1162354
  96    C  4  S        0.5303451
  97    C  4  S        0.5566213
  98    C  4  S        0.2736435
  99    C  4  px       0.4914759
 100    C  4  py       0.3528803
 101    C  4  pz       0.4795381
 102    C  4  px       0.3731742
 103    C  4  py       0.4225843
 104    C  4  pz       0.4022400
 105    C  4  px       0.0499880
 106    C  4  py       0.1976173
 107    C  4  pz       0.0990912
 108    C  4  dz2      0.0053398
 109    C  4  dxz      0.0063170
 110    C  4  dyz      0.0010357
 111    C  4  dx2y2    0.0033757
 112    C  4  dxy      0.0028083
 113    C  4  dz2      0.0204568
 114    C  4  dxz      0.0159989
 115    C  4  dyz      0.0041382
 116    C  4  dx2y2    0.0102596
 117    C  4  dxy      0.0201026
 118    C  4  f(0)     0.0008232
 119    C  4  f(C1)    0.0019947
 120    C  4  f(S1)    0.0001858
 121    C  4  f(C2)    0.0007379
 122    C  4  f(S2)    0.0009563
 123    C  4  f(C3)    0.0009337
 124    C  4  f(S3)    0.0013868
                                             C  4      6.2972889
 125    C  5  S        0.8549538
 126    C  5  S        1.1165485
 127    C  5  S        0.5292977
 128    C  5  S        0.5577782
 129    C  5  S        0.1194716
 130    C  5  px       0.4880886
 131    C  5  py       0.3498460
 132    C  5  pz       0.4856618
 133    C  5  px       0.3979926
 134    C  5  py       0.4244449
 135    C  5  pz       0.3911260
 136    C  5  px       0.0681963
 137    C  5  py       0.1915712
 138    C  5  pz       0.0505305
 139    C  5  dz2      0.0055868
 140    C  5  dxz      0.0067813
 141    C  5  dyz      0.0023194
 142    C  5  dx2y2    0.0027459
 143    C  5  dxy      0.0016785
 144    C  5  dz2      0.0159874
 145    C  5  dxz      0.0211629
 146    C  5  dyz      0.0166021
 147    C  5  dx2y2    0.0065250
 148    C  5  dxy      0.0077868
 149    C  5  f(0)     0.0008289
 150    C  5  f(C1)    0.0021281
 151    C  5  f(S1)    0.0012654
 152    C  5  f(C2)    0.0006049
 153    C  5  f(S2)    0.0004772
 154    C  5  f(C3)    0.0007567
 155    C  5  f(S3)    0.0009932
                                             C  5      6.1197382
 156    C  6  S        0.8549539
 157    C  6  S        1.1165483
 158    C  6  S        0.5293012
 159    C  6  S        0.5577686
 160    C  6  S        0.1193754
 161    C  6  px       0.4880870
 162    C  6  py       0.3498419
 163    C  6  pz       0.4856608
 164    C  6  px       0.3979890
 165    C  6  py       0.4244221
 166    C  6  pz       0.3911361
 167    C  6  px       0.0681854
 168    C  6  py       0.1915370
 169    C  6  pz       0.0505379
 170    C  6  dz2      0.0055865
 171    C  6  dxz      0.0067814
 172    C  6  dyz      0.0023194
 173    C  6  dx2y2    0.0027465
 174    C  6  dxy      0.0016782
 175    C  6  dz2      0.0159852
 176    C  6  dxz      0.0211664
 177    C  6  dyz      0.0166014
 178    C  6  dx2y2    0.0065322
 179    C  6  dxy      0.0077799
 180    C  6  f(0)     0.0008288
 181    C  6  f(C1)    0.0021279
 182    C  6  f(S1)    0.0012657
 183    C  6  f(C2)    0.0006057
 184    C  6  f(S2)    0.0004763
 185    C  6  f(C3)    0.0007580
 186    C  6  f(S3)    0.0009921
                                             C  6      6.1195762
 187    C  7  S        0.8550032
 188    C  7  S        1.1162353
 189    C  7  S        0.5303414
 190    C  7  S        0.5566381
 191    C  7  S        0.2739567
 192    C  7  px       0.4914715
 193    C  7  py       0.3529004
 194    C  7  pz       0.4795305
 195    C  7  px       0.3731749
 196    C  7  py       0.4226032
 197    C  7  pz       0.4022412
 198    C  7  px       0.0499599
 199    C  7  py       0.1976417
 200    C  7  pz       0.0991775
 201    C  7  dz2      0.0053395
 202    C  7  dxz      0.0063171
 203    C  7  dyz      0.0010359
 204    C  7  dx2y2    0.0033761
 205    C  7  dxy      0.0028080
 206    C  7  dz2      0.0204554
 207    C  7  dxz      0.0160014
 208    C  7  dyz      0.0041395
 209    C  7  dx2y2    0.0102617
 210    C  7  dxy      0.0200987
 211    C  7  f(0)     0.0008230
 212    C  7  f(C1)    0.0019948
 213    C  7  f(S1)    0.0001859
 214    C  7  f(C2)    0.0007384
 215    C  7  f(S2)    0.0009558
 216    C  7  f(C3)    0.0009339
 217    C  7  f(S3)    0.0013866
                                             C  7      6.2977270
 218    C  8  S        0.8553682
 219    C  8  S        1.1156794
 220    C  8  S        0.5074569
 221    C  8  S        0.7428901
 222    C  8  S        0.0686643
 223    C  8  px       0.4188375
 224    C  8  py       0.3430569
 225    C  8  pz       0.4988107
 226    C  8  px       0.3789291
 227    C  8  py       0.3647136
 228    C  8  pz       0.3414013
 229    C  8  px       0.0694510
 230    C  8  py       0.1315976
 231    C  8  pz       0.0986332
 232    C  8  dz2      0.0080576
 233    C  8  dxz      0.0049212
 234    C  8  dyz      0.0044478
 235    C  8  dx2y2    0.0022987
 236    C  8  dxy      0.0051858
 237    C  8  dz2      0.0055662
 238    C  8  dxz      0.0224842
 239    C  8  dyz      0.0199729
 240    C  8  dx2y2    0.0182971
 241    C  8  dxy      0.0163051
 242    C  8  f(0)     0.0010277
 243    C  8  f(C1)    0.0030600
 244    C  8  f(S1)    0.0020839
 245    C  8  f(C2)    0.0005991
 246    C  8  f(S2)    0.0009671
 247    C  8  f(C3)    0.0014862
 248    C  8  f(S3)    0.0008937
                                             C  8      6.0531438
 249    C  9  S        0.8545746
 250    C  9  S        1.1171414
 251    C  9  S        0.5003941
 252    C  9  S        0.6683478
 253    C  9  S        0.1754067
 254    C  9  px       0.4584999
 255    C  9  py       0.4361968
 256    C  9  pz       0.3983584
 257    C  9  px       0.3690199
 258    C  9  py       0.4015249
 259    C  9  pz       0.4291848
 260    C  9  px       0.0745291
 261    C  9  py       0.0726779
 262    C  9  pz       0.1396023
 263    C  9  dz2      0.0040660
 264    C  9  dxz      0.0029925
 265    C  9  dyz      0.0031790
 266    C  9  dx2y2    0.0068955
 267    C  9  dxy      0.0067626
 268    C  9  dz2      0.0213843
 269    C  9  dxz      0.0078081
 270    C  9  dyz      0.0234464
 271    C  9  dx2y2    0.0274058
 272    C  9  dxy      0.0228840
 273    C  9  f(0)     0.0007573
 274    C  9  f(C1)    0.0020472
 275    C  9  f(S1)    0.0012458
 276    C  9  f(C2)    0.0008379
 277    C  9  f(S2)    0.0007256
 278    C  9  f(C3)    0.0020754
 279    C  9  f(S3)    0.0023437
                                             C  9      6.2323158
 280    H 10  S        0.2720284
 281    H 10  S        0.4786412
 282    H 10  S        0.0709495
 283    H 10  px       0.0131904
 284    H 10  py       0.0049263
 285    H 10  pz       0.0046736
                                             H 10      0.8444094
 286    C 11  S        0.8553682
 287    C 11  S        1.1156797
 288    C 11  S        0.5074517
 289    C 11  S        0.7430060
 290    C 11  S        0.0693453
 291    C 11  px       0.4187671
 292    C 11  py       0.3430583
 293    C 11  pz       0.4988271
 294    C 11  px       0.3789194
 295    C 11  py       0.3646844
 296    C 11  pz       0.3413134
 297    C 11  px       0.0695290
 298    C 11  py       0.1314228
 299    C 11  pz       0.0988235
 300    C 11  dz2      0.0080580
 301    C 11  dxz      0.0049192
 302    C 11  dyz      0.0044471
 303    C 11  dx2y2    0.0022962
 304    C 11  dxy      0.0051830
 305    C 11  dz2      0.0055646
 306    C 11  dxz      0.0224576
 307    C 11  dyz      0.0199400
 308    C 11  dx2y2    0.0182770
 309    C 11  dxy      0.0163011
 310    C 11  f(0)     0.0010279
 311    C 11  f(C1)    0.0030593
 312    C 11  f(S1)    0.0020829
 313    C 11  f(C2)    0.0005988
 314    C 11  f(S2)    0.0009661
 315    C 11  f(C3)    0.0014849
 316    C 11  f(S3)    0.0008932
                                             C 11      6.0537528
 317    C 12  S        0.8552639
 318    C 12  S        1.1157328
 319    C 12  S        0.5337926
 320    C 12  S        0.5818421
 321    C 12  S        0.1541874
 322    C 12  px       0.4930154
 323    C 12  py       0.3271483
 324    C 12  pz       0.4803512
 325    C 12  px       0.3733391
 326    C 12  py       0.4007292
 327    C 12  pz       0.3945955
 328    C 12  px       0.0734189
 329    C 12  py       0.1874541
 330    C 12  pz       0.0237872
 331    C 12  dz2      0.0052777
 332    C 12  dxz      0.0058983
 333    C 12  dyz      0.0008570
 334    C 12  dx2y2    0.0035443
 335    C 12  dxy      0.0028264
 336    C 12  dz2      0.0235247
 337    C 12  dxz      0.0161001
 338    C 12  dyz      0.0045979
 339    C 12  dx2y2    0.0140594
 340    C 12  dxy      0.0225584
 341    C 12  f(0)     0.0008335
 342    C 12  f(C1)    0.0020001
 343    C 12  f(S1)    0.0001478
 344    C 12  f(C2)    0.0008722
 345    C 12  f(S2)    0.0008715
 346    C 12  f(C3)    0.0009402
 347    C 12  f(S3)    0.0014846
                                             C 12      6.1010519
 348    H 13  S        0.2725121
 349    H 13  S        0.4757754
 350    H 13  S        0.0821528
 351    H 13  px       0.0034969
 352    H 13  py       0.0043096
 353    H 13  pz       0.0143593
                                             H 13      0.8526061
 354    C 14  S        0.8549297
 355    C 14  S        1.1158365
 356    C 14  S        0.5174980
 357    C 14  S        0.5887154
 358    C 14  S        0.0727115
 359    C 14  px       0.4902064
 360    C 14  py       0.3530364
 361    C 14  pz       0.4867563
 362    C 14  px       0.4113154
 363    C 14  py       0.4296580
 364    C 14  pz       0.3950121
 365    C 14  px      -0.0977909
 366    C 14  py       0.1486333
 367    C 14  pz      -0.0199410
 368    C 14  dz2      0.0063331
 369    C 14  dxz      0.0075147
 370    C 14  dyz      0.0022198
 371    C 14  dx2y2    0.0033942
 372    C 14  dxy      0.0026091
 373    C 14  dz2      0.0267059
 374    C 14  dxz      0.0287462
 375    C 14  dyz      0.0170805
 376    C 14  dx2y2    0.0124501
 377    C 14  dxy      0.0235048
 378    C 14  f(0)     0.0009641
 379    C 14  f(C1)    0.0034943
 380    C 14  f(S1)    0.0012866
 381    C 14  f(C2)    0.0009317
 382    C 14  f(S2)    0.0008852
 383    C 14  f(C3)    0.0010005
 384    C 14  f(S3)    0.0016434
                                             C 14      5.8873410
 385    C 15  S        0.8549297
 386    C 15  S        1.1158364
 387    C 15  S        0.5175021
 388    C 15  S        0.5887096
 389    C 15  S        0.0736182
 390    C 15  px       0.4902050
 391    C 15  py       0.3530346
 392    C 15  pz       0.4867568
 393    C 15  px       0.4112957
 394    C 15  py       0.4296410
 395    C 15  pz       0.3950143
 396    C 15  px      -0.0972143
 397    C 15  py       0.1485602
 398    C 15  pz      -0.0199293
 399    C 15  dz2      0.0063333
 400    C 15  dxz      0.0075139
 401    C 15  dyz      0.0022194
 402    C 15  dx2y2    0.0033945
 403    C 15  dxy      0.0026100
 404    C 15  dz2      0.0267054
 405    C 15  dxz      0.0287424
 406    C 15  dyz      0.0170826
 407    C 15  dx2y2    0.0124471
 408    C 15  dxy      0.0235067
 409    C 15  f(0)     0.0009641
 410    C 15  f(C1)    0.0034941
 411    C 15  f(S1)    0.0012865
 412    C 15  f(C2)    0.0009317
 413    C 15  f(S2)    0.0008852
 414    C 15  f(C3)    0.0010007
 415    C 15  f(S3)    0.0016432
                                             C 15      5.8887210
 416    C 16  S        0.8550076
 417    C 16  S        1.1162266
 418    C 16  S        0.5304365
 419    C 16  S        0.5572988
 420    C 16  S        0.2531359
 421    C 16  px       0.4961884
 422    C 16  py       0.3476622
 423    C 16  pz       0.4798117
 424    C 16  px       0.3707724
 425    C 16  py       0.4237360
 426    C 16  pz       0.4020961
 427    C 16  px       0.0467676
 428    C 16  py       0.1982272
 429    C 16  pz       0.0951397
 430    C 16  dz2      0.0053386
 431    C 16  dxz      0.0064695
 432    C 16  dyz      0.0008875
 433    C 16  dx2y2    0.0034194
 434    C 16  dxy      0.0027606
 435    C 16  dz2      0.0203936
 436    C 16  dxz      0.0162873
 437    C 16  dyz      0.0037982
 438    C 16  dx2y2    0.0084780
 439    C 16  dxy      0.0217019
 440    C 16  f(0)     0.0008236
 441    C 16  f(C1)    0.0020487
 442    C 16  f(S1)    0.0001307
 443    C 16  f(C2)    0.0007033
 444    C 16  f(S2)    0.0009901
 445    C 16  f(C3)    0.0007481
 446    C 16  f(S3)    0.0015755
                                             C 16      6.2690614
 447    C 17  S        0.8549548
 448    C 17  S        1.1165317
 449    C 17  S        0.5293459
 450    C 17  S        0.5578457
 451    C 17  S        0.1255186
 452    C 17  px       0.4926083
 453    C 17  py       0.3454367
 454    C 17  pz       0.4856311
 455    C 17  px       0.3976782
 456    C 17  py       0.4252532
 457    C 17  pz       0.3909670
 458    C 17  px       0.0651549
 459    C 17  py       0.1983533
 460    C 17  pz       0.0491647
 461    C 17  dz2      0.0055853
 462    C 17  dxz      0.0069126
 463    C 17  dyz      0.0021847
 464    C 17  dx2y2    0.0029022
 465    C 17  dxy      0.0015199
 466    C 17  dz2      0.0159797
 467    C 17  dxz      0.0211944
 468    C 17  dyz      0.0164366
 469    C 17  dx2y2    0.0063634
 470    C 17  dxy      0.0079870
 471    C 17  f(0)     0.0008294
 472    C 17  f(C1)    0.0021597
 473    C 17  f(S1)    0.0012343
 474    C 17  f(C2)    0.0006185
 475    C 17  f(S2)    0.0004597
 476    C 17  f(C3)    0.0006496
 477    C 17  f(S3)    0.0010966
                                             C 17      6.1285578
 478    C 18  S        0.8549548
 479    C 18  S        1.1165318
 480    C 18  S        0.5293438
 481    C 18  S        0.5578525
 482    C 18  S        0.1255902
 483    C 18  px       0.4926064
 484    C 18  py       0.3454422
 485    C 18  pz       0.4856322
 486    C 18  px       0.3976888
 487    C 18  py       0.4252628
 488    C 18  pz       0.3909598
 489    C 18  px       0.0651896
 490    C 18  py       0.1983552
 491    C 18  pz       0.0491534
 492    C 18  dz2      0.0055854
 493    C 18  dxz      0.0069125
 494    C 18  dyz      0.0021848
 495    C 18  dx2y2    0.0029023
 496    C 18  dxy      0.0015197
 497    C 18  dz2      0.0159811
 498    C 18  dxz      0.0211921
 499    C 18  dyz      0.0164372
 500    C 18  dx2y2    0.0063652
 501    C 18  dxy      0.0079854
 502    C 18  f(0)     0.0008294
 503    C 18  f(C1)    0.0021596
 504    C 18  f(S1)    0.0012343
 505    C 18  f(C2)    0.0006185
 506    C 18  f(S2)    0.0004598
 507    C 18  f(C3)    0.0006498
 508    C 18  f(S3)    0.0010963
                                             C 18      6.1286771
 509    C 19  S        0.8550076
 510    C 19  S        1.1162268
 511    C 19  S        0.5304387
 512    C 19  S        0.5572853
 513    C 19  S        0.2528646
 514    C 19  px       0.4961869
 515    C 19  py       0.3476531
 516    C 19  pz       0.4798176
 517    C 19  px       0.3707682
 518    C 19  py       0.4237296
 519    C 19  pz       0.4020957
 520    C 19  px       0.0467962
 521    C 19  py       0.1982024
 522    C 19  pz       0.0950905
 523    C 19  dz2      0.0053388
 524    C 19  dxz      0.0064695
 525    C 19  dyz      0.0008873
 526    C 19  dx2y2    0.0034194
 527    C 19  dxy      0.0027605
 528    C 19  dz2      0.0203951
 529    C 19  dxz      0.0162847
 530    C 19  dyz      0.0037976
 531    C 19  dx2y2    0.0084763
 532    C 19  dxy      0.0217052
 533    C 19  f(0)     0.0008237
 534    C 19  f(C1)    0.0020486
 535    C 19  f(S1)    0.0001306
 536    C 19  f(C2)    0.0007032
 537    C 19  f(S2)    0.0009901
 538    C 19  f(C3)    0.0007481
 539    C 19  f(S3)    0.0015755
                                             C 19      6.2687174
 540    C 20  S        0.8541912
 541    C 20  S        1.1174114
 542    C 20  S        0.4908295
 543    C 20  S        0.6749627
 544    C 20  S        0.1530015
 545    C 20  px       0.4465427
 546    C 20  py       0.4224480
 547    C 20  pz       0.4392092
 548    C 20  px       0.4209716
 549    C 20  py       0.4139231
 550    C 20  pz       0.3563175
 551    C 20  px       0.0957277
 552    C 20  py       0.1156491
 553    C 20  pz       0.0487713
 554    C 20  dz2      0.0062952
 555    C 20  dxz      0.0057053
 556    C 20  dyz      0.0044622
 557    C 20  dx2y2    0.0031749
 558    C 20  dxy      0.0037644
 559    C 20  dz2      0.0116035
 560    C 20  dxz      0.0258081
 561    C 20  dyz      0.0200268
 562    C 20  dx2y2    0.0135115
 563    C 20  dxy      0.0133912
 564    C 20  f(0)     0.0017123
 565    C 20  f(C1)    0.0017002
 566    C 20  f(S1)    0.0024774
 567    C 20  f(C2)    0.0011039
 568    C 20  f(S2)    0.0012819
 569    C 20  f(C3)    0.0011317
 570    C 20  f(S3)    0.0009914
                                             C 20      6.1680984
 571    H 21  S        0.2709475
 572    H 21  S        0.4799346
 573    H 21  S        0.0890679
 574    H 21  px       0.0091206
 575    H 21  py       0.0044193
 576    H 21  pz       0.0086088
                                             H 21      0.8620987
 577    C 22  S        0.8543983
 578    C 22  S        1.1173882
 579    C 22  S        0.4955894
 580    C 22  S        0.6653760
 581    C 22  S        0.1509521
 582    C 22  px       0.4462329
 583    C 22  py       0.4373501
 584    C 22  pz       0.4194758
 585    C 22  px       0.4178978
 586    C 22  py       0.3437220
 587    C 22  pz       0.4470046
 588    C 22  px       0.0733075
 589    C 22  py       0.0426240
 590    C 22  pz       0.1192474
 591    C 22  dz2      0.0033755
 592    C 22  dxz      0.0019314
 593    C 22  dyz      0.0047646
 594    C 22  dx2y2    0.0054845
 595    C 22  dxy      0.0067689
 596    C 22  dz2      0.0160884
 597    C 22  dxz      0.0185210
 598    C 22  dyz      0.0144005
 599    C 22  dx2y2    0.0101608
 600    C 22  dxy      0.0286281
 601    C 22  f(0)     0.0007891
 602    C 22  f(C1)    0.0008164
 603    C 22  f(S1)    0.0018940
 604    C 22  f(C2)    0.0014346
 605    C 22  f(S2)    0.0005312
 606    C 22  f(C3)    0.0020582
 607    C 22  f(S3)    0.0017014
                                             C 22      6.1499149
 608    H 23  S        0.2731971
 609    H 23  S        0.4870792
 610    H 23  S        0.0835035
 611    H 23  px       0.0073248
 612    H 23  py       0.0105530
 613    H 23  pz       0.0046170
                                             H 23      0.8662747
 614    C 24  S        0.8541820
 615    C 24  S        1.1176915
 616    C 24  S        0.5010037
 617    C 24  S        0.6641792
 618    C 24  S       -0.0325154
 619    C 24  px       0.4269371
 620    C 24  py       0.4439118
 621    C 24  pz       0.4576266
 622    C 24  px       0.3991005
 623    C 24  py       0.3826553
 624    C 24  pz       0.4293762
 625    C 24  px       0.0823769
 626    C 24  py       0.1100247
 627    C 24  pz       0.1472429
 628    C 24  dz2      0.0034316
 629    C 24  dxz      0.0028298
 630    C 24  dyz      0.0044951
 631    C 24  dx2y2    0.0052079
 632    C 24  dxy      0.0026803
 633    C 24  dz2      0.0009755
 634    C 24  dxz      0.0161849
 635    C 24  dyz      0.0163976
 636    C 24  dx2y2    0.0139660
 637    C 24  dxy      0.0154528
 638    C 24  f(0)     0.0006580
 639    C 24  f(C1)    0.0003753
 640    C 24  f(S1)    0.0007448
 641    C 24  f(C2)    0.0009131
 642    C 24  f(S2)    0.0001940
 643    C 24  f(C3)    0.0010017
 644    C 24  f(S3)    0.0013320
                                             C 24      6.0706334
 645    C 25  S        0.8541910
 646    C 25  S        1.1174112
 647    C 25  S        0.4908321
 648    C 25  S        0.6749292
 649    C 25  S        0.1531898
 650    C 25  px       0.4465534
 651    C 25  py       0.4224555
 652    C 25  pz       0.4392290
 653    C 25  px       0.4209238
 654    C 25  py       0.4138988
 655    C 25  pz       0.3563541
 656    C 25  px       0.0957159
 657    C 25  py       0.1156193
 658    C 25  pz       0.0487994
 659    C 25  dz2      0.0062949
 660    C 25  dxz      0.0057036
 661    C 25  dyz      0.0044610
 662    C 25  dx2y2    0.0031760
 663    C 25  dxy      0.0037659
 664    C 25  dz2      0.0115991
 665    C 25  dxz      0.0257907
 666    C 25  dyz      0.0200241
 667    C 25  dx2y2    0.0135099
 668    C 25  dxy      0.0133919
 669    C 25  f(0)     0.0017119
 670    C 25  f(C1)    0.0017002
 671    C 25  f(S1)    0.0024769
 672    C 25  f(C2)    0.0011043
 673    C 25  f(S2)    0.0012815
 674    C 25  f(C3)    0.0011321
 675    C 25  f(S3)    0.0009915
                                             C 25      6.1682180
 676    H 26  S        0.2709432
 677    H 26  S        0.4799198
 678    H 26  S        0.0890860
 679    H 26  px       0.0091226
 680    H 26  py       0.0044191
 681    H 26  pz       0.0086074
                                             H 26      0.8620982
 682    H 27  S        0.2725372
 683    H 27  S        0.4776534
 684    H 27  S        0.0851512
 685    H 27  px       0.0034568
 686    H 27  py       0.0045292
 687    H 27  pz       0.0139527
                                             H 27      0.8572804
 688    H 28  S        0.2730231
 689    H 28  S        0.4762217
 690    H 28  S        0.0757221
 691    H 28  px       0.0110086
 692    H 28  py       0.0047743
 693    H 28  pz       0.0060485
                                             H 28      0.8467982
 694    H 29  S        0.2730232
 695    H 29  S        0.4762206
 696    H 29  S        0.0757204
 697    H 29  px       0.0110096
 698    H 29  py       0.0047720
 699    H 29  pz       0.0060497
                                             H 29      0.8467955
 700    H 30  S        0.2725376
 701    H 30  S        0.4776531
 702    H 30  S        0.0851632
 703    H 30  px       0.0034568
 704    H 30  py       0.0045296
 705    H 30  pz       0.0139524
                                             H 30      0.8572927
 706    H 31  S        0.2725061
 707    H 31  S        0.4775788
 708    H 31  S        0.0845614
 709    H 31  px       0.0034314
 710    H 31  py       0.0045501
 711    H 31  pz       0.0139701
                                             H 31      0.8565979
 712    H 32  S        0.2729920
 713    H 32  S        0.4759546
 714    H 32  S        0.0757433
 715    H 32  px       0.0111901
 716    H 32  py       0.0045978
 717    H 32  pz       0.0060590
                                             H 32      0.8465369
 718    H 33  S        0.2729920
 719    H 33  S        0.4759553
 720    H 33  S        0.0757432
 721    H 33  px       0.0111910
 722    H 33  py       0.0045976
 723    H 33  pz       0.0060585
                                             H 33      0.8465375
 724    H 34  S        0.2725059
 725    H 34  S        0.4775773
 726    H 34  S        0.0845455
 727    H 34  px       0.0034314
 728    H 34  py       0.0045496
 729    H 34  pz       0.0139704
                                             H 34      0.8565801
 730    H 35  S        0.2734820
 731    H 35  S        0.4959417
 732    H 35  S        0.0985211
 733    H 35  px       0.0052091
 734    H 35  py       0.0066316
 735    H 35  pz       0.0098513
                                             H 35      0.8896367
 736    H 36  S        0.2734820
 737    H 36  S        0.4959447
 738    H 36  S        0.0985254
 739    H 36  px       0.0052076
 740    H 36  py       0.0066291
 741    H 36  pz       0.0098553
                                             H 36      0.8896441
 742    H 37  S        0.2725134
 743    H 37  S        0.4757778
 744    H 37  S        0.0820901
 745    H 37  px       0.0034971
 746    H 37  py       0.0043109
 747    H 37  pz       0.0143581
                                             H 37      0.8525475

 Total number of electrons:  142.000000


 Mayer-Mulliken atom-atom bond order matrix:                                   

     Atom    1       2       3       4       5       6       7       8       9
     ---- ------  ------  ------  ------  ------  ------  ------  ------  ------
   1.  C  0.0000  1.1785 -0.0754  0.0097  0.0017  0.0292 -0.0143  0.2390  0.0065
   2.  C  1.1785  0.0000  1.2758  0.0023  0.0183 -0.0088  1.1641 -0.0092  0.0023
   3.  C -0.0754  1.2758  0.0000  1.1641 -0.0086  0.0183  0.0025  0.0216  0.0023
   4.  C  0.0097  0.0023  1.1641  0.0000  1.5521  0.0478  0.0834  0.0024  0.0008
   5.  C  0.0017  0.0183 -0.0086  1.5521  0.0000  1.1903  0.0478  0.0070  0.0012
   6.  C  0.0292 -0.0088  0.0183  0.0478  1.1903  0.0000  1.5521  0.0016  0.0012
   7.  C -0.0143  1.1641  0.0025  0.0834  0.0478  1.5521  0.0000  0.0037  0.0008
   8.  C  0.2390 -0.0092  0.0216  0.0024  0.0070  0.0016  0.0037  0.0000  0.9782
   9.  C  0.0065  0.0023  0.0023  0.0008  0.0012  0.0012  0.0008  0.9782  0.0000
  10.  H -0.0010  0.0002  0.0002  0.0001 -0.0001 -0.0001  0.0001 -0.0088  0.9660
  11.  C -0.0507  0.0217 -0.0095  0.0037  0.0016  0.0070  0.0024  1.3798  0.9781
  12.  C  0.1078 -0.0747  1.1788 -0.0141  0.0291  0.0018  0.0096 -0.0504  0.0066
  13.  H  0.0040  0.0067 -0.0380  0.0029  0.0005 -0.0000  0.0011  0.0004  0.0001
  14.  C -0.0637  0.0467  0.0582  0.0121  0.0017  0.0083  0.0005  0.0243  0.0124
  15.  C  1.1983  0.0588  0.0467  0.0004  0.0083  0.0016  0.0121 -0.0438  0.0125
  16.  C -0.0078  0.0119  0.0014  0.0004  0.0006  0.0027  0.0025  0.0028  0.0040
  17.  C  0.0281  0.0016  0.0083  0.0007  0.0041  0.0005  0.0026  0.0016  0.0005
  18.  C  0.0017  0.0083  0.0016  0.0026  0.0005  0.0041  0.0007  0.0082  0.0005
  19.  C  0.0085  0.0013  0.0119  0.0025  0.0027  0.0006  0.0004  0.0028  0.0040
  20.  C  0.0100  0.0005 -0.0010 -0.0012 -0.0006  0.0002 -0.0002  0.0566  0.0336
  21.  H  0.0002  0.0001 -0.0001  0.0032  0.0003  0.0002  0.0001  0.0082  0.0043
  22.  C  0.0097 -0.0012 -0.0012 -0.0012  0.0005  0.0005 -0.0012  0.0387 -0.0144
  23.  H  0.0002  0.0001  0.0001 -0.0001  0.0000  0.0000 -0.0001  0.0073  0.0063
  24.  C  0.0018 -0.0001 -0.0001  0.0003  0.0005  0.0005  0.0003  0.0213  0.9917
  25.  C  0.0060 -0.0009  0.0005 -0.0002  0.0002 -0.0006 -0.0012  0.9433  0.0336
  26.  H -0.0001 -0.0001  0.0001  0.0001  0.0002  0.0003  0.0032 -0.0147  0.0043
  27.  H  0.0013  0.0109 -0.0363  1.0085 -0.0230  0.0094  0.0005  0.0001 -0.0000
  28.  H -0.0001  0.0010  0.0076 -0.0226  0.9923 -0.0228  0.0064  0.0001 -0.0000
  29.  H  0.0012  0.0076  0.0010  0.0064 -0.0228  0.9923 -0.0226 -0.0000 -0.0000
  30.  H -0.0017 -0.0363  0.0109  0.0005  0.0094 -0.0230  1.0086 -0.0001 -0.0000
  31.  H -0.0012  0.0009  0.0005 -0.0000 -0.0000  0.0000 -0.0002  0.0001  0.0002
  32.  H  0.0012  0.0002  0.0001 -0.0000  0.0000  0.0000  0.0001 -0.0000 -0.0000
  33.  H -0.0000  0.0001  0.0002  0.0001  0.0000  0.0000 -0.0000  0.0001 -0.0000
  34.  H  0.0012  0.0005  0.0009 -0.0002  0.0000 -0.0000 -0.0000  0.0001  0.0002
  35.  H  0.0003 -0.0002  0.0002  0.0000  0.0001  0.0000  0.0001  0.0076  0.0093
  36.  H  0.0001  0.0002 -0.0002  0.0001  0.0000  0.0001  0.0000  0.0005  0.0093
  37.  H  1.0068 -0.0380  0.0067  0.0011 -0.0000  0.0005  0.0029  0.0034  0.0001

     Atom   10      11      12      13      14      15      16      17      18
     ---- ------  ------  ------  ------  ------  ------  ------  ------  ------
   1.  C -0.0010 -0.0507  0.1078  0.0040 -0.0637  1.1983 -0.0078  0.0281  0.0017
   2.  C  0.0002  0.0217 -0.0747  0.0067  0.0467  0.0588  0.0119  0.0016  0.0083
   3.  C  0.0002 -0.0095  1.1788 -0.0380  0.0582  0.0467  0.0014  0.0083  0.0016
   4.  C  0.0001  0.0037 -0.0141  0.0029  0.0121  0.0004  0.0004  0.0007  0.0026
   5.  C -0.0001  0.0016  0.0291  0.0005  0.0017  0.0083  0.0006  0.0041  0.0005
   6.  C -0.0001  0.0070  0.0018 -0.0000  0.0083  0.0016  0.0027  0.0005  0.0041
   7.  C  0.0001  0.0024  0.0096  0.0011  0.0005  0.0121  0.0025  0.0026  0.0007
   8.  C -0.0088  1.3798 -0.0504  0.0004  0.0243 -0.0438  0.0028  0.0016  0.0082
   9.  C  0.9660  0.9781  0.0066  0.0001  0.0124  0.0125  0.0040  0.0005  0.0005
  10.  H  0.0000 -0.0088 -0.0010  0.0000  0.0031  0.0031  0.0003 -0.0007 -0.0007
  11.  C -0.0088  0.0000  0.2393  0.0034 -0.0440  0.0244  0.0028  0.0082  0.0016
  12.  C -0.0010  0.2393  0.0000  1.0070  1.1985 -0.0630  0.0085  0.0018  0.0280
  13.  H  0.0000  0.0034  1.0070  0.0000 -0.0350  0.0065  0.0011 -0.0001  0.0005
  14.  C  0.0031 -0.0440  1.1985 -0.0350  0.0000  1.2585 -0.0037  0.0177 -0.0011
  15.  C  0.0031  0.0244 -0.0630  0.0065  1.2585  0.0000  1.1667 -0.0012  0.0177
  16.  C  0.0003  0.0028  0.0085  0.0011 -0.0037  1.1667  0.0000  1.5562  0.0441
  17.  C -0.0007  0.0082  0.0018 -0.0001  0.0177 -0.0012  1.5562  0.0000  1.1867
  18.  C -0.0007  0.0016  0.0280  0.0005 -0.0011  0.0177  0.0441  1.1867  0.0000
  19.  C  0.0003  0.0028 -0.0077  0.0026  1.1666 -0.0038  0.0853  0.0440  1.5562
  20.  C  0.0053  0.9432  0.0061  0.0003  0.0034 -0.0052  0.0007 -0.0000  0.0005
  21.  H -0.0002 -0.0147 -0.0001  0.0001  0.0001 -0.0001 -0.0000 -0.0000  0.0001
  22.  C  0.0072  0.0387  0.0097  0.0004 -0.0006 -0.0006  0.0005  0.0009  0.0008
  23.  H  0.0004  0.0073  0.0002 -0.0000 -0.0001 -0.0001  0.0000  0.0001  0.0001
  24.  C -0.0113  0.0214  0.0019  0.0001  0.0004  0.0004 -0.0000 -0.0000 -0.0000
  25.  C  0.0053  0.0566  0.0100  0.0003 -0.0052  0.0034  0.0007  0.0005 -0.0000
  26.  H -0.0002  0.0082  0.0002  0.0000 -0.0001  0.0001  0.0000  0.0001 -0.0000
  27.  H  0.0000 -0.0001 -0.0017  0.0042  0.0011  0.0004  0.0000 -0.0000  0.0001
  28.  H  0.0000 -0.0000  0.0012  0.0001  0.0002  0.0001 -0.0000  0.0000  0.0000
  29.  H  0.0000  0.0001 -0.0001  0.0000  0.0001  0.0002  0.0001  0.0000  0.0000
  30.  H  0.0000  0.0001  0.0013  0.0002  0.0005  0.0011 -0.0002  0.0001 -0.0000
  31.  H  0.0000  0.0001  0.0012  0.0002  0.0104 -0.0349  1.0053 -0.0219  0.0091
  32.  H -0.0000  0.0001 -0.0000  0.0000  0.0010  0.0076 -0.0219  0.9923 -0.0228
  33.  H -0.0000 -0.0000  0.0012  0.0001  0.0076  0.0010  0.0063 -0.0229  0.9923
  34.  H  0.0000  0.0001 -0.0012  0.0041 -0.0349  0.0104  0.0006  0.0091 -0.0218
  35.  H -0.0003  0.0005  0.0001  0.0000 -0.0004  0.0002 -0.0000  0.0000 -0.0001
  36.  H -0.0003  0.0076  0.0003 -0.0000  0.0002 -0.0004  0.0002 -0.0001  0.0000
  37.  H  0.0000  0.0004  0.0040  0.0002  0.0065 -0.0349  0.0026  0.0005 -0.0001

     Atom   19      20      21      22      23      24      25      26      27
     ---- ------  ------  ------  ------  ------  ------  ------  ------  ------
   1.  C  0.0085  0.0100  0.0002  0.0097  0.0002  0.0018  0.0060 -0.0001  0.0013
   2.  C  0.0013  0.0005  0.0001 -0.0012  0.0001 -0.0001 -0.0009 -0.0001  0.0109
   3.  C  0.0119 -0.0010 -0.0001 -0.0012  0.0001 -0.0001  0.0005  0.0001 -0.0363
   4.  C  0.0025 -0.0012  0.0032 -0.0012 -0.0001  0.0003 -0.0002  0.0001  1.0085
   5.  C  0.0027 -0.0006  0.0003  0.0005  0.0000  0.0005  0.0002  0.0002 -0.0230
   6.  C  0.0006  0.0002  0.0002  0.0005  0.0000  0.0005 -0.0006  0.0003  0.0094
   7.  C  0.0004 -0.0002  0.0001 -0.0012 -0.0001  0.0003 -0.0012  0.0032  0.0005
   8.  C  0.0028  0.0566  0.0082  0.0387  0.0073  0.0213  0.9433 -0.0147  0.0001
   9.  C  0.0040  0.0336  0.0043 -0.0144  0.0063  0.9917  0.0336  0.0043 -0.0000
  10.  H  0.0003  0.0053 -0.0002  0.0072  0.0004 -0.0113  0.0053 -0.0002  0.0000
  11.  C  0.0028  0.9432 -0.0147  0.0387  0.0073  0.0214  0.0566  0.0082 -0.0001
  12.  C -0.0077  0.0061 -0.0001  0.0097  0.0002  0.0019  0.0100  0.0002 -0.0017
  13.  H  0.0026  0.0003  0.0001  0.0004 -0.0000  0.0001  0.0003  0.0000  0.0042
  14.  C  1.1666  0.0034  0.0001 -0.0006 -0.0001  0.0004 -0.0052 -0.0001  0.0011
  15.  C -0.0038 -0.0052 -0.0001 -0.0006 -0.0001  0.0004  0.0034  0.0001  0.0004
  16.  C  0.0853  0.0007 -0.0000  0.0005  0.0000 -0.0000  0.0007  0.0000  0.0000
  17.  C  0.0440 -0.0000 -0.0000  0.0009  0.0001 -0.0000  0.0005  0.0001 -0.0000
  18.  C  1.5562  0.0005  0.0001  0.0008  0.0001 -0.0000 -0.0000 -0.0000  0.0001
  19.  C  0.0000  0.0007  0.0000  0.0005  0.0000 -0.0000  0.0007 -0.0000 -0.0002
  20.  C  0.0007  0.0000  0.9752  0.9116 -0.0092 -0.0090  0.9153 -0.0057  0.0000
  21.  H  0.0000  0.9752  0.0000 -0.0044 -0.0008  0.0004 -0.0057  0.0004  0.0002
  22.  C  0.0005  0.9116 -0.0044  0.0000  0.9838  1.0028  0.9115 -0.0044 -0.0001
  23.  H  0.0000 -0.0092 -0.0008  0.9838  0.0000 -0.0094 -0.0092 -0.0008  0.0000
  24.  C -0.0000 -0.0090  0.0004  1.0028 -0.0094  0.0000 -0.0090  0.0004  0.0000
  25.  C  0.0007  0.9153 -0.0057  0.9115 -0.0092 -0.0090  0.0000  0.9752 -0.0000
  26.  H -0.0000 -0.0057  0.0004 -0.0044 -0.0008  0.0004  0.9752  0.0000  0.0000
  27.  H -0.0002  0.0000  0.0002 -0.0001  0.0000  0.0000 -0.0000  0.0000  0.0000
  28.  H  0.0001 -0.0000 -0.0000 -0.0000  0.0000 -0.0000 -0.0000 -0.0000 -0.0007
  29.  H -0.0000 -0.0000 -0.0000 -0.0000  0.0000 -0.0000 -0.0000 -0.0000  0.0004
  30.  H  0.0000 -0.0000  0.0000 -0.0001  0.0000  0.0000  0.0000  0.0002  0.0001
  31.  H  0.0006 -0.0000 -0.0000  0.0000  0.0000  0.0000  0.0000  0.0000  0.0000
  32.  H  0.0063  0.0000  0.0000  0.0000  0.0000 -0.0000  0.0000  0.0000 -0.0000
  33.  H -0.0219  0.0000  0.0000  0.0000  0.0000 -0.0000  0.0000  0.0000  0.0000
  34.  H  1.0053  0.0000  0.0000  0.0000  0.0000  0.0000 -0.0000 -0.0000  0.0000
  35.  H  0.0002 -0.0000  0.0001  0.0057 -0.0002  0.9471  0.0091  0.0003  0.0000
  36.  H -0.0000  0.0091  0.0003  0.0057 -0.0002  0.9471 -0.0000  0.0001  0.0000
  37.  H  0.0011  0.0003  0.0000  0.0004 -0.0000  0.0001  0.0003  0.0001  0.0002

     Atom   28      29      30      31      32      33      34      35      36
     ---- ------  ------  ------  ------  ------  ------  ------  ------  ------
   1.  C -0.0001  0.0012 -0.0017 -0.0012  0.0012 -0.0000  0.0012  0.0003  0.0001
   2.  C  0.0010  0.0076 -0.0363  0.0009  0.0002  0.0001  0.0005 -0.0002  0.0002
   3.  C  0.0076  0.0010  0.0109  0.0005  0.0001  0.0002  0.0009  0.0002 -0.0002
   4.  C -0.0226  0.0064  0.0005 -0.0000 -0.0000  0.0001 -0.0002  0.0000  0.0001
   5.  C  0.9923 -0.0228  0.0094 -0.0000  0.0000  0.0000  0.0000  0.0001  0.0000
   6.  C -0.0228  0.9923 -0.0230  0.0000  0.0000  0.0000 -0.0000  0.0000  0.0001
   7.  C  0.0064 -0.0226  1.0086 -0.0002  0.0001 -0.0000 -0.0000  0.0001  0.0000
   8.  C  0.0001 -0.0000 -0.0001  0.0001 -0.0000  0.0001  0.0001  0.0076  0.0005
   9.  C -0.0000 -0.0000 -0.0000  0.0002 -0.0000 -0.0000  0.0002  0.0093  0.0093
  10.  H  0.0000  0.0000  0.0000  0.0000 -0.0000 -0.0000  0.0000 -0.0003 -0.0003
  11.  C -0.0000  0.0001  0.0001  0.0001  0.0001 -0.0000  0.0001  0.0005  0.0076
  12.  C  0.0012 -0.0001  0.0013  0.0012 -0.0000  0.0012 -0.0012  0.0001  0.0003
  13.  H  0.0001  0.0000  0.0002  0.0002  0.0000  0.0001  0.0041  0.0000 -0.0000
  14.  C  0.0002  0.0001  0.0005  0.0104  0.0010  0.0076 -0.0349 -0.0004  0.0002
  15.  C  0.0001  0.0002  0.0011 -0.0349  0.0076  0.0010  0.0104  0.0002 -0.0004
  16.  C -0.0000  0.0001 -0.0002  1.0053 -0.0219  0.0063  0.0006 -0.0000  0.0002
  17.  C  0.0000  0.0000  0.0001 -0.0219  0.9923 -0.0229  0.0091  0.0000 -0.0001
  18.  C  0.0000  0.0000 -0.0000  0.0091 -0.0228  0.9923 -0.0218 -0.0001  0.0000
  19.  C  0.0001 -0.0000  0.0000  0.0006  0.0063 -0.0219  1.0053  0.0002 -0.0000
  20.  C -0.0000 -0.0000 -0.0000 -0.0000  0.0000  0.0000  0.0000 -0.0000  0.0091
  21.  H -0.0000 -0.0000  0.0000 -0.0000  0.0000  0.0000  0.0000  0.0001  0.0003
  22.  C -0.0000 -0.0000 -0.0001  0.0000  0.0000  0.0000  0.0000  0.0057  0.0057
  23.  H  0.0000  0.0000  0.0000  0.0000  0.0000  0.0000  0.0000 -0.0002 -0.0002
  24.  C -0.0000 -0.0000  0.0000  0.0000 -0.0000 -0.0000  0.0000  0.9471  0.9471
  25.  C -0.0000 -0.0000  0.0000  0.0000  0.0000  0.0000 -0.0000  0.0091 -0.0000
  26.  H -0.0000 -0.0000  0.0002  0.0000  0.0000  0.0000 -0.0000  0.0003  0.0001
  27.  H -0.0007  0.0004  0.0001  0.0000 -0.0000  0.0000  0.0000  0.0000  0.0000
  28.  H  0.0000 -0.0010  0.0004 -0.0000  0.0000  0.0000  0.0000  0.0000 -0.0000
  29.  H -0.0010  0.0000 -0.0007  0.0000  0.0000  0.0000 -0.0000 -0.0000  0.0000
  30.  H  0.0004 -0.0007  0.0000  0.0000  0.0000 -0.0000  0.0000  0.0000  0.0000
  31.  H -0.0000  0.0000  0.0000  0.0000 -0.0007  0.0004  0.0001  0.0000  0.0000
  32.  H  0.0000  0.0000  0.0000 -0.0007  0.0000 -0.0010  0.0004  0.0000 -0.0000
  33.  H  0.0000  0.0000 -0.0000  0.0004 -0.0010  0.0000 -0.0007 -0.0000  0.0000
  34.  H  0.0000 -0.0000  0.0000  0.0001  0.0004 -0.0007  0.0000  0.0000  0.0000
  35.  H  0.0000 -0.0000  0.0000  0.0000  0.0000 -0.0000  0.0000  0.0000 -0.0041
  36.  H -0.0000  0.0000  0.0000  0.0000 -0.0000  0.0000  0.0000 -0.0041  0.0000
  37.  H  0.0000  0.0001  0.0042  0.0041  0.0001  0.0000  0.0002 -0.0000  0.0000

     Atom   37
     ---- ------
   1.  C  1.0068
   2.  C -0.0380
   3.  C  0.0067
   4.  C  0.0011
   5.  C -0.0000
   6.  C  0.0005
   7.  C  0.0029
   8.  C  0.0034
   9.  C  0.0001
  10.  H  0.0000
  11.  C  0.0004
  12.  C  0.0040
  13.  H  0.0002
  14.  C  0.0065
  15.  C -0.0349
  16.  C  0.0026
  17.  C  0.0005
  18.  C -0.0001
  19.  C  0.0011
  20.  C  0.0003
  21.  H  0.0000
  22.  C  0.0004
  23.  H -0.0000
  24.  C  0.0001
  25.  C  0.0003
  26.  H  0.0001
  27.  H  0.0002
  28.  H  0.0000
  29.  H  0.0001
  30.  H  0.0042
  31.  H  0.0041
  32.  H  0.0001
  33.  H  0.0000
  34.  H  0.0002
  35.  H -0.0000
  36.  H  0.0000
  37.  H  0.0000


 Mayer-Mulliken valencies by atom:                                             

     Atom    1
     ---- ------
   1.  C  3.6369
   2.  C  3.6512
   3.  C  3.6501
   4.  C  3.8689
   5.  C  3.8161
   6.  C  3.8159
   7.  C  3.8691
   8.  C  3.6338
   9.  C  4.0562
  10.  H  0.9583
  11.  C  3.6334
  12.  C  3.6402
  13.  H  0.9740
  14.  C  3.6512
  15.  C  3.6528
  16.  C  3.8745
  17.  C  3.8191
  18.  C  3.8193
  19.  C  3.8742
  20.  C  3.8404
  21.  H  0.9673
  22.  C  3.9000
  23.  H  0.9760
  24.  C  3.8997
  25.  C  3.8405
  26.  H  0.9673
  27.  H  0.9754
  28.  H  0.9624
  29.  H  0.9624
  30.  H  0.9754
  31.  H  0.9747
  32.  H  0.9629
  33.  H  0.9629
  34.  H  0.9746
  35.  H  0.9757
  36.  H  0.9757
  37.  H  0.9739
 GSVD:  LWork=      233199 too small for GESVD, short by      412812 words or      412812 for optimal perf.


 NATURAL POPULATIONS:  Natural atomic orbital occupancies 
                                                          
   NAO  Atom  No  lang   Type(AO)    Occupancy      Energy
 ----------------------------------------------------------
     1    C    1  S      Cor( 1S)     1.99909     -10.14209
     2    C    1  S      Val( 2S)     0.96469      -0.20503
     3    C    1  S      Ryd( 4S)     0.00151       1.94279
     4    C    1  S      Ryd( 3S)     0.00038       1.81473
     5    C    1  S      Ryd( 5S)     0.00001      21.41996
     6    C    1  px     Val( 2p)     1.01734      -0.04675
     7    C    1  px     Ryd( 3p)     0.00342       1.17012
     8    C    1  px     Ryd( 4p)     0.00008       2.96965
     9    C    1  py     Val( 2p)     0.93719      -0.10199
    10    C    1  py     Ryd( 3p)     0.00144       0.84633
    11    C    1  py     Ryd( 4p)     0.00026       1.87095
    12    C    1  pz     Val( 2p)     1.17276      -0.06678
    13    C    1  pz     Ryd( 3p)     0.00530       1.23209
    14    C    1  pz     Ryd( 4p)     0.00008       2.38559
    15    C    1  dxy    Ryd( 3d)     0.00067       1.70275
    16    C    1  dxy    Ryd( 4d)     0.00006       3.12648
    17    C    1  dxz    Ryd( 3d)     0.00178       1.91194
    18    C    1  dxz    Ryd( 4d)     0.00029       3.62290
    19    C    1  dyz    Ryd( 3d)     0.00059       1.61717
    20    C    1  dyz    Ryd( 4d)     0.00013       2.98105
    21    C    1  dx2y2  Ryd( 3d)     0.00122       2.01172
    22    C    1  dx2y2  Ryd( 4d)     0.00018       3.72940
    23    C    1  dz2    Ryd( 3d)     0.00064       2.30777
    24    C    1  dz2    Ryd( 4d)     0.00060       3.61772
    25    C    1  f(0)   Ryd( 4f)     0.00012       4.17133
    26    C    1  f(C1)  Ryd( 4f)     0.00002       4.15803
    27    C    1  f(S1)  Ryd( 4f)     0.00009       3.40633
    28    C    1  f(C2)  Ryd( 4f)     0.00017       4.08638
    29    C    1  f(S2)  Ryd( 4f)     0.00002       3.66566
    30    C    1  f(C3)  Ryd( 4f)     0.00012       3.88021
    31    C    1  f(S3)  Ryd( 4f)     0.00024       3.70883

    32    C    2  S      Cor( 1S)     1.99904     -10.12866
    33    C    2  S      Val( 2S)     0.89571      -0.16411
    34    C    2  S      Ryd( 3S)     0.00123       1.27997
    35    C    2  S      Ryd( 4S)     0.00060       2.00144
    36    C    2  S      Ryd( 5S)     0.00000      21.57127
    37    C    2  px     Val( 2p)     1.08263      -0.06836
    38    C    2  px     Ryd( 3p)     0.00533       1.35417
    39    C    2  px     Ryd( 4p)     0.00062       1.73944
    40    C    2  py     Val( 2p)     1.00091      -0.10284
    41    C    2  py     Ryd( 3p)     0.00154       0.92042
    42    C    2  py     Ryd( 4p)     0.00044       1.52458
    43    C    2  pz     Val( 2p)     1.07048      -0.05248
    44    C    2  pz     Ryd( 3p)     0.00468       1.35619
    45    C    2  pz     Ryd( 4p)     0.00044       2.03415
    46    C    2  dxy    Ryd( 3d)     0.00040       1.40226
    47    C    2  dxy    Ryd( 4d)     0.00038       3.52366
    48    C    2  dxz    Ryd( 3d)     0.00113       2.69153
    49    C    2  dxz    Ryd( 4d)     0.00053       3.50742
    50    C    2  dyz    Ryd( 3d)     0.00021       1.38066
    51    C    2  dyz    Ryd( 4d)     0.00032       3.44625
    52    C    2  dx2y2  Ryd( 3d)     0.00131       1.95181
    53    C    2  dx2y2  Ryd( 4d)     0.00028       3.69392
    54    C    2  dz2    Ryd( 3d)     0.00150       2.50176
    55    C    2  dz2    Ryd( 4d)     0.00063       3.88142
    56    C    2  f(0)   Ryd( 4f)     0.00010       4.33579
    57    C    2  f(C1)  Ryd( 4f)     0.00004       4.45005
    58    C    2  f(S1)  Ryd( 4f)     0.00009       3.69265
    59    C    2  f(C2)  Ryd( 4f)     0.00008       4.06973
    60    C    2  f(S2)  Ryd( 4f)     0.00002       3.70836
    61    C    2  f(C3)  Ryd( 4f)     0.00007       3.88006
    62    C    2  f(S3)  Ryd( 4f)     0.00011       3.75351

    63    C    3  S      Cor( 1S)     1.99904     -10.12865
    64    C    3  S      Val( 2S)     0.89572      -0.16410
    65    C    3  S      Ryd( 3S)     0.00123       1.27961
    66    C    3  S      Ryd( 4S)     0.00060       2.00120
    67    C    3  S      Ryd( 5S)     0.00000      21.57113
    68    C    3  px     Val( 2p)     1.08265      -0.06837
    69    C    3  px     Ryd( 3p)     0.00533       1.35419
    70    C    3  px     Ryd( 4p)     0.00062       1.73931
    71    C    3  py     Val( 2p)     1.00098      -0.10285
    72    C    3  py     Ryd( 3p)     0.00154       0.92024
    73    C    3  py     Ryd( 4p)     0.00044       1.52454
    74    C    3  pz     Val( 2p)     1.07050      -0.05249
    75    C    3  pz     Ryd( 3p)     0.00468       1.35645
    76    C    3  pz     Ryd( 4p)     0.00044       2.03417
    77    C    3  dxy    Ryd( 3d)     0.00040       1.40188
    78    C    3  dxy    Ryd( 4d)     0.00038       3.52368
    79    C    3  dxz    Ryd( 3d)     0.00113       2.69137
    80    C    3  dxz    Ryd( 4d)     0.00053       3.50745
    81    C    3  dyz    Ryd( 3d)     0.00021       1.38033
    82    C    3  dyz    Ryd( 4d)     0.00032       3.44644
    83    C    3  dx2y2  Ryd( 3d)     0.00131       1.95163
    84    C    3  dx2y2  Ryd( 4d)     0.00028       3.69394
    85    C    3  dz2    Ryd( 3d)     0.00150       2.50166
    86    C    3  dz2    Ryd( 4d)     0.00063       3.88132
    87    C    3  f(0)   Ryd( 4f)     0.00010       4.33569
    88    C    3  f(C1)  Ryd( 4f)     0.00004       4.45017
    89    C    3  f(S1)  Ryd( 4f)     0.00009       3.69275
    90    C    3  f(C2)  Ryd( 4f)     0.00007       4.06984
    91    C    3  f(S2)  Ryd( 4f)     0.00002       3.70828
    92    C    3  f(C3)  Ryd( 4f)     0.00007       3.88001
    93    C    3  f(S3)  Ryd( 4f)     0.00011       3.75332

    94    C    4  S      Cor( 1S)     1.99913     -10.12451
    95    C    4  S      Val( 2S)     0.96420      -0.20193
    96    C    4  S      Ryd( 3S)     0.00084       1.54264
    97    C    4  S      Ryd( 4S)     0.00007       1.95427
    98    C    4  S      Ryd( 5S)     0.00000      20.97819
    99    C    4  px     Val( 2p)     1.03974      -0.05242
   100    C    4  px     Ryd( 3p)     0.00342       1.15464
   101    C    4  px     Ryd( 4p)     0.00024       2.57065
   102    C    4  py     Val( 2p)     0.99323      -0.10712
   103    C    4  py     Ryd( 3p)     0.00165       0.75894
   104    C    4  py     Ryd( 4p)     0.00044       1.50609
   105    C    4  pz     Val( 2p)     1.17679      -0.07003
   106    C    4  pz     Ryd( 3p)     0.00446       1.26668
   107    C    4  pz     Ryd( 4p)     0.00020       2.46201
   108    C    4  dxy    Ryd( 3d)     0.00038       1.57047
   109    C    4  dxy    Ryd( 4d)     0.00013       3.19673
   110    C    4  dxz    Ryd( 3d)     0.00241       1.80667
   111    C    4  dxz    Ryd( 4d)     0.00037       3.53600
   112    C    4  dyz    Ryd( 3d)     0.00036       1.40864
   113    C    4  dyz    Ryd( 4d)     0.00010       2.95242
   114    C    4  dx2y2  Ryd( 3d)     0.00110       1.75631
   115    C    4  dx2y2  Ryd( 4d)     0.00015       3.60904
   116    C    4  dz2    Ryd( 3d)     0.00082       2.04217
   117    C    4  dz2    Ryd( 4d)     0.00073       3.59731
   118    C    4  f(0)   Ryd( 4f)     0.00013       4.10633
   119    C    4  f(C1)  Ryd( 4f)     0.00003       4.10839
   120    C    4  f(S1)  Ryd( 4f)     0.00008       3.33472
   121    C    4  f(C2)  Ryd( 4f)     0.00020       3.98457
   122    C    4  f(S2)  Ryd( 4f)     0.00003       3.65253
   123    C    4  f(C3)  Ryd( 4f)     0.00015       3.79926
   124    C    4  f(S3)  Ryd( 4f)     0.00023       3.67560

   125    C    5  S      Cor( 1S)     1.99920     -10.12600
   126    C    5  S      Val( 2S)     0.97511      -0.21365
   127    C    5  S      Ryd( 3S)     0.00079       1.30807
   128    C    5  S      Ryd( 4S)     0.00004       1.61228
   129    C    5  S      Ryd( 5S)     0.00000      21.45633
   130    C    5  px     Val( 2p)     1.14880      -0.06981
   131    C    5  px     Ryd( 3p)     0.00426       1.20202
   132    C    5  px     Ryd( 4p)     0.00029       2.27105
   133    C    5  py     Val( 2p)     1.00710      -0.10951
   134    C    5  py     Ryd( 3p)     0.00181       0.73579
   135    C    5  py     Ryd( 4p)     0.00051       1.45159
   136    C    5  pz     Val( 2p)     1.07290      -0.05511
   137    C    5  pz     Ryd( 3p)     0.00396       1.13871
   138    C    5  pz     Ryd( 4p)     0.00023       2.33593
   139    C    5  dxy    Ryd( 3d)     0.00037       1.45881
   140    C    5  dxy    Ryd( 4d)     0.00014       2.98387
   141    C    5  dxz    Ryd( 3d)     0.00148       2.04548
   142    C    5  dxz    Ryd( 4d)     0.00063       3.62389
   143    C    5  dyz    Ryd( 3d)     0.00017       1.50792
   144    C    5  dyz    Ryd( 4d)     0.00016       3.01192
   145    C    5  dx2y2  Ryd( 3d)     0.00088       1.69479
   146    C    5  dx2y2  Ryd( 4d)     0.00023       3.32888
   147    C    5  dz2    Ryd( 3d)     0.00169       1.87973
   148    C    5  dz2    Ryd( 4d)     0.00040       3.54143
   149    C    5  f(0)   Ryd( 4f)     0.00012       4.18676
   150    C    5  f(C1)  Ryd( 4f)     0.00008       4.06172
   151    C    5  f(S1)  Ryd( 4f)     0.00010       3.57356
   152    C    5  f(C2)  Ryd( 4f)     0.00009       3.93140
   153    C    5  f(S2)  Ryd( 4f)     0.00002       3.51033
   154    C    5  f(C3)  Ryd( 4f)     0.00018       3.63341
   155    C    5  f(S3)  Ryd( 4f)     0.00016       3.46232

   156    C    6  S      Cor( 1S)     1.99920     -10.12600
   157    C    6  S      Val( 2S)     0.97511      -0.21366
   158    C    6  S      Ryd( 3S)     0.00079       1.30809
   159    C    6  S      Ryd( 4S)     0.00004       1.61240
   160    C    6  S      Ryd( 5S)     0.00000      21.45632
   161    C    6  px     Val( 2p)     1.14881      -0.06981
   162    C    6  px     Ryd( 3p)     0.00426       1.20204
   163    C    6  px     Ryd( 4p)     0.00029       2.27106
   164    C    6  py     Val( 2p)     1.00704      -0.10951
   165    C    6  py     Ryd( 3p)     0.00181       0.73576
   166    C    6  py     Ryd( 4p)     0.00051       1.45164
   167    C    6  pz     Val( 2p)     1.07292      -0.05511
   168    C    6  pz     Ryd( 3p)     0.00396       1.13873
   169    C    6  pz     Ryd( 4p)     0.00023       2.33597
   170    C    6  dxy    Ryd( 3d)     0.00037       1.45870
   171    C    6  dxy    Ryd( 4d)     0.00014       2.98393
   172    C    6  dxz    Ryd( 3d)     0.00148       2.04543
   173    C    6  dxz    Ryd( 4d)     0.00063       3.62389
   174    C    6  dyz    Ryd( 3d)     0.00017       1.50788
   175    C    6  dyz    Ryd( 4d)     0.00016       3.01207
   176    C    6  dx2y2  Ryd( 3d)     0.00088       1.69481
   177    C    6  dx2y2  Ryd( 4d)     0.00023       3.32900
   178    C    6  dz2    Ryd( 3d)     0.00169       1.87963
   179    C    6  dz2    Ryd( 4d)     0.00040       3.54141
   180    C    6  f(0)   Ryd( 4f)     0.00012       4.18674
   181    C    6  f(C1)  Ryd( 4f)     0.00008       4.06166
   182    C    6  f(S1)  Ryd( 4f)     0.00010       3.57356
   183    C    6  f(C2)  Ryd( 4f)     0.00009       3.93133
   184    C    6  f(S2)  Ryd( 4f)     0.00002       3.51035
   185    C    6  f(C3)  Ryd( 4f)     0.00018       3.63345
   186    C    6  f(S3)  Ryd( 4f)     0.00016       3.46237

   187    C    7  S      Cor( 1S)     1.99913     -10.12450
   188    C    7  S      Val( 2S)     0.96419      -0.20193
   189    C    7  S      Ryd( 3S)     0.00084       1.54263
   190    C    7  S      Ryd( 4S)     0.00007       1.95469
   191    C    7  S      Ryd( 5S)     0.00000      20.97802
   192    C    7  px     Val( 2p)     1.03975      -0.05242
   193    C    7  px     Ryd( 3p)     0.00342       1.15460
   194    C    7  px     Ryd( 4p)     0.00024       2.57085
   195    C    7  py     Val( 2p)     0.99328      -0.10713
   196    C    7  py     Ryd( 3p)     0.00166       0.75905
   197    C    7  py     Ryd( 4p)     0.00044       1.50606
   198    C    7  pz     Val( 2p)     1.17678      -0.07003
   199    C    7  pz     Ryd( 3p)     0.00446       1.26658
   200    C    7  pz     Ryd( 4p)     0.00020       2.46213
   201    C    7  dxy    Ryd( 3d)     0.00038       1.57051
   202    C    7  dxy    Ryd( 4d)     0.00013       3.19689
   203    C    7  dxz    Ryd( 3d)     0.00241       1.80655
   204    C    7  dxz    Ryd( 4d)     0.00037       3.53605
   205    C    7  dyz    Ryd( 3d)     0.00036       1.40858
   206    C    7  dyz    Ryd( 4d)     0.00010       2.95258
   207    C    7  dx2y2  Ryd( 3d)     0.00110       1.75621
   208    C    7  dx2y2  Ryd( 4d)     0.00015       3.60908
   209    C    7  dz2    Ryd( 3d)     0.00082       2.04210
   210    C    7  dz2    Ryd( 4d)     0.00073       3.59731
   211    C    7  f(0)   Ryd( 4f)     0.00013       4.10616
   212    C    7  f(C1)  Ryd( 4f)     0.00003       4.10834
   213    C    7  f(S1)  Ryd( 4f)     0.00008       3.33493
   214    C    7  f(C2)  Ryd( 4f)     0.00020       3.98456
   215    C    7  f(S2)  Ryd( 4f)     0.00003       3.65261
   216    C    7  f(C3)  Ryd( 4f)     0.00015       3.79926
   217    C    7  f(S3)  Ryd( 4f)     0.00023       3.67563

   218    C    8  S      Cor( 1S)     1.99820     -10.13867
   219    C    8  S      Val( 2S)     1.09438      -0.24319
   220    C    8  S      Ryd( 3S)     0.00253       1.68059
   221    C    8  S      Ryd( 4S)     0.00085       2.20464
   222    C    8  S      Ryd( 5S)     0.00001      21.34062
   223    C    8  px     Val( 2p)     0.92850      -0.02263
   224    C    8  px     Ryd( 3p)     0.00207       1.33662
   225    C    8  px     Ryd( 4p)     0.00016       2.19701
   226    C    8  py     Val( 2p)     0.87803      -0.04952
   227    C    8  py     Ryd( 3p)     0.00377       1.45762
   228    C    8  py     Ryd( 4p)     0.00011       1.93586
   229    C    8  pz     Val( 2p)     1.11305      -0.10402
   230    C    8  pz     Ryd( 3p)     0.00293       1.14129
   231    C    8  pz     Ryd( 4p)     0.00013       2.51962
   232    C    8  dxy    Ryd( 3d)     0.00426       1.47538
   233    C    8  dxy    Ryd( 4d)     0.00029       3.86735
   234    C    8  dxz    Ryd( 3d)     0.00277       1.38018
   235    C    8  dxz    Ryd( 4d)     0.00036       3.68366
   236    C    8  dyz    Ryd( 3d)     0.00651       1.40077
   237    C    8  dyz    Ryd( 4d)     0.00033       3.63776
   238    C    8  dx2y2  Ryd( 3d)     0.00091       1.42399
   239    C    8  dx2y2  Ryd( 4d)     0.00046       3.63273
   240    C    8  dz2    Ryd( 3d)     0.00410       1.47897
   241    C    8  dz2    Ryd( 4d)     0.00027       3.87722
   242    C    8  f(0)   Ryd( 4f)     0.00008       4.11627
   243    C    8  f(C1)  Ryd( 4f)     0.00011       3.87865
   244    C    8  f(S1)  Ryd( 4f)     0.00018       3.85518
   245    C    8  f(C2)  Ryd( 4f)     0.00006       3.51376
   246    C    8  f(S2)  Ryd( 4f)     0.00014       3.79448
   247    C    8  f(C3)  Ryd( 4f)     0.00004       3.79619
   248    C    8  f(S3)  Ryd( 4f)     0.00013       3.83977

   249    C    9  S      Cor( 1S)     1.99924     -10.15744
   250    C    9  S      Val( 2S)     1.00278      -0.25604
   251    C    9  S      Ryd( 4S)     0.00254       1.76142
   252    C    9  S      Ryd( 3S)     0.00013       1.56986
   253    C    9  S      Ryd( 5S)     0.00000      21.59239
   254    C    9  px     Val( 2p)     1.16522      -0.11569
   255    C    9  px     Ryd( 3p)     0.00344       1.42199
   256    C    9  px     Ryd( 4p)     0.00035       2.07278
   257    C    9  py     Val( 2p)     1.00153      -0.08071
   258    C    9  py     Ryd( 3p)     0.00255       1.39211
   259    C    9  py     Ryd( 4p)     0.00020       2.16417
   260    C    9  pz     Val( 2p)     1.06592      -0.10395
   261    C    9  pz     Ryd( 3p)     0.00094       1.05864
   262    C    9  pz     Ryd( 4p)     0.00048       1.50292
   263    C    9  dxy    Ryd( 3d)     0.00431       1.55356
   264    C    9  dxy    Ryd( 4d)     0.00041       3.82212
   265    C    9  dxz    Ryd( 3d)     0.00057       1.52078
   266    C    9  dxz    Ryd( 4d)     0.00014       3.48258
   267    C    9  dyz    Ryd( 3d)     0.00044       1.46773
   268    C    9  dyz    Ryd( 4d)     0.00039       3.41359
   269    C    9  dx2y2  Ryd( 3d)     0.00085       1.72136
   270    C    9  dx2y2  Ryd( 4d)     0.00050       3.75759
   271    C    9  dz2    Ryd( 3d)     0.00161       1.53768
   272    C    9  dz2    Ryd( 4d)     0.00021       3.43978
   273    C    9  f(0)   Ryd( 4f)     0.00013       3.54793
   274    C    9  f(C1)  Ryd( 4f)     0.00020       3.71299
   275    C    9  f(S1)  Ryd( 4f)     0.00010       3.56982
   276    C    9  f(C2)  Ryd( 4f)     0.00002       3.76192
   277    C    9  f(S2)  Ryd( 4f)     0.00005       3.76120
   278    C    9  f(C3)  Ryd( 4f)     0.00009       4.01297
   279    C    9  f(S3)  Ryd( 4f)     0.00017       4.13570

   280    H   10  S      Val( 1S)     0.75133       0.08100
   281    H   10  S      Ryd( 2S)     0.00054       1.58980
   282    H   10  S      Ryd( 3S)     0.00020       1.69119
   283    H   10  px     Ryd( 2p)     0.00040       3.24330
   284    H   10  py     Ryd( 2p)     0.00018       2.70353
   285    H   10  pz     Ryd( 2p)     0.00014       2.45391

   286    C   11  S      Cor( 1S)     1.99820     -10.13862
   287    C   11  S      Val( 2S)     1.09465      -0.24325
   288    C   11  S      Ryd( 3S)     0.00254       1.67960
   289    C   11  S      Ryd( 4S)     0.00085       2.20453
   290    C   11  S      Ryd( 5S)     0.00001      21.34132
   291    C   11  px     Val( 2p)     0.92847      -0.02258
   292    C   11  px     Ryd( 3p)     0.00206       1.33689
   293    C   11  px     Ryd( 4p)     0.00016       2.19552
   294    C   11  py     Val( 2p)     0.87806      -0.04948
   295    C   11  py     Ryd( 3p)     0.00377       1.45759
   296    C   11  py     Ryd( 4p)     0.00011       1.93377
   297    C   11  pz     Val( 2p)     1.11340      -0.10405
   298    C   11  pz     Ryd( 3p)     0.00293       1.14165
   299    C   11  pz     Ryd( 4p)     0.00013       2.51865
   300    C   11  dxy    Ryd( 3d)     0.00426       1.47522
   301    C   11  dxy    Ryd( 4d)     0.00029       3.86706
   302    C   11  dxz    Ryd( 3d)     0.00277       1.38036
   303    C   11  dxz    Ryd( 4d)     0.00036       3.68383
   304    C   11  dyz    Ryd( 3d)     0.00651       1.40093
   305    C   11  dyz    Ryd( 4d)     0.00033       3.63769
   306    C   11  dx2y2  Ryd( 3d)     0.00091       1.42368
   307    C   11  dx2y2  Ryd( 4d)     0.00046       3.63236
   308    C   11  dz2    Ryd( 3d)     0.00410       1.47950
   309    C   11  dz2    Ryd( 4d)     0.00027       3.87698
   310    C   11  f(0)   Ryd( 4f)     0.00008       4.11648
   311    C   11  f(C1)  Ryd( 4f)     0.00011       3.87861
   312    C   11  f(S1)  Ryd( 4f)     0.00018       3.85520
   313    C   11  f(C2)  Ryd( 4f)     0.00006       3.51405
   314    C   11  f(S2)  Ryd( 4f)     0.00014       3.79435
   315    C   11  f(C3)  Ryd( 4f)     0.00004       3.79577
   316    C   11  f(S3)  Ryd( 4f)     0.00013       3.83919

   317    C   12  S      Cor( 1S)     1.99909     -10.14208
   318    C   12  S      Val( 2S)     0.96467      -0.20502
   319    C   12  S      Ryd( 4S)     0.00150       1.94216
   320    C   12  S      Ryd( 3S)     0.00038       1.81377
   321    C   12  S      Ryd( 5S)     0.00001      21.42052
   322    C   12  px     Val( 2p)     1.01731      -0.04671
   323    C   12  px     Ryd( 3p)     0.00342       1.17015
   324    C   12  px     Ryd( 4p)     0.00008       2.96923
   325    C   12  py     Val( 2p)     0.93712      -0.10201
   326    C   12  py     Ryd( 3p)     0.00144       0.84588
   327    C   12  py     Ryd( 4p)     0.00026       1.86983
   328    C   12  pz     Val( 2p)     1.17277      -0.06674
   329    C   12  pz     Ryd( 3p)     0.00530       1.23202
   330    C   12  pz     Ryd( 4p)     0.00008       2.38580
   331    C   12  dxy    Ryd( 3d)     0.00067       1.70275
   332    C   12  dxy    Ryd( 4d)     0.00006       3.12589
   333    C   12  dxz    Ryd( 3d)     0.00178       1.91198
   334    C   12  dxz    Ryd( 4d)     0.00029       3.62305
   335    C   12  dyz    Ryd( 3d)     0.00059       1.61666
   336    C   12  dyz    Ryd( 4d)     0.00013       2.98007
   337    C   12  dx2y2  Ryd( 3d)     0.00122       2.01148
   338    C   12  dx2y2  Ryd( 4d)     0.00018       3.72936
   339    C   12  dz2    Ryd( 3d)     0.00064       2.30808
   340    C   12  dz2    Ryd( 4d)     0.00060       3.61799
   341    C   12  f(0)   Ryd( 4f)     0.00012       4.17182
   342    C   12  f(C1)  Ryd( 4f)     0.00002       4.15826
   343    C   12  f(S1)  Ryd( 4f)     0.00009       3.40542
   344    C   12  f(C2)  Ryd( 4f)     0.00017       4.08681
   345    C   12  f(S2)  Ryd( 4f)     0.00002       3.66534
   346    C   12  f(C3)  Ryd( 4f)     0.00012       3.88029
   347    C   12  f(S3)  Ryd( 4f)     0.00024       3.70834

   348    H   13  S      Val( 1S)     0.76395       0.08294
   349    H   13  S      Ryd( 3S)     0.00057       1.86809
   350    H   13  S      Ryd( 2S)     0.00011       1.18775
   351    H   13  px     Ryd( 2p)     0.00009       3.05545
   352    H   13  py     Ryd( 2p)     0.00018       2.39904
   353    H   13  pz     Ryd( 2p)     0.00052       3.27497

   354    C   14  S      Cor( 1S)     1.99904     -10.12912
   355    C   14  S      Val( 2S)     0.89590      -0.16485
   356    C   14  S      Ryd( 3S)     0.00119       1.27518
   357    C   14  S      Ryd( 4S)     0.00058       1.96936
   358    C   14  S      Ryd( 5S)     0.00000      21.60415
   359    C   14  px     Val( 2p)     1.08405      -0.06706
   360    C   14  px     Ryd( 3p)     0.00534       1.37010
   361    C   14  px     Ryd( 4p)     0.00060       1.75326
   362    C   14  py     Val( 2p)     1.00146      -0.10555
   363    C   14  py     Ryd( 3p)     0.00163       0.89563
   364    C   14  py     Ryd( 4p)     0.00041       1.53522
   365    C   14  pz     Val( 2p)     1.07046      -0.05296
   366    C   14  pz     Ryd( 3p)     0.00468       1.35279
   367    C   14  pz     Ryd( 4p)     0.00042       2.05362
   368    C   14  dxy    Ryd( 3d)     0.00027       1.29882
   369    C   14  dxy    Ryd( 4d)     0.00038       3.51825
   370    C   14  dxz    Ryd( 3d)     0.00116       2.73980
   371    C   14  dxz    Ryd( 4d)     0.00054       3.51266
   372    C   14  dyz    Ryd( 3d)     0.00016       1.32387
   373    C   14  dyz    Ryd( 4d)     0.00031       3.43740
   374    C   14  dx2y2  Ryd( 3d)     0.00141       2.04074
   375    C   14  dx2y2  Ryd( 4d)     0.00027       3.70782
   376    C   14  dz2    Ryd( 3d)     0.00148       2.49517
   377    C   14  dz2    Ryd( 4d)     0.00063       3.88334
   378    C   14  f(0)   Ryd( 4f)     0.00010       4.33683
   379    C   14  f(C1)  Ryd( 4f)     0.00003       4.48192
   380    C   14  f(S1)  Ryd( 4f)     0.00009       3.66133
   381    C   14  f(C2)  Ryd( 4f)     0.00008       4.14163
   382    C   14  f(S2)  Ryd( 4f)     0.00001       3.63711
   383    C   14  f(C3)  Ryd( 4f)     0.00006       3.96028
   384    C   14  f(S3)  Ryd( 4f)     0.00012       3.67424

   385    C   15  S      Cor( 1S)     1.99904     -10.12912
   386    C   15  S      Val( 2S)     0.89589      -0.16485
   387    C   15  S      Ryd( 3S)     0.00119       1.27536
   388    C   15  S      Ryd( 4S)     0.00058       1.96973
   389    C   15  S      Ryd( 5S)     0.00000      21.60424
   390    C   15  px     Val( 2p)     1.08404      -0.06705
   391    C   15  px     Ryd( 3p)     0.00534       1.37015
   392    C   15  px     Ryd( 4p)     0.00061       1.75331
   393    C   15  py     Val( 2p)     1.00141      -0.10554
   394    C   15  py     Ryd( 3p)     0.00164       0.89578
   395    C   15  py     Ryd( 4p)     0.00041       1.53529
   396    C   15  pz     Val( 2p)     1.07045      -0.05296
   397    C   15  pz     Ryd( 3p)     0.00468       1.35259
   398    C   15  pz     Ryd( 4p)     0.00042       2.05362
   399    C   15  dxy    Ryd( 3d)     0.00027       1.29917
   400    C   15  dxy    Ryd( 4d)     0.00038       3.51823
   401    C   15  dxz    Ryd( 3d)     0.00116       2.73998
   402    C   15  dxz    Ryd( 4d)     0.00054       3.51247
   403    C   15  dyz    Ryd( 3d)     0.00016       1.32422
   404    C   15  dyz    Ryd( 4d)     0.00031       3.43720
   405    C   15  dx2y2  Ryd( 3d)     0.00141       2.04095
   406    C   15  dx2y2  Ryd( 4d)     0.00027       3.70765
   407    C   15  dz2    Ryd( 3d)     0.00148       2.49527
   408    C   15  dz2    Ryd( 4d)     0.00063       3.88339
   409    C   15  f(0)   Ryd( 4f)     0.00010       4.33694
   410    C   15  f(C1)  Ryd( 4f)     0.00003       4.48183
   411    C   15  f(S1)  Ryd( 4f)     0.00009       3.66127
   412    C   15  f(C2)  Ryd( 4f)     0.00008       4.14150
   413    C   15  f(S2)  Ryd( 4f)     0.00001       3.63723
   414    C   15  f(C3)  Ryd( 4f)     0.00006       3.96026
   415    C   15  f(S3)  Ryd( 4f)     0.00012       3.67450

   416    C   16  S      Cor( 1S)     1.99913     -10.12500
   417    C   16  S      Val( 2S)     0.96444      -0.20234
   418    C   16  S      Ryd( 3S)     0.00083       1.54232
   419    C   16  S      Ryd( 4S)     0.00007       1.90271
   420    C   16  S      Ryd( 5S)     0.00000      21.03047
   421    C   16  px     Val( 2p)     1.04216      -0.05151
   422    C   16  px     Ryd( 3p)     0.00350       1.17053
   423    C   16  px     Ryd( 4p)     0.00022       2.59558
   424    C   16  py     Val( 2p)     0.98937      -0.10852
   425    C   16  py     Ryd( 3p)     0.00160       0.74127
   426    C   16  py     Ryd( 4p)     0.00044       1.48998
   427    C   16  pz     Val( 2p)     1.17735      -0.07028
   428    C   16  pz     Ryd( 3p)     0.00446       1.26748
   429    C   16  pz     Ryd( 4p)     0.00020       2.46231
   430    C   16  dxy    Ryd( 3d)     0.00028       1.53873
   431    C   16  dxy    Ryd( 4d)     0.00014       3.14053
   432    C   16  dxz    Ryd( 3d)     0.00246       1.81766
   433    C   16  dxz    Ryd( 4d)     0.00038       3.55256
   434    C   16  dyz    Ryd( 3d)     0.00032       1.39824
   435    C   16  dyz    Ryd( 4d)     0.00009       2.93540
   436    C   16  dx2y2  Ryd( 3d)     0.00118       1.78968
   437    C   16  dx2y2  Ryd( 4d)     0.00014       3.65962
   438    C   16  dz2    Ryd( 3d)     0.00082       2.04163
   439    C   16  dz2    Ryd( 4d)     0.00072       3.59556
   440    C   16  f(0)   Ryd( 4f)     0.00013       4.10479
   441    C   16  f(C1)  Ryd( 4f)     0.00003       4.13240
   442    C   16  f(S1)  Ryd( 4f)     0.00008       3.30977
   443    C   16  f(C2)  Ryd( 4f)     0.00022       4.03563
   444    C   16  f(S2)  Ryd( 4f)     0.00001       3.59937
   445    C   16  f(C3)  Ryd( 4f)     0.00013       3.87901
   446    C   16  f(S3)  Ryd( 4f)     0.00026       3.58825

   447    C   17  S      Cor( 1S)     1.99920     -10.12636
   448    C   17  S      Val( 2S)     0.97530      -0.21407
   449    C   17  S      Ryd( 3S)     0.00079       1.30246
   450    C   17  S      Ryd( 4S)     0.00004       1.57399
   451    C   17  S      Ryd( 5S)     0.00000      21.50654
   452    C   17  px     Val( 2p)     1.15404      -0.06910
   453    C   17  px     Ryd( 3p)     0.00433       1.21656
   454    C   17  px     Ryd( 4p)     0.00028       2.30703
   455    C   17  py     Val( 2p)     1.00215      -0.11111
   456    C   17  py     Ryd( 3p)     0.00169       0.72594
   457    C   17  py     Ryd( 4p)     0.00050       1.42753
   458    C   17  pz     Val( 2p)     1.07299      -0.05544
   459    C   17  pz     Ryd( 3p)     0.00397       1.14060
   460    C   17  pz     Ryd( 4p)     0.00023       2.33647
   461    C   17  dxy    Ryd( 3d)     0.00032       1.42803
   462    C   17  dxy    Ryd( 4d)     0.00013       2.93462
   463    C   17  dxz    Ryd( 3d)     0.00152       2.06428
   464    C   17  dxz    Ryd( 4d)     0.00065       3.64151
   465    C   17  dyz    Ryd( 3d)     0.00013       1.49287
   466    C   17  dyz    Ryd( 4d)     0.00014       2.98929
   467    C   17  dx2y2  Ryd( 3d)     0.00096       1.72969
   468    C   17  dx2y2  Ryd( 4d)     0.00025       3.37507
   469    C   17  dz2    Ryd( 3d)     0.00168       1.88150
   470    C   17  dz2    Ryd( 4d)     0.00040       3.53990
   471    C   17  f(0)   Ryd( 4f)     0.00012       4.18609
   472    C   17  f(C1)  Ryd( 4f)     0.00008       4.07584
   473    C   17  f(S1)  Ryd( 4f)     0.00010       3.55837
   474    C   17  f(C2)  Ryd( 4f)     0.00010       3.99185
   475    C   17  f(S2)  Ryd( 4f)     0.00001       3.45051
   476    C   17  f(C3)  Ryd( 4f)     0.00018       3.70660
   477    C   17  f(S3)  Ryd( 4f)     0.00016       3.38943

   478    C   18  S      Cor( 1S)     1.99920     -10.12636
   479    C   18  S      Val( 2S)     0.97529      -0.21406
   480    C   18  S      Ryd( 3S)     0.00079       1.30246
   481    C   18  S      Ryd( 4S)     0.00004       1.57411
   482    C   18  S      Ryd( 5S)     0.00000      21.50632
   483    C   18  px     Val( 2p)     1.15405      -0.06911
   484    C   18  px     Ryd( 3p)     0.00433       1.21658
   485    C   18  px     Ryd( 4p)     0.00028       2.30699
   486    C   18  py     Val( 2p)     1.00217      -0.11111
   487    C   18  py     Ryd( 3p)     0.00169       0.72591
   488    C   18  py     Ryd( 4p)     0.00050       1.42752
   489    C   18  pz     Val( 2p)     1.07298      -0.05544
   490    C   18  pz     Ryd( 3p)     0.00397       1.14059
   491    C   18  pz     Ryd( 4p)     0.00023       2.33643
   492    C   18  dxy    Ryd( 3d)     0.00032       1.42805
   493    C   18  dxy    Ryd( 4d)     0.00013       2.93454
   494    C   18  dxz    Ryd( 3d)     0.00152       2.06429
   495    C   18  dxz    Ryd( 4d)     0.00065       3.64144
   496    C   18  dyz    Ryd( 3d)     0.00013       1.49293
   497    C   18  dyz    Ryd( 4d)     0.00014       2.98926
   498    C   18  dx2y2  Ryd( 3d)     0.00096       1.72973
   499    C   18  dx2y2  Ryd( 4d)     0.00025       3.37502
   500    C   18  dz2    Ryd( 3d)     0.00168       1.88157
   501    C   18  dz2    Ryd( 4d)     0.00040       3.53990
   502    C   18  f(0)   Ryd( 4f)     0.00012       4.18610
   503    C   18  f(C1)  Ryd( 4f)     0.00008       4.07586
   504    C   18  f(S1)  Ryd( 4f)     0.00010       3.55838
   505    C   18  f(C2)  Ryd( 4f)     0.00010       3.99187
   506    C   18  f(S2)  Ryd( 4f)     0.00001       3.45050
   507    C   18  f(C3)  Ryd( 4f)     0.00018       3.70660
   508    C   18  f(S3)  Ryd( 4f)     0.00016       3.38939

   509    C   19  S      Cor( 1S)     1.99913     -10.12500
   510    C   19  S      Val( 2S)     0.96445      -0.20234
   511    C   19  S      Ryd( 3S)     0.00083       1.54230
   512    C   19  S      Ryd( 4S)     0.00007       1.90234
   513    C   19  S      Ryd( 5S)     0.00000      21.03062
   514    C   19  px     Val( 2p)     1.04215      -0.05151
   515    C   19  px     Ryd( 3p)     0.00350       1.17052
   516    C   19  px     Ryd( 4p)     0.00022       2.59550
   517    C   19  py     Val( 2p)     0.98934      -0.10851
   518    C   19  py     Ryd( 3p)     0.00160       0.74124
   519    C   19  py     Ryd( 4p)     0.00044       1.48990
   520    C   19  pz     Val( 2p)     1.17735      -0.07028
   521    C   19  pz     Ryd( 3p)     0.00446       1.26755
   522    C   19  pz     Ryd( 4p)     0.00020       2.46228
   523    C   19  dxy    Ryd( 3d)     0.00028       1.53877
   524    C   19  dxy    Ryd( 4d)     0.00014       3.14040
   525    C   19  dxz    Ryd( 3d)     0.00246       1.81778
   526    C   19  dxz    Ryd( 4d)     0.00038       3.55250
   527    C   19  dyz    Ryd( 3d)     0.00032       1.39822
   528    C   19  dyz    Ryd( 4d)     0.00009       2.93523
   529    C   19  dx2y2  Ryd( 3d)     0.00118       1.78968
   530    C   19  dx2y2  Ryd( 4d)     0.00014       3.65955
   531    C   19  dz2    Ryd( 3d)     0.00082       2.04171
   532    C   19  dz2    Ryd( 4d)     0.00072       3.59559
   533    C   19  f(0)   Ryd( 4f)     0.00013       4.10497
   534    C   19  f(C1)  Ryd( 4f)     0.00003       4.13244
   535    C   19  f(S1)  Ryd( 4f)     0.00008       3.30955
   536    C   19  f(C2)  Ryd( 4f)     0.00022       4.03560
   537    C   19  f(S2)  Ryd( 4f)     0.00001       3.59934
   538    C   19  f(C3)  Ryd( 4f)     0.00013       3.87901
   539    C   19  f(S3)  Ryd( 4f)     0.00026       3.58822

   540    C   20  S      Cor( 1S)     1.99919     -10.15649
   541    C   20  S      Val( 2S)     1.00047      -0.24968
   542    C   20  S      Ryd( 4S)     0.00178       1.92329
   543    C   20  S      Ryd( 3S)     0.00031       1.73413
   544    C   20  S      Ryd( 5S)     0.00000      21.35699
   545    C   20  px     Val( 2p)     1.16097      -0.11450
   546    C   20  px     Ryd( 4p)     0.00281       1.60348
   547    C   20  px     Ryd( 3p)     0.00052       1.44973
   548    C   20  py     Val( 2p)     1.03270      -0.09115
   549    C   20  py     Ryd( 4p)     0.00184       1.41345
   550    C   20  py     Ryd( 3p)     0.00051       1.38364
   551    C   20  pz     Val( 2p)     1.05486      -0.09487
   552    C   20  pz     Ryd( 4p)     0.00368       1.57047
   553    C   20  pz     Ryd( 3p)     0.00060       1.49739
   554    C   20  dxy    Ryd( 3d)     0.00094       1.65871
   555    C   20  dxy    Ryd( 4d)     0.00023       3.55949
   556    C   20  dxz    Ryd( 3d)     0.00160       1.73727
   557    C   20  dxz    Ryd( 4d)     0.00063       3.61440
   558    C   20  dyz    Ryd( 3d)     0.00152       1.56506
   559    C   20  dyz    Ryd( 4d)     0.00020       3.41922
   560    C   20  dx2y2  Ryd( 3d)     0.00075       1.63986
   561    C   20  dx2y2  Ryd( 4d)     0.00027       3.47168
   562    C   20  dz2    Ryd( 3d)     0.00166       1.72428
   563    C   20  dz2    Ryd( 4d)     0.00041       3.81601
   564    C   20  f(0)   Ryd( 4f)     0.00018       3.85643
   565    C   20  f(C1)  Ryd( 4f)     0.00016       3.96715
   566    C   20  f(S1)  Ryd( 4f)     0.00014       3.71781
   567    C   20  f(C2)  Ryd( 4f)     0.00022       3.74893
   568    C   20  f(S2)  Ryd( 4f)     0.00012       3.67727
   569    C   20  f(C3)  Ryd( 4f)     0.00005       3.74101
   570    C   20  f(S3)  Ryd( 4f)     0.00010       3.75967

   571    H   21  S      Val( 1S)     0.76103       0.06693
   572    H   21  S      Ryd( 2S)     0.00043       1.39224
   573    H   21  S      Ryd( 3S)     0.00015       1.56863
   574    H   21  px     Ryd( 2p)     0.00036       2.86870
   575    H   21  py     Ryd( 2p)     0.00018       2.52089
   576    H   21  pz     Ryd( 2p)     0.00029       2.87548

   577    C   22  S      Cor( 1S)     1.99940     -10.15730
   578    C   22  S      Val( 2S)     0.99833      -0.26405
   579    C   22  S      Ryd( 3S)     0.00134       1.74689
   580    C   22  S      Ryd( 4S)     0.00018       2.20704
   581    C   22  S      Ryd( 5S)     0.00000      21.00685
   582    C   22  px     Val( 2p)     1.06463      -0.09056
   583    C   22  px     Ryd( 4p)     0.00166       1.65828
   584    C   22  px     Ryd( 3p)     0.00023       1.37212
   585    C   22  py     Val( 2p)     1.05702      -0.09327
   586    C   22  py     Ryd( 4p)     0.00251       1.65999
   587    C   22  py     Ryd( 3p)     0.00028       1.47655
   588    C   22  pz     Val( 2p)     1.05507      -0.10272
   589    C   22  pz     Ryd( 4p)     0.00059       1.34981
   590    C   22  pz     Ryd( 3p)     0.00035       1.07616
   591    C   22  dxy    Ryd( 3d)     0.00242       1.68590
   592    C   22  dxy    Ryd( 4d)     0.00056       3.81992
   593    C   22  dxz    Ryd( 3d)     0.00018       1.45935
   594    C   22  dxz    Ryd( 4d)     0.00038       3.30115
   595    C   22  dyz    Ryd( 3d)     0.00095       1.72133
   596    C   22  dyz    Ryd( 4d)     0.00032       3.71110
   597    C   22  dx2y2  Ryd( 3d)     0.00227       1.76766
   598    C   22  dx2y2  Ryd( 4d)     0.00037       3.76193
   599    C   22  dz2    Ryd( 3d)     0.00092       1.53327
   600    C   22  dz2    Ryd( 4d)     0.00024       3.40898
   601    C   22  f(0)   Ryd( 4f)     0.00015       3.57169
   602    C   22  f(C1)  Ryd( 4f)     0.00010       3.58564
   603    C   22  f(S1)  Ryd( 4f)     0.00012       3.69431
   604    C   22  f(C2)  Ryd( 4f)     0.00006       3.78892
   605    C   22  f(S2)  Ryd( 4f)     0.00003       3.73064
   606    C   22  f(C3)  Ryd( 4f)     0.00019       4.07539
   607    C   22  f(S3)  Ryd( 4f)     0.00011       3.93330

   608    H   23  S      Val( 1S)     0.76163       0.05976
   609    H   23  S      Ryd( 3S)     0.00022       1.70127
   610    H   23  S      Ryd( 2S)     0.00010       1.15507
   611    H   23  px     Ryd( 2p)     0.00030       2.82313
   612    H   23  py     Ryd( 2p)     0.00036       3.06782
   613    H   23  pz     Ryd( 2p)     0.00017       2.43357

   614    C   24  S      Cor( 1S)     1.99941     -10.12972
   615    C   24  S      Val( 2S)     1.05652      -0.27899
   616    C   24  S      Ryd( 3S)     0.00067       1.72247
   617    C   24  S      Ryd( 4S)     0.00014       2.48731
   618    C   24  S      Ryd( 5S)     0.00000      21.12813
   619    C   24  px     Val( 2p)     1.04024      -0.08565
   620    C   24  px     Ryd( 3p)     0.00153       1.16432
   621    C   24  px     Ryd( 4p)     0.00012       1.79986
   622    C   24  py     Val( 2p)     1.10318      -0.09560
   623    C   24  py     Ryd( 3p)     0.00173       1.14564
   624    C   24  py     Ryd( 4p)     0.00021       1.89400
   625    C   24  pz     Val( 2p)     1.21614      -0.11059
   626    C   24  pz     Ryd( 3p)     0.00060       1.32291
   627    C   24  pz     Ryd( 4p)     0.00020       1.66179
   628    C   24  dxy    Ryd( 3d)     0.00086       1.54594
   629    C   24  dxy    Ryd( 4d)     0.00055       3.41048
   630    C   24  dxz    Ryd( 3d)     0.00064       1.38434
   631    C   24  dxz    Ryd( 4d)     0.00013       3.16174
   632    C   24  dyz    Ryd( 3d)     0.00107       1.47430
   633    C   24  dyz    Ryd( 4d)     0.00018       3.38356
   634    C   24  dx2y2  Ryd( 3d)     0.00189       1.73624
   635    C   24  dx2y2  Ryd( 4d)     0.00032       3.73503
   636    C   24  dz2    Ryd( 3d)     0.00390       1.57446
   637    C   24  dz2    Ryd( 4d)     0.00004       3.51354
   638    C   24  f(0)   Ryd( 4f)     0.00001       3.53531
   639    C   24  f(C1)  Ryd( 4f)     0.00009       3.68039
   640    C   24  f(S1)  Ryd( 4f)     0.00014       3.90880
   641    C   24  f(C2)  Ryd( 4f)     0.00001       3.64126
   642    C   24  f(S2)  Ryd( 4f)     0.00002       3.67835
   643    C   24  f(C3)  Ryd( 4f)     0.00013       3.88083
   644    C   24  f(S3)  Ryd( 4f)     0.00006       3.93331

   645    C   25  S      Cor( 1S)     1.99919     -10.15647
   646    C   25  S      Val( 2S)     1.00044      -0.24966
   647    C   25  S      Ryd( 4S)     0.00178       1.92321
   648    C   25  S      Ryd( 3S)     0.00031       1.73452
   649    C   25  S      Ryd( 5S)     0.00000      21.35711
   650    C   25  px     Val( 2p)     1.16102      -0.11452
   651    C   25  px     Ryd( 4p)     0.00281       1.60337
   652    C   25  px     Ryd( 3p)     0.00052       1.45005
   653    C   25  py     Val( 2p)     1.03269      -0.09115
   654    C   25  py     Ryd( 4p)     0.00184       1.41340
   655    C   25  py     Ryd( 3p)     0.00051       1.38437
   656    C   25  pz     Val( 2p)     1.05494      -0.09490
   657    C   25  pz     Ryd( 4p)     0.00368       1.57026
   658    C   25  pz     Ryd( 3p)     0.00060       1.49744
   659    C   25  dxy    Ryd( 3d)     0.00094       1.65870
   660    C   25  dxy    Ryd( 4d)     0.00023       3.55965
   661    C   25  dxz    Ryd( 3d)     0.00160       1.73721
   662    C   25  dxz    Ryd( 4d)     0.00063       3.61437
   663    C   25  dyz    Ryd( 3d)     0.00152       1.56486
   664    C   25  dyz    Ryd( 4d)     0.00020       3.41894
   665    C   25  dx2y2  Ryd( 3d)     0.00075       1.64014
   666    C   25  dx2y2  Ryd( 4d)     0.00027       3.47202
   667    C   25  dz2    Ryd( 3d)     0.00166       1.72423
   668    C   25  dz2    Ryd( 4d)     0.00041       3.81608
   669    C   25  f(0)   Ryd( 4f)     0.00018       3.85640
   670    C   25  f(C1)  Ryd( 4f)     0.00016       3.96706
   671    C   25  f(S1)  Ryd( 4f)     0.00014       3.71770
   672    C   25  f(C2)  Ryd( 4f)     0.00022       3.74895
   673    C   25  f(S2)  Ryd( 4f)     0.00012       3.67709
   674    C   25  f(C3)  Ryd( 4f)     0.00005       3.74134
   675    C   25  f(S3)  Ryd( 4f)     0.00010       3.75986

   676    H   26  S      Val( 1S)     0.76099       0.06692
   677    H   26  S      Ryd( 2S)     0.00043       1.39232
   678    H   26  S      Ryd( 3S)     0.00015       1.56874
   679    H   26  px     Ryd( 2p)     0.00036       2.86896
   680    H   26  py     Ryd( 2p)     0.00018       2.52100
   681    H   26  pz     Ryd( 2p)     0.00029       2.87540

   682    H   27  S      Val( 1S)     0.77393       0.06814
   683    H   27  S      Ryd( 3S)     0.00038       1.65748
   684    H   27  S      Ryd( 2S)     0.00015       1.44722
   685    H   27  px     Ryd( 2p)     0.00011       2.94269
   686    H   27  py     Ryd( 2p)     0.00013       2.30720
   687    H   27  pz     Ryd( 2p)     0.00044       3.16412

   688    H   28  S      Val( 1S)     0.77332       0.07106
   689    H   28  S      Ryd( 2S)     0.00022       1.42509
   690    H   28  S      Ryd( 3S)     0.00020       1.49379
   691    H   28  px     Ryd( 2p)     0.00030       3.08285
   692    H   28  py     Ryd( 2p)     0.00010       2.28243
   693    H   28  pz     Ryd( 2p)     0.00017       2.96630

   694    H   29  S      Val( 1S)     0.77332       0.07106
   695    H   29  S      Ryd( 2S)     0.00022       1.42487
   696    H   29  S      Ryd( 3S)     0.00020       1.49399
   697    H   29  px     Ryd( 2p)     0.00030       3.08288
   698    H   29  py     Ryd( 2p)     0.00010       2.28238
   699    H   29  pz     Ryd( 2p)     0.00017       2.96633

   700    H   30  S      Val( 1S)     0.77394       0.06814
   701    H   30  S      Ryd( 3S)     0.00038       1.65761
   702    H   30  S      Ryd( 2S)     0.00015       1.44706
   703    H   30  px     Ryd( 2p)     0.00011       2.94269
   704    H   30  py     Ryd( 2p)     0.00013       2.30723
   705    H   30  pz     Ryd( 2p)     0.00044       3.16418

   706    H   31  S      Val( 1S)     0.77325       0.06882
   707    H   31  S      Ryd( 3S)     0.00038       1.66116
   708    H   31  S      Ryd( 2S)     0.00015       1.44129
   709    H   31  px     Ryd( 2p)     0.00011       2.95947
   710    H   31  py     Ryd( 2p)     0.00013       2.28994
   711    H   31  pz     Ryd( 2p)     0.00044       3.16107

   712    H   32  S      Val( 1S)     0.77279       0.07136
   713    H   32  S      Ryd( 3S)     0.00022       1.53656
   714    H   32  S      Ryd( 2S)     0.00019       1.37915
   715    H   32  px     Ryd( 2p)     0.00031       3.10601
   716    H   32  py     Ryd( 2p)     0.00010       2.25867
   717    H   32  pz     Ryd( 2p)     0.00017       2.96593

   718    H   33  S      Val( 1S)     0.77279       0.07136
   719    H   33  S      Ryd( 3S)     0.00022       1.53644
   720    H   33  S      Ryd( 2S)     0.00019       1.37929
   721    H   33  px     Ryd( 2p)     0.00031       3.10604
   722    H   33  py     Ryd( 2p)     0.00010       2.25866
   723    H   33  pz     Ryd( 2p)     0.00017       2.96593

   724    H   34  S      Val( 1S)     0.77325       0.06882
   725    H   34  S      Ryd( 3S)     0.00038       1.66103
   726    H   34  S      Ryd( 2S)     0.00015       1.44145
   727    H   34  px     Ryd( 2p)     0.00011       2.95948
   728    H   34  py     Ryd( 2p)     0.00013       2.28990
   729    H   34  pz     Ryd( 2p)     0.00044       3.16107

   730    H   35  S      Val( 1S)     0.77995       0.05082
   731    H   35  S      Ryd( 2S)     0.00041       1.27737
   732    H   35  S      Ryd( 3S)     0.00013       1.44972
   733    H   35  px     Ryd( 2p)     0.00015       2.65634
   734    H   35  py     Ryd( 2p)     0.00023       2.76509
   735    H   35  pz     Ryd( 2p)     0.00028       2.79315

   736    H   36  S      Val( 1S)     0.77995       0.05081
   737    H   36  S      Ryd( 2S)     0.00041       1.27719
   738    H   36  S      Ryd( 3S)     0.00013       1.44987
   739    H   36  px     Ryd( 2p)     0.00015       2.65623
   740    H   36  py     Ryd( 2p)     0.00023       2.76488
   741    H   36  pz     Ryd( 2p)     0.00028       2.79346

   742    H   37  S      Val( 1S)     0.76392       0.08295
   743    H   37  S      Ryd( 3S)     0.00057       1.86816
   744    H   37  S      Ryd( 2S)     0.00011       1.18768
   745    H   37  px     Ryd( 2p)     0.00009       3.05545
   746    H   37  py     Ryd( 2p)     0.00018       2.39946
   747    H   37  pz     Ryd( 2p)     0.00052       3.27500

 WARNING:  1 low occupancy (<1.9990e) core orbital  found on  C    8
           1 low occupancy (<1.9990e) core orbital  found on  C   11

 WARNING:  Population inversion found on atom  C    1
           Population inversion found on atom  C    2
           Population inversion found on atom  C    3
           Population inversion found on atom  C    9
           Population inversion found on atom  C   12
           Population inversion found on atom  H   13
           Population inversion found on atom  C   14
           Population inversion found on atom  C   15
           Population inversion found on atom  C   17
           Population inversion found on atom  C   18
           Population inversion found on atom  C   20
           Population inversion found on atom  C   22
           Population inversion found on atom  H   23
           Population inversion found on atom  C   25
           Population inversion found on atom  H   27
           Population inversion found on atom  H   30
           Population inversion found on atom  H   31
           Population inversion found on atom  H   32
           Population inversion found on atom  H   33
           Population inversion found on atom  H   34
           Population inversion found on atom  H   37


 Summary of Natural Population Analysis:                  
                                                          
                                       Natural Population 
                Natural  -----------------------------------------------
    Atom  No    Charge         Core      Valence    Rydberg      Total
 -----------------------------------------------------------------------
      C    1   -0.11049      1.99909     4.09198    0.01942     6.11049
      C    2   -0.07084      1.99904     4.04974    0.02206     6.07084
      C    3   -0.07095      1.99904     4.04985    0.02206     6.07095
      C    4   -0.19181      1.99913     4.17396    0.01873     6.19181
      C    5   -0.22191      1.99920     4.20391    0.01880     6.22191
      C    6   -0.22187      1.99920     4.20388    0.01880     6.22187
      C    7   -0.19187      1.99913     4.17401    0.01873     6.19187
      C    8   -0.04571      1.99820     4.01395    0.03355     6.04571
      C    9   -0.25550      1.99924     4.23545    0.02081     6.25550
      H   10    0.24721      0.00000     0.75133    0.00145     0.75279
      C   11   -0.04632      1.99820     4.01458    0.03354     6.04632
      C   12   -0.11038      1.99909     4.09187    0.01942     6.11038
      H   13    0.23458      0.00000     0.76395    0.00147     0.76542
      C   14   -0.07288      1.99904     4.05187    0.02197     6.07288
      C   15   -0.07280      1.99904     4.05179    0.02197     6.07280
      C   16   -0.19116      1.99913     4.17332    0.01870     6.19116
      C   17   -0.22242      1.99920     4.20447    0.01874     6.22242
      C   18   -0.22244      1.99920     4.20450    0.01874     6.22244
      C   19   -0.19112      1.99913     4.17329    0.01870     6.19112
      C   20   -0.26943      1.99919     4.24901    0.02124     6.26943
      H   21    0.23757      0.00000     0.76103    0.00140     0.76243
      C   22   -0.19097      1.99940     4.17504    0.01652     6.19097
      H   23    0.23723      0.00000     0.76163    0.00114     0.76277
      C   24   -0.43074      1.99941     4.41608    0.01525     6.43074
      C   25   -0.26952      1.99919     4.24909    0.02124     6.26952
      H   26    0.23760      0.00000     0.76099    0.00140     0.76240
      H   27    0.22486      0.00000     0.77393    0.00121     0.77514
      H   28    0.22569      0.00000     0.77332    0.00099     0.77431
      H   29    0.22569      0.00000     0.77332    0.00099     0.77431
      H   30    0.22486      0.00000     0.77394    0.00121     0.77514
      H   31    0.22554      0.00000     0.77325    0.00121     0.77446
      H   32    0.22622      0.00000     0.77279    0.00099     0.77378
      H   33    0.22622      0.00000     0.77279    0.00099     0.77378
      H   34    0.22554      0.00000     0.77325    0.00121     0.77446
      H   35    0.21886      0.00000     0.77995    0.00120     0.78114
      H   36    0.21885      0.00000     0.77995    0.00120     0.78115
      H   37    0.23461      0.00000     0.76392    0.00147     0.76539
 =======================================================================
   * Total *   -0.00000     41.98050    99.56098    0.45852   142.00000

                                 Natural Population      
 --------------------------------------------------------
   Core                      41.98050 ( 99.9536% of  42)
   Valence                   99.56098 ( 99.5610% of 100)
   Natural Minimal Basis    141.54148 ( 99.6771% of 142)
   Natural Rydberg Basis      0.45852 (  0.3229% of 142)
 --------------------------------------------------------

    Atom  No          Natural Electron Configuration
 ----------------------------------------------------------------------------
      C    1      [core]2S( 0.96)2p( 3.13)3p( 0.01)
      C    2      [core]2S( 0.90)2p( 3.15)3p( 0.01)
      C    3      [core]2S( 0.90)2p( 3.15)3p( 0.01)
      C    4      [core]2S( 0.96)2p( 3.21)3p( 0.01)3d( 0.01)
      C    5      [core]2S( 0.98)2p( 3.23)3p( 0.01)
      C    6      [core]2S( 0.98)2p( 3.23)3p( 0.01)
      C    7      [core]2S( 0.96)2p( 3.21)3p( 0.01)3d( 0.01)
      C    8      [core]2S( 1.09)2p( 2.92)3p( 0.01)3d( 0.02)
      C    9      [core]2S( 1.00)2p( 3.23)3p( 0.01)3d( 0.01)
      H   10            1S( 0.75)
      C   11      [core]2S( 1.09)2p( 2.92)3p( 0.01)3d( 0.02)
      C   12      [core]2S( 0.96)2p( 3.13)3p( 0.01)
      H   13            1S( 0.76)
      C   14      [core]2S( 0.90)2p( 3.16)3p( 0.01)
      C   15      [core]2S( 0.90)2p( 3.16)3p( 0.01)
      C   16      [core]2S( 0.96)2p( 3.21)3p( 0.01)3d( 0.01)
      C   17      [core]2S( 0.98)2p( 3.23)3p( 0.01)
      C   18      [core]2S( 0.98)2p( 3.23)3p( 0.01)
      C   19      [core]2S( 0.96)2p( 3.21)3p( 0.01)3d( 0.01)
      C   20      [core]2S( 1.00)2p( 3.25)3d( 0.01)4p( 0.01)
      H   21            1S( 0.76)
      C   22      [core]2S( 1.00)2p( 3.18)3d( 0.01)
      H   23            1S( 0.76)
      C   24      [core]2S( 1.06)2p( 3.36)3d( 0.01)
      C   25      [core]2S( 1.00)2p( 3.25)3d( 0.01)4p( 0.01)
      H   26            1S( 0.76)
      H   27            1S( 0.77)
      H   28            1S( 0.77)
      H   29            1S( 0.77)
      H   30            1S( 0.77)
      H   31            1S( 0.77)
      H   32            1S( 0.77)
      H   33            1S( 0.77)
      H   34            1S( 0.77)
      H   35            1S( 0.78)
      H   36            1S( 0.78)
      H   37            1S( 0.76)


 Wiberg bond index matrix in the NAO basis:                                    

     Atom    1       2       3       4       5       6       7       8       9
     ---- ------  ------  ------  ------  ------  ------  ------  ------  ------
   1.  C  0.0000  1.3075  0.0094  0.0112  0.0012  0.0374  0.0092  0.1557  0.0070
   2.  C  1.3075  0.0000  1.2366  0.0084  0.0565  0.0097  1.2441  0.0068  0.0029
   3.  C  0.0094  1.2366  0.0000  1.2440  0.0097  0.0565  0.0084  0.0194  0.0029
   4.  C  0.0112  0.0084  1.2440  0.0000  1.6001  0.0095  0.1143  0.0006  0.0011
   5.  C  0.0012  0.0565  0.0097  1.6001  0.0000  1.2811  0.0095  0.0090  0.0014
   6.  C  0.0374  0.0097  0.0565  0.0095  1.2811  0.0000  1.6001  0.0004  0.0014
   7.  C  0.0092  1.2441  0.0084  0.1143  0.0095  1.6001  0.0000  0.0094  0.0011
   8.  C  0.1557  0.0068  0.0194  0.0006  0.0090  0.0004  0.0094  0.0000  0.9720
   9.  C  0.0070  0.0029  0.0029  0.0011  0.0014  0.0014  0.0011  0.9720  0.0000
  10.  H  0.0013  0.0004  0.0004  0.0001  0.0001  0.0001  0.0001  0.0106  0.8901
  11.  C  0.0099  0.0194  0.0067  0.0094  0.0004  0.0090  0.0006  1.4793  0.9717
  12.  C  0.1088  0.0094  1.3077  0.0092  0.0374  0.0012  0.0112  0.0099  0.0070
  13.  H  0.0010  0.0106  0.0033  0.0016  0.0004  0.0000  0.0002  0.0002  0.0000
  14.  C  0.0095  0.0312  0.0081  0.0194  0.0002  0.0120  0.0009  0.0200  0.0015
  15.  C  1.3058  0.0081  0.0312  0.0009  0.0120  0.0002  0.0193  0.0063  0.0015
  16.  C  0.0093  0.0192  0.0009  0.0009  0.0001  0.0032  0.0002  0.0095  0.0005
  17.  C  0.0367  0.0002  0.0119  0.0001  0.0052  0.0000  0.0032  0.0005  0.0005
  18.  C  0.0012  0.0119  0.0002  0.0032  0.0000  0.0052  0.0001  0.0091  0.0005
  19.  C  0.0111  0.0009  0.0192  0.0002  0.0032  0.0001  0.0009  0.0005  0.0005
  20.  C  0.0039  0.0006  0.0012  0.0004  0.0003  0.0002  0.0002  0.0385  0.0230
  21.  H  0.0001  0.0001  0.0001  0.0002  0.0001  0.0001  0.0000  0.0137  0.0034
  22.  C  0.0052  0.0011  0.0011  0.0002  0.0003  0.0003  0.0002  0.0372  0.0059
  23.  H  0.0000  0.0000  0.0000  0.0000  0.0000  0.0000  0.0000  0.0086  0.0084
  24.  C  0.0013  0.0005  0.0005  0.0003  0.0004  0.0004  0.0003  0.0168  1.0077
  25.  C  0.0021  0.0012  0.0006  0.0002  0.0002  0.0003  0.0004  0.9693  0.0230
  26.  H  0.0005  0.0001  0.0001  0.0000  0.0001  0.0001  0.0002  0.0089  0.0034
  27.  H  0.0001  0.0102  0.0032  0.9150  0.0042  0.0104  0.0006  0.0000  0.0000
  28.  H  0.0004  0.0008  0.0103  0.0039  0.9172  0.0027  0.0077  0.0000  0.0000
  29.  H  0.0002  0.0103  0.0008  0.0077  0.0027  0.9172  0.0039  0.0000  0.0000
  30.  H  0.0011  0.0032  0.0102  0.0006  0.0104  0.0042  0.9150  0.0000  0.0000
  31.  H  0.0011  0.0006  0.0000  0.0000  0.0000  0.0000  0.0000  0.0000  0.0000
  32.  H  0.0002  0.0003  0.0000  0.0000  0.0000  0.0000  0.0000  0.0000  0.0000
  33.  H  0.0004  0.0000  0.0003  0.0000  0.0000  0.0000  0.0000  0.0000  0.0000
  34.  H  0.0001  0.0000  0.0006  0.0000  0.0000  0.0000  0.0000  0.0000  0.0000
  35.  H  0.0002  0.0000  0.0001  0.0000  0.0001  0.0000  0.0001  0.0126  0.0016
  36.  H  0.0001  0.0001  0.0000  0.0001  0.0000  0.0001  0.0000  0.0019  0.0016
  37.  H  0.9103  0.0033  0.0106  0.0002  0.0000  0.0004  0.0016  0.0003  0.0000

     Atom   10      11      12      13      14      15      16      17      18
     ---- ------  ------  ------  ------  ------  ------  ------  ------  ------
   1.  C  0.0013  0.0099  0.1088  0.0010  0.0095  1.3058  0.0093  0.0367  0.0012
   2.  C  0.0004  0.0194  0.0094  0.0106  0.0312  0.0081  0.0192  0.0002  0.0119
   3.  C  0.0004  0.0067  1.3077  0.0033  0.0081  0.0312  0.0009  0.0119  0.0002
   4.  C  0.0001  0.0094  0.0092  0.0016  0.0194  0.0009  0.0009  0.0001  0.0032
   5.  C  0.0001  0.0004  0.0374  0.0004  0.0002  0.0120  0.0001  0.0052  0.0000
   6.  C  0.0001  0.0090  0.0012  0.0000  0.0120  0.0002  0.0032  0.0000  0.0052
   7.  C  0.0001  0.0006  0.0112  0.0002  0.0009  0.0193  0.0002  0.0032  0.0001
   8.  C  0.0106  1.4793  0.0099  0.0002  0.0200  0.0063  0.0095  0.0005  0.0091
   9.  C  0.8901  0.9717  0.0070  0.0000  0.0015  0.0015  0.0005  0.0005  0.0005
  10.  H  0.0000  0.0107  0.0013  0.0000  0.0003  0.0003  0.0002  0.0002  0.0002
  11.  C  0.0107  0.0000  0.1554  0.0003  0.0062  0.0200  0.0005  0.0091  0.0005
  12.  C  0.0013  0.1554  0.0000  0.9103  1.3060  0.0095  0.0111  0.0012  0.0367
  13.  H  0.0000  0.0003  0.9103  0.0000  0.0033  0.0107  0.0002  0.0000  0.0004
  14.  C  0.0003  0.0062  1.3060  0.0033  0.0000  1.2395  0.0085  0.0564  0.0097
  15.  C  0.0003  0.0200  0.0095  0.0107  1.2395  0.0000  1.2422  0.0097  0.0564
  16.  C  0.0002  0.0005  0.0111  0.0002  0.0085  1.2422  0.0000  1.6019  0.0095
  17.  C  0.0002  0.0091  0.0012  0.0000  0.0564  0.0097  1.6019  0.0000  1.2803
  18.  C  0.0002  0.0005  0.0367  0.0004  0.0097  0.0564  0.0095  1.2803  0.0000
  19.  C  0.0002  0.0095  0.0093  0.0016  1.2422  0.0085  0.1150  0.0095  1.6019
  20.  C  0.0066  0.9692  0.0021  0.0000  0.0008  0.0023  0.0001  0.0010  0.0002
  21.  H  0.0002  0.0089  0.0005  0.0000  0.0002  0.0002  0.0000  0.0001  0.0001
  22.  C  0.0081  0.0372  0.0052  0.0000  0.0014  0.0014  0.0004  0.0006  0.0006
  23.  H  0.0001  0.0086  0.0000  0.0000  0.0002  0.0002  0.0001  0.0001  0.0001
  24.  C  0.0014  0.0168  0.0013  0.0000  0.0002  0.0002  0.0001  0.0002  0.0002
  25.  C  0.0066  0.0384  0.0039  0.0000  0.0023  0.0008  0.0007  0.0002  0.0010
  26.  H  0.0002  0.0137  0.0001  0.0000  0.0002  0.0002  0.0000  0.0001  0.0001
  27.  H  0.0000  0.0000  0.0011  0.0002  0.0006  0.0000  0.0000  0.0000  0.0000
  28.  H  0.0000  0.0000  0.0002  0.0000  0.0003  0.0000  0.0000  0.0000  0.0000
  29.  H  0.0000  0.0000  0.0004  0.0000  0.0000  0.0003  0.0000  0.0000  0.0000
  30.  H  0.0000  0.0000  0.0001  0.0005  0.0000  0.0006  0.0000  0.0000  0.0000
  31.  H  0.0000  0.0000  0.0001  0.0005  0.0102  0.0032  0.9147  0.0042  0.0104
  32.  H  0.0000  0.0000  0.0004  0.0000  0.0008  0.0103  0.0039  0.9169  0.0027
  33.  H  0.0000  0.0000  0.0002  0.0000  0.0103  0.0008  0.0077  0.0027  0.9169
  34.  H  0.0000  0.0000  0.0011  0.0002  0.0032  0.0102  0.0006  0.0104  0.0042
  35.  H  0.0003  0.0019  0.0001  0.0000  0.0000  0.0000  0.0000  0.0000  0.0000
  36.  H  0.0003  0.0126  0.0002  0.0000  0.0000  0.0000  0.0000  0.0000  0.0000
  37.  H  0.0000  0.0002  0.0010  0.0007  0.0107  0.0033  0.0016  0.0004  0.0000

     Atom   19      20      21      22      23      24      25      26      27
     ---- ------  ------  ------  ------  ------  ------  ------  ------  ------
   1.  C  0.0111  0.0039  0.0001  0.0052  0.0000  0.0013  0.0021  0.0005  0.0001
   2.  C  0.0009  0.0006  0.0001  0.0011  0.0000  0.0005  0.0012  0.0001  0.0102
   3.  C  0.0192  0.0012  0.0001  0.0011  0.0000  0.0005  0.0006  0.0001  0.0032
   4.  C  0.0002  0.0004  0.0002  0.0002  0.0000  0.0003  0.0002  0.0000  0.9150
   5.  C  0.0032  0.0003  0.0001  0.0003  0.0000  0.0004  0.0002  0.0001  0.0042
   6.  C  0.0001  0.0002  0.0001  0.0003  0.0000  0.0004  0.0003  0.0001  0.0104
   7.  C  0.0009  0.0002  0.0000  0.0002  0.0000  0.0003  0.0004  0.0002  0.0006
   8.  C  0.0005  0.0385  0.0137  0.0372  0.0086  0.0168  0.9693  0.0089  0.0000
   9.  C  0.0005  0.0230  0.0034  0.0059  0.0084  1.0077  0.0230  0.0034  0.0000
  10.  H  0.0002  0.0066  0.0002  0.0081  0.0001  0.0014  0.0066  0.0002  0.0000
  11.  C  0.0095  0.9692  0.0089  0.0372  0.0086  0.0168  0.0384  0.0137  0.0000
  12.  C  0.0093  0.0021  0.0005  0.0052  0.0000  0.0013  0.0039  0.0001  0.0011
  13.  H  0.0016  0.0000  0.0000  0.0000  0.0000  0.0000  0.0000  0.0000  0.0002
  14.  C  1.2422  0.0008  0.0002  0.0014  0.0002  0.0002  0.0023  0.0002  0.0006
  15.  C  0.0085  0.0023  0.0002  0.0014  0.0002  0.0002  0.0008  0.0002  0.0000
  16.  C  0.1150  0.0001  0.0000  0.0004  0.0001  0.0001  0.0007  0.0000  0.0000
  17.  C  0.0095  0.0010  0.0001  0.0006  0.0001  0.0002  0.0002  0.0001  0.0000
  18.  C  1.6019  0.0002  0.0001  0.0006  0.0001  0.0002  0.0010  0.0001  0.0000
  19.  C  0.0000  0.0007  0.0000  0.0004  0.0001  0.0001  0.0001  0.0000  0.0000
  20.  C  0.0007  0.0000  0.8988  0.9474  0.0015  0.0118  0.9774  0.0097  0.0000
  21.  H  0.0000  0.8988  0.0000  0.0051  0.0012  0.0012  0.0097  0.0007  0.0000
  22.  C  0.0004  0.9474  0.0051  0.0000  0.9106  1.0135  0.9474  0.0051  0.0000
  23.  H  0.0001  0.0015  0.0012  0.9106  0.0000  0.0016  0.0015  0.0012  0.0000
  24.  C  0.0001  0.0118  0.0012  1.0135  0.0016  0.0000  0.0118  0.0012  0.0000
  25.  C  0.0001  0.9774  0.0097  0.9474  0.0015  0.0118  0.0000  0.8988  0.0000
  26.  H  0.0000  0.0097  0.0007  0.0051  0.0012  0.0012  0.8988  0.0000  0.0000
  27.  H  0.0000  0.0000  0.0000  0.0000  0.0000  0.0000  0.0000  0.0000  0.0000
  28.  H  0.0000  0.0000  0.0000  0.0000  0.0000  0.0000  0.0000  0.0000  0.0033
  29.  H  0.0000  0.0000  0.0000  0.0000  0.0000  0.0000  0.0000  0.0000  0.0003
  30.  H  0.0000  0.0000  0.0000  0.0000  0.0000  0.0000  0.0000  0.0000  0.0007
  31.  H  0.0006  0.0000  0.0000  0.0000  0.0000  0.0000  0.0000  0.0000  0.0000
  32.  H  0.0077  0.0000  0.0000  0.0000  0.0000  0.0000  0.0000  0.0000  0.0000
  33.  H  0.0039  0.0000  0.0000  0.0000  0.0000  0.0000  0.0000  0.0000  0.0000
  34.  H  0.9147  0.0000  0.0000  0.0000  0.0000  0.0000  0.0000  0.0000  0.0000
  35.  H  0.0000  0.0031  0.0001  0.0019  0.0004  0.9165  0.0140  0.0001  0.0000
  36.  H  0.0000  0.0140  0.0001  0.0019  0.0004  0.9165  0.0031  0.0001  0.0000
  37.  H  0.0002  0.0000  0.0000  0.0000  0.0000  0.0000  0.0000  0.0000  0.0005

     Atom   28      29      30      31      32      33      34      35      36
     ---- ------  ------  ------  ------  ------  ------  ------  ------  ------
   1.  C  0.0004  0.0002  0.0011  0.0011  0.0002  0.0004  0.0001  0.0002  0.0001
   2.  C  0.0008  0.0103  0.0032  0.0006  0.0003  0.0000  0.0000  0.0000  0.0001
   3.  C  0.0103  0.0008  0.0102  0.0000  0.0000  0.0003  0.0006  0.0001  0.0000
   4.  C  0.0039  0.0077  0.0006  0.0000  0.0000  0.0000  0.0000  0.0000  0.0001
   5.  C  0.9172  0.0027  0.0104  0.0000  0.0000  0.0000  0.0000  0.0001  0.0000
   6.  C  0.0027  0.9172  0.0042  0.0000  0.0000  0.0000  0.0000  0.0000  0.0001
   7.  C  0.0077  0.0039  0.9150  0.0000  0.0000  0.0000  0.0000  0.0001  0.0000
   8.  C  0.0000  0.0000  0.0000  0.0000  0.0000  0.0000  0.0000  0.0126  0.0019
   9.  C  0.0000  0.0000  0.0000  0.0000  0.0000  0.0000  0.0000  0.0016  0.0016
  10.  H  0.0000  0.0000  0.0000  0.0000  0.0000  0.0000  0.0000  0.0003  0.0003
  11.  C  0.0000  0.0000  0.0000  0.0000  0.0000  0.0000  0.0000  0.0019  0.0126
  12.  C  0.0002  0.0004  0.0001  0.0001  0.0004  0.0002  0.0011  0.0001  0.0002
  13.  H  0.0000  0.0000  0.0005  0.0005  0.0000  0.0000  0.0002  0.0000  0.0000
  14.  C  0.0003  0.0000  0.0000  0.0102  0.0008  0.0103  0.0032  0.0000  0.0000
  15.  C  0.0000  0.0003  0.0006  0.0032  0.0103  0.0008  0.0102  0.0000  0.0000
  16.  C  0.0000  0.0000  0.0000  0.9147  0.0039  0.0077  0.0006  0.0000  0.0000
  17.  C  0.0000  0.0000  0.0000  0.0042  0.9169  0.0027  0.0104  0.0000  0.0000
  18.  C  0.0000  0.0000  0.0000  0.0104  0.0027  0.9169  0.0042  0.0000  0.0000
  19.  C  0.0000  0.0000  0.0000  0.0006  0.0077  0.0039  0.9147  0.0000  0.0000
  20.  C  0.0000  0.0000  0.0000  0.0000  0.0000  0.0000  0.0000  0.0031  0.0140
  21.  H  0.0000  0.0000  0.0000  0.0000  0.0000  0.0000  0.0000  0.0001  0.0001
  22.  C  0.0000  0.0000  0.0000  0.0000  0.0000  0.0000  0.0000  0.0019  0.0019
  23.  H  0.0000  0.0000  0.0000  0.0000  0.0000  0.0000  0.0000  0.0004  0.0004
  24.  C  0.0000  0.0000  0.0000  0.0000  0.0000  0.0000  0.0000  0.9165  0.9165
  25.  C  0.0000  0.0000  0.0000  0.0000  0.0000  0.0000  0.0000  0.0140  0.0031
  26.  H  0.0000  0.0000  0.0000  0.0000  0.0000  0.0000  0.0000  0.0001  0.0001
  27.  H  0.0033  0.0003  0.0007  0.0000  0.0000  0.0000  0.0000  0.0000  0.0000
  28.  H  0.0000  0.0027  0.0003  0.0000  0.0000  0.0000  0.0000  0.0000  0.0000
  29.  H  0.0027  0.0000  0.0033  0.0000  0.0000  0.0000  0.0000  0.0000  0.0000
  30.  H  0.0003  0.0033  0.0000  0.0000  0.0000  0.0000  0.0000  0.0000  0.0000
  31.  H  0.0000  0.0000  0.0000  0.0000  0.0033  0.0003  0.0007  0.0000  0.0000
  32.  H  0.0000  0.0000  0.0000  0.0033  0.0000  0.0027  0.0003  0.0000  0.0000
  33.  H  0.0000  0.0000  0.0000  0.0003  0.0027  0.0000  0.0033  0.0000  0.0000
  34.  H  0.0000  0.0000  0.0000  0.0007  0.0003  0.0033  0.0000  0.0000  0.0000
  35.  H  0.0000  0.0000  0.0000  0.0000  0.0000  0.0000  0.0000  0.0000  0.0002
  36.  H  0.0000  0.0000  0.0000  0.0000  0.0000  0.0000  0.0000  0.0002  0.0000
  37.  H  0.0000  0.0000  0.0002  0.0002  0.0000  0.0000  0.0005  0.0000  0.0000

     Atom   37
     ---- ------
   1.  C  0.9103
   2.  C  0.0033
   3.  C  0.0106
   4.  C  0.0002
   5.  C  0.0000
   6.  C  0.0004
   7.  C  0.0016
   8.  C  0.0003
   9.  C  0.0000
  10.  H  0.0000
  11.  C  0.0002
  12.  C  0.0010
  13.  H  0.0007
  14.  C  0.0107
  15.  C  0.0033
  16.  C  0.0016
  17.  C  0.0004
  18.  C  0.0000
  19.  C  0.0002
  20.  C  0.0000
  21.  H  0.0000
  22.  C  0.0000
  23.  H  0.0000
  24.  C  0.0000
  25.  C  0.0000
  26.  H  0.0000
  27.  H  0.0005
  28.  H  0.0000
  29.  H  0.0000
  30.  H  0.0002
  31.  H  0.0002
  32.  H  0.0000
  33.  H  0.0000
  34.  H  0.0005
  35.  H  0.0000
  36.  H  0.0000
  37.  H  0.0000


 Wiberg bond index, Totals by atom:                                            

     Atom    1
     ---- ------
   1.  C  3.9606
   2.  C  4.0166
   3.  C  4.0165
   4.  C  3.9633
   5.  C  3.9637
   6.  C  3.9637
   7.  C  3.9633
   8.  C  3.8269
   9.  C  3.9419
  10.  H  0.9404
  11.  C  3.8263
  12.  C  3.9606
  13.  H  0.9465
  14.  C  4.0164
  15.  C  4.0164
  16.  C  3.9631
  17.  C  3.9634
  18.  C  3.9634
  19.  C  3.9631
  20.  C  3.9149
  21.  H  0.9449
  22.  C  3.9398
  23.  H  0.9447
  24.  C  3.9227
  25.  C  3.9149
  26.  H  0.9449
  27.  H  0.9507
  28.  H  0.9500
  29.  H  0.9500
  30.  H  0.9507
  31.  H  0.9504
  32.  H  0.9498
  33.  H  0.9498
  34.  H  0.9504
  35.  H  0.9534
  36.  H  0.9534
  37.  H  0.9464


 Atom-atom overlap-weighted NAO bond order:                                    

     Atom    1       2       3       4       5       6       7       8       9
     ---- ------  ------  ------  ------  ------  ------  ------  ------  ------
   1.  C  0.0000  1.0893  0.0243  0.0071 -0.0012  0.0041  0.0234  0.1504 -0.0037
   2.  C  1.0893  0.0000  1.0331  0.0181 -0.0231  0.0214  1.0522  0.0111  0.0015
   3.  C  0.0243  1.0331  0.0000  1.0522  0.0214 -0.0231  0.0181 -0.0129  0.0015
   4.  C  0.0071  0.0181  1.0522  0.0000  1.1960  0.0296 -0.0153  0.0009 -0.0001
   5.  C -0.0012 -0.0231  0.0214  1.1960  0.0000  1.0685  0.0296  0.0004 -0.0000
   6.  C  0.0041  0.0214 -0.0231  0.0296  1.0685  0.0000  1.1960  0.0003 -0.0000
   7.  C  0.0234  1.0522  0.0181 -0.0153  0.0296  1.1960  0.0000 -0.0003 -0.0001
   8.  C  0.1504  0.0111 -0.0129  0.0009  0.0004  0.0003 -0.0003  0.0000  0.8345
   9.  C -0.0037  0.0015  0.0015 -0.0001 -0.0000 -0.0000 -0.0001  0.8345  0.0000
  10.  H -0.0007  0.0001  0.0001  0.0000  0.0000  0.0000  0.0000  0.0053  0.7882
  11.  C -0.0094 -0.0129  0.0110 -0.0003  0.0003  0.0004  0.0009  1.0502  0.8342
  12.  C -0.0492  0.0243  1.0893  0.0234  0.0041 -0.0012  0.0071 -0.0094 -0.0037
  13.  H  0.0019  0.0028  0.0044 -0.0062  0.0000  0.0000  0.0001  0.0001 -0.0001
  14.  C  0.0238 -0.0174  0.0101  0.0039  0.0001  0.0002  0.0015 -0.0129 -0.0055
  15.  C  1.0873  0.0101 -0.0174  0.0015  0.0002  0.0001  0.0039  0.0111 -0.0055
  16.  C  0.0229  0.0038  0.0015  0.0000  0.0000  0.0000 -0.0002 -0.0014  0.0000
  17.  C  0.0042  0.0001  0.0002  0.0000  0.0000 -0.0000  0.0000  0.0003 -0.0004
  18.  C -0.0011  0.0002  0.0001  0.0000 -0.0000  0.0000  0.0000  0.0005 -0.0004
  19.  C  0.0072  0.0015  0.0038 -0.0002  0.0000  0.0000  0.0000  0.0011  0.0000
  20.  C  0.0017  0.0001 -0.0034  0.0001 -0.0001 -0.0000  0.0000  0.0371 -0.0217
  21.  H -0.0000  0.0001  0.0001 -0.0005 -0.0002 -0.0000  0.0001  0.0033  0.0007
  22.  C  0.0005  0.0001  0.0001 -0.0000  0.0000  0.0000 -0.0000 -0.0041  0.0127
  23.  H  0.0000 -0.0000 -0.0000  0.0000  0.0000  0.0000  0.0000  0.0028  0.0023
  24.  C  0.0005  0.0000  0.0000 -0.0000 -0.0000 -0.0000 -0.0000 -0.0079  0.8698
  25.  C -0.0044 -0.0034  0.0001  0.0000 -0.0000 -0.0001  0.0001  0.8327 -0.0217
  26.  H -0.0001  0.0001  0.0001  0.0001 -0.0000 -0.0002 -0.0005  0.0045  0.0007
  27.  H  0.0001  0.0024  0.0061  0.7852  0.0026  0.0014  0.0001  0.0000 -0.0000
  28.  H  0.0000  0.0009  0.0036  0.0040  0.7886  0.0005  0.0012  0.0000 -0.0000
  29.  H  0.0001  0.0036  0.0009  0.0012  0.0005  0.7886  0.0040  0.0000 -0.0000
  30.  H  0.0010  0.0061  0.0024  0.0001  0.0014  0.0026  0.7852 -0.0000 -0.0000
  31.  H  0.0010  0.0001 -0.0000  0.0000  0.0000  0.0000  0.0000 -0.0000 -0.0000
  32.  H  0.0001 -0.0000  0.0000 -0.0000  0.0000 -0.0000  0.0000  0.0000 -0.0000
  33.  H  0.0000  0.0000 -0.0000  0.0000 -0.0000  0.0000 -0.0000  0.0000 -0.0000
  34.  H  0.0001 -0.0000  0.0001  0.0000  0.0000  0.0000  0.0000  0.0000 -0.0000
  35.  H -0.0000 -0.0000  0.0000  0.0000  0.0000  0.0000  0.0000  0.0014  0.0049
  36.  H -0.0000  0.0000 -0.0000  0.0000  0.0000  0.0000  0.0000 -0.0023  0.0049
  37.  H  0.7937  0.0044  0.0028  0.0001  0.0000  0.0000 -0.0062  0.0004 -0.0001

     Atom   10      11      12      13      14      15      16      17      18
     ---- ------  ------  ------  ------  ------  ------  ------  ------  ------
   1.  C -0.0007 -0.0094 -0.0492  0.0019  0.0238  1.0873  0.0229  0.0042 -0.0011
   2.  C  0.0001 -0.0129  0.0243  0.0028 -0.0174  0.0101  0.0038  0.0001  0.0002
   3.  C  0.0001  0.0110  1.0893  0.0044  0.0101 -0.0174  0.0015  0.0002  0.0001
   4.  C  0.0000 -0.0003  0.0234 -0.0062  0.0039  0.0015  0.0000  0.0000  0.0000
   5.  C  0.0000  0.0003  0.0041  0.0000  0.0001  0.0002  0.0000  0.0000 -0.0000
   6.  C  0.0000  0.0004 -0.0012  0.0000  0.0002  0.0001  0.0000 -0.0000  0.0000
   7.  C  0.0000  0.0009  0.0071  0.0001  0.0015  0.0039 -0.0002  0.0000  0.0000
   8.  C  0.0053  1.0502 -0.0094  0.0001 -0.0129  0.0111 -0.0014  0.0003  0.0005
   9.  C  0.7882  0.8342 -0.0037 -0.0001 -0.0055 -0.0055  0.0000 -0.0004 -0.0004
  10.  H  0.0000  0.0053 -0.0007  0.0000  0.0012  0.0012 -0.0005 -0.0011 -0.0011
  11.  C  0.0053  0.0000  0.1501  0.0004  0.0111 -0.0129  0.0011  0.0005  0.0003
  12.  C -0.0007  0.1501  0.0000  0.7937  1.0874  0.0238  0.0072 -0.0011  0.0042
  13.  H  0.0000  0.0004  0.7937  0.0000  0.0044  0.0028  0.0001  0.0000  0.0000
  14.  C  0.0012  0.0111  1.0874  0.0044  0.0000  1.0357  0.0183 -0.0231  0.0215
  15.  C  0.0012 -0.0129  0.0238  0.0028  1.0357  0.0000  1.0518  0.0215 -0.0231
  16.  C -0.0005  0.0011  0.0072  0.0001  0.0183  1.0518  0.0000  1.1966  0.0293
  17.  C -0.0011  0.0005 -0.0011  0.0000 -0.0231  0.0215  1.1966  0.0000  1.0687
  18.  C -0.0011  0.0003  0.0042  0.0000  0.0215 -0.0231  0.0293  1.0687  0.0000
  19.  C -0.0005 -0.0015  0.0229 -0.0062  1.0518  0.0183 -0.0156  0.0293  1.1967
  20.  C  0.0012  0.8326 -0.0044 -0.0001  0.0008  0.0013 -0.0000 -0.0000 -0.0000
  21.  H -0.0000  0.0045 -0.0001 -0.0000  0.0000 -0.0000  0.0000  0.0000  0.0000
  22.  C  0.0009 -0.0041  0.0005 -0.0000  0.0000  0.0000 -0.0000 -0.0000 -0.0000
  23.  H -0.0000  0.0028  0.0000 -0.0000 -0.0000 -0.0000  0.0000  0.0000  0.0000
  24.  C -0.0028 -0.0079  0.0005 -0.0000  0.0004  0.0004 -0.0000 -0.0000 -0.0000
  25.  C  0.0012  0.0370  0.0017  0.0000  0.0013  0.0008 -0.0000 -0.0000 -0.0000
  26.  H -0.0000  0.0032 -0.0000  0.0000 -0.0000  0.0000  0.0000  0.0000  0.0000
  27.  H  0.0000 -0.0000  0.0010 -0.0015  0.0001 -0.0000  0.0000  0.0000  0.0000
  28.  H -0.0000  0.0000  0.0001  0.0000 -0.0000  0.0000 -0.0000  0.0000 -0.0000
  29.  H -0.0000  0.0000  0.0000 -0.0000  0.0000 -0.0000  0.0000 -0.0000  0.0000
  30.  H  0.0000  0.0000  0.0001 -0.0000 -0.0000  0.0001  0.0000  0.0000  0.0000
  31.  H -0.0000  0.0000  0.0001 -0.0000  0.0025  0.0061  0.7851  0.0026  0.0014
  32.  H -0.0000  0.0000  0.0000 -0.0000  0.0009  0.0036  0.0038  0.7880  0.0003
  33.  H -0.0000  0.0000  0.0001  0.0000  0.0036  0.0009  0.0012  0.0003  0.7880
  34.  H -0.0000 -0.0000  0.0010 -0.0015  0.0061  0.0025  0.0001  0.0014  0.0026
  35.  H -0.0010 -0.0023 -0.0000 -0.0000  0.0000  0.0000  0.0000 -0.0000 -0.0000
  36.  H -0.0010  0.0015 -0.0000  0.0000  0.0000  0.0000  0.0000 -0.0000 -0.0000
  37.  H  0.0000  0.0001  0.0019 -0.0000  0.0028  0.0044 -0.0062  0.0000  0.0000

     Atom   19      20      21      22      23      24      25      26      27
     ---- ------  ------  ------  ------  ------  ------  ------  ------  ------
   1.  C  0.0072  0.0017 -0.0000  0.0005  0.0000  0.0005 -0.0044 -0.0001  0.0001
   2.  C  0.0015  0.0001  0.0001  0.0001 -0.0000  0.0000 -0.0034  0.0001  0.0024
   3.  C  0.0038 -0.0034  0.0001  0.0001 -0.0000  0.0000  0.0001  0.0001  0.0061
   4.  C -0.0002  0.0001 -0.0005 -0.0000  0.0000 -0.0000  0.0000  0.0001  0.7852
   5.  C  0.0000 -0.0001 -0.0002  0.0000  0.0000 -0.0000 -0.0000 -0.0000  0.0026
   6.  C  0.0000 -0.0000 -0.0000  0.0000  0.0000 -0.0000 -0.0001 -0.0002  0.0014
   7.  C  0.0000  0.0000  0.0001 -0.0000  0.0000 -0.0000  0.0001 -0.0005  0.0001
   8.  C  0.0011  0.0371  0.0033 -0.0041  0.0028 -0.0079  0.8327  0.0045  0.0000
   9.  C  0.0000 -0.0217  0.0007  0.0127  0.0023  0.8698 -0.0217  0.0007 -0.0000
  10.  H -0.0005  0.0012 -0.0000  0.0009 -0.0000 -0.0028  0.0012 -0.0000  0.0000
  11.  C -0.0015  0.8326  0.0045 -0.0041  0.0028 -0.0079  0.0370  0.0032 -0.0000
  12.  C  0.0229 -0.0044 -0.0001  0.0005  0.0000  0.0005  0.0017 -0.0000  0.0010
  13.  H -0.0062 -0.0001 -0.0000 -0.0000 -0.0000 -0.0000  0.0000  0.0000 -0.0015
  14.  C  1.0518  0.0008  0.0000  0.0000 -0.0000  0.0004  0.0013 -0.0000  0.0001
  15.  C  0.0183  0.0013 -0.0000  0.0000 -0.0000  0.0004  0.0008  0.0000 -0.0000
  16.  C -0.0156 -0.0000  0.0000 -0.0000  0.0000 -0.0000 -0.0000  0.0000  0.0000
  17.  C  0.0293 -0.0000  0.0000 -0.0000  0.0000 -0.0000 -0.0000  0.0000  0.0000
  18.  C  1.1967 -0.0000  0.0000 -0.0000  0.0000 -0.0000 -0.0000  0.0000  0.0000
  19.  C  0.0000 -0.0000  0.0000 -0.0000  0.0000 -0.0000 -0.0000  0.0000  0.0000
  20.  C -0.0000  0.0000  0.7946  0.7996 -0.0017 -0.0084  0.7963 -0.0055 -0.0001
  21.  H  0.0000  0.7946  0.0000 -0.0005 -0.0018  0.0007 -0.0055 -0.0009 -0.0000
  22.  C -0.0000  0.7996 -0.0005  0.0000  0.7944  0.8695  0.7996 -0.0005 -0.0000
  23.  H  0.0000 -0.0017 -0.0018  0.7944  0.0000 -0.0012 -0.0017 -0.0018  0.0000
  24.  C -0.0000 -0.0084  0.0007  0.8695 -0.0012  0.0000 -0.0084  0.0007 -0.0000
  25.  C -0.0000  0.7963 -0.0055  0.7996 -0.0017 -0.0084  0.0000  0.7946 -0.0000
  26.  H  0.0000 -0.0055 -0.0009 -0.0005 -0.0018  0.0007  0.7946  0.0000 -0.0000
  27.  H  0.0000 -0.0001 -0.0000 -0.0000  0.0000 -0.0000 -0.0000 -0.0000  0.0000
  28.  H  0.0000 -0.0000 -0.0000 -0.0000  0.0000 -0.0000 -0.0000  0.0000 -0.0037
  29.  H -0.0000 -0.0000  0.0000 -0.0000  0.0000 -0.0000 -0.0000 -0.0000  0.0000
  30.  H  0.0000 -0.0000 -0.0000 -0.0000  0.0000 -0.0000 -0.0001 -0.0000 -0.0000
  31.  H  0.0001 -0.0000  0.0000 -0.0000  0.0000 -0.0000 -0.0000  0.0000 -0.0000
  32.  H  0.0012 -0.0000 -0.0000 -0.0000  0.0000 -0.0000 -0.0000 -0.0000 -0.0000
  33.  H  0.0038 -0.0000 -0.0000 -0.0000  0.0000 -0.0000 -0.0000 -0.0000 -0.0000
  34.  H  0.7851 -0.0000  0.0000 -0.0000  0.0000 -0.0000 -0.0000  0.0000 -0.0000
  35.  H  0.0000 -0.0027 -0.0000  0.0017 -0.0012  0.7873  0.0007  0.0000 -0.0000
  36.  H  0.0000  0.0007  0.0000  0.0017 -0.0012  0.7873 -0.0028 -0.0000  0.0000
  37.  H  0.0001  0.0000  0.0000 -0.0000 -0.0000 -0.0000 -0.0001 -0.0000 -0.0000

     Atom   28      29      30      31      32      33      34      35      36
     ---- ------  ------  ------  ------  ------  ------  ------  ------  ------
   1.  C  0.0000  0.0001  0.0010  0.0010  0.0001  0.0000  0.0001 -0.0000 -0.0000
   2.  C  0.0009  0.0036  0.0061  0.0001 -0.0000  0.0000 -0.0000 -0.0000  0.0000
   3.  C  0.0036  0.0009  0.0024 -0.0000  0.0000 -0.0000  0.0001  0.0000 -0.0000
   4.  C  0.0040  0.0012  0.0001  0.0000 -0.0000  0.0000  0.0000  0.0000  0.0000
   5.  C  0.7886  0.0005  0.0014  0.0000  0.0000 -0.0000  0.0000  0.0000  0.0000
   6.  C  0.0005  0.7886  0.0026  0.0000 -0.0000  0.0000  0.0000  0.0000  0.0000
   7.  C  0.0012  0.0040  0.7852  0.0000  0.0000 -0.0000  0.0000  0.0000  0.0000
   8.  C  0.0000  0.0000 -0.0000 -0.0000  0.0000  0.0000  0.0000  0.0014 -0.0023
   9.  C -0.0000 -0.0000 -0.0000 -0.0000 -0.0000 -0.0000 -0.0000  0.0049  0.0049
  10.  H -0.0000 -0.0000  0.0000 -0.0000 -0.0000 -0.0000 -0.0000 -0.0010 -0.0010
  11.  C  0.0000  0.0000  0.0000  0.0000  0.0000  0.0000 -0.0000 -0.0023  0.0015
  12.  C  0.0001  0.0000  0.0001  0.0001  0.0000  0.0001  0.0010 -0.0000 -0.0000
  13.  H  0.0000 -0.0000 -0.0000 -0.0000 -0.0000  0.0000 -0.0015 -0.0000  0.0000
  14.  C -0.0000  0.0000 -0.0000  0.0025  0.0009  0.0036  0.0061  0.0000  0.0000
  15.  C  0.0000 -0.0000  0.0001  0.0061  0.0036  0.0009  0.0025  0.0000  0.0000
  16.  C -0.0000  0.0000  0.0000  0.7851  0.0038  0.0012  0.0001  0.0000  0.0000
  17.  C  0.0000 -0.0000  0.0000  0.0026  0.7880  0.0003  0.0014 -0.0000 -0.0000
  18.  C -0.0000  0.0000  0.0000  0.0014  0.0003  0.7880  0.0026 -0.0000 -0.0000
  19.  C  0.0000 -0.0000  0.0000  0.0001  0.0012  0.0038  0.7851  0.0000  0.0000
  20.  C -0.0000 -0.0000 -0.0000 -0.0000 -0.0000 -0.0000 -0.0000 -0.0027  0.0007
  21.  H -0.0000  0.0000 -0.0000  0.0000 -0.0000 -0.0000  0.0000 -0.0000  0.0000
  22.  C -0.0000 -0.0000 -0.0000 -0.0000 -0.0000 -0.0000 -0.0000  0.0017  0.0017
  23.  H  0.0000  0.0000  0.0000  0.0000  0.0000  0.0000  0.0000 -0.0012 -0.0012
  24.  C -0.0000 -0.0000 -0.0000 -0.0000 -0.0000 -0.0000 -0.0000  0.7873  0.7873
  25.  C -0.0000 -0.0000 -0.0001 -0.0000 -0.0000 -0.0000 -0.0000  0.0007 -0.0028
  26.  H  0.0000 -0.0000 -0.0000  0.0000 -0.0000 -0.0000  0.0000  0.0000 -0.0000
  27.  H -0.0037  0.0000 -0.0000 -0.0000 -0.0000 -0.0000 -0.0000 -0.0000  0.0000
  28.  H  0.0000 -0.0030  0.0000 -0.0000 -0.0000 -0.0000 -0.0000  0.0000  0.0000
  29.  H -0.0030  0.0000 -0.0037 -0.0000 -0.0000 -0.0000 -0.0000  0.0000  0.0000
  30.  H  0.0000 -0.0037  0.0000 -0.0000 -0.0000 -0.0000 -0.0000  0.0000 -0.0000
  31.  H -0.0000 -0.0000 -0.0000  0.0000 -0.0036  0.0000 -0.0000 -0.0000 -0.0000
  32.  H -0.0000 -0.0000 -0.0000 -0.0036  0.0000 -0.0030  0.0000 -0.0000 -0.0000
  33.  H -0.0000 -0.0000 -0.0000  0.0000 -0.0030  0.0000 -0.0036 -0.0000 -0.0000
  34.  H -0.0000 -0.0000 -0.0000 -0.0000  0.0000 -0.0036  0.0000 -0.0000 -0.0000
  35.  H  0.0000  0.0000  0.0000 -0.0000 -0.0000 -0.0000 -0.0000  0.0000  0.0044
  36.  H  0.0000  0.0000 -0.0000 -0.0000 -0.0000 -0.0000 -0.0000  0.0044  0.0000
  37.  H -0.0000  0.0000 -0.0015 -0.0015  0.0000 -0.0000 -0.0000  0.0000 -0.0000

     Atom   37
     ---- ------
   1.  C  0.7937
   2.  C  0.0044
   3.  C  0.0028
   4.  C  0.0001
   5.  C  0.0000
   6.  C  0.0000
   7.  C -0.0062
   8.  C  0.0004
   9.  C -0.0001
  10.  H  0.0000
  11.  C  0.0001
  12.  C  0.0019
  13.  H -0.0000
  14.  C  0.0028
  15.  C  0.0044
  16.  C -0.0062
  17.  C  0.0000
  18.  C  0.0000
  19.  C  0.0001
  20.  C  0.0000
  21.  H  0.0000
  22.  C -0.0000
  23.  H -0.0000
  24.  C -0.0000
  25.  C -0.0001
  26.  H -0.0000
  27.  H -0.0000
  28.  H -0.0000
  29.  H  0.0000
  30.  H -0.0015
  31.  H -0.0015
  32.  H  0.0000
  33.  H -0.0000
  34.  H -0.0000
  35.  H  0.0000
  36.  H -0.0000
  37.  H  0.0000


 Atom-atom overlap-weighted NAO bond order, Totals by atom:                    

     Atom    1
     ---- ------
   1.  C  3.1749
   2.  C  3.2305
   3.  C  3.2305
   4.  C  3.1008
   5.  C  3.0892
   6.  C  3.0892
   7.  C  3.1008
   8.  C  2.8974
   9.  C  3.2932
  10.  H  0.7950
  11.  C  2.8961
  12.  C  3.1748
  13.  H  0.7950
  14.  C  3.2307
  15.  C  3.2307
  16.  C  3.0989
  17.  C  3.0880
  18.  C  3.0880
  19.  C  3.0989
  20.  C  3.2179
  21.  H  0.7946
  22.  C  3.2721
  23.  H  0.7917
  24.  C  3.2805
  25.  C  3.2179
  26.  H  0.7946
  27.  H  0.7937
  28.  H  0.7922
  29.  H  0.7922
  30.  H  0.7937
  31.  H  0.7937
  32.  H  0.7913
  33.  H  0.7913
  34.  H  0.7937
  35.  H  0.7931
  36.  H  0.7931
  37.  H  0.7950


 MO bond order:                                                                

     Atom    1       2       3       4       5       6       7       8       9
     ---- ------  ------  ------  ------  ------  ------  ------  ------  ------
   1.  C  0.0000  0.9055  0.2323  0.0971 -0.0269 -0.1798  0.0220 -0.0265 -0.0386
   2.  C  0.9055  0.0000  0.3361 -0.0727 -0.3638  0.0928  0.2327 -0.1082 -0.0463
   3.  C  0.2323  0.3361  0.0000  1.0900  0.0154 -0.2484 -0.0276 -0.0152  0.0868
   4.  C  0.0971 -0.0727  1.0900  0.0000  0.4672 -0.0043 -0.4019 -0.0052 -0.0427
   5.  C -0.0269 -0.3638  0.0154  0.4672  0.0000  0.5607  0.1152  0.0013 -0.0418
   6.  C -0.1798  0.0928 -0.2484 -0.0043  0.5607  0.0000  1.7403  0.0275  0.0355
   7.  C  0.0220  0.2327 -0.0276 -0.4019  0.1152  1.7403  0.0000 -0.0052  0.0321
   8.  C -0.0265 -0.1082 -0.0152 -0.0052  0.0013  0.0275 -0.0052  0.0000  0.6097
   9.  C -0.0386 -0.0463  0.0868 -0.0427 -0.0418  0.0355  0.0321  0.6097  0.0000
  10.  H -0.0358  0.0286  0.0292  0.0157 -0.0143 -0.0134  0.0128 -0.0524 -0.4388
  11.  C  0.1346  0.1515 -0.0715  0.0641  0.0182 -0.0700 -0.0246 -0.3425  0.6228
  12.  C -0.4709  0.0002  0.3567  0.0704 -0.3230 -0.0138  0.0620  0.1499  0.1828
  13.  H  0.0210 -0.0484 -0.0237 -0.0027 -0.0019 -0.0027  0.0134 -0.0036  0.0076
  14.  C  0.0127 -0.1447 -0.1151 -0.0776  0.0200  0.1198 -0.0165 -0.0113  0.0309
  15.  C -0.2368  0.1088 -0.2149  0.0334  0.1048  0.0144 -0.1136 -0.1872 -0.0495
  16.  C -0.2018 -0.1007 -0.0083 -0.0057  0.0122  0.0566  0.0072 -0.0272 -0.0071
  17.  C -0.2147 -0.0124  0.1516 -0.0094 -0.0771  0.0048  0.0615  0.0392  0.0189
  18.  C -0.0177  0.1338  0.0009  0.0660 -0.0042 -0.0765 -0.0063  0.0001 -0.0075
  19.  C -0.0221 -0.0435 -0.1970  0.0029  0.0443  0.0042 -0.0216 -0.0398 -0.0382
  20.  C -0.0492 -0.0204  0.0316 -0.0256 -0.0062  0.0177 -0.0007 -0.0599 -0.1323
  21.  H -0.0117  0.0153  0.0076  0.0086 -0.0058 -0.0048  0.0075  0.0689 -0.0374
  22.  C  0.0840  0.0294 -0.0248  0.0151  0.0150 -0.0191 -0.0065  0.1002 -0.0210
  23.  H  0.0014  0.0086  0.0085  0.0038 -0.0033 -0.0027  0.0056  0.1384  0.1199
  24.  C -0.0144  0.0421  0.0185  0.0200 -0.0072 -0.0183  0.0089 -0.1433 -0.6519
  25.  C  0.0398  0.0114 -0.0184  0.0210  0.0159 -0.0199 -0.0163 -0.6261  0.0157
  26.  H -0.0147  0.0148  0.0112  0.0084 -0.0065 -0.0071  0.0004  0.0038  0.0306
  27.  H  0.0092 -0.0232  0.0265 -0.2704  0.0135 -0.0262  0.0017 -0.0003  0.0024
  28.  H  0.0137  0.0108  0.0632  0.0131  0.6507  0.0044  0.0530  0.0033  0.0016
  29.  H -0.0056  0.1422  0.0411  0.0996  0.0216  1.4272  0.0376  0.0014  0.0020
  30.  H -0.0053  0.0307  0.1101  0.0172  0.1239  0.0359  1.3074  0.0021 -0.0000
  31.  H -0.0149 -0.0066 -0.0038  0.0024  0.0007  0.0019  0.0004 -0.0008  0.0014
  32.  H  0.0049  0.0010 -0.0005  0.0008  0.0019  0.0004  0.0045  0.0025  0.0018
  33.  H -0.0035 -0.0064 -0.0008 -0.0012 -0.0018  0.0001  0.0019  0.0029  0.0021
  34.  H  0.0128 -0.0031 -0.0100  0.0014 -0.0027  0.0015 -0.0039 -0.0035 -0.0007
  35.  H -0.0149 -0.0046  0.0160 -0.0047 -0.0091  0.0065  0.0139  0.0398 -0.0217
  36.  H  0.0109  0.0176 -0.0034  0.0125  0.0047 -0.0092 -0.0039  0.0048  0.0119
  37.  H  1.3903 -0.0545  0.1169  0.0033  0.0026  0.0023  0.0013 -0.0063 -0.0064

     Atom   10      11      12      13      14      15      16      17      18
     ---- ------  ------  ------  ------  ------  ------  ------  ------  ------
   1.  C -0.0358  0.1346 -0.4709  0.0210  0.0127 -0.2368 -0.2018 -0.2147 -0.0177
   2.  C  0.0286  0.1515  0.0002 -0.0484 -0.1447  0.1088 -0.1007 -0.0124  0.1338
   3.  C  0.0292 -0.0715  0.3567 -0.0237 -0.1151 -0.2149 -0.0083  0.1516  0.0009
   4.  C  0.0157  0.0641  0.0704 -0.0027 -0.0776  0.0334 -0.0057 -0.0094  0.0660
   5.  C -0.0143  0.0182 -0.3230 -0.0019  0.0200  0.1048  0.0122 -0.0771 -0.0042
   6.  C -0.0134 -0.0700 -0.0138 -0.0027  0.1198  0.0144  0.0566  0.0048 -0.0765
   7.  C  0.0128 -0.0246  0.0620  0.0134 -0.0165 -0.1136  0.0072  0.0615 -0.0063
   8.  C -0.0524 -0.3425  0.1499 -0.0036 -0.0113 -0.1872 -0.0272  0.0392  0.0001
   9.  C -0.4388  0.6228  0.1828  0.0076  0.0309 -0.0495 -0.0071  0.0189 -0.0075
  10.  H  0.0000  0.0586 -0.0391  0.0043 -0.0054  0.0035  0.0041 -0.0029 -0.0022
  11.  C  0.0586  0.0000 -0.6119 -0.0035 -0.1432  0.1416 -0.0070 -0.0829  0.0118
  12.  C -0.0391 -0.6119  0.0000 -0.2560  0.8823 -0.0725  0.1103  0.0260 -0.2179
  13.  H  0.0043 -0.0035 -0.2560  0.0000  0.0354 -0.0123 -0.0028 -0.0038  0.0154
  14.  C -0.0054 -0.1432  0.8823  0.0354  0.0000  0.0984  0.1103 -0.2909 -0.0890
  15.  C  0.0035  0.1416 -0.0725 -0.0123  0.0984  0.0000  0.8671  0.0827 -0.1796
  16.  C  0.0041 -0.0070  0.1103 -0.0028  0.1103  0.8671  0.0000  0.0003 -0.0512
  17.  C -0.0029 -0.0829  0.0260 -0.0038 -0.2909  0.0827  0.0003  0.0000  0.3751
  18.  C -0.0022  0.0118 -0.2179  0.0154 -0.0890 -0.1796 -0.0512  0.3751  0.0000
  19.  C  0.0046  0.0411  0.1312 -0.0647 -0.3175  0.0263 -0.3320 -0.0401  1.4523
  20.  C -0.0975 -1.0016  0.1023  0.0008  0.0002 -0.0693  0.0002  0.0411 -0.0073
  21.  H  0.0095  0.1178 -0.0278  0.0035  0.0182  0.0145  0.0069 -0.0048 -0.0078
  22.  C -0.0204 -0.0991 -0.1216 -0.0045 -0.0450  0.0555 -0.0062 -0.0217  0.0197
  23.  H -0.0070  0.1256 -0.0050  0.0006  0.0174  0.0196  0.0071 -0.0044 -0.0046
  24.  C  0.0089 -0.1866 -0.0504  0.0004 -0.0262 -0.0037 -0.0038 -0.0016 -0.0021
  25.  C -0.0219 -0.3709 -0.0742 -0.0010 -0.0399  0.0437 -0.0007 -0.0181  0.0185
  26.  H  0.0095  0.1349 -0.0137  0.0038  0.0179  0.0191  0.0053 -0.0074 -0.0049
  27.  H -0.0002  0.0020 -0.0376  0.0050  0.0255 -0.0058 -0.0008  0.0043  0.0040
  28.  H -0.0006 -0.0004 -0.0101 -0.0047  0.0145  0.0026  0.0001  0.0010  0.0010
  29.  H -0.0004  0.0004  0.0264  0.0016  0.0031  0.0271 -0.0038  0.0041  0.0013
  30.  H  0.0000  0.0003 -0.0055  0.0174 -0.0039  0.0274 -0.0046  0.0076  0.0034
  31.  H -0.0005 -0.0003 -0.0037  0.0176  0.1124 -0.0647  1.3051  0.0368  0.1083
  32.  H -0.0020  0.0008  0.0035  0.0011  0.0088 -0.0155 -0.0046  0.1905 -0.0136
  33.  H -0.0016 -0.0003  0.0017 -0.0051 -0.0662 -0.0394 -0.0452  0.0080 -0.5636
  34.  H  0.0009  0.0041 -0.0275  0.0047 -0.0464 -0.0593  0.0129 -0.0361 -0.0005
  35.  H -0.0187  0.0468  0.0128  0.0015  0.0058 -0.0026  0.0034  0.0018 -0.0006
  36.  H -0.0206 -0.0079 -0.0189 -0.0002 -0.0042  0.0075  0.0014 -0.0001  0.0016
  37.  H  0.0027  0.0240  0.0535  0.0142  0.1263 -0.0001 -0.0362  0.0163  0.0037

     Atom   19      20      21      22      23      24      25      26      27
     ---- ------  ------  ------  ------  ------  ------  ------  ------  ------
   1.  C -0.0221 -0.0492 -0.0117  0.0840  0.0014 -0.0144  0.0398 -0.0147  0.0092
   2.  C -0.0435 -0.0204  0.0153  0.0294  0.0086  0.0421  0.0114  0.0148 -0.0232
   3.  C -0.1970  0.0316  0.0076 -0.0248  0.0085  0.0185 -0.0184  0.0112  0.0265
   4.  C  0.0029 -0.0256  0.0086  0.0151  0.0038  0.0200  0.0210  0.0084 -0.2704
   5.  C  0.0443 -0.0062 -0.0058  0.0150 -0.0033 -0.0072  0.0159 -0.0065  0.0135
   6.  C  0.0042  0.0177 -0.0048 -0.0191 -0.0027 -0.0183 -0.0199 -0.0071 -0.0262
   7.  C -0.0216 -0.0007  0.0075 -0.0065  0.0056  0.0089 -0.0163  0.0004  0.0017
   8.  C -0.0398 -0.0599  0.0689  0.1002  0.1384 -0.1433 -0.6261  0.0038 -0.0003
   9.  C -0.0382 -0.1323 -0.0374 -0.0210  0.1199 -0.6519  0.0157  0.0306  0.0024
  10.  H  0.0046 -0.0975  0.0095 -0.0204 -0.0070  0.0089 -0.0219  0.0095 -0.0002
  11.  C  0.0411 -1.0016  0.1178 -0.0991  0.1256 -0.1866 -0.3709  0.1349  0.0020
  12.  C  0.1312  0.1023 -0.0278 -0.1216 -0.0050 -0.0504 -0.0742 -0.0137 -0.0376
  13.  H -0.0647  0.0008  0.0035 -0.0045  0.0006  0.0004 -0.0010  0.0038  0.0050
  14.  C -0.3175  0.0002  0.0182 -0.0450  0.0174 -0.0262 -0.0399  0.0179  0.0255
  15.  C  0.0263 -0.0693  0.0145  0.0555  0.0196 -0.0037  0.0437  0.0191 -0.0058
  16.  C -0.3320  0.0002  0.0069 -0.0062  0.0071 -0.0038 -0.0007  0.0053 -0.0008
  17.  C -0.0401  0.0411 -0.0048 -0.0217 -0.0044 -0.0016 -0.0181 -0.0074  0.0043
  18.  C  1.4523 -0.0073 -0.0078  0.0197 -0.0046 -0.0021  0.0185 -0.0049  0.0040
  19.  C  0.0000 -0.0207  0.0071  0.0195  0.0080 -0.0014  0.0052  0.0068 -0.0059
  20.  C -0.0207  0.0000  0.5896 -0.2728 -0.0092  0.1180 -0.0779 -0.0082 -0.0020
  21.  H  0.0071  0.5896  0.0000  0.0311 -0.0334  0.0466  0.0362 -0.0219 -0.0013
  22.  C  0.0195 -0.2728  0.0311  0.0000  1.5867  0.1781  0.9619 -0.0202 -0.0008
  23.  H  0.0080 -0.0092 -0.0334  1.5867  0.0000  0.0002  0.0056 -0.0273  0.0001
  24.  C -0.0014  0.1180  0.0466  0.1781  0.0002  0.0000 -0.0915  0.0213  0.0004
  25.  C  0.0052 -0.0779  0.0362  0.9619  0.0056 -0.0915  0.0000  1.6348  0.0012
  26.  H  0.0068 -0.0082 -0.0219 -0.0202 -0.0273  0.0213  1.6348  0.0000  0.0003
  27.  H -0.0059 -0.0020 -0.0013 -0.0008  0.0001  0.0004  0.0012  0.0003  0.0000
  28.  H -0.0084 -0.0017 -0.0016 -0.0008 -0.0003 -0.0008  0.0007 -0.0001 -0.0619
  29.  H  0.0018 -0.0017 -0.0003  0.0005 -0.0001 -0.0011 -0.0017 -0.0011 -0.0130
  30.  H  0.0032 -0.0006  0.0002 -0.0005  0.0001  0.0001 -0.0006 -0.0006  0.0167
  31.  H  0.0206 -0.0008 -0.0002 -0.0007  0.0000 -0.0006  0.0023  0.0003 -0.0008
  32.  H -0.0007 -0.0003 -0.0004 -0.0005 -0.0001 -0.0007  0.0004 -0.0001  0.0011
  33.  H -0.0208 -0.0008 -0.0004 -0.0002 -0.0001 -0.0003 -0.0002 -0.0001 -0.0003
  34.  H -0.2779 -0.0011  0.0002  0.0001 -0.0001 -0.0006  0.0017  0.0005 -0.0025
  35.  H  0.0016 -0.0401  0.0063 -0.0101 -0.0208 -0.0347  0.1008 -0.0045  0.0000
  36.  H  0.0040  0.0917 -0.0041 -0.0143 -0.0241  1.2990 -0.0508  0.0048  0.0003
  37.  H -0.0129 -0.0046  0.0032  0.0027  0.0006  0.0011  0.0040  0.0022  0.0165

     Atom   28      29      30      31      32      33      34      35      36
     ---- ------  ------  ------  ------  ------  ------  ------  ------  ------
   1.  C  0.0137 -0.0056 -0.0053 -0.0149  0.0049 -0.0035  0.0128 -0.0149  0.0109
   2.  C  0.0108  0.1422  0.0307 -0.0066  0.0010 -0.0064 -0.0031 -0.0046  0.0176
   3.  C  0.0632  0.0411  0.1101 -0.0038 -0.0005 -0.0008 -0.0100  0.0160 -0.0034
   4.  C  0.0131  0.0996  0.0172  0.0024  0.0008 -0.0012  0.0014 -0.0047  0.0125
   5.  C  0.6507  0.0216  0.1239  0.0007  0.0019 -0.0018 -0.0027 -0.0091  0.0047
   6.  C  0.0044  1.4272  0.0359  0.0019  0.0004  0.0001  0.0015  0.0065 -0.0092
   7.  C  0.0530  0.0376  1.3074  0.0004  0.0045  0.0019 -0.0039  0.0139 -0.0039
   8.  C  0.0033  0.0014  0.0021 -0.0008  0.0025  0.0029 -0.0035  0.0398  0.0048
   9.  C  0.0016  0.0020 -0.0000  0.0014  0.0018  0.0021 -0.0007 -0.0217  0.0119
  10.  H -0.0006 -0.0004  0.0000 -0.0005 -0.0020 -0.0016  0.0009 -0.0187 -0.0206
  11.  C -0.0004  0.0004  0.0003 -0.0003  0.0008 -0.0003  0.0041  0.0468 -0.0079
  12.  C -0.0101  0.0264 -0.0055 -0.0037  0.0035  0.0017 -0.0275  0.0128 -0.0189
  13.  H -0.0047  0.0016  0.0174  0.0176  0.0011 -0.0051  0.0047  0.0015 -0.0002
  14.  C  0.0145  0.0031 -0.0039  0.1124  0.0088 -0.0662 -0.0464  0.0058 -0.0042
  15.  C  0.0026  0.0271  0.0274 -0.0647 -0.0155 -0.0394 -0.0593 -0.0026  0.0075
  16.  C  0.0001 -0.0038 -0.0046  1.3051 -0.0046 -0.0452  0.0129  0.0034  0.0014
  17.  C  0.0010  0.0041  0.0076  0.0368  0.1905  0.0080 -0.0361  0.0018 -0.0001
  18.  C  0.0010  0.0013  0.0034  0.1083 -0.0136 -0.5636 -0.0005 -0.0006  0.0016
  19.  C -0.0084  0.0018  0.0032  0.0206 -0.0007 -0.0208 -0.2779  0.0016  0.0040
  20.  C -0.0017 -0.0017 -0.0006 -0.0008 -0.0003 -0.0008 -0.0011 -0.0401  0.0917
  21.  H -0.0016 -0.0003  0.0002 -0.0002 -0.0004 -0.0004  0.0002  0.0063 -0.0041
  22.  C -0.0008  0.0005 -0.0005 -0.0007 -0.0005 -0.0002  0.0001 -0.0101 -0.0143
  23.  H -0.0003 -0.0001  0.0001  0.0000 -0.0001 -0.0001 -0.0001 -0.0208 -0.0241
  24.  C -0.0008 -0.0011  0.0001 -0.0006 -0.0007 -0.0003 -0.0006 -0.0347  1.2990
  25.  C  0.0007 -0.0017 -0.0006  0.0023  0.0004 -0.0002  0.0017  0.1008 -0.0508
  26.  H -0.0001 -0.0011 -0.0006  0.0003 -0.0001 -0.0001  0.0005 -0.0045  0.0048
  27.  H -0.0619 -0.0130  0.0167 -0.0008  0.0011 -0.0003 -0.0025  0.0000  0.0003
  28.  H  0.0000 -0.0494 -0.0108  0.0002  0.0003 -0.0012 -0.0012 -0.0003  0.0002
  29.  H -0.0494  0.0000 -0.0513 -0.0009 -0.0012  0.0003  0.0004  0.0001 -0.0001
  30.  H -0.0108 -0.0513  0.0000 -0.0019 -0.0001  0.0008 -0.0008  0.0004  0.0002
  31.  H  0.0002 -0.0009 -0.0019  0.0000 -0.0549 -0.0152  0.0156  0.0002 -0.0002
  32.  H  0.0003 -0.0012 -0.0001 -0.0549  0.0000 -0.0579 -0.0175 -0.0000 -0.0001
  33.  H -0.0012  0.0003  0.0008 -0.0152 -0.0579  0.0000 -0.0655  0.0000 -0.0001
  34.  H -0.0012  0.0004 -0.0008  0.0156 -0.0175 -0.0655  0.0000 -0.0000  0.0002
  35.  H -0.0003  0.0001  0.0004  0.0002 -0.0000  0.0000 -0.0000  0.0000  0.0025
  36.  H  0.0002 -0.0001  0.0002 -0.0002 -0.0001 -0.0001  0.0002  0.0025  0.0000
  37.  H  0.0004 -0.0029  0.0049  0.0047 -0.0033 -0.0001  0.0168 -0.0004  0.0009

     Atom   37
     ---- ------
   1.  C  1.3903
   2.  C -0.0545
   3.  C  0.1169
   4.  C  0.0033
   5.  C  0.0026
   6.  C  0.0023
   7.  C  0.0013
   8.  C -0.0063
   9.  C -0.0064
  10.  H  0.0027
  11.  C  0.0240
  12.  C  0.0535
  13.  H  0.0142
  14.  C  0.1263
  15.  C -0.0001
  16.  C -0.0362
  17.  C  0.0163
  18.  C  0.0037
  19.  C -0.0129
  20.  C -0.0046
  21.  H  0.0032
  22.  C  0.0027
  23.  H  0.0006
  24.  C  0.0011
  25.  C  0.0040
  26.  H  0.0022
  27.  H  0.0165
  28.  H  0.0004
  29.  H -0.0029
  30.  H  0.0049
  31.  H  0.0047
  32.  H -0.0033
  33.  H -0.0001
  34.  H  0.0168
  35.  H -0.0004
  36.  H  0.0009
  37.  H  0.0000


 MO atomic valencies:                                                          

     Atom    1
     ---- ------
   1.  C  1.3867
   2.  C  1.2543
   3.  C  1.7668
   4.  C  1.2097
   5.  C  1.3142
   6.  C  3.4383
   7.  C  3.0947
   8.  C -0.4685
   9.  C  0.2346
  10.  H -0.6029
  11.  C -1.3232
  12.  C -0.2289
  13.  H -0.2725
  14.  C  0.2167
  15.  C  0.3713
  16.  C  1.6605
  17.  C  0.2432
  18.  C  0.9597
  19.  C  0.3192
  20.  C -0.9195
  21.  H  0.8351
  22.  C  2.3888
  23.  H  1.9154
  24.  C  0.5225
  25.  C  1.4907
  26.  H  1.7923
  27.  H -0.3224
  28.  H  0.6799
  29.  H  1.7053
  30.  H  1.6233
  31.  H  1.4593
  32.  H  0.0506
  33.  H -0.8802
  34.  H -0.4866
  35.  H  0.0723
  36.  H  1.3144
  37.  H  1.6875


 NATURAL BOND ORBITAL ANALYSIS:

                       Occupancies       Lewis Structure    Low   High
           Occ.    -------------------  -----------------   occ   occ
  Cycle   Thresh.   Lewis   Non-Lewis     CR  BD  3C  LP    (L)   (NL)   Dev
 =============================================================================
   1(1)    1.90   132.91379   9.08621     21  42   0   8     8     10    0.60
   2(2)    1.90   132.91379   9.08621     21  42   0   8     8     10    0.60
   3(1)    1.80   133.61861   8.38139     21  43   0   7     8      8    0.60
   4(2)    1.80   133.61861   8.38139     21  43   0   7     8      8    0.60
   5(1)    1.70   136.67733   5.32267     21  47   0   3     3      8    0.31
   6(2)    1.70   136.67733   5.32267     21  47   0   3     3      8    0.31
   7(1)    1.60   136.67733   5.32267     21  47   0   3     3      8    0.31
   8(2)    1.60   136.67733   5.32267     21  47   0   3     3      8    0.31
   9(1)    1.50   138.27637   3.72363     21  50   0   0     0      8    0.31
  10(2)    1.50   136.99504   5.00496     21  49   0   1     1      8    0.60
  11(3)    1.50   137.25469   4.74531     21  49   0   1     1      8    0.60
  12(4)    1.50   137.74220   4.25780     21  49   0   1     1      8    0.31
  13(5)    1.50   137.48301   4.51699     21  49   0   1     1      8    0.60
  14(6)    1.50   138.27637   3.72363     21  50   0   0     0      8    0.31
 -----------------------------------------------------------------------------

 Structure accepted: RESONANCE keyword permits strongly delocalized structure

 WARNING:  1 low occupancy (<1.9990e) core orbital  found on  C    8
           1 low occupancy (<1.9990e) core orbital  found on  C   11

 --------------------------------------------------------
   Core                     41.98040 ( 99.953% of  42)
   Valence Lewis            96.29597 ( 96.296% of 100)
  ==================       ============================
   Total Lewis             138.27637 ( 97.378% of 142)
  -----------------------------------------------------
   Valence non-Lewis         3.46020 (  2.437% of 142)
   Rydberg non-Lewis         0.26343 (  0.186% of 142)
  ==================       ============================
   Total non-Lewis           3.72363 (  2.622% of 142)
 --------------------------------------------------------


       (Occupancy)   Bond orbital/ Coefficients/ Hybrids
 ---------------------------------------------------------------------------------
     1. (1.97682) BD ( 1) C   1 - C   2  
                ( 48.59%)   0.6970* C   1 s( 35.22%)p 1.83( 64.62%)d 0.00(  0.15%)
                                                  f 0.00(  0.01%)
                                            0.0000  0.5933 -0.0133 -0.0022 -0.0003
                                            0.6947 -0.0204 -0.0049 -0.1499  0.0101
                                           -0.0013 -0.3747 -0.0108  0.0035 -0.0133
                                            0.0001 -0.0275 -0.0030  0.0110 -0.0025
                                            0.0208  0.0010  0.0033 -0.0060  0.0039
                                           -0.0014 -0.0014 -0.0065  0.0024  0.0057
                                           -0.0037
                ( 51.41%)   0.7170* C   2 s( 34.33%)p 1.91( 65.62%)d 0.00(  0.05%)
                                                  f 0.00(  0.01%)
                                           -0.0001  0.5859  0.0071 -0.0002 -0.0001
                                           -0.6897 -0.0086  0.0037  0.1467  0.0029
                                           -0.0048  0.3983 -0.0134  0.0028 -0.0068
                                           -0.0047 -0.0051 -0.0115  0.0026  0.0025
                                            0.0121  0.0088 -0.0015 -0.0021 -0.0029
                                           -0.0010  0.0003  0.0045 -0.0022 -0.0031
                                            0.0028
     2. (1.53380) BD ( 2) C   1 - C   2  
                ( 47.21%)   0.6871* C   1 s(  0.39%)p99.99( 99.53%)d 0.11(  0.04%)
                                                  f 0.09(  0.03%)
                                            0.0012  0.0622 -0.0014 -0.0067 -0.0004
                                            0.1165  0.0010  0.0016  0.9874  0.0021
                                            0.0142 -0.0810 -0.0018 -0.0014  0.0101
                                            0.0024 -0.0021 -0.0015 -0.0162 -0.0032
                                            0.0039  0.0019  0.0051 -0.0011 -0.0011
                                            0.0008  0.0076 -0.0039 -0.0006  0.0058
                                            0.0151
                ( 52.79%)   0.7266* C   2 s(  0.02%)p99.99( 99.95%)d 0.48(  0.01%)
                                                  f 0.75(  0.02%)
                                           -0.0005 -0.0144  0.0004 -0.0048 -0.0007
                                            0.1711 -0.0062  0.0030  0.9839 -0.0032
                                            0.0001 -0.0451  0.0024 -0.0013 -0.0050
                                           -0.0075 -0.0019  0.0006  0.0002  0.0040
                                           -0.0009 -0.0028 -0.0001 -0.0007 -0.0009
                                            0.0017  0.0077 -0.0006 -0.0001  0.0053
                                            0.0090
     3. (1.97667) BD ( 1) C   1 - C  15  
                ( 48.59%)   0.6971* C   1 s( 35.43%)p 1.82( 64.41%)d 0.00(  0.16%)
                                                  f 0.00(  0.01%)
                                            0.0000  0.5950 -0.0135 -0.0019 -0.0003
                                           -0.7079  0.0218  0.0046  0.0150  0.0055
                                           -0.0018 -0.3770 -0.0110  0.0035  0.0043
                                           -0.0005  0.0290  0.0024  0.0048 -0.0031
                                            0.0244  0.0009  0.0036 -0.0062  0.0038
                                            0.0011 -0.0015 -0.0070  0.0003 -0.0067
                                            0.0005
                ( 51.41%)   0.7170* C  15 s( 34.33%)p 1.91( 65.62%)d 0.00(  0.05%)
                                                  f 0.00(  0.01%)
                                           -0.0001  0.5859  0.0072 -0.0005 -0.0002
                                            0.7050  0.0088 -0.0046  0.0169  0.0011
                                           -0.0039  0.3981 -0.0137  0.0026  0.0017
                                            0.0008  0.0055  0.0116  0.0012  0.0000
                                            0.0139  0.0098 -0.0016 -0.0020 -0.0028
                                            0.0011  0.0002  0.0050  0.0002  0.0041
                                            0.0007
     4. (1.97500) BD ( 1) C   1 - H  37  
                ( 61.70%)   0.7855* C   1 s( 28.94%)p 2.45( 71.00%)d 0.00(  0.05%)
                                                  f 0.00(  0.01%)
                                           -0.0003  0.5375  0.0214  0.0045  0.0006
                                            0.0034 -0.0004 -0.0000  0.0348 -0.0042
                                           -0.0002  0.8417  0.0168 -0.0041  0.0002
                                            0.0009 -0.0006  0.0004 -0.0061  0.0046
                                           -0.0005 -0.0049  0.0181  0.0089  0.0079
                                            0.0003  0.0034  0.0052 -0.0010 -0.0002
                                           -0.0005
                ( 38.30%)   0.6189* H  37 s( 99.94%)p 0.00(  0.06%)
                                            0.9997  0.0023  0.0003  0.0001  0.0004
                                           -0.0254
     5. (1.96790) BD ( 1) C   2 - C   3  
                ( 50.00%)   0.7071* C   2 s( 32.32%)p 2.09( 67.58%)d 0.00(  0.09%)
                                                  f 0.00(  0.01%)
                                           -0.0001  0.5684 -0.0096 -0.0040 -0.0000
                                            0.0022 -0.0012  0.0026 -0.0297 -0.0006
                                           -0.0058 -0.8215 -0.0011  0.0017 -0.0026
                                            0.0004  0.0030 -0.0003 -0.0020  0.0006
                                            0.0090 -0.0011  0.0211  0.0181 -0.0085
                                            0.0003 -0.0006 -0.0005  0.0003 -0.0002
                                            0.0002
                ( 50.00%)   0.7071* C   3 s( 32.32%)p 2.09( 67.58%)d 0.00(  0.09%)
                                                  f 0.00(  0.01%)
                                           -0.0001  0.5684 -0.0096 -0.0040 -0.0000
                                            0.0023 -0.0012  0.0026 -0.0286 -0.0006
                                           -0.0058  0.8216  0.0011 -0.0017 -0.0026
                                            0.0004 -0.0029  0.0003  0.0021 -0.0006
                                            0.0090 -0.0011  0.0211  0.0181  0.0085
                                            0.0003 -0.0006  0.0005 -0.0003 -0.0002
                                            0.0002
     6. (1.97668) BD ( 1) C   2 - C   7  
                ( 51.35%)   0.7166* C   2 s( 33.24%)p 2.01( 66.72%)d 0.00(  0.04%)
                                                  f 0.00(  0.00%)
                                           -0.0001  0.5765  0.0039  0.0030  0.0002
                                            0.7032  0.0091  0.0004 -0.0952 -0.0031
                                           -0.0029  0.4043 -0.0090  0.0034 -0.0026
                                           -0.0026  0.0050  0.0101  0.0004 -0.0017
                                            0.0128  0.0074 -0.0004 -0.0024 -0.0023
                                            0.0007  0.0003  0.0040 -0.0019  0.0031
                                           -0.0014
                ( 48.65%)   0.6975* C   7 s( 34.48%)p 1.90( 65.36%)d 0.00(  0.16%)
                                                  f 0.00(  0.01%)
                                            0.0000  0.5871 -0.0037 -0.0048 -0.0004
                                           -0.7060 -0.0255  0.0104  0.1173  0.0031
                                           -0.0018 -0.3749  0.0045  0.0068 -0.0089
                                           -0.0008  0.0270  0.0057 -0.0042 -0.0010
                                            0.0261  0.0026  0.0006 -0.0035  0.0031
                                            0.0004 -0.0000 -0.0082  0.0026 -0.0062
                                            0.0031
     7. (1.97668) BD ( 1) C   3 - C   4  
                ( 51.35%)   0.7166* C   3 s( 33.24%)p 2.01( 66.72%)d 0.00(  0.04%)
                                                  f 0.00(  0.00%)
                                           -0.0001  0.5765  0.0039  0.0030  0.0002
                                            0.7032  0.0091  0.0004 -0.0958 -0.0031
                                           -0.0029 -0.4042  0.0090 -0.0034 -0.0026
                                           -0.0026 -0.0051 -0.0101 -0.0004  0.0017
                                            0.0128  0.0074 -0.0004 -0.0024  0.0023
                                            0.0007  0.0003 -0.0040  0.0019  0.0031
                                           -0.0014
                ( 48.65%)   0.6975* C   4 s( 34.48%)p 1.90( 65.36%)d 0.00(  0.16%)
                                                  f 0.00(  0.01%)
                                            0.0000  0.5871 -0.0037 -0.0048 -0.0004
                                           -0.7059 -0.0255  0.0104  0.1178  0.0031
                                           -0.0018  0.3748 -0.0045 -0.0068 -0.0089
                                           -0.0008 -0.0270 -0.0057  0.0043  0.0010
                                            0.0261  0.0026  0.0006 -0.0035 -0.0031
                                            0.0004  0.0000  0.0082 -0.0027 -0.0062
                                            0.0031
     8. (1.97683) BD ( 1) C   3 - C  12  
                ( 51.42%)   0.7170* C   3 s( 34.33%)p 1.91( 65.62%)d 0.00(  0.05%)
                                                  f 0.00(  0.01%)
                                           -0.0001  0.5859  0.0071 -0.0002 -0.0001
                                           -0.6898 -0.0086  0.0037  0.1462  0.0029
                                           -0.0048 -0.3984  0.0134 -0.0028 -0.0068
                                           -0.0046  0.0051  0.0115 -0.0025 -0.0025
                                            0.0121  0.0088 -0.0015 -0.0021  0.0029
                                           -0.0010  0.0003 -0.0045  0.0021 -0.0031
                                            0.0028
                ( 48.58%)   0.6970* C  12 s( 35.22%)p 1.83( 64.61%)d 0.00(  0.15%)
                                                  f 0.00(  0.01%)
                                            0.0000  0.5933 -0.0133 -0.0022 -0.0003
                                            0.6947 -0.0204 -0.0049 -0.1493  0.0101
                                           -0.0013  0.3749  0.0107 -0.0035 -0.0132
                                            0.0001  0.0275  0.0030 -0.0110  0.0025
                                            0.0208  0.0010  0.0033 -0.0061 -0.0039
                                           -0.0014 -0.0014  0.0065 -0.0024  0.0057
                                           -0.0037
     9. (1.53395) BD ( 2) C   3 - C  12  
                ( 52.80%)   0.7266* C   3 s(  0.02%)p99.99( 99.95%)d 0.48(  0.01%)
                                                  f 0.74(  0.02%)
                                           -0.0005 -0.0144  0.0004 -0.0048 -0.0007
                                            0.1711 -0.0062  0.0030  0.9840 -0.0032
                                            0.0001  0.0437 -0.0024  0.0013 -0.0051
                                           -0.0075  0.0019 -0.0006 -0.0002 -0.0040
                                           -0.0009 -0.0028 -0.0001 -0.0006  0.0009
                                            0.0017  0.0077  0.0006  0.0002  0.0053
                                            0.0090
                ( 47.20%)   0.6870* C  12 s(  0.39%)p99.99( 99.53%)d 0.11(  0.04%)
                                                  f 0.09(  0.03%)
                                            0.0012  0.0621 -0.0014 -0.0067 -0.0004
                                            0.1164  0.0010  0.0016  0.9875  0.0021
                                            0.0142  0.0796  0.0018  0.0013  0.0101
                                            0.0025  0.0021  0.0015  0.0162  0.0032
                                            0.0039  0.0019  0.0051 -0.0012  0.0011
                                            0.0008  0.0076  0.0039  0.0006  0.0058
                                            0.0151
    10. (1.98326) BD ( 1) C   4 - C   5  
                ( 50.23%)   0.7088* C   4 s( 36.73%)p 1.72( 63.12%)d 0.00(  0.14%)
                                                  f 0.00(  0.01%)
                                            0.0000  0.6059  0.0145  0.0011  0.0002
                                            0.6845  0.0328 -0.0007 -0.1233 -0.0051
                                            0.0004  0.3823 -0.0103 -0.0049 -0.0055
                                           -0.0013  0.0313  0.0026 -0.0060 -0.0003
                                            0.0142  0.0040  0.0105 -0.0074 -0.0023
                                           -0.0004 -0.0002  0.0054 -0.0018  0.0063
                                           -0.0036
                ( 49.77%)   0.7055* C   5 s( 36.70%)p 1.72( 63.17%)d 0.00(  0.12%)
                                                  f 0.00(  0.01%)
                                            0.0000  0.6058  0.0075  0.0005 -0.0004
                                           -0.6651 -0.0116  0.0061  0.1117  0.0021
                                           -0.0011 -0.4189 -0.0362  0.0020 -0.0086
                                           -0.0011  0.0187  0.0080 -0.0033 -0.0014
                                            0.0246  0.0032 -0.0073 -0.0003  0.0024
                                           -0.0036  0.0006 -0.0060  0.0021 -0.0041
                                            0.0022
    11. (1.76828) BD ( 2) C   4 - C   5  
                ( 49.62%)   0.7044* C   4 s(  0.00%)p 1.00( 99.94%)d 0.00(  0.03%)
                                                  f 0.00(  0.03%)
                                           -0.0000  0.0012 -0.0002 -0.0000 -0.0001
                                            0.1706 -0.0026  0.0034  0.9845 -0.0204
                                            0.0199  0.0100 -0.0001  0.0004  0.0053
                                            0.0063  0.0030  0.0012  0.0137  0.0071
                                            0.0023  0.0026  0.0000  0.0002  0.0001
                                            0.0017  0.0090 -0.0004 -0.0021  0.0070
                                            0.0131
                ( 50.38%)   0.7098* C   5 s(  0.00%)p 1.00( 99.94%)d 0.00(  0.03%)
                                                  f 0.00(  0.03%)
                                           -0.0000  0.0025 -0.0004 -0.0001 -0.0001
                                            0.1663 -0.0043  0.0037  0.9852 -0.0248
                                            0.0204  0.0023  0.0000 -0.0001 -0.0143
                                           -0.0090 -0.0002 -0.0003 -0.0017 -0.0011
                                           -0.0050 -0.0028 -0.0001  0.0000  0.0000
                                            0.0017  0.0098  0.0006  0.0019  0.0061
                                            0.0110
    12. (1.97588) BD ( 1) C   4 - H  27  
                ( 61.22%)   0.7825* C   4 s( 28.73%)p 2.48( 71.19%)d 0.00(  0.06%)
                                                  f 0.00(  0.02%)
                                            0.0004 -0.5359  0.0090 -0.0030 -0.0003
                                            0.0017 -0.0024 -0.0008 -0.0082  0.0002
                                            0.0002  0.8435 -0.0183 -0.0047 -0.0031
                                           -0.0004 -0.0064  0.0020  0.0010 -0.0000
                                            0.0097  0.0011 -0.0192 -0.0099  0.0096
                                           -0.0000 -0.0004  0.0084 -0.0028  0.0000
                                           -0.0003
                ( 38.78%)   0.6227* H  27 s( 99.95%)p 0.00(  0.05%)
                                           -0.9997 -0.0014 -0.0007 -0.0014  0.0004
                                           -0.0230
    13. (1.98184) BD ( 1) C   5 - C   6  
                ( 50.00%)   0.7071* C   5 s( 34.60%)p 1.89( 65.26%)d 0.00(  0.12%)
                                                  f 0.00(  0.01%)
                                           -0.0000 -0.5882 -0.0054  0.0001 -0.0002
                                           -0.0243 -0.0270 -0.0001  0.0075  0.0045
                                            0.0001 -0.8067 -0.0222  0.0064  0.0010
                                           -0.0006  0.0114 -0.0042 -0.0019  0.0007
                                           -0.0031  0.0019 -0.0318 -0.0072 -0.0092
                                           -0.0034  0.0006 -0.0028  0.0010  0.0003
                                           -0.0001
                ( 50.00%)   0.7071* C   6 s( 34.60%)p 1.89( 65.26%)d 0.00(  0.12%)
                                                  f 0.00(  0.01%)
                                           -0.0000 -0.5882 -0.0054  0.0001 -0.0002
                                           -0.0242 -0.0270 -0.0001  0.0086  0.0045
                                            0.0001  0.8067  0.0222 -0.0064  0.0009
                                           -0.0006 -0.0115  0.0042  0.0018 -0.0007
                                           -0.0031  0.0019 -0.0318 -0.0072  0.0092
                                           -0.0034  0.0007  0.0027 -0.0010  0.0003
                                           -0.0001
    14. (1.97777) BD ( 1) C   5 - H  28  
                ( 61.27%)   0.7827* C   5 s( 28.64%)p 2.49( 71.26%)d 0.00(  0.08%)
                                                  f 0.00(  0.02%)
                                           -0.0003  0.5351 -0.0106 -0.0006  0.0003
                                            0.7258 -0.0156 -0.0082 -0.1229  0.0026
                                            0.0015 -0.4127  0.0084  0.0035 -0.0020
                                           -0.0017 -0.0248 -0.0044  0.0043  0.0007
                                            0.0054  0.0050 -0.0100 -0.0009 -0.0029
                                            0.0017 -0.0002 -0.0053  0.0019  0.0094
                                           -0.0053
                ( 38.73%)   0.6224* H  28 s( 99.95%)p 0.00(  0.05%)
                                            0.9998  0.0007  0.0010 -0.0185  0.0031
                                            0.0117
    15. (1.98325) BD ( 1) C   6 - C   7  
                ( 49.77%)   0.7055* C   6 s( 36.70%)p 1.72( 63.17%)d 0.00(  0.12%)
                                                  f 0.00(  0.01%)
                                            0.0000  0.6058  0.0075  0.0005 -0.0004
                                           -0.6650 -0.0116  0.0061  0.1123  0.0022
                                           -0.0011  0.4188  0.0362 -0.0020 -0.0086
                                           -0.0012 -0.0187 -0.0080  0.0033  0.0014
                                            0.0246  0.0032 -0.0073 -0.0003 -0.0024
                                           -0.0036  0.0006  0.0060 -0.0021 -0.0041
                                            0.0022
                ( 50.23%)   0.7088* C   7 s( 36.73%)p 1.72( 63.12%)d 0.00(  0.14%)
                                                  f 0.00(  0.01%)
                                            0.0000  0.6059  0.0145  0.0011  0.0002
                                            0.6845  0.0328 -0.0007 -0.1239 -0.0050
                                            0.0004 -0.3822  0.0103  0.0049 -0.0055
                                           -0.0013 -0.0313 -0.0026  0.0060  0.0003
                                            0.0142  0.0040  0.0105 -0.0074  0.0023
                                           -0.0004 -0.0002 -0.0054  0.0018  0.0063
                                           -0.0036
    16. (1.76827) BD ( 2) C   6 - C   7  
                ( 50.38%)   0.7098* C   6 s(  0.00%)p 1.00( 99.94%)d 0.00(  0.03%)
                                                  f 0.00(  0.03%)
                                           -0.0000  0.0025 -0.0004 -0.0001 -0.0001
                                            0.1663 -0.0043  0.0037  0.9852 -0.0248
                                            0.0204 -0.0037  0.0000  0.0001 -0.0143
                                           -0.0090  0.0002  0.0003  0.0017  0.0011
                                           -0.0050 -0.0028 -0.0001  0.0000 -0.0001
                                            0.0017  0.0098 -0.0007 -0.0019  0.0061
                                            0.0110
                ( 49.62%)   0.7044* C   7 s(  0.00%)p 1.00( 99.94%)d 0.00(  0.03%)
                                                  f 0.00(  0.03%)
                                           -0.0000  0.0012 -0.0002 -0.0000 -0.0001
                                            0.1706 -0.0026  0.0034  0.9845 -0.0204
                                            0.0198 -0.0114  0.0002 -0.0004  0.0053
                                            0.0063 -0.0030 -0.0012 -0.0137 -0.0071
                                            0.0023  0.0026  0.0001  0.0002 -0.0001
                                            0.0017  0.0090  0.0004  0.0021  0.0070
                                            0.0131
    17. (1.97777) BD ( 1) C   6 - H  29  
                ( 61.27%)   0.7827* C   6 s( 28.64%)p 2.49( 71.26%)d 0.00(  0.08%)
                                                  f 0.00(  0.02%)
                                           -0.0003  0.5351 -0.0106 -0.0006  0.0003
                                            0.7258 -0.0156 -0.0082 -0.1223  0.0026
                                            0.0015  0.4128 -0.0084 -0.0035 -0.0019
                                           -0.0017  0.0248  0.0044 -0.0043 -0.0007
                                            0.0055  0.0050 -0.0100 -0.0009  0.0029
                                            0.0017 -0.0002  0.0053 -0.0019  0.0094
                                           -0.0052
                ( 38.73%)   0.6224* H  29 s( 99.95%)p 0.00(  0.05%)
                                            0.9998  0.0007  0.0010 -0.0185  0.0031
                                           -0.0117
    18. (1.97588) BD ( 1) C   7 - H  30  
                ( 61.22%)   0.7825* C   7 s( 28.73%)p 2.48( 71.19%)d 0.00(  0.06%)
                                                  f 0.00(  0.02%)
                                           -0.0004  0.5359 -0.0090  0.0030  0.0003
                                           -0.0016  0.0024  0.0008  0.0094 -0.0003
                                           -0.0002  0.8435 -0.0183 -0.0047  0.0031
                                            0.0004 -0.0064  0.0020  0.0010 -0.0000
                                           -0.0097 -0.0011  0.0192  0.0099  0.0096
                                            0.0000  0.0004  0.0084 -0.0028 -0.0000
                                            0.0003
                ( 38.78%)   0.6227* H  30 s( 99.95%)p 0.00(  0.05%)
                                            0.9997  0.0014  0.0007  0.0014 -0.0005
                                           -0.0230
    19. (1.93375) BD ( 1) C   8 - C   9  
                ( 50.28%)   0.7091* C   8 s( 31.89%)p 2.12( 67.64%)d 0.01(  0.46%)
                                                  f 0.00(  0.01%)
                                            0.0000  0.5645  0.0125 -0.0056  0.0006
                                           -0.7352 -0.0148 -0.0053  0.3522 -0.0072
                                            0.0001  0.1067  0.0109 -0.0039 -0.0335
                                           -0.0105  0.0441 -0.0014 -0.0356 -0.0004
                                           -0.0059  0.0051  0.0091 -0.0035  0.0011
                                           -0.0039  0.0041 -0.0012  0.0087 -0.0016
                                            0.0024
                ( 49.72%)   0.7051* C   9 s( 21.04%)p 3.74( 78.79%)d 0.01(  0.15%)
                                                  f 0.00(  0.01%)
                                           -0.0001  0.4582  0.0223 -0.0050  0.0002
                                            0.3928 -0.0321 -0.0042 -0.3652 -0.0048
                                            0.0074  0.7064  0.0112  0.0026 -0.0285
                                            0.0018  0.0159  0.0064 -0.0121 -0.0059
                                            0.0114 -0.0053 -0.0069  0.0071 -0.0072
                                           -0.0011  0.0002  0.0019 -0.0018 -0.0019
                                           -0.0068
    20. (1.95818) BD ( 1) C   8 - C  11  
                ( 50.00%)   0.7071* C   8 s( 25.11%)p 2.97( 74.47%)d 0.02(  0.42%)
                                                  f 0.00(  0.01%)
                                            0.0002  0.4994 -0.0393  0.0089 -0.0001
                                            0.1117 -0.0042  0.0033 -0.3321 -0.0330
                                            0.0008 -0.7879 -0.0007 -0.0014  0.0029
                                           -0.0022  0.0066 -0.0018 -0.0251  0.0113
                                            0.0168 -0.0054  0.0545  0.0101 -0.0063
                                           -0.0044  0.0008 -0.0025  0.0006  0.0007
                                            0.0035
                ( 50.00%)   0.7071* C  11 s( 25.10%)p 2.97( 74.47%)d 0.02(  0.42%)
                                                  f 0.00(  0.01%)
                                            0.0002  0.4994 -0.0394  0.0088 -0.0001
                                            0.1119 -0.0042  0.0033 -0.3322 -0.0330
                                            0.0008  0.7878  0.0006  0.0014  0.0029
                                           -0.0022 -0.0066  0.0018  0.0251 -0.0113
                                            0.0168 -0.0054  0.0545  0.0101  0.0063
                                           -0.0044  0.0008  0.0025 -0.0006  0.0007
                                            0.0035
    21. (1.76932) BD ( 2) C   8 - C  11  
                ( 49.98%)   0.7070* C   8 s(  7.38%)p12.45( 91.84%)d 0.10(  0.76%)
                                                  f 0.00(  0.02%)
                                            0.0010  0.2709  0.0181  0.0077 -0.0012
                                           -0.1149  0.0162 -0.0017 -0.8131  0.0381
                                            0.0065  0.4920 -0.0154  0.0064 -0.0146
                                            0.0059 -0.0029 -0.0042  0.0835 -0.0030
                                            0.0085 -0.0057 -0.0166  0.0008 -0.0015
                                            0.0045 -0.0120 -0.0031 -0.0034  0.0003
                                           -0.0043
                ( 50.02%)   0.7072* C  11 s(  7.38%)p12.45( 91.84%)d 0.10(  0.76%)
                                                  f 0.00(  0.02%)
                                            0.0010  0.2709  0.0181  0.0077 -0.0012
                                           -0.1149  0.0161 -0.0017 -0.8131  0.0380
                                            0.0065 -0.4920  0.0155 -0.0064 -0.0146
                                            0.0059  0.0029  0.0042 -0.0835  0.0030
                                            0.0085 -0.0058 -0.0166  0.0008  0.0015
                                            0.0045 -0.0120  0.0031  0.0034  0.0003
                                           -0.0043
    22. (1.96443) BD ( 1) C   8 - C  25  
                ( 49.24%)   0.7017* C   8 s( 35.65%)p 1.79( 63.95%)d 0.01(  0.39%)
                                                  f 0.00(  0.01%)
                                           -0.0002  0.5970  0.0006 -0.0047  0.0004
                                            0.6535  0.0083  0.0013  0.3092 -0.0114
                                           -0.0027  0.3404  0.0272 -0.0038  0.0499
                                            0.0043 -0.0182  0.0048 -0.0194  0.0072
                                            0.0081  0.0048 -0.0230 -0.0048 -0.0022
                                            0.0011 -0.0017  0.0043 -0.0016  0.0013
                                            0.0080
                ( 50.76%)   0.7125* C  25 s( 27.14%)p 2.68( 72.72%)d 0.00(  0.13%)
                                                  f 0.00(  0.01%)
                                           -0.0001  0.5207 -0.0096 -0.0123  0.0004
                                           -0.6542  0.0179  0.0103 -0.5127 -0.0110
                                            0.0100  0.1844  0.0425 -0.0036  0.0207
                                            0.0055  0.0169 -0.0124 -0.0023 -0.0007
                                            0.0173 -0.0021 -0.0056 -0.0087 -0.0006
                                            0.0037 -0.0008 -0.0032  0.0011  0.0021
                                           -0.0065
    23. (1.97975) BD ( 1) C   9 - H  10  
                ( 62.96%)   0.7934* C   9 s( 27.63%)p 2.61( 72.24%)d 0.00(  0.11%)
                                                  f 0.00(  0.01%)
                                            0.0002 -0.5255  0.0125 -0.0051 -0.0002
                                            0.8191 -0.0172  0.0093  0.2258 -0.0049
                                           -0.0050 -0.0001  0.0000  0.0000 -0.0301
                                           -0.0037  0.0000 -0.0000  0.0000  0.0000
                                           -0.0068 -0.0088  0.0084  0.0013  0.0000
                                           -0.0107 -0.0015 -0.0000  0.0000  0.0052
                                            0.0017
                ( 37.04%)   0.6086* H  10 s( 99.94%)p 0.00(  0.06%)
                                           -0.9997 -0.0028 -0.0005 -0.0214 -0.0098
                                            0.0000
    24. (1.93367) BD ( 1) C   9 - C  11  
                ( 49.72%)   0.7051* C   9 s( 21.03%)p 3.75( 78.80%)d 0.01(  0.15%)
                                                  f 0.00(  0.01%)
                                           -0.0001  0.4580  0.0223 -0.0050  0.0002
                                            0.3924 -0.0322 -0.0042 -0.3649 -0.0048
                                            0.0074 -0.7069 -0.0112 -0.0025 -0.0285
                                            0.0018 -0.0159 -0.0064  0.0121  0.0059
                                            0.0114 -0.0053 -0.0068  0.0071  0.0072
                                           -0.0011  0.0002 -0.0019  0.0018 -0.0019
                                           -0.0068
                ( 50.28%)   0.7091* C  11 s( 31.89%)p 2.12( 67.64%)d 0.01(  0.46%)
                                                  f 0.00(  0.01%)
                                            0.0000  0.5646  0.0125 -0.0056  0.0006
                                           -0.7353 -0.0148 -0.0053  0.3521 -0.0071
                                            0.0001 -0.1064 -0.0108  0.0039 -0.0335
                                           -0.0105 -0.0441  0.0014  0.0356  0.0004
                                           -0.0060  0.0051  0.0091 -0.0035 -0.0011
                                           -0.0039  0.0041  0.0012 -0.0087 -0.0016
                                            0.0023
    25. (1.98439) BD ( 1) C   9 - C  24  
                ( 49.89%)   0.7064* C   9 s( 30.14%)p 2.31( 69.66%)d 0.01(  0.19%)
                                                  f 0.00(  0.01%)
                                            0.0000  0.5490 -0.0034  0.0007 -0.0001
                                            0.1258 -0.0312 -0.0081  0.8243  0.0158
                                           -0.0061  0.0001  0.0000  0.0000  0.0339
                                           -0.0019  0.0000  0.0000  0.0000  0.0000
                                           -0.0090 -0.0120 -0.0233  0.0033 -0.0000
                                            0.0012 -0.0068  0.0000  0.0000 -0.0027
                                           -0.0021
                ( 50.11%)   0.7079* C  24 s( 26.66%)p 2.75( 73.20%)d 0.01(  0.13%)
                                                  f 0.00(  0.01%)
                                            0.0001  0.5163  0.0029 -0.0059  0.0003
                                           -0.3192 -0.0184  0.0002 -0.7935  0.0019
                                            0.0091 -0.0001 -0.0000 -0.0000  0.0071
                                            0.0067 -0.0000  0.0000  0.0000 -0.0000
                                           -0.0247 -0.0041 -0.0248  0.0015  0.0000
                                           -0.0045  0.0062  0.0000  0.0000  0.0037
                                            0.0017
    26. (1.96440) BD ( 1) C  11 - C  20  
                ( 49.24%)   0.7017* C  11 s( 35.65%)p 1.79( 63.95%)d 0.01(  0.39%)
                                                  f 0.00(  0.01%)
                                           -0.0002  0.5970  0.0006 -0.0047  0.0004
                                            0.6534  0.0084  0.0013  0.3093 -0.0114
                                           -0.0028 -0.3404 -0.0272  0.0038  0.0499
                                            0.0043  0.0182 -0.0048  0.0194 -0.0072
                                            0.0082  0.0048 -0.0230 -0.0048  0.0022
                                            0.0011 -0.0017 -0.0043  0.0016  0.0013
                                            0.0080
                ( 50.76%)   0.7125* C  20 s( 27.14%)p 2.68( 72.72%)d 0.00(  0.13%)
                                                  f 0.00(  0.01%)
                                           -0.0001  0.5207 -0.0096 -0.0123  0.0004
                                           -0.6541  0.0179  0.0103 -0.5127 -0.0110
                                            0.0099 -0.1845 -0.0425  0.0036  0.0207
                                            0.0055 -0.0169  0.0125  0.0022  0.0007
                                            0.0173 -0.0021 -0.0056 -0.0087  0.0006
                                            0.0037 -0.0008  0.0032 -0.0011  0.0021
                                           -0.0065
    27. (1.97500) BD ( 1) C  12 - H  13  
                ( 61.70%)   0.7855* C  12 s( 28.94%)p 2.45( 71.01%)d 0.00(  0.05%)
                                                  f 0.00(  0.01%)
                                            0.0003 -0.5375 -0.0214 -0.0045 -0.0006
                                           -0.0033  0.0004  0.0000 -0.0336  0.0042
                                            0.0002  0.8418  0.0168 -0.0041 -0.0002
                                           -0.0009 -0.0006  0.0004 -0.0062  0.0046
                                            0.0005  0.0049 -0.0181 -0.0089  0.0079
                                           -0.0003 -0.0034  0.0052 -0.0010  0.0002
                                            0.0005
                ( 38.30%)   0.6189* H  13 s( 99.94%)p 0.00(  0.06%)
                                           -0.9997 -0.0023 -0.0003 -0.0001 -0.0004
                                           -0.0254
    28. (1.97668) BD ( 1) C  12 - C  14  
                ( 48.59%)   0.6971* C  12 s( 35.43%)p 1.82( 64.41%)d 0.00(  0.16%)
                                                  f 0.00(  0.01%)
                                            0.0000  0.5950 -0.0135 -0.0019 -0.0003
                                           -0.7078  0.0218  0.0046  0.0156  0.0055
                                           -0.0018  0.3770  0.0110 -0.0035  0.0043
                                           -0.0005 -0.0291 -0.0024 -0.0048  0.0031
                                            0.0245  0.0009  0.0036 -0.0062 -0.0038
                                            0.0011 -0.0015  0.0070 -0.0003 -0.0067
                                            0.0005
                ( 51.41%)   0.7170* C  14 s( 34.33%)p 1.91( 65.62%)d 0.00(  0.05%)
                                                  f 0.00(  0.01%)
                                           -0.0001  0.5859  0.0072 -0.0005 -0.0002
                                            0.7050  0.0088 -0.0046  0.0163  0.0011
                                           -0.0039 -0.3982  0.0137 -0.0026  0.0017
                                            0.0008 -0.0055 -0.0116 -0.0011 -0.0000
                                            0.0140  0.0098 -0.0016 -0.0020  0.0028
                                            0.0011  0.0002 -0.0050 -0.0002  0.0041
                                            0.0006
    29. (1.96784) BD ( 1) C  14 - C  15  
                ( 50.00%)   0.7071* C  14 s( 32.32%)p 2.09( 67.58%)d 0.00(  0.09%)
                                                  f 0.00(  0.01%)
                                           -0.0001  0.5684 -0.0101 -0.0035  0.0000
                                           -0.0078  0.0011 -0.0032 -0.0218 -0.0002
                                           -0.0054  0.8217  0.0008 -0.0020 -0.0009
                                            0.0001  0.0031 -0.0004  0.0017 -0.0005
                                            0.0090 -0.0012  0.0210  0.0180  0.0084
                                           -0.0004 -0.0004  0.0005  0.0002  0.0003
                                            0.0001
                ( 50.00%)   0.7071* C  15 s( 32.32%)p 2.09( 67.58%)d 0.00(  0.09%)
                                                  f 0.00(  0.01%)
                                           -0.0001  0.5684 -0.0100 -0.0035  0.0000
                                           -0.0079  0.0011 -0.0032 -0.0229 -0.0002
                                           -0.0054 -0.8217 -0.0008  0.0020 -0.0010
                                            0.0001 -0.0031  0.0004 -0.0017  0.0006
                                            0.0090 -0.0012  0.0210  0.0180 -0.0084
                                           -0.0004 -0.0005 -0.0005 -0.0002  0.0003
                                            0.0001
    30. (1.53542) BD ( 2) C  14 - C  15  
                ( 50.00%)   0.7071* C  14 s(  0.01%)p99.99( 99.95%)d 0.91(  0.01%)
                                                  f 1.45(  0.02%)
                                            0.0002 -0.0104  0.0035 -0.0044 -0.0005
                                            0.0044  0.0029 -0.0015  0.9992 -0.0045
                                           -0.0009  0.0337  0.0017  0.0005  0.0012
                                            0.0005  0.0010  0.0000  0.0071  0.0085
                                            0.0013  0.0003 -0.0006 -0.0000  0.0003
                                           -0.0000  0.0101  0.0005 -0.0000  0.0004
                                            0.0101
                ( 50.00%)   0.7071* C  15 s(  0.01%)p99.99( 99.95%)d 0.91(  0.01%)
                                                  f 1.44(  0.02%)
                                            0.0002 -0.0105  0.0035 -0.0044 -0.0005
                                            0.0044  0.0029 -0.0015  0.9991 -0.0045
                                           -0.0010 -0.0352 -0.0017 -0.0005  0.0012
                                            0.0005 -0.0010 -0.0000 -0.0071 -0.0085
                                            0.0013  0.0003 -0.0006  0.0000 -0.0003
                                           -0.0000  0.0101 -0.0005  0.0000  0.0004
                                            0.0101
    31. (1.97676) BD ( 1) C  14 - C  19  
                ( 51.35%)   0.7166* C  14 s( 33.24%)p 2.01( 66.71%)d 0.00(  0.04%)
                                                  f 0.00(  0.00%)
                                           -0.0001  0.5766  0.0042  0.0027  0.0002
                                           -0.7088 -0.0097 -0.0007  0.0228 -0.0011
                                           -0.0026 -0.4051  0.0093 -0.0035 -0.0026
                                           -0.0006  0.0049  0.0102 -0.0012 -0.0003
                                            0.0133  0.0076 -0.0006 -0.0024  0.0023
                                           -0.0006  0.0003 -0.0044 -0.0002 -0.0034
                                            0.0004
                ( 48.65%)   0.6975* C  19 s( 34.48%)p 1.90( 65.35%)d 0.00(  0.15%)
                                                  f 0.00(  0.01%)
                                            0.0000  0.5872 -0.0035 -0.0048 -0.0005
                                            0.7153  0.0257 -0.0104 -0.0219 -0.0020
                                            0.0003  0.3749 -0.0047 -0.0069 -0.0018
                                           -0.0003  0.0272  0.0058 -0.0010 -0.0002
                                            0.0272  0.0028  0.0008 -0.0036 -0.0031
                                           -0.0004  0.0001  0.0086 -0.0007  0.0069
                                           -0.0008
    32. (1.97676) BD ( 1) C  15 - C  16  
                ( 51.35%)   0.7166* C  15 s( 33.24%)p 2.01( 66.71%)d 0.00(  0.04%)
                                                  f 0.00(  0.00%)
                                           -0.0001  0.5766  0.0042  0.0027  0.0002
                                           -0.7087 -0.0097 -0.0007  0.0234 -0.0011
                                           -0.0026  0.4051 -0.0093  0.0035 -0.0027
                                           -0.0006 -0.0049 -0.0102  0.0013  0.0003
                                            0.0133  0.0076 -0.0006 -0.0024 -0.0023
                                           -0.0006  0.0003  0.0044  0.0002 -0.0034
                                            0.0004
                ( 48.65%)   0.6975* C  16 s( 34.48%)p 1.90( 65.35%)d 0.00(  0.15%)
                                                  f 0.00(  0.01%)
                                            0.0000  0.5872 -0.0035 -0.0048 -0.0005
                                            0.7153  0.0257 -0.0104 -0.0224 -0.0020
                                            0.0003 -0.3749  0.0047  0.0069 -0.0018
                                           -0.0003 -0.0272 -0.0058  0.0011  0.0002
                                            0.0272  0.0028  0.0008 -0.0036  0.0031
                                           -0.0004  0.0001 -0.0086  0.0007  0.0069
                                           -0.0008
    33. (1.98321) BD ( 1) C  16 - C  17  
                ( 50.23%)   0.7087* C  16 s( 36.72%)p 1.72( 63.13%)d 0.00(  0.14%)
                                                  f 0.00(  0.01%)
                                            0.0000  0.6058  0.0144  0.0011  0.0002
                                           -0.6956 -0.0332  0.0007  0.0110  0.0012
                                            0.0002 -0.3822  0.0104  0.0050 -0.0002
                                           -0.0003  0.0318  0.0026 -0.0001 -0.0002
                                            0.0152  0.0042  0.0105 -0.0074  0.0023
                                            0.0003 -0.0003 -0.0057  0.0004 -0.0072
                                            0.0005
                ( 49.77%)   0.7055* C  17 s( 36.70%)p 1.72( 63.18%)d 0.00(  0.12%)
                                                  f 0.00(  0.01%)
                                            0.0000  0.6057  0.0075  0.0005 -0.0004
                                            0.6744  0.0116 -0.0063 -0.0164 -0.0000
                                           -0.0001  0.4185  0.0362 -0.0019 -0.0012
                                           -0.0001  0.0190  0.0081 -0.0004 -0.0002
                                            0.0262  0.0033 -0.0073 -0.0003 -0.0024
                                            0.0036 -0.0001  0.0063 -0.0003  0.0046
                                           -0.0003
    34. (1.76870) BD ( 2) C  16 - C  17  
                ( 49.58%)   0.7041* C  16 s(  0.00%)p 1.00( 99.93%)d 0.00(  0.03%)
                                                  f 0.00(  0.03%)
                                           -0.0000  0.0012 -0.0005 -0.0001 -0.0000
                                            0.0237 -0.0012  0.0006  0.9989 -0.0207
                                            0.0201 -0.0126  0.0006 -0.0004 -0.0058
                                           -0.0069  0.0002 -0.0002 -0.0145 -0.0068
                                           -0.0001  0.0000  0.0002  0.0001 -0.0002
                                            0.0001  0.0092 -0.0005 -0.0021  0.0015
                                            0.0149
                ( 50.42%)   0.7101* C  17 s(  0.00%)p 1.00( 99.94%)d 0.00(  0.03%)
                                                  f 0.00(  0.03%)
                                           -0.0000  0.0015 -0.0009  0.0000 -0.0002
                                            0.0262 -0.0009  0.0003  0.9988 -0.0251
                                            0.0207 -0.0053  0.0001 -0.0000  0.0152
                                            0.0093  0.0001 -0.0001  0.0014  0.0013
                                            0.0006  0.0008 -0.0003  0.0002 -0.0001
                                            0.0001  0.0100  0.0001  0.0020  0.0008
                                            0.0125
    35. (1.97585) BD ( 1) C  16 - H  31  
                ( 61.26%)   0.7827* C  16 s( 28.74%)p 2.48( 71.19%)d 0.00(  0.06%)
                                                  f 0.00(  0.02%)
                                           -0.0004  0.5360 -0.0090  0.0030  0.0003
                                            0.0033 -0.0024 -0.0009  0.0099  0.0004
                                           -0.0000  0.8434 -0.0184 -0.0046  0.0008
                                            0.0000  0.0065 -0.0020 -0.0004  0.0005
                                           -0.0100 -0.0013  0.0193  0.0099  0.0096
                                            0.0001  0.0005  0.0088 -0.0006  0.0002
                                            0.0002
                ( 38.74%)   0.6224* H  31 s( 99.95%)p 0.00(  0.05%)
                                            0.9997  0.0015  0.0007 -0.0015 -0.0002
                                           -0.0231
    36. (1.98184) BD ( 1) C  17 - C  18  
                ( 50.00%)   0.7071* C  17 s( 34.59%)p 1.89( 65.27%)d 0.00(  0.12%)
                                                  f 0.00(  0.01%)
                                            0.0000  0.5881  0.0053 -0.0001  0.0002
                                           -0.0256 -0.0275 -0.0002 -0.0045  0.0008
                                           -0.0002 -0.8067 -0.0221  0.0063 -0.0003
                                            0.0002 -0.0116  0.0043  0.0003 -0.0001
                                            0.0032 -0.0020  0.0318  0.0071 -0.0092
                                           -0.0035 -0.0000 -0.0029  0.0001  0.0003
                                           -0.0001
                ( 50.00%)   0.7071* C  18 s( 34.59%)p 1.89( 65.27%)d 0.00(  0.12%)
                                                  f 0.00(  0.01%)
                                            0.0000  0.5881  0.0053 -0.0001  0.0002
                                           -0.0255 -0.0275 -0.0002 -0.0033  0.0008
                                           -0.0002  0.8067  0.0221 -0.0063 -0.0003
                                            0.0002  0.0116 -0.0043 -0.0003  0.0001
                                            0.0032 -0.0020  0.0318  0.0071  0.0092
                                           -0.0035  0.0000  0.0029 -0.0001  0.0003
                                           -0.0001
    37. (1.97776) BD ( 1) C  17 - H  32  
                ( 61.29%)   0.7829* C  17 s( 28.66%)p 2.49( 71.25%)d 0.00(  0.08%)
                                                  f 0.00(  0.02%)
                                            0.0003 -0.5352  0.0105  0.0006 -0.0003
                                            0.7356 -0.0159 -0.0082 -0.0206  0.0004
                                           -0.0000 -0.4129  0.0085  0.0034  0.0004
                                            0.0002  0.0252  0.0044 -0.0006 -0.0001
                                           -0.0058 -0.0053  0.0099  0.0009 -0.0029
                                            0.0017 -0.0001 -0.0056  0.0003  0.0108
                                           -0.0008
                ( 38.71%)   0.6221* H  32 s( 99.95%)p 0.00(  0.05%)
                                           -0.9998 -0.0008 -0.0009 -0.0188  0.0005
                                            0.0117
    38. (1.98321) BD ( 1) C  18 - C  19  
                ( 49.77%)   0.7055* C  18 s( 36.70%)p 1.72( 63.18%)d 0.00(  0.12%)
                                                  f 0.00(  0.01%)
                                            0.0000  0.6057  0.0075  0.0005 -0.0004
                                            0.6744  0.0116 -0.0063 -0.0169 -0.0001
                                           -0.0001 -0.4186 -0.0362  0.0019 -0.0012
                                           -0.0001 -0.0190 -0.0081  0.0004  0.0002
                                            0.0262  0.0032 -0.0073 -0.0003  0.0024
                                            0.0036 -0.0001 -0.0063  0.0003  0.0046
                                           -0.0003
                ( 50.23%)   0.7087* C  19 s( 36.72%)p 1.72( 63.13%)d 0.00(  0.14%)
                                                  f 0.00(  0.01%)
                                            0.0000  0.6058  0.0144  0.0011  0.0002
                                           -0.6956 -0.0332  0.0007  0.0115  0.0012
                                            0.0002  0.3822 -0.0104 -0.0050 -0.0003
                                           -0.0003 -0.0318 -0.0026  0.0002  0.0002
                                            0.0152  0.0042  0.0105 -0.0074 -0.0023
                                            0.0003 -0.0003  0.0057 -0.0004 -0.0072
                                            0.0005
    39. (1.76871) BD ( 2) C  18 - C  19  
                ( 50.42%)   0.7101* C  18 s(  0.00%)p 1.00( 99.94%)d 0.00(  0.03%)
                                                  f 0.00(  0.03%)
                                           -0.0000  0.0015 -0.0009  0.0000 -0.0002
                                            0.0262 -0.0009  0.0003  0.9988 -0.0251
                                            0.0207  0.0039 -0.0001  0.0000  0.0152
                                            0.0093 -0.0001  0.0001 -0.0014 -0.0013
                                            0.0006  0.0008 -0.0002  0.0002  0.0001
                                            0.0001  0.0100 -0.0001 -0.0020  0.0008
                                            0.0125
                ( 49.58%)   0.7041* C  19 s(  0.00%)p 1.00( 99.93%)d 0.00(  0.03%)
                                                  f 0.00(  0.03%)
                                           -0.0000  0.0012 -0.0005 -0.0001 -0.0000
                                            0.0237 -0.0012  0.0006  0.9989 -0.0207
                                            0.0201  0.0112 -0.0006  0.0003 -0.0058
                                           -0.0069 -0.0002  0.0002  0.0145  0.0068
                                           -0.0001  0.0000  0.0002  0.0001  0.0001
                                            0.0001  0.0092  0.0005  0.0021  0.0015
                                            0.0149
    40. (1.97776) BD ( 1) C  18 - H  33  
                ( 61.29%)   0.7829* C  18 s( 28.66%)p 2.49( 71.25%)d 0.00(  0.08%)
                                                  f 0.00(  0.02%)
                                            0.0003 -0.5352  0.0105  0.0006 -0.0003
                                            0.7357 -0.0159 -0.0082 -0.0201  0.0004
                                           -0.0000  0.4128 -0.0085 -0.0034  0.0004
                                            0.0002 -0.0252 -0.0044  0.0006  0.0001
                                           -0.0058 -0.0053  0.0099  0.0009  0.0029
                                            0.0017 -0.0001  0.0056 -0.0002  0.0108
                                           -0.0008
                ( 38.71%)   0.6221* H  33 s( 99.95%)p 0.00(  0.05%)
                                           -0.9998 -0.0008 -0.0009 -0.0188  0.0005
                                           -0.0117
    41. (1.97585) BD ( 1) C  19 - H  34  
                ( 61.26%)   0.7827* C  19 s( 28.74%)p 2.48( 71.19%)d 0.00(  0.06%)
                                                  f 0.00(  0.02%)
                                            0.0004 -0.5360  0.0090 -0.0030 -0.0003
                                           -0.0033  0.0024  0.0009 -0.0087 -0.0004
                                            0.0000  0.8434 -0.0184 -0.0046 -0.0008
                                           -0.0000  0.0065 -0.0020 -0.0005  0.0005
                                            0.0100  0.0013 -0.0193 -0.0099  0.0096
                                           -0.0001 -0.0004  0.0088 -0.0006 -0.0002
                                           -0.0002
                ( 38.74%)   0.6224* H  34 s( 99.95%)p 0.00(  0.05%)
                                           -0.9997 -0.0015 -0.0007  0.0015  0.0002
                                           -0.0231
    42. (1.99053) BD ( 1) C  20 - H  21  
                ( 62.73%)   0.7920* C  20 s( 31.12%)p 2.21( 68.83%)d 0.00(  0.03%)
                                                  f 0.00(  0.02%)
                                           -0.0001  0.5575  0.0215  0.0051 -0.0001
                                            0.6116 -0.0100  0.0023 -0.0138 -0.0035
                                            0.0044 -0.5603  0.0075  0.0022 -0.0059
                                           -0.0009 -0.0101 -0.0091 -0.0030 -0.0006
                                            0.0045  0.0054 -0.0018  0.0021  0.0018
                                            0.0087 -0.0027 -0.0095  0.0008  0.0031
                                            0.0024
                ( 37.27%)   0.6105* H  21 s( 99.94%)p 0.00(  0.06%)
                                            0.9997  0.0030  0.0006 -0.0189  0.0007
                                            0.0167
    43. (1.92887) BD ( 1) C  20 - C  22  
                ( 50.75%)   0.7124* C  20 s( 21.21%)p 3.70( 78.57%)d 0.01(  0.20%)
                                                  f 0.00(  0.02%)
                                           -0.0005  0.4604 -0.0117  0.0049  0.0001
                                           -0.3067  0.0257  0.0016  0.8245  0.0141
                                            0.0038  0.1020 -0.0200 -0.0139 -0.0181
                                           -0.0058 -0.0227  0.0058  0.0266  0.0025
                                           -0.0106 -0.0062  0.0121 -0.0106 -0.0012
                                           -0.0006  0.0053 -0.0070 -0.0089  0.0014
                                            0.0006
                ( 49.25%)   0.7018* C  22 s( 20.46%)p 3.88( 79.36%)d 0.01(  0.17%)
                                                  f 0.00(  0.02%)
                                           -0.0000  0.4521 -0.0142 -0.0018  0.0003
                                            0.2057  0.0157  0.0004 -0.5010  0.0150
                                            0.0095 -0.7067 -0.0096 -0.0086 -0.0147
                                           -0.0010 -0.0071 -0.0024  0.0169  0.0113
                                           -0.0287  0.0017 -0.0115  0.0080  0.0068
                                           -0.0023  0.0023  0.0030  0.0003 -0.0083
                                            0.0057
    44. (1.95714) BD ( 1) C  20 - C  25  
                ( 50.00%)   0.7071* C  20 s( 20.26%)p 3.93( 79.57%)d 0.01(  0.15%)
                                                  f 0.00(  0.02%)
                                           -0.0001  0.4498 -0.0182  0.0018 -0.0001
                                            0.3180  0.0325  0.0144 -0.2342  0.0047
                                           -0.0098  0.7989 -0.0083  0.0039  0.0001
                                           -0.0001 -0.0062  0.0099  0.0133 -0.0091
                                            0.0011 -0.0038  0.0318  0.0094  0.0103
                                           -0.0019  0.0037 -0.0061  0.0040  0.0038
                                           -0.0012
                ( 50.00%)   0.7071* C  25 s( 20.26%)p 3.93( 79.57%)d 0.01(  0.15%)
                                                  f 0.00(  0.02%)
                                           -0.0001  0.4498 -0.0182  0.0018 -0.0001
                                            0.3178  0.0325  0.0144 -0.2339  0.0047
                                           -0.0098 -0.7990  0.0083 -0.0039  0.0001
                                           -0.0001  0.0063 -0.0099 -0.0133  0.0091
                                            0.0011 -0.0038  0.0318  0.0094 -0.0103
                                           -0.0019  0.0037  0.0061 -0.0040  0.0038
                                           -0.0012
    45. (1.98213) BD ( 1) C  22 - H  23  
                ( 62.06%)   0.7878* C  22 s( 28.71%)p 2.48( 71.19%)d 0.00(  0.09%)
                                                  f 0.00(  0.01%)
                                           -0.0002  0.5357  0.0086  0.0070 -0.0006
                                            0.4934 -0.0108  0.0017  0.6843 -0.0077
                                            0.0030  0.0000  0.0000  0.0000  0.0272
                                            0.0091  0.0000  0.0000  0.0000  0.0000
                                            0.0032 -0.0035 -0.0086 -0.0014 -0.0000
                                           -0.0043 -0.0076 -0.0000  0.0000 -0.0040
                                           -0.0017
                ( 37.94%)   0.6160* H  23 s( 99.94%)p 0.00(  0.06%)
                                            0.9997  0.0013  0.0001 -0.0157 -0.0196
                                           -0.0000
    46. (1.98793) BD ( 1) C  22 - C  24  
                ( 50.54%)   0.7109* C  22 s( 30.21%)p 2.31( 69.66%)d 0.00(  0.12%)
                                                  f 0.00(  0.01%)
                                            0.0000  0.5496  0.0070 -0.0047  0.0003
                                           -0.8185 -0.0014  0.0090  0.1595  0.0332
                                            0.0011  0.0001  0.0000 -0.0000  0.0161
                                           -0.0082 -0.0000 -0.0000  0.0000 -0.0000
                                            0.0176  0.0097 -0.0216  0.0009 -0.0000
                                            0.0059 -0.0027  0.0000 -0.0000 -0.0029
                                            0.0019
                ( 49.46%)   0.7033* C  24 s( 25.88%)p 2.86( 73.95%)d 0.01(  0.16%)
                                                  f 0.00(  0.01%)
                                            0.0000  0.5087  0.0038 -0.0030  0.0004
                                            0.8596  0.0078 -0.0078 -0.0150  0.0162
                                            0.0051 -0.0001 -0.0000  0.0000 -0.0139
                                            0.0012 -0.0000 -0.0000  0.0000 -0.0000
                                            0.0257  0.0083 -0.0256  0.0009  0.0000
                                           -0.0052  0.0066 -0.0000  0.0000  0.0037
                                           -0.0006
    47. (1.92886) BD ( 1) C  22 - C  25  
                ( 49.25%)   0.7018* C  22 s( 20.46%)p 3.88( 79.36%)d 0.01(  0.17%)
                                                  f 0.00(  0.02%)
                                           -0.0000  0.4521 -0.0142 -0.0018  0.0003
                                            0.2059  0.0157  0.0004 -0.5013  0.0150
                                            0.0095  0.7065  0.0096  0.0086 -0.0147
                                           -0.0011  0.0071  0.0024 -0.0169 -0.0113
                                           -0.0287  0.0017 -0.0115  0.0080 -0.0068
                                           -0.0023  0.0023 -0.0030 -0.0003 -0.0083
                                            0.0057
                ( 50.75%)   0.7124* C  25 s( 21.21%)p 3.70( 78.57%)d 0.01(  0.20%)
                                                  f 0.00(  0.02%)
                                           -0.0005  0.4603 -0.0117  0.0049  0.0001
                                           -0.3067  0.0257  0.0016  0.8246  0.0141
                                            0.0037 -0.1017  0.0200  0.0139 -0.0182
                                           -0.0058  0.0227 -0.0058 -0.0266 -0.0025
                                           -0.0106 -0.0062  0.0121 -0.0106  0.0012
                                           -0.0006  0.0053  0.0070  0.0089  0.0014
                                            0.0006
    48. (1.97711) BD ( 1) C  24 - H  35  
                ( 61.00%)   0.7810* C  24 s( 23.71%)p 3.21( 76.13%)d 0.01(  0.16%)
                                                  f 0.00(  0.00%)
                                           -0.0002  0.4869 -0.0019  0.0041 -0.0002
                                           -0.2800 -0.0009 -0.0007  0.4285 -0.0005
                                            0.0025 -0.7065  0.0069 -0.0067 -0.0082
                                           -0.0017  0.0135  0.0031 -0.0202 -0.0041
                                            0.0000 -0.0013  0.0304  0.0004  0.0003
                                           -0.0028  0.0035  0.0002  0.0008  0.0025
                                           -0.0001
                ( 39.00%)   0.6245* H  35 s( 99.95%)p 0.00(  0.05%)
                                            0.9998  0.0018  0.0001  0.0077 -0.0119
                                            0.0167
    49. (1.97710) BD ( 1) C  24 - H  36  
                ( 61.00%)   0.7810* C  24 s( 23.71%)p 3.21( 76.13%)d 0.01(  0.16%)
                                                  f 0.00(  0.00%)
                                           -0.0002  0.4869 -0.0019  0.0041 -0.0002
                                           -0.2798 -0.0009 -0.0007  0.4283 -0.0005
                                            0.0025  0.7067 -0.0069  0.0067 -0.0082
                                           -0.0017 -0.0135 -0.0031  0.0202  0.0041
                                            0.0000 -0.0013  0.0305  0.0004 -0.0003
                                           -0.0028  0.0035 -0.0002 -0.0008  0.0025
                                           -0.0001
                ( 39.00%)   0.6245* H  36 s( 99.95%)p 0.00(  0.05%)
                                            0.9998  0.0018  0.0001  0.0077 -0.0119
                                           -0.0168
    50. (1.99053) BD ( 1) C  25 - H  26  
                ( 62.73%)   0.7920* C  25 s( 31.13%)p 2.21( 68.82%)d 0.00(  0.03%)
                                                  f 0.00(  0.02%)
                                           -0.0001  0.5575  0.0215  0.0051 -0.0001
                                            0.6116 -0.0099  0.0023 -0.0140 -0.0035
                                            0.0044  0.5601 -0.0075 -0.0022 -0.0059
                                           -0.0009  0.0101  0.0091  0.0030  0.0006
                                            0.0045  0.0054 -0.0018  0.0021 -0.0018
                                            0.0087 -0.0027  0.0095 -0.0008  0.0032
                                            0.0024
                ( 37.27%)   0.6105* H  26 s( 99.94%)p 0.00(  0.06%)
                                            0.9997  0.0030  0.0006 -0.0189  0.0007
                                           -0.0167
    51. (1.99908) CR ( 1) C   1           s(100.00%)p 0.00(  0.00%)
                                            1.0000  0.0000  0.0000  0.0000  0.0000
                                           -0.0001 -0.0000 -0.0000 -0.0011 -0.0000
                                           -0.0000  0.0003  0.0000  0.0000 -0.0000
                                           -0.0000  0.0000  0.0000  0.0000  0.0000
                                           -0.0000 -0.0000 -0.0000  0.0000  0.0000
                                           -0.0000 -0.0000  0.0000  0.0000 -0.0000
                                           -0.0000
    52. (1.99904) CR ( 1) C   2           s(100.00%)p 0.00(  0.00%)
                                            1.0000  0.0001  0.0000 -0.0000 -0.0000
                                            0.0001 -0.0000  0.0000  0.0005 -0.0000
                                           -0.0000  0.0000 -0.0000  0.0000 -0.0000
                                           -0.0000 -0.0000  0.0000  0.0000  0.0000
                                            0.0000  0.0000  0.0000  0.0000 -0.0000
                                            0.0000  0.0000  0.0000 -0.0000  0.0000
                                            0.0000
    53. (1.99904) CR ( 1) C   3           s(100.00%)p 0.00(  0.00%)
                                            1.0000  0.0001  0.0000 -0.0000 -0.0000
                                            0.0001 -0.0000  0.0000  0.0005 -0.0000
                                           -0.0000 -0.0000  0.0000 -0.0000 -0.0000
                                           -0.0000  0.0000 -0.0000 -0.0000 -0.0000
                                            0.0000  0.0000  0.0000  0.0000  0.0000
                                            0.0000  0.0000 -0.0000  0.0000  0.0000
                                            0.0000
    54. (1.99913) CR ( 1) C   4           s(100.00%)p 0.00(  0.00%)
                                            1.0000  0.0002 -0.0000  0.0000  0.0000
                                            0.0000  0.0000  0.0000  0.0000 -0.0000
                                            0.0000 -0.0003  0.0000  0.0000  0.0000
                                            0.0000  0.0000 -0.0000  0.0000  0.0000
                                           -0.0000 -0.0000  0.0000  0.0000 -0.0000
                                            0.0000  0.0000 -0.0000  0.0000  0.0000
                                            0.0000
    55. (1.99920) CR ( 1) C   5           s(100.00%)p 0.00(  0.00%)
                                            1.0000  0.0002 -0.0000 -0.0000  0.0000
                                            0.0003 -0.0000 -0.0000 -0.0000  0.0000
                                            0.0000 -0.0002  0.0000  0.0000 -0.0000
                                           -0.0000 -0.0000 -0.0000  0.0000  0.0000
                                            0.0000  0.0000 -0.0000 -0.0000 -0.0000
                                            0.0000  0.0000 -0.0000  0.0000  0.0000
                                           -0.0000
    56. (1.99920) CR ( 1) C   6           s(100.00%)p 0.00(  0.00%)
                                            1.0000  0.0002 -0.0000 -0.0000  0.0000
                                            0.0003 -0.0000 -0.0000 -0.0000  0.0000
                                            0.0000  0.0002 -0.0000 -0.0000 -0.0000
                                           -0.0000  0.0000  0.0000 -0.0000 -0.0000
                                            0.0000  0.0000 -0.0000 -0.0000  0.0000
                                            0.0000  0.0000  0.0000 -0.0000  0.0000
                                           -0.0000
    57. (1.99913) CR ( 1) C   7           s(100.00%)p 0.00(  0.00%)
                                            1.0000  0.0002 -0.0000  0.0000  0.0000
                                            0.0000  0.0000  0.0000  0.0000 -0.0000
                                            0.0000  0.0003 -0.0000 -0.0000  0.0000
                                            0.0000 -0.0000  0.0000 -0.0000 -0.0000
                                           -0.0000 -0.0000  0.0000  0.0000  0.0000
                                            0.0000  0.0000  0.0000 -0.0000  0.0000
                                            0.0000
    58. (1.99816) CR ( 1) C   8           s(100.00%)p 0.00(  0.00%)
                                            1.0000 -0.0003 -0.0000 -0.0000  0.0000
                                            0.0002 -0.0000  0.0000  0.0009 -0.0000
                                           -0.0000 -0.0003  0.0000 -0.0000  0.0000
                                           -0.0000 -0.0000  0.0000 -0.0001  0.0000
                                           -0.0000  0.0000  0.0000 -0.0000  0.0000
                                           -0.0000  0.0000  0.0000  0.0000 -0.0000
                                            0.0000
    59. (1.99924) CR ( 1) C   9           s(100.00%)p 0.00(  0.00%)
                                            1.0000  0.0002  0.0000 -0.0000  0.0000
                                           -0.0001 -0.0000 -0.0000 -0.0002 -0.0000
                                            0.0000 -0.0000  0.0000 -0.0000 -0.0000
                                            0.0000 -0.0000  0.0000  0.0000  0.0000
                                            0.0000  0.0000 -0.0000  0.0000  0.0000
                                            0.0000  0.0000 -0.0000  0.0000 -0.0000
                                           -0.0000
    60. (1.99816) CR ( 1) C  11           s(100.00%)p 0.00(  0.00%)
                                            1.0000 -0.0003 -0.0000 -0.0000  0.0000
                                            0.0002 -0.0000  0.0000  0.0009 -0.0000
                                           -0.0000  0.0003 -0.0000  0.0000  0.0000
                                           -0.0000  0.0000 -0.0000  0.0001 -0.0000
                                           -0.0000  0.0000  0.0000 -0.0000 -0.0000
                                           -0.0000  0.0000 -0.0000 -0.0000 -0.0000
                                            0.0000
    61. (1.99908) CR ( 1) C  12           s(100.00%)p 0.00(  0.00%)
                                            1.0000  0.0000  0.0000  0.0000  0.0000
                                           -0.0001 -0.0000 -0.0000 -0.0011 -0.0000
                                           -0.0000 -0.0003 -0.0000 -0.0000 -0.0000
                                           -0.0000 -0.0000 -0.0000 -0.0000 -0.0000
                                           -0.0000 -0.0000 -0.0000  0.0000 -0.0000
                                           -0.0000 -0.0000 -0.0000 -0.0000 -0.0000
                                           -0.0000
    62. (1.99904) CR ( 1) C  14           s(100.00%)p 0.00(  0.00%)
                                            1.0000  0.0001 -0.0000  0.0000  0.0000
                                           -0.0000 -0.0000 -0.0000 -0.0002  0.0000
                                           -0.0000 -0.0000  0.0000 -0.0000 -0.0000
                                           -0.0000  0.0000  0.0000 -0.0000 -0.0000
                                            0.0000  0.0000  0.0000  0.0000  0.0000
                                            0.0000 -0.0000 -0.0000 -0.0000 -0.0000
                                           -0.0000
    63. (1.99904) CR ( 1) C  15           s(100.00%)p 0.00(  0.00%)
                                            1.0000  0.0001 -0.0000  0.0000  0.0000
                                           -0.0000 -0.0000 -0.0000 -0.0002  0.0000
                                           -0.0000  0.0000 -0.0000  0.0000 -0.0000
                                           -0.0000 -0.0000 -0.0000  0.0000  0.0000
                                            0.0000  0.0000  0.0000  0.0000 -0.0000
                                            0.0000 -0.0000  0.0000  0.0000 -0.0000
                                           -0.0000
    64. (1.99913) CR ( 1) C  16           s(100.00%)p 0.00(  0.00%)
                                            1.0000  0.0002 -0.0000  0.0000  0.0000
                                           -0.0000 -0.0000  0.0000  0.0000 -0.0000
                                            0.0000  0.0003 -0.0000 -0.0000  0.0000
                                           -0.0000  0.0000 -0.0000 -0.0000  0.0000
                                           -0.0000 -0.0000  0.0000  0.0000  0.0000
                                            0.0000  0.0000  0.0000 -0.0000 -0.0000
                                            0.0000
    65. (1.99920) CR ( 1) C  17           s(100.00%)p 0.00(  0.00%)
                                            1.0000  0.0002 -0.0000 -0.0000  0.0000
                                           -0.0003  0.0000  0.0000  0.0000 -0.0000
                                            0.0000  0.0002 -0.0000 -0.0000  0.0000
                                            0.0000 -0.0000 -0.0000  0.0000  0.0000
                                            0.0000  0.0000 -0.0000 -0.0000  0.0000
                                           -0.0000  0.0000  0.0000 -0.0000 -0.0000
                                            0.0000
    66. (1.99920) CR ( 1) C  18           s(100.00%)p 0.00(  0.00%)
                                            1.0000  0.0002 -0.0000 -0.0000  0.0000
                                           -0.0003  0.0000  0.0000  0.0000 -0.0000
                                            0.0000 -0.0002  0.0000  0.0000  0.0000
                                            0.0000  0.0000  0.0000 -0.0000 -0.0000
                                            0.0000  0.0000 -0.0000 -0.0000 -0.0000
                                           -0.0000  0.0000 -0.0000  0.0000 -0.0000
                                            0.0000
    67. (1.99913) CR ( 1) C  19           s(100.00%)p 0.00(  0.00%)
                                            1.0000  0.0002 -0.0000  0.0000  0.0000
                                           -0.0000 -0.0000  0.0000  0.0000 -0.0000
                                            0.0000 -0.0003  0.0000  0.0000  0.0000
                                           -0.0000 -0.0000  0.0000  0.0000 -0.0000
                                           -0.0000 -0.0000  0.0000  0.0000 -0.0000
                                            0.0000  0.0000 -0.0000  0.0000 -0.0000
                                            0.0000
    68. (1.99918) CR ( 1) C  20           s(100.00%)p 0.00(  0.00%)
                                            1.0000  0.0004 -0.0000  0.0000  0.0000
                                           -0.0001  0.0000  0.0000  0.0003  0.0000
                                            0.0000  0.0000 -0.0000 -0.0000 -0.0000
                                           -0.0000 -0.0000  0.0000  0.0000  0.0000
                                           -0.0000 -0.0000  0.0000 -0.0000  0.0000
                                            0.0000  0.0000 -0.0000 -0.0000  0.0000
                                           -0.0000
    69. (1.99940) CR ( 1) C  22           s(100.00%)p 0.00(  0.00%)
                                            1.0000  0.0001  0.0000  0.0000 -0.0000
                                            0.0001 -0.0000 -0.0000  0.0001 -0.0000
                                            0.0000  0.0000  0.0000  0.0000  0.0000
                                            0.0000  0.0000  0.0000 -0.0000 -0.0000
                                           -0.0000 -0.0000 -0.0000  0.0000 -0.0000
                                           -0.0000 -0.0000 -0.0000  0.0000 -0.0000
                                           -0.0000
    70. (1.99941) CR ( 1) C  24           s(100.00%)p 0.00(  0.00%)
                                            1.0000  0.0001 -0.0000  0.0000 -0.0000
                                           -0.0001  0.0000 -0.0000  0.0002 -0.0000
                                            0.0000  0.0000  0.0000  0.0000 -0.0000
                                           -0.0000  0.0000 -0.0000 -0.0000  0.0000
                                            0.0000 -0.0000  0.0000  0.0000  0.0000
                                           -0.0000  0.0000 -0.0000  0.0000  0.0000
                                           -0.0000
    71. (1.99918) CR ( 1) C  25           s(100.00%)p 0.00(  0.00%)
                                            1.0000  0.0004 -0.0000  0.0000  0.0000
                                           -0.0001  0.0000  0.0000  0.0003  0.0000
                                            0.0000 -0.0000  0.0000  0.0000 -0.0000
                                           -0.0000  0.0000 -0.0000 -0.0000 -0.0000
                                           -0.0000 -0.0000  0.0000 -0.0000 -0.0000
                                            0.0000  0.0000  0.0000  0.0000  0.0000
                                           -0.0000
    72. (0.00541) RY*( 1) C   1           s(  1.76%)p51.10( 89.95%)d 4.68(  8.24%)
                                                  f 0.02(  0.04%)
                                           -0.0000  0.0052  0.1323 -0.0031 -0.0074
                                            0.0000  0.0065 -0.0018 -0.0001  0.0112
                                           -0.0178 -0.0288  0.9475 -0.0223  0.0031
                                            0.0239 -0.0017  0.0043 -0.0150  0.0404
                                            0.0052 -0.1183 -0.0336  0.2546  0.0154
                                            0.0008  0.0104  0.0037 -0.0010 -0.0018
                                           -0.0066
    73. (0.00270) RY*( 2) C   1           s(  0.05%)p99.99( 95.76%)d82.29(  4.05%)
                                                  f 2.84(  0.14%)
                                           -0.0000  0.0002  0.0218  0.0041 -0.0003
                                           -0.0308 -0.9727  0.0358  0.0048  0.0955
                                            0.0051 -0.0011  0.0018 -0.0039 -0.0495
                                           -0.0190 -0.0447  0.1878 -0.0064 -0.0123
                                           -0.0116 -0.0062  0.0065  0.0015 -0.0001
                                            0.0071  0.0000  0.0008  0.0092  0.0343
                                           -0.0093
    74. (0.00136) RY*( 3) C   1           s(  3.29%)p27.18( 89.49%)d 2.14(  7.06%)
                                                  f 0.05(  0.16%)
                                            0.0000 -0.0013  0.1811 -0.0046 -0.0110
                                           -0.0005  0.0982 -0.0010  0.0021  0.9386
                                            0.0417  0.0033 -0.0252 -0.0430 -0.0627
                                           -0.0220  0.0339 -0.0041  0.1418  0.0258
                                           -0.2019  0.0425 -0.0363 -0.0191  0.0054
                                           -0.0028  0.0032 -0.0250  0.0166 -0.0152
                                           -0.0199
    75. (0.00078) RY*( 4) C   1           s( 71.06%)p 0.13(  8.90%)d 0.28( 19.81%)
                                                  f 0.00(  0.23%)
                                           -0.0000  0.0080  0.7319 -0.4182  0.0012
                                           -0.0014  0.0027 -0.0024  0.0006 -0.1870
                                            0.0881 -0.0168 -0.1931  0.0933 -0.2089
                                           -0.0066  0.0293 -0.0148  0.0774 -0.0255
                                           -0.0815 -0.1533 -0.2116  0.2678  0.0086
                                           -0.0025  0.0032  0.0292  0.0193 -0.0128
                                            0.0278
    76. (0.00065) RY*( 5) C   1           s(  5.04%)p 0.28(  1.39%)d18.18( 91.63%)
                                                  f 0.39(  1.95%)
                                            0.0000 -0.0015  0.1747 -0.1409 -0.0025
                                            0.0066 -0.0431  0.0310 -0.0129  0.0807
                                            0.0349 -0.0005 -0.0500  0.0249  0.8978
                                            0.2289 -0.0366 -0.0287  0.0299 -0.0057
                                            0.2238  0.0014 -0.0374  0.0576 -0.0034
                                            0.0154  0.0063 -0.0334 -0.1096  0.0779
                                           -0.0025
    77. (0.00039) RY*( 6) C   1           s( 37.21%)p 0.20(  7.44%)d 1.45( 54.01%)
                                                  f 0.04(  1.34%)
                                           -0.0000  0.0161  0.4199  0.4409 -0.0336
                                            0.0003 -0.0052 -0.0107 -0.0011 -0.2031
                                            0.0886 -0.0285  0.0401 -0.1507  0.1807
                                           -0.0240 -0.0295  0.0266 -0.0260  0.0602
                                           -0.5619  0.2905  0.2477 -0.1987  0.0628
                                           -0.0063 -0.0822  0.0006 -0.0080 -0.0274
                                           -0.0429
    78. (0.00026) RY*( 7) C   1           s(  4.15%)p 0.98(  4.05%)d20.33( 84.32%)
                                                  f 1.81(  7.49%)
                                            0.0000 -0.0113  0.1027  0.1694 -0.0460
                                            0.0036 -0.0544  0.0203  0.0119 -0.0634
                                           -0.1711  0.0110  0.0594  0.0044 -0.0598
                                            0.0176  0.1887 -0.2351  0.6716 -0.4799
                                            0.2100  0.0785  0.0715 -0.1081  0.0464
                                           -0.0238 -0.1406 -0.1763  0.0358  0.0702
                                            0.1229
    79. (0.00023) RY*( 8) C   1           s( 11.95%)p 0.12(  1.38%)d 6.74( 80.53%)
                                                  f 0.52(  6.15%)
                                            0.0000 -0.0199  0.2541 -0.2189 -0.0810
                                           -0.0050  0.0458 -0.0019 -0.0105  0.0679
                                            0.0271 -0.0043  0.0664  0.0419 -0.1099
                                           -0.0985 -0.1502  0.1055 -0.1694  0.0578
                                            0.3869  0.0295  0.6957 -0.2886 -0.0621
                                            0.0199  0.0583 -0.1747  0.0471  0.0169
                                            0.1444
    80. (0.00020) RY*( 9) C   1           s(  0.91%)p 6.57(  5.98%)d99.99( 92.09%)
                                                  f 1.11(  1.01%)
                                            0.0000 -0.0012  0.0106  0.0948  0.0021
                                           -0.0012  0.1673 -0.1750  0.0052 -0.0219
                                           -0.0152  0.0040 -0.0104 -0.0186  0.0056
                                            0.0484 -0.2306  0.8762  0.1990 -0.1974
                                            0.0632  0.0008 -0.1179  0.0335  0.0336
                                           -0.0039 -0.0353 -0.0381 -0.0338 -0.0642
                                            0.0318
    81. (0.00014) RY*(10) C   1           s( 38.58%)p 0.16(  6.34%)d 1.16( 44.94%)
                                                  f 0.26( 10.14%)
                                            0.0000 -0.0098  0.2156  0.5787 -0.0656
                                           -0.0107 -0.0064  0.0126 -0.0002  0.0487
                                            0.2141  0.0011 -0.0933 -0.0788 -0.0894
                                           -0.0638 -0.2750 -0.1534 -0.1295  0.1528
                                            0.4537 -0.0940 -0.2603  0.1251  0.1881
                                            0.0585  0.0735 -0.2173  0.0631 -0.0659
                                            0.0405
    82. (0.00011) RY*(11) C   1           s(  3.57%)p 0.92(  3.29%)d22.77( 81.30%)
                                                  f 3.32( 11.84%)
                                            0.0000 -0.0046  0.0934  0.1577 -0.0456
                                            0.0311  0.0314  0.1546 -0.0067  0.0106
                                            0.0775 -0.0010 -0.0217 -0.0196 -0.0783
                                            0.2150  0.7779  0.2685 -0.2164  0.0720
                                            0.1693  0.0501 -0.0131  0.0070  0.0607
                                           -0.1591  0.0686 -0.1081 -0.0117  0.2608
                                           -0.0697
    83. (0.00005) RY*(12) C   1           s(  9.76%)p 2.58( 25.17%)d 5.43( 52.97%)
                                                  f 1.24( 12.10%)
    84. (0.00003) RY*(13) C   1           s(  0.05%)p99.99( 22.77%)d99.99( 32.25%)
                                                  f99.99( 44.93%)
    85. (0.00002) RY*(14) C   1           s(  5.12%)p 6.73( 34.44%)d 6.09( 31.20%)
                                                  f 5.71( 29.24%)
    86. (0.00002) RY*(15) C   1           s(  0.04%)p99.99( 23.91%)d99.99( 66.11%)
                                                  f99.99(  9.94%)
    87. (0.00002) RY*(16) C   1           s( 10.02%)p 0.21(  2.10%)d 1.03( 10.36%)
                                                  f 7.74( 77.52%)
    88. (0.00001) RY*(17) C   1           s(  2.13%)p42.47( 90.42%)d 2.95(  6.27%)
                                                  f 0.55(  1.18%)
    89. (0.00000) RY*(18) C   1           s(  0.62%)p 6.61(  4.08%)d99.99( 93.85%)
                                                  f 2.36(  1.46%)
    90. (0.00000) RY*(19) C   1           s(  0.51%)p 7.70(  3.95%)d99.99( 93.18%)
                                                  f 4.60(  2.36%)
    91. (0.00000) RY*(20) C   1           s(  3.17%)p 0.42(  1.32%)d 3.12(  9.91%)
                                                  f26.99( 85.60%)
    92. (0.00001) RY*(21) C   1           s(  0.01%)p99.99( 10.85%)d99.99(  3.45%)
                                                  f99.99( 85.69%)
    93. (0.00000) RY*(22) C   1           s(  0.23%)p20.41(  4.77%)d25.99(  6.07%)
                                                  f99.99( 88.93%)
    94. (0.00000) RY*(23) C   1           s( 89.13%)p 0.01(  0.62%)d 0.03(  3.00%)
                                                  f 0.08(  7.25%)
    95. (0.00000) RY*(24) C   1           s(  0.07%)p 4.59(  0.34%)d99.99(  8.27%)
                                                  f99.99( 91.31%)
    96. (0.00001) RY*(25) C   1           s(  0.20%)p99.99( 38.62%)d33.04(  6.62%)
                                                  f99.99( 54.55%)
    97. (0.00000) RY*(26) C   1           s(  1.40%)p16.55( 23.11%)d 5.80(  8.10%)
                                                  f48.26( 67.40%)
    98. (0.00641) RY*( 1) C   2           s(  2.89%)p28.51( 82.36%)d 5.06( 14.63%)
                                                  f 0.04(  0.12%)
                                            0.0000  0.0100  0.1595  0.0578 -0.0002
                                            0.0075 -0.6445 -0.0143 -0.0058  0.1307
                                           -0.0112  0.0058  0.6249 -0.0180  0.0465
                                           -0.0359  0.0400 -0.1151  0.0143  0.0164
                                           -0.1960  0.0738  0.2455 -0.1529 -0.0117
                                            0.0061 -0.0023 -0.0304  0.0075  0.0038
                                           -0.0015
    99. (0.00497) RY*( 2) C   2           s(  1.18%)p70.77( 83.27%)d13.19( 15.52%)
                                                  f 0.03(  0.04%)
                                            0.0000  0.0101  0.0016  0.1079 -0.0047
                                           -0.0121  0.7128 -0.0445  0.0062  0.0139
                                            0.0216  0.0041  0.5640  0.0605  0.0586
                                           -0.0220 -0.0988  0.1629  0.0575 -0.0430
                                           -0.1808  0.0881  0.2236 -0.1391 -0.0066
                                           -0.0025  0.0005 -0.0088 -0.0098  0.0113
                                            0.0058
   100. (0.00161) RY*( 3) C   2           s(  9.82%)p 8.20( 80.55%)d 0.97(  9.51%)
                                                  f 0.01(  0.13%)
                                            0.0000  0.0010  0.2692  0.1603  0.0033
                                           -0.0019 -0.0846 -0.1996 -0.0017 -0.8326
                                           -0.1418 -0.0029 -0.0572  0.2045  0.0097
                                           -0.0130 -0.2126  0.0315 -0.1162 -0.0381
                                           -0.1697 -0.0189  0.0637 -0.0212  0.0182
                                           -0.0136 -0.0187 -0.0070 -0.0110 -0.0089
                                            0.0117
   101. (0.00157) RY*( 4) C   2           s( 26.36%)p 1.48( 38.93%)d 1.28( 33.71%)
                                                  f 0.04(  1.00%)
                                           -0.0000  0.0019  0.5120 -0.0354 -0.0116
                                            0.0067  0.0035 -0.2468  0.0010  0.4283
                                            0.1201 -0.0096 -0.2693  0.2405  0.1251
                                            0.0393 -0.5144  0.0163  0.1495 -0.0476
                                           -0.1588  0.0058  0.0599 -0.0387  0.0370
                                           -0.0052  0.0171 -0.0715  0.0181 -0.0482
                                            0.0241
   102. (0.00129) RY*( 5) C   2           s( 27.85%)p 0.72( 19.93%)d 1.86( 51.81%)
                                                  f 0.01(  0.41%)
                                            0.0000  0.0035 -0.3411  0.4025 -0.0134
                                           -0.0003 -0.0248 -0.0604  0.0053  0.0508
                                            0.2325  0.0047 -0.3630  0.0810  0.2599
                                            0.0632  0.2290 -0.0849 -0.0179  0.0984
                                           -0.4625  0.1032  0.3627 -0.1442 -0.0389
                                           -0.0107  0.0028  0.0339 -0.0235 -0.0204
                                            0.0192
   103. (0.00087) RY*( 6) C   2           s( 12.29%)p 2.01( 24.66%)d 5.07( 62.39%)
                                                  f 0.05(  0.66%)
                                            0.0000 -0.0028  0.3461  0.0555  0.0093
                                           -0.0052  0.0770 -0.3970  0.0079  0.0306
                                            0.2283 -0.0039  0.0582  0.1628  0.0920
                                            0.3645  0.5405 -0.0505 -0.2390 -0.1016
                                            0.3033  0.1594 -0.0267  0.0474  0.0397
                                            0.0104  0.0364  0.0321  0.0074  0.0477
                                           -0.0146
   104. (0.00066) RY*( 7) C   2           s(  7.66%)p 4.29( 32.84%)d 7.69( 58.89%)
                                                  f 0.08(  0.61%)
                                           -0.0000 -0.0044  0.2144 -0.1743 -0.0162
                                           -0.0012  0.0947  0.0605 -0.0012  0.1243
                                           -0.4629 -0.0018 -0.1400  0.2578 -0.0496
                                           -0.4505  0.4493 -0.0869 -0.0048 -0.3047
                                           -0.2332 -0.1063  0.0862 -0.0899  0.0288
                                           -0.0251  0.0361  0.0212  0.0081  0.0076
                                           -0.0528
   105. (0.00046) RY*( 8) C   2           s( 16.98%)p 3.33( 56.45%)d 1.42( 24.11%)
                                                  f 0.15(  2.46%)
                                           -0.0000  0.0007  0.2890  0.2929  0.0217
                                            0.0022  0.0423  0.7428  0.0018  0.0262
                                            0.0365 -0.0044 -0.0188  0.0926 -0.1421
                                            0.3600  0.0027 -0.0605 -0.1663 -0.1838
                                           -0.1281  0.0419 -0.0813  0.0377  0.0401
                                           -0.1010  0.0665 -0.0556  0.0540 -0.0479
                                            0.0097
   106. (0.00036) RY*( 9) C   2           s( 17.60%)p 0.55(  9.66%)d 4.06( 71.51%)
                                                  f 0.07(  1.22%)
                                            0.0000  0.0013  0.2016  0.3680 -0.0002
                                           -0.0009  0.0204 -0.0002 -0.0041  0.0198
                                            0.2223 -0.0079  0.0550  0.2080 -0.3500
                                           -0.3010  0.2063  0.0698  0.2894  0.5281
                                           -0.0178 -0.1765 -0.2375  0.0635  0.0320
                                           -0.0402 -0.0824  0.0264  0.0150  0.0423
                                            0.0094
   107. (0.00029) RY*(10) C   2           s( 39.56%)p 0.29( 11.28%)d 1.21( 47.77%)
                                                  f 0.04(  1.39%)
                                            0.0000  0.0010 -0.0038  0.6290 -0.0008
                                            0.0002 -0.0169 -0.1600  0.0030  0.0696
                                           -0.0202 -0.0040  0.0470 -0.2818  0.1243
                                           -0.2535 -0.0878 -0.1176  0.1004 -0.5150
                                            0.1766 -0.1393 -0.1855  0.1269 -0.0720
                                            0.0294  0.0697  0.0495 -0.0172 -0.0018
                                           -0.0162
   108. (0.00021) RY*(11) C   2           s( 14.32%)p 4.20( 60.14%)d 1.60( 22.91%)
                                                  f 0.18(  2.62%)
                                           -0.0000 -0.0047  0.3784 -0.0002  0.0001
                                            0.0011  0.1097 -0.0747 -0.0017 -0.0193
                                           -0.1055  0.0003 -0.1657 -0.7381 -0.2799
                                            0.0447  0.0948 -0.0364  0.0168  0.1624
                                           -0.1193  0.0713  0.3039 -0.0116 -0.1369
                                           -0.0020 -0.0148  0.0731  0.0368 -0.0096
                                            0.0217
   109. (0.00020) RY*(12) C   2           s(  5.25%)p 3.62( 18.99%)d13.42( 70.47%)
                                                  f 1.01(  5.29%)
                                           -0.0000 -0.0097  0.2208 -0.0601  0.0090
                                           -0.0009  0.0274  0.3334 -0.0023 -0.1454
                                            0.2284  0.0022 -0.0576 -0.0377  0.4772
                                           -0.3034  0.0581 -0.0069  0.1116  0.1095
                                            0.4473 -0.1209  0.3698 -0.0747 -0.0244
                                           -0.0746  0.0148 -0.1272 -0.1165 -0.0781
                                            0.1032
   110. (0.00017) RY*(13) C   2           s(  2.47%)p 4.63( 11.44%)d33.45( 82.63%)
                                                  f 1.40(  3.46%)
                                            0.0000  0.0161  0.1533 -0.0106 -0.0287
                                           -0.0027  0.0296  0.0196  0.0047  0.0172
                                           -0.2318 -0.0035  0.0732 -0.2316  0.6249
                                            0.1123  0.1272  0.1335 -0.0158  0.2594
                                           -0.3004 -0.1263 -0.4497  0.1152  0.0429
                                           -0.0741 -0.1200 -0.0444 -0.0465 -0.0231
                                           -0.0905
   111. (0.00009) RY*(14) C   2           s(  7.89%)p 2.48( 19.54%)d 9.01( 71.07%)
                                                  f 0.19(  1.51%)
   112. (0.00006) RY*(15) C   2           s(  1.96%)p 5.82( 11.41%)d42.06( 82.42%)
                                                  f 2.14(  4.20%)
   113. (0.00004) RY*(16) C   2           s(  3.66%)p 6.53( 23.90%)d15.38( 56.29%)
                                                  f 4.41( 16.15%)
   114. (0.00003) RY*(17) C   2           s(  1.71%)p 2.43(  4.15%)d48.68( 83.25%)
                                                  f 6.37( 10.89%)
   115. (0.00002) RY*(18) C   2           s(  0.83%)p 2.35(  1.95%)d11.66(  9.67%)
                                                  f99.99( 87.55%)
   116. (0.00000) RY*(19) C   2           s(  0.29%)p 7.22(  2.11%)d99.99( 97.42%)
                                                  f 0.61(  0.18%)
   117. (0.00000) RY*(20) C   2           s(  1.16%)p 2.28(  2.63%)d 6.71(  7.76%)
                                                  f76.51( 88.45%)
   118. (0.00001) RY*(21) C   2           s(  1.28%)p 0.40(  0.52%)d 5.65(  7.25%)
                                                  f70.90( 90.95%)
   119. (0.00000) RY*(22) C   2           s(  0.10%)p 5.24(  0.51%)d44.28(  4.27%)
                                                  f99.99( 95.12%)
   120. (0.00001) RY*(23) C   2           s(  0.64%)p 2.67(  1.72%)d11.07(  7.13%)
                                                  f99.99( 90.50%)
   121. (0.00001) RY*(24) C   2           s(  0.08%)p 3.21(  0.25%)d36.66(  2.82%)
                                                  f99.99( 96.86%)
   122. (0.00000) RY*(25) C   2           s( 96.23%)p 0.00(  0.30%)d 0.01(  0.77%)
                                                  f 0.03(  2.70%)
   123. (0.00001) RY*(26) C   2           s(  0.03%)p25.41(  0.66%)d99.99(  3.84%)
                                                  f99.99( 95.48%)
   124. (0.00640) RY*( 1) C   3           s(  2.89%)p28.54( 82.37%)d 5.07( 14.63%)
                                                  f 0.04(  0.12%)
                                            0.0000  0.0100  0.1594  0.0577 -0.0002
                                            0.0075 -0.6446 -0.0143 -0.0058  0.1298
                                           -0.0111 -0.0058 -0.6249  0.0181  0.0465
                                           -0.0358 -0.0401  0.1152 -0.0140 -0.0167
                                           -0.1959  0.0738  0.2455 -0.1529  0.0117
                                            0.0062 -0.0022  0.0304 -0.0075  0.0038
                                           -0.0014
   125. (0.00497) RY*( 2) C   3           s(  1.18%)p70.67( 83.27%)d13.17( 15.52%)
                                                  f 0.03(  0.04%)
                                            0.0000  0.0101  0.0016  0.1080 -0.0046
                                           -0.0121  0.7126 -0.0444  0.0062  0.0131
                                            0.0215 -0.0041 -0.5643 -0.0605  0.0587
                                           -0.0222  0.0987 -0.1629 -0.0572  0.0428
                                           -0.1807  0.0881  0.2237 -0.1392  0.0066
                                           -0.0025  0.0005  0.0088  0.0098  0.0113
                                            0.0058
   126. (0.00161) RY*( 3) C   3           s(  9.93%)p 8.09( 80.36%)d 0.97(  9.59%)
                                                  f 0.01(  0.13%)
                                           -0.0000  0.0010  0.2715  0.1599  0.0033
                                           -0.0018 -0.0845 -0.2006 -0.0017 -0.8310
                                           -0.1416  0.0030  0.0592 -0.2049  0.0103
                                           -0.0125  0.2143 -0.0314  0.1158  0.0384
                                           -0.1701 -0.0187  0.0639 -0.0214 -0.0182
                                           -0.0137 -0.0186  0.0073  0.0109 -0.0091
                                            0.0119
   127. (0.00157) RY*( 4) C   3           s( 26.23%)p 1.49( 39.13%)d 1.28( 33.64%)
                                                  f 0.04(  1.00%)
                                           -0.0000  0.0019  0.5108 -0.0359 -0.0116
                                            0.0067  0.0038 -0.2461  0.0010  0.4317
                                            0.1205  0.0095  0.2686 -0.2399  0.1260
                                            0.0394  0.5135 -0.0162 -0.1501  0.0474
                                           -0.1583  0.0060  0.0602 -0.0389 -0.0370
                                           -0.0052  0.0172  0.0713 -0.0183 -0.0482
                                            0.0242
   128. (0.00129) RY*( 5) C   3           s( 27.85%)p 0.72( 19.93%)d 1.86( 51.81%)
                                                  f 0.01(  0.41%)
                                            0.0000  0.0035 -0.3406  0.4029 -0.0134
                                           -0.0004 -0.0246 -0.0603  0.0053  0.0509
                                            0.2327 -0.0047  0.3628 -0.0814  0.2595
                                            0.0637 -0.2302  0.0848  0.0185 -0.0987
                                           -0.4621  0.1035  0.3626 -0.1440  0.0389
                                           -0.0108  0.0029 -0.0340  0.0234 -0.0204
                                            0.0191
   129. (0.00087) RY*( 6) C   3           s( 12.34%)p 1.99( 24.60%)d 5.06( 62.40%)
                                                  f 0.05(  0.66%)
                                           -0.0000 -0.0028  0.3468  0.0552  0.0093
                                           -0.0052  0.0772 -0.3963  0.0079  0.0309
                                            0.2282  0.0039 -0.0586 -0.1626  0.0908
                                            0.3648 -0.5405  0.0501  0.2391  0.1020
                                            0.3035  0.1591 -0.0275  0.0474 -0.0399
                                            0.0104  0.0362 -0.0321 -0.0073  0.0477
                                           -0.0146
   130. (0.00066) RY*( 7) C   3           s(  7.66%)p 4.29( 32.83%)d 7.69( 58.90%)
                                                  f 0.08(  0.61%)
                                           -0.0000 -0.0044  0.2139 -0.1747 -0.0162
                                           -0.0012  0.0946  0.0594 -0.0012  0.1245
                                           -0.4633  0.0018  0.1397 -0.2572 -0.0500
                                           -0.4506 -0.4492  0.0875  0.0046  0.3043
                                           -0.2331 -0.1067  0.0862 -0.0907 -0.0289
                                           -0.0251  0.0359 -0.0213 -0.0080  0.0076
                                           -0.0528
   131. (0.00045) RY*( 8) C   3           s( 17.00%)p 3.32( 56.49%)d 1.41( 24.04%)
                                                  f 0.15(  2.47%)
                                           -0.0000  0.0007  0.2896  0.2927  0.0217
                                            0.0022  0.0424  0.7432  0.0017  0.0264
                                            0.0357  0.0044  0.0190 -0.0919 -0.1424
                                            0.3589 -0.0026  0.0602  0.1656  0.1847
                                           -0.1283  0.0411 -0.0814  0.0372 -0.0402
                                           -0.1010  0.0667  0.0555 -0.0544 -0.0478
                                            0.0098
   132. (0.00036) RY*( 9) C   3           s( 17.60%)p 0.55(  9.64%)d 4.06( 71.54%)
                                                  f 0.07(  1.22%)
                                           -0.0000  0.0013  0.2020  0.3677 -0.0003
                                           -0.0009  0.0204 -0.0003 -0.0041  0.0196
                                            0.2215  0.0080 -0.0549 -0.2083 -0.3510
                                           -0.3010 -0.2056 -0.0694 -0.2898 -0.5283
                                           -0.0176 -0.1756 -0.2366  0.0648 -0.0316
                                           -0.0402 -0.0825 -0.0263 -0.0151  0.0423
                                            0.0094
   133. (0.00029) RY*(10) C   3           s( 39.56%)p 0.29( 11.32%)d 1.21( 47.72%)
                                                  f 0.04(  1.39%)
                                           -0.0000  0.0010 -0.0034  0.6290 -0.0009
                                            0.0002 -0.0168 -0.1605  0.0030  0.0694
                                           -0.0198  0.0040 -0.0470  0.2823  0.1241
                                           -0.2539  0.0876  0.1180 -0.1008  0.5145
                                            0.1770 -0.1401 -0.1847  0.1255  0.0719
                                            0.0295  0.0697 -0.0497  0.0173 -0.0018
                                           -0.0162
   134. (0.00021) RY*(11) C   3           s( 14.21%)p 4.22( 59.97%)d 1.63( 23.19%)
                                                  f 0.19(  2.63%)
                                           -0.0000 -0.0047  0.3769 -0.0015  0.0001
                                            0.0011  0.1096 -0.0751 -0.0017 -0.0189
                                           -0.1034 -0.0004  0.1660  0.7371 -0.2836
                                            0.0441 -0.0936  0.0372 -0.0164 -0.1611
                                           -0.1183  0.0721  0.3063 -0.0117  0.1371
                                           -0.0014 -0.0139 -0.0734 -0.0371 -0.0093
                                            0.0219
   135. (0.00020) RY*(12) C   3           s(  5.24%)p 3.63( 19.00%)d13.45( 70.48%)
                                                  f 1.01(  5.29%)
                                           -0.0000 -0.0097  0.2204 -0.0604  0.0090
                                           -0.0009  0.0274  0.3331 -0.0023 -0.1453
                                            0.2290 -0.0022  0.0581  0.0369  0.4747
                                           -0.3041 -0.0585  0.0077 -0.1104 -0.1096
                                            0.4483 -0.1204  0.3717 -0.0750  0.0245
                                           -0.0746  0.0153  0.1269  0.1161 -0.0781
                                            0.1037
   136. (0.00017) RY*(13) C   3           s(  2.56%)p 4.53( 11.59%)d32.19( 82.39%)
                                                  f 1.35(  3.46%)
                                            0.0000  0.0160  0.1562 -0.0104 -0.0287
                                           -0.0027  0.0304  0.0204  0.0047  0.0165
                                           -0.2311  0.0035 -0.0723  0.2358  0.6247
                                            0.1111 -0.1287 -0.1332  0.0142 -0.2605
                                           -0.2997 -0.1261 -0.4470  0.1159 -0.0416
                                           -0.0747 -0.1201  0.0447  0.0465 -0.0236
                                           -0.0900
   137. (0.00009) RY*(14) C   3           s(  7.87%)p 2.48( 19.53%)d 9.03( 71.09%)
                                                  f 0.19(  1.51%)
   138. (0.00006) RY*(15) C   3           s(  1.96%)p 5.82( 11.41%)d42.09( 82.43%)
                                                  f 2.15(  4.20%)
   139. (0.00004) RY*(16) C   3           s(  3.65%)p 6.56( 23.94%)d15.43( 56.31%)
                                                  f 4.41( 16.10%)
   140. (0.00003) RY*(17) C   3           s(  1.72%)p 2.41(  4.14%)d48.44( 83.26%)
                                                  f 6.33( 10.89%)
   141. (0.00002) RY*(18) C   3           s(  0.83%)p 2.34(  1.95%)d11.64(  9.67%)
                                                  f99.99( 87.56%)
   142. (0.00000) RY*(19) C   3           s(  0.29%)p 7.10(  2.09%)d99.99( 97.41%)
                                                  f 0.70(  0.21%)
   143. (0.00000) RY*(20) C   3           s(  1.15%)p 2.29(  2.64%)d 6.68(  7.70%)
                                                  f76.76( 88.50%)
   144. (0.00001) RY*(21) C   3           s(  1.31%)p 0.39(  0.51%)d 5.51(  7.19%)
                                                  f69.71( 90.99%)
   145. (0.00000) RY*(22) C   3           s(  0.10%)p 5.14(  0.51%)d43.45(  4.27%)
                                                  f99.99( 95.12%)
   146. (0.00001) RY*(23) C   3           s(  0.65%)p 2.67(  1.73%)d11.14(  7.23%)
                                                  f99.99( 90.39%)
   147. (0.00001) RY*(24) C   3           s(  0.08%)p 3.18(  0.25%)d36.57(  2.82%)
                                                  f99.99( 96.86%)
   148. (0.00000) RY*(25) C   3           s( 96.20%)p 0.00(  0.30%)d 0.01(  0.77%)
                                                  f 0.03(  2.73%)
   149. (0.00001) RY*(26) C   3           s(  0.03%)p24.60(  0.66%)d99.99(  3.83%)
                                                  f99.99( 95.49%)
   150. (0.00494) RY*( 1) C   4           s(  0.55%)p99.99( 84.58%)d26.58( 14.73%)
                                                  f 0.24(  0.14%)
                                           -0.0000  0.0028  0.0634  0.0388 -0.0024
                                            0.0025  0.1453  0.0058 -0.0007 -0.0349
                                           -0.0070  0.0225  0.9013  0.1023  0.0052
                                            0.0430 -0.1214  0.0856  0.0207 -0.0183
                                           -0.0205 -0.1246 -0.1085  0.3081 -0.0098
                                           -0.0242  0.0021 -0.0185  0.0049 -0.0134
                                            0.0112
   151. (0.00188) RY*( 2) C   4           s(  1.27%)p73.28( 92.87%)d 4.41(  5.59%)
                                                  f 0.21(  0.27%)
                                           -0.0000 -0.0050  0.0981 -0.0550  0.0016
                                           -0.0354  0.9269  0.1812  0.0062 -0.1238
                                           -0.0333 -0.0024 -0.1329 -0.0375  0.0315
                                           -0.0075 -0.1253  0.0052  0.0325 -0.0061
                                           -0.1456  0.0667  0.0802 -0.0771  0.0009
                                           -0.0078  0.0007 -0.0466  0.0173  0.0112
                                           -0.0074
   152. (0.00140) RY*( 3) C   4           s(  0.02%)p99.99( 86.64%)d99.99( 13.30%)
                                                  f 1.99(  0.04%)
                                            0.0000 -0.0004  0.0033  0.0131  0.0034
                                           -0.0047 -0.1142  0.0478 -0.0225 -0.9034
                                            0.1842 -0.0014 -0.0157  0.0161  0.3005
                                            0.0694 -0.0153 -0.0044 -0.1570  0.0022
                                            0.1087  0.0283 -0.0182 -0.0036  0.0022
                                            0.0007 -0.0005  0.0071  0.0116  0.0008
                                            0.0139
   153. (0.00095) RY*( 4) C   4           s( 38.97%)p 0.18(  7.04%)d 1.36( 52.95%)
                                                  f 0.03(  1.05%)
                                            0.0000  0.0046  0.6241 -0.0146  0.0009
                                            0.0163 -0.2010  0.0615 -0.0019  0.0404
                                           -0.0218 -0.0062 -0.0606  0.1418  0.0992
                                           -0.0404 -0.4912  0.4491  0.0698 -0.0594
                                           -0.1034  0.0572  0.1687 -0.1557  0.0099
                                           -0.0758  0.0221 -0.0178  0.0130 -0.0565
                                            0.0213
   154. (0.00042) RY*( 5) C   4           s( 12.59%)p 0.80( 10.02%)d 6.02( 75.86%)
                                                  f 0.12(  1.53%)
                                           -0.0000 -0.0121  0.3542  0.0185  0.0001
                                           -0.0175 -0.0300 -0.0841  0.0069 -0.0811
                                           -0.1197  0.0030  0.2634  0.0396 -0.1404
                                           -0.2641  0.2829 -0.4196 -0.1671  0.1306
                                           -0.0656  0.0696  0.4737 -0.3668  0.0631
                                            0.0544 -0.0259  0.0511 -0.0392  0.0537
                                            0.0253
   155. (0.00036) RY*( 6) C   4           s(  0.84%)p16.00( 13.49%)d97.93( 82.59%)
                                                  f 3.65(  3.08%)
                                           -0.0000 -0.0037  0.0907  0.0139  0.0029
                                           -0.0084  0.0263  0.0322 -0.0082  0.2317
                                            0.2546  0.0021  0.1096  0.0497  0.5474
                                            0.4496  0.1871 -0.1681  0.3299 -0.1218
                                            0.1787  0.2394  0.1642 -0.1448  0.0375
                                            0.0394  0.0625  0.0306  0.0448 -0.0459
                                           -0.1374
   156. (0.00023) RY*( 7) C   4           s( 32.67%)p 0.22(  7.34%)d 1.78( 58.29%)
                                                  f 0.05(  1.70%)
                                            0.0000 -0.0032  0.5689 -0.0536  0.0083
                                           -0.0195  0.1308 -0.0973  0.0055  0.0335
                                           -0.0188 -0.0212 -0.1303  0.1660 -0.0753
                                            0.0521  0.3430 -0.0292 -0.1303  0.0581
                                            0.4159 -0.1066 -0.4852  0.1260 -0.0785
                                            0.0549 -0.0205  0.0512 -0.0064 -0.0661
                                            0.0187
   157. (0.00011) RY*( 8) C   4           s(  2.07%)p 9.50( 19.66%)d36.29( 75.13%)
                                                  f 1.52(  3.14%)
                                           -0.0000  0.0016  0.0738  0.1223  0.0172
                                           -0.0080 -0.0441  0.1943 -0.0145 -0.1726
                                            0.2943  0.0010 -0.0267  0.1988 -0.3257
                                           -0.1919  0.2294 -0.0223  0.6097 -0.3733
                                           -0.1696 -0.0954 -0.0750 -0.0253 -0.0131
                                            0.0066  0.0399 -0.0098 -0.0981  0.0701
                                            0.1223
   158. (0.00008) RY*( 9) C   4           s(  5.51%)p 5.09( 28.04%)d11.30( 62.26%)
                                                  f 0.76(  4.19%)
   159. (0.00007) RY*(10) C   4           s(  7.10%)p 1.37(  9.72%)d11.13( 79.02%)
                                                  f 0.59(  4.16%)
   160. (0.00005) RY*(11) C   4           s(  7.20%)p 4.28( 30.80%)d 7.97( 57.38%)
                                                  f 0.64(  4.62%)
   161. (0.00003) RY*(12) C   4           s(  3.65%)p 8.16( 29.81%)d 7.32( 26.73%)
                                                  f10.91( 39.82%)
   162. (0.00003) RY*(13) C   4           s( 20.49%)p 2.21( 45.29%)d 0.54( 11.14%)
                                                  f 1.13( 23.08%)
   163. (0.00001) RY*(14) C   4           s(  0.69%)p52.55( 36.11%)d90.39( 62.10%)
                                                  f 1.61(  1.10%)
   164. (0.00001) RY*(15) C   4           s(  0.01%)p99.99(  5.67%)d99.99(  5.91%)
                                                  f99.99( 88.40%)
   165. (0.00000) RY*(16) C   4           s( 91.97%)p 0.03(  2.75%)d 0.04(  3.52%)
                                                  f 0.02(  1.76%)
   166. (0.00001) RY*(17) C   4           s(  1.15%)p 6.07(  6.97%)d77.04( 88.49%)
                                                  f 2.95(  3.39%)
   167. (0.00000) RY*(18) C   4           s( 64.48%)p 0.25( 16.22%)d 0.26( 16.63%)
                                                  f 0.04(  2.67%)
   168. (0.00000) RY*(19) C   4           s(  2.78%)p 9.59( 26.71%)d23.69( 65.95%)
                                                  f 1.64(  4.55%)
   169. (0.00000) RY*(20) C   4           s(  3.12%)p 3.77( 11.77%)d 5.49( 17.12%)
                                                  f21.80( 67.99%)
   170. (0.00000) RY*(21) C   4           s(  0.15%)p12.57(  1.92%)d99.99( 97.78%)
                                                  f 1.01(  0.15%)
   171. (0.00000) RY*(22) C   4           s(  0.00%)p 1.00(  0.06%)d21.36(  1.33%)
                                                  f99.99( 98.60%)
   172. (0.00001) RY*(23) C   4           s(  1.86%)p 3.53(  6.56%)d 8.58( 15.93%)
                                                  f40.74( 75.65%)
   173. (0.00000) RY*(24) C   4           s(  0.33%)p 2.05(  0.67%)d 8.75(  2.85%)
                                                  f99.99( 96.16%)
   174. (0.00000) RY*(25) C   4           s(  0.32%)p26.66(  8.49%)d 7.12(  2.27%)
                                                  f99.99( 88.92%)
   175. (0.00000) RY*(26) C   4           s(  0.27%)p41.79( 11.20%)d17.71(  4.75%)
                                                  f99.99( 83.78%)
   176. (0.00469) RY*( 1) C   5           s(  2.24%)p36.37( 81.59%)d 7.08( 15.88%)
                                                  f 0.13(  0.28%)
                                           -0.0000  0.0064  0.1449  0.0375  0.0014
                                           -0.0165 -0.7946 -0.1107  0.0025  0.1301
                                            0.0182  0.0157  0.3923  0.0247  0.0457
                                           -0.0525  0.0712 -0.2957 -0.0156  0.0509
                                           -0.1275  0.1480  0.0253 -0.1407 -0.0105
                                           -0.0320  0.0044  0.0017 -0.0004  0.0360
                                           -0.0192
   177. (0.00222) RY*( 2) C   5           s(  0.68%)p99.99( 85.89%)d18.75( 12.78%)
                                                  f 0.95(  0.65%)
                                           -0.0000 -0.0055  0.0800  0.0195  0.0009
                                            0.0214 -0.3411 -0.1844 -0.0038  0.0512
                                            0.0363  0.0244 -0.8027 -0.2434  0.0335
                                           -0.0263 -0.0733  0.1250  0.0072 -0.0195
                                           -0.0767  0.0663  0.2650 -0.1551  0.0296
                                           -0.0739  0.0115 -0.0033  0.0025  0.0015
                                            0.0008
   178. (0.00128) RY*( 3) C   5           s(  0.11%)p99.99( 84.59%)d99.99( 15.12%)
                                                  f 1.64(  0.18%)
                                            0.0000 -0.0008  0.0302 -0.0136  0.0023
                                            0.0042  0.1332 -0.0251  0.0247  0.8828
                                           -0.2177  0.0002  0.0015 -0.0094 -0.2497
                                            0.1404  0.0115  0.0319  0.2368  0.0771
                                           -0.0650  0.0415  0.0036 -0.0025 -0.0036
                                           -0.0040 -0.0259 -0.0074 -0.0271  0.0107
                                            0.0143
   179. (0.00080) RY*( 4) C   5           s(  3.13%)p 4.79( 15.01%)d25.16( 78.81%)
                                                  f 0.98(  3.05%)
                                           -0.0000 -0.0012  0.1587  0.0784  0.0012
                                            0.0205 -0.2115  0.0127 -0.0031  0.0426
                                           -0.0071  0.0325 -0.3041  0.0965 -0.0934
                                            0.0835  0.2276 -0.2697 -0.0431  0.0393
                                            0.3060 -0.2846 -0.4580  0.5099 -0.0598
                                            0.0886 -0.0119 -0.0842  0.0294 -0.0935
                                            0.0476
   180. (0.00051) RY*( 5) C   5           s( 83.78%)p 0.03(  2.75%)d 0.15( 12.55%)
                                                  f 0.01(  0.92%)
                                            0.0000 -0.0071  0.9071 -0.1213  0.0165
                                            0.0049  0.0844 -0.0694 -0.0009 -0.0421
                                            0.0086 -0.0120  0.1151  0.0160 -0.0233
                                           -0.0041 -0.2061  0.2349  0.0084 -0.0491
                                            0.1406 -0.0649  0.0136 -0.0250 -0.0017
                                           -0.0911  0.0135  0.0156 -0.0060  0.0187
                                           -0.0110
   181. (0.00028) RY*( 6) C   5           s(  0.25%)p10.00(  2.48%)d99.99( 97.18%)
                                                  f 0.39(  0.10%)
                                           -0.0000  0.0016  0.0480  0.0116 -0.0059
                                            0.0030  0.0090 -0.0248  0.0064 -0.1497
                                            0.0153 -0.0013 -0.0139  0.0347  0.3325
                                            0.3796  0.1425  0.0876  0.4291  0.6951
                                            0.0549  0.1367  0.0145  0.0074  0.0117
                                            0.0009 -0.0154 -0.0117 -0.0127  0.0008
                                           -0.0168
   182. (0.00018) RY*( 7) C   5           s(  8.09%)p 2.22( 17.95%)d 8.33( 67.38%)
                                                  f 0.81(  6.59%)
                                            0.0000  0.0094  0.2689  0.0635 -0.0669
                                            0.0165  0.2755 -0.1201 -0.0039  0.0052
                                            0.0620 -0.0137 -0.1088  0.2701  0.0657
                                           -0.0518  0.5694 -0.3033 -0.1448 -0.0257
                                           -0.3957  0.0532  0.2633 -0.0144  0.1649
                                            0.1284 -0.0161 -0.1338  0.0552  0.0292
                                           -0.0111
   183. (0.00007) RY*( 8) C   5           s(  4.92%)p 1.65(  8.14%)d16.77( 82.56%)
                                                  f 0.89(  4.38%)
   184. (0.00004) RY*( 9) C   5           s(  2.24%)p15.62( 34.96%)d21.87( 48.94%)
                                                  f 6.19( 13.86%)
   185. (0.00002) RY*(10) C   5           s(  0.16%)p56.43(  9.14%)d99.99( 87.71%)
                                                  f18.50(  3.00%)
   186. (0.00001) RY*(11) C   5           s(  1.67%)p 1.44(  2.39%)d47.54( 79.20%)
                                                  f10.05( 16.75%)
   187. (0.00002) RY*(12) C   5           s(  6.71%)p 7.26( 48.71%)d 6.12( 41.02%)
                                                  f 0.53(  3.56%)
   188. (0.00002) RY*(13) C   5           s( 42.66%)p 0.50( 21.20%)d 0.46( 19.80%)
                                                  f 0.38( 16.34%)
   189. (0.00002) RY*(14) C   5           s(  1.93%)p 5.78( 11.16%)d16.31( 31.51%)
                                                  f28.67( 55.40%)
   190. (0.00001) RY*(15) C   5           s(  6.47%)p12.32( 79.71%)d 0.96(  6.19%)
                                                  f 1.18(  7.63%)
   191. (0.00000) RY*(16) C   5           s( 97.88%)p 0.00(  0.35%)d 0.01(  0.80%)
                                                  f 0.01(  0.97%)
   192. (0.00000) RY*(17) C   5           s(  9.38%)p 1.89( 17.70%)d 7.47( 70.07%)
                                                  f 0.30(  2.85%)
   193. (0.00000) RY*(18) C   5           s(  8.54%)p 6.59( 56.25%)d 2.18( 18.65%)
                                                  f 1.94( 16.56%)
   194. (0.00001) RY*(19) C   5           s(  0.52%)p15.48(  8.00%)d99.99( 90.96%)
                                                  f 1.02(  0.53%)
   195. (0.00000) RY*(20) C   5           s(  6.49%)p 0.07(  0.45%)d 1.07(  6.95%)
                                                  f13.26( 86.10%)
   196. (0.00000) RY*(21) C   5           s(  0.63%)p 5.92(  3.71%)d99.99( 95.08%)
                                                  f 0.93(  0.58%)
   197. (0.00000) RY*(22) C   5           s(  0.09%)p13.18(  1.12%)d52.51(  4.47%)
                                                  f99.99( 94.33%)
   198. (0.00000) RY*(23) C   5           s(  2.82%)p 2.20(  6.19%)d 1.81(  5.09%)
                                                  f30.47( 85.90%)
   199. (0.00000) RY*(24) C   5           s(  0.53%)p 0.22(  0.12%)d 2.93(  1.56%)
                                                  f99.99( 97.80%)
   200. (0.00000) RY*(25) C   5           s(  6.76%)p 0.04(  0.25%)d 0.46(  3.11%)
                                                  f13.30( 89.88%)
   201. (0.00000) RY*(26) C   5           s(  1.39%)p 0.40(  0.56%)d 4.53(  6.29%)
                                                  f66.06( 91.76%)
   202. (0.00470) RY*( 1) C   6           s(  2.24%)p36.37( 81.59%)d 7.08( 15.88%)
                                                  f 0.13(  0.28%)
                                           -0.0000  0.0064  0.1449  0.0375  0.0014
                                           -0.0165 -0.7946 -0.1107  0.0025  0.1296
                                            0.0181 -0.0157 -0.3924 -0.0247  0.0456
                                           -0.0520 -0.0713  0.2957  0.0155 -0.0511
                                           -0.1276  0.1481  0.0253 -0.1407  0.0105
                                           -0.0320  0.0044 -0.0017  0.0004  0.0360
                                           -0.0192
   203. (0.00222) RY*( 2) C   6           s(  0.68%)p99.99( 85.89%)d18.77( 12.78%)
                                                  f 0.95(  0.65%)
                                            0.0000 -0.0055  0.0800  0.0195  0.0009
                                            0.0214 -0.3410 -0.1844 -0.0039  0.0523
                                            0.0366 -0.0244  0.8026  0.2433  0.0336
                                           -0.0265  0.0734 -0.1250 -0.0067  0.0192
                                           -0.0767  0.0662  0.2650 -0.1552 -0.0297
                                           -0.0739  0.0114  0.0032 -0.0026  0.0015
                                            0.0008
   204. (0.00128) RY*( 3) C   6           s(  0.11%)p99.99( 84.59%)d99.99( 15.12%)
                                                  f 1.63(  0.18%)
                                            0.0000 -0.0008  0.0303 -0.0136  0.0023
                                            0.0042  0.1332 -0.0251  0.0247  0.8828
                                           -0.2177 -0.0002 -0.0028  0.0098 -0.2498
                                            0.1403 -0.0111 -0.0321 -0.2368 -0.0771
                                           -0.0647  0.0415  0.0043 -0.0023  0.0037
                                           -0.0041 -0.0258  0.0074  0.0271  0.0107
                                            0.0143
   205. (0.00080) RY*( 4) C   6           s(  3.13%)p 4.79( 15.01%)d25.17( 78.81%)
                                                  f 0.98(  3.05%)
                                            0.0000 -0.0012  0.1586  0.0784  0.0012
                                            0.0205 -0.2115  0.0127 -0.0032  0.0431
                                           -0.0073 -0.0325  0.3041 -0.0965 -0.0937
                                            0.0838 -0.2275  0.2697  0.0424 -0.0384
                                            0.3060 -0.2845 -0.4581  0.5099  0.0598
                                            0.0887 -0.0115  0.0841 -0.0293 -0.0935
                                            0.0477
   206. (0.00051) RY*( 5) C   6           s( 83.78%)p 0.03(  2.75%)d 0.15( 12.55%)
                                                  f 0.01(  0.92%)
                                            0.0000 -0.0071  0.9071 -0.1213  0.0165
                                            0.0049  0.0844 -0.0694 -0.0009 -0.0424
                                            0.0085  0.0120 -0.1150 -0.0159 -0.0229
                                           -0.0044  0.2062 -0.2349 -0.0081  0.0488
                                            0.1407 -0.0650  0.0135 -0.0251  0.0016
                                           -0.0911  0.0134 -0.0156  0.0058  0.0187
                                           -0.0110
   207. (0.00028) RY*( 6) C   6           s(  0.25%)p10.02(  2.48%)d99.99( 97.18%)
                                                  f 0.39(  0.10%)
                                            0.0000  0.0016  0.0480  0.0117 -0.0058
                                            0.0030  0.0090 -0.0248  0.0064 -0.1496
                                            0.0153  0.0013  0.0141 -0.0348  0.3322
                                            0.3794 -0.1430 -0.0882 -0.4291 -0.6948
                                            0.0555  0.1377  0.0156  0.0092 -0.0117
                                            0.0009 -0.0154  0.0117  0.0127  0.0008
                                           -0.0168
   208. (0.00018) RY*( 7) C   6           s(  8.09%)p 2.22( 17.95%)d 8.33( 67.37%)
                                                  f 0.81(  6.58%)
                                            0.0000  0.0094  0.2689  0.0635 -0.0669
                                            0.0165  0.2755 -0.1202 -0.0039  0.0054
                                            0.0616  0.0137  0.1088 -0.2702  0.0648
                                           -0.0513 -0.5694  0.3034  0.1448  0.0258
                                           -0.3960  0.0532  0.2629 -0.0144 -0.1649
                                            0.1284 -0.0164  0.1338 -0.0548  0.0294
                                           -0.0108
   209. (0.00007) RY*( 8) C   6           s(  4.92%)p 1.65(  8.13%)d16.79( 82.57%)
                                                  f 0.89(  4.38%)
   210. (0.00004) RY*( 9) C   6           s(  2.30%)p15.31( 35.19%)d21.22( 48.76%)
                                                  f 5.98( 13.75%)
   211. (0.00002) RY*(10) C   6           s(  0.14%)p65.12(  8.95%)d99.99( 88.11%)
                                                  f20.37(  2.80%)
   212. (0.00001) RY*(11) C   6           s(  1.57%)p 1.51(  2.38%)d50.35( 79.26%)
                                                  f10.66( 16.79%)
   213. (0.00002) RY*(12) C   6           s(  6.43%)p 7.77( 49.93%)d 6.21( 39.88%)
                                                  f 0.59(  3.77%)
   214. (0.00002) RY*(13) C   6           s( 42.61%)p 0.52( 21.99%)d 0.47( 20.21%)
                                                  f 0.36( 15.19%)
   215. (0.00002) RY*(14) C   6           s(  2.35%)p 4.07(  9.55%)d13.41( 31.44%)
                                                  f24.16( 56.66%)
   216. (0.00001) RY*(15) C   6           s(  6.71%)p11.93( 80.04%)d 0.87(  5.87%)
                                                  f 1.10(  7.38%)
   217. (0.00000) RY*(16) C   6           s( 97.90%)p 0.00(  0.32%)d 0.01(  0.78%)
                                                  f 0.01(  0.99%)
   218. (0.00000) RY*(17) C   6           s(  8.21%)p 2.07( 17.00%)d 8.75( 71.81%)
                                                  f 0.36(  2.98%)
   219. (0.00000) RY*(18) C   6           s(  9.27%)p 6.02( 55.81%)d 1.89( 17.57%)
                                                  f 1.87( 17.36%)
   220. (0.00001) RY*(19) C   6           s(  0.49%)p15.53(  7.67%)d99.99( 91.31%)
                                                  f 1.07(  0.53%)
   221. (0.00000) RY*(20) C   6           s(  6.50%)p 0.07(  0.46%)d 1.07(  6.96%)
                                                  f13.25( 86.09%)
   222. (0.00000) RY*(21) C   6           s(  0.64%)p 5.84(  3.75%)d99.99( 95.04%)
                                                  f 0.90(  0.58%)
   223. (0.00000) RY*(22) C   6           s(  0.07%)p16.81(  1.13%)d66.43(  4.45%)
                                                  f99.99( 94.35%)
   224. (0.00000) RY*(23) C   6           s(  2.96%)p 2.34(  6.92%)d 1.67(  4.93%)
                                                  f28.77( 85.19%)
   225. (0.00000) RY*(24) C   6           s(  0.57%)p 0.19(  0.11%)d 2.73(  1.55%)
                                                  f99.99( 97.77%)
   226. (0.00000) RY*(25) C   6           s(  6.74%)p 0.04(  0.25%)d 0.46(  3.11%)
                                                  f13.35( 89.91%)
   227. (0.00000) RY*(26) C   6           s(  1.40%)p 0.40(  0.55%)d 4.53(  6.33%)
                                                  f65.62( 91.71%)
   228. (0.00494) RY*( 1) C   7           s(  0.55%)p99.99( 84.58%)d26.59( 14.73%)
                                                  f 0.24(  0.14%)
                                           -0.0000  0.0028  0.0634  0.0388 -0.0024
                                            0.0025  0.1451  0.0058 -0.0007 -0.0362
                                           -0.0071 -0.0225 -0.9013 -0.1023  0.0053
                                            0.0429  0.1213 -0.0856 -0.0210  0.0189
                                           -0.0204 -0.1247 -0.1085  0.3080  0.0098
                                           -0.0242  0.0022  0.0185 -0.0050 -0.0134
                                            0.0113
   229. (0.00188) RY*( 2) C   7           s(  1.27%)p73.20( 92.87%)d 4.41(  5.59%)
                                                  f 0.21(  0.27%)
                                           -0.0000 -0.0050  0.0981 -0.0550  0.0016
                                           -0.0354  0.9269  0.1812  0.0062 -0.1233
                                           -0.0333  0.0024  0.1329  0.0376  0.0316
                                           -0.0075  0.1253 -0.0053 -0.0326  0.0060
                                           -0.1456  0.0666  0.0802 -0.0771 -0.0009
                                           -0.0077  0.0008  0.0467 -0.0173  0.0113
                                           -0.0073
   230. (0.00140) RY*( 3) C   7           s(  0.02%)p99.99( 86.66%)d99.99( 13.28%)
                                                  f 2.00(  0.04%)
                                            0.0000 -0.0004  0.0031  0.0131  0.0034
                                           -0.0047 -0.1139  0.0479 -0.0225 -0.9035
                                            0.1842  0.0014  0.0170 -0.0164  0.3004
                                            0.0694  0.0147  0.0044  0.1570 -0.0021
                                            0.1083  0.0283 -0.0186 -0.0036 -0.0022
                                            0.0007 -0.0005 -0.0071 -0.0116  0.0009
                                            0.0139
   231. (0.00095) RY*( 4) C   7           s( 38.96%)p 0.18(  7.04%)d 1.36( 52.95%)
                                                  f 0.03(  1.05%)
                                            0.0000  0.0046  0.6240 -0.0145  0.0009
                                            0.0163 -0.2010  0.0615 -0.0019  0.0403
                                           -0.0219  0.0062  0.0605 -0.1417  0.1000
                                           -0.0410  0.4911 -0.4491 -0.0694  0.0590
                                           -0.1034  0.0571  0.1688 -0.1557 -0.0100
                                           -0.0758  0.0221  0.0177 -0.0132 -0.0565
                                            0.0213
   232. (0.00042) RY*( 5) C   7           s( 12.59%)p 0.80( 10.02%)d 6.02( 75.86%)
                                                  f 0.12(  1.53%)
                                           -0.0000 -0.0121  0.3542  0.0184  0.0001
                                           -0.0175 -0.0301 -0.0841  0.0069 -0.0815
                                           -0.1198 -0.0030 -0.2633 -0.0394 -0.1410
                                           -0.2636 -0.2825  0.4199  0.1682 -0.1314
                                           -0.0660  0.0699  0.4733 -0.3665 -0.0630
                                            0.0543 -0.0262 -0.0511  0.0394  0.0536
                                            0.0252
   233. (0.00036) RY*( 6) C   7           s(  0.84%)p16.02( 13.49%)d98.11( 82.59%)
                                                  f 3.66(  3.08%)
                                           -0.0000 -0.0037  0.0906  0.0140  0.0029
                                           -0.0084  0.0263  0.0323 -0.0082  0.2315
                                            0.2546 -0.0021 -0.1100 -0.0501  0.5469
                                            0.4499 -0.1879  0.1675 -0.3292  0.1217
                                            0.1790  0.2394  0.1652 -0.1452 -0.0378
                                            0.0395  0.0622 -0.0304 -0.0448 -0.0458
                                           -0.1375
   234. (0.00023) RY*( 7) C   7           s( 32.67%)p 0.22(  7.34%)d 1.78( 58.29%)
                                                  f 0.05(  1.70%)
                                            0.0000 -0.0033  0.5689 -0.0538  0.0083
                                           -0.0194  0.1307 -0.0975  0.0055  0.0338
                                           -0.0195  0.0212  0.1302 -0.1658 -0.0753
                                            0.0524 -0.3428  0.0291  0.1303 -0.0583
                                            0.4161 -0.1063 -0.4852  0.1261  0.0785
                                            0.0549 -0.0205 -0.0513  0.0063 -0.0663
                                            0.0184
   235. (0.00011) RY*( 8) C   7           s(  2.10%)p 9.41( 19.79%)d35.66( 74.98%)
                                                  f 1.49(  3.14%)
                                           -0.0000  0.0017  0.0747  0.1231  0.0170
                                           -0.0081 -0.0442  0.1953 -0.0145 -0.1719
                                            0.2951 -0.0010  0.0271 -0.2002 -0.3265
                                           -0.1911 -0.2300  0.0226 -0.6084  0.3725
                                           -0.1708 -0.0945 -0.0752 -0.0261  0.0132
                                            0.0065  0.0396  0.0095  0.0980  0.0702
                                            0.1222
   236. (0.00008) RY*( 9) C   7           s(  5.48%)p 5.09( 27.89%)d11.39( 62.44%)
                                                  f 0.76(  4.19%)
   237. (0.00007) RY*(10) C   7           s(  7.11%)p 1.36(  9.66%)d11.12( 79.07%)
                                                  f 0.58(  4.16%)
   238. (0.00005) RY*(11) C   7           s(  7.20%)p 4.28( 30.84%)d 7.96( 57.32%)
                                                  f 0.64(  4.63%)
   239. (0.00003) RY*(12) C   7           s(  3.65%)p 8.17( 29.84%)d 7.31( 26.71%)
                                                  f10.89( 39.80%)
   240. (0.00003) RY*(13) C   7           s( 20.46%)p 2.22( 45.36%)d 0.54( 11.10%)
                                                  f 1.13( 23.08%)
   241. (0.00001) RY*(14) C   7           s(  0.69%)p52.48( 36.09%)d90.33( 62.12%)
                                                  f 1.61(  1.11%)
   242. (0.00001) RY*(15) C   7           s(  0.01%)p99.99(  5.66%)d99.99(  5.89%)
                                                  f99.99( 88.44%)
   243. (0.00000) RY*(16) C   7           s( 91.97%)p 0.03(  2.76%)d 0.04(  3.52%)
                                                  f 0.02(  1.75%)
   244. (0.00001) RY*(17) C   7           s(  1.15%)p 6.05(  6.96%)d76.89( 88.51%)
                                                  f 2.94(  3.38%)
   245. (0.00000) RY*(18) C   7           s( 64.50%)p 0.25( 16.23%)d 0.26( 16.61%)
                                                  f 0.04(  2.67%)
   246. (0.00000) RY*(19) C   7           s(  2.78%)p 9.60( 26.65%)d23.76( 66.00%)
                                                  f 1.64(  4.56%)
   247. (0.00000) RY*(20) C   7           s(  3.12%)p 3.77( 11.76%)d 5.49( 17.12%)
                                                  f21.78( 68.00%)
   248. (0.00000) RY*(21) C   7           s(  0.15%)p12.43(  1.92%)d99.99( 97.78%)
                                                  f 0.95(  0.15%)
   249. (0.00000) RY*(22) C   7           s(  0.00%)p 1.00(  0.06%)d20.67(  1.33%)
                                                  f99.99( 98.60%)
   250. (0.00001) RY*(23) C   7           s(  1.86%)p 3.53(  6.57%)d 8.57( 15.93%)
                                                  f40.70( 75.65%)
   251. (0.00000) RY*(24) C   7           s(  0.33%)p 2.06(  0.67%)d 8.77(  2.85%)
                                                  f99.99( 96.15%)
   252. (0.00000) RY*(25) C   7           s(  0.32%)p26.68(  8.49%)d 7.12(  2.27%)
                                                  f99.99( 88.93%)
   253. (0.00000) RY*(26) C   7           s(  0.27%)p42.20( 11.22%)d17.91(  4.76%)
                                                  f99.99( 83.76%)
   254. (0.00314) RY*( 1) C   8           s(  7.26%)p 9.21( 66.93%)d 3.38( 24.54%)
                                                  f 0.17(  1.27%)
                                           -0.0000 -0.0101  0.0986  0.2504  0.0114
                                           -0.0400  0.3892  0.0002 -0.0268 -0.2568
                                           -0.0177 -0.0144  0.6685  0.0451  0.2003
                                           -0.0988 -0.2566  0.0044 -0.0826  0.1265
                                           -0.1652  0.0806 -0.2678  0.0367  0.0582
                                            0.0218 -0.0720  0.0418 -0.0273 -0.0208
                                            0.0263
   255. (0.00226) RY*( 2) C   8           s(  1.90%)p38.83( 73.79%)d12.27( 23.32%)
                                                  f 0.52(  0.99%)
                                           -0.0000  0.0222  0.1144  0.0714 -0.0178
                                            0.0159  0.5314 -0.0807  0.0597  0.6620
                                            0.0224 -0.0559  0.0534  0.0218 -0.2145
                                            0.0045  0.0302 -0.1871  0.3659 -0.0494
                                           -0.0090 -0.1194  0.0217 -0.0110 -0.0058
                                            0.0773 -0.0356  0.0007 -0.0011  0.0154
                                           -0.0491
   256. (0.00130) RY*( 3) C   8           s(  3.31%)p 8.96( 29.68%)d19.83( 65.66%)
                                                  f 0.41(  1.36%)
                                           -0.0000  0.0050  0.0571  0.1726  0.0041
                                            0.0293 -0.3432  0.0674  0.0356 -0.2181
                                            0.1329 -0.0254  0.3024  0.1222 -0.3625
                                            0.2297  0.2779  0.1040  0.6069  0.0332
                                           -0.0335  0.0140 -0.1107 -0.0360  0.0182
                                           -0.0089 -0.0725 -0.0153  0.0819  0.0282
                                           -0.0123
   257. (0.00120) RY*( 4) C   8           s(  2.50%)p23.86( 59.77%)d13.87( 34.74%)
                                                  f 1.19(  2.98%)
                                           -0.0000  0.0074  0.1297  0.0903  0.0028
                                           -0.0237 -0.5118  0.0140  0.0028  0.5388
                                            0.0263 -0.0299  0.2067 -0.0181  0.4552
                                           -0.0322 -0.1521  0.2409  0.0753  0.0424
                                           -0.0703 -0.1326 -0.0697  0.1521 -0.0278
                                           -0.1139 -0.0362  0.0686 -0.0791 -0.0596
                                            0.0168
   258. (0.00102) RY*( 5) C   8           s( 59.06%)p 0.45( 26.71%)d 0.22( 12.79%)
                                                  f 0.02(  1.45%)
                                           -0.0000  0.0125  0.4793  0.6005 -0.0046
                                            0.0018  0.0064 -0.0574  0.0234 -0.1198
                                           -0.1065 -0.0168 -0.4863 -0.0268  0.0048
                                           -0.0409 -0.1609 -0.0084  0.0995  0.1685
                                            0.0070  0.1606 -0.0433  0.1850 -0.0353
                                            0.0069 -0.0642 -0.0215  0.0068 -0.0449
                                            0.0807
   259. (0.00061) RY*( 6) C   8           s( 15.56%)p 0.84( 13.01%)d 4.18( 65.04%)
                                                  f 0.41(  6.40%)
                                            0.0000 -0.0182 -0.0568  0.3893  0.0208
                                            0.0166 -0.0088  0.2229 -0.0226  0.1171
                                           -0.0743  0.0236  0.1384 -0.2015 -0.2194
                                           -0.0167  0.2779  0.1020 -0.3990  0.0891
                                            0.3916 -0.4261 -0.1063 -0.0313 -0.0090
                                           -0.0077 -0.0292 -0.0227  0.2100  0.0359
                                            0.1307
   260. (0.00050) RY*( 7) C   8           s(  0.53%)p33.84( 17.78%)d99.99( 75.76%)
                                                  f11.27(  5.93%)
                                           -0.0000  0.0052  0.0551  0.0468  0.0000
                                            0.0336 -0.2313  0.1345 -0.0304  0.2643
                                           -0.1459  0.0051  0.0873 -0.0733 -0.4362
                                            0.0627 -0.0468 -0.1098 -0.3759  0.1723
                                           -0.4998  0.3446 -0.0043 -0.0982  0.0835
                                            0.1250 -0.0350  0.0403  0.0243  0.0914
                                           -0.1577
   261. (0.00029) RY*( 8) C   8           s(  0.39%)p64.74( 25.32%)d99.99( 70.64%)
                                                  f 9.33(  3.65%)
                                           -0.0000  0.0045 -0.0100  0.0534  0.0307
                                           -0.0006 -0.3293 -0.2978  0.0039 -0.0028
                                           -0.0083 -0.0107  0.1325 -0.1958 -0.1550
                                           -0.3349 -0.3505 -0.4641  0.0719 -0.2361
                                            0.3320  0.0372 -0.1463 -0.1953  0.0547
                                            0.1373  0.0257 -0.0679 -0.0129  0.0932
                                            0.0226
   262. (0.00024) RY*( 9) C   8           s(  0.59%)p 9.98(  5.93%)d99.99( 86.28%)
                                                  f12.12(  7.20%)
                                           -0.0000 -0.0017  0.0581  0.0506  0.0007
                                            0.0035  0.0919  0.0575 -0.0052  0.1620
                                            0.0219 -0.0120  0.0331  0.1396  0.0023
                                           -0.2174  0.0608  0.4933 -0.0224 -0.2164
                                            0.2928  0.5724 -0.0065 -0.3283  0.0889
                                           -0.0954  0.0483 -0.1598  0.1147  0.1086
                                            0.0462
   263. (0.00017) RY*(10) C   8           s(  0.47%)p12.92(  6.05%)d99.99( 84.93%)
                                                  f18.29(  8.56%)
                                           -0.0000  0.0055  0.0500 -0.0032  0.0463
                                            0.0070 -0.0216  0.0102 -0.0170  0.0638
                                           -0.0915 -0.0348 -0.1222  0.1760  0.2036
                                            0.0584  0.4555 -0.3166 -0.1027 -0.3241
                                           -0.0962  0.1200 -0.5965  0.0409  0.2208
                                           -0.0672 -0.0288  0.0405 -0.0003 -0.1462
                                            0.0921
   264. (0.00015) RY*(11) C   8           s(  8.81%)p 2.82( 24.84%)d 6.63( 58.46%)
                                                  f 0.89(  7.88%)
                                            0.0000 -0.0130  0.2211 -0.1974 -0.0117
                                            0.0114  0.0023  0.2133 -0.0040 -0.0570
                                           -0.1975  0.0002  0.0870 -0.3911  0.1805
                                           -0.4429  0.3827 -0.1854  0.1926  0.2633
                                            0.0056  0.1367  0.1988 -0.1021 -0.0276
                                           -0.0823 -0.1828  0.1798  0.0584 -0.0435
                                            0.0158
   265. (0.00010) RY*(12) C   8           s( 34.33%)p 0.36( 12.43%)d 1.29( 44.36%)
                                                  f 0.26(  8.88%)
                                           -0.0000 -0.0014  0.5255 -0.2531  0.0560
                                           -0.0087 -0.0266  0.1656 -0.0073 -0.0093
                                           -0.2435 -0.0162  0.1293  0.1403  0.0465
                                            0.4638 -0.0951 -0.1092 -0.0882  0.0759
                                            0.3610 -0.0243  0.0884 -0.2305  0.1008
                                            0.1449  0.0420 -0.0424 -0.1782 -0.1375
                                           -0.0583
   266. (0.00007) RY*(13) C   8           s( 24.96%)p 1.00( 25.06%)d 1.59( 39.76%)
                                                  f 0.41( 10.22%)
   267. (0.00004) RY*(14) C   8           s(  4.94%)p12.62( 62.35%)d 3.46( 17.10%)
                                                  f 3.16( 15.60%)
   268. (0.00005) RY*(15) C   8           s( 13.64%)p 1.38( 18.90%)d 4.06( 55.43%)
                                                  f 0.88( 12.03%)
   269. (0.00003) RY*(16) C   8           s(  3.26%)p10.29( 33.52%)d15.30( 49.85%)
                                                  f 4.10( 13.37%)
   270. (0.00002) RY*(17) C   8           s(  0.68%)p97.40( 65.91%)d27.55( 18.64%)
                                                  f21.82( 14.77%)
   271. (0.00001) RY*(18) C   8           s(  8.02%)p 0.94(  7.51%)d 8.06( 64.66%)
                                                  f 2.47( 19.81%)
   272. (0.00001) RY*(19) C   8           s(  4.62%)p 0.30(  1.37%)d 1.50(  6.93%)
                                                  f18.83( 87.07%)
   273. (0.00000) RY*(20) C   8           s(  0.41%)p 3.43(  1.41%)d51.06( 21.02%)
                                                  f99.99( 77.16%)
   274. (0.00000) RY*(21) C   8           s(  2.18%)p 0.45(  0.98%)d 7.94( 17.30%)
                                                  f36.48( 79.54%)
   275. (0.00000) RY*(22) C   8           s(  1.92%)p 0.77(  1.47%)d16.81( 32.35%)
                                                  f33.39( 64.25%)
   276. (0.00000) RY*(23) C   8           s(  0.42%)p 6.43(  2.69%)d20.90(  8.73%)
                                                  f99.99( 88.17%)
   277. (0.00001) RY*(24) C   8           s(  3.13%)p 1.01(  3.17%)d 2.59(  8.09%)
                                                  f27.38( 85.62%)
   278. (0.00000) RY*(25) C   8           s( 94.86%)p 0.01(  0.88%)d 0.03(  2.51%)
                                                  f 0.02(  1.75%)
   279. (0.00001) RY*(26) C   8           s(  2.21%)p 6.64( 14.66%)d 4.10(  9.06%)
                                                  f33.54( 74.07%)
   280. (0.00484) RY*( 1) C   9           s( 44.51%)p 0.90( 39.87%)d 0.32( 14.42%)
                                                  f 0.03(  1.20%)
                                           -0.0000 -0.0228  0.6666  0.0141  0.0061
                                           -0.0360 -0.4690  0.0584  0.0021  0.4153
                                            0.0387  0.0000  0.0009  0.0002  0.0474
                                           -0.0114  0.0001  0.0002  0.0000  0.0000
                                           -0.0297 -0.1502  0.3204  0.1254 -0.0001
                                            0.0774 -0.0671  0.0000 -0.0001  0.0274
                                            0.0284
   281. (0.00195) RY*( 2) C   9           s(  6.14%)p12.61( 77.41%)d 2.51( 15.41%)
                                                  f 0.17(  1.05%)
                                           -0.0000 -0.0140  0.2445  0.0373 -0.0015
                                           -0.0263 -0.3417  0.1552  0.0070 -0.7952
                                            0.0111  0.0000  0.0000 -0.0000  0.1094
                                           -0.2894 -0.0001  0.0000  0.0001  0.0000
                                            0.0508 -0.1940 -0.1244  0.0518  0.0000
                                           -0.0483  0.0147  0.0000  0.0001  0.0074
                                           -0.0889
   282. (0.00097) RY*( 3) C   9           s( 28.91%)p 0.79( 22.79%)d 1.62( 46.97%)
                                                  f 0.05(  1.34%)
                                           -0.0000  0.0017  0.5162  0.1484 -0.0237
                                           -0.0025  0.4217 -0.0979  0.0270 -0.1345
                                           -0.1471 -0.0000  0.0020 -0.0008 -0.1619
                                            0.3067 -0.0006  0.0006 -0.0000  0.0006
                                            0.4857  0.1904 -0.1742  0.2164  0.0002
                                           -0.0079 -0.0464  0.0000 -0.0000  0.0621
                                           -0.0855
   283. (0.00082) RY*( 4) C   9           s(  0.00%)p 1.00( 73.55%)d 0.35( 25.98%)
                                                  f 0.01(  0.48%)
                                           -0.0000 -0.0000  0.0016  0.0004 -0.0001
                                           -0.0000  0.0005 -0.0002  0.0000  0.0001
                                           -0.0002  0.0060 -0.8543  0.0751 -0.0003
                                            0.0005  0.1573 -0.1162 -0.0202 -0.4702
                                            0.0013  0.0003 -0.0004  0.0005 -0.0557
                                           -0.0000 -0.0001 -0.0384 -0.0136  0.0002
                                           -0.0002
   284. (0.00055) RY*( 5) C   9           s(  0.00%)p 1.00( 66.91%)d 0.43( 28.66%)
                                                  f 0.07(  4.43%)
                                            0.0000  0.0000  0.0005  0.0003 -0.0000
                                            0.0000  0.0006  0.0001  0.0000 -0.0004
                                           -0.0002  0.0043 -0.1914  0.7953 -0.0002
                                            0.0005 -0.2123 -0.0231 -0.2141  0.4418
                                           -0.0004  0.0002  0.0003  0.0001 -0.0779
                                           -0.0000  0.0001 -0.1149 -0.1583 -0.0001
                                           -0.0000
   285. (0.00046) RY*( 6) C   9           s(  2.12%)p 5.97( 12.65%)d39.46( 83.62%)
                                                  f 0.76(  1.61%)
                                           -0.0000  0.0247  0.1357  0.0463  0.0059
                                           -0.0161  0.1874  0.0031  0.0257 -0.3006
                                            0.0106  0.0000  0.0003  0.0003 -0.4913
                                            0.3661  0.0006 -0.0004  0.0014 -0.0011
                                           -0.4604 -0.1960  0.4174 -0.1900  0.0001
                                            0.0314  0.0850  0.0003  0.0006 -0.0817
                                            0.0341
   286. (0.00034) RY*( 7) C   9           s(  0.00%)p 1.00( 34.54%)d 1.68( 57.99%)
                                                  f 0.22(  7.47%)
                                           -0.0000  0.0000  0.0004  0.0005  0.0000
                                           -0.0001 -0.0004 -0.0006  0.0000 -0.0003
                                           -0.0000 -0.0014 -0.2995 -0.5056 -0.0014
                                            0.0002 -0.0932  0.3642 -0.5429  0.3792
                                           -0.0014  0.0001  0.0003 -0.0004 -0.0097
                                            0.0000  0.0004 -0.0577 -0.2670 -0.0005
                                           -0.0002
   287. (0.00025) RY*( 8) C   9           s(  6.60%)p 1.71( 11.31%)d11.58( 76.37%)
                                                  f 0.87(  5.72%)
                                            0.0000  0.0099  0.2286  0.0713  0.0923
                                            0.0372  0.2663 -0.1437 -0.0232 -0.1390
                                            0.0154 -0.0000  0.0000 -0.0003  0.5852
                                           -0.0159  0.0002  0.0001 -0.0001 -0.0005
                                           -0.4989  0.3996  0.0913  0.0639 -0.0001
                                            0.0428 -0.2146 -0.0001 -0.0000 -0.0621
                                            0.0739
   288. (0.00017) RY*( 9) C   9           s(  5.57%)p 6.26( 34.91%)d 8.51( 47.42%)
                                                  f 2.17( 12.10%)
                                           -0.0000 -0.0219  0.0247  0.2332 -0.0167
                                           -0.0246 -0.3523 -0.4726  0.0104  0.0229
                                            0.0212  0.0000  0.0005  0.0008 -0.4052
                                           -0.1284 -0.0002 -0.0004  0.0009 -0.0006
                                           -0.2120  0.4104 -0.2826 -0.0174 -0.0000
                                            0.0968 -0.0327  0.0001  0.0005 -0.1792
                                           -0.2800
   289. (0.00012) RY*(10) C   9           s(  0.22%)p32.46(  7.09%)d99.99( 89.90%)
                                                  f12.80(  2.79%)
                                            0.0000  0.0251  0.0306 -0.0186 -0.0166
                                            0.0048  0.2614  0.0192  0.0210 -0.0202
                                            0.0360 -0.0000  0.0000 -0.0000 -0.1977
                                           -0.6550  0.0004 -0.0002 -0.0002  0.0001
                                            0.2345  0.2524  0.5311 -0.1737  0.0000
                                            0.0470 -0.0918 -0.0002 -0.0002  0.0468
                                           -0.1229
   290. (0.00009) RY*(11) C   9           s( 11.76%)p 2.15( 25.27%)d 4.35( 51.19%)
                                                  f 1.00( 11.78%)
   291. (0.00004) RY*(12) C   9           s(  0.00%)p 1.00( 11.71%)d 4.26( 49.89%)
                                                  f 3.28( 38.40%)
   292. (0.00003) RY*(13) C   9           s(  7.24%)p10.38( 75.11%)d 1.99( 14.37%)
                                                  f 0.45(  3.28%)
   293. (0.00003) RY*(14) C   9           s(  1.57%)p11.97( 18.77%)d 9.01( 14.14%)
                                                  f41.78( 65.52%)
   294. (0.00001) RY*(15) C   9           s(  1.39%)p41.51( 57.90%)d11.22( 15.65%)
                                                  f17.97( 25.06%)
   295. (0.00002) RY*(16) C   9           s(  8.33%)p 0.30(  2.48%)d 8.68( 72.28%)
                                                  f 2.03( 16.92%)
   296. (0.00001) RY*(17) C   9           s(  0.00%)p 1.00(  1.64%)d57.55( 94.56%)
                                                  f 2.31(  3.80%)
   297. (0.00001) RY*(18) C   9           s(  0.00%)p 1.00(  2.40%)d30.87( 74.20%)
                                                  f 9.73( 23.40%)
   298. (0.00000) RY*(19) C   9           s( 95.16%)p 0.00(  0.23%)d 0.04(  3.61%)
                                                  f 0.01(  1.01%)
   299. (0.00000) RY*(20) C   9           s(  0.00%)p 1.00(  3.92%)d 6.29( 24.66%)
                                                  f18.22( 71.42%)
   300. (0.00000) RY*(21) C   9           s(  0.36%)p 7.14(  2.58%)d21.07(  7.63%)
                                                  f99.99( 89.43%)
   301. (0.00000) RY*(22) C   9           s(  0.76%)p 2.20(  1.66%)d13.00(  9.85%)
                                                  f99.99( 87.73%)
   302. (0.00001) RY*(23) C   9           s(  0.00%)p 1.00(  2.52%)d 1.53(  3.87%)
                                                  f37.12( 93.61%)
   303. (0.00000) RY*(24) C   9           s(  0.00%)p 1.00(  2.92%)d13.75( 40.10%)
                                                  f19.55( 56.99%)
   304. (0.00001) RY*(25) C   9           s( 78.33%)p 0.06(  4.83%)d 0.17( 13.13%)
                                                  f 0.05(  3.71%)
   305. (0.00000) RY*(26) C   9           s(  1.20%)p 4.61(  5.55%)d19.56( 23.53%)
                                                  f57.96( 69.72%)
   306. (0.00056) RY*( 1) H  10           s( 96.91%)p 0.03(  3.09%)
                                           -0.0010  0.9843 -0.0178 -0.0030 -0.1757
                                            0.0000
   307. (0.00021) RY*( 2) H  10           s( 91.17%)p 0.10(  8.83%)
                                           -0.0058  0.0665  0.9525  0.1137  0.2746
                                           -0.0002
   308. (0.00014) RY*( 3) H  10           s(  0.00%)p 1.00(100.00%)
                                            0.0000  0.0002 -0.0001 -0.0006  0.0013
                                            1.0000
   309. (0.00011) RY*( 4) H  10           s(  4.48%)p21.33( 95.52%)
                                           -0.0047 -0.1343  0.1635  0.5903 -0.7789
                                            0.0015
   310. (0.00001) RY*( 5) H  10           s(  7.50%)p12.34( 92.50%)
   311. (0.00314) RY*( 1) C  11           s(  7.29%)p 9.18( 66.90%)d 3.37( 24.54%)
                                                  f 0.17(  1.27%)
                                           -0.0000 -0.0101  0.0993  0.2506  0.0114
                                           -0.0400  0.3881  0.0004 -0.0269 -0.2574
                                           -0.0178  0.0143 -0.6688 -0.0450  0.2005
                                           -0.0988  0.2566 -0.0046  0.0830 -0.1267
                                           -0.1652  0.0807 -0.2674  0.0367 -0.0581
                                            0.0217 -0.0721 -0.0418  0.0273 -0.0209
                                            0.0264
   312. (0.00226) RY*( 2) C  11           s(  1.88%)p39.19( 73.81%)d12.38( 23.31%)
                                                  f 0.53(  1.00%)
                                            0.0000  0.0221  0.1138  0.0712 -0.0179
                                            0.0159  0.5331 -0.0806  0.0595  0.6608
                                            0.0225  0.0558 -0.0540 -0.0218 -0.2152
                                            0.0043 -0.0303  0.1876 -0.3651  0.0495
                                           -0.0090 -0.1195  0.0213 -0.0114  0.0056
                                            0.0776 -0.0356 -0.0007  0.0008  0.0155
                                           -0.0491
   313. (0.00130) RY*( 3) C  11           s(  3.28%)p 8.99( 29.50%)d20.07( 65.85%)
                                                  f 0.42(  1.37%)
                                            0.0000  0.0050  0.0568  0.1719  0.0041
                                            0.0295 -0.3400  0.0671  0.0356 -0.2211
                                            0.1326  0.0252 -0.3013 -0.1221 -0.3657
                                            0.2299 -0.2794 -0.1025 -0.6063 -0.0329
                                           -0.0330  0.0143 -0.1097 -0.0368 -0.0182
                                           -0.0083 -0.0722  0.0156 -0.0826  0.0285
                                           -0.0124
   314. (0.00119) RY*( 4) C  11           s(  2.51%)p23.88( 59.96%)d13.76( 34.55%)
                                                  f 1.19(  2.98%)
                                            0.0000  0.0075  0.1298  0.0906  0.0028
                                           -0.0235 -0.5128  0.0144  0.0031  0.5388
                                            0.0276  0.0302 -0.2088  0.0169  0.4528
                                           -0.0307  0.1503 -0.2413 -0.0801 -0.0418
                                           -0.0699 -0.1333 -0.0702  0.1515  0.0277
                                           -0.1138 -0.0366 -0.0685  0.0788 -0.0595
                                            0.0167
   315. (0.00102) RY*( 5) C  11           s( 59.11%)p 0.45( 26.67%)d 0.22( 12.77%)
                                                  f 0.02(  1.45%)
                                            0.0000  0.0125  0.4795  0.6009 -0.0046
                                            0.0019  0.0059 -0.0578  0.0235 -0.1187
                                           -0.1064  0.0169  0.4861  0.0272  0.0049
                                           -0.0408  0.1609  0.0085 -0.0999 -0.1679
                                            0.0076  0.1598 -0.0437  0.1853  0.0354
                                            0.0068 -0.0642  0.0216 -0.0068 -0.0450
                                            0.0809
   316. (0.00061) RY*( 6) C  11           s( 15.56%)p 0.84( 13.02%)d 4.18( 65.01%)
                                                  f 0.41(  6.40%)
                                           -0.0000 -0.0182 -0.0578  0.3893  0.0207
                                            0.0166 -0.0093  0.2230 -0.0227  0.1177
                                           -0.0743 -0.0236 -0.1383  0.2014 -0.2195
                                           -0.0165 -0.2780 -0.1019  0.4001 -0.0894
                                            0.3904 -0.4256 -0.1064 -0.0315  0.0087
                                           -0.0078 -0.0291  0.0227 -0.2103  0.0360
                                            0.1305
   317. (0.00050) RY*( 7) C  11           s(  0.53%)p33.57( 17.78%)d99.99( 75.77%)
                                                  f11.18(  5.92%)
                                           -0.0000  0.0052  0.0557  0.0465  0.0000
                                            0.0336 -0.2317  0.1338 -0.0304  0.2647
                                           -0.1458 -0.0050 -0.0867  0.0731 -0.4353
                                            0.0628  0.0468  0.1090  0.3753 -0.1725
                                           -0.5007  0.3453 -0.0040 -0.0978 -0.0836
                                            0.1245 -0.0350 -0.0404 -0.0241  0.0912
                                           -0.1580
   318. (0.00028) RY*( 8) C  11           s(  0.39%)p64.00( 25.26%)d99.99( 70.67%)
                                                  f 9.31(  3.67%)
                                            0.0000  0.0046 -0.0108  0.0535  0.0308
                                           -0.0006 -0.3291 -0.2972  0.0039 -0.0019
                                           -0.0080  0.0108 -0.1324  0.1958 -0.1554
                                           -0.3355  0.3499  0.4620 -0.0715  0.2369
                                            0.3324  0.0392 -0.1481 -0.1971 -0.0555
                                            0.1373  0.0261  0.0682  0.0124  0.0939
                                            0.0225
   319. (0.00024) RY*( 9) C  11           s(  0.59%)p10.12(  6.01%)d99.99( 86.19%)
                                                  f12.13(  7.21%)
                                            0.0000 -0.0017  0.0585  0.0501  0.0007
                                            0.0034  0.0933  0.0593 -0.0052  0.1620
                                            0.0217  0.0121 -0.0321 -0.1414  0.0026
                                           -0.2154 -0.0618 -0.4949  0.0225  0.2163
                                            0.2918  0.5720 -0.0077 -0.3272 -0.0892
                                           -0.0958  0.0481  0.1599 -0.1149  0.1081
                                            0.0463
   320. (0.00017) RY*(10) C  11           s(  0.51%)p11.81(  6.00%)d99.99( 84.91%)
                                                  f16.91(  8.59%)
                                           -0.0000  0.0054  0.0537 -0.0052  0.0462
                                            0.0071 -0.0217  0.0114 -0.0171  0.0628
                                           -0.0926  0.0348  0.1207 -0.1753  0.2050
                                            0.0573 -0.4582  0.3185  0.1024  0.3225
                                           -0.0966  0.1193 -0.5939  0.0402 -0.2206
                                           -0.0678 -0.0294 -0.0416  0.0008 -0.1468
                                            0.0919
   321. (0.00015) RY*(11) C  11           s(  8.65%)p 2.89( 25.01%)d 6.76( 58.47%)
                                                  f 0.91(  7.87%)
                                            0.0000 -0.0130  0.2186 -0.1959 -0.0119
                                            0.0113  0.0025  0.2135 -0.0038 -0.0566
                                           -0.1970 -0.0005 -0.0870  0.3935  0.1798
                                           -0.4437 -0.3799  0.1831 -0.1937 -0.2643
                                            0.0064  0.1374  0.2021 -0.1023  0.0287
                                           -0.0820 -0.1828 -0.1796 -0.0588 -0.0427
                                            0.0156
   322. (0.00010) RY*(12) C  11           s( 34.44%)p 0.36( 12.41%)d 1.29( 44.28%)
                                                  f 0.26(  8.87%)
                                           -0.0000 -0.0015  0.5262 -0.2537  0.0559
                                           -0.0086 -0.0269  0.1657 -0.0072 -0.0095
                                           -0.2434  0.0161 -0.1296 -0.1391  0.0453
                                            0.4618  0.0955  0.1092  0.0881 -0.0776
                                            0.3616 -0.0255  0.0905 -0.2305 -0.1005
                                            0.1449  0.0416  0.0423  0.1783 -0.1373
                                           -0.0586
   323. (0.00007) RY*(13) C  11           s( 24.96%)p 1.00( 25.01%)d 1.60( 39.88%)
                                                  f 0.41( 10.15%)
   324. (0.00004) RY*(14) C  11           s(  4.97%)p12.54( 62.32%)d 3.43( 17.04%)
                                                  f 3.15( 15.67%)
   325. (0.00005) RY*(15) C  11           s( 13.57%)p 1.39( 18.88%)d 4.08( 55.41%)
                                                  f 0.90( 12.14%)
   326. (0.00003) RY*(16) C  11           s(  3.25%)p10.35( 33.62%)d15.31( 49.73%)
                                                  f 4.13( 13.40%)
   327. (0.00002) RY*(17) C  11           s(  0.68%)p96.41( 65.92%)d27.27( 18.64%)
                                                  f21.58( 14.76%)
   328. (0.00001) RY*(18) C  11           s(  8.02%)p 0.93(  7.43%)d 8.07( 64.69%)
                                                  f 2.48( 19.86%)
   329. (0.00001) RY*(19) C  11           s(  4.67%)p 0.30(  1.39%)d 1.49(  6.96%)
                                                  f18.64( 86.98%)
   330. (0.00000) RY*(20) C  11           s(  0.42%)p 3.37(  1.43%)d49.75( 21.08%)
                                                  f99.99( 77.07%)
   331. (0.00000) RY*(21) C  11           s(  2.18%)p 0.45(  0.97%)d 7.94( 17.35%)
                                                  f36.40( 79.50%)
   332. (0.00000) RY*(22) C  11           s(  1.91%)p 0.77(  1.47%)d16.96( 32.45%)
                                                  f33.53( 64.17%)
   333. (0.00000) RY*(23) C  11           s(  0.42%)p 6.42(  2.69%)d20.87(  8.74%)
                                                  f99.99( 88.15%)
   334. (0.00001) RY*(24) C  11           s(  3.13%)p 1.01(  3.16%)d 2.60(  8.12%)
                                                  f27.36( 85.59%)
   335. (0.00000) RY*(25) C  11           s( 94.83%)p 0.01(  0.87%)d 0.03(  2.52%)
                                                  f 0.02(  1.78%)
   336. (0.00001) RY*(26) C  11           s(  2.22%)p 6.59( 14.61%)d 4.08(  9.05%)
                                                  f33.46( 74.13%)
   337. (0.00541) RY*( 1) C  12           s(  1.76%)p51.07( 89.95%)d 4.68(  8.25%)
                                                  f 0.02(  0.04%)
                                           -0.0000  0.0052  0.1324 -0.0029 -0.0074
                                            0.0000  0.0063 -0.0018 -0.0000  0.0099
                                           -0.0178  0.0288 -0.9475  0.0225  0.0031
                                            0.0239  0.0016 -0.0043  0.0149 -0.0400
                                            0.0050 -0.1183 -0.0337  0.2548 -0.0155
                                            0.0008  0.0103 -0.0038  0.0010 -0.0018
                                           -0.0066
   338. (0.00270) RY*( 2) C  12           s(  0.05%)p99.99( 95.77%)d82.97(  4.04%)
                                                  f 2.88(  0.14%)
                                           -0.0000  0.0002  0.0217  0.0041 -0.0003
                                           -0.0308 -0.9728  0.0359  0.0048  0.0954
                                            0.0051  0.0011 -0.0018  0.0039 -0.0495
                                           -0.0191  0.0446 -0.1876  0.0065  0.0123
                                           -0.0116 -0.0062  0.0065  0.0014  0.0001
                                            0.0071  0.0000 -0.0008 -0.0091  0.0344
                                           -0.0094
   339. (0.00136) RY*( 3) C  12           s(  3.38%)p26.41( 89.37%)d 2.10(  7.09%)
                                                  f 0.05(  0.16%)
                                            0.0000 -0.0012  0.1835 -0.0052 -0.0110
                                           -0.0005  0.0980 -0.0010  0.0021  0.9380
                                            0.0423 -0.0032  0.0244  0.0429 -0.0628
                                           -0.0219 -0.0339  0.0042 -0.1422 -0.0258
                                           -0.2025  0.0426 -0.0364 -0.0184 -0.0054
                                           -0.0027  0.0033  0.0249 -0.0166 -0.0152
                                           -0.0198
   340. (0.00078) RY*( 4) C  12           s( 71.04%)p 0.13(  9.00%)d 0.28( 19.73%)
                                                  f 0.00(  0.23%)
                                           -0.0000  0.0080  0.7319 -0.4179  0.0012
                                           -0.0014  0.0024 -0.0024  0.0006 -0.1894
                                            0.0880  0.0168  0.1932 -0.0934 -0.2081
                                           -0.0065 -0.0288  0.0148 -0.0772  0.0260
                                           -0.0813 -0.1531 -0.2111  0.2676 -0.0086
                                           -0.0024  0.0031 -0.0295 -0.0192 -0.0127
                                            0.0279
   341. (0.00065) RY*( 5) C  12           s(  5.01%)p 0.28(  1.38%)d18.29( 91.66%)
                                                  f 0.39(  1.95%)
                                            0.0000 -0.0015  0.1744 -0.1404 -0.0025
                                            0.0066 -0.0432  0.0311 -0.0129  0.0803
                                            0.0348  0.0005  0.0497 -0.0250  0.8980
                                            0.2290  0.0352  0.0284 -0.0298  0.0060
                                            0.2236  0.0014 -0.0374  0.0575  0.0033
                                            0.0152  0.0063  0.0333  0.1098  0.0777
                                           -0.0025
   342. (0.00039) RY*( 6) C  12           s( 37.14%)p 0.20(  7.48%)d 1.46( 54.05%)
                                                  f 0.04(  1.33%)
                                           -0.0000  0.0161  0.4191  0.4408 -0.0336
                                            0.0003 -0.0053 -0.0106 -0.0011 -0.2039
                                            0.0889  0.0285 -0.0399  0.1508  0.1805
                                           -0.0242  0.0295 -0.0268  0.0271 -0.0609
                                           -0.5612  0.2913  0.2486 -0.1993 -0.0624
                                           -0.0063 -0.0822 -0.0001  0.0079 -0.0273
                                           -0.0427
   343. (0.00026) RY*( 7) C  12           s(  4.18%)p 0.97(  4.04%)d20.17( 84.27%)
                                                  f 1.80(  7.51%)
                                            0.0000 -0.0113  0.1043  0.1692 -0.0463
                                            0.0036 -0.0541  0.0202  0.0119 -0.0634
                                           -0.1710 -0.0110 -0.0594 -0.0043 -0.0605
                                            0.0174 -0.1876  0.2340 -0.6706  0.4798
                                            0.2117  0.0778  0.0757 -0.1103 -0.0458
                                           -0.0236 -0.1402  0.1770 -0.0359  0.0702
                                            0.1236
   344. (0.00023) RY*( 8) C  12           s( 11.92%)p 0.12(  1.40%)d 6.76( 80.56%)
                                                  f 0.51(  6.12%)
                                            0.0000 -0.0199  0.2532 -0.2196 -0.0807
                                           -0.0050  0.0464 -0.0025 -0.0105  0.0685
                                            0.0274  0.0043 -0.0662 -0.0426 -0.1093
                                           -0.0982  0.1517 -0.1086  0.1731 -0.0595
                                            0.3865  0.0279  0.6949 -0.2874  0.0623
                                            0.0201  0.0594  0.1738 -0.0468  0.0166
                                            0.1441
   345. (0.00020) RY*( 9) C  12           s(  0.93%)p 6.44(  5.97%)d99.36( 92.09%)
                                                  f 1.09(  1.01%)
                                            0.0000 -0.0011  0.0102  0.0957  0.0024
                                           -0.0012  0.1671 -0.1749  0.0053 -0.0219
                                           -0.0150 -0.0040  0.0107  0.0188  0.0062
                                            0.0476  0.2306 -0.8762 -0.1991  0.1971
                                            0.0622  0.0003 -0.1195  0.0341 -0.0337
                                           -0.0041 -0.0354  0.0376  0.0338 -0.0643
                                            0.0314
   346. (0.00014) RY*(10) C  12           s( 38.53%)p 0.16(  6.34%)d 1.17( 44.98%)
                                                  f 0.26( 10.15%)
                                            0.0000 -0.0098  0.2156  0.5783 -0.0657
                                           -0.0107 -0.0065  0.0126 -0.0003  0.0488
                                            0.2141 -0.0011  0.0933  0.0784 -0.0891
                                           -0.0636  0.2754  0.1540  0.1298 -0.1529
                                            0.4536 -0.0937 -0.2606  0.1252 -0.1885
                                            0.0586  0.0733  0.2172 -0.0632 -0.0658
                                            0.0407
   347. (0.00011) RY*(11) C  12           s(  3.57%)p 0.92(  3.29%)d22.76( 81.30%)
                                                  f 3.32( 11.84%)
                                            0.0000 -0.0046  0.0934  0.1578 -0.0456
                                            0.0311  0.0315  0.1546 -0.0067  0.0106
                                            0.0775  0.0009  0.0216  0.0195 -0.0793
                                            0.2139 -0.7780 -0.2687  0.2166 -0.0717
                                            0.1694  0.0498 -0.0136  0.0071 -0.0610
                                           -0.1593  0.0687  0.1084  0.0118  0.2606
                                           -0.0694
   348. (0.00005) RY*(12) C  12           s(  9.80%)p 2.57( 25.18%)d 5.40( 52.91%)
                                                  f 1.23( 12.10%)
   349. (0.00003) RY*(13) C  12           s(  0.05%)p99.99( 22.72%)d99.99( 32.26%)
                                                  f99.99( 44.97%)
   350. (0.00002) RY*(14) C  12           s(  5.17%)p 6.67( 34.47%)d 6.04( 31.20%)
                                                  f 5.64( 29.16%)
   351. (0.00002) RY*(15) C  12           s(  0.04%)p99.99( 23.89%)d99.99( 66.09%)
                                                  f99.99(  9.98%)
   352. (0.00002) RY*(16) C  12           s(  9.97%)p 0.21(  2.09%)d 1.04( 10.34%)
                                                  f 7.78( 77.60%)
   353. (0.00001) RY*(17) C  12           s(  2.12%)p42.55( 90.39%)d 2.97(  6.31%)
                                                  f 0.55(  1.18%)
   354. (0.00000) RY*(18) C  12           s(  0.62%)p 6.62(  4.12%)d99.99( 93.79%)
                                                  f 2.35(  1.46%)
   355. (0.00000) RY*(19) C  12           s(  0.51%)p 7.72(  3.94%)d99.99( 93.22%)
                                                  f 4.56(  2.33%)
   356. (0.00000) RY*(20) C  12           s(  3.17%)p 0.41(  1.30%)d 3.14(  9.95%)
                                                  f26.98( 85.57%)
   357. (0.00001) RY*(21) C  12           s(  0.01%)p99.99( 10.89%)d99.99(  3.45%)
                                                  f99.99( 85.65%)
   358. (0.00000) RY*(22) C  12           s(  0.23%)p20.45(  4.75%)d26.02(  6.05%)
                                                  f99.99( 88.97%)
   359. (0.00000) RY*(23) C  12           s( 89.14%)p 0.01(  0.62%)d 0.03(  3.02%)
                                                  f 0.08(  7.22%)
   360. (0.00000) RY*(24) C  12           s(  0.07%)p 4.65(  0.35%)d99.99(  8.28%)
                                                  f99.99( 91.30%)
   361. (0.00001) RY*(25) C  12           s(  0.20%)p99.99( 38.65%)d32.86(  6.60%)
                                                  f99.99( 54.54%)
   362. (0.00000) RY*(26) C  12           s(  1.39%)p16.56( 23.09%)d 5.81(  8.10%)
                                                  f48.35( 67.42%)
   363. (0.00058) RY*( 1) H  13           s( 99.47%)p 0.01(  0.53%)
                                           -0.0017  0.9973  0.0040 -0.0090 -0.0691
                                           -0.0215
   364. (0.00019) RY*( 2) H  13           s( 11.05%)p 8.05( 88.95%)
                                           -0.0002 -0.0666  0.3257 -0.0837 -0.9390
                                            0.0255
   365. (0.00011) RY*( 3) H  13           s( 86.19%)p 0.16( 13.81%)
                                           -0.0050  0.0226  0.9281 -0.0121  0.3262
                                            0.1775
   366. (0.00009) RY*( 4) H  13           s(  0.15%)p99.99( 99.85%)
   367. (0.00001) RY*( 5) H  13           s(  3.20%)p30.23( 96.80%)
   368. (0.00636) RY*( 1) C  14           s(  2.52%)p32.65( 82.43%)d 5.91( 14.93%)
                                                  f 0.05(  0.12%)
                                            0.0000  0.0105  0.1508  0.0489 -0.0010
                                           -0.0083  0.6579  0.0121 -0.0003  0.0142
                                           -0.0120 -0.0063 -0.6250  0.0184  0.0275
                                            0.0065  0.0408 -0.1171 -0.0257  0.0057
                                           -0.2045  0.0842  0.2434 -0.1558  0.0116
                                           -0.0066 -0.0005  0.0307 -0.0045 -0.0036
                                            0.0008
   369. (0.00500) RY*( 2) C  14           s(  1.30%)p63.79( 82.97%)d12.06( 15.68%)
                                                  f 0.03(  0.04%)
                                            0.0000  0.0103 -0.0022  0.1135 -0.0042
                                            0.0130 -0.6970  0.0478  0.0051  0.1430
                                            0.0195 -0.0046 -0.5633 -0.0570  0.0137
                                           -0.0152 -0.1112  0.1693 -0.0377 -0.0003
                                           -0.1911  0.0903  0.2234 -0.1394  0.0072
                                            0.0024 -0.0020  0.0037 -0.0127 -0.0047
                                            0.0126
   370. (0.00173) RY*( 3) C  14           s(  4.48%)p20.50( 91.82%)d 0.81(  3.65%)
                                                  f 0.01(  0.05%)
                                           -0.0000  0.0004  0.1659  0.1311  0.0083
                                            0.0031 -0.0989  0.0698 -0.0054 -0.9203
                                           -0.2048  0.0009 -0.0385 -0.1147  0.0275
                                            0.0266  0.0109  0.0188  0.1462  0.0738
                                           -0.0785 -0.0086  0.0369 -0.0126 -0.0088
                                            0.0045 -0.0098 -0.0160 -0.0085  0.0035
                                            0.0005
   371. (0.00151) RY*( 4) C  14           s( 26.62%)p 1.08( 28.69%)d 1.64( 43.73%)
                                                  f 0.04(  0.96%)
                                           -0.0000  0.0024  0.5139  0.0439 -0.0122
                                           -0.0059  0.0571  0.2670 -0.0007  0.1593
                                            0.0250  0.0090  0.3260 -0.2828 -0.0128
                                           -0.0174 -0.5542  0.0221  0.0014  0.0479
                                           -0.3213  0.0041  0.1343 -0.0752 -0.0363
                                            0.0123  0.0087  0.0690 -0.0134  0.0554
                                           -0.0042
   372. (0.00121) RY*( 5) C  14           s( 32.32%)p 0.51( 16.55%)d 1.56( 50.43%)
                                                  f 0.02(  0.69%)
                                            0.0000  0.0027 -0.3831  0.4199 -0.0111
                                            0.0022  0.0229  0.1005  0.0049 -0.0116
                                            0.2013 -0.0061  0.3258 -0.0900 -0.0381
                                           -0.0852  0.3262 -0.1079 -0.0267 -0.1248
                                           -0.4697  0.0709  0.3463 -0.1252  0.0490
                                            0.0120 -0.0086 -0.0599 -0.0105  0.0222
                                            0.0115
   373. (0.00079) RY*( 6) C  14           s( 19.88%)p 0.94( 18.66%)d 3.04( 60.36%)
                                                  f 0.05(  1.09%)
                                           -0.0000 -0.0044  0.4388 -0.0792  0.0003
                                            0.0058 -0.1004  0.3054 -0.0046  0.1728
                                           -0.0901  0.0048  0.0260 -0.2110 -0.1425
                                           -0.1522  0.6762 -0.0457  0.0875  0.2781
                                            0.1108  0.0520  0.0240 -0.0193 -0.0530
                                            0.0079  0.0526 -0.0196  0.0268 -0.0639
                                           -0.0073
   374. (0.00067) RY*( 7) C  14           s(  4.17%)p 9.64( 40.19%)d13.23( 55.17%)
                                                  f 0.11(  0.47%)
                                            0.0000  0.0026  0.0890  0.1833  0.0139
                                            0.0022  0.0239  0.3402  0.0040 -0.1199
                                            0.4966  0.0027 -0.1439  0.0616 -0.1793
                                           -0.4929 -0.0875 -0.0028  0.0538 -0.3935
                                            0.2808 -0.0705 -0.1299  0.1026 -0.0069
                                           -0.0277 -0.0390  0.0061 -0.0060  0.0073
                                            0.0473
   375. (0.00045) RY*( 8) C  14           s( 16.91%)p 3.56( 60.21%)d 1.22( 20.63%)
                                                  f 0.13(  2.25%)
                                           -0.0000  0.0002  0.3306  0.2440  0.0176
                                           -0.0019 -0.0492 -0.7473 -0.0032  0.0319
                                            0.1965  0.0036  0.0374  0.0099  0.1432
                                           -0.3537  0.0675 -0.0273  0.1636  0.1139
                                           -0.0799 -0.0888 -0.0142  0.0345 -0.0198
                                            0.1144  0.0235  0.0658  0.0250  0.0571
                                           -0.0152
   376. (0.00039) RY*( 9) C  14           s( 11.18%)p 0.92( 10.26%)d 6.91( 77.27%)
                                                  f 0.12(  1.29%)
                                           -0.0000  0.0012  0.2619  0.2078 -0.0012
                                            0.0006 -0.0302 -0.0579  0.0064  0.0086
                                            0.1059  0.0083 -0.0356 -0.2927  0.3401
                                            0.4430  0.2161 -0.0095 -0.3601 -0.4776
                                            0.0389 -0.0449 -0.2265  0.0365 -0.0526
                                            0.0387 -0.0836 -0.0030  0.0266 -0.0281
                                            0.0140
   377. (0.00031) RY*(10) C  14           s( 48.66%)p 0.13(  6.19%)d 0.91( 44.13%)
                                                  f 0.02(  1.01%)
                                           -0.0000  0.0029 -0.0098  0.6975  0.0011
                                            0.0002  0.0462  0.1452 -0.0008  0.0906
                                            0.0177  0.0049 -0.0833  0.1523 -0.1168
                                            0.2351 -0.1044 -0.0185 -0.0733  0.4842
                                            0.1053 -0.0573 -0.2881  0.1548  0.0518
                                           -0.0094  0.0662 -0.0535  0.0055 -0.0005
                                           -0.0093
   378. (0.00024) RY*(11) C  14           s(  8.42%)p 6.79( 57.16%)d 3.66( 30.79%)
                                                  f 0.43(  3.63%)
                                           -0.0000 -0.0057  0.2788  0.0805 -0.0036
                                           -0.0018 -0.0834  0.1702 -0.0006  0.0138
                                           -0.1066  0.0001  0.1472  0.7088  0.4328
                                           -0.0020  0.0389 -0.0737 -0.0337 -0.0991
                                            0.0894  0.0865  0.2950 -0.0129  0.1365
                                           -0.0409  0.0075 -0.0787  0.0921 -0.0203
                                            0.0285
   379. (0.00018) RY*(12) C  14           s(  5.60%)p 2.54( 14.23%)d13.46( 75.38%)
                                                  f 0.86(  4.79%)
                                           -0.0000 -0.0076  0.2329 -0.0411  0.0002
                                           -0.0004 -0.0707 -0.2132  0.0008 -0.0820
                                            0.1892 -0.0018  0.0666  0.2118 -0.6638
                                            0.3865  0.0300 -0.0969 -0.1426 -0.1031
                                            0.1329  0.0141  0.3230 -0.0181  0.0585
                                            0.0622 -0.0200  0.0415 -0.1565  0.1138
                                            0.0323
   380. (0.00015) RY*(13) C  14           s(  1.72%)p12.94( 22.25%)d42.49( 73.06%)
                                                  f 1.72(  2.97%)
                                            0.0000  0.0161  0.1253 -0.0210 -0.0279
                                            0.0029 -0.0285  0.0166  0.0051  0.0523
                                           -0.3261  0.0017 -0.0477  0.3317 -0.3040
                                           -0.1173  0.1059  0.0621 -0.0351 -0.2611
                                           -0.5559 -0.1797 -0.4187  0.1526 -0.0026
                                            0.0247 -0.1152 -0.0126 -0.0390 -0.0581
                                           -0.1035
   381. (0.00009) RY*(14) C  14           s(  9.81%)p 2.22( 21.77%)d 6.80( 66.72%)
                                                  f 0.17(  1.70%)
   382. (0.00007) RY*(15) C  14           s(  2.04%)p 6.63( 13.50%)d39.99( 81.46%)
                                                  f 1.48(  3.01%)
   383. (0.00004) RY*(16) C  14           s(  0.56%)p19.16( 10.79%)d99.99( 85.34%)
                                                  f 5.89(  3.31%)
   384. (0.00004) RY*(17) C  14           s(  2.26%)p 5.38( 12.15%)d30.25( 68.29%)
                                                  f 7.67( 17.30%)
   385. (0.00002) RY*(18) C  14           s(  0.75%)p 2.63(  1.97%)d21.03( 15.74%)
                                                  f99.99( 81.54%)
   386. (0.00001) RY*(19) C  14           s(  0.54%)p 4.36(  2.35%)d99.99( 96.36%)
                                                  f 1.39(  0.75%)
   387. (0.00001) RY*(20) C  14           s(  1.27%)p 1.16(  1.48%)d 1.28(  1.62%)
                                                  f75.31( 95.63%)
   388. (0.00002) RY*(21) C  14           s(  1.00%)p 1.20(  1.20%)d 2.13(  2.13%)
                                                  f95.61( 95.67%)
   389. (0.00000) RY*(22) C  14           s(  0.04%)p 4.61(  0.18%)d99.99(  5.17%)
                                                  f99.99( 94.61%)
   390. (0.00000) RY*(23) C  14           s(  0.90%)p 1.87(  1.67%)d 5.71(  5.12%)
                                                  f99.99( 92.32%)
   391. (0.00000) RY*(24) C  14           s(  0.02%)p14.95(  0.34%)d99.99(  4.68%)
                                                  f99.99( 94.96%)
   392. (0.00000) RY*(25) C  14           s( 97.10%)p 0.00(  0.20%)d 0.01(  0.86%)
                                                  f 0.02(  1.85%)
   393. (0.00000) RY*(26) C  14           s(  0.01%)p 1.00(  0.91%)d 1.21(  1.11%)
                                                  f99.99( 97.97%)
   394. (0.00636) RY*( 1) C  15           s(  2.53%)p32.61( 82.43%)d 5.91( 14.93%)
                                                  f 0.05(  0.12%)
                                            0.0000  0.0105  0.1509  0.0490 -0.0010
                                           -0.0083  0.6579  0.0122 -0.0003  0.0151
                                           -0.0120  0.0063  0.6249 -0.0183  0.0275
                                            0.0066 -0.0408  0.1170  0.0260 -0.0060
                                           -0.2046  0.0842  0.2434 -0.1558 -0.0116
                                           -0.0066 -0.0006 -0.0307  0.0045 -0.0036
                                            0.0007
   395. (0.00500) RY*( 2) C  15           s(  1.30%)p63.82( 82.97%)d12.07( 15.69%)
                                                  f 0.03(  0.04%)
                                            0.0000  0.0103 -0.0022  0.1135 -0.0042
                                            0.0130 -0.6970  0.0479  0.0051  0.1438
                                            0.0197  0.0046  0.5631  0.0570  0.0138
                                           -0.0154  0.1114 -0.1693  0.0380  0.0001
                                           -0.1912  0.0902  0.2233 -0.1393 -0.0072
                                            0.0024 -0.0020 -0.0037  0.0127 -0.0047
                                            0.0126
   396. (0.00174) RY*( 3) C  15           s(  4.46%)p20.58( 91.84%)d 0.82(  3.64%)
                                                  f 0.01(  0.05%)
                                            0.0000  0.0004  0.1653  0.1313  0.0083
                                            0.0031 -0.0989  0.0696 -0.0054 -0.9204
                                           -0.2045 -0.0008  0.0400  0.1149  0.0275
                                            0.0267 -0.0113 -0.0189 -0.1459 -0.0737
                                           -0.0783 -0.0086  0.0370 -0.0123  0.0088
                                            0.0045 -0.0098  0.0161  0.0085  0.0034
                                            0.0005
   397. (0.00151) RY*( 4) C  15           s( 26.63%)p 1.08( 28.68%)d 1.64( 43.73%)
                                                  f 0.04(  0.96%)
                                            0.0000  0.0024  0.5140  0.0440 -0.0122
                                           -0.0058  0.0571  0.2670 -0.0007  0.1581
                                            0.0250 -0.0090 -0.3263  0.2830 -0.0120
                                           -0.0172  0.5543 -0.0220 -0.0016 -0.0480
                                           -0.3212  0.0040  0.1340 -0.0750  0.0363
                                            0.0123  0.0087 -0.0690  0.0136  0.0553
                                           -0.0044
   398. (0.00121) RY*( 5) C  15           s( 32.35%)p 0.51( 16.56%)d 1.56( 50.39%)
                                                  f 0.02(  0.69%)
                                            0.0000  0.0027 -0.3838  0.4197 -0.0111
                                            0.0022  0.0230  0.1008  0.0049 -0.0119
                                            0.2012  0.0061 -0.3258  0.0897 -0.0386
                                           -0.0848 -0.3254  0.1079  0.0271  0.1246
[truncated: 277,411 more chars]
