# Supplementary material for: Hyperpyramidalized alkenes with bond orders near 1.5 as synthetic building blocks
Source: Nat Chem. 2026 Jan 21;18(5):913–22. doi: 10.1038/s41557-025-02055-9 (PMC12859755; doi:10.1038/s41557-025-02055-9)
Supplement: Supplementary file 2 — Output files for reported computations. [file 41557_2025_2055_MOESM2_ESM.zip › Computation data/TS-3/quad-an-adduct-TS3.out]

 Entering Gaussian System, Link 0=/u/local/apps/gaussian/16_sse4/g16
 Initial command:
 /u/local/apps/gaussian/16_sse4/l1.exe "/work/9108134.1.pod_smp.q/Gau-32456.inp" -scrdir="/work/9108134.1.pod_smp.q/"
 Entering Link 1 = /u/local/apps/gaussian/16_sse4/l1.exe PID=     32457.
  
 Copyright (c) 1988,1990,1992,1993,1995,1998,2003,2009,2016,
            Gaussian, Inc.  All Rights Reserved.
  
 This is part of the Gaussian(R) 16 program.  It is based on
 the Gaussian(R) 09 system (copyright 2009, Gaussian, Inc.),
 the Gaussian(R) 03 system (copyright 2003, Gaussian, Inc.),
 the Gaussian(R) 98 system (copyright 1998, Gaussian, Inc.),
 the Gaussian(R) 94 system (copyright 1995, Gaussian, Inc.),
 the Gaussian 92(TM) system (copyright 1992, Gaussian, Inc.),
 the Gaussian 90(TM) system (copyright 1990, Gaussian, Inc.),
 the Gaussian 88(TM) system (copyright 1988, Gaussian, Inc.),
 the Gaussian 86(TM) system (copyright 1986, Carnegie Mellon
 University), and the Gaussian 82(TM) system (copyright 1983,
 Carnegie Mellon University). Gaussian is a federally registered
 trademark of Gaussian, Inc.
  
 This software contains proprietary and confidential information,
 including trade secrets, belonging to Gaussian, Inc.
  
 This software is provided under written license and may be
 used, copied, transmitted, or stored only in accord with that
 written license.
  
 The following legend is applicable only to US Government
 contracts under FAR:
  
                    RESTRICTED RIGHTS LEGEND
  
 Use, reproduction and disclosure by the US Government is
 subject to restrictions as set forth in subparagraphs (a)
 and (c) of the Commercial Computer Software - Restricted
 Rights clause in FAR 52.227-19.
  
 Gaussian, Inc.
 340 Quinnipiac St., Bldg. 40, Wallingford CT 06492
  
  
 ---------------------------------------------------------------
 Warning -- This program may not be used in any manner that
 competes with the business of Gaussian, Inc. or will provide
 assistance to any competitor of Gaussian, Inc.  The licensee
 of this program is prohibited from giving any competitor of
 Gaussian, Inc. access to this program.  By using this program,
 the user acknowledges that Gaussian, Inc. is engaged in the
 business of creating and licensing software in the field of
 computational chemistry and represents and warrants to the
 licensee that it is not a competitor of Gaussian, Inc. and that
 it will not use this program in any manner prohibited above.
 ---------------------------------------------------------------
  

 Cite this work as:
 Gaussian 16, Revision A.03,
 M. J. Frisch, G. W. Trucks, H. B. Schlegel, G. E. Scuseria, 
 M. A. Robb, J. R. Cheeseman, G. Scalmani, V. Barone, 
 G. A. Petersson, H. Nakatsuji, X. Li, M. Caricato, A. V. Marenich, 
 J. Bloino, B. G. Janesko, R. Gomperts, B. Mennucci, H. P. Hratchian, 
 J. V. Ortiz, A. F. Izmaylov, J. L. Sonnenberg, D. Williams-Young, 
 F. Ding, F. Lipparini, F. Egidi, J. Goings, B. Peng, A. Petrone, 
 T. Henderson, D. Ranasinghe, V. G. Zakrzewski, J. Gao, N. Rega, 
 G. Zheng, W. Liang, M. Hada, M. Ehara, K. Toyota, R. Fukuda, 
 J. Hasegawa, M. Ishida, T. Nakajima, Y. Honda, O. Kitao, H. Nakai, 
 T. Vreven, K. Throssell, J. A. Montgomery, Jr., J. E. Peralta, 
 F. Ogliaro, M. J. Bearpark, J. J. Heyd, E. N. Brothers, K. N. Kudin, 
 V. N. Staroverov, T. A. Keith, R. Kobayashi, J. Normand, 
 K. Raghavachari, A. P. Rendell, J. C. Burant, S. S. Iyengar, 
 J. Tomasi, M. Cossi, J. M. Millam, M. Klene, C. Adamo, R. Cammi, 
 J. W. Ochterski, R. L. Martin, K. Morokuma, O. Farkas, 
 J. B. Foresman, and D. J. Fox, Gaussian, Inc., Wallingford CT, 2016.
 
 ******************************************
 Gaussian 16:  ES64L-G16RevA.03 25-Dec-2016
                22-May-2025 
 ******************************************
 %nproc=16
 Will use up to   16 processors via shared memory.
 %mem=32GB
 %chk=quad-an-adduct-TS3.chk
 ----------------------------------------------------------------------
 # opt=(calcfc,ts) freq wb97xd scrf=(smd,solvent=thf) geom=connectivity
  def2tzvp
 ----------------------------------------------------------------------
 1/5=1,10=4,18=20,26=3,38=1,57=2/1,3;
 2/9=110,12=2,17=6,18=5,40=1/2;
 3/5=44,7=101,11=2,25=1,30=1,70=32201,71=2,72=20,74=-58,140=1/1,2,3;
 4//1;
 5/5=2,38=5,53=20/2;
 8/6=4,10=90,11=11/1;
 11/6=1,8=1,9=11,15=111,16=1/1,2,10;
 10/6=1,13=1/2;
 6/7=2,8=2,9=2,10=2,28=1/1;
 7/10=1,18=20,25=1/1,2,3,16;
 1/5=1,10=4,18=20,26=3/3(2);
 2/9=110/2;
 99//99;
 2/9=110/2;
 3/5=44,7=101,11=2,25=1,30=1,70=32205,71=1,72=20,74=-58/1,2,3;
 4/5=5,16=3,69=1/1;
 5/5=2,38=5,53=20/2;
 7//1,2,3,16;
 1/5=1,18=20,26=3/3(-5);
 2/9=110/2;
 6/7=2,8=2,9=2,10=2,19=2,28=1/1;
 99/9=1/99;
 -------------
 Molecule Name
 -------------
 Symbolic Z-matrix:
 Charge =  0 Multiplicity = 1
 C                     0.15695  -1.05006  -1.38258 
 C                    -1.04647  -1.32223  -0.70952 
 C                    -1.04639  -1.32324   0.70895 
 C                    -2.27086  -1.52106   1.39733 
 C                    -3.42894  -1.72229   0.70751 
 C                    -3.42901  -1.72127  -0.70838 
 C                    -2.271    -1.51906  -1.39804 
 C                    -0.1118    1.38232  -0.68772 
 C                     0.97562   2.1636    0.00041 
 H                     2.00077   1.81736   0.00035 
 C                    -0.1116    1.38241   0.68938 
 C                     0.1571   -1.05211   1.38227 
 H                     0.15343  -1.01198   2.4657 
 C                     1.39058  -1.07685   0.70874 
 C                     1.39051  -1.07587  -0.70921 
 C                     2.63048  -1.0287   -1.39771 
 C                     3.80588  -1.00521  -0.70833 
 C                     3.80595  -1.0062    0.70773 
 C                     2.63062  -1.03064   1.39719 
 C                    -1.40096   2.21502   0.74858 
 H                    -2.19402   2.20365   1.4828 
 C                    -0.94264   3.45804   0.00045 
 H                    -1.58824   4.32837   0.00039 
 C                     0.57087   3.62669   0.00022 
 C                    -1.40115   2.21478  -0.74714 
 H                    -2.19435   2.2031   -1.4812 
 H                    -2.26795  -1.50985   2.48123 
 H                    -4.35865  -1.88102   1.24 
 H                    -4.35878  -1.87923  -1.241 
 H                    -2.26822  -1.50629  -2.48193 
 H                     2.62517  -1.01539  -2.48152 
 H                     4.74832  -0.98026  -1.24141 
 H                     4.74844  -0.98199   1.24075 
 H                     2.62541  -1.01885   2.48102 
 H                     0.92669   4.15641   0.88706 
 H                     0.92644   4.15611  -0.88691 
 H                     0.15318  -1.00847  -2.46595 
 
 Add virtual bond connecting atoms C8         and C1         Dist= 4.81D+00.
 Add virtual bond connecting atoms C11        and C12        Dist= 4.81D+00.

 GradGradGradGradGradGradGradGradGradGradGradGradGradGradGradGradGradGrad
 Berny optimization.
 Initialization pass.
                           ----------------------------
                           !    Initial Parameters    !
                           ! (Angstroms and Degrees)  !
 --------------------------                            --------------------------
 ! Name  Definition              Value          Derivative Info.                !
 --------------------------------------------------------------------------------
 ! R1    R(1,2)                  1.4055         calculate D2E/DX2 analytically  !
 ! R2    R(1,8)                  2.5439         calculate D2E/DX2 analytically  !
 ! R3    R(1,15)                 1.4056         calculate D2E/DX2 analytically  !
 ! R4    R(1,37)                 1.0842         calculate D2E/DX2 analytically  !
 ! R5    R(2,3)                  1.4185         calculate D2E/DX2 analytically  !
 ! R6    R(2,7)                  1.4186         calculate D2E/DX2 analytically  !
 ! R7    R(3,4)                  1.4186         calculate D2E/DX2 analytically  !
 ! R8    R(3,12)                 1.4054         calculate D2E/DX2 analytically  !
 ! R9    R(4,5)                  1.3629         calculate D2E/DX2 analytically  !
 ! R10   R(4,27)                 1.084          calculate D2E/DX2 analytically  !
 ! R11   R(5,6)                  1.4159         calculate D2E/DX2 analytically  !
 ! R12   R(5,28)                 1.0831         calculate D2E/DX2 analytically  !
 ! R13   R(6,7)                  1.3629         calculate D2E/DX2 analytically  !
 ! R14   R(6,29)                 1.0831         calculate D2E/DX2 analytically  !
 ! R15   R(7,30)                 1.084          calculate D2E/DX2 analytically  !
 ! R16   R(8,9)                  1.5055         calculate D2E/DX2 analytically  !
 ! R17   R(8,11)                 1.3771         calculate D2E/DX2 analytically  !
 ! R18   R(8,25)                 1.5359         calculate D2E/DX2 analytically  !
 ! R19   R(9,10)                 1.082          calculate D2E/DX2 analytically  !
 ! R20   R(9,11)                 1.5057         calculate D2E/DX2 analytically  !
 ! R21   R(9,24)                 1.518          calculate D2E/DX2 analytically  !
 ! R22   R(11,12)                2.5454         calculate D2E/DX2 analytically  !
 ! R23   R(11,20)                1.536          calculate D2E/DX2 analytically  !
 ! R24   R(12,13)                1.0842         calculate D2E/DX2 analytically  !
 ! R25   R(12,14)                1.4056         calculate D2E/DX2 analytically  !
 ! R26   R(14,15)                1.418          calculate D2E/DX2 analytically  !
 ! R27   R(14,19)                1.4191         calculate D2E/DX2 analytically  !
 ! R28   R(15,16)                1.4191         calculate D2E/DX2 analytically  !
 ! R29   R(16,17)                1.3629         calculate D2E/DX2 analytically  !
 ! R30   R(16,31)                1.0839         calculate D2E/DX2 analytically  !
 ! R31   R(17,18)                1.4161         calculate D2E/DX2 analytically  !
 ! R32   R(17,32)                1.083          calculate D2E/DX2 analytically  !
 ! R33   R(18,19)                1.3629         calculate D2E/DX2 analytically  !
 ! R34   R(18,33)                1.083          calculate D2E/DX2 analytically  !
 ! R35   R(19,34)                1.0839         calculate D2E/DX2 analytically  !
 ! R36   R(20,21)                1.0808         calculate D2E/DX2 analytically  !
 ! R37   R(20,22)                1.5215         calculate D2E/DX2 analytically  !
 ! R38   R(20,25)                1.4957         calculate D2E/DX2 analytically  !
 ! R39   R(22,23)                1.0836         calculate D2E/DX2 analytically  !
 ! R40   R(22,24)                1.5229         calculate D2E/DX2 analytically  !
 ! R41   R(22,25)                1.5214         calculate D2E/DX2 analytically  !
 ! R42   R(24,35)                1.0926         calculate D2E/DX2 analytically  !
 ! R43   R(24,36)                1.0926         calculate D2E/DX2 analytically  !
 ! R44   R(25,26)                1.0808         calculate D2E/DX2 analytically  !
 ! A1    A(2,1,8)               87.9311         calculate D2E/DX2 analytically  !
 ! A2    A(2,1,15)             121.229          calculate D2E/DX2 analytically  !
 ! A3    A(2,1,37)             118.8809         calculate D2E/DX2 analytically  !
 ! A4    A(8,1,15)              88.8207         calculate D2E/DX2 analytically  !
 ! A5    A(8,1,37)             103.6445         calculate D2E/DX2 analytically  !
 ! A6    A(15,1,37)            118.846          calculate D2E/DX2 analytically  !
 ! A7    A(1,2,3)              118.6192         calculate D2E/DX2 analytically  !
 ! A8    A(1,2,7)              122.2464         calculate D2E/DX2 analytically  !
 ! A9    A(3,2,7)              119.0335         calculate D2E/DX2 analytically  !
 ! A10   A(2,3,4)              119.0333         calculate D2E/DX2 analytically  !
 ! A11   A(2,3,12)             118.6198         calculate D2E/DX2 analytically  !
 ! A12   A(4,3,12)             122.2463         calculate D2E/DX2 analytically  !
 ! A13   A(3,4,5)              120.5595         calculate D2E/DX2 analytically  !
 ! A14   A(3,4,27)             118.7824         calculate D2E/DX2 analytically  !
 ! A15   A(5,4,27)             120.658          calculate D2E/DX2 analytically  !
 ! A16   A(4,5,6)              120.4029         calculate D2E/DX2 analytically  !
 ! A17   A(4,5,28)             120.1446         calculate D2E/DX2 analytically  !
 ! A18   A(6,5,28)             119.4522         calculate D2E/DX2 analytically  !
 ! A19   A(5,6,7)              120.4034         calculate D2E/DX2 analytically  !
 ! A20   A(5,6,29)             119.4519         calculate D2E/DX2 analytically  !
 ! A21   A(7,6,29)             120.1444         calculate D2E/DX2 analytically  !
 ! A22   A(2,7,6)              120.5593         calculate D2E/DX2 analytically  !
 ! A23   A(2,7,30)             118.7827         calculate D2E/DX2 analytically  !
 ! A24   A(6,7,30)             120.658          calculate D2E/DX2 analytically  !
 ! A25   A(1,8,9)              123.0081         calculate D2E/DX2 analytically  !
 ! A26   A(1,8,11)             105.8544         calculate D2E/DX2 analytically  !
 ! A27   A(1,8,25)             126.61           calculate D2E/DX2 analytically  !
 ! A28   A(9,8,25)             110.0456         calculate D2E/DX2 analytically  !
 ! A29   A(11,8,25)             92.222          calculate D2E/DX2 analytically  !
 ! A30   A(8,9,10)             121.2152         calculate D2E/DX2 analytically  !
 ! A31   A(8,9,24)             107.911          calculate D2E/DX2 analytically  !
 ! A32   A(10,9,11)            121.2066         calculate D2E/DX2 analytically  !
 ! A33   A(10,9,24)            124.1256         calculate D2E/DX2 analytically  !
 ! A34   A(11,9,24)            107.9141         calculate D2E/DX2 analytically  !
 ! A35   A(8,11,12)            105.7932         calculate D2E/DX2 analytically  !
 ! A36   A(8,11,20)             92.2039         calculate D2E/DX2 analytically  !
 ! A37   A(9,11,12)            122.9955         calculate D2E/DX2 analytically  !
 ! A38   A(9,11,20)            110.0318         calculate D2E/DX2 analytically  !
 ! A39   A(12,11,20)           126.6252         calculate D2E/DX2 analytically  !
 ! A40   A(3,12,11)             87.9198         calculate D2E/DX2 analytically  !
 ! A41   A(3,12,13)            118.8814         calculate D2E/DX2 analytically  !
 ! A42   A(3,12,14)            121.2307         calculate D2E/DX2 analytically  !
 ! A43   A(11,12,13)           103.6659         calculate D2E/DX2 analytically  !
 ! A44   A(11,12,14)            88.7985         calculate D2E/DX2 analytically  !
 ! A45   A(13,12,14)           118.8465         calculate D2E/DX2 analytically  !
 ! A46   A(12,14,15)           118.6281         calculate D2E/DX2 analytically  !
 ! A47   A(12,14,19)           122.2618         calculate D2E/DX2 analytically  !
 ! A48   A(15,14,19)           119.0225         calculate D2E/DX2 analytically  !
 ! A49   A(1,15,14)            118.6272         calculate D2E/DX2 analytically  !
 ! A50   A(1,15,16)            122.2619         calculate D2E/DX2 analytically  !
 ! A51   A(14,15,16)           119.0228         calculate D2E/DX2 analytically  !
 ! A52   A(15,16,17)           120.5808         calculate D2E/DX2 analytically  !
 ! A53   A(15,16,31)           118.768          calculate D2E/DX2 analytically  !
 ! A54   A(17,16,31)           120.6508         calculate D2E/DX2 analytically  !
 ! A55   A(16,17,18)           120.3891         calculate D2E/DX2 analytically  !
 ! A56   A(16,17,32)           120.1262         calculate D2E/DX2 analytically  !
 ! A57   A(18,17,32)           119.484          calculate D2E/DX2 analytically  !
 ! A58   A(17,18,19)           120.3889         calculate D2E/DX2 analytically  !
 ! A59   A(17,18,33)           119.4839         calculate D2E/DX2 analytically  !
 ! A60   A(19,18,33)           120.1264         calculate D2E/DX2 analytically  !
 ! A61   A(14,19,18)           120.581          calculate D2E/DX2 analytically  !
 ! A62   A(14,19,34)           118.7677         calculate D2E/DX2 analytically  !
 ! A63   A(18,19,34)           120.651          calculate D2E/DX2 analytically  !
 ! A64   A(11,20,21)           129.5263         calculate D2E/DX2 analytically  !
 ! A65   A(11,20,22)            99.8486         calculate D2E/DX2 analytically  !
 ! A66   A(11,20,25)            87.7923         calculate D2E/DX2 analytically  !
 ! A67   A(21,20,22)           124.3096         calculate D2E/DX2 analytically  !
 ! A68   A(21,20,25)           132.7836         calculate D2E/DX2 analytically  !
 ! A69   A(20,22,23)           118.472          calculate D2E/DX2 analytically  !
 ! A70   A(20,22,24)           112.9505         calculate D2E/DX2 analytically  !
 ! A71   A(23,22,24)           120.2094         calculate D2E/DX2 analytically  !
 ! A72   A(23,22,25)           118.472          calculate D2E/DX2 analytically  !
 ! A73   A(24,22,25)           112.9501         calculate D2E/DX2 analytically  !
 ! A74   A(9,24,22)             99.1053         calculate D2E/DX2 analytically  !
 ! A75   A(9,24,35)            112.3561         calculate D2E/DX2 analytically  !
 ! A76   A(9,24,36)            112.356          calculate D2E/DX2 analytically  !
 ! A77   A(22,24,35)           112.1627         calculate D2E/DX2 analytically  !
 ! A78   A(22,24,36)           112.1619         calculate D2E/DX2 analytically  !
 ! A79   A(35,24,36)           108.5506         calculate D2E/DX2 analytically  !
 ! A80   A(8,25,20)             87.7818         calculate D2E/DX2 analytically  !
 ! A81   A(8,25,22)             99.8405         calculate D2E/DX2 analytically  !
 ! A82   A(8,25,26)            129.5316         calculate D2E/DX2 analytically  !
 ! A83   A(20,25,26)           132.7868         calculate D2E/DX2 analytically  !
 ! A84   A(22,25,26)           124.3141         calculate D2E/DX2 analytically  !
 ! D1    D(8,1,2,3)            -73.0895         calculate D2E/DX2 analytically  !
 ! D2    D(8,1,2,7)            103.2213         calculate D2E/DX2 analytically  !
 ! D3    D(15,1,2,3)            14.2747         calculate D2E/DX2 analytically  !
 ! D4    D(15,1,2,7)          -169.4144         calculate D2E/DX2 analytically  !
 ! D5    D(37,1,2,3)          -177.5466         calculate D2E/DX2 analytically  !
 ! D6    D(37,1,2,7)            -1.2357         calculate D2E/DX2 analytically  !
 ! D7    D(2,1,8,9)            128.3303         calculate D2E/DX2 analytically  !
 ! D8    D(2,1,8,11)            60.8068         calculate D2E/DX2 analytically  !
 ! D9    D(2,1,8,25)           -44.3347         calculate D2E/DX2 analytically  !
 ! D10   D(15,1,8,9)             7.0214         calculate D2E/DX2 analytically  !
 ! D11   D(15,1,8,11)          -60.5021         calculate D2E/DX2 analytically  !
 ! D12   D(15,1,8,25)         -165.6436         calculate D2E/DX2 analytically  !
 ! D13   D(37,1,8,9)          -112.4229         calculate D2E/DX2 analytically  !
 ! D14   D(37,1,8,11)         -179.9464         calculate D2E/DX2 analytically  !
 ! D15   D(37,1,8,25)           74.9121         calculate D2E/DX2 analytically  !
 ! D16   D(2,1,15,14)          -14.2769         calculate D2E/DX2 analytically  !
 ! D17   D(2,1,15,16)          169.1708         calculate D2E/DX2 analytically  !
 ! D18   D(8,1,15,14)           72.5869         calculate D2E/DX2 analytically  !
 ! D19   D(8,1,15,16)         -103.9654         calculate D2E/DX2 analytically  !
 ! D20   D(37,1,15,14)         177.5403         calculate D2E/DX2 analytically  !
 ! D21   D(37,1,15,16)           0.988          calculate D2E/DX2 analytically  !
 ! D22   D(1,2,3,4)            176.4325         calculate D2E/DX2 analytically  !
 ! D23   D(1,2,3,12)            -0.0043         calculate D2E/DX2 analytically  !
 ! D24   D(7,2,3,4)              0.0009         calculate D2E/DX2 analytically  !
 ! D25   D(7,2,3,12)          -176.4359         calculate D2E/DX2 analytically  !
 ! D26   D(1,2,7,6)           -177.0249         calculate D2E/DX2 analytically  !
 ! D27   D(1,2,7,30)             3.0169         calculate D2E/DX2 analytically  !
 ! D28   D(3,2,7,6)             -0.7288         calculate D2E/DX2 analytically  !
 ! D29   D(3,2,7,30)           179.313          calculate D2E/DX2 analytically  !
 ! D30   D(2,3,4,5)              0.7277         calculate D2E/DX2 analytically  !
 ! D31   D(2,3,4,27)          -179.3139         calculate D2E/DX2 analytically  !
 ! D32   D(12,3,4,5)           177.0293         calculate D2E/DX2 analytically  !
 ! D33   D(12,3,4,27)           -3.0123         calculate D2E/DX2 analytically  !
 ! D34   D(2,3,12,11)           73.0663         calculate D2E/DX2 analytically  !
 ! D35   D(2,3,12,13)          177.5415         calculate D2E/DX2 analytically  !
 ! D36   D(2,3,12,14)          -14.2649         calculate D2E/DX2 analytically  !
 ! D37   D(4,3,12,11)         -103.25           calculate D2E/DX2 analytically  !
 ! D38   D(4,3,12,13)            1.2253         calculate D2E/DX2 analytically  !
 ! D39   D(4,3,12,14)          169.4188         calculate D2E/DX2 analytically  !
 ! D40   D(3,4,5,6)             -0.7384         calculate D2E/DX2 analytically  !
 ! D41   D(3,4,5,28)           179.4795         calculate D2E/DX2 analytically  !
 ! D42   D(27,4,5,6)           179.3039         calculate D2E/DX2 analytically  !
 ! D43   D(27,4,5,28)           -0.4781         calculate D2E/DX2 analytically  !
 ! D44   D(4,5,6,7)              0.0006         calculate D2E/DX2 analytically  !
 ! D45   D(4,5,6,29)          -179.7838         calculate D2E/DX2 analytically  !
 ! D46   D(28,5,6,7)           179.7841         calculate D2E/DX2 analytically  !
 ! D47   D(28,5,6,29)           -0.0002         calculate D2E/DX2 analytically  !
 ! D48   D(5,6,7,2)              0.7381         calculate D2E/DX2 analytically  !
 ! D49   D(5,6,7,30)          -179.3046         calculate D2E/DX2 analytically  !
 ! D50   D(29,6,7,2)          -179.4791         calculate D2E/DX2 analytically  !
 ! D51   D(29,6,7,30)            0.4783         calculate D2E/DX2 analytically  !
 ! D52   D(1,8,9,10)            16.2939         calculate D2E/DX2 analytically  !
 ! D53   D(1,8,9,24)           168.5753         calculate D2E/DX2 analytically  !
 ! D54   D(25,8,9,10)         -169.969          calculate D2E/DX2 analytically  !
 ! D55   D(25,8,9,24)          -17.6877         calculate D2E/DX2 analytically  !
 ! D56   D(1,8,11,12)           -0.0117         calculate D2E/DX2 analytically  !
 ! D57   D(1,8,11,20)         -129.1597         calculate D2E/DX2 analytically  !
 ! D58   D(25,8,11,12)         129.1443         calculate D2E/DX2 analytically  !
 ! D59   D(25,8,11,20)          -0.0037         calculate D2E/DX2 analytically  !
 ! D60   D(1,8,25,20)          111.6837         calculate D2E/DX2 analytically  !
 ! D61   D(1,8,25,22)          171.2883         calculate D2E/DX2 analytically  !
 ! D62   D(1,8,25,26)          -36.4637         calculate D2E/DX2 analytically  !
 ! D63   D(9,8,25,20)          -61.7722         calculate D2E/DX2 analytically  !
 ! D64   D(9,8,25,22)           -2.1676         calculate D2E/DX2 analytically  !
 ! D65   D(9,8,25,26)          150.0804         calculate D2E/DX2 analytically  !
 ! D66   D(11,8,25,20)           0.0038         calculate D2E/DX2 analytically  !
 ! D67   D(11,8,25,22)          59.6084         calculate D2E/DX2 analytically  !
 ! D68   D(11,8,25,26)        -148.1436         calculate D2E/DX2 analytically  !
 ! D69   D(10,9,11,12)         -16.3917         calculate D2E/DX2 analytically  !
 ! D70   D(10,9,11,20)         169.9735         calculate D2E/DX2 analytically  !
 ! D71   D(24,9,11,12)        -168.6632         calculate D2E/DX2 analytically  !
 ! D72   D(24,9,11,20)          17.7021         calculate D2E/DX2 analytically  !
 ! D73   D(8,9,24,22)           28.7221         calculate D2E/DX2 analytically  !
 ! D74   D(8,9,24,35)          147.3433         calculate D2E/DX2 analytically  !
 ! D75   D(8,9,24,36)          -89.8981         calculate D2E/DX2 analytically  !
 ! D76   D(10,9,24,22)        -179.9982         calculate D2E/DX2 analytically  !
 ! D77   D(10,9,24,35)         -61.377          calculate D2E/DX2 analytically  !
 ! D78   D(10,9,24,36)          61.3816         calculate D2E/DX2 analytically  !
 ! D79   D(11,9,24,22)         -28.7317         calculate D2E/DX2 analytically  !
 ! D80   D(11,9,24,35)          89.8894         calculate D2E/DX2 analytically  !
 ! D81   D(11,9,24,36)        -147.352          calculate D2E/DX2 analytically  !
 ! D82   D(8,11,12,3)          -60.7857         calculate D2E/DX2 analytically  !
 ! D83   D(8,11,12,13)         179.9679         calculate D2E/DX2 analytically  !
 ! D84   D(8,11,12,14)          60.5267         calculate D2E/DX2 analytically  !
 ! D85   D(9,11,12,3)         -128.2557         calculate D2E/DX2 analytically  !
 ! D86   D(9,11,12,13)         112.4979         calculate D2E/DX2 analytically  !
 ! D87   D(9,11,12,14)          -6.9434         calculate D2E/DX2 analytically  !
 ! D88   D(20,11,12,3)          44.2872         calculate D2E/DX2 analytically  !
 ! D89   D(20,11,12,13)        -74.9593         calculate D2E/DX2 analytically  !
 ! D90   D(20,11,12,14)        165.5995         calculate D2E/DX2 analytically  !
 ! D91   D(8,11,20,21)         148.1547         calculate D2E/DX2 analytically  !
 ! D92   D(8,11,20,22)         -59.601          calculate D2E/DX2 analytically  !
 ! D93   D(8,11,20,25)           0.0038         calculate D2E/DX2 analytically  !
 ! D94   D(9,11,20,21)        -150.0898         calculate D2E/DX2 analytically  !
 ! D95   D(9,11,20,22)           2.1545         calculate D2E/DX2 analytically  !
 ! D96   D(9,11,20,25)          61.7593         calculate D2E/DX2 analytically  !
 ! D97   D(12,11,20,21)         36.5635         calculate D2E/DX2 analytically  !
 ! D98   D(12,11,20,22)       -171.1922         calculate D2E/DX2 analytically  !
 ! D99   D(12,11,20,25)       -111.5874         calculate D2E/DX2 analytically  !
 ! D100  D(3,12,14,15)          14.265          calculate D2E/DX2 analytically  !
 ! D101  D(3,12,14,19)        -169.1755         calculate D2E/DX2 analytically  !
 ! D102  D(11,12,14,15)        -72.572          calculate D2E/DX2 analytically  !
 ! D103  D(11,12,14,19)        103.9875         calculate D2E/DX2 analytically  !
 ! D104  D(13,12,14,15)       -177.5375         calculate D2E/DX2 analytically  !
 ! D105  D(13,12,14,19)         -0.9779         calculate D2E/DX2 analytically  !
 ! D106  D(12,14,15,1)           0.0065         calculate D2E/DX2 analytically  !
 ! D107  D(12,14,15,16)        176.6725         calculate D2E/DX2 analytically  !
 ! D108  D(19,14,15,1)        -176.6665         calculate D2E/DX2 analytically  !
 ! D109  D(19,14,15,16)         -0.0005         calculate D2E/DX2 analytically  !
 ! D110  D(12,14,19,18)       -177.5365         calculate D2E/DX2 analytically  !
 ! D111  D(12,14,19,34)          2.6855         calculate D2E/DX2 analytically  !
 ! D112  D(15,14,19,18)         -0.9901         calculate D2E/DX2 analytically  !
 ! D113  D(15,14,19,34)        179.2319         calculate D2E/DX2 analytically  !
 ! D114  D(1,15,16,17)         177.5299         calculate D2E/DX2 analytically  !
 ! D115  D(1,15,16,31)          -2.6922         calculate D2E/DX2 analytically  !
 ! D116  D(14,15,16,17)          0.9907         calculate D2E/DX2 analytically  !
 ! D117  D(14,15,16,31)       -179.2313         calculate D2E/DX2 analytically  !
 ! D118  D(15,16,17,18)         -1.004          calculate D2E/DX2 analytically  !
 ! D119  D(15,16,17,32)        179.3236         calculate D2E/DX2 analytically  !
 ! D120  D(31,16,17,18)        179.2223         calculate D2E/DX2 analytically  !
 ! D121  D(31,16,17,32)         -0.4501         calculate D2E/DX2 analytically  !
 ! D122  D(16,17,18,19)         -0.0002         calculate D2E/DX2 analytically  !
 ! D123  D(16,17,18,33)       -179.6741         calculate D2E/DX2 analytically  !
 ! D124  D(32,17,18,19)        179.6743         calculate D2E/DX2 analytically  !
 ! D125  D(32,17,18,33)          0.0004         calculate D2E/DX2 analytically  !
 ! D126  D(17,18,19,14)          1.004          calculate D2E/DX2 analytically  !
 ! D127  D(17,18,19,34)       -179.2222         calculate D2E/DX2 analytically  !
 ! D128  D(33,18,19,14)       -179.3242         calculate D2E/DX2 analytically  !
 ! D129  D(33,18,19,34)          0.4496         calculate D2E/DX2 analytically  !
 ! D130  D(11,20,22,23)       -170.3903         calculate D2E/DX2 analytically  !
 ! D131  D(11,20,22,24)        -22.0426         calculate D2E/DX2 analytically  !
 ! D132  D(21,20,22,23)        -16.1679         calculate D2E/DX2 analytically  !
 ! D133  D(21,20,22,24)        132.1798         calculate D2E/DX2 analytically  !
 ! D134  D(11,20,25,8)          -0.0034         calculate D2E/DX2 analytically  !
 ! D135  D(11,20,25,26)        146.3121         calculate D2E/DX2 analytically  !
 ! D136  D(21,20,25,8)        -146.3216         calculate D2E/DX2 analytically  !
 ! D137  D(21,20,25,26)         -0.0062         calculate D2E/DX2 analytically  !
 ! D138  D(20,22,24,9)          32.2619         calculate D2E/DX2 analytically  !
 ! D139  D(20,22,24,35)        -86.504          calculate D2E/DX2 analytically  !
 ! D140  D(20,22,24,36)        151.0272         calculate D2E/DX2 analytically  !
 ! D141  D(23,22,24,9)        -179.9997         calculate D2E/DX2 analytically  !
 ! D142  D(23,22,24,35)         61.2344         calculate D2E/DX2 analytically  !
 ! D143  D(23,22,24,36)        -61.2344         calculate D2E/DX2 analytically  !
 ! D144  D(25,22,24,9)         -32.2622         calculate D2E/DX2 analytically  !
 ! D145  D(25,22,24,35)       -151.0281         calculate D2E/DX2 analytically  !
 ! D146  D(25,22,24,36)         86.5031         calculate D2E/DX2 analytically  !
 ! D147  D(23,22,25,8)         170.3975         calculate D2E/DX2 analytically  !
 ! D148  D(23,22,25,26)         16.1711         calculate D2E/DX2 analytically  !
 ! D149  D(24,22,25,8)          22.0507         calculate D2E/DX2 analytically  !
 ! D150  D(24,22,25,26)       -132.1757         calculate D2E/DX2 analytically  !
 --------------------------------------------------------------------------------
 Trust Radius=3.00D-01 FncErr=1.00D-07 GrdErr=1.00D-06 EigMax=2.50D+02 EigMin=1.00D-04
 Number of steps in this run=    222 maximum allowed number of steps=    222.
 Search for a saddle point of order  1.
 GradGradGradGradGradGradGradGradGradGradGradGradGradGradGradGradGradGrad

                          Input orientation:                          
 ---------------------------------------------------------------------
 Center     Atomic      Atomic             Coordinates (Angstroms)
 Number     Number       Type             X           Y           Z
 ---------------------------------------------------------------------
      1          6           0        0.156949   -1.050058   -1.382584
      2          6           0       -1.046467   -1.322234   -0.709517
      3          6           0       -1.046389   -1.323239    0.708948
      4          6           0       -2.270855   -1.521059    1.397328
      5          6           0       -3.428939   -1.722290    0.707509
      6          6           0       -3.429013   -1.721270   -0.708383
      7          6           0       -2.271002   -1.519057   -1.398044
      8          6           0       -0.111802    1.382316   -0.687720
      9          6           0        0.975617    2.163602    0.000406
     10          1           0        2.000774    1.817361    0.000352
     11          6           0       -0.111601    1.382406    0.689375
     12          6           0        0.157096   -1.052113    1.382272
     13          1           0        0.153427   -1.011976    2.465698
     14          6           0        1.390575   -1.076854    0.708742
     15          6           0        1.390510   -1.075872   -0.709213
     16          6           0        2.630477   -1.028696   -1.397714
     17          6           0        3.805880   -1.005210   -0.708329
     18          6           0        3.805950   -1.006198    0.707728
     19          6           0        2.630617   -1.030642    1.397190
     20          6           0       -1.400962    2.215016    0.748575
     21          1           0       -2.194021    2.203645    1.482799
     22          6           0       -0.942639    3.458039    0.000452
     23          1           0       -1.588237    4.328367    0.000391
     24          6           0        0.570873    3.626686    0.000218
     25          6           0       -1.401150    2.214782   -0.747136
     26          1           0       -2.194350    2.203096   -1.481198
     27          1           0       -2.267953   -1.509846    2.481227
     28          1           0       -4.358651   -1.881015    1.240000
     29          1           0       -4.358783   -1.879231   -1.241000
     30          1           0       -2.268222   -1.506294   -2.481926
     31          1           0        2.625171   -1.015388   -2.481524
     32          1           0        4.748321   -0.980263   -1.241414
     33          1           0        4.748444   -0.981989    1.240753
     34          1           0        2.625412   -1.018845    2.481018
     35          1           0        0.926692    4.156413    0.887058
     36          1           0        0.926438    4.156112   -0.886905
     37          1           0        0.153178   -1.008467   -2.465954
 ---------------------------------------------------------------------
                    Distance matrix (angstroms):
                    1          2          3          4          5
     1  C    0.000000
     2  C    1.405457   0.000000
     3  C    2.428406   1.418465   0.000000
     4  C    3.720751   2.444883   1.418562   0.000000
     5  C    4.204638   2.800746   2.415738   1.362902   0.000000
     6  C    3.710013   2.415731   2.800742   2.411521   1.415892
     7  C    2.472882   1.418554   2.444880   2.795373   2.411530
     8  C    2.543916   2.861584   3.184990   4.175946   4.752751
     9  C    3.593117   4.091927   4.092505   5.105654   5.916102
    10  H    3.678899   4.432454   4.432909   5.598518   6.520045
    11  C    3.206558   3.185271   2.862643   3.686961   4.543589
    12  C    2.764857   2.428397   1.405436   2.472869   3.709999
    13  H    3.848472   3.408518   2.150026   2.697726   4.053285
    14  C    2.428208   2.830343   2.449388   3.752005   4.862541
    15  C    1.405620   2.449398   2.830344   4.247505   5.064785
    16  C    2.473667   3.752292   4.247838   5.663721   6.452097
    17  C    3.710974   4.862692   5.065010   6.451868   7.406849
    18  C    4.205536   5.065019   4.862685   6.137442   7.270241
    19  C    3.721096   4.247845   3.752288   4.925945   6.137773
    20  C    4.198766   3.842374   3.556198   3.890482   4.429081
    21  H    4.931943   4.307546   3.788775   3.726477   4.187966
    22  C    4.841985   4.833823   4.834599   5.339179   5.789424
    23  H    5.821147   5.720732   5.721565   6.052535   6.363855
    24  C    4.894426   5.254648   5.255435   6.043725   6.716420
    25  C    3.672962   3.554954   3.842347   4.394499   4.661379
    26  H    4.015139   3.786962   4.306924   4.707557   4.660826
    27  H    4.584822   3.421706   2.160559   1.083961   2.130516
    28  H    5.287635   3.883737   3.400619   2.124432   1.083100
    29  H    4.593409   3.400611   3.883733   3.383564   2.164700
    30  H    2.701510   2.160555   3.421705   3.879283   3.400943
    31  H    2.702035   4.088409   4.873832   6.266759   6.879091
    32  H    4.594072   5.829187   6.123741   7.518261   8.438986
    33  H    5.288512   6.123750   5.829182   7.041709   8.228122
    34  H    4.584943   4.873834   4.088399   5.039845   6.347861
    35  H    5.731590   6.038044   5.826779   6.535929   7.318668
    36  H    5.286021   5.825470   6.038384   6.904395   7.487795
    37  H    1.084175   2.150039   3.408525   4.589514   4.838592
                    6          7          8          9         10
     6  C    0.000000
     7  C    1.362906   0.000000
     8  C    4.542748   3.685739   0.000000
     9  C    5.915689   5.104721   1.505458   0.000000
    10  H    6.519724   5.597791   2.263997   1.082049   0.000000
    11  C    4.753078   4.175981   1.377095   1.505652   2.264082
    12  C    4.204615   3.720733   3.206808   3.594489   3.680045
    13  H    4.838571   4.589498   3.968252   4.103408   4.182794
    14  C    5.064775   4.247498   3.202305   3.342826   3.041486
    15  C    4.862545   3.752009   2.880988   3.342138   3.040839
    16  C    6.137773   4.925947   3.719834   3.857988   3.232825
    17  C    7.270242   6.137446   4.587912   4.307443   3.424550
    18  C    7.406847   6.451871   4.795942   4.307983   3.425132
    19  C    6.452094   5.663722   4.205957   3.859174   3.234035
    20  C    4.661552   4.394115   2.101967   2.492093   3.505678
    21  H    4.661699   4.707833   3.117911   3.499385   4.465778
    22  C    5.788760   5.337773   2.339337   2.314146   3.369793
    23  H    6.363091   6.050963   3.366389   3.355526   4.380200
    24  C    6.715790   6.042356   2.444688   1.518036   2.306138
    25  C    4.427893   3.888686   1.535887   2.492079   3.505677
    26  H    4.185963   3.723871   2.374930   3.499343   4.465742
    27  H    3.400937   3.879283   4.801647   5.492671   5.953745
    28  H    2.164704   3.383573   5.692202   6.808079   7.460362
    29  H    1.083100   2.124433   5.383368   6.807453   7.459873
    30  H    2.130518   1.083961   4.026585   5.491138   5.952538
    31  H    6.347869   5.039853   4.056814   4.357405   3.817597
    32  H    8.228123   7.041713   5.432233   5.065501   4.113113
    33  H    8.438985   7.518265   5.738548   5.066303   4.113957
    34  H    6.879080   6.266754   4.826885   4.359269   3.819416
    35  H    7.487640   6.903470   3.354700   2.181706   2.722327
    36  H    7.317475   6.533944   2.968427   2.181705   2.722348
    37  H    4.053299   2.697737   2.991350   4.101385   4.181098
                   11         12         13         14         15
    11  C    0.000000
    12  C    2.545425   0.000000
    13  H    2.993097   1.084175   0.000000
    14  C    2.881817   1.405605   2.149800   0.000000
    15  C    3.202424   2.428206   3.408008   1.417955   0.000000
    16  C    4.205751   3.721086   4.589336   2.444756   1.419076
    17  C    4.795930   4.205525   4.838895   2.801236   2.416404
    18  C    4.588352   3.710964   4.053568   2.416408   2.801237
    19  C    3.720694   2.473659   2.697875   1.419084   2.444759
    20  C    1.535967   3.674677   3.972167   4.316326   4.554932
    21  H    2.374959   4.017190   4.100832   4.920383   5.330010
    22  C    2.339549   4.843585   5.221095   5.148866   5.148161
    23  H    3.366577   5.822830   6.134362   6.212205   6.211463
    24  C    2.444893   4.896166   5.269728   4.826718   4.825883
    25  C    2.102225   4.199418   4.811546   4.555017   4.315461
    26  H    3.118134   4.932053   5.605955   5.329690   4.919229
    27  H    4.028115   2.701497   2.472083   4.088277   4.873561
    28  H    5.384286   4.593396   4.755672   5.829452   6.123768
    29  H    5.692379   5.287612   5.903540   6.123759   5.829456
    30  H    4.801328   4.584809   5.530616   4.873559   4.088287
    31  H    4.826379   4.584939   5.530329   3.421374   2.160818
    32  H    5.738379   5.288501   5.903959   3.884185   3.401069
    33  H    5.432717   4.594064   4.755583   3.401076   3.884186
    34  H    4.057984   2.702024   2.472042   2.160822   3.421375
    35  H    2.968543   5.288313   5.459147   5.256812   5.489992
    36  H    3.354941   5.732945   6.208593   5.490487   5.255530
    37  H    3.967680   3.848475   4.931653   3.408009   2.149808
                   16         17         18         19         20
    16  C    0.000000
    17  C    1.362856   0.000000
    18  C    2.411458   1.416057   0.000000
    19  C    2.794905   2.411452   1.362851   0.000000
    20  C    5.601850   6.293141   6.122893   5.216189   0.000000
    21  H    6.482373   7.148189   6.848611   5.809051   1.080813
    22  C    5.903627   6.555257   6.555818   5.904853   1.521464
    23  H    6.960630   7.618781   7.619394   6.961950   2.249690
    24  C    5.279087   5.694012   5.694726   5.280604   2.537909
    25  C    5.215114   6.122337   6.293269   5.602326   1.495711
    26  H    5.807788   6.847869   7.148046   6.482475   2.366748
    27  H    6.266762   6.878908   6.347539   5.039917   4.198613
    28  H    7.518769   8.439348   8.228568   7.042564   5.076110
    29  H    7.042565   8.228571   8.439348   7.518767   5.428625
    30  H    5.039927   6.347554   6.878921   6.266770   5.003641
    31  H    1.083905   2.130352   3.400831   3.878748   6.089236
    32  H    2.124156   1.083050   2.165154   3.383702   7.209962
    33  H    3.383707   2.165153   1.083050   2.124154   6.948257
    34  H    3.878748   3.400827   2.130349   1.083905   5.447100
    35  H    5.916792   6.121874   5.913953   5.483533   3.034168
    36  H    5.481506   5.912894   6.122409   5.918085   3.443754
    37  H    2.697880   4.053577   4.838905   4.589344   4.810342
                   21         22         23         24         25
    21  H    0.000000
    22  C    2.310155   0.000000
    23  H    2.660630   1.083636   0.000000
    24  C    3.444957   1.522879   2.270267   0.000000
    25  C    2.366723   1.521449   2.249675   2.537890   0.000000
    26  H    2.963997   2.310184   2.660687   3.444947   1.080810
    27  H    3.846081   5.708816   6.379756   6.371680   5.004651
    28  H    4.629149   6.458414   6.911458   7.494801   5.428727
    29  H    5.364248   6.457375   6.910228   7.493814   5.074686
    30  H    5.430304   5.706485   6.377111   6.369379   4.196155
    31  H    7.021584   6.237068   7.243509   5.650490   5.445490
    32  H    8.108928   7.323099   8.359163   6.341664   6.947562
    33  H    7.642295   7.323976   8.360138   6.342784   7.210309
    34  H    5.882841   6.239125   7.245759   5.653004   6.090199
    35  H    3.729217   2.183620   2.672193   1.092567   3.443744
    36  H    4.377772   2.183611   2.672182   1.092568   3.034133
    37  H    5.605324   5.218587   6.131654   5.266984   3.969837
                   26         27         28         29         30
    26  H    0.000000
    27  H    5.430669   0.000000
    28  H    5.363682   2.459559   0.000000
    29  H    4.626863   4.285206   2.481001   0.000000
    30  H    3.842719   4.963154   4.285212   2.459558   0.000000
    31  H    5.881078   6.986848   7.960705   7.145680   4.917955
    32  H    7.641463   7.960315   9.481862   9.151365   7.144750
    33  H    8.109018   7.144735   9.151362   9.481863   7.960329
    34  H    7.022120   4.917937   7.145670   7.960695   6.986850
    35  H    4.377783   6.697285   8.031809   8.300233   7.322826
    36  H    3.729179   7.324720   8.300771   8.030212   6.694235
    37  H    4.098142   5.530629   5.903561   4.755684   2.472097
                   31         32         33         34         35
    31  H    0.000000
    32  H    2.459039   0.000000
    33  H    4.285411   2.482168   0.000000
    34  H    4.962543   4.285409   2.459041   0.000000
    35  H    6.401539   6.746902   6.413584   5.675355   0.000000
    36  H    5.672117   6.412083   6.747943   6.403874   1.773963
    37  H    2.472052   4.755590   5.903969   5.530333   6.206206
                   36         37
    36  H    0.000000
    37  H    5.455658   0.000000
 Stoichiometry    C21H16
 Framework group  C1[X(C21H16)]
 Deg. of freedom   105
 Full point group                 C1      NOp   1
 Largest Abelian subgroup         C1      NOp   1
 Largest concise Abelian subgroup C1      NOp   1
                         Standard orientation:                         
 ---------------------------------------------------------------------
 Center     Atomic      Atomic             Coordinates (Angstroms)
 Number     Number       Type             X           Y           Z
 ---------------------------------------------------------------------
      1          6           0       -0.156949   -1.050058    1.382584
      2          6           0        1.046467   -1.322234    0.709517
      3          6           0        1.046389   -1.323239   -0.708948
      4          6           0        2.270855   -1.521059   -1.397328
      5          6           0        3.428939   -1.722290   -0.707509
      6          6           0        3.429013   -1.721270    0.708383
      7          6           0        2.271002   -1.519057    1.398044
      8          6           0        0.111802    1.382316    0.687720
      9          6           0       -0.975617    2.163602   -0.000406
     10          1           0       -2.000774    1.817361   -0.000352
     11          6           0        0.111601    1.382406   -0.689375
     12          6           0       -0.157096   -1.052113   -1.382272
     13          1           0       -0.153427   -1.011976   -2.465698
     14          6           0       -1.390575   -1.076854   -0.708742
     15          6           0       -1.390510   -1.075872    0.709213
     16          6           0       -2.630477   -1.028696    1.397714
     17          6           0       -3.805880   -1.005210    0.708329
     18          6           0       -3.805950   -1.006198   -0.707728
     19          6           0       -2.630617   -1.030642   -1.397190
     20          6           0        1.400962    2.215016   -0.748575
     21          1           0        2.194021    2.203645   -1.482799
     22          6           0        0.942639    3.458039   -0.000452
     23          1           0        1.588237    4.328367   -0.000391
     24          6           0       -0.570873    3.626686   -0.000218
     25          6           0        1.401150    2.214782    0.747136
     26          1           0        2.194350    2.203096    1.481198
     27          1           0        2.267953   -1.509846   -2.481227
     28          1           0        4.358651   -1.881015   -1.240000
     29          1           0        4.358783   -1.879231    1.241000
     30          1           0        2.268222   -1.506294    2.481926
     31          1           0       -2.625171   -1.015388    2.481524
     32          1           0       -4.748321   -0.980263    1.241414
     33          1           0       -4.748444   -0.981989   -1.240753
     34          1           0       -2.625412   -1.018845   -2.481018
     35          1           0       -0.926692    4.156413   -0.887058
     36          1           0       -0.926438    4.156112    0.886905
     37          1           0       -0.153178   -1.008467    2.465954
 ---------------------------------------------------------------------
 Rotational constants (GHZ):           0.4432775           0.3474916           0.2440701
 Standard basis: def2TZVP (5D, 7F)
 There are   852 symmetry adapted cartesian basis functions of A   symmetry.
 There are   747 symmetry adapted basis functions of A   symmetry.
   747 basis functions,  1199 primitive gaussians,   852 cartesian basis functions
    71 alpha electrons       71 beta electrons
       nuclear repulsion energy      1575.8688419469 Hartrees.
 NAtoms=   37 NActive=   37 NUniq=   37 SFac= 1.00D+00 NAtFMM=   60 NAOKFM=F Big=F
 Integral buffers will be    131072 words long.
 Raffenetti 2 integral format.
 Two-electron integral symmetry is turned on.
 Nuclear repulsion after empirical dispersion term =     1575.8367556749 Hartrees.
 Force inversion solution in PCM.
 ------------------------------------------------------------------------------
 Polarizable Continuum Model (PCM)
 =================================
 Model                : PCM.
 Atomic radii         : SMD-Coulomb.
 Polarization charges : Total charges.
 Charge compensation  : None.
 Solution method      : Matrix inversion.
 Cavity type          : VdW (van der Waals Surface) (Alpha=1.000).
 Cavity algorithm     : GePol (No added spheres)
                        Default sphere list used, NSphG=   37.
                        Lebedev-Laikov grids with approx.  5.0 points / Ang**2.
                        Smoothing algorithm: York/Karplus (Gamma=1.0000).
                        Polarization charges: spherical gaussians, with
                                              point-specific exponents (IZeta= 3).
                        Self-potential: point-specific (ISelfS= 7).
                        Self-field    : sphere-specific E.n sum rule (ISelfD= 2).
 1st derivatives      : Analytical E(r).r(x)/FMM algorithm (CHGder, D1EAlg=3).
                        Cavity 1st derivative terms included.
 2nd derivatives      : Analytical E(r).r(xy)/FMM algorithm (CHGder, D2EAlg=3).
                        Cavity 2nd derivative terms included.
 Solvent              : TetraHydroFuran, Eps=   7.425700 Eps(inf)=   1.974025
 ------------------------------------------------------------------------------
 ------------------------------------------------------------------------------
 Atomic radii for non-electrostatic terms: SMD-CDS.
 ------------------------------------------------------------------------------
 Nuclear repulsion after PCM non-electrostatic terms =     1575.8252291624 Hartrees.
 One-electron integrals computed using PRISM.
   1 Symmetry operations used in ECPInt.
 ECPInt:  NShTT=   43660 NPrTT=  133896 LenC2=   40206 LenP2D=   89436.
 LDataN:  DoStor=T MaxTD1= 6 Len=  172
 NBasis=   747 RedAO= T EigKep=  2.95D-06  NBF=   747
 NBsUse=   747 1.00D-06 EigRej= -1.00D+00 NBFU=   747
 ExpMin= 9.52D-02 ExpMax= 1.36D+04 ExpMxC= 4.63D+02 IAcc=3 IRadAn=         5 AccDes= 0.00D+00
 Harris functional with IExCor= 4639 and IRadAn=       5 diagonalized for initial guess.
 HarFok:  IExCor= 4639 AccDes= 0.00D+00 IRadAn=         5 IDoV= 1 UseB2=F ITyADJ=14
 ICtDFT=  3500011 ScaDFX=  1.000000  1.000000  1.000000  1.000000
 FoFCou: FMM=F IPFlag=           0 FMFlag=      100000 FMFlg1=           0
         NFxFlg=           0 DoJE=T BraDBF=F KetDBF=T FulRan=T
         wScrn=  0.000000 ICntrl=       500 IOpCl=  0 I1Cent=   200000004 NGrid=           0
         NMat0=    1 NMatS0=      1 NMatT0=    0 NMatD0=    1 NMtDS0=    0 NMtDT0=    0
 Petite list used in FoFCou.
 Requested convergence on RMS density matrix=1.00D-08 within 128 cycles.
 Requested convergence on MAX density matrix=1.00D-06.
 Requested convergence on             energy=1.00D-06.
 No special actions if energy rises.
 Inv3:  Mode=1 IEnd=    21643788.
 Iteration    1 A*A^-1 deviation from unit magnitude is 8.77D-15 for   1016.
 Iteration    1 A*A^-1 deviation from orthogonality  is 4.62D-15 for   2624    923.
 Iteration    1 A^-1*A deviation from unit magnitude is 6.77D-15 for   1016.
 Iteration    1 A^-1*A deviation from orthogonality  is 1.51D-15 for   1514   1307.
 Error on total polarization charges =  0.05429
 SCF Done:  E(RwB97XD) =  -809.668727168     A.U. after   14 cycles
            NFock= 14  Conv=0.48D-08     -V/T= 2.0050
 SMD-CDS (non-electrostatic) energy       (kcal/mol) =      -7.23
 (included in total energy above)
 DoSCS=F DFT=T ScalE2(SS,OS)=  1.000000  1.000000
 Range of M.O.s used for correlation:     1   747
 NBasis=   747 NAE=    71 NBE=    71 NFC=     0 NFV=     0
 NROrb=    747 NOA=    71 NOB=    71 NVA=   676 NVB=   676

 **** Warning!!: The largest alpha MO coefficient is  0.79681900D+02

   1 Symmetry operations used in ECPInt.
 ECPInt:  NShTT=   43660 NPrTT=  133896 LenC2=   40206 LenP2D=   89436.
 LDataN:  DoStor=T MaxTD1= 7 Len=  274
 Number of processors reduced to  10 by ecpmxn.
 Symmetrizing basis deriv contribution to polar:
 IMax=3 JMax=2 DiffMx= 0.00D+00
 G2DrvN: will do    38 centers at a time, making    1 passes.
 Calling FoFCou, ICntrl=  3107 FMM=F I1Cent=   0 AccDes= 0.00D+00.
 NEqPCM:  Using equilibrium solvation (IEInf=0, Eps=   7.4257, EpsInf=   1.9740)
 G2PCM: DoFxE=T DoFxN=T DoGrad=T DoDP/DQ/DG/TGxP=FFFF NFrqRd=   0 IEInf=0 SqF1=F DoCFld=F IF1Alg=4.
 End of G2Drv F.D. properties file   721 does not exist.
 End of G2Drv F.D. properties file   722 does not exist.
 End of G2Drv F.D. properties file   788 does not exist.
          IDoAtm=1111111111111111111111111111111111111
 NEqPCM:  Using equilibrium solvation (IEInf=0, Eps=   7.4257, EpsInf=   1.9740)
          Differentiating once with respect to nuclear coordinates.
 CalDSu exits because no D1Ps are significant.
          There are   114 degrees of freedom in the 1st order CPHF.  IDoFFX=6 NUNeed=     0.
    108 vectors produced by pass  0 Test12= 4.80D-14 1.00D-09 XBig12= 8.96D-02 8.69D-02.
 AX will form   108 AO Fock derivatives at one time.
    108 vectors produced by pass  1 Test12= 4.80D-14 1.00D-09 XBig12= 1.07D-02 2.48D-02.
    108 vectors produced by pass  2 Test12= 4.80D-14 1.00D-09 XBig12= 4.66D-04 4.28D-03.
    108 vectors produced by pass  3 Test12= 4.80D-14 1.00D-09 XBig12= 1.01D-05 4.30D-04.
    108 vectors produced by pass  4 Test12= 4.80D-14 1.00D-09 XBig12= 1.03D-07 3.78D-05.
    108 vectors produced by pass  5 Test12= 4.80D-14 1.00D-09 XBig12= 8.36D-10 3.18D-06.
    108 vectors produced by pass  6 Test12= 4.80D-14 1.00D-09 XBig12= 6.15D-12 2.07D-07.
     66 vectors produced by pass  7 Test12= 4.80D-14 1.00D-09 XBig12= 4.72D-14 1.76D-08.
     21 vectors produced by pass  8 Test12= 4.80D-14 1.00D-09 XBig12= 2.50D-15 5.21D-09.
     21 vectors produced by pass  9 Test12= 4.80D-14 1.00D-09 XBig12= 6.05D-15 7.41D-09.
     20 vectors produced by pass 10 Test12= 4.80D-14 1.00D-09 XBig12= 7.24D-15 9.00D-09.
     20 vectors produced by pass 11 Test12= 4.80D-14 1.00D-09 XBig12= 6.37D-15 8.62D-09.
     13 vectors produced by pass 12 Test12= 4.80D-14 1.00D-09 XBig12= 4.11D-15 5.12D-09.
     13 vectors produced by pass 13 Test12= 4.80D-14 1.00D-09 XBig12= 9.71D-15 7.93D-09.
     12 vectors produced by pass 14 Test12= 4.80D-14 1.00D-09 XBig12= 4.91D-15 5.39D-09.
     12 vectors produced by pass 15 Test12= 4.80D-14 1.00D-09 XBig12= 5.64D-15 5.22D-09.
      9 vectors produced by pass 16 Test12= 4.80D-14 1.00D-09 XBig12= 2.94D-15 3.23D-09.
      9 vectors produced by pass 17 Test12= 4.80D-14 1.00D-09 XBig12= 6.94D-15 5.44D-09.
      9 vectors produced by pass 18 Test12= 4.80D-14 1.00D-09 XBig12= 4.18D-15 4.28D-09.
      9 vectors produced by pass 19 Test12= 4.80D-14 1.00D-09 XBig12= 4.01D-15 4.19D-09.
      9 vectors produced by pass 20 Test12= 4.80D-14 1.00D-09 XBig12= 6.11D-15 4.93D-09.
      7 vectors produced by pass 21 Test12= 4.80D-14 1.00D-09 XBig12= 3.51D-15 3.95D-09.
      7 vectors produced by pass 22 Test12= 4.80D-14 1.00D-09 XBig12= 8.81D-15 5.90D-09.
      7 vectors produced by pass 23 Test12= 4.80D-14 1.00D-09 XBig12= 3.84D-15 3.88D-09.
      7 vectors produced by pass 24 Test12= 4.80D-14 1.00D-09 XBig12= 4.59D-15 3.58D-09.
      7 vectors produced by pass 25 Test12= 4.80D-14 1.00D-09 XBig12= 8.30D-15 6.48D-09.
      7 vectors produced by pass 26 Test12= 4.80D-14 1.00D-09 XBig12= 4.61D-15 3.90D-09.
      7 vectors produced by pass 27 Test12= 4.80D-14 1.00D-09 XBig12= 4.36D-15 3.98D-09.
      7 vectors produced by pass 28 Test12= 4.80D-14 1.00D-09 XBig12= 7.66D-15 6.17D-09.
      7 vectors produced by pass 29 Test12= 4.80D-14 1.00D-09 XBig12= 7.30D-15 5.15D-09.
      7 vectors produced by pass 30 Test12= 4.80D-14 1.00D-09 XBig12= 6.81D-15 4.87D-09.
      5 vectors produced by pass 31 Test12= 4.80D-14 1.00D-09 XBig12= 2.61D-15 3.33D-09.
      5 vectors produced by pass 32 Test12= 4.80D-14 1.00D-09 XBig12= 4.55D-15 4.38D-09.
      5 vectors produced by pass 33 Test12= 4.80D-14 1.00D-09 XBig12= 1.20D-14 5.71D-09.
      5 vectors produced by pass 34 Test12= 4.80D-14 1.00D-09 XBig12= 2.04D-15 2.71D-09.
      5 vectors produced by pass 35 Test12= 4.80D-14 1.00D-09 XBig12= 2.86D-15 3.37D-09.
      5 vectors produced by pass 36 Test12= 4.80D-14 1.00D-09 XBig12= 5.73D-15 5.40D-09.
      4 vectors produced by pass 37 Test12= 4.80D-14 1.00D-09 XBig12= 1.97D-15 2.89D-09.
      4 vectors produced by pass 38 Test12= 4.80D-14 1.00D-09 XBig12= 6.65D-15 4.63D-09.
      4 vectors produced by pass 39 Test12= 4.80D-14 1.00D-09 XBig12= 3.04D-15 3.13D-09.
      4 vectors produced by pass 40 Test12= 4.80D-14 1.00D-09 XBig12= 6.38D-15 5.44D-09.
      2 vectors produced by pass 41 Test12= 4.80D-14 1.00D-09 XBig12= 1.75D-15 2.46D-09.
 InvSVY:  IOpt=1 It=  1 EMax= 3.89D-16
 Solved reduced A of dimension  1117 with   114 vectors.
 End of Minotr F.D. properties file   721 does not exist.
 End of Minotr F.D. properties file   722 does not exist.
 End of Minotr F.D. properties file   788 does not exist.

 **********************************************************************

            Population analysis using the SCF density.

 **********************************************************************

 Orbital symmetries:
       Occupied  (A) (A) (A) (A) (A) (A) (A) (A) (A) (A) (A) (A)
                 (A) (A) (A) (A) (A) (A) (A) (A) (A) (A) (A) (A)
                 (A) (A) (A) (A) (A) (A) (A) (A) (A) (A) (A) (A)
                 (A) (A) (A) (A) (A) (A) (A) (A) (A) (A) (A) (A)
                 (A) (A) (A) (A) (A) (A) (A) (A) (A) (A) (A) (A)
                 (A) (A) (A) (A) (A) (A) (A) (A) (A) (A) (A)
       Virtual   (A) (A) (A) (A) (A) (A) (A) (A) (A) (A) (A) (A)
                 (A) (A) (A) (A) (A) (A) (A) (A) (A) (A) (A) (A)
                 (A) (A) (A) (A) (A) (A) (A) (A) (A) (A) (A) (A)
                 (A) (A) (A) (A) (A) (A) (A) (A) (A) (A) (A) (A)
                 (A) (A) (A) (A) (A) (A) (A) (A) (A) (A) (A) (A)
                 (A) (A) (A) (A) (A) (A) (A) (A) (A) (A) (A) (A)
                 (A) (A) (A) (A) (A) (A) (A) (A) (A) (A) (A) (A)
                 (A) (A) (A) (A) (A) (A) (A) (A) (A) (A) (A) (A)
                 (A) (A) (A) (A) (A) (A) (A) (A) (A) (A) (A) (A)
                 (A) (A) (A) (A) (A) (A) (A) (A) (A) (A) (A) (A)
                 (A) (A) (A) (A) (A) (A) (A) (A) (A) (A) (A) (A)
                 (A) (A) (A) (A) (A) (A) (A) (A) (A) (A) (A) (A)
                 (A) (A) (A) (A) (A) (A) (A) (A) (A) (A) (A) (A)
                 (A) (A) (A) (A) (A) (A) (A) (A) (A) (A) (A) (A)
                 (A) (A) (A) (A) (A) (A) (A) (A) (A) (A) (A) (A)
                 (A) (A) (A) (A) (A) (A) (A) (A) (A) (A) (A) (A)
                 (A) (A) (A) (A) (A) (A) (A) (A) (A) (A) (A) (A)
                 (A) (A) (A) (A) (A) (A) (A) (A) (A) (A) (A) (A)
                 (A) (A) (A) (A) (A) (A) (A) (A) (A) (A) (A) (A)
                 (A) (A) (A) (A) (A) (A) (A) (A) (A) (A) (A) (A)
                 (A) (A) (A) (A) (A) (A) (A) (A) (A) (A) (A) (A)
                 (A) (A) (A) (A) (A) (A) (A) (A) (A) (A) (A) (A)
                 (A) (A) (A) (A) (A) (A) (A) (A) (A) (A) (A) (A)
                 (A) (A) (A) (A) (A) (A) (A) (A) (A) (A) (A) (A)
                 (A) (A) (A) (A) (A) (A) (A) (A) (A) (A) (A) (A)
                 (A) (A) (A) (A) (A) (A) (A) (A) (A) (A) (A) (A)
                 (A) (A) (A) (A) (A) (A) (A) (A) (A) (A) (A) (A)
                 (A) (A) (A) (A) (A) (A) (A) (A) (A) (A) (A) (A)
                 (A) (A) (A) (A) (A) (A) (A) (A) (A) (A) (A) (A)
                 (A) (A) (A) (A) (A) (A) (A) (A) (A) (A) (A) (A)
                 (A) (A) (A) (A) (A) (A) (A) (A) (A) (A) (A) (A)
                 (A) (A) (A) (A) (A) (A) (A) (A) (A) (A) (A) (A)
                 (A) (A) (A) (A) (A) (A) (A) (A) (A) (A) (A) (A)
                 (A) (A) (A) (A) (A) (A) (A) (A) (A) (A) (A) (A)
                 (A) (A) (A) (A) (A) (A) (A) (A) (A) (A) (A) (A)
                 (A) (A) (A) (A) (A) (A) (A) (A) (A) (A) (A) (A)
                 (A) (A) (A) (A) (A) (A) (A) (A) (A) (A) (A) (A)
                 (A) (A) (A) (A) (A) (A) (A) (A) (A) (A) (A) (A)
                 (A) (A) (A) (A) (A) (A) (A) (A) (A) (A) (A) (A)
                 (A) (A) (A) (A) (A) (A) (A) (A) (A) (A) (A) (A)
                 (A) (A) (A) (A) (A) (A) (A) (A) (A) (A) (A) (A)
                 (A) (A) (A) (A) (A) (A) (A) (A) (A) (A) (A) (A)
                 (A) (A) (A) (A) (A) (A) (A) (A) (A) (A) (A) (A)
                 (A) (A) (A) (A) (A) (A) (A) (A) (A) (A) (A) (A)
                 (A) (A) (A) (A) (A) (A) (A) (A) (A) (A) (A) (A)
                 (A) (A) (A) (A) (A) (A) (A) (A) (A) (A) (A) (A)
                 (A) (A) (A) (A) (A) (A) (A) (A) (A) (A) (A) (A)
                 (A) (A) (A) (A) (A) (A) (A) (A) (A) (A) (A) (A)
                 (A) (A) (A) (A) (A) (A) (A) (A) (A) (A) (A) (A)
                 (A) (A) (A) (A) (A) (A) (A) (A) (A) (A) (A) (A)
                 (A) (A) (A) (A) (A) (A) (A) (A) (A) (A) (A) (A)
                 (A) (A) (A) (A) (A) (A) (A) (A) (A) (A) (A) (A)
                 (A) (A) (A) (A) (A) (A) (A) (A) (A) (A) (A) (A)
                 (A) (A) (A) (A) (A) (A) (A) (A) (A) (A) (A) (A)
                 (A) (A) (A) (A) (A) (A) (A) (A) (A) (A) (A) (A)
                 (A) (A) (A) (A) (A) (A) (A) (A) (A) (A) (A) (A)
                 (A) (A) (A) (A)
 The electronic state is 1-A.
 Alpha  occ. eigenvalues --  -10.30297 -10.30126 -10.30124 -10.29828 -10.29730
 Alpha  occ. eigenvalues --  -10.29704 -10.29643 -10.29596 -10.29593 -10.29546
 Alpha  occ. eigenvalues --  -10.28650 -10.28647 -10.28606 -10.28602 -10.28556
 Alpha  occ. eigenvalues --  -10.28519 -10.28514 -10.28477 -10.28299 -10.28228
 Alpha  occ. eigenvalues --  -10.27873  -1.06237  -0.99093  -0.95716  -0.90643
 Alpha  occ. eigenvalues --   -0.88870  -0.88630  -0.85209  -0.84105  -0.83522
 Alpha  occ. eigenvalues --   -0.80183  -0.74275  -0.71048  -0.70866  -0.69745
 Alpha  occ. eigenvalues --   -0.68551  -0.66646  -0.64888  -0.63003  -0.61429
 Alpha  occ. eigenvalues --   -0.60136  -0.59558  -0.55034  -0.54963  -0.54843
 Alpha  occ. eigenvalues --   -0.53609  -0.53537  -0.53267  -0.50765  -0.50558
 Alpha  occ. eigenvalues --   -0.49732  -0.49455  -0.49432  -0.49090  -0.47241
 Alpha  occ. eigenvalues --   -0.45996  -0.45802  -0.43701  -0.42609  -0.41485
 Alpha  occ. eigenvalues --   -0.40696  -0.40432  -0.40018  -0.39511  -0.36707
 Alpha  occ. eigenvalues --   -0.35273  -0.33465  -0.33211  -0.31715  -0.28881
 Alpha  occ. eigenvalues --   -0.27172
 Alpha virt. eigenvalues --   -0.00356   0.01625   0.04457   0.06559   0.09114
 Alpha virt. eigenvalues --    0.13206   0.13292   0.13727   0.14047   0.14304
 Alpha virt. eigenvalues --    0.15793   0.15823   0.16579   0.16586   0.16666
 Alpha virt. eigenvalues --    0.17275   0.18459   0.18911   0.19068   0.19180
 Alpha virt. eigenvalues --    0.19815   0.20277   0.21317   0.21329   0.21446
 Alpha virt. eigenvalues --    0.22375   0.22697   0.24125   0.24188   0.24636
 Alpha virt. eigenvalues --    0.24913   0.25446   0.25479   0.26607   0.27326
 Alpha virt. eigenvalues --    0.27894   0.28132   0.29305   0.29596   0.29872
 Alpha virt. eigenvalues --    0.30204   0.30454   0.31482   0.31527   0.32017
 Alpha virt. eigenvalues --    0.33536   0.33753   0.34539   0.34792   0.35801
 Alpha virt. eigenvalues --    0.36110   0.36369   0.36610   0.36776   0.37160
 Alpha virt. eigenvalues --    0.37514   0.37966   0.38197   0.38813   0.38985
 Alpha virt. eigenvalues --    0.39781   0.40702   0.41279   0.41583   0.41873
 Alpha virt. eigenvalues --    0.42462   0.43745   0.44144   0.44308   0.44362
 Alpha virt. eigenvalues --    0.45257   0.45342   0.45903   0.46411   0.46835
 Alpha virt. eigenvalues --    0.47001   0.47819   0.48112   0.48369   0.48649
 Alpha virt. eigenvalues --    0.48873   0.48916   0.49809   0.50276   0.50301
 Alpha virt. eigenvalues --    0.50767   0.50966   0.51111   0.51611   0.52226
 Alpha virt. eigenvalues --    0.52618   0.53312   0.53933   0.54106   0.54189
 Alpha virt. eigenvalues --    0.54499   0.55091   0.55289   0.56378   0.56842
 Alpha virt. eigenvalues --    0.57126   0.58110   0.58453   0.58927   0.59426
 Alpha virt. eigenvalues --    0.59831   0.60161   0.60349   0.61539   0.61547
 Alpha virt. eigenvalues --    0.61930   0.62836   0.63147   0.63554   0.64506
 Alpha virt. eigenvalues --    0.65811   0.66443   0.67749   0.67964   0.68629
 Alpha virt. eigenvalues --    0.68694   0.70413   0.70819   0.71863   0.71929
 Alpha virt. eigenvalues --    0.72875   0.73688   0.74405   0.74793   0.76078
 Alpha virt. eigenvalues --    0.76943   0.77261   0.78089   0.79179   0.79410
 Alpha virt. eigenvalues --    0.79702   0.79813   0.80894   0.81234   0.82221
 Alpha virt. eigenvalues --    0.82248   0.83708   0.83983   0.84348   0.84884
 Alpha virt. eigenvalues --    0.85132   0.85805   0.86498   0.88037   0.88935
 Alpha virt. eigenvalues --    0.90296   0.90455   0.91773   0.92401   0.92542
 Alpha virt. eigenvalues --    0.92793   0.93582   0.93860   0.94414   0.95242
 Alpha virt. eigenvalues --    0.95843   0.95850   0.96215   0.97057   0.98608
 Alpha virt. eigenvalues --    0.99095   0.99272   0.99900   1.00567   1.01716
 Alpha virt. eigenvalues --    1.02061   1.03006   1.04401   1.05119   1.06354
 Alpha virt. eigenvalues --    1.07359   1.09086   1.09095   1.10047   1.11372
 Alpha virt. eigenvalues --    1.11647   1.12317   1.13223   1.14222   1.15221
 Alpha virt. eigenvalues --    1.16321   1.16487   1.17163   1.18057   1.18112
 Alpha virt. eigenvalues --    1.19189   1.21707   1.21746   1.22929   1.23081
 Alpha virt. eigenvalues --    1.23862   1.24641   1.25287   1.25511   1.25664
 Alpha virt. eigenvalues --    1.27028   1.27923   1.28414   1.30047   1.30168
 Alpha virt. eigenvalues --    1.30246   1.31107   1.31143   1.31188   1.31796
 Alpha virt. eigenvalues --    1.32415   1.32591   1.33168   1.33872   1.35050
 Alpha virt. eigenvalues --    1.35105   1.36441   1.36694   1.38360   1.38559
 Alpha virt. eigenvalues --    1.39045   1.39202   1.40016   1.41179   1.41484
 Alpha virt. eigenvalues --    1.42768   1.42896   1.44121   1.45283   1.46513
 Alpha virt. eigenvalues --    1.47186   1.47547   1.49547   1.49613   1.50842
 Alpha virt. eigenvalues --    1.51195   1.51528   1.52989   1.55712   1.55767
 Alpha virt. eigenvalues --    1.56975   1.57481   1.57857   1.58531   1.58712
 Alpha virt. eigenvalues --    1.59359   1.60311   1.61130   1.62464   1.62787
 Alpha virt. eigenvalues --    1.64034   1.64213   1.64785   1.65606   1.66944
 Alpha virt. eigenvalues --    1.69112   1.70413   1.71038   1.71267   1.71925
 Alpha virt. eigenvalues --    1.72174   1.72980   1.73220   1.73452   1.74710
 Alpha virt. eigenvalues --    1.75970   1.76007   1.77557   1.78120   1.78292
 Alpha virt. eigenvalues --    1.78932   1.79594   1.79983   1.80685   1.82428
 Alpha virt. eigenvalues --    1.83203   1.83438   1.84053   1.85732   1.86128
 Alpha virt. eigenvalues --    1.86229   1.86781   1.88134   1.88345   1.91241
 Alpha virt. eigenvalues --    1.91870   1.92281   1.94669   1.96327   1.96770
 Alpha virt. eigenvalues --    1.98709   1.99176   2.00421   2.01926   2.02253
 Alpha virt. eigenvalues --    2.03630   2.04718   2.04976   2.06247   2.07252
 Alpha virt. eigenvalues --    2.07315   2.09796   2.10187   2.10296   2.11129
 Alpha virt. eigenvalues --    2.11676   2.12891   2.13752   2.14085   2.14554
 Alpha virt. eigenvalues --    2.16647   2.16881   2.18224   2.19935   2.21941
 Alpha virt. eigenvalues --    2.22506   2.22744   2.25371   2.26601   2.27072
 Alpha virt. eigenvalues --    2.27496   2.29329   2.29919   2.30249   2.30894
 Alpha virt. eigenvalues --    2.31353   2.31681   2.32938   2.33811   2.34652
 Alpha virt. eigenvalues --    2.36442   2.36791   2.37556   2.38776   2.39331
 Alpha virt. eigenvalues --    2.39715   2.40948   2.42472   2.43614   2.44056
 Alpha virt. eigenvalues --    2.44280   2.45884   2.46278   2.48561   2.48828
 Alpha virt. eigenvalues --    2.49332   2.51299   2.51439   2.52900   2.55339
 Alpha virt. eigenvalues --    2.55652   2.55761   2.56713   2.57862   2.58068
 Alpha virt. eigenvalues --    2.59725   2.60110   2.60340   2.60797   2.62590
 Alpha virt. eigenvalues --    2.63235   2.63444   2.65793   2.66394   2.66615
 Alpha virt. eigenvalues --    2.67285   2.68086   2.68346   2.70087   2.70988
 Alpha virt. eigenvalues --    2.71195   2.71656   2.72969   2.73776   2.74101
 Alpha virt. eigenvalues --    2.75065   2.76294   2.76646   2.76748   2.77927
 Alpha virt. eigenvalues --    2.78658   2.79180   2.79445   2.81030   2.81844
 Alpha virt. eigenvalues --    2.82504   2.83161   2.83373   2.83853   2.84072
 Alpha virt. eigenvalues --    2.84620   2.84806   2.86463   2.87129   2.87557
 Alpha virt. eigenvalues --    2.87896   2.88502   2.89769   2.90049   2.90406
 Alpha virt. eigenvalues --    2.90850   2.92024   2.93037   2.93252   2.94444
 Alpha virt. eigenvalues --    2.94453   2.94925   2.96335   2.96743   2.96945
 Alpha virt. eigenvalues --    2.97357   2.99028   2.99519   3.00078   3.00354
 Alpha virt. eigenvalues --    3.01931   3.02698   3.04266   3.04723   3.06082
 Alpha virt. eigenvalues --    3.06343   3.06472   3.07303   3.07826   3.08522
 Alpha virt. eigenvalues --    3.08619   3.09776   3.09791   3.11798   3.11841
 Alpha virt. eigenvalues --    3.12786   3.13442   3.13914   3.14853   3.15462
 Alpha virt. eigenvalues --    3.16587   3.17288   3.17898   3.17990   3.18689
 Alpha virt. eigenvalues --    3.19725   3.20329   3.20909   3.21120   3.22498
 Alpha virt. eigenvalues --    3.23744   3.23929   3.24250   3.25184   3.25652
 Alpha virt. eigenvalues --    3.26146   3.27056   3.27128   3.27963   3.28952
 Alpha virt. eigenvalues --    3.29334   3.29490   3.30188   3.30918   3.31182
 Alpha virt. eigenvalues --    3.31608   3.32821   3.33334   3.34277   3.34755
 Alpha virt. eigenvalues --    3.35017   3.35466   3.36144   3.37236   3.37818
 Alpha virt. eigenvalues --    3.38486   3.39093   3.40624   3.40744   3.41321
 Alpha virt. eigenvalues --    3.42495   3.43124   3.44253   3.45349   3.45396
 Alpha virt. eigenvalues --    3.45769   3.47175   3.47340   3.47525   3.48278
 Alpha virt. eigenvalues --    3.48655   3.50453   3.50758   3.51718   3.52013
 Alpha virt. eigenvalues --    3.52746   3.53235   3.54325   3.55862   3.56282
 Alpha virt. eigenvalues --    3.56571   3.56979   3.58151   3.59365   3.60186
 Alpha virt. eigenvalues --    3.60644   3.61226   3.62102   3.62495   3.63746
 Alpha virt. eigenvalues --    3.64134   3.65161   3.65983   3.66454   3.66730
 Alpha virt. eigenvalues --    3.67916   3.67990   3.69021   3.69326   3.70419
 Alpha virt. eigenvalues --    3.70784   3.72338   3.73953   3.73961   3.75379
 Alpha virt. eigenvalues --    3.76171   3.76362   3.77260   3.78123   3.78511
 Alpha virt. eigenvalues --    3.81342   3.84033   3.85813   3.86917   3.88225
 Alpha virt. eigenvalues --    3.91162   3.91894   3.94442   3.95216   3.96475
 Alpha virt. eigenvalues --    3.97737   3.98052   3.99355   4.00355   4.00475
 Alpha virt. eigenvalues --    4.01428   4.02475   4.03968   4.04149   4.04692
 Alpha virt. eigenvalues --    4.05617   4.05915   4.06604   4.07516   4.08358
 Alpha virt. eigenvalues --    4.10232   4.10313   4.10534   4.11526   4.13678
 Alpha virt. eigenvalues --    4.13867   4.14894   4.16876   4.17412   4.19528
 Alpha virt. eigenvalues --    4.20722   4.20882   4.21471   4.22638   4.23007
 Alpha virt. eigenvalues --    4.23724   4.25105   4.27204   4.28379   4.28584
 Alpha virt. eigenvalues --    4.29787   4.30204   4.30896   4.31418   4.31934
 Alpha virt. eigenvalues --    4.32884   4.33829   4.34283   4.35246   4.36163
 Alpha virt. eigenvalues --    4.36666   4.37904   4.39460   4.39466   4.40000
 Alpha virt. eigenvalues --    4.42518   4.42790   4.44171   4.44643   4.45010
 Alpha virt. eigenvalues --    4.46506   4.47717   4.49239   4.52475   4.54321
 Alpha virt. eigenvalues --    4.54768   4.56338   4.57781   4.58221   4.58583
 Alpha virt. eigenvalues --    4.62289   4.63727   4.64054   4.67709   4.69502
 Alpha virt. eigenvalues --    4.69553   4.72229   4.73314   4.73649   4.75115
 Alpha virt. eigenvalues --    4.77199   4.78677   4.79654   4.80223   4.85176
 Alpha virt. eigenvalues --    4.87641   4.88688   4.90970   4.91110   4.93657
 Alpha virt. eigenvalues --    4.94576   4.95972   4.96577   4.97624   5.00661
 Alpha virt. eigenvalues --    5.01530   5.07209   5.08629   5.08796   5.11623
 Alpha virt. eigenvalues --    5.11938   5.12636   5.14315   5.17255   5.17616
 Alpha virt. eigenvalues --    5.19792   5.22550   5.24123   5.24737   5.27161
 Alpha virt. eigenvalues --    5.29306   5.35186   5.39194   5.39939   5.43582
 Alpha virt. eigenvalues --    5.51663   5.52641   5.55182   5.60182   5.65841
 Alpha virt. eigenvalues --    5.76167   5.77983   5.78882   5.86397   6.17477
 Alpha virt. eigenvalues --   22.28880  22.51847  22.58681  22.64125  22.67126
 Alpha virt. eigenvalues --   22.74238  22.76760  22.77386  22.80033  22.80368
 Alpha virt. eigenvalues --   22.86603  22.88363  22.90992  22.94846  23.00128
 Alpha virt. eigenvalues --   23.02823  23.06858  23.09049  23.33101  23.53385
 Alpha virt. eigenvalues --   23.88056
          Condensed to atoms (all electrons):
               1          2          3          4          5          6
     1  C    5.687572   0.207750  -0.045787   0.023612  -0.007736   0.014208
     2  C    0.207750   5.292886   0.226130   0.032259  -0.103635   0.036613
     3  C   -0.045787   0.226130   5.292216   0.293867   0.036672  -0.103619
     4  C    0.023612   0.032259   0.293867   5.298173   0.418646   0.057507
     5  C   -0.007736  -0.103635   0.036672   0.418646   5.048348   0.303437
     6  C    0.014208   0.036613  -0.103619   0.057507   0.303437   5.048296
     7  C   -0.130826   0.293817   0.032390  -0.109015   0.057534   0.418646
     8  C    0.078231  -0.024473  -0.020772   0.001950  -0.000340   0.001382
     9  C   -0.010940   0.005224   0.005207   0.000066  -0.000048  -0.000048
    10  H   -0.003767   0.000651   0.000650   0.000029  -0.000003  -0.000003
    11  C   -0.025456  -0.020775  -0.024703  -0.002472   0.001385  -0.000343
    12  C   -0.223259  -0.045348   0.208376  -0.130837   0.014223  -0.007724
    13  H   -0.005193   0.016401  -0.079927  -0.001065   0.000258   0.000114
    14  C    0.035945  -0.065732   0.141798   0.005068  -0.003152   0.001468
    15  C    0.147682   0.142306  -0.065691   0.003706   0.001472  -0.003154
    16  C   -0.134076   0.005684   0.003404   0.000285   0.000008  -0.000002
    17  C    0.015838  -0.002999   0.001300   0.000011  -0.000003   0.000003
    18  C   -0.007960   0.001303  -0.002995  -0.000001   0.000003  -0.000003
    19  C    0.027783   0.003400   0.005655  -0.002283  -0.000002   0.000008
    20  C    0.001494   0.005597  -0.004086  -0.000390  -0.000611   0.000744
    21  H    0.000130   0.000859  -0.001261   0.003297  -0.000099   0.000046
    22  C   -0.001503  -0.000186  -0.000192  -0.000176  -0.000058  -0.000058
    23  H    0.000004   0.000019   0.000019  -0.000011  -0.000001  -0.000001
    24  C    0.001198  -0.000839  -0.000840  -0.000050   0.000021   0.000021
    25  C   -0.000671  -0.004104   0.005591  -0.004060   0.000751  -0.000626
    26  H   -0.001245  -0.001268   0.000858  -0.000222   0.000046  -0.000099
    27  H    0.000262   0.017552  -0.068564   0.469228  -0.062961   0.012553
    28  H    0.000077  -0.004490   0.015235  -0.067669   0.465483  -0.062570
    29  H   -0.000396   0.015238  -0.004490   0.013417  -0.062570   0.465486
    30  H   -0.008938  -0.068569   0.017546  -0.005210   0.012556  -0.062966
    31  H   -0.009171   0.001943   0.000053  -0.000006   0.000001  -0.000002
    32  H   -0.000427   0.000019  -0.000009  -0.000000   0.000000  -0.000000
    33  H    0.000062  -0.000009   0.000019  -0.000000  -0.000000   0.000000
    34  H    0.000287   0.000052   0.001941  -0.000027  -0.000002   0.000001
    35  H   -0.000120   0.000022  -0.000006   0.000000  -0.000000  -0.000000
    36  H    0.000201  -0.000007   0.000023   0.000001  -0.000000  -0.000000
    37  H    0.473071  -0.079897   0.016393  -0.000339   0.000114   0.000258
               7          8          9         10         11         12
     1  C   -0.130826   0.078231  -0.010940  -0.003767  -0.025456  -0.223259
     2  C    0.293817  -0.024473   0.005224   0.000651  -0.020775  -0.045348
     3  C    0.032390  -0.020772   0.005207   0.000650  -0.024703   0.208376
     4  C   -0.109015   0.001950   0.000066   0.000029  -0.002472  -0.130837
     5  C    0.057534  -0.000340  -0.000048  -0.000003   0.001385   0.014223
     6  C    0.418646   0.001382  -0.000048  -0.000003  -0.000343  -0.007724
     7  C    5.298408  -0.002463   0.000069   0.000029   0.001953   0.023610
     8  C   -0.002463   5.520489   0.229763  -0.038748   0.290263  -0.025208
     9  C    0.000069   0.229763   5.126633   0.440841   0.229901  -0.010864
    10  H    0.000029  -0.038748   0.440841   0.510801  -0.038674  -0.003757
    11  C    0.001953   0.290263   0.229901  -0.038674   5.520659   0.078917
    12  C    0.023610  -0.025208  -0.010864  -0.003757   0.078917   5.687385
    13  H   -0.000340   0.000624  -0.000384  -0.000040   0.001159   0.473152
    14  C    0.003717  -0.030664   0.013769   0.004960  -0.040716   0.148238
    15  C    0.005074  -0.040506   0.013843   0.004980  -0.030675   0.036283
    16  C   -0.002282   0.000735   0.000867  -0.000808   0.001159   0.027799
    17  C   -0.000001  -0.000194  -0.000531  -0.000431   0.001017  -0.007951
    18  C    0.000011   0.001018  -0.000517  -0.000422  -0.000187   0.015830
    19  C    0.000285   0.001160   0.000845  -0.000819   0.000719  -0.134003
    20  C   -0.004057  -0.081500  -0.006599  -0.000127   0.268056  -0.000572
    21  H   -0.000224   0.018022   0.004457   0.000247  -0.058628  -0.001247
    22  C   -0.000178  -0.004690  -0.104740   0.010574  -0.004615  -0.001492
    23  H   -0.000011   0.007156   0.007503   0.000003   0.007147   0.000004
    24  C   -0.000050  -0.038919   0.337655  -0.041065  -0.038845   0.001208
    25  C   -0.000369   0.267938  -0.006597  -0.000130  -0.081512   0.001511
    26  H    0.003311  -0.058649   0.004469   0.000247   0.018007   0.000126
    27  H   -0.005209   0.000055  -0.000037   0.000001  -0.000330  -0.008938
    28  H    0.013416   0.000000  -0.000000   0.000000   0.000015  -0.000397
    29  H   -0.067678   0.000015  -0.000000   0.000000   0.000000   0.000077
    30  H    0.469255  -0.000329  -0.000038   0.000001   0.000055   0.000261
    31  H   -0.000027   0.000120   0.000202  -0.000032  -0.000064   0.000287
    32  H   -0.000000  -0.000000  -0.000023  -0.000046   0.000011   0.000062
    33  H   -0.000000   0.000011  -0.000023  -0.000046  -0.000000  -0.000428
    34  H   -0.000006  -0.000064   0.000201  -0.000032   0.000116  -0.009164
    35  H    0.000001   0.007888  -0.023720  -0.000307  -0.007301   0.000200
    36  H    0.000000  -0.007294  -0.023704  -0.000305   0.007883  -0.000120
    37  H   -0.001062   0.001135  -0.000385  -0.000040   0.000627  -0.005190
              13         14         15         16         17         18
     1  C   -0.005193   0.035945   0.147682  -0.134076   0.015838  -0.007960
     2  C    0.016401  -0.065732   0.142306   0.005684  -0.002999   0.001303
     3  C   -0.079927   0.141798  -0.065691   0.003404   0.001300  -0.002995
     4  C   -0.001065   0.005068   0.003706   0.000285   0.000011  -0.000001
     5  C    0.000258  -0.003152   0.001472   0.000008  -0.000003   0.000003
     6  C    0.000114   0.001468  -0.003154  -0.000002   0.000003  -0.000003
     7  C   -0.000340   0.003717   0.005074  -0.002282  -0.000001   0.000011
     8  C    0.000624  -0.030664  -0.040506   0.000735  -0.000194   0.001018
     9  C   -0.000384   0.013769   0.013843   0.000867  -0.000531  -0.000517
    10  H   -0.000040   0.004960   0.004980  -0.000808  -0.000431  -0.000422
    11  C    0.001159  -0.040716  -0.030675   0.001159   0.001017  -0.000187
    12  C    0.473152   0.148238   0.036283   0.027799  -0.007951   0.015830
    13  H    0.501208  -0.078448   0.017917  -0.000232   0.000076   0.000375
    14  C   -0.078448   5.423063   0.088484   0.009337  -0.100934   0.036502
    15  C    0.017917   0.088484   5.423870   0.318138   0.036452  -0.100948
    16  C   -0.000232   0.009337   0.318138   5.260567   0.425740   0.050909
    17  C    0.000076  -0.100934   0.036452   0.425740   5.050436   0.306618
    18  C    0.000375   0.036502  -0.100948   0.050909   0.306618   5.050441
    19  C   -0.001899   0.318114   0.009259  -0.105947   0.050884   0.425770
    20  C    0.000728  -0.014462   0.011627  -0.000022  -0.000115   0.000083
    21  H    0.000112   0.000230  -0.000033  -0.000007  -0.000001   0.000002
    22  C   -0.000055   0.000017   0.000023  -0.000036   0.000022   0.000022
    23  H   -0.000000   0.000013   0.000013   0.000000  -0.000000  -0.000000
    24  C    0.000029  -0.000710  -0.000718   0.000271  -0.000004  -0.000005
    25  C   -0.000198   0.011612  -0.014465  -0.000304   0.000083  -0.000115
    26  H   -0.000003  -0.000033   0.000229   0.000009   0.000002  -0.000001
    27  H    0.004119   0.002192   0.000026  -0.000005   0.000001  -0.000000
    28  H   -0.000032   0.000017  -0.000012  -0.000000   0.000000  -0.000000
    29  H   -0.000001  -0.000012   0.000017  -0.000000  -0.000000   0.000000
    30  H    0.000008   0.000026   0.002193  -0.000033  -0.000000   0.000001
    31  H    0.000009   0.017300  -0.068031   0.467867  -0.062166   0.012353
    32  H   -0.000002  -0.004409   0.014894  -0.066094   0.464672  -0.062001
    33  H   -0.000031   0.014892  -0.004409   0.013171  -0.062002   0.464667
    34  H    0.004160  -0.068027   0.017304  -0.005115   0.012351  -0.062159
    35  H    0.000003  -0.000102   0.000075   0.000021  -0.000010   0.000019
    36  H   -0.000001   0.000075  -0.000102  -0.000050   0.000019  -0.000010
    37  H    0.000005   0.017904  -0.078401  -0.001896   0.000375   0.000076
              19         20         21         22         23         24
     1  C    0.027783   0.001494   0.000130  -0.001503   0.000004   0.001198
     2  C    0.003400   0.005597   0.000859  -0.000186   0.000019  -0.000839
     3  C    0.005655  -0.004086  -0.001261  -0.000192   0.000019  -0.000840
     4  C   -0.002283  -0.000390   0.003297  -0.000176  -0.000011  -0.000050
     5  C   -0.000002  -0.000611  -0.000099  -0.000058  -0.000001   0.000021
     6  C    0.000008   0.000744   0.000046  -0.000058  -0.000001   0.000021
     7  C    0.000285  -0.004057  -0.000224  -0.000178  -0.000011  -0.000050
     8  C    0.001160  -0.081500   0.018022  -0.004690   0.007156  -0.038919
     9  C    0.000845  -0.006599   0.004457  -0.104740   0.007503   0.337655
    10  H   -0.000819  -0.000127   0.000247   0.010574   0.000003  -0.041065
    11  C    0.000719   0.268056  -0.058628  -0.004615   0.007147  -0.038845
    12  C   -0.134003  -0.000572  -0.001247  -0.001492   0.000004   0.001208
    13  H   -0.001899   0.000728   0.000112  -0.000055  -0.000000   0.000029
    14  C    0.318114  -0.014462   0.000230   0.000017   0.000013  -0.000710
    15  C    0.009259   0.011627  -0.000033   0.000023   0.000013  -0.000718
    16  C   -0.105947  -0.000022  -0.000007  -0.000036   0.000000   0.000271
    17  C    0.050884  -0.000115  -0.000001   0.000022  -0.000000  -0.000004
    18  C    0.425770   0.000083   0.000002   0.000022  -0.000000  -0.000005
    19  C    5.260372  -0.000307   0.000009  -0.000035   0.000000   0.000271
    20  C   -0.000307   5.233877   0.450701   0.221881  -0.038705  -0.043383
    21  H    0.000009   0.450701   0.531130  -0.032337  -0.004453  -0.001953
    22  C   -0.000035   0.221881  -0.032337   5.130127   0.447562   0.362656
    23  H    0.000000  -0.038705  -0.004453   0.447562   0.519962  -0.035468
    24  C    0.000271  -0.043383  -0.001953   0.362656  -0.035468   4.805961
    25  C   -0.000023   0.208763  -0.045525   0.221763  -0.038730  -0.043204
    26  H   -0.000007  -0.045486  -0.001759  -0.032321  -0.004453  -0.001955
    27  H   -0.000033   0.000055   0.000168  -0.000013  -0.000000   0.000001
    28  H   -0.000000  -0.000071  -0.000016   0.000002  -0.000000  -0.000000
    29  H   -0.000000  -0.000004   0.000003   0.000002  -0.000000  -0.000000
    30  H   -0.000005  -0.000052   0.000002  -0.000013  -0.000000   0.000001
    31  H   -0.005116  -0.000000  -0.000000   0.000002  -0.000000  -0.000018
    32  H    0.013172  -0.000000  -0.000000  -0.000000  -0.000000   0.000000
    33  H   -0.066086   0.000001   0.000000  -0.000000  -0.000000   0.000000
    34  H    0.467836  -0.000028  -0.000000   0.000002  -0.000000  -0.000018
    35  H   -0.000050  -0.002912   0.000280  -0.031001  -0.000649   0.404696
    36  H    0.000021   0.008179  -0.000049  -0.030986  -0.000647   0.404662
    37  H   -0.000232  -0.000199  -0.000002  -0.000056  -0.000000   0.000029
              25         26         27         28         29         30
     1  C   -0.000671  -0.001245   0.000262   0.000077  -0.000396  -0.008938
     2  C   -0.004104  -0.001268   0.017552  -0.004490   0.015238  -0.068569
     3  C    0.005591   0.000858  -0.068564   0.015235  -0.004490   0.017546
     4  C   -0.004060  -0.000222   0.469228  -0.067669   0.013417  -0.005210
     5  C    0.000751   0.000046  -0.062961   0.465483  -0.062570   0.012556
     6  C   -0.000626  -0.000099   0.012553  -0.062570   0.465486  -0.062966
     7  C   -0.000369   0.003311  -0.005209   0.013416  -0.067678   0.469255
     8  C    0.267938  -0.058649   0.000055   0.000000   0.000015  -0.000329
     9  C   -0.006597   0.004469  -0.000037  -0.000000  -0.000000  -0.000038
    10  H   -0.000130   0.000247   0.000001   0.000000   0.000000   0.000001
    11  C   -0.081512   0.018007  -0.000330   0.000015   0.000000   0.000055
    12  C    0.001511   0.000126  -0.008938  -0.000397   0.000077   0.000261
    13  H   -0.000198  -0.000003   0.004119  -0.000032  -0.000001   0.000008
    14  C    0.011612  -0.000033   0.002192   0.000017  -0.000012   0.000026
    15  C   -0.014465   0.000229   0.000026  -0.000012   0.000017   0.002193
    16  C   -0.000304   0.000009  -0.000005  -0.000000  -0.000000  -0.000033
    17  C    0.000083   0.000002   0.000001   0.000000  -0.000000  -0.000000
    18  C   -0.000115  -0.000001  -0.000000  -0.000000   0.000000   0.000001
    19  C   -0.000023  -0.000007  -0.000033  -0.000000  -0.000000  -0.000005
    20  C    0.208763  -0.045486   0.000055  -0.000071  -0.000004  -0.000052
    21  H   -0.045525  -0.001759   0.000168  -0.000016   0.000003   0.000002
    22  C    0.221763  -0.032321  -0.000013   0.000002   0.000002  -0.000013
    23  H   -0.038730  -0.004453  -0.000000  -0.000000  -0.000000  -0.000000
    24  C   -0.043204  -0.001955   0.000001  -0.000000  -0.000000   0.000001
    25  C    5.234253   0.450703  -0.000052  -0.000004  -0.000071   0.000056
    26  H    0.450703   0.531089   0.000002   0.000003  -0.000017   0.000169
    27  H   -0.000052   0.000002   0.504802  -0.007590  -0.000045   0.000012
    28  H   -0.000004   0.000003  -0.007590   0.502105  -0.006656  -0.000045
    29  H   -0.000071  -0.000017  -0.000045  -0.006656   0.502104  -0.007591
    30  H    0.000056   0.000169   0.000012  -0.000045  -0.007591   0.504797
    31  H   -0.000028  -0.000000   0.000000  -0.000000  -0.000000   0.000020
    32  H    0.000001   0.000000  -0.000000   0.000000  -0.000000   0.000000
    33  H   -0.000000  -0.000000   0.000000  -0.000000   0.000000  -0.000000
    34  H   -0.000000  -0.000000   0.000020  -0.000000  -0.000000   0.000000
    35  H    0.008179  -0.000049  -0.000000  -0.000000   0.000000   0.000000
    36  H   -0.002926   0.000280   0.000000   0.000000  -0.000000  -0.000000
    37  H    0.000727   0.000113   0.000008  -0.000001  -0.000032   0.004118
              31         32         33         34         35         36
     1  C   -0.009171  -0.000427   0.000062   0.000287  -0.000120   0.000201
     2  C    0.001943   0.000019  -0.000009   0.000052   0.000022  -0.000007
     3  C    0.000053  -0.000009   0.000019   0.001941  -0.000006   0.000023
     4  C   -0.000006  -0.000000  -0.000000  -0.000027   0.000000   0.000001
     5  C    0.000001   0.000000  -0.000000  -0.000002  -0.000000  -0.000000
     6  C   -0.000002  -0.000000   0.000000   0.000001  -0.000000  -0.000000
     7  C   -0.000027  -0.000000  -0.000000  -0.000006   0.000001   0.000000
     8  C    0.000120  -0.000000   0.000011  -0.000064   0.007888  -0.007294
     9  C    0.000202  -0.000023  -0.000023   0.000201  -0.023720  -0.023704
    10  H   -0.000032  -0.000046  -0.000046  -0.000032  -0.000307  -0.000305
    11  C   -0.000064   0.000011  -0.000000   0.000116  -0.007301   0.007883
    12  C    0.000287   0.000062  -0.000428  -0.009164   0.000200  -0.000120
    13  H    0.000009  -0.000002  -0.000031   0.004160   0.000003  -0.000001
    14  C    0.017300  -0.004409   0.014892  -0.068027  -0.000102   0.000075
    15  C   -0.068031   0.014894  -0.004409   0.017304   0.000075  -0.000102
    16  C    0.467867  -0.066094   0.013171  -0.005115   0.000021  -0.000050
    17  C   -0.062166   0.464672  -0.062002   0.012351  -0.000010   0.000019
    18  C    0.012353  -0.062001   0.464667  -0.062159   0.000019  -0.000010
    19  C   -0.005116   0.013172  -0.066086   0.467836  -0.000050   0.000021
    20  C   -0.000000  -0.000000   0.000001  -0.000028  -0.002912   0.008179
    21  H   -0.000000  -0.000000   0.000000  -0.000000   0.000280  -0.000049
    22  C    0.000002  -0.000000  -0.000000   0.000002  -0.031001  -0.030986
    23  H   -0.000000  -0.000000  -0.000000  -0.000000  -0.000649  -0.000647
    24  C   -0.000018   0.000000   0.000000  -0.000018   0.404696   0.404662
    25  C   -0.000028   0.000001  -0.000000  -0.000000   0.008179  -0.002926
    26  H   -0.000000   0.000000  -0.000000  -0.000000  -0.000049   0.000280
    27  H    0.000000  -0.000000   0.000000   0.000020  -0.000000   0.000000
    28  H   -0.000000   0.000000  -0.000000  -0.000000  -0.000000   0.000000
    29  H   -0.000000  -0.000000   0.000000  -0.000000   0.000000  -0.000000
    30  H    0.000020   0.000000  -0.000000   0.000000   0.000000  -0.000000
    31  H    0.504491  -0.007515  -0.000045   0.000013   0.000001  -0.000002
    32  H   -0.007515   0.500873  -0.006564  -0.000045  -0.000000   0.000000
    33  H   -0.000045  -0.006564   0.500875  -0.007514   0.000000  -0.000000
    34  H    0.000013  -0.000045  -0.007514   0.504488  -0.000001   0.000001
    35  H    0.000001  -0.000000   0.000000  -0.000001   0.563014  -0.028534
    36  H   -0.000002   0.000000  -0.000000   0.000001  -0.028534   0.563035
    37  H    0.004159  -0.000031  -0.000002   0.000009  -0.000001   0.000003
              37
     1  C    0.473071
     2  C   -0.079897
     3  C    0.016393
     4  C   -0.000339
     5  C    0.000114
     6  C    0.000258
     7  C   -0.001062
     8  C    0.001135
     9  C   -0.000385
    10  H   -0.000040
    11  C    0.000627
    12  C   -0.005190
    13  H    0.000005
    14  C    0.017904
    15  C   -0.078401
    16  C   -0.001896
    17  C    0.000375
    18  C    0.000076
    19  C   -0.000232
    20  C   -0.000199
    21  H   -0.000002
    22  C   -0.000056
    23  H   -0.000000
    24  C    0.000029
    25  C    0.000727
    26  H    0.000113
    27  H    0.000008
    28  H   -0.000001
    29  H   -0.000032
    30  H    0.004118
    31  H    0.004159
    32  H   -0.000031
    33  H   -0.000002
    34  H    0.000009
    35  H   -0.000001
    36  H    0.000003
    37  H    0.501191
 Mulliken charges:
               1
     1  C   -0.097937
     2  C    0.116606
     3  C    0.117600
     4  C   -0.297289
     5  C   -0.119738
     6  C   -0.119576
     7  C   -0.297727
     8  C   -0.053144
     9  C   -0.232316
    10  H    0.155591
    11  C   -0.053753
    12  C   -0.101052
    13  H    0.147394
    14  C    0.112659
    15  C    0.111279
    16  C   -0.269061
    17  C   -0.128558
    18  C   -0.128677
    19  C   -0.268717
    20  C   -0.168098
    21  H    0.137901
    22  C   -0.149915
    23  H    0.133725
    24  C   -0.070633
    25  C   -0.168218
    26  H    0.137902
    27  H    0.142720
    28  H    0.153202
    29  H    0.153205
    30  H    0.142707
    31  H    0.143402
    32  H    0.153463
    33  H    0.153462
    34  H    0.143420
    35  H    0.110363
    36  H    0.110356
    37  H    0.147452
 Sum of Mulliken charges =  -0.00000
 Mulliken charges with hydrogens summed into heavy atoms:
               1
     1  C    0.049515
     2  C    0.116606
     3  C    0.117600
     4  C   -0.154569
     5  C    0.033464
     6  C    0.033628
     7  C   -0.155020
     8  C   -0.053144
     9  C   -0.076725
    11  C   -0.053753
    12  C    0.046342
    14  C    0.112659
    15  C    0.111279
    16  C   -0.125659
    17  C    0.024905
    18  C    0.024785
    19  C   -0.125298
    20  C   -0.030197
    22  C   -0.016190
    24  C    0.150086
    25  C   -0.030316
 APT charges:
               1
     1  C   -0.366353
     2  C   -0.137208
     3  C   -0.136034
     4  C   -0.794812
     5  C   -0.576127
     6  C   -0.576090
     7  C   -0.794838
     8  C   -0.057859
     9  C   -0.481366
    10  H    0.331565
    11  C   -0.058242
    12  C   -0.369770
    13  H    0.518728
    14  C   -0.131292
    15  C   -0.132695
    16  C   -0.813527
    17  C   -0.569904
    18  C   -0.569954
    19  C   -0.813488
    20  C   -0.528725
    21  H    0.543770
    22  C   -0.954041
    23  H    0.851775
    24  C   -0.900535
    25  C   -0.528344
    26  H    0.543568
    27  H    0.547449
    28  H    0.906566
    29  H    0.906459
    30  H    0.547244
    31  H    0.546326
    32  H    0.926101
    33  H    0.926200
    34  H    0.546517
    35  H    0.565317
    36  H    0.565062
    37  H    0.518557
 Sum of APT charges =  -0.00000
 APT charges with hydrogens summed into heavy atoms:
               1
     1  C    0.152204
     2  C   -0.137208
     3  C   -0.136034
     4  C   -0.247363
     5  C    0.330439
     6  C    0.330369
     7  C   -0.247594
     8  C   -0.057859
     9  C   -0.149801
    11  C   -0.058242
    12  C    0.148958
    14  C   -0.131292
    15  C   -0.132695
    16  C   -0.267201
    17  C    0.356197
    18  C    0.356246
    19  C   -0.266971
    20  C    0.015045
    22  C   -0.102267
    24  C    0.229845
    25  C    0.015224
 Electronic spatial extent (au):  <R**2>=           4872.9380
 Charge=              0.0000 electrons
 Dipole moment (field-independent basis, Debye):
    X=              0.5771    Y=              0.9953    Z=              0.0037  Tot=              1.1505
 Quadrupole moment (field-independent basis, Debye-Ang):
   XX=           -105.3494   YY=           -121.5717   ZZ=           -110.5374
   XY=              0.5015   XZ=              0.0003   YZ=              0.0185
 Traceless Quadrupole moment (field-independent basis, Debye-Ang):
   XX=              7.1367   YY=             -9.0855   ZZ=              1.9488
   XY=              0.5015   XZ=              0.0003   YZ=              0.0185
 Octapole moment (field-independent basis, Debye-Ang**2):
  XXX=             -4.1876  YYY=             64.7659  ZZZ=              0.0252  XYY=             15.1777
  XXY=             -7.6633  XXZ=              0.0078  XZZ=              1.8872  YZZ=            -16.7184
  YYZ=             -0.0367  XYZ=             -0.0082
 Hexadecapole moment (field-independent basis, Debye-Ang**3):
 XXXX=          -2977.3105 YYYY=          -2513.3523 ZZZZ=           -788.6062 XXXY=            -31.5020
 XXXZ=              0.0314 YYYX=             27.0359 YYYZ=              0.0572 ZZZX=             -0.0014
 ZZZY=              0.1359 XXYY=           -991.6891 XXZZ=           -635.3631 YYZZ=           -574.9667
 XXYZ=              0.0865 YYXZ=             -0.0198 ZZXY=             -1.3471
 N-N= 1.575825229162D+03 E-N=-5.031104199358D+03  KE= 8.056354264110D+02
  Exact polarizability:   0.000   0.000   0.000   0.000   0.000   0.000
 Approx polarizability: 345.201 -12.991 225.188   0.006   0.049 294.794
   1 Symmetry operations used in ECPInt.
 ECPInt:  NShTT=   43660 NPrTT=  133896 LenC2=   40206 LenP2D=   89436.
 LDataN:  DoStor=T MaxTD1= 8 Len=  415
 D2PCM: PCM CHGder 2nd derivatives, FixD1E=F FixD2E=F DoIter=F DoCFld=F I1PDM=0
 Calling FoFJK, ICntrl=    100147 FMM=F ISym2X=0 I1Cent= 0 IOpClX= 0 NMat=1 NMatS=1 NMatT=0.
 ***** Axes restored to original set *****
 -------------------------------------------------------------------
 Center     Atomic                   Forces (Hartrees/Bohr)
 Number     Number              X              Y              Z
 -------------------------------------------------------------------
      1        6          -0.000000403    0.000000470   -0.000001953
      2        6           0.000000862   -0.000001390    0.000000453
      3        6           0.000002988    0.000000643    0.000001454
      4        6           0.000000777   -0.000000842    0.000000779
      5        6           0.000001043   -0.000002719   -0.000000024
      6        6           0.000000788   -0.000001806    0.000000264
      7        6           0.000001509   -0.000000771   -0.000000259
      8        6           0.000002176   -0.000007322   -0.000005560
      9        6          -0.000003544    0.000006473    0.000007025
     10        1          -0.000000211    0.000000067   -0.000001284
     11        6          -0.000000665    0.000004385   -0.000002361
     12        6           0.000001212   -0.000003264   -0.000002565
     13        1           0.000000866    0.000000633    0.000000393
     14        6          -0.000000800    0.000003550    0.000000040
     15        6           0.000001623    0.000000096    0.000000618
     16        6           0.000000906    0.000002128   -0.000000273
     17        6           0.000000003    0.000002375   -0.000000167
     18        6           0.000001280    0.000001672   -0.000000700
     19        6          -0.000000142    0.000002186    0.000000489
     20        6          -0.000001618   -0.000002603    0.000000022
     21        1          -0.000001616   -0.000001576    0.000000261
     22        6           0.000000541   -0.000004326    0.000001708
     23        1          -0.000002270   -0.000001135   -0.000000152
     24        6          -0.000004853    0.000002428   -0.000000079
     25        6          -0.000002381    0.000000191    0.000001437
     26        1          -0.000001152   -0.000000850   -0.000000199
     27        1           0.000001027   -0.000001437   -0.000000188
     28        1           0.000001042   -0.000002580   -0.000000015
     29        1           0.000001153   -0.000002609   -0.000000122
     30        1           0.000001019   -0.000001407    0.000000181
     31        1           0.000000625    0.000001685    0.000000181
     32        1           0.000000892    0.000002932    0.000000091
     33        1           0.000000745    0.000002846    0.000000230
     34        1           0.000000879    0.000001483   -0.000000063
     35        1          -0.000002882    0.000000379   -0.000000166
     36        1          -0.000002206    0.000000471   -0.000000001
     37        1           0.000000789   -0.000000457    0.000000505
 -------------------------------------------------------------------
 Cartesian Forces:  Max     0.000007322 RMS     0.000002028
 FormGI is forming the generalized inverse of G from B-inverse, IUseBI=4.

 GradGradGradGradGradGradGradGradGradGradGradGradGradGradGradGradGradGrad
 Berny optimization.
 Internal  Forces:  Max     0.000003583 RMS     0.000000739
 Search for a saddle point.
 Step number   1 out of a maximum of  222
 All quantities printed in internal units (Hartrees-Bohrs-Radians)
 Swapping is turned off.
 Second derivative matrix not updated -- analytic derivatives used.
 ITU=  0
     Eigenvalues ---   -0.01320   0.00049   0.00318   0.00702   0.00810
     Eigenvalues ---    0.00923   0.01004   0.01218   0.01250   0.01328
     Eigenvalues ---    0.01417   0.01429   0.01488   0.01678   0.01739
     Eigenvalues ---    0.01749   0.01853   0.01882   0.01888   0.01977
     Eigenvalues ---    0.02112   0.02133   0.02223   0.02301   0.02438
     Eigenvalues ---    0.02466   0.02503   0.02787   0.02836   0.02852
     Eigenvalues ---    0.02890   0.03287   0.03464   0.04076   0.04168
     Eigenvalues ---    0.04476   0.04776   0.05172   0.05223   0.05311
     Eigenvalues ---    0.05639   0.05652   0.05965   0.06370   0.06522
     Eigenvalues ---    0.10185   0.10894   0.10944   0.10971   0.11427
     Eigenvalues ---    0.11468   0.12305   0.12344   0.12350   0.12403
     Eigenvalues ---    0.13043   0.13170   0.14866   0.14954   0.16187
     Eigenvalues ---    0.17424   0.17425   0.18773   0.18979   0.19142
     Eigenvalues ---    0.19331   0.19662   0.20034   0.20076   0.21712
     Eigenvalues ---    0.23554   0.25117   0.25893   0.26923   0.28361
     Eigenvalues ---    0.29197   0.33494   0.34238   0.34647   0.35472
     Eigenvalues ---    0.35624   0.35946   0.35990   0.36042   0.36060
     Eigenvalues ---    0.36122   0.36176   0.36178   0.36194   0.36282
     Eigenvalues ---    0.36293   0.36393   0.36397   0.36400   0.36712
     Eigenvalues ---    0.36977   0.40345   0.40712   0.42194   0.42254
     Eigenvalues ---    0.44953   0.50807   0.50851   0.52483   0.52679
 Eigenvectors required to have negative eigenvalues:
                          R2        R22       D16       D3        D36
   1                   -0.63078  -0.62862  -0.14697   0.14685  -0.14657
                         D100       D17      D101       D4        D39
   1                    0.14656  -0.12030   0.12008   0.11889  -0.11870
 RFO step:  Lambda0=3.525825465D-15 Lambda=-1.38595307D-08.
 Linear search not attempted -- option 19 set.
 Iteration  1 RMS(Cart)=  0.00046302 RMS(Int)=  0.00000008
 Iteration  2 RMS(Cart)=  0.00000012 RMS(Int)=  0.00000004
 Variable       Old X    -DE/DX   Delta X   Delta X   Delta X     New X
                                 (Linear)    (Quad)   (Total)
    R1        2.65593   0.00000   0.00000  -0.00002  -0.00002   2.65591
    R2        4.80730  -0.00000   0.00000   0.00096   0.00096   4.80826
    R3        2.65624   0.00000   0.00000  -0.00001  -0.00001   2.65623
    R4        2.04879  -0.00000   0.00000  -0.00000  -0.00000   2.04879
    R5        2.68051   0.00000   0.00000   0.00000   0.00000   2.68051
    R6        2.68068  -0.00000   0.00000   0.00001   0.00001   2.68068
    R7        2.68069   0.00000   0.00000  -0.00000  -0.00000   2.68069
    R8        2.65589  -0.00000   0.00000   0.00001   0.00001   2.65590
    R9        2.57551   0.00000   0.00000   0.00000   0.00000   2.57551
   R10        2.04839  -0.00000   0.00000  -0.00000  -0.00000   2.04839
   R11        2.67565   0.00000   0.00000   0.00000   0.00000   2.67565
   R12        2.04676   0.00000   0.00000   0.00000   0.00000   2.04676
   R13        2.57552   0.00000   0.00000  -0.00000  -0.00000   2.57552
   R14        2.04676   0.00000   0.00000   0.00000   0.00000   2.04676
   R15        2.04839  -0.00000   0.00000  -0.00000  -0.00000   2.04839
   R16        2.84490   0.00000   0.00000   0.00016   0.00016   2.84506
   R17        2.60233   0.00000   0.00000   0.00000   0.00000   2.60233
   R18        2.90241   0.00000   0.00000   0.00006   0.00006   2.90246
   R19        2.04478   0.00000   0.00000   0.00000   0.00000   2.04478
   R20        2.84527  -0.00000   0.00000  -0.00014  -0.00014   2.84513
   R21        2.86867  -0.00000   0.00000   0.00000   0.00000   2.86868
   R22        4.81016  -0.00000   0.00000  -0.00104  -0.00104   4.80912
   R23        2.90256  -0.00000   0.00000  -0.00006  -0.00006   2.90249
   R24        2.04879   0.00000   0.00000   0.00000   0.00000   2.04880
   R25        2.65621  -0.00000   0.00000   0.00001   0.00001   2.65622
   R26        2.67955   0.00000   0.00000  -0.00000  -0.00000   2.67955
   R27        2.68168  -0.00000   0.00000  -0.00001  -0.00001   2.68167
   R28        2.68167  -0.00000   0.00000   0.00000   0.00000   2.68167
   R29        2.57542  -0.00000   0.00000  -0.00000  -0.00000   2.57542
   R30        2.04828  -0.00000   0.00000  -0.00000  -0.00000   2.04828
   R31        2.67596   0.00000   0.00000   0.00000   0.00000   2.67596
   R32        2.04667   0.00000   0.00000   0.00000   0.00000   2.04667
   R33        2.57542   0.00000   0.00000   0.00000   0.00000   2.57542
   R34        2.04667   0.00000   0.00000   0.00000   0.00000   2.04667
   R35        2.04828  -0.00000   0.00000  -0.00000  -0.00000   2.04828
   R36        2.04244   0.00000   0.00000  -0.00000  -0.00000   2.04244
   R37        2.87515  -0.00000   0.00000  -0.00002  -0.00002   2.87513
   R38        2.82648   0.00000   0.00000   0.00000   0.00000   2.82649
   R39        2.04778  -0.00000   0.00000  -0.00000  -0.00000   2.04778
   R40        2.87782  -0.00000   0.00000  -0.00001  -0.00001   2.87782
   R41        2.87512  -0.00000   0.00000   0.00000   0.00000   2.87513
   R42        2.06465  -0.00000   0.00000   0.00000   0.00000   2.06465
   R43        2.06465   0.00000   0.00000  -0.00000  -0.00000   2.06465
   R44        2.04243   0.00000   0.00000   0.00000   0.00000   2.04244
    A1        1.53469  -0.00000   0.00000  -0.00013  -0.00013   1.53455
    A2        2.11585  -0.00000   0.00000   0.00001   0.00001   2.11586
    A3        2.07486   0.00000   0.00000   0.00000   0.00000   2.07487
    A4        1.55021   0.00000   0.00000  -0.00009  -0.00009   1.55012
    A5        1.80894   0.00000   0.00000   0.00013   0.00013   1.80907
    A6        2.07425   0.00000   0.00000   0.00000   0.00000   2.07426
    A7        2.07029  -0.00000   0.00000   0.00001   0.00001   2.07030
    A8        2.13360   0.00000   0.00000  -0.00000  -0.00000   2.13360
    A9        2.07753  -0.00000   0.00000  -0.00000  -0.00000   2.07752
   A10        2.07752   0.00000   0.00000   0.00000   0.00000   2.07752
   A11        2.07031   0.00000   0.00000  -0.00000  -0.00000   2.07030
   A12        2.13360  -0.00000   0.00000  -0.00000  -0.00000   2.13360
   A13        2.10416  -0.00000   0.00000  -0.00000  -0.00000   2.10416
   A14        2.07314   0.00000   0.00000   0.00000   0.00000   2.07315
   A15        2.10588  -0.00000   0.00000  -0.00000  -0.00000   2.10588
   A16        2.10143  -0.00000   0.00000   0.00000   0.00000   2.10143
   A17        2.09692   0.00000   0.00000  -0.00000  -0.00000   2.09692
   A18        2.08483  -0.00000   0.00000  -0.00000  -0.00000   2.08483
   A19        2.10144   0.00000   0.00000  -0.00000  -0.00000   2.10143
   A20        2.08483  -0.00000   0.00000   0.00000   0.00000   2.08483
   A21        2.09692  -0.00000   0.00000   0.00000   0.00000   2.09692
   A22        2.10416   0.00000   0.00000   0.00000   0.00000   2.10416
   A23        2.07315  -0.00000   0.00000  -0.00000  -0.00000   2.07315
   A24        2.10588  -0.00000   0.00000  -0.00000  -0.00000   2.10588
   A25        2.14690   0.00000   0.00000   0.00024   0.00024   2.14714
   A26        1.84751   0.00000   0.00000  -0.00039  -0.00039   1.84712
   A27        2.20976  -0.00000   0.00000  -0.00023  -0.00023   2.20953
   A28        1.92066  -0.00000   0.00000  -0.00010  -0.00010   1.92056
   A29        1.60958  -0.00000   0.00000  -0.00012  -0.00012   1.60946
   A30        2.11560  -0.00000   0.00000  -0.00007  -0.00007   2.11553
   A31        1.88340   0.00000   0.00000   0.00002   0.00002   1.88342
   A32        2.11545  -0.00000   0.00000   0.00005   0.00005   2.11551
   A33        2.16640   0.00000   0.00000   0.00001   0.00001   2.16641
   A34        1.88346   0.00000   0.00000  -0.00002  -0.00002   1.88344
   A35        1.84644  -0.00000   0.00000   0.00039   0.00039   1.84683
   A36        1.60926   0.00000   0.00000   0.00012   0.00012   1.60938
   A37        2.14668   0.00000   0.00000   0.00035   0.00035   2.14702
   A38        1.92042  -0.00000   0.00000   0.00009   0.00009   1.92051
   A39        2.21003  -0.00000   0.00000  -0.00038  -0.00038   2.20965
   A40        1.53449  -0.00000   0.00000  -0.00003  -0.00003   1.53446
   A41        2.07487  -0.00000   0.00000  -0.00000  -0.00000   2.07487
   A42        2.11588   0.00000   0.00000  -0.00000  -0.00000   2.11587
   A43        1.80931  -0.00000   0.00000  -0.00012  -0.00012   1.80919
   A44        1.54983   0.00000   0.00000   0.00020   0.00020   1.55003
   A45        2.07426   0.00000   0.00000  -0.00000  -0.00000   2.07426
   A46        2.07045   0.00000   0.00000  -0.00000  -0.00000   2.07045
   A47        2.13387  -0.00000   0.00000   0.00000   0.00000   2.13387
   A48        2.07733  -0.00000   0.00000   0.00000   0.00000   2.07734
   A49        2.07044  -0.00000   0.00000   0.00000   0.00000   2.07044
   A50        2.13387   0.00000   0.00000   0.00000   0.00000   2.13387
   A51        2.07734   0.00000   0.00000  -0.00000  -0.00000   2.07734
   A52        2.10453  -0.00000   0.00000  -0.00000  -0.00000   2.10453
   A53        2.07289  -0.00000   0.00000  -0.00000  -0.00000   2.07289
   A54        2.10575   0.00000   0.00000   0.00000   0.00000   2.10576
   A55        2.10119   0.00000   0.00000   0.00000   0.00000   2.10119
   A56        2.09660   0.00000   0.00000   0.00000   0.00000   2.09660
   A57        2.08539  -0.00000   0.00000  -0.00000  -0.00000   2.08539
   A58        2.10118   0.00000   0.00000   0.00000   0.00000   2.10118
   A59        2.08539   0.00000   0.00000   0.00000   0.00000   2.08539
   A60        2.09660  -0.00000   0.00000  -0.00000  -0.00000   2.09660
   A61        2.10453  -0.00000   0.00000  -0.00000  -0.00000   2.10453
   A62        2.07289   0.00000   0.00000   0.00000   0.00000   2.07289
   A63        2.10576  -0.00000   0.00000  -0.00000  -0.00000   2.10576
   A64        2.26066   0.00000   0.00000   0.00004   0.00004   2.26070
   A65        1.74269  -0.00000   0.00000  -0.00006  -0.00006   1.74263
   A66        1.53227  -0.00000   0.00000  -0.00007  -0.00007   1.53219
   A67        2.16961  -0.00000   0.00000   0.00003   0.00003   2.16964
   A68        2.31751  -0.00000   0.00000   0.00002   0.00002   2.31754
   A69        2.06773  -0.00000   0.00000  -0.00000  -0.00000   2.06773
   A70        1.97136   0.00000   0.00000   0.00001   0.00001   1.97137
   A71        2.09805  -0.00000   0.00000  -0.00001  -0.00001   2.09804
   A72        2.06773  -0.00000   0.00000  -0.00001  -0.00001   2.06772
   A73        1.97135   0.00000   0.00000   0.00001   0.00001   1.97136
   A74        1.72971  -0.00000   0.00000  -0.00001  -0.00001   1.72971
   A75        1.96098   0.00000   0.00000  -0.00000  -0.00000   1.96098
   A76        1.96098   0.00000   0.00000  -0.00000  -0.00000   1.96098
   A77        1.95761   0.00000   0.00000  -0.00000  -0.00000   1.95761
   A78        1.95759   0.00000   0.00000   0.00001   0.00001   1.95760
   A79        1.89457  -0.00000   0.00000   0.00000   0.00000   1.89457
   A80        1.53208   0.00000   0.00000   0.00007   0.00007   1.53215
   A81        1.74255   0.00000   0.00000   0.00005   0.00005   1.74260
   A82        2.26075  -0.00000   0.00000  -0.00004  -0.00004   2.26072
   A83        2.31757  -0.00000   0.00000  -0.00002  -0.00002   2.31755
   A84        2.16969   0.00000   0.00000  -0.00003  -0.00003   2.16966
    D1       -1.27565  -0.00000   0.00000   0.00010   0.00010  -1.27556
    D2        1.80155  -0.00000   0.00000   0.00009   0.00009   1.80164
    D3        0.24914  -0.00000   0.00000  -0.00009  -0.00009   0.24905
    D4       -2.95684  -0.00000   0.00000  -0.00010  -0.00010  -2.95694
    D5       -3.09877  -0.00000   0.00000   0.00002   0.00002  -3.09875
    D6       -0.02157  -0.00000   0.00000   0.00001   0.00001  -0.02156
    D7        2.23979  -0.00000   0.00000  -0.00051  -0.00051   2.23928
    D8        1.06128  -0.00000   0.00000  -0.00017  -0.00017   1.06111
    D9       -0.77379   0.00000   0.00000   0.00043   0.00043  -0.77335
   D10        0.12255   0.00000   0.00000  -0.00054  -0.00054   0.12201
   D11       -1.05596   0.00000   0.00000  -0.00020  -0.00020  -1.05616
   D12       -2.89103   0.00000   0.00000   0.00041   0.00041  -2.89062
   D13       -1.96215  -0.00000   0.00000  -0.00053  -0.00053  -1.96268
   D14       -3.14066  -0.00000   0.00000  -0.00019  -0.00019  -3.14085
   D15        1.30746   0.00000   0.00000   0.00041   0.00041   1.30788
   D16       -0.24918   0.00000   0.00000   0.00010   0.00010  -0.24908
   D17        2.95259   0.00000   0.00000   0.00002   0.00002   2.95261
   D18        1.26688  -0.00000   0.00000  -0.00012  -0.00012   1.26677
   D19       -1.81454  -0.00000   0.00000  -0.00019  -0.00019  -1.81473
   D20        3.09866   0.00000   0.00000  -0.00002  -0.00002   3.09865
   D21        0.01724  -0.00000   0.00000  -0.00009  -0.00009   0.01715
   D22        3.07933  -0.00000   0.00000  -0.00001  -0.00001   3.07931
   D23       -0.00008  -0.00000   0.00000   0.00006   0.00006  -0.00001
   D24        0.00002   0.00000   0.00000  -0.00000  -0.00000   0.00001
   D25       -3.07939   0.00000   0.00000   0.00007   0.00007  -3.07932
   D26       -3.08967   0.00000   0.00000   0.00002   0.00002  -3.08964
   D27        0.05266   0.00000   0.00000   0.00001   0.00001   0.05266
   D28       -0.01272   0.00000   0.00000   0.00001   0.00001  -0.01271
   D29        3.12960  -0.00000   0.00000  -0.00000  -0.00000   3.12960
   D30        0.01270  -0.00000   0.00000  -0.00001  -0.00001   0.01269
   D31       -3.12962   0.00000   0.00000   0.00001   0.00001  -3.12961
   D32        3.08974  -0.00000   0.00000  -0.00009  -0.00009   3.08966
   D33       -0.05258  -0.00000   0.00000  -0.00007  -0.00007  -0.05264
   D34        1.27525   0.00000   0.00000   0.00018   0.00018   1.27543
   D35        3.09868  -0.00000   0.00000   0.00003   0.00003   3.09871
   D36       -0.24897   0.00000   0.00000  -0.00004  -0.00004  -0.24901
   D37       -1.80205   0.00000   0.00000   0.00026   0.00026  -1.80180
   D38        0.02138  -0.00000   0.00000   0.00010   0.00010   0.02149
   D39        2.95692   0.00000   0.00000   0.00004   0.00004   2.95696
   D40       -0.01289   0.00000   0.00000   0.00001   0.00001  -0.01288
   D41        3.13251   0.00000   0.00000   0.00002   0.00002   3.13253
   D42        3.12944  -0.00000   0.00000  -0.00001  -0.00001   3.12944
   D43       -0.00835   0.00000   0.00000  -0.00000  -0.00000  -0.00835
   D44        0.00001   0.00000   0.00000   0.00000   0.00000   0.00001
   D45       -3.13782   0.00000   0.00000   0.00001   0.00001  -3.13781
   D46        3.13783  -0.00000   0.00000  -0.00001  -0.00001   3.13782
   D47       -0.00000  -0.00000   0.00000   0.00000   0.00000  -0.00000
   D48        0.01288  -0.00000   0.00000  -0.00001  -0.00001   0.01287
   D49       -3.12945   0.00000   0.00000   0.00001   0.00001  -3.12945
   D50       -3.13250  -0.00000   0.00000  -0.00002  -0.00002  -3.13252
   D51        0.00835   0.00000   0.00000  -0.00000  -0.00000   0.00835
   D52        0.28438   0.00000   0.00000   0.00079   0.00079   0.28517
   D53        2.94219   0.00000   0.00000   0.00072   0.00072   2.94291
   D54       -2.96652  -0.00000   0.00000  -0.00003  -0.00003  -2.96655
   D55       -0.30871  -0.00000   0.00000  -0.00010  -0.00010  -0.30881
   D56       -0.00020   0.00000   0.00000   0.00021   0.00021   0.00001
   D57       -2.25426   0.00000   0.00000   0.00046   0.00046  -2.25380
   D58        2.25399  -0.00000   0.00000  -0.00019  -0.00019   2.25380
   D59       -0.00006   0.00000   0.00000   0.00005   0.00005  -0.00001
   D60        1.94925  -0.00000   0.00000  -0.00073  -0.00073   1.94852
   D61        2.98955  -0.00000   0.00000  -0.00073  -0.00073   2.98881
   D62       -0.63641  -0.00000   0.00000  -0.00077  -0.00077  -0.63718
   D63       -1.07813   0.00000   0.00000   0.00009   0.00009  -1.07804
   D64       -0.03783  -0.00000   0.00000   0.00008   0.00008  -0.03775
   D65        2.61940   0.00000   0.00000   0.00005   0.00005   2.61945
   D66        0.00007  -0.00000   0.00000  -0.00005  -0.00005   0.00001
   D67        1.04036  -0.00000   0.00000  -0.00006  -0.00006   1.04031
   D68       -2.58559  -0.00000   0.00000  -0.00009  -0.00009  -2.58568
   D69       -0.28609   0.00000   0.00000   0.00052   0.00052  -0.28556
   D70        2.96660   0.00000   0.00000  -0.00002  -0.00002   2.96658
   D71       -2.94373  -0.00000   0.00000   0.00044   0.00044  -2.94329
   D72        0.30896  -0.00000   0.00000  -0.00010  -0.00010   0.30886
   D73        0.50130   0.00000   0.00000   0.00007   0.00007   0.50136
   D74        2.57163   0.00000   0.00000   0.00006   0.00006   2.57169
   D75       -1.56902   0.00000   0.00000   0.00006   0.00006  -1.56896
   D76       -3.14156  -0.00000   0.00000  -0.00003  -0.00003  -3.14159
   D77       -1.07123  -0.00000   0.00000  -0.00004  -0.00004  -1.07127
   D78        1.07131  -0.00000   0.00000  -0.00004  -0.00004   1.07127
   D79       -0.50146   0.00000   0.00000   0.00007   0.00007  -0.50139
   D80        1.56887   0.00000   0.00000   0.00007   0.00007   1.56893
   D81       -2.57178   0.00000   0.00000   0.00007   0.00007  -2.57171
   D82       -1.06091  -0.00000   0.00000  -0.00022  -0.00022  -1.06113
   D83        3.14103   0.00000   0.00000  -0.00020  -0.00020   3.14083
   D84        1.05639  -0.00000   0.00000  -0.00023  -0.00023   1.05616
   D85       -2.23848  -0.00000   0.00000  -0.00059  -0.00059  -2.23907
   D86        1.96346  -0.00000   0.00000  -0.00056  -0.00056   1.96289
   D87       -0.12118  -0.00000   0.00000  -0.00060  -0.00060  -0.12178
   D88        0.77296  -0.00000   0.00000   0.00009   0.00009   0.77305
   D89       -1.30829  -0.00000   0.00000   0.00011   0.00011  -1.30817
   D90        2.89026  -0.00000   0.00000   0.00008   0.00008   2.89033
   D91        2.58579  -0.00000   0.00000  -0.00007  -0.00007   2.58572
   D92       -1.04023  -0.00000   0.00000  -0.00005  -0.00005  -1.04028
   D93        0.00007  -0.00000   0.00000  -0.00005  -0.00005   0.00001
   D94       -2.61956   0.00000   0.00000   0.00007   0.00007  -2.61949
   D95        0.03760   0.00000   0.00000   0.00009   0.00009   0.03770
   D96        1.07790   0.00000   0.00000   0.00009   0.00009   1.07799
   D97        0.63815   0.00000   0.00000  -0.00055  -0.00055   0.63760
   D98       -2.98787   0.00000   0.00000  -0.00053  -0.00053  -2.98840
   D99       -1.94757   0.00000   0.00000  -0.00054  -0.00054  -1.94810
   D100       0.24897  -0.00000   0.00000   0.00004   0.00004   0.24901
   D101      -2.95267  -0.00000   0.00000   0.00004   0.00004  -2.95263
   D102      -1.26662   0.00000   0.00000  -0.00005  -0.00005  -1.26667
   D103       1.81492   0.00000   0.00000  -0.00005  -0.00005   1.81488
   D104      -3.09861  -0.00000   0.00000  -0.00002  -0.00002  -3.09864
   D105      -0.01707   0.00000   0.00000  -0.00002  -0.00002  -0.01709
   D106       0.00011   0.00000   0.00000  -0.00007  -0.00007   0.00004
   D107       3.08352   0.00000   0.00000   0.00000   0.00000   3.08352
   D108      -3.08341  -0.00000   0.00000  -0.00007  -0.00007  -3.08348
   D109      -0.00001  -0.00000   0.00000   0.00000   0.00000  -0.00000
   D110      -3.09860  -0.00000   0.00000  -0.00001  -0.00001  -3.09861
   D111       0.04687  -0.00000   0.00000   0.00001   0.00001   0.04688
   D112      -0.01728  -0.00000   0.00000  -0.00001  -0.00001  -0.01729
   D113       3.12819   0.00000   0.00000   0.00001   0.00001   3.12820
   D114       3.09848   0.00000   0.00000   0.00008   0.00008   3.09856
   D115      -0.04699   0.00000   0.00000   0.00007   0.00007  -0.04692
   D116       0.01729   0.00000   0.00000   0.00000   0.00000   0.01729
   D117      -3.12818   0.00000   0.00000  -0.00001  -0.00001  -3.12819
   D118      -0.01752  -0.00000   0.00000  -0.00000  -0.00000  -0.01753
   D119       3.12979  -0.00000   0.00000  -0.00001  -0.00001   3.12978
   D120       3.12802   0.00000   0.00000   0.00001   0.00001   3.12803
   D121      -0.00786   0.00000   0.00000   0.00000   0.00000  -0.00785
   D122      -0.00000  -0.00000   0.00000  -0.00000  -0.00000  -0.00001
   D123      -3.13591  -0.00000   0.00000  -0.00001  -0.00001  -3.13592
   D124       3.13591  -0.00000   0.00000   0.00000   0.00000   3.13591
   D125       0.00001  -0.00000   0.00000  -0.00000  -0.00000   0.00000
   D126       0.01752   0.00000   0.00000   0.00001   0.00001   0.01753
   D127      -3.12802  -0.00000   0.00000  -0.00001  -0.00001  -3.12803
   D128      -3.12980   0.00000   0.00000   0.00002   0.00002  -3.12978
   D129       0.00785  -0.00000   0.00000  -0.00000  -0.00000   0.00785
   D130      -2.97387  -0.00000   0.00000  -0.00005  -0.00005  -2.97392
   D131      -0.38472  -0.00000   0.00000  -0.00006  -0.00006  -0.38478
   D132      -0.28218   0.00000   0.00000  -0.00003  -0.00003  -0.28221
   D133       2.30697  -0.00000   0.00000  -0.00004  -0.00004   2.30694
   D134      -0.00006   0.00000   0.00000   0.00005   0.00005  -0.00001
   D135       2.55363   0.00000   0.00000   0.00007   0.00007   2.55370
   D136      -2.55379   0.00000   0.00000   0.00006   0.00006  -2.55373
   D137      -0.00011   0.00000   0.00000   0.00009   0.00009  -0.00002
   D138       0.56308   0.00000   0.00000   0.00000   0.00000   0.56308
   D139      -1.50978   0.00000   0.00000   0.00001   0.00001  -1.50977
   D140       2.63592   0.00000   0.00000   0.00000   0.00000   2.63592
   D141      -3.14159  -0.00000   0.00000  -0.00000  -0.00000  -3.14159
   D142       1.06874   0.00000   0.00000   0.00001   0.00001   1.06875
   D143      -1.06874  -0.00000   0.00000  -0.00000  -0.00000  -1.06874
   D144      -0.56308  -0.00000   0.00000  -0.00001  -0.00001  -0.56309
   D145      -2.63594  -0.00000   0.00000  -0.00000  -0.00000  -2.63594
   D146       1.50976  -0.00000   0.00000  -0.00001  -0.00001   1.50976
   D147       2.97400   0.00000   0.00000  -0.00005  -0.00005   2.97395
   D148       0.28224  -0.00000   0.00000  -0.00002  -0.00002   0.28222
   D149       0.38486   0.00000   0.00000  -0.00004  -0.00004   0.38481
   D150      -2.30690   0.00000   0.00000  -0.00001  -0.00001  -2.30691
         Item               Value     Threshold  Converged?
 Maximum Force            0.000004     0.000450     YES
 RMS     Force            0.000001     0.000300     YES
 Maximum Displacement     0.002258     0.001800     NO 
 RMS     Displacement     0.000463     0.001200     YES
 Predicted change in Energy=-6.929764D-09
 Optimization completed on the basis of negligible forces.
    -- Stationary point found.
                           ----------------------------
                           !   Optimized Parameters   !
                           ! (Angstroms and Degrees)  !
 --------------------------                            --------------------------
 ! Name  Definition              Value          Derivative Info.                !
 --------------------------------------------------------------------------------
 ! R1    R(1,2)                  1.4055         -DE/DX =    0.0                 !
 ! R2    R(1,8)                  2.5439         -DE/DX =    0.0                 !
 ! R3    R(1,15)                 1.4056         -DE/DX =    0.0                 !
 ! R4    R(1,37)                 1.0842         -DE/DX =    0.0                 !
 ! R5    R(2,3)                  1.4185         -DE/DX =    0.0                 !
 ! R6    R(2,7)                  1.4186         -DE/DX =    0.0                 !
 ! R7    R(3,4)                  1.4186         -DE/DX =    0.0                 !
 ! R8    R(3,12)                 1.4054         -DE/DX =    0.0                 !
 ! R9    R(4,5)                  1.3629         -DE/DX =    0.0                 !
 ! R10   R(4,27)                 1.084          -DE/DX =    0.0                 !
 ! R11   R(5,6)                  1.4159         -DE/DX =    0.0                 !
 ! R12   R(5,28)                 1.0831         -DE/DX =    0.0                 !
 ! R13   R(6,7)                  1.3629         -DE/DX =    0.0                 !
 ! R14   R(6,29)                 1.0831         -DE/DX =    0.0                 !
 ! R15   R(7,30)                 1.084          -DE/DX =    0.0                 !
 ! R16   R(8,9)                  1.5055         -DE/DX =    0.0                 !
 ! R17   R(8,11)                 1.3771         -DE/DX =    0.0                 !
 ! R18   R(8,25)                 1.5359         -DE/DX =    0.0                 !
 ! R19   R(9,10)                 1.082          -DE/DX =    0.0                 !
 ! R20   R(9,11)                 1.5057         -DE/DX =    0.0                 !
 ! R21   R(9,24)                 1.518          -DE/DX =    0.0                 !
 ! R22   R(11,12)                2.5454         -DE/DX =    0.0                 !
 ! R23   R(11,20)                1.536          -DE/DX =    0.0                 !
 ! R24   R(12,13)                1.0842         -DE/DX =    0.0                 !
 ! R25   R(12,14)                1.4056         -DE/DX =    0.0                 !
 ! R26   R(14,15)                1.418          -DE/DX =    0.0                 !
 ! R27   R(14,19)                1.4191         -DE/DX =    0.0                 !
 ! R28   R(15,16)                1.4191         -DE/DX =    0.0                 !
 ! R29   R(16,17)                1.3629         -DE/DX =    0.0                 !
 ! R30   R(16,31)                1.0839         -DE/DX =    0.0                 !
 ! R31   R(17,18)                1.4161         -DE/DX =    0.0                 !
 ! R32   R(17,32)                1.083          -DE/DX =    0.0                 !
 ! R33   R(18,19)                1.3629         -DE/DX =    0.0                 !
 ! R34   R(18,33)                1.083          -DE/DX =    0.0                 !
 ! R35   R(19,34)                1.0839         -DE/DX =    0.0                 !
 ! R36   R(20,21)                1.0808         -DE/DX =    0.0                 !
 ! R37   R(20,22)                1.5215         -DE/DX =    0.0                 !
 ! R38   R(20,25)                1.4957         -DE/DX =    0.0                 !
 ! R39   R(22,23)                1.0836         -DE/DX =    0.0                 !
 ! R40   R(22,24)                1.5229         -DE/DX =    0.0                 !
 ! R41   R(22,25)                1.5214         -DE/DX =    0.0                 !
 ! R42   R(24,35)                1.0926         -DE/DX =    0.0                 !
 ! R43   R(24,36)                1.0926         -DE/DX =    0.0                 !
 ! R44   R(25,26)                1.0808         -DE/DX =    0.0                 !
 ! A1    A(2,1,8)               87.9311         -DE/DX =    0.0                 !
 ! A2    A(2,1,15)             121.229          -DE/DX =    0.0                 !
 ! A3    A(2,1,37)             118.8809         -DE/DX =    0.0                 !
 ! A4    A(8,1,15)              88.8207         -DE/DX =    0.0                 !
 ! A5    A(8,1,37)             103.6445         -DE/DX =    0.0                 !
 ! A6    A(15,1,37)            118.846          -DE/DX =    0.0                 !
 ! A7    A(1,2,3)              118.6192         -DE/DX =    0.0                 !
 ! A8    A(1,2,7)              122.2464         -DE/DX =    0.0                 !
 ! A9    A(3,2,7)              119.0335         -DE/DX =    0.0                 !
 ! A10   A(2,3,4)              119.0333         -DE/DX =    0.0                 !
 ! A11   A(2,3,12)             118.6198         -DE/DX =    0.0                 !
 ! A12   A(4,3,12)             122.2463         -DE/DX =    0.0                 !
 ! A13   A(3,4,5)              120.5595         -DE/DX =    0.0                 !
 ! A14   A(3,4,27)             118.7824         -DE/DX =    0.0                 !
 ! A15   A(5,4,27)             120.658          -DE/DX =    0.0                 !
 ! A16   A(4,5,6)              120.4029         -DE/DX =    0.0                 !
 ! A17   A(4,5,28)             120.1446         -DE/DX =    0.0                 !
 ! A18   A(6,5,28)             119.4522         -DE/DX =    0.0                 !
 ! A19   A(5,6,7)              120.4034         -DE/DX =    0.0                 !
 ! A20   A(5,6,29)             119.4519         -DE/DX =    0.0                 !
 ! A21   A(7,6,29)             120.1444         -DE/DX =    0.0                 !
 ! A22   A(2,7,6)              120.5593         -DE/DX =    0.0                 !
 ! A23   A(2,7,30)             118.7827         -DE/DX =    0.0                 !
 ! A24   A(6,7,30)             120.658          -DE/DX =    0.0                 !
 ! A25   A(1,8,9)              123.0081         -DE/DX =    0.0                 !
 ! A26   A(1,8,11)             105.8544         -DE/DX =    0.0                 !
 ! A27   A(1,8,25)             126.61           -DE/DX =    0.0                 !
 ! A28   A(9,8,25)             110.0456         -DE/DX =    0.0                 !
 ! A29   A(11,8,25)             92.222          -DE/DX =    0.0                 !
 ! A30   A(8,9,10)             121.2152         -DE/DX =    0.0                 !
 ! A31   A(8,9,24)             107.911          -DE/DX =    0.0                 !
 ! A32   A(10,9,11)            121.2066         -DE/DX =    0.0                 !
 ! A33   A(10,9,24)            124.1256         -DE/DX =    0.0                 !
 ! A34   A(11,9,24)            107.9141         -DE/DX =    0.0                 !
 ! A35   A(8,11,12)            105.7932         -DE/DX =    0.0                 !
 ! A36   A(8,11,20)             92.2039         -DE/DX =    0.0                 !
 ! A37   A(9,11,12)            122.9955         -DE/DX =    0.0                 !
 ! A38   A(9,11,20)            110.0318         -DE/DX =    0.0                 !
 ! A39   A(12,11,20)           126.6252         -DE/DX =    0.0                 !
 ! A40   A(3,12,11)             87.9198         -DE/DX =    0.0                 !
 ! A41   A(3,12,13)            118.8814         -DE/DX =    0.0                 !
 ! A42   A(3,12,14)            121.2307         -DE/DX =    0.0                 !
 ! A43   A(11,12,13)           103.6659         -DE/DX =    0.0                 !
 ! A44   A(11,12,14)            88.7985         -DE/DX =    0.0                 !
 ! A45   A(13,12,14)           118.8465         -DE/DX =    0.0                 !
 ! A46   A(12,14,15)           118.6281         -DE/DX =    0.0                 !
 ! A47   A(12,14,19)           122.2618         -DE/DX =    0.0                 !
 ! A48   A(15,14,19)           119.0225         -DE/DX =    0.0                 !
 ! A49   A(1,15,14)            118.6272         -DE/DX =    0.0                 !
 ! A50   A(1,15,16)            122.2619         -DE/DX =    0.0                 !
 ! A51   A(14,15,16)           119.0228         -DE/DX =    0.0                 !
 ! A52   A(15,16,17)           120.5808         -DE/DX =    0.0                 !
 ! A53   A(15,16,31)           118.768          -DE/DX =    0.0                 !
 ! A54   A(17,16,31)           120.6508         -DE/DX =    0.0                 !
 ! A55   A(16,17,18)           120.3891         -DE/DX =    0.0                 !
 ! A56   A(16,17,32)           120.1262         -DE/DX =    0.0                 !
 ! A57   A(18,17,32)           119.484          -DE/DX =    0.0                 !
 ! A58   A(17,18,19)           120.3889         -DE/DX =    0.0                 !
 ! A59   A(17,18,33)           119.4839         -DE/DX =    0.0                 !
 ! A60   A(19,18,33)           120.1264         -DE/DX =    0.0                 !
 ! A61   A(14,19,18)           120.581          -DE/DX =    0.0                 !
 ! A62   A(14,19,34)           118.7677         -DE/DX =    0.0                 !
 ! A63   A(18,19,34)           120.651          -DE/DX =    0.0                 !
 ! A64   A(11,20,21)           129.5263         -DE/DX =    0.0                 !
 ! A65   A(11,20,22)            99.8486         -DE/DX =    0.0                 !
 ! A66   A(11,20,25)            87.7923         -DE/DX =    0.0                 !
 ! A67   A(21,20,22)           124.3096         -DE/DX =    0.0                 !
 ! A68   A(21,20,25)           132.7836         -DE/DX =    0.0                 !
 ! A69   A(20,22,23)           118.472          -DE/DX =    0.0                 !
 ! A70   A(20,22,24)           112.9505         -DE/DX =    0.0                 !
 ! A71   A(23,22,24)           120.2094         -DE/DX =    0.0                 !
 ! A72   A(23,22,25)           118.472          -DE/DX =    0.0                 !
 ! A73   A(24,22,25)           112.9501         -DE/DX =    0.0                 !
 ! A74   A(9,24,22)             99.1053         -DE/DX =    0.0                 !
 ! A75   A(9,24,35)            112.3561         -DE/DX =    0.0                 !
 ! A76   A(9,24,36)            112.356          -DE/DX =    0.0                 !
 ! A77   A(22,24,35)           112.1627         -DE/DX =    0.0                 !
 ! A78   A(22,24,36)           112.1619         -DE/DX =    0.0                 !
 ! A79   A(35,24,36)           108.5506         -DE/DX =    0.0                 !
 ! A80   A(8,25,20)             87.7818         -DE/DX =    0.0                 !
 ! A81   A(8,25,22)             99.8405         -DE/DX =    0.0                 !
 ! A82   A(8,25,26)            129.5316         -DE/DX =    0.0                 !
 ! A83   A(20,25,26)           132.7868         -DE/DX =    0.0                 !
 ! A84   A(22,25,26)           124.3141         -DE/DX =    0.0                 !
 ! D1    D(8,1,2,3)            -73.0895         -DE/DX =    0.0                 !
 ! D2    D(8,1,2,7)            103.2213         -DE/DX =    0.0                 !
 ! D3    D(15,1,2,3)            14.2747         -DE/DX =    0.0                 !
 ! D4    D(15,1,2,7)          -169.4144         -DE/DX =    0.0                 !
 ! D5    D(37,1,2,3)          -177.5466         -DE/DX =    0.0                 !
 ! D6    D(37,1,2,7)            -1.2357         -DE/DX =    0.0                 !
 ! D7    D(2,1,8,9)            128.3303         -DE/DX =    0.0                 !
 ! D8    D(2,1,8,11)            60.8068         -DE/DX =    0.0                 !
 ! D9    D(2,1,8,25)           -44.3347         -DE/DX =    0.0                 !
 ! D10   D(15,1,8,9)             7.0214         -DE/DX =    0.0                 !
 ! D11   D(15,1,8,11)          -60.5021         -DE/DX =    0.0                 !
 ! D12   D(15,1,8,25)         -165.6436         -DE/DX =    0.0                 !
 ! D13   D(37,1,8,9)          -112.4229         -DE/DX =    0.0                 !
 ! D14   D(37,1,8,11)         -179.9464         -DE/DX =    0.0                 !
 ! D15   D(37,1,8,25)           74.9121         -DE/DX =    0.0                 !
 ! D16   D(2,1,15,14)          -14.2769         -DE/DX =    0.0                 !
 ! D17   D(2,1,15,16)          169.1708         -DE/DX =    0.0                 !
 ! D18   D(8,1,15,14)           72.5869         -DE/DX =    0.0                 !
 ! D19   D(8,1,15,16)         -103.9654         -DE/DX =    0.0                 !
 ! D20   D(37,1,15,14)         177.5403         -DE/DX =    0.0                 !
 ! D21   D(37,1,15,16)           0.988          -DE/DX =    0.0                 !
 ! D22   D(1,2,3,4)            176.4325         -DE/DX =    0.0                 !
 ! D23   D(1,2,3,12)            -0.0043         -DE/DX =    0.0                 !
 ! D24   D(7,2,3,4)              0.0009         -DE/DX =    0.0                 !
 ! D25   D(7,2,3,12)          -176.4359         -DE/DX =    0.0                 !
 ! D26   D(1,2,7,6)           -177.0249         -DE/DX =    0.0                 !
 ! D27   D(1,2,7,30)             3.0169         -DE/DX =    0.0                 !
 ! D28   D(3,2,7,6)             -0.7288         -DE/DX =    0.0                 !
 ! D29   D(3,2,7,30)           179.313          -DE/DX =    0.0                 !
 ! D30   D(2,3,4,5)              0.7277         -DE/DX =    0.0                 !
 ! D31   D(2,3,4,27)          -179.3139         -DE/DX =    0.0                 !
 ! D32   D(12,3,4,5)           177.0293         -DE/DX =    0.0                 !
 ! D33   D(12,3,4,27)           -3.0123         -DE/DX =    0.0                 !
 ! D34   D(2,3,12,11)           73.0663         -DE/DX =    0.0                 !
 ! D35   D(2,3,12,13)          177.5415         -DE/DX =    0.0                 !
 ! D36   D(2,3,12,14)          -14.2649         -DE/DX =    0.0                 !
 ! D37   D(4,3,12,11)         -103.25           -DE/DX =    0.0                 !
 ! D38   D(4,3,12,13)            1.2253         -DE/DX =    0.0                 !
 ! D39   D(4,3,12,14)          169.4188         -DE/DX =    0.0                 !
 ! D40   D(3,4,5,6)             -0.7384         -DE/DX =    0.0                 !
 ! D41   D(3,4,5,28)           179.4795         -DE/DX =    0.0                 !
 ! D42   D(27,4,5,6)           179.3039         -DE/DX =    0.0                 !
 ! D43   D(27,4,5,28)           -0.4781         -DE/DX =    0.0                 !
 ! D44   D(4,5,6,7)              0.0006         -DE/DX =    0.0                 !
 ! D45   D(4,5,6,29)          -179.7838         -DE/DX =    0.0                 !
 ! D46   D(28,5,6,7)           179.7841         -DE/DX =    0.0                 !
 ! D47   D(28,5,6,29)           -0.0002         -DE/DX =    0.0                 !
 ! D48   D(5,6,7,2)              0.7381         -DE/DX =    0.0                 !
 ! D49   D(5,6,7,30)          -179.3046         -DE/DX =    0.0                 !
 ! D50   D(29,6,7,2)          -179.4791         -DE/DX =    0.0                 !
 ! D51   D(29,6,7,30)            0.4783         -DE/DX =    0.0                 !
 ! D52   D(1,8,9,10)            16.2939         -DE/DX =    0.0                 !
 ! D53   D(1,8,9,24)           168.5753         -DE/DX =    0.0                 !
 ! D54   D(25,8,9,10)         -169.969          -DE/DX =    0.0                 !
 ! D55   D(25,8,9,24)          -17.6877         -DE/DX =    0.0                 !
 ! D56   D(1,8,11,12)           -0.0117         -DE/DX =    0.0                 !
 ! D57   D(1,8,11,20)         -129.1597         -DE/DX =    0.0                 !
 ! D58   D(25,8,11,12)         129.1443         -DE/DX =    0.0                 !
 ! D59   D(25,8,11,20)          -0.0037         -DE/DX =    0.0                 !
 ! D60   D(1,8,25,20)          111.6837         -DE/DX =    0.0                 !
 ! D61   D(1,8,25,22)          171.2883         -DE/DX =    0.0                 !
 ! D62   D(1,8,25,26)          -36.4637         -DE/DX =    0.0                 !
 ! D63   D(9,8,25,20)          -61.7722         -DE/DX =    0.0                 !
 ! D64   D(9,8,25,22)           -2.1676         -DE/DX =    0.0                 !
 ! D65   D(9,8,25,26)          150.0804         -DE/DX =    0.0                 !
 ! D66   D(11,8,25,20)           0.0038         -DE/DX =    0.0                 !
 ! D67   D(11,8,25,22)          59.6084         -DE/DX =    0.0                 !
 ! D68   D(11,8,25,26)        -148.1436         -DE/DX =    0.0                 !
 ! D69   D(10,9,11,12)         -16.3917         -DE/DX =    0.0                 !
 ! D70   D(10,9,11,20)         169.9735         -DE/DX =    0.0                 !
 ! D71   D(24,9,11,12)        -168.6632         -DE/DX =    0.0                 !
 ! D72   D(24,9,11,20)          17.7021         -DE/DX =    0.0                 !
 ! D73   D(8,9,24,22)           28.7221         -DE/DX =    0.0                 !
 ! D74   D(8,9,24,35)          147.3433         -DE/DX =    0.0                 !
 ! D75   D(8,9,24,36)          -89.8981         -DE/DX =    0.0                 !
 ! D76   D(10,9,24,22)        -179.9982         -DE/DX =    0.0                 !
 ! D77   D(10,9,24,35)         -61.377          -DE/DX =    0.0                 !
 ! D78   D(10,9,24,36)          61.3816         -DE/DX =    0.0                 !
 ! D79   D(11,9,24,22)         -28.7317         -DE/DX =    0.0                 !
 ! D80   D(11,9,24,35)          89.8894         -DE/DX =    0.0                 !
 ! D81   D(11,9,24,36)        -147.352          -DE/DX =    0.0                 !
 ! D82   D(8,11,12,3)          -60.7857         -DE/DX =    0.0                 !
 ! D83   D(8,11,12,13)         179.9679         -DE/DX =    0.0                 !
 ! D84   D(8,11,12,14)          60.5267         -DE/DX =    0.0                 !
 ! D85   D(9,11,12,3)         -128.2557         -DE/DX =    0.0                 !
 ! D86   D(9,11,12,13)         112.4979         -DE/DX =    0.0                 !
 ! D87   D(9,11,12,14)          -6.9434         -DE/DX =    0.0                 !
 ! D88   D(20,11,12,3)          44.2872         -DE/DX =    0.0                 !
 ! D89   D(20,11,12,13)        -74.9593         -DE/DX =    0.0                 !
 ! D90   D(20,11,12,14)        165.5995         -DE/DX =    0.0                 !
 ! D91   D(8,11,20,21)         148.1547         -DE/DX =    0.0                 !
 ! D92   D(8,11,20,22)         -59.601          -DE/DX =    0.0                 !
 ! D93   D(8,11,20,25)           0.0038         -DE/DX =    0.0                 !
 ! D94   D(9,11,20,21)        -150.0898         -DE/DX =    0.0                 !
 ! D95   D(9,11,20,22)           2.1545         -DE/DX =    0.0                 !
 ! D96   D(9,11,20,25)          61.7593         -DE/DX =    0.0                 !
 ! D97   D(12,11,20,21)         36.5635         -DE/DX =    0.0                 !
 ! D98   D(12,11,20,22)       -171.1922         -DE/DX =    0.0                 !
 ! D99   D(12,11,20,25)       -111.5874         -DE/DX =    0.0                 !
 ! D100  D(3,12,14,15)          14.265          -DE/DX =    0.0                 !
 ! D101  D(3,12,14,19)        -169.1755         -DE/DX =    0.0                 !
 ! D102  D(11,12,14,15)        -72.572          -DE/DX =    0.0                 !
 ! D103  D(11,12,14,19)        103.9875         -DE/DX =    0.0                 !
 ! D104  D(13,12,14,15)       -177.5375         -DE/DX =    0.0                 !
 ! D105  D(13,12,14,19)         -0.9779         -DE/DX =    0.0                 !
 ! D106  D(12,14,15,1)           0.0065         -DE/DX =    0.0                 !
 ! D107  D(12,14,15,16)        176.6725         -DE/DX =    0.0                 !
 ! D108  D(19,14,15,1)        -176.6665         -DE/DX =    0.0                 !
 ! D109  D(19,14,15,16)         -0.0005         -DE/DX =    0.0                 !
 ! D110  D(12,14,19,18)       -177.5365         -DE/DX =    0.0                 !
 ! D111  D(12,14,19,34)          2.6855         -DE/DX =    0.0                 !
 ! D112  D(15,14,19,18)         -0.9901         -DE/DX =    0.0                 !
 ! D113  D(15,14,19,34)        179.2319         -DE/DX =    0.0                 !
 ! D114  D(1,15,16,17)         177.5299         -DE/DX =    0.0                 !
 ! D115  D(1,15,16,31)          -2.6922         -DE/DX =    0.0                 !
 ! D116  D(14,15,16,17)          0.9907         -DE/DX =    0.0                 !
 ! D117  D(14,15,16,31)       -179.2313         -DE/DX =    0.0                 !
 ! D118  D(15,16,17,18)         -1.004          -DE/DX =    0.0                 !
 ! D119  D(15,16,17,32)        179.3236         -DE/DX =    0.0                 !
 ! D120  D(31,16,17,18)        179.2223         -DE/DX =    0.0                 !
 ! D121  D(31,16,17,32)         -0.4501         -DE/DX =    0.0                 !
 ! D122  D(16,17,18,19)         -0.0002         -DE/DX =    0.0                 !
 ! D123  D(16,17,18,33)       -179.6741         -DE/DX =    0.0                 !
 ! D124  D(32,17,18,19)        179.6743         -DE/DX =    0.0                 !
 ! D125  D(32,17,18,33)          0.0004         -DE/DX =    0.0                 !
 ! D126  D(17,18,19,14)          1.004          -DE/DX =    0.0                 !
 ! D127  D(17,18,19,34)       -179.2222         -DE/DX =    0.0                 !
 ! D128  D(33,18,19,14)       -179.3242         -DE/DX =    0.0                 !
 ! D129  D(33,18,19,34)          0.4496         -DE/DX =    0.0                 !
 ! D130  D(11,20,22,23)       -170.3903         -DE/DX =    0.0                 !
 ! D131  D(11,20,22,24)        -22.0426         -DE/DX =    0.0                 !
 ! D132  D(21,20,22,23)        -16.1679         -DE/DX =    0.0                 !
 ! D133  D(21,20,22,24)        132.1798         -DE/DX =    0.0                 !
 ! D134  D(11,20,25,8)          -0.0034         -DE/DX =    0.0                 !
 ! D135  D(11,20,25,26)        146.3121         -DE/DX =    0.0                 !
 ! D136  D(21,20,25,8)        -146.3216         -DE/DX =    0.0                 !
 ! D137  D(21,20,25,26)         -0.0062         -DE/DX =    0.0                 !
 ! D138  D(20,22,24,9)          32.2619         -DE/DX =    0.0                 !
 ! D139  D(20,22,24,35)        -86.504          -DE/DX =    0.0                 !
 ! D140  D(20,22,24,36)        151.0272         -DE/DX =    0.0                 !
 ! D141  D(23,22,24,9)        -179.9997         -DE/DX =    0.0                 !
 ! D142  D(23,22,24,35)         61.2344         -DE/DX =    0.0                 !
 ! D143  D(23,22,24,36)        -61.2344         -DE/DX =    0.0                 !
 ! D144  D(25,22,24,9)         -32.2622         -DE/DX =    0.0                 !
 ! D145  D(25,22,24,35)       -151.0281         -DE/DX =    0.0                 !
 ! D146  D(25,22,24,36)         86.5031         -DE/DX =    0.0                 !
 ! D147  D(23,22,25,8)         170.3975         -DE/DX =    0.0                 !
 ! D148  D(23,22,25,26)         16.1711         -DE/DX =    0.0                 !
 ! D149  D(24,22,25,8)          22.0507         -DE/DX =    0.0                 !
 ! D150  D(24,22,25,26)       -132.1757         -DE/DX =    0.0                 !
 --------------------------------------------------------------------------------
 GradGradGradGradGradGradGradGradGradGradGradGradGradGradGradGradGradGrad

                          Input orientation:                          
 ---------------------------------------------------------------------
 Center     Atomic      Atomic             Coordinates (Angstroms)
 Number     Number       Type             X           Y           Z
 ---------------------------------------------------------------------
      1          6           0        0.156949   -1.050058   -1.382584
      2          6           0       -1.046467   -1.322234   -0.709517
      3          6           0       -1.046389   -1.323239    0.708948
      4          6           0       -2.270855   -1.521059    1.397328
      5          6           0       -3.428939   -1.722290    0.707509
      6          6           0       -3.429013   -1.721270   -0.708383
      7          6           0       -2.271002   -1.519057   -1.398044
      8          6           0       -0.111802    1.382316   -0.687720
      9          6           0        0.975617    2.163602    0.000406
     10          1           0        2.000774    1.817361    0.000352
     11          6           0       -0.111601    1.382406    0.689375
     12          6           0        0.157096   -1.052113    1.382272
     13          1           0        0.153427   -1.011976    2.465698
     14          6           0        1.390575   -1.076854    0.708742
     15          6           0        1.390510   -1.075872   -0.709213
     16          6           0        2.630477   -1.028696   -1.397714
     17          6           0        3.805880   -1.005210   -0.708329
     18          6           0        3.805950   -1.006198    0.707728
     19          6           0        2.630617   -1.030642    1.397190
     20          6           0       -1.400962    2.215016    0.748575
     21          1           0       -2.194021    2.203645    1.482799
     22          6           0       -0.942639    3.458039    0.000452
     23          1           0       -1.588237    4.328367    0.000391
     24          6           0        0.570873    3.626686    0.000218
     25          6           0       -1.401150    2.214782   -0.747136
     26          1           0       -2.194350    2.203096   -1.481198
     27          1           0       -2.267953   -1.509846    2.481227
     28          1           0       -4.358651   -1.881015    1.240000
     29          1           0       -4.358783   -1.879231   -1.241000
     30          1           0       -2.268222   -1.506294   -2.481926
     31          1           0        2.625171   -1.015388   -2.481524
     32          1           0        4.748321   -0.980263   -1.241414
     33          1           0        4.748444   -0.981989    1.240753
     34          1           0        2.625412   -1.018845    2.481018
     35          1           0        0.926692    4.156413    0.887058
     36          1           0        0.926438    4.156112   -0.886905
     37          1           0        0.153178   -1.008467   -2.465954
 ---------------------------------------------------------------------
                    Distance matrix (angstroms):
                    1          2          3          4          5
     1  C    0.000000
     2  C    1.405457   0.000000
     3  C    2.428406   1.418465   0.000000
     4  C    3.720751   2.444883   1.418562   0.000000
     5  C    4.204638   2.800746   2.415738   1.362902   0.000000
     6  C    3.710013   2.415731   2.800742   2.411521   1.415892
     7  C    2.472882   1.418554   2.444880   2.795373   2.411530
     8  C    2.543916   2.861584   3.184990   4.175946   4.752751
     9  C    3.593117   4.091927   4.092505   5.105654   5.916102
    10  H    3.678899   4.432454   4.432909   5.598518   6.520045
    11  C    3.206558   3.185271   2.862643   3.686961   4.543589
    12  C    2.764857   2.428397   1.405436   2.472869   3.709999
    13  H    3.848472   3.408518   2.150026   2.697726   4.053285
    14  C    2.428208   2.830343   2.449388   3.752005   4.862541
    15  C    1.405620   2.449398   2.830344   4.247505   5.064785
    16  C    2.473667   3.752292   4.247838   5.663721   6.452097
    17  C    3.710974   4.862692   5.065010   6.451868   7.406849
    18  C    4.205536   5.065019   4.862685   6.137442   7.270241
    19  C    3.721096   4.247845   3.752288   4.925945   6.137773
    20  C    4.198766   3.842374   3.556198   3.890482   4.429081
    21  H    4.931943   4.307546   3.788775   3.726477   4.187966
    22  C    4.841985   4.833823   4.834599   5.339179   5.789424
    23  H    5.821147   5.720732   5.721565   6.052535   6.363855
    24  C    4.894426   5.254648   5.255435   6.043725   6.716420
    25  C    3.672962   3.554954   3.842347   4.394499   4.661379
    26  H    4.015139   3.786962   4.306924   4.707557   4.660826
    27  H    4.584822   3.421706   2.160559   1.083961   2.130516
    28  H    5.287635   3.883737   3.400619   2.124432   1.083100
    29  H    4.593409   3.400611   3.883733   3.383564   2.164700
    30  H    2.701510   2.160555   3.421705   3.879283   3.400943
    31  H    2.702035   4.088409   4.873832   6.266759   6.879091
    32  H    4.594072   5.829187   6.123741   7.518261   8.438986
    33  H    5.288512   6.123750   5.829182   7.041709   8.228122
    34  H    4.584943   4.873834   4.088399   5.039845   6.347861
    35  H    5.731590   6.038044   5.826779   6.535929   7.318668
    36  H    5.286021   5.825470   6.038384   6.904395   7.487795
    37  H    1.084175   2.150039   3.408525   4.589514   4.838592
                    6          7          8          9         10
     6  C    0.000000
     7  C    1.362906   0.000000
     8  C    4.542748   3.685739   0.000000
     9  C    5.915689   5.104721   1.505458   0.000000
    10  H    6.519724   5.597791   2.263997   1.082049   0.000000
    11  C    4.753078   4.175981   1.377095   1.505652   2.264082
    12  C    4.204615   3.720733   3.206808   3.594489   3.680045
    13  H    4.838571   4.589498   3.968252   4.103408   4.182794
    14  C    5.064775   4.247498   3.202305   3.342826   3.041486
    15  C    4.862545   3.752009   2.880988   3.342138   3.040839
    16  C    6.137773   4.925947   3.719834   3.857988   3.232825
    17  C    7.270242   6.137446   4.587912   4.307443   3.424550
    18  C    7.406847   6.451871   4.795942   4.307983   3.425132
    19  C    6.452094   5.663722   4.205957   3.859174   3.234035
    20  C    4.661552   4.394115   2.101967   2.492093   3.505678
    21  H    4.661699   4.707833   3.117911   3.499385   4.465778
    22  C    5.788760   5.337773   2.339337   2.314146   3.369793
    23  H    6.363091   6.050963   3.366389   3.355526   4.380200
    24  C    6.715790   6.042356   2.444688   1.518036   2.306138
    25  C    4.427893   3.888686   1.535887   2.492079   3.505677
    26  H    4.185963   3.723871   2.374930   3.499343   4.465742
    27  H    3.400937   3.879283   4.801647   5.492671   5.953745
    28  H    2.164704   3.383573   5.692202   6.808079   7.460362
    29  H    1.083100   2.124433   5.383368   6.807453   7.459873
    30  H    2.130518   1.083961   4.026585   5.491138   5.952538
    31  H    6.347869   5.039853   4.056814   4.357405   3.817597
    32  H    8.228123   7.041713   5.432233   5.065501   4.113113
    33  H    8.438985   7.518265   5.738548   5.066303   4.113957
    34  H    6.879080   6.266754   4.826885   4.359269   3.819416
    35  H    7.487640   6.903470   3.354700   2.181706   2.722327
    36  H    7.317475   6.533944   2.968427   2.181705   2.722348
    37  H    4.053299   2.697737   2.991350   4.101385   4.181098
                   11         12         13         14         15
    11  C    0.000000
    12  C    2.545425   0.000000
    13  H    2.993097   1.084175   0.000000
    14  C    2.881817   1.405605   2.149800   0.000000
    15  C    3.202424   2.428206   3.408008   1.417955   0.000000
    16  C    4.205751   3.721086   4.589336   2.444756   1.419076
    17  C    4.795930   4.205525   4.838895   2.801236   2.416404
    18  C    4.588352   3.710964   4.053568   2.416408   2.801237
    19  C    3.720694   2.473659   2.697875   1.419084   2.444759
    20  C    1.535967   3.674677   3.972167   4.316326   4.554932
    21  H    2.374959   4.017190   4.100832   4.920383   5.330010
    22  C    2.339549   4.843585   5.221095   5.148866   5.148161
    23  H    3.366577   5.822830   6.134362   6.212205   6.211463
    24  C    2.444893   4.896166   5.269728   4.826718   4.825883
    25  C    2.102225   4.199418   4.811546   4.555017   4.315461
    26  H    3.118134   4.932053   5.605955   5.329690   4.919229
    27  H    4.028115   2.701497   2.472083   4.088277   4.873561
    28  H    5.384286   4.593396   4.755672   5.829452   6.123768
    29  H    5.692379   5.287612   5.903540   6.123759   5.829456
    30  H    4.801328   4.584809   5.530616   4.873559   4.088287
    31  H    4.826379   4.584939   5.530329   3.421374   2.160818
    32  H    5.738379   5.288501   5.903959   3.884185   3.401069
    33  H    5.432717   4.594064   4.755583   3.401076   3.884186
    34  H    4.057984   2.702024   2.472042   2.160822   3.421375
    35  H    2.968543   5.288313   5.459147   5.256812   5.489992
    36  H    3.354941   5.732945   6.208593   5.490487   5.255530
    37  H    3.967680   3.848475   4.931653   3.408009   2.149808
                   16         17         18         19         20
    16  C    0.000000
    17  C    1.362856   0.000000
    18  C    2.411458   1.416057   0.000000
    19  C    2.794905   2.411452   1.362851   0.000000
    20  C    5.601850   6.293141   6.122893   5.216189   0.000000
    21  H    6.482373   7.148189   6.848611   5.809051   1.080813
    22  C    5.903627   6.555257   6.555818   5.904853   1.521464
    23  H    6.960630   7.618781   7.619394   6.961950   2.249690
    24  C    5.279087   5.694012   5.694726   5.280604   2.537909
    25  C    5.215114   6.122337   6.293269   5.602326   1.495711
    26  H    5.807788   6.847869   7.148046   6.482475   2.366748
    27  H    6.266762   6.878908   6.347539   5.039917   4.198613
    28  H    7.518769   8.439348   8.228568   7.042564   5.076110
    29  H    7.042565   8.228571   8.439348   7.518767   5.428625
    30  H    5.039927   6.347554   6.878921   6.266770   5.003641
    31  H    1.083905   2.130352   3.400831   3.878748   6.089236
    32  H    2.124156   1.083050   2.165154   3.383702   7.209962
    33  H    3.383707   2.165153   1.083050   2.124154   6.948257
    34  H    3.878748   3.400827   2.130349   1.083905   5.447100
    35  H    5.916792   6.121874   5.913953   5.483533   3.034168
    36  H    5.481506   5.912894   6.122409   5.918085   3.443754
    37  H    2.697880   4.053577   4.838905   4.589344   4.810342
                   21         22         23         24         25
    21  H    0.000000
    22  C    2.310155   0.000000
    23  H    2.660630   1.083636   0.000000
    24  C    3.444957   1.522879   2.270267   0.000000
    25  C    2.366723   1.521449   2.249675   2.537890   0.000000
    26  H    2.963997   2.310184   2.660687   3.444947   1.080810
    27  H    3.846081   5.708816   6.379756   6.371680   5.004651
    28  H    4.629149   6.458414   6.911458   7.494801   5.428727
    29  H    5.364248   6.457375   6.910228   7.493814   5.074686
    30  H    5.430304   5.706485   6.377111   6.369379   4.196155
    31  H    7.021584   6.237068   7.243509   5.650490   5.445490
    32  H    8.108928   7.323099   8.359163   6.341664   6.947562
    33  H    7.642295   7.323976   8.360138   6.342784   7.210309
    34  H    5.882841   6.239125   7.245759   5.653004   6.090199
    35  H    3.729217   2.183620   2.672193   1.092567   3.443744
    36  H    4.377772   2.183611   2.672182   1.092568   3.034133
    37  H    5.605324   5.218587   6.131654   5.266984   3.969837
                   26         27         28         29         30
    26  H    0.000000
    27  H    5.430669   0.000000
    28  H    5.363682   2.459559   0.000000
    29  H    4.626863   4.285206   2.481001   0.000000
    30  H    3.842719   4.963154   4.285212   2.459558   0.000000
    31  H    5.881078   6.986848   7.960705   7.145680   4.917955
    32  H    7.641463   7.960315   9.481862   9.151365   7.144750
    33  H    8.109018   7.144735   9.151362   9.481863   7.960329
    34  H    7.022120   4.917937   7.145670   7.960695   6.986850
    35  H    4.377783   6.697285   8.031809   8.300233   7.322826
    36  H    3.729179   7.324720   8.300771   8.030212   6.694235
    37  H    4.098142   5.530629   5.903561   4.755684   2.472097
                   31         32         33         34         35
    31  H    0.000000
    32  H    2.459039   0.000000
    33  H    4.285411   2.482168   0.000000
    34  H    4.962543   4.285409   2.459041   0.000000
    35  H    6.401539   6.746902   6.413584   5.675355   0.000000
    36  H    5.672117   6.412083   6.747943   6.403874   1.773963
    37  H    2.472052   4.755590   5.903969   5.530333   6.206206
                   36         37
    36  H    0.000000
    37  H    5.455658   0.000000
 Stoichiometry    C21H16
 Framework group  C1[X(C21H16)]
 Deg. of freedom   105
 Full point group                 C1      NOp   1
 Largest Abelian subgroup         C1      NOp   1
 Largest concise Abelian subgroup C1      NOp   1
                         Standard orientation:                         
 ---------------------------------------------------------------------
 Center     Atomic      Atomic             Coordinates (Angstroms)
 Number     Number       Type             X           Y           Z
 ---------------------------------------------------------------------
      1          6           0       -0.156949   -1.050058    1.382584
      2          6           0        1.046467   -1.322234    0.709517
      3          6           0        1.046389   -1.323239   -0.708948
      4          6           0        2.270855   -1.521059   -1.397328
      5          6           0        3.428939   -1.722290   -0.707509
      6          6           0        3.429013   -1.721270    0.708383
      7          6           0        2.271002   -1.519057    1.398044
      8          6           0        0.111802    1.382316    0.687720
      9          6           0       -0.975617    2.163602   -0.000406
     10          1           0       -2.000774    1.817361   -0.000352
     11          6           0        0.111601    1.382406   -0.689375
     12          6           0       -0.157096   -1.052113   -1.382272
     13          1           0       -0.153427   -1.011976   -2.465698
     14          6           0       -1.390575   -1.076854   -0.708742
     15          6           0       -1.390510   -1.075872    0.709213
     16          6           0       -2.630477   -1.028696    1.397714
     17          6           0       -3.805880   -1.005210    0.708329
     18          6           0       -3.805950   -1.006198   -0.707728
     19          6           0       -2.630617   -1.030642   -1.397190
     20          6           0        1.400962    2.215016   -0.748575
     21          1           0        2.194021    2.203645   -1.482799
     22          6           0        0.942639    3.458039   -0.000452
     23          1           0        1.588237    4.328367   -0.000391
     24          6           0       -0.570873    3.626686   -0.000218
     25          6           0        1.401150    2.214782    0.747136
     26          1           0        2.194350    2.203096    1.481198
     27          1           0        2.267953   -1.509846   -2.481227
     28          1           0        4.358651   -1.881015   -1.240000
     29          1           0        4.358783   -1.879231    1.241000
     30          1           0        2.268222   -1.506294    2.481926
     31          1           0       -2.625171   -1.015388    2.481524
     32          1           0       -4.748321   -0.980263    1.241414
     33          1           0       -4.748444   -0.981989   -1.240753
     34          1           0       -2.625412   -1.018845   -2.481018
     35          1           0       -0.926692    4.156413   -0.887058
     36          1           0       -0.926438    4.156112    0.886905
     37          1           0       -0.153178   -1.008467    2.465954
 ---------------------------------------------------------------------
 Rotational constants (GHZ):           0.4432775           0.3474916           0.2440701
 1\1\GINC-N6020\FTS\RwB97XD\def2TZVP\C21H16\JIAMINGD\22-May-2025\0\\# o
 pt=(calcfc,ts) freq wb97xd scrf=(smd,solvent=thf) geom=connectivity de
 f2tzvp\\Molecule Name\\0,1\C,0.156949,-1.050058,-1.382584\C,-1.046467,
 -1.322234,-0.709517\C,-1.046389,-1.323239,0.708948\C,-2.270855,-1.5210
 59,1.397328\C,-3.428939,-1.72229,0.707509\C,-3.429013,-1.72127,-0.7083
 83\C,-2.271002,-1.519057,-1.398044\C,-0.111802,1.382316,-0.68772\C,0.9
 75617,2.163602,0.000406\H,2.000774,1.817361,0.000352\C,-0.111601,1.382
 406,0.689375\C,0.157096,-1.052113,1.382272\H,0.153427,-1.011976,2.4656
 98\C,1.390575,-1.076854,0.708742\C,1.39051,-1.075872,-0.709213\C,2.630
 477,-1.028696,-1.397714\C,3.80588,-1.00521,-0.708329\C,3.80595,-1.0061
 98,0.707728\C,2.630617,-1.030642,1.39719\C,-1.400962,2.215016,0.748575
 \H,-2.194021,2.203645,1.482799\C,-0.942639,3.458039,0.000452\H,-1.5882
 37,4.328367,0.000391\C,0.570873,3.626686,0.000218\C,-1.40115,2.214782,
 -0.747136\H,-2.19435,2.203096,-1.481198\H,-2.267953,-1.509846,2.481227
 \H,-4.358651,-1.881015,1.24\H,-4.358783,-1.879231,-1.241\H,-2.268222,-
 1.506294,-2.481926\H,2.625171,-1.015388,-2.481524\H,4.748321,-0.980263
 ,-1.241414\H,4.748444,-0.981989,1.240753\H,2.625412,-1.018845,2.481018
 \H,0.926692,4.156413,0.887058\H,0.926438,4.156112,-0.886905\H,0.153178
 ,-1.008467,-2.465954\\Version=ES64L-G16RevA.03\State=1-A\HF=-809.66872
 72\RMSD=4.848e-09\RMSF=2.028e-06\Dipole=-0.2270539,0.3915738,-0.001457
 1\Polar=0.,0.,0.,0.,0.,0.\Quadrupole=5.3059922,-6.7548444,1.4488521,-0
 .37282,0.0002281,-0.0137839\PG=C01 [X(C21H16)]\\@


 IT IS NOT EASY TO DESCRIBE
     THE SEA WITH THE MOUTH

                   -- KOKYU
 Job cpu time:       2 days  9 hours  8 minutes 52.8 seconds.
 Elapsed time:       0 days  3 hours 34 minutes 34.6 seconds.
 File lengths (MBytes):  RWF=   1789 Int=      0 D2E=      0 Chk=     51 Scr=      1
 Normal termination of Gaussian 16 at Thu May 22 09:27:35 2025.
 Link1:  Proceeding to internal job step number  2.
 ---------------------------------------------------------------------
 #N Geom=AllCheck Guess=TCheck SCRF=Check GenChk RwB97XD/def2TZVP Freq
 ---------------------------------------------------------------------
 1/5=1,10=4,29=7,30=1,38=1,40=1/1,3;
 2/12=2,40=1/2;
 3/5=44,7=101,11=2,14=-4,25=1,30=1,70=2,71=2,74=-58,116=1,140=1/1,2,3;
 4/5=101/1;
 5/5=2,38=6,98=1/2;
 8/6=4,10=90,11=11/1;
 11/6=1,8=1,9=11,15=111,16=1/1,2,10;
 10/6=1/2;
 6/7=2,8=2,9=2,10=2,28=1/1;
 7/8=1,10=1,25=1/1,2,3,16;
 1/5=1,10=4,30=1/3;
 99//99;
 Structure from the checkpoint file:  "quad-an-adduct-TS3.chk"
 -------------
 Molecule Name
 -------------
 Charge =  0 Multiplicity = 1
 Redundant internal coordinates found in file.  (old form).
 C,0,0.156949,-1.050058,-1.382584
 C,0,-1.046467,-1.322234,-0.709517
 C,0,-1.046389,-1.323239,0.708948
 C,0,-2.270855,-1.521059,1.397328
 C,0,-3.428939,-1.72229,0.707509
 C,0,-3.429013,-1.72127,-0.708383
 C,0,-2.271002,-1.519057,-1.398044
 C,0,-0.111802,1.382316,-0.68772
 C,0,0.975617,2.163602,0.000406
 H,0,2.000774,1.817361,0.000352
 C,0,-0.111601,1.382406,0.689375
 C,0,0.157096,-1.052113,1.382272
 H,0,0.153427,-1.011976,2.465698
 C,0,1.390575,-1.076854,0.708742
 C,0,1.39051,-1.075872,-0.709213
 C,0,2.630477,-1.028696,-1.397714
 C,0,3.80588,-1.00521,-0.708329
 C,0,3.80595,-1.006198,0.707728
 C,0,2.630617,-1.030642,1.39719
 C,0,-1.400962,2.215016,0.748575
 H,0,-2.194021,2.203645,1.482799
 C,0,-0.942639,3.458039,0.000452
 H,0,-1.588237,4.328367,0.000391
 C,0,0.570873,3.626686,0.000218
 C,0,-1.40115,2.214782,-0.747136
 H,0,-2.19435,2.203096,-1.481198
 H,0,-2.267953,-1.509846,2.481227
 H,0,-4.358651,-1.881015,1.24
 H,0,-4.358783,-1.879231,-1.241
 H,0,-2.268222,-1.506294,-2.481926
 H,0,2.625171,-1.015388,-2.481524
 H,0,4.748321,-0.980263,-1.241414
 H,0,4.748444,-0.981989,1.240753
 H,0,2.625412,-1.018845,2.481018
 H,0,0.926692,4.156413,0.887058
 H,0,0.926438,4.156112,-0.886905
 H,0,0.153178,-1.008467,-2.465954
 Recover connectivity data from disk.

 GradGradGradGradGradGradGradGradGradGradGradGradGradGradGradGradGradGrad
 Berny optimization.
 Initialization pass.
                           ----------------------------
                           !    Initial Parameters    !
                           ! (Angstroms and Degrees)  !
 --------------------------                            --------------------------
 ! Name  Definition              Value          Derivative Info.                !
 --------------------------------------------------------------------------------
 ! R1    R(1,2)                  1.4055         calculate D2E/DX2 analytically  !
 ! R2    R(1,8)                  2.5439         calculate D2E/DX2 analytically  !
 ! R3    R(1,15)                 1.4056         calculate D2E/DX2 analytically  !
 ! R4    R(1,37)                 1.0842         calculate D2E/DX2 analytically  !
 ! R5    R(2,3)                  1.4185         calculate D2E/DX2 analytically  !
 ! R6    R(2,7)                  1.4186         calculate D2E/DX2 analytically  !
 ! R7    R(3,4)                  1.4186         calculate D2E/DX2 analytically  !
 ! R8    R(3,12)                 1.4054         calculate D2E/DX2 analytically  !
 ! R9    R(4,5)                  1.3629         calculate D2E/DX2 analytically  !
 ! R10   R(4,27)                 1.084          calculate D2E/DX2 analytically  !
 ! R11   R(5,6)                  1.4159         calculate D2E/DX2 analytically  !
 ! R12   R(5,28)                 1.0831         calculate D2E/DX2 analytically  !
 ! R13   R(6,7)                  1.3629         calculate D2E/DX2 analytically  !
 ! R14   R(6,29)                 1.0831         calculate D2E/DX2 analytically  !
 ! R15   R(7,30)                 1.084          calculate D2E/DX2 analytically  !
 ! R16   R(8,9)                  1.5055         calculate D2E/DX2 analytically  !
 ! R17   R(8,11)                 1.3771         calculate D2E/DX2 analytically  !
 ! R18   R(8,25)                 1.5359         calculate D2E/DX2 analytically  !
 ! R19   R(9,10)                 1.082          calculate D2E/DX2 analytically  !
 ! R20   R(9,11)                 1.5057         calculate D2E/DX2 analytically  !
 ! R21   R(9,24)                 1.518          calculate D2E/DX2 analytically  !
 ! R22   R(11,12)                2.5454         calculate D2E/DX2 analytically  !
 ! R23   R(11,20)                1.536          calculate D2E/DX2 analytically  !
 ! R24   R(12,13)                1.0842         calculate D2E/DX2 analytically  !
 ! R25   R(12,14)                1.4056         calculate D2E/DX2 analytically  !
 ! R26   R(14,15)                1.418          calculate D2E/DX2 analytically  !
 ! R27   R(14,19)                1.4191         calculate D2E/DX2 analytically  !
 ! R28   R(15,16)                1.4191         calculate D2E/DX2 analytically  !
 ! R29   R(16,17)                1.3629         calculate D2E/DX2 analytically  !
 ! R30   R(16,31)                1.0839         calculate D2E/DX2 analytically  !
 ! R31   R(17,18)                1.4161         calculate D2E/DX2 analytically  !
 ! R32   R(17,32)                1.083          calculate D2E/DX2 analytically  !
 ! R33   R(18,19)                1.3629         calculate D2E/DX2 analytically  !
 ! R34   R(18,33)                1.083          calculate D2E/DX2 analytically  !
 ! R35   R(19,34)                1.0839         calculate D2E/DX2 analytically  !
 ! R36   R(20,21)                1.0808         calculate D2E/DX2 analytically  !
 ! R37   R(20,22)                1.5215         calculate D2E/DX2 analytically  !
 ! R38   R(20,25)                1.4957         calculate D2E/DX2 analytically  !
 ! R39   R(22,23)                1.0836         calculate D2E/DX2 analytically  !
 ! R40   R(22,24)                1.5229         calculate D2E/DX2 analytically  !
 ! R41   R(22,25)                1.5214         calculate D2E/DX2 analytically  !
 ! R42   R(24,35)                1.0926         calculate D2E/DX2 analytically  !
 ! R43   R(24,36)                1.0926         calculate D2E/DX2 analytically  !
 ! R44   R(25,26)                1.0808         calculate D2E/DX2 analytically  !
 ! A1    A(2,1,8)               87.9311         calculate D2E/DX2 analytically  !
 ! A2    A(2,1,15)             121.229          calculate D2E/DX2 analytically  !
 ! A3    A(2,1,37)             118.8809         calculate D2E/DX2 analytically  !
 ! A4    A(8,1,15)              88.8207         calculate D2E/DX2 analytically  !
 ! A5    A(8,1,37)             103.6445         calculate D2E/DX2 analytically  !
 ! A6    A(15,1,37)            118.846          calculate D2E/DX2 analytically  !
 ! A7    A(1,2,3)              118.6192         calculate D2E/DX2 analytically  !
 ! A8    A(1,2,7)              122.2464         calculate D2E/DX2 analytically  !
 ! A9    A(3,2,7)              119.0335         calculate D2E/DX2 analytically  !
 ! A10   A(2,3,4)              119.0333         calculate D2E/DX2 analytically  !
 ! A11   A(2,3,12)             118.6198         calculate D2E/DX2 analytically  !
 ! A12   A(4,3,12)             122.2463         calculate D2E/DX2 analytically  !
 ! A13   A(3,4,5)              120.5595         calculate D2E/DX2 analytically  !
 ! A14   A(3,4,27)             118.7824         calculate D2E/DX2 analytically  !
 ! A15   A(5,4,27)             120.658          calculate D2E/DX2 analytically  !
 ! A16   A(4,5,6)              120.4029         calculate D2E/DX2 analytically  !
 ! A17   A(4,5,28)             120.1446         calculate D2E/DX2 analytically  !
 ! A18   A(6,5,28)             119.4522         calculate D2E/DX2 analytically  !
 ! A19   A(5,6,7)              120.4034         calculate D2E/DX2 analytically  !
 ! A20   A(5,6,29)             119.4519         calculate D2E/DX2 analytically  !
 ! A21   A(7,6,29)             120.1444         calculate D2E/DX2 analytically  !
 ! A22   A(2,7,6)              120.5593         calculate D2E/DX2 analytically  !
 ! A23   A(2,7,30)             118.7827         calculate D2E/DX2 analytically  !
 ! A24   A(6,7,30)             120.658          calculate D2E/DX2 analytically  !
 ! A25   A(1,8,9)              123.0081         calculate D2E/DX2 analytically  !
 ! A26   A(1,8,11)             105.8544         calculate D2E/DX2 analytically  !
 ! A27   A(1,8,25)             126.61           calculate D2E/DX2 analytically  !
 ! A28   A(9,8,25)             110.0456         calculate D2E/DX2 analytically  !
 ! A29   A(11,8,25)             92.222          calculate D2E/DX2 analytically  !
 ! A30   A(8,9,10)             121.2152         calculate D2E/DX2 analytically  !
 ! A31   A(8,9,24)             107.911          calculate D2E/DX2 analytically  !
 ! A32   A(10,9,11)            121.2066         calculate D2E/DX2 analytically  !
 ! A33   A(10,9,24)            124.1256         calculate D2E/DX2 analytically  !
 ! A34   A(11,9,24)            107.9141         calculate D2E/DX2 analytically  !
 ! A35   A(8,11,12)            105.7932         calculate D2E/DX2 analytically  !
 ! A36   A(8,11,20)             92.2039         calculate D2E/DX2 analytically  !
 ! A37   A(9,11,12)            122.9955         calculate D2E/DX2 analytically  !
 ! A38   A(9,11,20)            110.0318         calculate D2E/DX2 analytically  !
 ! A39   A(12,11,20)           126.6252         calculate D2E/DX2 analytically  !
 ! A40   A(3,12,11)             87.9198         calculate D2E/DX2 analytically  !
 ! A41   A(3,12,13)            118.8814         calculate D2E/DX2 analytically  !
 ! A42   A(3,12,14)            121.2307         calculate D2E/DX2 analytically  !
 ! A43   A(11,12,13)           103.6659         calculate D2E/DX2 analytically  !
 ! A44   A(11,12,14)            88.7985         calculate D2E/DX2 analytically  !
 ! A45   A(13,12,14)           118.8465         calculate D2E/DX2 analytically  !
 ! A46   A(12,14,15)           118.6281         calculate D2E/DX2 analytically  !
 ! A47   A(12,14,19)           122.2618         calculate D2E/DX2 analytically  !
 ! A48   A(15,14,19)           119.0225         calculate D2E/DX2 analytically  !
 ! A49   A(1,15,14)            118.6272         calculate D2E/DX2 analytically  !
 ! A50   A(1,15,16)            122.2619         calculate D2E/DX2 analytically  !
 ! A51   A(14,15,16)           119.0228         calculate D2E/DX2 analytically  !
 ! A52   A(15,16,17)           120.5808         calculate D2E/DX2 analytically  !
 ! A53   A(15,16,31)           118.768          calculate D2E/DX2 analytically  !
 ! A54   A(17,16,31)           120.6508         calculate D2E/DX2 analytically  !
 ! A55   A(16,17,18)           120.3891         calculate D2E/DX2 analytically  !
 ! A56   A(16,17,32)           120.1262         calculate D2E/DX2 analytically  !
 ! A57   A(18,17,32)           119.484          calculate D2E/DX2 analytically  !
 ! A58   A(17,18,19)           120.3889         calculate D2E/DX2 analytically  !
 ! A59   A(17,18,33)           119.4839         calculate D2E/DX2 analytically  !
 ! A60   A(19,18,33)           120.1264         calculate D2E/DX2 analytically  !
 ! A61   A(14,19,18)           120.581          calculate D2E/DX2 analytically  !
 ! A62   A(14,19,34)           118.7677         calculate D2E/DX2 analytically  !
 ! A63   A(18,19,34)           120.651          calculate D2E/DX2 analytically  !
 ! A64   A(11,20,21)           129.5263         calculate D2E/DX2 analytically  !
 ! A65   A(11,20,22)            99.8486         calculate D2E/DX2 analytically  !
 ! A66   A(11,20,25)            87.7923         calculate D2E/DX2 analytically  !
 ! A67   A(21,20,22)           124.3096         calculate D2E/DX2 analytically  !
 ! A68   A(21,20,25)           132.7836         calculate D2E/DX2 analytically  !
 ! A69   A(20,22,23)           118.472          calculate D2E/DX2 analytically  !
 ! A70   A(20,22,24)           112.9505         calculate D2E/DX2 analytically  !
 ! A71   A(23,22,24)           120.2094         calculate D2E/DX2 analytically  !
 ! A72   A(23,22,25)           118.472          calculate D2E/DX2 analytically  !
 ! A73   A(24,22,25)           112.9501         calculate D2E/DX2 analytically  !
 ! A74   A(9,24,22)             99.1053         calculate D2E/DX2 analytically  !
 ! A75   A(9,24,35)            112.3561         calculate D2E/DX2 analytically  !
 ! A76   A(9,24,36)            112.356          calculate D2E/DX2 analytically  !
 ! A77   A(22,24,35)           112.1627         calculate D2E/DX2 analytically  !
 ! A78   A(22,24,36)           112.1619         calculate D2E/DX2 analytically  !
 ! A79   A(35,24,36)           108.5506         calculate D2E/DX2 analytically  !
 ! A80   A(8,25,20)             87.7818         calculate D2E/DX2 analytically  !
 ! A81   A(8,25,22)             99.8405         calculate D2E/DX2 analytically  !
 ! A82   A(8,25,26)            129.5316         calculate D2E/DX2 analytically  !
 ! A83   A(20,25,26)           132.7868         calculate D2E/DX2 analytically  !
 ! A84   A(22,25,26)           124.3141         calculate D2E/DX2 analytically  !
 ! D1    D(8,1,2,3)            -73.0895         calculate D2E/DX2 analytically  !
 ! D2    D(8,1,2,7)            103.2213         calculate D2E/DX2 analytically  !
 ! D3    D(15,1,2,3)            14.2747         calculate D2E/DX2 analytically  !
 ! D4    D(15,1,2,7)          -169.4144         calculate D2E/DX2 analytically  !
 ! D5    D(37,1,2,3)          -177.5466         calculate D2E/DX2 analytically  !
 ! D6    D(37,1,2,7)            -1.2357         calculate D2E/DX2 analytically  !
 ! D7    D(2,1,8,9)            128.3303         calculate D2E/DX2 analytically  !
 ! D8    D(2,1,8,11)            60.8068         calculate D2E/DX2 analytically  !
 ! D9    D(2,1,8,25)           -44.3347         calculate D2E/DX2 analytically  !
 ! D10   D(15,1,8,9)             7.0214         calculate D2E/DX2 analytically  !
 ! D11   D(15,1,8,11)          -60.5021         calculate D2E/DX2 analytically  !
 ! D12   D(15,1,8,25)         -165.6436         calculate D2E/DX2 analytically  !
 ! D13   D(37,1,8,9)          -112.4229         calculate D2E/DX2 analytically  !
 ! D14   D(37,1,8,11)         -179.9464         calculate D2E/DX2 analytically  !
 ! D15   D(37,1,8,25)           74.9121         calculate D2E/DX2 analytically  !
 ! D16   D(2,1,15,14)          -14.2769         calculate D2E/DX2 analytically  !
 ! D17   D(2,1,15,16)          169.1708         calculate D2E/DX2 analytically  !
 ! D18   D(8,1,15,14)           72.5869         calculate D2E/DX2 analytically  !
 ! D19   D(8,1,15,16)         -103.9654         calculate D2E/DX2 analytically  !
 ! D20   D(37,1,15,14)         177.5403         calculate D2E/DX2 analytically  !
 ! D21   D(37,1,15,16)           0.988          calculate D2E/DX2 analytically  !
 ! D22   D(1,2,3,4)            176.4325         calculate D2E/DX2 analytically  !
 ! D23   D(1,2,3,12)            -0.0043         calculate D2E/DX2 analytically  !
 ! D24   D(7,2,3,4)              0.0009         calculate D2E/DX2 analytically  !
 ! D25   D(7,2,3,12)          -176.4359         calculate D2E/DX2 analytically  !
 ! D26   D(1,2,7,6)           -177.0249         calculate D2E/DX2 analytically  !
 ! D27   D(1,2,7,30)             3.0169         calculate D2E/DX2 analytically  !
 ! D28   D(3,2,7,6)             -0.7288         calculate D2E/DX2 analytically  !
 ! D29   D(3,2,7,30)           179.313          calculate D2E/DX2 analytically  !
 ! D30   D(2,3,4,5)              0.7277         calculate D2E/DX2 analytically  !
 ! D31   D(2,3,4,27)          -179.3139         calculate D2E/DX2 analytically  !
 ! D32   D(12,3,4,5)           177.0293         calculate D2E/DX2 analytically  !
 ! D33   D(12,3,4,27)           -3.0123         calculate D2E/DX2 analytically  !
 ! D34   D(2,3,12,11)           73.0663         calculate D2E/DX2 analytically  !
 ! D35   D(2,3,12,13)          177.5415         calculate D2E/DX2 analytically  !
 ! D36   D(2,3,12,14)          -14.2649         calculate D2E/DX2 analytically  !
 ! D37   D(4,3,12,11)         -103.25           calculate D2E/DX2 analytically  !
 ! D38   D(4,3,12,13)            1.2253         calculate D2E/DX2 analytically  !
 ! D39   D(4,3,12,14)          169.4188         calculate D2E/DX2 analytically  !
 ! D40   D(3,4,5,6)             -0.7384         calculate D2E/DX2 analytically  !
 ! D41   D(3,4,5,28)           179.4795         calculate D2E/DX2 analytically  !
 ! D42   D(27,4,5,6)           179.3039         calculate D2E/DX2 analytically  !
 ! D43   D(27,4,5,28)           -0.4781         calculate D2E/DX2 analytically  !
 ! D44   D(4,5,6,7)              0.0006         calculate D2E/DX2 analytically  !
 ! D45   D(4,5,6,29)          -179.7838         calculate D2E/DX2 analytically  !
 ! D46   D(28,5,6,7)           179.7841         calculate D2E/DX2 analytically  !
 ! D47   D(28,5,6,29)           -0.0002         calculate D2E/DX2 analytically  !
 ! D48   D(5,6,7,2)              0.7381         calculate D2E/DX2 analytically  !
 ! D49   D(5,6,7,30)          -179.3046         calculate D2E/DX2 analytically  !
 ! D50   D(29,6,7,2)          -179.4791         calculate D2E/DX2 analytically  !
 ! D51   D(29,6,7,30)            0.4783         calculate D2E/DX2 analytically  !
 ! D52   D(1,8,9,10)            16.2939         calculate D2E/DX2 analytically  !
 ! D53   D(1,8,9,24)           168.5753         calculate D2E/DX2 analytically  !
 ! D54   D(25,8,9,10)         -169.969          calculate D2E/DX2 analytically  !
 ! D55   D(25,8,9,24)          -17.6877         calculate D2E/DX2 analytically  !
 ! D56   D(1,8,11,12)           -0.0117         calculate D2E/DX2 analytically  !
 ! D57   D(1,8,11,20)         -129.1597         calculate D2E/DX2 analytically  !
 ! D58   D(25,8,11,12)         129.1443         calculate D2E/DX2 analytically  !
 ! D59   D(25,8,11,20)          -0.0037         calculate D2E/DX2 analytically  !
 ! D60   D(1,8,25,20)          111.6837         calculate D2E/DX2 analytically  !
 ! D61   D(1,8,25,22)          171.2883         calculate D2E/DX2 analytically  !
 ! D62   D(1,8,25,26)          -36.4637         calculate D2E/DX2 analytically  !
 ! D63   D(9,8,25,20)          -61.7722         calculate D2E/DX2 analytically  !
 ! D64   D(9,8,25,22)           -2.1676         calculate D2E/DX2 analytically  !
 ! D65   D(9,8,25,26)          150.0804         calculate D2E/DX2 analytically  !
 ! D66   D(11,8,25,20)           0.0038         calculate D2E/DX2 analytically  !
 ! D67   D(11,8,25,22)          59.6084         calculate D2E/DX2 analytically  !
 ! D68   D(11,8,25,26)        -148.1436         calculate D2E/DX2 analytically  !
 ! D69   D(10,9,11,12)         -16.3917         calculate D2E/DX2 analytically  !
 ! D70   D(10,9,11,20)         169.9735         calculate D2E/DX2 analytically  !
 ! D71   D(24,9,11,12)        -168.6632         calculate D2E/DX2 analytically  !
 ! D72   D(24,9,11,20)          17.7021         calculate D2E/DX2 analytically  !
 ! D73   D(8,9,24,22)           28.7221         calculate D2E/DX2 analytically  !
 ! D74   D(8,9,24,35)          147.3433         calculate D2E/DX2 analytically  !
 ! D75   D(8,9,24,36)          -89.8981         calculate D2E/DX2 analytically  !
 ! D76   D(10,9,24,22)        -179.9982         calculate D2E/DX2 analytically  !
 ! D77   D(10,9,24,35)         -61.377          calculate D2E/DX2 analytically  !
 ! D78   D(10,9,24,36)          61.3816         calculate D2E/DX2 analytically  !
 ! D79   D(11,9,24,22)         -28.7317         calculate D2E/DX2 analytically  !
 ! D80   D(11,9,24,35)          89.8894         calculate D2E/DX2 analytically  !
 ! D81   D(11,9,24,36)        -147.352          calculate D2E/DX2 analytically  !
 ! D82   D(8,11,12,3)          -60.7857         calculate D2E/DX2 analytically  !
 ! D83   D(8,11,12,13)         179.9679         calculate D2E/DX2 analytically  !
 ! D84   D(8,11,12,14)          60.5267         calculate D2E/DX2 analytically  !
 ! D85   D(9,11,12,3)         -128.2557         calculate D2E/DX2 analytically  !
 ! D86   D(9,11,12,13)         112.4979         calculate D2E/DX2 analytically  !
 ! D87   D(9,11,12,14)          -6.9434         calculate D2E/DX2 analytically  !
 ! D88   D(20,11,12,3)          44.2872         calculate D2E/DX2 analytically  !
 ! D89   D(20,11,12,13)        -74.9593         calculate D2E/DX2 analytically  !
 ! D90   D(20,11,12,14)        165.5995         calculate D2E/DX2 analytically  !
 ! D91   D(8,11,20,21)         148.1547         calculate D2E/DX2 analytically  !
 ! D92   D(8,11,20,22)         -59.601          calculate D2E/DX2 analytically  !
 ! D93   D(8,11,20,25)           0.0038         calculate D2E/DX2 analytically  !
 ! D94   D(9,11,20,21)        -150.0898         calculate D2E/DX2 analytically  !
 ! D95   D(9,11,20,22)           2.1545         calculate D2E/DX2 analytically  !
 ! D96   D(9,11,20,25)          61.7593         calculate D2E/DX2 analytically  !
 ! D97   D(12,11,20,21)         36.5635         calculate D2E/DX2 analytically  !
 ! D98   D(12,11,20,22)       -171.1922         calculate D2E/DX2 analytically  !
 ! D99   D(12,11,20,25)       -111.5874         calculate D2E/DX2 analytically  !
 ! D100  D(3,12,14,15)          14.265          calculate D2E/DX2 analytically  !
 ! D101  D(3,12,14,19)        -169.1755         calculate D2E/DX2 analytically  !
 ! D102  D(11,12,14,15)        -72.572          calculate D2E/DX2 analytically  !
 ! D103  D(11,12,14,19)        103.9875         calculate D2E/DX2 analytically  !
 ! D104  D(13,12,14,15)       -177.5375         calculate D2E/DX2 analytically  !
 ! D105  D(13,12,14,19)         -0.9779         calculate D2E/DX2 analytically  !
 ! D106  D(12,14,15,1)           0.0065         calculate D2E/DX2 analytically  !
 ! D107  D(12,14,15,16)        176.6725         calculate D2E/DX2 analytically  !
 ! D108  D(19,14,15,1)        -176.6665         calculate D2E/DX2 analytically  !
 ! D109  D(19,14,15,16)         -0.0005         calculate D2E/DX2 analytically  !
 ! D110  D(12,14,19,18)       -177.5365         calculate D2E/DX2 analytically  !
 ! D111  D(12,14,19,34)          2.6855         calculate D2E/DX2 analytically  !
 ! D112  D(15,14,19,18)         -0.9901         calculate D2E/DX2 analytically  !
 ! D113  D(15,14,19,34)        179.2319         calculate D2E/DX2 analytically  !
 ! D114  D(1,15,16,17)         177.5299         calculate D2E/DX2 analytically  !
 ! D115  D(1,15,16,31)          -2.6922         calculate D2E/DX2 analytically  !
 ! D116  D(14,15,16,17)          0.9907         calculate D2E/DX2 analytically  !
 ! D117  D(14,15,16,31)       -179.2313         calculate D2E/DX2 analytically  !
 ! D118  D(15,16,17,18)         -1.004          calculate D2E/DX2 analytically  !
 ! D119  D(15,16,17,32)        179.3236         calculate D2E/DX2 analytically  !
 ! D120  D(31,16,17,18)        179.2223         calculate D2E/DX2 analytically  !
 ! D121  D(31,16,17,32)         -0.4501         calculate D2E/DX2 analytically  !
 ! D122  D(16,17,18,19)         -0.0002         calculate D2E/DX2 analytically  !
 ! D123  D(16,17,18,33)       -179.6741         calculate D2E/DX2 analytically  !
 ! D124  D(32,17,18,19)        179.6743         calculate D2E/DX2 analytically  !
 ! D125  D(32,17,18,33)          0.0004         calculate D2E/DX2 analytically  !
 ! D126  D(17,18,19,14)          1.004          calculate D2E/DX2 analytically  !
 ! D127  D(17,18,19,34)       -179.2222         calculate D2E/DX2 analytically  !
 ! D128  D(33,18,19,14)       -179.3242         calculate D2E/DX2 analytically  !
 ! D129  D(33,18,19,34)          0.4496         calculate D2E/DX2 analytically  !
 ! D130  D(11,20,22,23)       -170.3903         calculate D2E/DX2 analytically  !
 ! D131  D(11,20,22,24)        -22.0426         calculate D2E/DX2 analytically  !
 ! D132  D(21,20,22,23)        -16.1679         calculate D2E/DX2 analytically  !
 ! D133  D(21,20,22,24)        132.1798         calculate D2E/DX2 analytically  !
 ! D134  D(11,20,25,8)          -0.0034         calculate D2E/DX2 analytically  !
 ! D135  D(11,20,25,26)        146.3121         calculate D2E/DX2 analytically  !
 ! D136  D(21,20,25,8)        -146.3216         calculate D2E/DX2 analytically  !
 ! D137  D(21,20,25,26)         -0.0062         calculate D2E/DX2 analytically  !
 ! D138  D(20,22,24,9)          32.2619         calculate D2E/DX2 analytically  !
 ! D139  D(20,22,24,35)        -86.504          calculate D2E/DX2 analytically  !
 ! D140  D(20,22,24,36)        151.0272         calculate D2E/DX2 analytically  !
 ! D141  D(23,22,24,9)        -179.9997         calculate D2E/DX2 analytically  !
 ! D142  D(23,22,24,35)         61.2344         calculate D2E/DX2 analytically  !
 ! D143  D(23,22,24,36)        -61.2344         calculate D2E/DX2 analytically  !
 ! D144  D(25,22,24,9)         -32.2622         calculate D2E/DX2 analytically  !
 ! D145  D(25,22,24,35)       -151.0281         calculate D2E/DX2 analytically  !
 ! D146  D(25,22,24,36)         86.5031         calculate D2E/DX2 analytically  !
 ! D147  D(23,22,25,8)         170.3975         calculate D2E/DX2 analytically  !
 ! D148  D(23,22,25,26)         16.1711         calculate D2E/DX2 analytically  !
 ! D149  D(24,22,25,8)          22.0507         calculate D2E/DX2 analytically  !
 ! D150  D(24,22,25,26)       -132.1757         calculate D2E/DX2 analytically  !
 --------------------------------------------------------------------------------
 Trust Radius=3.00D-01 FncErr=1.00D-07 GrdErr=1.00D-07 EigMax=2.50D+02 EigMin=1.00D-04
 Number of steps in this run=      2 maximum allowed number of steps=      2.
 Search for a saddle point of order  1.
 GradGradGradGradGradGradGradGradGradGradGradGradGradGradGradGradGradGrad

                          Input orientation:                          
 ---------------------------------------------------------------------
 Center     Atomic      Atomic             Coordinates (Angstroms)
 Number     Number       Type             X           Y           Z
 ---------------------------------------------------------------------
      1          6           0        0.156949   -1.050058   -1.382584
      2          6           0       -1.046467   -1.322234   -0.709517
      3          6           0       -1.046389   -1.323239    0.708948
      4          6           0       -2.270855   -1.521059    1.397328
      5          6           0       -3.428939   -1.722290    0.707509
      6          6           0       -3.429013   -1.721270   -0.708383
      7          6           0       -2.271002   -1.519057   -1.398044
      8          6           0       -0.111802    1.382316   -0.687720
      9          6           0        0.975617    2.163602    0.000406
     10          1           0        2.000774    1.817361    0.000352
     11          6           0       -0.111601    1.382406    0.689375
     12          6           0        0.157096   -1.052113    1.382272
     13          1           0        0.153427   -1.011976    2.465698
     14          6           0        1.390575   -1.076854    0.708742
     15          6           0        1.390510   -1.075872   -0.709213
     16          6           0        2.630477   -1.028696   -1.397714
     17          6           0        3.805880   -1.005210   -0.708329
     18          6           0        3.805950   -1.006198    0.707728
     19          6           0        2.630617   -1.030642    1.397190
     20          6           0       -1.400962    2.215016    0.748575
     21          1           0       -2.194021    2.203645    1.482799
     22          6           0       -0.942639    3.458039    0.000452
     23          1           0       -1.588237    4.328367    0.000391
     24          6           0        0.570873    3.626686    0.000218
     25          6           0       -1.401150    2.214782   -0.747136
     26          1           0       -2.194350    2.203096   -1.481198
     27          1           0       -2.267953   -1.509846    2.481227
     28          1           0       -4.358651   -1.881015    1.240000
     29          1           0       -4.358783   -1.879231   -1.241000
     30          1           0       -2.268222   -1.506294   -2.481926
     31          1           0        2.625171   -1.015388   -2.481524
     32          1           0        4.748321   -0.980263   -1.241414
     33          1           0        4.748444   -0.981989    1.240753
     34          1           0        2.625412   -1.018845    2.481018
     35          1           0        0.926692    4.156413    0.887058
     36          1           0        0.926438    4.156112   -0.886905
     37          1           0        0.153178   -1.008467   -2.465954
 ---------------------------------------------------------------------
                    Distance matrix (angstroms):
                    1          2          3          4          5
     1  C    0.000000
     2  C    1.405457   0.000000
     3  C    2.428406   1.418465   0.000000
     4  C    3.720751   2.444883   1.418562   0.000000
     5  C    4.204638   2.800746   2.415738   1.362902   0.000000
     6  C    3.710013   2.415731   2.800742   2.411521   1.415892
     7  C    2.472882   1.418554   2.444880   2.795373   2.411530
     8  C    2.543916   2.861584   3.184990   4.175946   4.752751
     9  C    3.593117   4.091927   4.092505   5.105654   5.916102
    10  H    3.678899   4.432454   4.432909   5.598518   6.520045
    11  C    3.206558   3.185271   2.862643   3.686961   4.543589
    12  C    2.764857   2.428397   1.405436   2.472869   3.709999
    13  H    3.848472   3.408518   2.150026   2.697726   4.053285
    14  C    2.428208   2.830343   2.449388   3.752005   4.862541
    15  C    1.405620   2.449398   2.830344   4.247505   5.064785
    16  C    2.473667   3.752292   4.247838   5.663721   6.452097
    17  C    3.710974   4.862692   5.065010   6.451868   7.406849
    18  C    4.205536   5.065019   4.862685   6.137442   7.270241
    19  C    3.721096   4.247845   3.752288   4.925945   6.137773
    20  C    4.198766   3.842374   3.556198   3.890482   4.429081
    21  H    4.931943   4.307546   3.788775   3.726477   4.187966
    22  C    4.841985   4.833823   4.834599   5.339179   5.789424
    23  H    5.821147   5.720732   5.721565   6.052535   6.363855
    24  C    4.894426   5.254648   5.255435   6.043725   6.716420
    25  C    3.672962   3.554954   3.842347   4.394499   4.661379
    26  H    4.015139   3.786962   4.306924   4.707557   4.660826
    27  H    4.584822   3.421706   2.160559   1.083961   2.130516
    28  H    5.287635   3.883737   3.400619   2.124432   1.083100
    29  H    4.593409   3.400611   3.883733   3.383564   2.164700
    30  H    2.701510   2.160555   3.421705   3.879283   3.400943
    31  H    2.702035   4.088409   4.873832   6.266759   6.879091
    32  H    4.594072   5.829187   6.123741   7.518261   8.438986
    33  H    5.288512   6.123750   5.829182   7.041709   8.228122
    34  H    4.584943   4.873834   4.088399   5.039845   6.347861
    35  H    5.731590   6.038044   5.826779   6.535929   7.318668
    36  H    5.286021   5.825470   6.038384   6.904395   7.487795
    37  H    1.084175   2.150039   3.408525   4.589514   4.838592
                    6          7          8          9         10
     6  C    0.000000
     7  C    1.362906   0.000000
     8  C    4.542748   3.685739   0.000000
     9  C    5.915689   5.104721   1.505458   0.000000
    10  H    6.519724   5.597791   2.263997   1.082049   0.000000
    11  C    4.753078   4.175981   1.377095   1.505652   2.264082
    12  C    4.204615   3.720733   3.206808   3.594489   3.680045
    13  H    4.838571   4.589498   3.968252   4.103408   4.182794
    14  C    5.064775   4.247498   3.202305   3.342826   3.041486
    15  C    4.862545   3.752009   2.880988   3.342138   3.040839
    16  C    6.137773   4.925947   3.719834   3.857988   3.232825
    17  C    7.270242   6.137446   4.587912   4.307443   3.424550
    18  C    7.406847   6.451871   4.795942   4.307983   3.425132
    19  C    6.452094   5.663722   4.205957   3.859174   3.234035
    20  C    4.661552   4.394115   2.101967   2.492093   3.505678
    21  H    4.661699   4.707833   3.117911   3.499385   4.465778
    22  C    5.788760   5.337773   2.339337   2.314146   3.369793
    23  H    6.363091   6.050963   3.366389   3.355526   4.380200
    24  C    6.715790   6.042356   2.444688   1.518036   2.306138
    25  C    4.427893   3.888686   1.535887   2.492079   3.505677
    26  H    4.185963   3.723871   2.374930   3.499343   4.465742
    27  H    3.400937   3.879283   4.801647   5.492671   5.953745
    28  H    2.164704   3.383573   5.692202   6.808079   7.460362
    29  H    1.083100   2.124433   5.383368   6.807453   7.459873
    30  H    2.130518   1.083961   4.026585   5.491138   5.952538
    31  H    6.347869   5.039853   4.056814   4.357405   3.817597
    32  H    8.228123   7.041713   5.432233   5.065501   4.113113
    33  H    8.438985   7.518265   5.738548   5.066303   4.113957
    34  H    6.879080   6.266754   4.826885   4.359269   3.819416
    35  H    7.487640   6.903470   3.354700   2.181706   2.722327
    36  H    7.317475   6.533944   2.968427   2.181705   2.722348
    37  H    4.053299   2.697737   2.991350   4.101385   4.181098
                   11         12         13         14         15
    11  C    0.000000
    12  C    2.545425   0.000000
    13  H    2.993097   1.084175   0.000000
    14  C    2.881817   1.405605   2.149800   0.000000
    15  C    3.202424   2.428206   3.408008   1.417955   0.000000
    16  C    4.205751   3.721086   4.589336   2.444756   1.419076
    17  C    4.795930   4.205525   4.838895   2.801236   2.416404
    18  C    4.588352   3.710964   4.053568   2.416408   2.801237
    19  C    3.720694   2.473659   2.697875   1.419084   2.444759
    20  C    1.535967   3.674677   3.972167   4.316326   4.554932
    21  H    2.374959   4.017190   4.100832   4.920383   5.330010
    22  C    2.339549   4.843585   5.221095   5.148866   5.148161
    23  H    3.366577   5.822830   6.134362   6.212205   6.211463
    24  C    2.444893   4.896166   5.269728   4.826718   4.825883
    25  C    2.102225   4.199418   4.811546   4.555017   4.315461
    26  H    3.118134   4.932053   5.605955   5.329690   4.919229
    27  H    4.028115   2.701497   2.472083   4.088277   4.873561
    28  H    5.384286   4.593396   4.755672   5.829452   6.123768
    29  H    5.692379   5.287612   5.903540   6.123759   5.829456
    30  H    4.801328   4.584809   5.530616   4.873559   4.088287
    31  H    4.826379   4.584939   5.530329   3.421374   2.160818
    32  H    5.738379   5.288501   5.903959   3.884185   3.401069
    33  H    5.432717   4.594064   4.755583   3.401076   3.884186
    34  H    4.057984   2.702024   2.472042   2.160822   3.421375
    35  H    2.968543   5.288313   5.459147   5.256812   5.489992
    36  H    3.354941   5.732945   6.208593   5.490487   5.255530
    37  H    3.967680   3.848475   4.931653   3.408009   2.149808
                   16         17         18         19         20
    16  C    0.000000
    17  C    1.362856   0.000000
    18  C    2.411458   1.416057   0.000000
    19  C    2.794905   2.411452   1.362851   0.000000
    20  C    5.601850   6.293141   6.122893   5.216189   0.000000
    21  H    6.482373   7.148189   6.848611   5.809051   1.080813
    22  C    5.903627   6.555257   6.555818   5.904853   1.521464
    23  H    6.960630   7.618781   7.619394   6.961950   2.249690
    24  C    5.279087   5.694012   5.694726   5.280604   2.537909
    25  C    5.215114   6.122337   6.293269   5.602326   1.495711
    26  H    5.807788   6.847869   7.148046   6.482475   2.366748
    27  H    6.266762   6.878908   6.347539   5.039917   4.198613
    28  H    7.518769   8.439348   8.228568   7.042564   5.076110
    29  H    7.042565   8.228571   8.439348   7.518767   5.428625
    30  H    5.039927   6.347554   6.878921   6.266770   5.003641
    31  H    1.083905   2.130352   3.400831   3.878748   6.089236
    32  H    2.124156   1.083050   2.165154   3.383702   7.209962
    33  H    3.383707   2.165153   1.083050   2.124154   6.948257
    34  H    3.878748   3.400827   2.130349   1.083905   5.447100
    35  H    5.916792   6.121874   5.913953   5.483533   3.034168
    36  H    5.481506   5.912894   6.122409   5.918085   3.443754
    37  H    2.697880   4.053577   4.838905   4.589344   4.810342
                   21         22         23         24         25
    21  H    0.000000
    22  C    2.310155   0.000000
    23  H    2.660630   1.083636   0.000000
    24  C    3.444957   1.522879   2.270267   0.000000
    25  C    2.366723   1.521449   2.249675   2.537890   0.000000
    26  H    2.963997   2.310184   2.660687   3.444947   1.080810
    27  H    3.846081   5.708816   6.379756   6.371680   5.004651
    28  H    4.629149   6.458414   6.911458   7.494801   5.428727
    29  H    5.364248   6.457375   6.910228   7.493814   5.074686
    30  H    5.430304   5.706485   6.377111   6.369379   4.196155
    31  H    7.021584   6.237068   7.243509   5.650490   5.445490
    32  H    8.108928   7.323099   8.359163   6.341664   6.947562
    33  H    7.642295   7.323976   8.360138   6.342784   7.210309
    34  H    5.882841   6.239125   7.245759   5.653004   6.090199
    35  H    3.729217   2.183620   2.672193   1.092567   3.443744
    36  H    4.377772   2.183611   2.672182   1.092568   3.034133
    37  H    5.605324   5.218587   6.131654   5.266984   3.969837
                   26         27         28         29         30
    26  H    0.000000
    27  H    5.430669   0.000000
    28  H    5.363682   2.459559   0.000000
    29  H    4.626863   4.285206   2.481001   0.000000
    30  H    3.842719   4.963154   4.285212   2.459558   0.000000
    31  H    5.881078   6.986848   7.960705   7.145680   4.917955
    32  H    7.641463   7.960315   9.481862   9.151365   7.144750
    33  H    8.109018   7.144735   9.151362   9.481863   7.960329
    34  H    7.022120   4.917937   7.145670   7.960695   6.986850
    35  H    4.377783   6.697285   8.031809   8.300233   7.322826
    36  H    3.729179   7.324720   8.300771   8.030212   6.694235
    37  H    4.098142   5.530629   5.903561   4.755684   2.472097
                   31         32         33         34         35
    31  H    0.000000
    32  H    2.459039   0.000000
    33  H    4.285411   2.482168   0.000000
    34  H    4.962543   4.285409   2.459041   0.000000
    35  H    6.401539   6.746902   6.413584   5.675355   0.000000
    36  H    5.672117   6.412083   6.747943   6.403874   1.773963
    37  H    2.472052   4.755590   5.903969   5.530333   6.206206
                   36         37
    36  H    0.000000
    37  H    5.455658   0.000000
 Stoichiometry    C21H16
 Framework group  C1[X(C21H16)]
 Deg. of freedom   105
 Full point group                 C1      NOp   1
 Largest Abelian subgroup         C1      NOp   1
 Largest concise Abelian subgroup C1      NOp   1
                         Standard orientation:                         
 ---------------------------------------------------------------------
 Center     Atomic      Atomic             Coordinates (Angstroms)
 Number     Number       Type             X           Y           Z
 ---------------------------------------------------------------------
      1          6           0       -0.156949   -1.050058    1.382584
      2          6           0        1.046467   -1.322234    0.709517
      3          6           0        1.046389   -1.323239   -0.708948
      4          6           0        2.270855   -1.521059   -1.397328
      5          6           0        3.428939   -1.722290   -0.707509
      6          6           0        3.429013   -1.721270    0.708383
      7          6           0        2.271002   -1.519057    1.398044
      8          6           0        0.111802    1.382316    0.687720
      9          6           0       -0.975617    2.163602   -0.000406
     10          1           0       -2.000774    1.817361   -0.000352
     11          6           0        0.111601    1.382406   -0.689375
     12          6           0       -0.157096   -1.052113   -1.382272
     13          1           0       -0.153427   -1.011976   -2.465698
     14          6           0       -1.390575   -1.076854   -0.708742
     15          6           0       -1.390510   -1.075872    0.709213
     16          6           0       -2.630477   -1.028696    1.397714
     17          6           0       -3.805880   -1.005210    0.708329
     18          6           0       -3.805950   -1.006198   -0.707728
     19          6           0       -2.630617   -1.030642   -1.397190
     20          6           0        1.400962    2.215016   -0.748575
     21          1           0        2.194021    2.203645   -1.482799
     22          6           0        0.942639    3.458039   -0.000452
     23          1           0        1.588237    4.328367   -0.000391
     24          6           0       -0.570873    3.626686   -0.000218
     25          6           0        1.401150    2.214782    0.747136
     26          1           0        2.194350    2.203096    1.481198
     27          1           0        2.267953   -1.509846   -2.481227
     28          1           0        4.358651   -1.881015   -1.240000
     29          1           0        4.358783   -1.879231    1.241000
     30          1           0        2.268222   -1.506294    2.481926
     31          1           0       -2.625171   -1.015388    2.481524
     32          1           0       -4.748321   -0.980263    1.241414
     33          1           0       -4.748444   -0.981989   -1.240753
     34          1           0       -2.625412   -1.018845   -2.481018
     35          1           0       -0.926692    4.156413   -0.887058
     36          1           0       -0.926438    4.156112    0.886905
     37          1           0       -0.153178   -1.008467    2.465954
 ---------------------------------------------------------------------
 Rotational constants (GHZ):           0.4432775           0.3474916           0.2440701
 Standard basis: def2TZVP (5D, 7F)
 There are   852 symmetry adapted cartesian basis functions of A   symmetry.
 There are   747 symmetry adapted basis functions of A   symmetry.
   747 basis functions,  1199 primitive gaussians,   852 cartesian basis functions
    71 alpha electrons       71 beta electrons
       nuclear repulsion energy      1575.8688419469 Hartrees.
 NAtoms=   37 NActive=   37 NUniq=   37 SFac= 1.00D+00 NAtFMM=   60 NAOKFM=F Big=F
 Integral buffers will be    131072 words long.
 Raffenetti 2 integral format.
 Two-electron integral symmetry is turned on.
 Nuclear repulsion after empirical dispersion term =     1575.8367556749 Hartrees.
 Force inversion solution in PCM.
 ------------------------------------------------------------------------------
 Polarizable Continuum Model (PCM)
 =================================
 Model                : PCM.
 Atomic radii         : SMD-Coulomb.
 Polarization charges : Total charges.
 Charge compensation  : None.
 Solution method      : Matrix inversion.
 Cavity type          : VdW (van der Waals Surface) (Alpha=1.000).
 Cavity algorithm     : GePol (No added spheres)
                        Default sphere list used, NSphG=   37.
                        Lebedev-Laikov grids with approx.  5.0 points / Ang**2.
                        Smoothing algorithm: York/Karplus (Gamma=1.0000).
                        Polarization charges: spherical gaussians, with
                                              point-specific exponents (IZeta= 3).
                        Self-potential: point-specific (ISelfS= 7).
                        Self-field    : sphere-specific E.n sum rule (ISelfD= 2).
 1st derivatives      : Analytical E(r).r(x)/FMM algorithm (CHGder, D1EAlg=3).
                        Cavity 1st derivative terms included.
 2nd derivatives      : Analytical E(r).r(xy)/FMM algorithm (CHGder, D2EAlg=3).
                        Cavity 2nd derivative terms included.
 Solvent              : TetraHydroFuran, Eps=   7.425700 Eps(inf)=   1.974025
 ------------------------------------------------------------------------------
 ------------------------------------------------------------------------------
 Atomic radii for non-electrostatic terms: SMD-CDS.
 ------------------------------------------------------------------------------
 Nuclear repulsion after PCM non-electrostatic terms =     1575.8252291624 Hartrees.
 One-electron integrals computed using PRISM.
   1 Symmetry operations used in ECPInt.
 ECPInt:  NShTT=   43660 NPrTT=  133896 LenC2=   40206 LenP2D=   89436.
 LDataN:  DoStor=T MaxTD1= 6 Len=  172
 NBasis=   747 RedAO= T EigKep=  2.95D-06  NBF=   747
 NBsUse=   747 1.00D-06 EigRej= -1.00D+00 NBFU=   747
 Initial guess from the checkpoint file:  "quad-an-adduct-TS3.chk"
 B after Tr=     0.000000    0.000000    0.000000
         Rot=    1.000000   -0.000000    0.000000   -0.000000 Ang=   0.00 deg.
 Requested convergence on RMS density matrix=1.00D-08 within 128 cycles.
 Requested convergence on MAX density matrix=1.00D-06.
 Requested convergence on             energy=1.00D-06.
 No special actions if energy rises.
 Inv3:  Mode=1 IEnd=    21643788.
 Iteration    1 A*A^-1 deviation from unit magnitude is 8.10D-15 for   1016.
 Iteration    1 A*A^-1 deviation from orthogonality  is 4.83D-15 for   2624    923.
 Iteration    1 A^-1*A deviation from unit magnitude is 6.33D-15 for   1016.
 Iteration    1 A^-1*A deviation from orthogonality  is 1.53D-15 for   2154   1238.
 Error on total polarization charges =  0.05429
 SCF Done:  E(RwB97XD) =  -809.668727168     A.U. after    1 cycles
            NFock=  1  Conv=0.18D-08     -V/T= 2.0050
 SMD-CDS (non-electrostatic) energy       (kcal/mol) =      -7.23
 (included in total energy above)
 DoSCS=F DFT=T ScalE2(SS,OS)=  1.000000  1.000000
 Range of M.O.s used for correlation:     1   747
 NBasis=   747 NAE=    71 NBE=    71 NFC=     0 NFV=     0
 NROrb=    747 NOA=    71 NOB=    71 NVA=   676 NVB=   676

 **** Warning!!: The largest alpha MO coefficient is  0.79681899D+02

   1 Symmetry operations used in ECPInt.
 ECPInt:  NShTT=   43660 NPrTT=  133896 LenC2=   40206 LenP2D=   89436.
 LDataN:  DoStor=T MaxTD1= 7 Len=  274
 Number of processors reduced to  10 by ecpmxn.
 Symmetrizing basis deriv contribution to polar:
 IMax=3 JMax=2 DiffMx= 0.00D+00
 G2DrvN: will do    38 centers at a time, making    1 passes.
 Calling FoFCou, ICntrl=  3107 FMM=F I1Cent=   0 AccDes= 0.00D+00.
 NEqPCM:  Using equilibrium solvation (IEInf=0, Eps=   7.4257, EpsInf=   1.9740)
 G2PCM: DoFxE=T DoFxN=T DoGrad=T DoDP/DQ/DG/TGxP=FFFF NFrqRd=   0 IEInf=0 SqF1=F DoCFld=F IF1Alg=4.
 End of G2Drv F.D. properties file   721 does not exist.
 End of G2Drv F.D. properties file   722 does not exist.
 End of G2Drv F.D. properties file   788 does not exist.
          IDoAtm=1111111111111111111111111111111111111
 NEqPCM:  Using equilibrium solvation (IEInf=0, Eps=   7.4257, EpsInf=   1.9740)
          Differentiating once with respect to electric field.
                with respect to dipole field.
          Differentiating once with respect to nuclear coordinates.
 CalDSu exits because no D1Ps are significant.
          There are   114 degrees of freedom in the 1st order CPHF.  IDoFFX=6 NUNeed=     3.
    111 vectors produced by pass  0 Test12= 4.80D-14 1.00D-09 XBig12= 1.93D+02 7.80D+00.
 AX will form   111 AO Fock derivatives at one time.
    111 vectors produced by pass  1 Test12= 4.80D-14 1.00D-09 XBig12= 2.97D+01 1.32D+00.
    111 vectors produced by pass  2 Test12= 4.80D-14 1.00D-09 XBig12= 9.20D-01 1.65D-01.
    111 vectors produced by pass  3 Test12= 4.80D-14 1.00D-09 XBig12= 1.11D-02 1.63D-02.
    111 vectors produced by pass  4 Test12= 4.80D-14 1.00D-09 XBig12= 1.07D-04 1.34D-03.
    111 vectors produced by pass  5 Test12= 4.80D-14 1.00D-09 XBig12= 8.17D-07 1.07D-04.
    111 vectors produced by pass  6 Test12= 4.80D-14 1.00D-09 XBig12= 5.53D-09 8.28D-06.
     66 vectors produced by pass  7 Test12= 4.80D-14 1.00D-09 XBig12= 3.52D-11 5.88D-07.
      4 vectors produced by pass  8 Test12= 4.80D-14 1.00D-09 XBig12= 2.11D-13 4.89D-08.
      3 vectors produced by pass  9 Test12= 4.80D-14 1.00D-09 XBig12= 1.03D-14 1.18D-08.
      3 vectors produced by pass 10 Test12= 4.80D-14 1.00D-09 XBig12= 6.85D-16 2.68D-09.
      3 vectors produced by pass 11 Test12= 4.80D-14 1.00D-09 XBig12= 2.30D-15 5.66D-09.
      3 vectors produced by pass 12 Test12= 4.80D-14 1.00D-09 XBig12= 1.87D-15 4.42D-09.
      3 vectors produced by pass 13 Test12= 4.80D-14 1.00D-09 XBig12= 2.57D-15 6.49D-09.
      3 vectors produced by pass 14 Test12= 4.80D-14 1.00D-09 XBig12= 1.83D-15 4.26D-09.
      3 vectors produced by pass 15 Test12= 4.80D-14 1.00D-09 XBig12= 9.82D-16 2.87D-09.
      3 vectors produced by pass 16 Test12= 4.80D-14 1.00D-09 XBig12= 1.18D-15 3.36D-09.
      3 vectors produced by pass 17 Test12= 4.80D-14 1.00D-09 XBig12= 2.21D-15 4.30D-09.
      2 vectors produced by pass 18 Test12= 4.80D-14 1.00D-09 XBig12= 7.29D-16 2.54D-09.
 InvSVY:  IOpt=1 It=  1 EMax= 1.24D-14
 Solved reduced A of dimension   876 with   114 vectors.
 Isotropic polarizability for W=    0.000000      348.76 Bohr**3.
 End of Minotr F.D. properties file   721 does not exist.
 End of Minotr F.D. properties file   722 does not exist.
 End of Minotr F.D. properties file   788 does not exist.

 **********************************************************************

            Population analysis using the SCF density.

 **********************************************************************

 Orbital symmetries:
       Occupied  (A) (A) (A) (A) (A) (A) (A) (A) (A) (A) (A) (A)
                 (A) (A) (A) (A) (A) (A) (A) (A) (A) (A) (A) (A)
                 (A) (A) (A) (A) (A) (A) (A) (A) (A) (A) (A) (A)
                 (A) (A) (A) (A) (A) (A) (A) (A) (A) (A) (A) (A)
                 (A) (A) (A) (A) (A) (A) (A) (A) (A) (A) (A) (A)
                 (A) (A) (A) (A) (A) (A) (A) (A) (A) (A) (A)
       Virtual   (A) (A) (A) (A) (A) (A) (A) (A) (A) (A) (A) (A)
                 (A) (A) (A) (A) (A) (A) (A) (A) (A) (A) (A) (A)
                 (A) (A) (A) (A) (A) (A) (A) (A) (A) (A) (A) (A)
                 (A) (A) (A) (A) (A) (A) (A) (A) (A) (A) (A) (A)
                 (A) (A) (A) (A) (A) (A) (A) (A) (A) (A) (A) (A)
                 (A) (A) (A) (A) (A) (A) (A) (A) (A) (A) (A) (A)
                 (A) (A) (A) (A) (A) (A) (A) (A) (A) (A) (A) (A)
                 (A) (A) (A) (A) (A) (A) (A) (A) (A) (A) (A) (A)
                 (A) (A) (A) (A) (A) (A) (A) (A) (A) (A) (A) (A)
                 (A) (A) (A) (A) (A) (A) (A) (A) (A) (A) (A) (A)
                 (A) (A) (A) (A) (A) (A) (A) (A) (A) (A) (A) (A)
                 (A) (A) (A) (A) (A) (A) (A) (A) (A) (A) (A) (A)
                 (A) (A) (A) (A) (A) (A) (A) (A) (A) (A) (A) (A)
                 (A) (A) (A) (A) (A) (A) (A) (A) (A) (A) (A) (A)
                 (A) (A) (A) (A) (A) (A) (A) (A) (A) (A) (A) (A)
                 (A) (A) (A) (A) (A) (A) (A) (A) (A) (A) (A) (A)
                 (A) (A) (A) (A) (A) (A) (A) (A) (A) (A) (A) (A)
                 (A) (A) (A) (A) (A) (A) (A) (A) (A) (A) (A) (A)
                 (A) (A) (A) (A) (A) (A) (A) (A) (A) (A) (A) (A)
                 (A) (A) (A) (A) (A) (A) (A) (A) (A) (A) (A) (A)
                 (A) (A) (A) (A) (A) (A) (A) (A) (A) (A) (A) (A)
                 (A) (A) (A) (A) (A) (A) (A) (A) (A) (A) (A) (A)
                 (A) (A) (A) (A) (A) (A) (A) (A) (A) (A) (A) (A)
                 (A) (A) (A) (A) (A) (A) (A) (A) (A) (A) (A) (A)
                 (A) (A) (A) (A) (A) (A) (A) (A) (A) (A) (A) (A)
                 (A) (A) (A) (A) (A) (A) (A) (A) (A) (A) (A) (A)
                 (A) (A) (A) (A) (A) (A) (A) (A) (A) (A) (A) (A)
                 (A) (A) (A) (A) (A) (A) (A) (A) (A) (A) (A) (A)
                 (A) (A) (A) (A) (A) (A) (A) (A) (A) (A) (A) (A)
                 (A) (A) (A) (A) (A) (A) (A) (A) (A) (A) (A) (A)
                 (A) (A) (A) (A) (A) (A) (A) (A) (A) (A) (A) (A)
                 (A) (A) (A) (A) (A) (A) (A) (A) (A) (A) (A) (A)
                 (A) (A) (A) (A) (A) (A) (A) (A) (A) (A) (A) (A)
                 (A) (A) (A) (A) (A) (A) (A) (A) (A) (A) (A) (A)
                 (A) (A) (A) (A) (A) (A) (A) (A) (A) (A) (A) (A)
                 (A) (A) (A) (A) (A) (A) (A) (A) (A) (A) (A) (A)
                 (A) (A) (A) (A) (A) (A) (A) (A) (A) (A) (A) (A)
                 (A) (A) (A) (A) (A) (A) (A) (A) (A) (A) (A) (A)
                 (A) (A) (A) (A) (A) (A) (A) (A) (A) (A) (A) (A)
                 (A) (A) (A) (A) (A) (A) (A) (A) (A) (A) (A) (A)
                 (A) (A) (A) (A) (A) (A) (A) (A) (A) (A) (A) (A)
                 (A) (A) (A) (A) (A) (A) (A) (A) (A) (A) (A) (A)
                 (A) (A) (A) (A) (A) (A) (A) (A) (A) (A) (A) (A)
                 (A) (A) (A) (A) (A) (A) (A) (A) (A) (A) (A) (A)
                 (A) (A) (A) (A) (A) (A) (A) (A) (A) (A) (A) (A)
                 (A) (A) (A) (A) (A) (A) (A) (A) (A) (A) (A) (A)
                 (A) (A) (A) (A) (A) (A) (A) (A) (A) (A) (A) (A)
                 (A) (A) (A) (A) (A) (A) (A) (A) (A) (A) (A) (A)
                 (A) (A) (A) (A) (A) (A) (A) (A) (A) (A) (A) (A)
                 (A) (A) (A) (A) (A) (A) (A) (A) (A) (A) (A) (A)
                 (A) (A) (A) (A) (A) (A) (A) (A) (A) (A) (A) (A)
                 (A) (A) (A) (A) (A) (A) (A) (A) (A) (A) (A) (A)
                 (A) (A) (A) (A) (A) (A) (A) (A) (A) (A) (A) (A)
                 (A) (A) (A) (A) (A) (A) (A) (A) (A) (A) (A) (A)
                 (A) (A) (A) (A) (A) (A) (A) (A) (A) (A) (A) (A)
                 (A) (A) (A) (A) (A) (A) (A) (A) (A) (A) (A) (A)
                 (A) (A) (A) (A)
 The electronic state is 1-A.
 Alpha  occ. eigenvalues --  -10.30297 -10.30126 -10.30124 -10.29828 -10.29730
 Alpha  occ. eigenvalues --  -10.29704 -10.29643 -10.29596 -10.29593 -10.29546
 Alpha  occ. eigenvalues --  -10.28650 -10.28647 -10.28606 -10.28602 -10.28556
 Alpha  occ. eigenvalues --  -10.28519 -10.28514 -10.28477 -10.28299 -10.28228
 Alpha  occ. eigenvalues --  -10.27873  -1.06237  -0.99093  -0.95716  -0.90643
 Alpha  occ. eigenvalues --   -0.88870  -0.88630  -0.85209  -0.84105  -0.83522
 Alpha  occ. eigenvalues --   -0.80183  -0.74275  -0.71048  -0.70866  -0.69745
 Alpha  occ. eigenvalues --   -0.68551  -0.66646  -0.64888  -0.63003  -0.61429
 Alpha  occ. eigenvalues --   -0.60136  -0.59558  -0.55034  -0.54963  -0.54843
 Alpha  occ. eigenvalues --   -0.53609  -0.53537  -0.53267  -0.50765  -0.50558
 Alpha  occ. eigenvalues --   -0.49732  -0.49455  -0.49432  -0.49090  -0.47241
 Alpha  occ. eigenvalues --   -0.45996  -0.45802  -0.43701  -0.42609  -0.41485
 Alpha  occ. eigenvalues --   -0.40696  -0.40432  -0.40018  -0.39511  -0.36707
 Alpha  occ. eigenvalues --   -0.35273  -0.33465  -0.33211  -0.31715  -0.28881
 Alpha  occ. eigenvalues --   -0.27172
 Alpha virt. eigenvalues --   -0.00356   0.01625   0.04457   0.06559   0.09114
 Alpha virt. eigenvalues --    0.13206   0.13292   0.13727   0.14047   0.14304
 Alpha virt. eigenvalues --    0.15793   0.15823   0.16579   0.16586   0.16666
 Alpha virt. eigenvalues --    0.17275   0.18459   0.18911   0.19068   0.19180
 Alpha virt. eigenvalues --    0.19815   0.20277   0.21317   0.21329   0.21446
 Alpha virt. eigenvalues --    0.22375   0.22697   0.24125   0.24188   0.24636
 Alpha virt. eigenvalues --    0.24913   0.25446   0.25479   0.26607   0.27326
 Alpha virt. eigenvalues --    0.27894   0.28132   0.29305   0.29596   0.29872
 Alpha virt. eigenvalues --    0.30204   0.30454   0.31482   0.31527   0.32017
 Alpha virt. eigenvalues --    0.33536   0.33753   0.34539   0.34792   0.35801
 Alpha virt. eigenvalues --    0.36110   0.36369   0.36610   0.36776   0.37160
 Alpha virt. eigenvalues --    0.37514   0.37966   0.38197   0.38813   0.38985
 Alpha virt. eigenvalues --    0.39781   0.40702   0.41279   0.41583   0.41873
 Alpha virt. eigenvalues --    0.42462   0.43745   0.44144   0.44308   0.44362
 Alpha virt. eigenvalues --    0.45257   0.45342   0.45903   0.46411   0.46835
 Alpha virt. eigenvalues --    0.47001   0.47819   0.48112   0.48369   0.48649
 Alpha virt. eigenvalues --    0.48873   0.48916   0.49809   0.50276   0.50301
 Alpha virt. eigenvalues --    0.50767   0.50966   0.51111   0.51611   0.52226
 Alpha virt. eigenvalues --    0.52618   0.53312   0.53933   0.54106   0.54189
 Alpha virt. eigenvalues --    0.54499   0.55091   0.55289   0.56378   0.56842
 Alpha virt. eigenvalues --    0.57126   0.58110   0.58453   0.58927   0.59426
 Alpha virt. eigenvalues --    0.59831   0.60161   0.60349   0.61539   0.61547
 Alpha virt. eigenvalues --    0.61930   0.62836   0.63147   0.63554   0.64506
 Alpha virt. eigenvalues --    0.65811   0.66443   0.67749   0.67964   0.68629
 Alpha virt. eigenvalues --    0.68694   0.70413   0.70819   0.71863   0.71929
 Alpha virt. eigenvalues --    0.72875   0.73688   0.74405   0.74793   0.76078
 Alpha virt. eigenvalues --    0.76943   0.77261   0.78089   0.79179   0.79410
 Alpha virt. eigenvalues --    0.79702   0.79813   0.80894   0.81234   0.82221
 Alpha virt. eigenvalues --    0.82248   0.83708   0.83983   0.84348   0.84884
 Alpha virt. eigenvalues --    0.85132   0.85805   0.86498   0.88037   0.88935
 Alpha virt. eigenvalues --    0.90296   0.90455   0.91773   0.92401   0.92542
 Alpha virt. eigenvalues --    0.92793   0.93582   0.93860   0.94414   0.95242
 Alpha virt. eigenvalues --    0.95843   0.95850   0.96215   0.97057   0.98608
 Alpha virt. eigenvalues --    0.99095   0.99272   0.99900   1.00567   1.01716
 Alpha virt. eigenvalues --    1.02061   1.03006   1.04401   1.05119   1.06354
 Alpha virt. eigenvalues --    1.07359   1.09086   1.09095   1.10047   1.11372
 Alpha virt. eigenvalues --    1.11647   1.12317   1.13223   1.14222   1.15221
 Alpha virt. eigenvalues --    1.16321   1.16487   1.17163   1.18057   1.18112
 Alpha virt. eigenvalues --    1.19189   1.21707   1.21746   1.22929   1.23081
 Alpha virt. eigenvalues --    1.23862   1.24641   1.25287   1.25511   1.25664
 Alpha virt. eigenvalues --    1.27028   1.27923   1.28414   1.30047   1.30168
 Alpha virt. eigenvalues --    1.30246   1.31107   1.31143   1.31188   1.31796
 Alpha virt. eigenvalues --    1.32415   1.32591   1.33168   1.33872   1.35050
 Alpha virt. eigenvalues --    1.35105   1.36441   1.36694   1.38360   1.38559
 Alpha virt. eigenvalues --    1.39045   1.39202   1.40016   1.41179   1.41484
 Alpha virt. eigenvalues --    1.42768   1.42896   1.44121   1.45283   1.46513
 Alpha virt. eigenvalues --    1.47186   1.47547   1.49547   1.49613   1.50842
 Alpha virt. eigenvalues --    1.51195   1.51528   1.52989   1.55712   1.55767
 Alpha virt. eigenvalues --    1.56975   1.57481   1.57857   1.58531   1.58712
 Alpha virt. eigenvalues --    1.59359   1.60311   1.61130   1.62464   1.62787
 Alpha virt. eigenvalues --    1.64034   1.64213   1.64785   1.65606   1.66944
 Alpha virt. eigenvalues --    1.69112   1.70413   1.71038   1.71267   1.71925
 Alpha virt. eigenvalues --    1.72174   1.72980   1.73220   1.73452   1.74710
 Alpha virt. eigenvalues --    1.75970   1.76007   1.77557   1.78120   1.78292
 Alpha virt. eigenvalues --    1.78932   1.79594   1.79983   1.80685   1.82428
 Alpha virt. eigenvalues --    1.83203   1.83438   1.84053   1.85732   1.86128
 Alpha virt. eigenvalues --    1.86229   1.86781   1.88134   1.88345   1.91241
 Alpha virt. eigenvalues --    1.91870   1.92281   1.94669   1.96327   1.96770
 Alpha virt. eigenvalues --    1.98709   1.99176   2.00421   2.01926   2.02253
 Alpha virt. eigenvalues --    2.03630   2.04718   2.04976   2.06247   2.07252
 Alpha virt. eigenvalues --    2.07315   2.09796   2.10187   2.10296   2.11129
 Alpha virt. eigenvalues --    2.11676   2.12891   2.13752   2.14085   2.14554
 Alpha virt. eigenvalues --    2.16647   2.16881   2.18224   2.19935   2.21941
 Alpha virt. eigenvalues --    2.22506   2.22744   2.25371   2.26601   2.27072
 Alpha virt. eigenvalues --    2.27496   2.29329   2.29919   2.30249   2.30894
 Alpha virt. eigenvalues --    2.31353   2.31681   2.32938   2.33811   2.34652
 Alpha virt. eigenvalues --    2.36442   2.36791   2.37556   2.38776   2.39331
 Alpha virt. eigenvalues --    2.39715   2.40948   2.42472   2.43614   2.44056
 Alpha virt. eigenvalues --    2.44280   2.45884   2.46278   2.48561   2.48828
 Alpha virt. eigenvalues --    2.49332   2.51299   2.51439   2.52900   2.55339
 Alpha virt. eigenvalues --    2.55652   2.55761   2.56713   2.57862   2.58068
 Alpha virt. eigenvalues --    2.59725   2.60110   2.60340   2.60797   2.62590
 Alpha virt. eigenvalues --    2.63235   2.63444   2.65793   2.66394   2.66615
 Alpha virt. eigenvalues --    2.67285   2.68086   2.68346   2.70087   2.70988
 Alpha virt. eigenvalues --    2.71195   2.71656   2.72969   2.73776   2.74101
 Alpha virt. eigenvalues --    2.75065   2.76294   2.76646   2.76748   2.77927
 Alpha virt. eigenvalues --    2.78658   2.79180   2.79445   2.81030   2.81844
 Alpha virt. eigenvalues --    2.82504   2.83161   2.83373   2.83853   2.84072
 Alpha virt. eigenvalues --    2.84620   2.84806   2.86463   2.87129   2.87557
 Alpha virt. eigenvalues --    2.87896   2.88502   2.89769   2.90049   2.90406
 Alpha virt. eigenvalues --    2.90850   2.92024   2.93037   2.93252   2.94444
 Alpha virt. eigenvalues --    2.94453   2.94925   2.96335   2.96743   2.96945
 Alpha virt. eigenvalues --    2.97357   2.99028   2.99519   3.00078   3.00354
 Alpha virt. eigenvalues --    3.01931   3.02698   3.04266   3.04723   3.06082
 Alpha virt. eigenvalues --    3.06343   3.06472   3.07303   3.07826   3.08522
 Alpha virt. eigenvalues --    3.08619   3.09776   3.09791   3.11798   3.11841
 Alpha virt. eigenvalues --    3.12786   3.13442   3.13914   3.14853   3.15462
 Alpha virt. eigenvalues --    3.16587   3.17288   3.17898   3.17990   3.18689
 Alpha virt. eigenvalues --    3.19725   3.20329   3.20909   3.21120   3.22498
 Alpha virt. eigenvalues --    3.23744   3.23929   3.24250   3.25184   3.25652
 Alpha virt. eigenvalues --    3.26146   3.27056   3.27128   3.27963   3.28952
 Alpha virt. eigenvalues --    3.29334   3.29490   3.30188   3.30918   3.31182
 Alpha virt. eigenvalues --    3.31608   3.32821   3.33334   3.34277   3.34755
 Alpha virt. eigenvalues --    3.35017   3.35466   3.36144   3.37236   3.37818
 Alpha virt. eigenvalues --    3.38486   3.39093   3.40624   3.40744   3.41321
 Alpha virt. eigenvalues --    3.42495   3.43124   3.44253   3.45349   3.45396
 Alpha virt. eigenvalues --    3.45769   3.47175   3.47340   3.47525   3.48278
 Alpha virt. eigenvalues --    3.48655   3.50453   3.50758   3.51718   3.52013
 Alpha virt. eigenvalues --    3.52746   3.53235   3.54325   3.55862   3.56282
 Alpha virt. eigenvalues --    3.56571   3.56979   3.58151   3.59365   3.60186
 Alpha virt. eigenvalues --    3.60644   3.61226   3.62102   3.62495   3.63746
 Alpha virt. eigenvalues --    3.64134   3.65161   3.65983   3.66454   3.66730
 Alpha virt. eigenvalues --    3.67916   3.67990   3.69021   3.69326   3.70419
 Alpha virt. eigenvalues --    3.70784   3.72338   3.73953   3.73961   3.75379
 Alpha virt. eigenvalues --    3.76171   3.76362   3.77260   3.78123   3.78511
 Alpha virt. eigenvalues --    3.81342   3.84033   3.85813   3.86917   3.88225
 Alpha virt. eigenvalues --    3.91162   3.91894   3.94442   3.95216   3.96475
 Alpha virt. eigenvalues --    3.97737   3.98052   3.99355   4.00355   4.00475
 Alpha virt. eigenvalues --    4.01428   4.02475   4.03968   4.04149   4.04692
 Alpha virt. eigenvalues --    4.05617   4.05915   4.06604   4.07516   4.08358
 Alpha virt. eigenvalues --    4.10232   4.10313   4.10534   4.11526   4.13678
 Alpha virt. eigenvalues --    4.13867   4.14894   4.16876   4.17412   4.19528
 Alpha virt. eigenvalues --    4.20722   4.20882   4.21471   4.22638   4.23007
 Alpha virt. eigenvalues --    4.23724   4.25105   4.27204   4.28379   4.28584
 Alpha virt. eigenvalues --    4.29787   4.30204   4.30896   4.31418   4.31934
 Alpha virt. eigenvalues --    4.32884   4.33829   4.34283   4.35246   4.36163
 Alpha virt. eigenvalues --    4.36666   4.37904   4.39460   4.39466   4.40000
 Alpha virt. eigenvalues --    4.42518   4.42790   4.44171   4.44643   4.45010
 Alpha virt. eigenvalues --    4.46506   4.47717   4.49239   4.52475   4.54321
 Alpha virt. eigenvalues --    4.54768   4.56338   4.57781   4.58221   4.58583
 Alpha virt. eigenvalues --    4.62289   4.63727   4.64054   4.67709   4.69502
 Alpha virt. eigenvalues --    4.69553   4.72229   4.73314   4.73649   4.75115
 Alpha virt. eigenvalues --    4.77199   4.78677   4.79654   4.80223   4.85176
 Alpha virt. eigenvalues --    4.87641   4.88688   4.90970   4.91110   4.93657
 Alpha virt. eigenvalues --    4.94576   4.95972   4.96577   4.97624   5.00661
 Alpha virt. eigenvalues --    5.01530   5.07209   5.08629   5.08796   5.11623
 Alpha virt. eigenvalues --    5.11938   5.12636   5.14315   5.17255   5.17616
 Alpha virt. eigenvalues --    5.19792   5.22550   5.24123   5.24737   5.27161
 Alpha virt. eigenvalues --    5.29306   5.35186   5.39194   5.39939   5.43582
 Alpha virt. eigenvalues --    5.51663   5.52641   5.55182   5.60182   5.65841
 Alpha virt. eigenvalues --    5.76167   5.77983   5.78882   5.86397   6.17477
 Alpha virt. eigenvalues --   22.28880  22.51847  22.58681  22.64125  22.67126
 Alpha virt. eigenvalues --   22.74238  22.76760  22.77386  22.80033  22.80368
 Alpha virt. eigenvalues --   22.86603  22.88363  22.90992  22.94846  23.00128
 Alpha virt. eigenvalues --   23.02823  23.06858  23.09049  23.33101  23.53385
 Alpha virt. eigenvalues --   23.88056
          Condensed to atoms (all electrons):
               1          2          3          4          5          6
     1  C    5.687572   0.207750  -0.045787   0.023612  -0.007736   0.014208
     2  C    0.207750   5.292886   0.226129   0.032259  -0.103635   0.036613
     3  C   -0.045787   0.226129   5.292215   0.293867   0.036672  -0.103619
     4  C    0.023612   0.032259   0.293867   5.298173   0.418646   0.057507
     5  C   -0.007736  -0.103635   0.036672   0.418646   5.048348   0.303437
     6  C    0.014208   0.036613  -0.103619   0.057507   0.303437   5.048296
     7  C   -0.130826   0.293817   0.032390  -0.109015   0.057534   0.418646
     8  C    0.078230  -0.024473  -0.020772   0.001949  -0.000340   0.001382
     9  C   -0.010940   0.005224   0.005207   0.000066  -0.000048  -0.000048
    10  H   -0.003767   0.000651   0.000650   0.000029  -0.000003  -0.000003
    11  C   -0.025456  -0.020775  -0.024703  -0.002472   0.001385  -0.000343
    12  C   -0.223259  -0.045348   0.208376  -0.130837   0.014223  -0.007724
    13  H   -0.005193   0.016401  -0.079927  -0.001065   0.000258   0.000114
    14  C    0.035945  -0.065732   0.141798   0.005068  -0.003152   0.001468
    15  C    0.147682   0.142306  -0.065691   0.003706   0.001472  -0.003154
    16  C   -0.134076   0.005684   0.003404   0.000285   0.000008  -0.000002
    17  C    0.015838  -0.002999   0.001300   0.000011  -0.000003   0.000003
    18  C   -0.007960   0.001303  -0.002995  -0.000001   0.000003  -0.000003
    19  C    0.027783   0.003400   0.005655  -0.002283  -0.000002   0.000008
    20  C    0.001494   0.005597  -0.004086  -0.000390  -0.000611   0.000744
    21  H    0.000130   0.000859  -0.001261   0.003297  -0.000099   0.000046
    22  C   -0.001503  -0.000186  -0.000192  -0.000176  -0.000058  -0.000058
    23  H    0.000004   0.000019   0.000019  -0.000011  -0.000001  -0.000001
    24  C    0.001198  -0.000839  -0.000840  -0.000050   0.000021   0.000021
    25  C   -0.000671  -0.004104   0.005591  -0.004060   0.000751  -0.000626
    26  H   -0.001245  -0.001268   0.000858  -0.000222   0.000046  -0.000099
    27  H    0.000262   0.017552  -0.068564   0.469228  -0.062961   0.012553
    28  H    0.000077  -0.004490   0.015235  -0.067669   0.465483  -0.062570
    29  H   -0.000396   0.015238  -0.004490   0.013417  -0.062570   0.465486
    30  H   -0.008938  -0.068569   0.017546  -0.005210   0.012556  -0.062966
    31  H   -0.009171   0.001943   0.000053  -0.000006   0.000001  -0.000002
    32  H   -0.000427   0.000019  -0.000009  -0.000000   0.000000  -0.000000
    33  H    0.000062  -0.000009   0.000019  -0.000000  -0.000000   0.000000
    34  H    0.000287   0.000052   0.001941  -0.000027  -0.000002   0.000001
    35  H   -0.000120   0.000022  -0.000006   0.000000  -0.000000  -0.000000
    36  H    0.000201  -0.000007   0.000023   0.000001  -0.000000  -0.000000
    37  H    0.473071  -0.079897   0.016393  -0.000339   0.000114   0.000258
               7          8          9         10         11         12
     1  C   -0.130826   0.078230  -0.010940  -0.003767  -0.025456  -0.223259
     2  C    0.293817  -0.024473   0.005224   0.000651  -0.020775  -0.045348
     3  C    0.032390  -0.020772   0.005207   0.000650  -0.024703   0.208376
     4  C   -0.109015   0.001949   0.000066   0.000029  -0.002472  -0.130837
     5  C    0.057534  -0.000340  -0.000048  -0.000003   0.001385   0.014223
     6  C    0.418646   0.001382  -0.000048  -0.000003  -0.000343  -0.007724
     7  C    5.298408  -0.002463   0.000069   0.000029   0.001953   0.023610
     8  C   -0.002463   5.520490   0.229763  -0.038748   0.290263  -0.025208
     9  C    0.000069   0.229763   5.126633   0.440841   0.229901  -0.010864
    10  H    0.000029  -0.038748   0.440841   0.510801  -0.038674  -0.003757
    11  C    0.001953   0.290263   0.229901  -0.038674   5.520659   0.078917
    12  C    0.023610  -0.025208  -0.010864  -0.003757   0.078917   5.687385
    13  H   -0.000340   0.000624  -0.000384  -0.000040   0.001159   0.473152
    14  C    0.003717  -0.030664   0.013769   0.004960  -0.040716   0.148238
    15  C    0.005074  -0.040506   0.013843   0.004980  -0.030675   0.036283
    16  C   -0.002282   0.000735   0.000867  -0.000808   0.001159   0.027799
    17  C   -0.000001  -0.000194  -0.000531  -0.000431   0.001017  -0.007951
    18  C    0.000011   0.001018  -0.000517  -0.000422  -0.000187   0.015830
    19  C    0.000285   0.001160   0.000845  -0.000819   0.000719  -0.134003
    20  C   -0.004057  -0.081500  -0.006599  -0.000127   0.268056  -0.000572
    21  H   -0.000224   0.018022   0.004457   0.000247  -0.058628  -0.001247
    22  C   -0.000178  -0.004690  -0.104741   0.010574  -0.004615  -0.001492
    23  H   -0.000011   0.007156   0.007503   0.000003   0.007147   0.000004
    24  C   -0.000050  -0.038919   0.337655  -0.041065  -0.038845   0.001208
    25  C   -0.000369   0.267938  -0.006597  -0.000130  -0.081512   0.001511
    26  H    0.003311  -0.058649   0.004469   0.000247   0.018007   0.000126
    27  H   -0.005209   0.000055  -0.000037   0.000001  -0.000330  -0.008938
    28  H    0.013416   0.000000  -0.000000   0.000000   0.000015  -0.000397
    29  H   -0.067678   0.000015  -0.000000   0.000000   0.000000   0.000077
    30  H    0.469255  -0.000329  -0.000038   0.000001   0.000055   0.000261
    31  H   -0.000027   0.000120   0.000202  -0.000032  -0.000064   0.000287
    32  H   -0.000000  -0.000000  -0.000023  -0.000046   0.000011   0.000062
    33  H   -0.000000   0.000011  -0.000023  -0.000046  -0.000000  -0.000428
    34  H   -0.000006  -0.000064   0.000201  -0.000032   0.000116  -0.009164
    35  H    0.000001   0.007888  -0.023720  -0.000307  -0.007301   0.000200
    36  H    0.000000  -0.007294  -0.023704  -0.000305   0.007883  -0.000120
    37  H   -0.001062   0.001135  -0.000385  -0.000040   0.000627  -0.005190
              13         14         15         16         17         18
     1  C   -0.005193   0.035945   0.147682  -0.134076   0.015838  -0.007960
     2  C    0.016401  -0.065732   0.142306   0.005684  -0.002999   0.001303
     3  C   -0.079927   0.141798  -0.065691   0.003404   0.001300  -0.002995
     4  C   -0.001065   0.005068   0.003706   0.000285   0.000011  -0.000001
     5  C    0.000258  -0.003152   0.001472   0.000008  -0.000003   0.000003
     6  C    0.000114   0.001468  -0.003154  -0.000002   0.000003  -0.000003
     7  C   -0.000340   0.003717   0.005074  -0.002282  -0.000001   0.000011
     8  C    0.000624  -0.030664  -0.040506   0.000735  -0.000194   0.001018
     9  C   -0.000384   0.013769   0.013843   0.000867  -0.000531  -0.000517
    10  H   -0.000040   0.004960   0.004980  -0.000808  -0.000431  -0.000422
    11  C    0.001159  -0.040716  -0.030675   0.001159   0.001017  -0.000187
    12  C    0.473152   0.148238   0.036283   0.027799  -0.007951   0.015830
    13  H    0.501208  -0.078448   0.017917  -0.000232   0.000076   0.000375
    14  C   -0.078448   5.423063   0.088484   0.009337  -0.100934   0.036502
    15  C    0.017917   0.088484   5.423870   0.318138   0.036452  -0.100948
    16  C   -0.000232   0.009337   0.318138   5.260567   0.425740   0.050909
    17  C    0.000076  -0.100934   0.036452   0.425740   5.050436   0.306618
    18  C    0.000375   0.036502  -0.100948   0.050909   0.306618   5.050441
    19  C   -0.001899   0.318114   0.009259  -0.105947   0.050884   0.425770
    20  C    0.000728  -0.014462   0.011627  -0.000022  -0.000115   0.000083
    21  H    0.000112   0.000230  -0.000033  -0.000007  -0.000001   0.000002
    22  C   -0.000055   0.000017   0.000023  -0.000036   0.000022   0.000022
    23  H   -0.000000   0.000013   0.000013   0.000000  -0.000000  -0.000000
    24  C    0.000029  -0.000710  -0.000718   0.000271  -0.000004  -0.000005
    25  C   -0.000198   0.011612  -0.014465  -0.000304   0.000083  -0.000115
    26  H   -0.000003  -0.000033   0.000229   0.000009   0.000002  -0.000001
    27  H    0.004119   0.002192   0.000026  -0.000005   0.000001  -0.000000
    28  H   -0.000032   0.000017  -0.000012  -0.000000   0.000000  -0.000000
    29  H   -0.000001  -0.000012   0.000017  -0.000000  -0.000000   0.000000
    30  H    0.000008   0.000026   0.002193  -0.000033  -0.000000   0.000001
    31  H    0.000009   0.017300  -0.068031   0.467867  -0.062166   0.012353
    32  H   -0.000002  -0.004409   0.014894  -0.066094   0.464672  -0.062001
    33  H   -0.000031   0.014892  -0.004409   0.013171  -0.062002   0.464667
    34  H    0.004160  -0.068027   0.017304  -0.005115   0.012351  -0.062159
    35  H    0.000003  -0.000102   0.000075   0.000021  -0.000010   0.000019
    36  H   -0.000001   0.000075  -0.000102  -0.000050   0.000019  -0.000010
    37  H    0.000005   0.017904  -0.078402  -0.001896   0.000375   0.000076
              19         20         21         22         23         24
     1  C    0.027783   0.001494   0.000130  -0.001503   0.000004   0.001198
     2  C    0.003400   0.005597   0.000859  -0.000186   0.000019  -0.000839
     3  C    0.005655  -0.004086  -0.001261  -0.000192   0.000019  -0.000840
     4  C   -0.002283  -0.000390   0.003297  -0.000176  -0.000011  -0.000050
     5  C   -0.000002  -0.000611  -0.000099  -0.000058  -0.000001   0.000021
     6  C    0.000008   0.000744   0.000046  -0.000058  -0.000001   0.000021
     7  C    0.000285  -0.004057  -0.000224  -0.000178  -0.000011  -0.000050
     8  C    0.001160  -0.081500   0.018022  -0.004690   0.007156  -0.038919
     9  C    0.000845  -0.006599   0.004457  -0.104741   0.007503   0.337655
    10  H   -0.000819  -0.000127   0.000247   0.010574   0.000003  -0.041065
    11  C    0.000719   0.268056  -0.058628  -0.004615   0.007147  -0.038845
    12  C   -0.134003  -0.000572  -0.001247  -0.001492   0.000004   0.001208
    13  H   -0.001899   0.000728   0.000112  -0.000055  -0.000000   0.000029
    14  C    0.318114  -0.014462   0.000230   0.000017   0.000013  -0.000710
    15  C    0.009259   0.011627  -0.000033   0.000023   0.000013  -0.000718
    16  C   -0.105947  -0.000022  -0.000007  -0.000036   0.000000   0.000271
    17  C    0.050884  -0.000115  -0.000001   0.000022  -0.000000  -0.000004
    18  C    0.425770   0.000083   0.000002   0.000022  -0.000000  -0.000005
    19  C    5.260372  -0.000307   0.000009  -0.000035   0.000000   0.000271
    20  C   -0.000307   5.233877   0.450701   0.221881  -0.038705  -0.043383
    21  H    0.000009   0.450701   0.531130  -0.032337  -0.004453  -0.001953
    22  C   -0.000035   0.221881  -0.032337   5.130127   0.447562   0.362657
    23  H    0.000000  -0.038705  -0.004453   0.447562   0.519962  -0.035468
    24  C    0.000271  -0.043383  -0.001953   0.362657  -0.035468   4.805960
    25  C   -0.000023   0.208763  -0.045525   0.221763  -0.038730  -0.043204
    26  H   -0.000007  -0.045486  -0.001759  -0.032321  -0.004453  -0.001955
    27  H   -0.000033   0.000055   0.000168  -0.000013  -0.000000   0.000001
    28  H   -0.000000  -0.000071  -0.000016   0.000002  -0.000000  -0.000000
    29  H   -0.000000  -0.000004   0.000003   0.000002  -0.000000  -0.000000
    30  H   -0.000005  -0.000052   0.000002  -0.000013  -0.000000   0.000001
    31  H   -0.005116  -0.000000  -0.000000   0.000002  -0.000000  -0.000018
    32  H    0.013172  -0.000000  -0.000000  -0.000000  -0.000000   0.000000
    33  H   -0.066086   0.000001   0.000000  -0.000000  -0.000000   0.000000
    34  H    0.467836  -0.000028  -0.000000   0.000002  -0.000000  -0.000018
    35  H   -0.000050  -0.002912   0.000280  -0.031001  -0.000649   0.404696
    36  H    0.000021   0.008179  -0.000049  -0.030986  -0.000647   0.404662
    37  H   -0.000232  -0.000199  -0.000002  -0.000056  -0.000000   0.000029
              25         26         27         28         29         30
     1  C   -0.000671  -0.001245   0.000262   0.000077  -0.000396  -0.008938
     2  C   -0.004104  -0.001268   0.017552  -0.004490   0.015238  -0.068569
     3  C    0.005591   0.000858  -0.068564   0.015235  -0.004490   0.017546
     4  C   -0.004060  -0.000222   0.469228  -0.067669   0.013417  -0.005210
     5  C    0.000751   0.000046  -0.062961   0.465483  -0.062570   0.012556
     6  C   -0.000626  -0.000099   0.012553  -0.062570   0.465486  -0.062966
     7  C   -0.000369   0.003311  -0.005209   0.013416  -0.067678   0.469255
     8  C    0.267938  -0.058649   0.000055   0.000000   0.000015  -0.000329
     9  C   -0.006597   0.004469  -0.000037  -0.000000  -0.000000  -0.000038
    10  H   -0.000130   0.000247   0.000001   0.000000   0.000000   0.000001
    11  C   -0.081512   0.018007  -0.000330   0.000015   0.000000   0.000055
    12  C    0.001511   0.000126  -0.008938  -0.000397   0.000077   0.000261
    13  H   -0.000198  -0.000003   0.004119  -0.000032  -0.000001   0.000008
    14  C    0.011612  -0.000033   0.002192   0.000017  -0.000012   0.000026
    15  C   -0.014465   0.000229   0.000026  -0.000012   0.000017   0.002193
    16  C   -0.000304   0.000009  -0.000005  -0.000000  -0.000000  -0.000033
    17  C    0.000083   0.000002   0.000001   0.000000  -0.000000  -0.000000
    18  C   -0.000115  -0.000001  -0.000000  -0.000000   0.000000   0.000001
    19  C   -0.000023  -0.000007  -0.000033  -0.000000  -0.000000  -0.000005
    20  C    0.208763  -0.045486   0.000055  -0.000071  -0.000004  -0.000052
    21  H   -0.045525  -0.001759   0.000168  -0.000016   0.000003   0.000002
    22  C    0.221763  -0.032321  -0.000013   0.000002   0.000002  -0.000013
    23  H   -0.038730  -0.004453  -0.000000  -0.000000  -0.000000  -0.000000
    24  C   -0.043204  -0.001955   0.000001  -0.000000  -0.000000   0.000001
    25  C    5.234253   0.450703  -0.000052  -0.000004  -0.000071   0.000056
    26  H    0.450703   0.531089   0.000002   0.000003  -0.000017   0.000169
    27  H   -0.000052   0.000002   0.504802  -0.007590  -0.000045   0.000012
    28  H   -0.000004   0.000003  -0.007590   0.502105  -0.006656  -0.000045
    29  H   -0.000071  -0.000017  -0.000045  -0.006656   0.502104  -0.007591
    30  H    0.000056   0.000169   0.000012  -0.000045  -0.007591   0.504797
    31  H   -0.000028  -0.000000   0.000000  -0.000000  -0.000000   0.000020
    32  H    0.000001   0.000000  -0.000000   0.000000  -0.000000   0.000000
    33  H   -0.000000  -0.000000   0.000000  -0.000000   0.000000  -0.000000
    34  H   -0.000000  -0.000000   0.000020  -0.000000  -0.000000   0.000000
    35  H    0.008179  -0.000049  -0.000000  -0.000000   0.000000   0.000000
    36  H   -0.002926   0.000280   0.000000   0.000000  -0.000000  -0.000000
    37  H    0.000727   0.000113   0.000008  -0.000001  -0.000032   0.004118
              31         32         33         34         35         36
     1  C   -0.009171  -0.000427   0.000062   0.000287  -0.000120   0.000201
     2  C    0.001943   0.000019  -0.000009   0.000052   0.000022  -0.000007
     3  C    0.000053  -0.000009   0.000019   0.001941  -0.000006   0.000023
     4  C   -0.000006  -0.000000  -0.000000  -0.000027   0.000000   0.000001
     5  C    0.000001   0.000000  -0.000000  -0.000002  -0.000000  -0.000000
     6  C   -0.000002  -0.000000   0.000000   0.000001  -0.000000  -0.000000
     7  C   -0.000027  -0.000000  -0.000000  -0.000006   0.000001   0.000000
     8  C    0.000120  -0.000000   0.000011  -0.000064   0.007888  -0.007294
     9  C    0.000202  -0.000023  -0.000023   0.000201  -0.023720  -0.023704
    10  H   -0.000032  -0.000046  -0.000046  -0.000032  -0.000307  -0.000305
    11  C   -0.000064   0.000011  -0.000000   0.000116  -0.007301   0.007883
    12  C    0.000287   0.000062  -0.000428  -0.009164   0.000200  -0.000120
    13  H    0.000009  -0.000002  -0.000031   0.004160   0.000003  -0.000001
    14  C    0.017300  -0.004409   0.014892  -0.068027  -0.000102   0.000075
    15  C   -0.068031   0.014894  -0.004409   0.017304   0.000075  -0.000102
    16  C    0.467867  -0.066094   0.013171  -0.005115   0.000021  -0.000050
    17  C   -0.062166   0.464672  -0.062002   0.012351  -0.000010   0.000019
    18  C    0.012353  -0.062001   0.464667  -0.062159   0.000019  -0.000010
    19  C   -0.005116   0.013172  -0.066086   0.467836  -0.000050   0.000021
    20  C   -0.000000  -0.000000   0.000001  -0.000028  -0.002912   0.008179
    21  H   -0.000000  -0.000000   0.000000  -0.000000   0.000280  -0.000049
    22  C    0.000002  -0.000000  -0.000000   0.000002  -0.031001  -0.030986
    23  H   -0.000000  -0.000000  -0.000000  -0.000000  -0.000649  -0.000647
    24  C   -0.000018   0.000000   0.000000  -0.000018   0.404696   0.404662
    25  C   -0.000028   0.000001  -0.000000  -0.000000   0.008179  -0.002926
    26  H   -0.000000   0.000000  -0.000000  -0.000000  -0.000049   0.000280
    27  H    0.000000  -0.000000   0.000000   0.000020  -0.000000   0.000000
    28  H   -0.000000   0.000000  -0.000000  -0.000000  -0.000000   0.000000
    29  H   -0.000000  -0.000000   0.000000  -0.000000   0.000000  -0.000000
    30  H    0.000020   0.000000  -0.000000   0.000000   0.000000  -0.000000
    31  H    0.504491  -0.007515  -0.000045   0.000013   0.000001  -0.000002
    32  H   -0.007515   0.500873  -0.006564  -0.000045  -0.000000   0.000000
    33  H   -0.000045  -0.006564   0.500875  -0.007514   0.000000  -0.000000
    34  H    0.000013  -0.000045  -0.007514   0.504488  -0.000001   0.000001
    35  H    0.000001  -0.000000   0.000000  -0.000001   0.563015  -0.028534
    36  H   -0.000002   0.000000  -0.000000   0.000001  -0.028534   0.563035
    37  H    0.004159  -0.000031  -0.000002   0.000009  -0.000001   0.000003
              37
     1  C    0.473071
     2  C   -0.079897
     3  C    0.016393
     4  C   -0.000339
     5  C    0.000114
     6  C    0.000258
     7  C   -0.001062
     8  C    0.001135
     9  C   -0.000385
    10  H   -0.000040
    11  C    0.000627
    12  C   -0.005190
    13  H    0.000005
    14  C    0.017904
    15  C   -0.078402
    16  C   -0.001896
    17  C    0.000375
    18  C    0.000076
    19  C   -0.000232
    20  C   -0.000199
    21  H   -0.000002
    22  C   -0.000056
    23  H   -0.000000
    24  C    0.000029
    25  C    0.000727
    26  H    0.000113
    27  H    0.000008
    28  H   -0.000001
    29  H   -0.000032
    30  H    0.004118
    31  H    0.004159
    32  H   -0.000031
    33  H   -0.000002
    34  H    0.000009
    35  H   -0.000001
    36  H    0.000003
    37  H    0.501191
 Mulliken charges:
               1
     1  C   -0.097937
     2  C    0.116606
     3  C    0.117600
     4  C   -0.297289
     5  C   -0.119738
     6  C   -0.119576
     7  C   -0.297727
     8  C   -0.053144
     9  C   -0.232316
    10  H    0.155591
    11  C   -0.053753
    12  C   -0.101052
    13  H    0.147394
    14  C    0.112659
    15  C    0.111279
    16  C   -0.269061
    17  C   -0.128558
    18  C   -0.128677
    19  C   -0.268717
    20  C   -0.168098
    21  H    0.137901
    22  C   -0.149915
    23  H    0.133725
    24  C   -0.070633
    25  C   -0.168218
    26  H    0.137902
    27  H    0.142720
    28  H    0.153202
    29  H    0.153205
    30  H    0.142707
    31  H    0.143402
    32  H    0.153463
    33  H    0.153462
    34  H    0.143420
    35  H    0.110363
    36  H    0.110356
    37  H    0.147453
 Sum of Mulliken charges =  -0.00000
 Mulliken charges with hydrogens summed into heavy atoms:
               1
     1  C    0.049515
     2  C    0.116606
     3  C    0.117600
     4  C   -0.154569
     5  C    0.033464
     6  C    0.033628
     7  C   -0.155020
     8  C   -0.053144
     9  C   -0.076725
    11  C   -0.053753
    12  C    0.046342
    14  C    0.112659
    15  C    0.111279
    16  C   -0.125659
    17  C    0.024905
    18  C    0.024785
    19  C   -0.125298
    20  C   -0.030197
    22  C   -0.016190
    24  C    0.150086
    25  C   -0.030316
 APT charges:
               1
     1  C    0.112116
     2  C   -0.065291
     3  C   -0.065582
     4  C   -0.017899
     5  C   -0.086825
     6  C   -0.086629
     7  C   -0.018032
     8  C   -0.206169
     9  C    0.182345
    10  H    0.013978
    11  C   -0.207558
    12  C    0.113054
    13  H    0.050648
    14  C   -0.063765
    15  C   -0.063574
    16  C   -0.016036
    17  C   -0.088533
    18  C   -0.088620
    19  C   -0.015960
    20  C    0.036710
    21  H    0.022047
    22  C    0.005570
    23  H    0.015841
    24  C    0.078641
    25  C    0.036670
    26  H    0.022105
    27  H    0.054599
    28  H    0.049027
    29  H    0.049018
    30  H    0.054587
    31  H    0.054739
    32  H    0.048523
    33  H    0.048513
    34  H    0.054752
    35  H   -0.031816
    36  H   -0.031845
    37  H    0.050652
 Sum of APT charges =  -0.00000
 APT charges with hydrogens summed into heavy atoms:
               1
     1  C    0.162768
     2  C   -0.065291
     3  C   -0.065582
     4  C    0.036699
     5  C   -0.037798
     6  C   -0.037611
     7  C    0.036555
     8  C   -0.206169
     9  C    0.196323
    11  C   -0.207558
    12  C    0.163703
    14  C   -0.063765
    15  C   -0.063574
    16  C    0.038703
    17  C   -0.040010
    18  C   -0.040107
    19  C    0.038792
    20  C    0.058757
    22  C    0.021411
    24  C    0.014980
    25  C    0.058775
 Electronic spatial extent (au):  <R**2>=           4872.9380
 Charge=              0.0000 electrons
 Dipole moment (field-independent basis, Debye):
    X=              0.5771    Y=              0.9953    Z=              0.0037  Tot=              1.1505
 Quadrupole moment (field-independent basis, Debye-Ang):
   XX=           -105.3494   YY=           -121.5717   ZZ=           -110.5374
   XY=              0.5015   XZ=              0.0003   YZ=              0.0185
 Traceless Quadrupole moment (field-independent basis, Debye-Ang):
   XX=              7.1368   YY=             -9.0855   ZZ=              1.9488
   XY=              0.5015   XZ=              0.0003   YZ=              0.0185
 Octapole moment (field-independent basis, Debye-Ang**2):
  XXX=             -4.1876  YYY=             64.7659  ZZZ=              0.0252  XYY=             15.1777
  XXY=             -7.6633  XXZ=              0.0078  XZZ=              1.8872  YZZ=            -16.7184
  YYZ=             -0.0367  XYZ=             -0.0082
 Hexadecapole moment (field-independent basis, Debye-Ang**3):
 XXXX=          -2977.3103 YYYY=          -2513.3525 ZZZZ=           -788.6062 XXXY=            -31.5020
 XXXZ=              0.0314 YYYX=             27.0360 YYYZ=              0.0572 ZZZX=             -0.0014
 ZZZY=              0.1359 XXYY=           -991.6891 XXZZ=           -635.3631 YYZZ=           -574.9667
 XXYZ=              0.0865 YYXZ=             -0.0198 ZZXY=             -1.3471
 N-N= 1.575825229162D+03 E-N=-5.031104198679D+03  KE= 8.056354260833D+02
  Exact polarizability: 454.710 -16.777 283.721   0.007   0.060 307.864
 Approx polarizability: 345.201 -12.991 225.188   0.006   0.049 294.794
   1 Symmetry operations used in ECPInt.
 ECPInt:  NShTT=   43660 NPrTT=  133896 LenC2=   40206 LenP2D=   89436.
 LDataN:  DoStor=T MaxTD1= 8 Len=  415
 D2PCM: PCM CHGder 2nd derivatives, FixD1E=F FixD2E=F DoIter=F DoCFld=F I1PDM=0
 Calling FoFJK, ICntrl=    100127 FMM=F ISym2X=0 I1Cent= 0 IOpClX= 0 NMat=1 NMatS=1 NMatT=0.
 Full mass-weighted force constant matrix:
 Low frequencies --- -197.5963  -13.1203   -9.9029   -9.3832   -0.0004    0.0006
 Low frequencies ---    0.0011   29.2534   38.0104
 ******    1 imaginary frequencies (negative Signs) ****** 
 Diagonal vibrational polarizability:
       26.5225943      34.9195453     316.3494109
 Harmonic frequencies (cm**-1), IR intensities (KM/Mole), Raman scattering
 activities (A**4/AMU), depolarization ratios for plane and unpolarized
 incident light, reduced masses (AMU), force constants (mDyne/A),
 and normal coordinates:
                      1                      2                      3
                      A                      A                      A
 Frequencies --   -197.5962                28.8716                38.0099
 Red. masses --      6.7746                 4.0430                 4.6169
 Frc consts  --      0.1558                 0.0020                 0.0039
 IR Inten    --     10.5376                 8.9587                 0.3725
  Atom  AN      X      Y      Z        X      Y      Z        X      Y      Z
     1   6     0.04   0.36  -0.03     0.01   0.15  -0.04    -0.05   0.00   0.00
     2   6     0.03   0.12  -0.01     0.01   0.07  -0.02    -0.04   0.04   0.00
     3   6     0.03   0.12   0.01    -0.01  -0.07  -0.02    -0.04   0.04  -0.00
     4   6    -0.01   0.03   0.00    -0.01  -0.15  -0.01    -0.03   0.11  -0.00
     5   6    -0.01  -0.04   0.01    -0.01  -0.08  -0.01    -0.02   0.17  -0.00
     6   6    -0.01  -0.04  -0.01     0.01   0.08  -0.01    -0.02   0.18   0.00
     7   6    -0.01   0.03  -0.00     0.01   0.15  -0.01    -0.03   0.11  -0.00
     8   6    -0.01  -0.20   0.03     0.01  -0.06  -0.09    -0.03  -0.00  -0.00
     9   6     0.01  -0.17   0.00    -0.00  -0.00   0.03     0.06   0.12   0.00
    10   1     0.01  -0.17   0.00    -0.00  -0.00  -0.00     0.02   0.23   0.00
    11   6    -0.01  -0.20  -0.03    -0.01   0.06  -0.09    -0.03  -0.00   0.00
    12   6     0.04   0.36   0.03    -0.01  -0.15  -0.04    -0.05   0.00  -0.00
    13   1     0.04   0.38   0.03    -0.02  -0.25  -0.04    -0.05   0.00  -0.00
    14   6    -0.00   0.12   0.01    -0.01  -0.07  -0.02    -0.05  -0.03  -0.00
    15   6    -0.00   0.12  -0.01     0.01   0.07  -0.02    -0.05  -0.03   0.00
    16   6     0.01   0.03  -0.00     0.01   0.14  -0.02    -0.05  -0.08   0.00
    17   6    -0.00  -0.04  -0.01     0.01   0.07  -0.01    -0.05  -0.13   0.00
    18   6    -0.00  -0.04   0.01    -0.01  -0.07  -0.01    -0.05  -0.13  -0.00
    19   6     0.01   0.03   0.00    -0.01  -0.14  -0.02    -0.05  -0.08  -0.00
    20   6    -0.03  -0.13  -0.00    -0.00   0.08   0.02     0.06  -0.14  -0.00
    21   1    -0.02  -0.13   0.01    -0.00   0.17   0.02     0.06  -0.23  -0.00
    22   6    -0.03  -0.13   0.00    -0.00   0.00   0.16     0.20  -0.09   0.00
    23   1    -0.02  -0.13   0.00    -0.00   0.00   0.25     0.29  -0.16   0.00
    24   6    -0.02  -0.16   0.00    -0.00   0.00   0.19     0.22   0.07   0.00
    25   6    -0.03  -0.13   0.00     0.00  -0.08   0.02     0.06  -0.14   0.00
    26   1    -0.02  -0.13  -0.01     0.00  -0.17   0.02     0.06  -0.23   0.00
    27   1    -0.00   0.04   0.00    -0.03  -0.26  -0.02    -0.03   0.11  -0.00
    28   1    -0.02  -0.10   0.00    -0.01  -0.13   0.00    -0.01   0.23   0.00
    29   1    -0.02  -0.10  -0.00     0.01   0.13   0.00    -0.01   0.23  -0.00
    30   1    -0.00   0.04  -0.00     0.03   0.26  -0.02    -0.03   0.11  -0.00
    31   1     0.01   0.04  -0.00     0.02   0.25  -0.02    -0.05  -0.08   0.00
    32   1     0.00  -0.10  -0.00     0.01   0.12  -0.01    -0.05  -0.17   0.00
    33   1     0.00  -0.10   0.00    -0.01  -0.12  -0.01    -0.05  -0.17  -0.00
    34   1     0.01   0.03   0.00    -0.02  -0.25  -0.02    -0.05  -0.08  -0.00
    35   1    -0.03  -0.17  -0.00    -0.01   0.10   0.25     0.27   0.11   0.00
    36   1    -0.03  -0.17   0.00     0.01  -0.10   0.25     0.27   0.11   0.00
    37   1     0.04   0.38  -0.03     0.02   0.25  -0.04    -0.05   0.00   0.00
                      4                      5                      6
                      A                      A                      A
 Frequencies --     69.3173                74.9054               128.1240
 Red. masses --      3.6925                 5.0090                 5.3295
 Frc consts  --      0.0105                 0.0166                 0.0515
 IR Inten    --      0.1049                 0.7136                 7.7274
  Atom  AN      X      Y      Z        X      Y      Z        X      Y      Z
     1   6    -0.02  -0.01   0.01    -0.00  -0.10  -0.00    -0.06  -0.00  -0.00
     2   6    -0.01  -0.01   0.02     0.01  -0.06  -0.00    -0.07  -0.05  -0.00
     3   6     0.01   0.01   0.02     0.01  -0.06   0.00    -0.07  -0.05   0.00
     4   6     0.03   0.03   0.04     0.03   0.06   0.00    -0.06   0.01   0.00
     5   6     0.01   0.02   0.06     0.05   0.21  -0.00    -0.04   0.11  -0.00
     6   6    -0.01  -0.02   0.06     0.05   0.21   0.00    -0.04   0.11   0.00
     7   6    -0.03  -0.03   0.04     0.03   0.06  -0.00    -0.06   0.01  -0.00
     8   6     0.11  -0.01   0.01    -0.01  -0.12   0.00     0.25  -0.04   0.00
     9   6    -0.00   0.00   0.21    -0.02  -0.13   0.00     0.16  -0.18   0.00
    10   1    -0.00   0.00   0.38    -0.02  -0.14   0.00     0.21  -0.32   0.00
    11   6    -0.11   0.01   0.01    -0.01  -0.12  -0.00     0.25  -0.04  -0.00
    12   6     0.02   0.01   0.01    -0.00  -0.10   0.00    -0.06  -0.00   0.00
    13   1     0.04   0.03   0.01    -0.00  -0.09   0.00    -0.06  -0.00   0.00
    14   6     0.01   0.00  -0.01    -0.00  -0.05   0.00    -0.06   0.03  -0.00
    15   6    -0.01  -0.00  -0.01    -0.00  -0.05  -0.00    -0.06   0.03   0.00
    16   6    -0.02  -0.00  -0.03     0.00   0.08  -0.00    -0.06  -0.01  -0.00
    17   6    -0.01  -0.00  -0.05     0.00   0.24  -0.00    -0.07  -0.08  -0.00
    18   6     0.01   0.00  -0.05     0.00   0.24  -0.00    -0.07  -0.08   0.00
    19   6     0.02   0.00  -0.03     0.00   0.08   0.00    -0.06  -0.01   0.00
    20   6    -0.13   0.01  -0.19    -0.02  -0.11  -0.00     0.15   0.14   0.00
    21   1    -0.26   0.03  -0.33    -0.02  -0.10  -0.00     0.15   0.25   0.00
    22   6     0.00   0.00  -0.09    -0.04  -0.11  -0.00    -0.03   0.08  -0.00
    23   1     0.00   0.00  -0.19    -0.05  -0.11  -0.00    -0.15   0.17  -0.00
    24   6     0.00   0.00   0.17    -0.04  -0.13   0.00    -0.05  -0.13   0.00
    25   6     0.13  -0.01  -0.19    -0.02  -0.11  -0.00     0.15   0.14  -0.00
    26   1     0.26  -0.03  -0.33    -0.02  -0.10  -0.00     0.15   0.25  -0.00
    27   1     0.05   0.05   0.04     0.02   0.06   0.00    -0.06   0.01   0.00
    28   1     0.02   0.03   0.07     0.07   0.33  -0.00    -0.03   0.19   0.00
    29   1    -0.02  -0.03   0.07     0.07   0.33   0.00    -0.03   0.19  -0.00
    30   1    -0.05  -0.05   0.04     0.02   0.06  -0.00    -0.06   0.02  -0.00
    31   1    -0.04  -0.01  -0.03     0.00   0.09  -0.00    -0.07  -0.02  -0.00
    32   1    -0.02  -0.00  -0.06     0.01   0.37  -0.00    -0.07  -0.14   0.00
    33   1     0.02  -0.00  -0.06     0.01   0.37  -0.00    -0.07  -0.14  -0.00
    34   1     0.04   0.01  -0.03     0.00   0.09   0.00    -0.07  -0.01   0.00
    35   1    -0.15   0.02   0.25    -0.04  -0.13   0.00    -0.12  -0.18   0.00
    36   1     0.16  -0.02   0.25    -0.04  -0.13   0.00    -0.12  -0.18   0.00
    37   1    -0.04  -0.02   0.01    -0.00  -0.09  -0.00    -0.06  -0.00  -0.00
                      7                      8                      9
                      A                      A                      A
 Frequencies --    129.2614               161.4168               243.3777
 Red. masses --      3.6424                 4.7075                 4.5423
 Frc consts  --      0.0359                 0.0723                 0.1585
 IR Inten    --      0.0465                13.2965                 0.0315
  Atom  AN      X      Y      Z        X      Y      Z        X      Y      Z
     1   6    -0.00  -0.00   0.00    -0.00  -0.00  -0.01    -0.00  -0.02   0.16
     2   6     0.01   0.05   0.00     0.01   0.02  -0.01     0.02  -0.01   0.14
     3   6    -0.01  -0.05   0.00    -0.01  -0.02  -0.01    -0.02   0.01   0.14
     4   6    -0.03  -0.19   0.01    -0.04  -0.10  -0.05    -0.12   0.02  -0.01
     5   6    -0.02  -0.12   0.01    -0.02  -0.08  -0.08    -0.05   0.01  -0.16
     6   6     0.02   0.12   0.01     0.02   0.08  -0.08     0.05  -0.01  -0.16
     7   6     0.03   0.19   0.00     0.04   0.10  -0.05     0.12  -0.02  -0.01
     8   6     0.01  -0.00   0.00     0.02   0.07   0.26    -0.01  -0.01  -0.08
     9   6    -0.00   0.00   0.01     0.00   0.00   0.16    -0.00  -0.00  -0.04
    10   1    -0.00   0.00   0.02     0.00   0.00   0.25     0.00  -0.00  -0.07
    11   6    -0.01   0.00   0.00    -0.02  -0.07   0.26     0.01   0.01  -0.08
    12   6     0.01   0.00   0.00     0.00   0.00  -0.01     0.00   0.02   0.16
    13   1     0.01   0.00   0.00     0.00   0.00  -0.01     0.00   0.01   0.16
    14   6     0.00   0.06  -0.00     0.00  -0.02  -0.01     0.02   0.00   0.14
    15   6    -0.00  -0.06  -0.00    -0.00   0.02  -0.01    -0.02  -0.00   0.14
    16   6    -0.01  -0.21  -0.00    -0.02   0.11  -0.05    -0.12   0.00  -0.01
    17   6    -0.01  -0.13  -0.01    -0.01   0.08  -0.08    -0.05   0.00  -0.16
    18   6     0.01   0.13  -0.01     0.01  -0.08  -0.08     0.05  -0.01  -0.16
    19   6     0.01   0.21  -0.00     0.02  -0.11  -0.05     0.12  -0.00  -0.01
    20   6    -0.01  -0.00  -0.01    -0.03  -0.10   0.07     0.01   0.02  -0.02
    21   1    -0.02  -0.00  -0.02    -0.06  -0.23   0.04     0.02   0.06  -0.01
    22   6     0.00  -0.00  -0.01    -0.00   0.00  -0.10    -0.00  -0.00   0.02
    23   1     0.00  -0.00  -0.02    -0.00   0.00  -0.24    -0.00  -0.00   0.05
    24   6     0.00   0.00   0.01    -0.00   0.00  -0.09    -0.00  -0.00   0.03
    25   6     0.01  -0.00  -0.01     0.03   0.10   0.07    -0.01  -0.02  -0.02
    26   1     0.02  -0.00  -0.02     0.06   0.23   0.04    -0.02  -0.06  -0.01
    27   1    -0.05  -0.35   0.00    -0.09  -0.19  -0.05    -0.28   0.05  -0.01
    28   1    -0.04  -0.24   0.01    -0.04  -0.15  -0.09    -0.10   0.01  -0.24
    29   1     0.04   0.23   0.01     0.04   0.15  -0.09     0.10  -0.01  -0.24
    30   1     0.05   0.35   0.00     0.09   0.19  -0.05     0.28  -0.05  -0.01
    31   1    -0.02  -0.37  -0.00    -0.05   0.20  -0.05    -0.28   0.01  -0.01
    32   1    -0.01  -0.25  -0.01    -0.02   0.15  -0.10    -0.10   0.01  -0.24
    33   1     0.01   0.25  -0.01     0.02  -0.15  -0.10     0.10  -0.01  -0.24
    34   1     0.02   0.37  -0.00     0.05  -0.20  -0.05     0.28  -0.01  -0.01
    35   1    -0.01   0.00   0.01    -0.02  -0.16  -0.17    -0.00   0.06   0.06
    36   1     0.01  -0.00   0.01     0.02   0.16  -0.17     0.00  -0.06   0.06
    37   1    -0.01  -0.00   0.00    -0.00  -0.00  -0.01    -0.00  -0.01   0.16
                     10                     11                     12
                      A                      A                      A
 Frequencies --    268.8922               294.0765               350.9020
 Red. masses --      4.7913                 3.9104                 3.8683
 Frc consts  --      0.2041                 0.1992                 0.2806
 IR Inten    --      8.0569                 0.0170                 0.2792
  Atom  AN      X      Y      Z        X      Y      Z        X      Y      Z
     1   6     0.02  -0.00   0.00     0.03   0.27  -0.01    -0.02  -0.16   0.02
     2   6    -0.02  -0.18   0.00     0.01   0.08   0.01     0.02   0.09   0.00
     3   6    -0.02  -0.18  -0.00    -0.01  -0.08   0.01     0.02   0.09  -0.00
     4   6    -0.01  -0.17  -0.00     0.00   0.06  -0.01     0.04   0.17  -0.00
     5   6     0.04   0.12  -0.00     0.02   0.11  -0.03    -0.01  -0.09  -0.00
     6   6     0.04   0.12   0.00    -0.02  -0.11  -0.03    -0.01  -0.09   0.00
     7   6    -0.01  -0.17   0.00    -0.00  -0.06  -0.01     0.04   0.17   0.00
     8   6    -0.05   0.01  -0.00     0.01   0.01   0.06     0.01  -0.02  -0.01
     9   6    -0.04   0.04   0.00     0.00   0.00   0.05    -0.01  -0.05   0.00
    10   1    -0.05   0.07  -0.00     0.00   0.00   0.09    -0.00  -0.08   0.00
    11   6    -0.05   0.01   0.00    -0.01  -0.01   0.06     0.01  -0.02   0.01
    12   6     0.02  -0.00  -0.00    -0.03  -0.27  -0.01    -0.02  -0.16  -0.02
    13   1     0.03  -0.00  -0.00    -0.04  -0.40  -0.01    -0.03  -0.30  -0.03
    14   6     0.02   0.19   0.00    -0.01  -0.08   0.01     0.00   0.09  -0.00
    15   6     0.02   0.19  -0.00     0.01   0.08   0.01     0.00   0.09   0.00
    16   6     0.03   0.17  -0.00    -0.01  -0.06  -0.01    -0.01   0.17  -0.00
    17   6     0.02  -0.13  -0.00    -0.00  -0.11  -0.03    -0.01  -0.09   0.00
    18   6     0.02  -0.13   0.00     0.00   0.11  -0.03    -0.01  -0.09  -0.00
    19   6     0.03   0.17   0.00     0.01   0.06  -0.01    -0.01   0.17  -0.00
    20   6    -0.04  -0.03  -0.00    -0.01  -0.02   0.02     0.01  -0.05   0.00
    21   1    -0.04  -0.05  -0.00    -0.02  -0.06   0.02     0.00  -0.04  -0.01
    22   6    -0.00  -0.01   0.00     0.00   0.00  -0.02    -0.01  -0.05  -0.00
    23   1     0.02  -0.03   0.00     0.00   0.00  -0.05    -0.03  -0.04  -0.00
    24   6     0.00   0.03  -0.00     0.00   0.00  -0.04    -0.02  -0.06   0.00
    25   6    -0.04  -0.03   0.00     0.01   0.02   0.02     0.01  -0.05  -0.00
    26   1    -0.04  -0.05   0.00     0.02   0.06   0.02     0.00  -0.04   0.01
    27   1    -0.02  -0.24  -0.00    -0.01   0.15  -0.01     0.06   0.29   0.00
    28   1     0.07   0.30  -0.00     0.04   0.26  -0.04    -0.03  -0.22  -0.00
    29   1     0.07   0.30   0.00    -0.04  -0.26  -0.04    -0.03  -0.22   0.00
    30   1    -0.02  -0.24   0.00     0.01  -0.15  -0.01     0.06   0.29  -0.00
    31   1     0.03   0.24  -0.00    -0.04  -0.14  -0.01    -0.00   0.29  -0.00
    32   1     0.02  -0.33  -0.00    -0.01  -0.26  -0.04    -0.01  -0.22   0.00
    33   1     0.02  -0.33   0.00     0.01   0.26  -0.04    -0.01  -0.22  -0.00
    34   1     0.03   0.24   0.00     0.04   0.14  -0.01    -0.00   0.29   0.00
    35   1     0.02   0.04  -0.00     0.01  -0.08  -0.09    -0.02  -0.06   0.00
    36   1     0.01   0.04  -0.00    -0.01   0.08  -0.09    -0.02  -0.06  -0.00
    37   1     0.03  -0.00   0.00     0.04   0.40  -0.01    -0.03  -0.30   0.03
                     13                     14                     15
                      A                      A                      A
 Frequencies --    390.5543               395.0542               398.3383
 Red. masses --      1.9518                 6.7197                 4.5720
 Frc consts  --      0.1754                 0.6179                 0.4274
 IR Inten    --      1.1514                 0.0210                 0.0106
  Atom  AN      X      Y      Z        X      Y      Z        X      Y      Z
     1   6     0.00  -0.01   0.00    -0.00  -0.02   0.06    -0.02   0.00   0.00
     2   6    -0.00  -0.01  -0.01    -0.11   0.02   0.00     0.06  -0.01   0.19
     3   6     0.00   0.01  -0.01    -0.11   0.02  -0.00    -0.06   0.01   0.19
     4   6     0.01  -0.00  -0.00    -0.21   0.03  -0.04    -0.15   0.02   0.11
     5   6     0.00  -0.01   0.00    -0.26   0.05  -0.00    -0.08   0.01  -0.03
     6   6    -0.00   0.01   0.00    -0.26   0.05   0.00     0.08  -0.01  -0.03
     7   6    -0.01   0.00  -0.00    -0.21   0.03   0.04     0.15  -0.02   0.11
     8   6     0.05  -0.05   0.00     0.00  -0.00  -0.00     0.01  -0.01   0.00
     9   6     0.00  -0.00   0.07    -0.01  -0.02   0.00     0.00  -0.00   0.01
    10   1     0.00  -0.00   0.15    -0.00  -0.03   0.00     0.00  -0.00   0.02
    11   6    -0.05   0.05   0.00     0.00  -0.00   0.00    -0.01   0.01   0.00
    12   6    -0.00   0.01   0.00    -0.00  -0.02  -0.06     0.02  -0.00   0.00
    13   1    -0.01   0.02   0.00    -0.00  -0.05  -0.06     0.27  -0.03   0.00
    14   6     0.01   0.01   0.01     0.12  -0.00  -0.00    -0.06   0.00  -0.19
    15   6    -0.01  -0.01   0.01     0.12  -0.00   0.00     0.06  -0.00  -0.19
    16   6    -0.01   0.00   0.01     0.21  -0.01   0.04     0.15  -0.01  -0.11
    17   6    -0.01   0.01  -0.00     0.26  -0.00   0.00     0.08  -0.00   0.03
    18   6     0.01  -0.01  -0.00     0.26  -0.00  -0.00    -0.08   0.00   0.03
    19   6     0.01  -0.00   0.01     0.21  -0.01  -0.04    -0.15   0.00  -0.11
    20   6    -0.05   0.09  -0.03     0.00  -0.02   0.00    -0.01   0.01  -0.01
    21   1    -0.12   0.18  -0.10    -0.00  -0.02  -0.00    -0.02   0.03  -0.02
    22   6     0.00  -0.00   0.15    -0.00  -0.02   0.00     0.00  -0.00   0.02
    23   1     0.00  -0.00   0.23    -0.01  -0.02   0.00    -0.00  -0.00   0.03
    24   6    -0.00   0.00  -0.15    -0.01  -0.02  -0.00    -0.00  -0.00  -0.02
    25   6     0.05  -0.09  -0.03     0.01  -0.02  -0.00     0.01  -0.01  -0.01
    26   1     0.12  -0.18  -0.10     0.00  -0.02   0.00     0.02  -0.03  -0.02
    27   1     0.01  -0.01  -0.00    -0.23   0.04  -0.04    -0.27   0.05   0.11
    28   1     0.00  -0.02   0.01    -0.24   0.04   0.04    -0.15   0.02  -0.15
    29   1    -0.00   0.02   0.01    -0.24   0.04  -0.04     0.15  -0.02  -0.15
    30   1    -0.01   0.01  -0.00    -0.23   0.04   0.04     0.27  -0.05   0.11
    31   1    -0.02   0.00   0.01     0.24  -0.02   0.04     0.27  -0.01  -0.11
    32   1    -0.01   0.01  -0.01     0.24  -0.00  -0.04     0.15  -0.01   0.15
    33   1     0.01  -0.01  -0.01     0.24  -0.00   0.04    -0.15   0.01   0.15
    34   1     0.02  -0.00   0.01     0.24  -0.02  -0.04    -0.27   0.01  -0.11
    35   1     0.26  -0.31  -0.44    -0.01  -0.02  -0.00     0.03  -0.04  -0.06
    36   1    -0.26   0.31  -0.44    -0.01  -0.02  -0.00    -0.03   0.04  -0.06
    37   1     0.01  -0.02   0.00    -0.00  -0.04   0.06    -0.27   0.03   0.00
                     16                     17                     18
                      A                      A                      A
 Frequencies --    455.0577               485.8459               497.7930
 Red. masses --      4.7264                 2.8188                 2.8481
 Frc consts  --      0.5767                 0.3920                 0.4158
 IR Inten    --     61.3850                43.1985                 6.1837
  Atom  AN      X      Y      Z        X      Y      Z        X      Y      Z
     1   6     0.00  -0.02  -0.00    -0.01  -0.07   0.03    -0.01  -0.00   0.00
     2   6     0.00  -0.00  -0.00     0.03   0.16   0.00     0.03   0.17  -0.00
     3   6    -0.00   0.00  -0.00     0.03   0.16  -0.00     0.03   0.17   0.00
     4   6     0.00  -0.00   0.00    -0.01  -0.09  -0.00    -0.03  -0.11  -0.00
     5   6     0.00  -0.00   0.00     0.02   0.04  -0.00     0.00   0.06   0.00
     6   6    -0.00   0.01   0.00     0.02   0.04   0.00     0.00   0.06  -0.00
     7   6    -0.00  -0.00   0.00    -0.01  -0.09   0.00    -0.03  -0.11   0.00
     8   6     0.07   0.03  -0.26     0.00   0.01  -0.00     0.01   0.00   0.00
     9   6     0.00  -0.00   0.36    -0.01  -0.02  -0.00     0.01  -0.01   0.00
    10   1     0.00  -0.00   0.27    -0.00  -0.04  -0.00     0.01  -0.02   0.00
    11   6    -0.07  -0.03  -0.26     0.00   0.01   0.00     0.01   0.00  -0.00
    12   6    -0.00   0.02  -0.00    -0.01  -0.07  -0.03    -0.01  -0.00  -0.00
    13   1     0.00   0.03   0.00    -0.03  -0.34  -0.04    -0.02  -0.01  -0.00
    14   6    -0.00  -0.00  -0.00     0.01   0.17  -0.00    -0.00  -0.16  -0.00
    15   6     0.00   0.00  -0.00     0.01   0.17   0.00    -0.00  -0.16   0.00
    16   6     0.00   0.00  -0.00    -0.01  -0.09  -0.00    -0.00   0.10  -0.00
    17   6     0.00  -0.00   0.00    -0.01   0.05   0.00    -0.01  -0.05   0.00
    18   6    -0.00   0.00   0.00    -0.01   0.05  -0.00    -0.01  -0.05  -0.00
    19   6    -0.00  -0.00  -0.00    -0.01  -0.09   0.00    -0.00   0.10   0.00
    20   6     0.07  -0.09   0.13     0.01  -0.03   0.00     0.01   0.00   0.00
    21   1     0.20  -0.14   0.26     0.00  -0.03  -0.01     0.01   0.00   0.00
    22   6    -0.00   0.00  -0.09    -0.01  -0.03   0.00     0.00   0.00   0.00
    23   1    -0.00   0.00  -0.17    -0.02  -0.02   0.00    -0.00   0.01   0.00
    24   6    -0.00  -0.00  -0.02    -0.02  -0.03   0.00    -0.00  -0.01  -0.00
    25   6    -0.07   0.09   0.13     0.01  -0.03  -0.00     0.01   0.00  -0.00
    26   1    -0.20   0.14   0.26     0.00  -0.03   0.01     0.01   0.00  -0.00
    27   1     0.00  -0.00   0.00    -0.05  -0.36  -0.00    -0.08  -0.45  -0.01
    28   1    -0.00  -0.01   0.00    -0.00  -0.05  -0.00    -0.02  -0.07   0.00
    29   1     0.00   0.01   0.00    -0.00  -0.05   0.00    -0.02  -0.07  -0.00
    30   1    -0.00   0.00   0.00    -0.05  -0.36   0.00    -0.08  -0.45   0.01
    31   1     0.01  -0.01  -0.00    -0.02  -0.40   0.00     0.01   0.44  -0.01
    32   1     0.01  -0.01   0.00    -0.01  -0.06   0.00    -0.00   0.07   0.00
    33   1    -0.01   0.01   0.00    -0.01  -0.06  -0.00    -0.00   0.07  -0.00
    34   1    -0.01   0.01  -0.00    -0.02  -0.40  -0.00     0.01   0.44   0.01
    35   1    -0.11  -0.33  -0.18    -0.02  -0.03   0.00    -0.00  -0.01   0.00
    36   1     0.11   0.33  -0.18    -0.02  -0.03   0.00    -0.00  -0.01  -0.00
    37   1    -0.00  -0.03   0.00    -0.03  -0.34   0.04    -0.02  -0.01   0.00
                     19                     20                     21
                      A                      A                      A
 Frequencies --    523.9836               542.9524               596.8706
 Red. masses --      3.5342                 6.2598                 3.4308
 Frc consts  --      0.5717                 1.0873                 0.7201
 IR Inten    --      0.0013                 0.0054                 2.5538
  Atom  AN      X      Y      Z        X      Y      Z        X      Y      Z
     1   6     0.01   0.00   0.00    -0.26   0.03   0.00     0.01   0.12  -0.01
     2   6    -0.03  -0.14   0.00    -0.15   0.02   0.12    -0.01  -0.07   0.01
     3   6     0.03   0.14   0.00     0.15  -0.02   0.12     0.01   0.07   0.01
     4   6     0.02   0.10  -0.00     0.09  -0.01  -0.04     0.02   0.12   0.00
     5   6    -0.03  -0.16   0.00     0.12  -0.02  -0.15    -0.03  -0.14  -0.00
     6   6     0.03   0.16   0.00    -0.12   0.02  -0.15     0.03   0.14  -0.00
     7   6    -0.02  -0.10  -0.00    -0.09   0.01  -0.04    -0.02  -0.12   0.00
     8   6    -0.00   0.00   0.00     0.00  -0.00  -0.00    -0.01  -0.06   0.02
     9   6    -0.00  -0.00  -0.00     0.00   0.00   0.00     0.00   0.00   0.02
    10   1    -0.00  -0.00  -0.00     0.00   0.00   0.01     0.00   0.00  -0.03
    11   6     0.00  -0.00   0.00    -0.00   0.00  -0.00     0.01   0.06   0.02
    12   6    -0.01  -0.00   0.00     0.26  -0.03   0.00    -0.01  -0.12  -0.01
    13   1    -0.01  -0.01  -0.00     0.40  -0.04   0.00    -0.02  -0.23  -0.02
    14   6    -0.00  -0.14   0.00     0.15  -0.01  -0.12     0.00   0.08   0.01
    15   6     0.00   0.14   0.00    -0.15   0.01  -0.12    -0.00  -0.08   0.01
    16   6     0.00   0.10   0.00    -0.09   0.00   0.04    -0.01  -0.13   0.00
    17   6    -0.00  -0.16  -0.00    -0.13   0.00   0.15     0.00   0.15  -0.00
    18   6     0.00   0.16  -0.00     0.13  -0.00   0.15    -0.00  -0.15  -0.00
    19   6    -0.00  -0.10   0.00     0.09  -0.00   0.04     0.01   0.13   0.00
    20   6    -0.00   0.00  -0.00    -0.00  -0.00   0.00     0.03   0.02  -0.00
    21   1    -0.00   0.00  -0.00    -0.00  -0.00   0.00     0.05  -0.03   0.02
    22   6    -0.00  -0.00   0.00     0.00   0.00  -0.00    -0.00   0.00  -0.06
    23   1    -0.00  -0.00   0.00     0.00   0.00  -0.00     0.00   0.00  -0.00
    24   6    -0.00  -0.00   0.00     0.00   0.00  -0.00     0.00   0.00  -0.00
    25   6     0.00  -0.00  -0.00     0.00   0.00   0.00    -0.03  -0.02  -0.00
    26   1     0.00  -0.00  -0.00     0.00   0.00   0.00    -0.05   0.03   0.02
    27   1     0.01   0.05  -0.00    -0.12   0.03  -0.04     0.01   0.13   0.00
    28   1    -0.08  -0.43  -0.00     0.17  -0.03  -0.07    -0.07  -0.37  -0.01
    29   1     0.08   0.43  -0.00    -0.17   0.03  -0.07     0.07   0.37  -0.01
    30   1    -0.01  -0.05  -0.00     0.12  -0.03  -0.04    -0.01  -0.13   0.00
    31   1    -0.00   0.05   0.00     0.12   0.00   0.04    -0.01  -0.13   0.00
    32   1    -0.01  -0.43   0.00    -0.17   0.00   0.07     0.01   0.39  -0.01
    33   1     0.01   0.43   0.00     0.17  -0.00   0.07    -0.01  -0.39  -0.01
    34   1     0.00  -0.05   0.00    -0.12  -0.00   0.04     0.01   0.13   0.00
    35   1     0.00   0.01   0.01    -0.00  -0.00  -0.00    -0.07  -0.03   0.00
    36   1    -0.00  -0.01   0.01     0.00   0.00  -0.00     0.07   0.03   0.00
    37   1     0.01   0.01  -0.00    -0.40   0.04   0.00     0.02   0.23  -0.02
                     22                     23                     24
                      A                      A                      A
 Frequencies --    622.5095               634.8302               642.2965
 Red. masses --      6.7306                 5.6220                 6.5329
 Frc consts  --      1.5367                 1.3349                 1.5879
 IR Inten    --     23.9331                16.8737                15.5782
  Atom  AN      X      Y      Z        X      Y      Z        X      Y      Z
     1   6     0.15  -0.01   0.01    -0.00  -0.04  -0.02     0.00  -0.03  -0.26
     2   6     0.12  -0.03   0.03     0.02  -0.01  -0.00     0.16  -0.01  -0.01
     3   6     0.12  -0.03  -0.03    -0.02   0.01  -0.00     0.16  -0.01   0.01
     4   6    -0.02   0.01  -0.24    -0.04  -0.04   0.01     0.03  -0.00  -0.24
     5   6    -0.18   0.03  -0.02    -0.02   0.06   0.01    -0.10   0.02  -0.03
     6   6    -0.18   0.03   0.02     0.02  -0.06   0.01    -0.10   0.02   0.03
     7   6    -0.02   0.01   0.24     0.04   0.04   0.01     0.03  -0.00   0.24
     8   6    -0.00  -0.00  -0.00    -0.06  -0.29   0.09    -0.00  -0.04   0.00
     9   6    -0.00   0.00   0.00    -0.00  -0.00   0.11     0.03   0.00  -0.00
    10   1    -0.00   0.01  -0.00    -0.00  -0.00  -0.15     0.01   0.06   0.00
    11   6    -0.00  -0.00   0.00     0.06   0.29   0.09    -0.00  -0.05  -0.00
    12   6     0.15  -0.01  -0.01     0.00   0.04  -0.02     0.00  -0.02   0.26
    13   1     0.19  -0.02  -0.01     0.00   0.03  -0.02    -0.00  -0.10   0.26
    14   6     0.14   0.00   0.03     0.02   0.00  -0.00    -0.15   0.02   0.01
    15   6     0.14   0.00  -0.03    -0.02   0.00  -0.00    -0.15   0.02  -0.01
    16   6    -0.01  -0.00  -0.26    -0.03   0.05   0.01    -0.04   0.01   0.22
    17   6    -0.19   0.01  -0.02    -0.03  -0.05   0.01     0.09   0.00   0.02
    18   6    -0.19   0.01   0.02     0.03   0.05   0.01     0.09   0.00  -0.02
    19   6    -0.01  -0.00   0.26     0.03  -0.05   0.01    -0.04   0.01  -0.22
    20   6    -0.01   0.00  -0.00     0.18   0.17  -0.05    -0.04   0.03  -0.01
    21   1    -0.01   0.00  -0.00     0.29  -0.05   0.08    -0.02   0.04   0.01
    22   6     0.00  -0.00  -0.00    -0.00  -0.00  -0.24     0.01   0.03   0.00
    23   1     0.01  -0.00   0.00    -0.00  -0.00   0.11     0.04   0.01  -0.00
    24   6     0.00   0.00  -0.00    -0.00  -0.00  -0.02     0.04   0.02   0.00
    25   6    -0.01   0.00   0.00    -0.18  -0.17  -0.05    -0.04   0.03   0.01
    26   1    -0.01   0.00   0.00    -0.29   0.05   0.08    -0.02   0.04  -0.01
    27   1    -0.01   0.02  -0.24    -0.03  -0.06   0.01     0.03  -0.05  -0.24
    28   1    -0.07   0.02   0.18    -0.03   0.13  -0.02    -0.00  -0.04   0.16
    29   1    -0.07   0.02  -0.18     0.03  -0.13  -0.02    -0.00  -0.04  -0.16
    30   1    -0.01   0.02   0.24     0.03   0.06   0.01     0.03  -0.05   0.24
    31   1    -0.02  -0.01  -0.26    -0.01   0.07   0.01    -0.04  -0.04   0.23
    32   1    -0.07   0.00   0.19    -0.05  -0.13  -0.02    -0.01  -0.04  -0.15
    33   1    -0.07   0.00  -0.19     0.05   0.13  -0.02    -0.01  -0.04   0.15
    34   1    -0.02  -0.01   0.26     0.01  -0.07   0.01    -0.04  -0.04  -0.23
    35   1     0.01   0.00   0.00    -0.32  -0.17   0.00     0.03   0.01   0.00
    36   1     0.01   0.00  -0.00     0.32   0.17   0.00     0.03   0.01  -0.00
    37   1     0.19  -0.02   0.01    -0.00  -0.03  -0.02    -0.00  -0.10  -0.26
                     25                     26                     27
                      A                      A                      A
 Frequencies --    673.5789               679.9506               756.9555
 Red. masses --      5.9321                 5.9935                 4.8237
 Frc consts  --      1.5858                 1.6326                 1.6284
 IR Inten    --      1.1157                61.3174                 0.1797
  Atom  AN      X      Y      Z        X      Y      Z        X      Y      Z
     1   6    -0.00   0.00  -0.18    -0.01  -0.03   0.04    -0.00   0.00  -0.01
     2   6     0.10  -0.02  -0.06    -0.01   0.02  -0.01     0.01   0.01  -0.01
     3   6    -0.10   0.02  -0.06    -0.01   0.02   0.01     0.01   0.01   0.01
     4   6    -0.16   0.03   0.06    -0.02   0.01   0.05    -0.01  -0.02   0.01
     5   6    -0.19   0.03   0.09     0.01  -0.00   0.01    -0.00  -0.01   0.00
     6   6     0.19  -0.03   0.09     0.01  -0.00  -0.01    -0.00  -0.01  -0.00
     7   6     0.16  -0.03   0.06    -0.02   0.01  -0.05    -0.01  -0.02  -0.01
     8   6     0.01   0.04  -0.01    -0.01  -0.26   0.02     0.08  -0.15   0.02
     9   6     0.00   0.00  -0.02     0.14  -0.04   0.00     0.19   0.16   0.00
    10   1     0.00   0.00   0.05     0.04   0.27  -0.00     0.24   0.03  -0.00
    11   6    -0.01  -0.04  -0.01    -0.01  -0.26  -0.02     0.08  -0.15  -0.02
    12   6     0.00  -0.00  -0.18    -0.01  -0.03  -0.04    -0.00   0.00   0.01
    13   1    -0.01  -0.10  -0.18    -0.03  -0.30  -0.05    -0.03  -0.24  -0.00
    14   6     0.10   0.00  -0.06     0.01   0.01   0.01    -0.01   0.02   0.01
    15   6    -0.10  -0.00  -0.06     0.01   0.01  -0.01    -0.01   0.02  -0.01
    16   6    -0.17   0.01   0.06     0.02   0.00  -0.04     0.01  -0.02  -0.01
    17   6    -0.20   0.01   0.09    -0.00  -0.00  -0.01     0.00  -0.02  -0.00
    18   6     0.20  -0.01   0.09    -0.00  -0.00   0.01     0.00  -0.02   0.00
    19   6     0.17  -0.00   0.06     0.02   0.00   0.04     0.01  -0.02   0.01
    20   6    -0.03  -0.04   0.02    -0.24   0.18  -0.06     0.03  -0.11   0.06
    21   1    -0.06  -0.01  -0.01    -0.17   0.17   0.03     0.04   0.05   0.07
    22   6     0.00   0.00   0.04     0.06   0.13  -0.00    -0.20  -0.01   0.00
    23   1     0.00   0.00  -0.05     0.22   0.01   0.00    -0.02  -0.14   0.00
    24   6     0.00   0.00   0.00     0.27   0.06  -0.00    -0.20   0.33   0.00
    25   6     0.03   0.04   0.02    -0.24   0.18   0.06     0.02  -0.11  -0.06
    26   1     0.06   0.01  -0.01    -0.17   0.17  -0.03     0.04   0.05  -0.07
    27   1    -0.05   0.01   0.06    -0.03   0.01   0.05     0.00   0.11   0.01
    28   1    -0.30   0.05  -0.10    -0.01  -0.00  -0.03     0.02   0.14  -0.00
    29   1     0.30  -0.05  -0.10    -0.01  -0.00   0.03     0.02   0.14   0.00
    30   1     0.05  -0.01   0.06    -0.03   0.01  -0.05     0.00   0.11  -0.01
    31   1    -0.05  -0.00   0.06     0.03   0.01  -0.04     0.02   0.14  -0.02
    32   1    -0.31   0.01  -0.10     0.01   0.00   0.02     0.01   0.18   0.00
    33   1     0.31  -0.01  -0.10     0.01   0.00  -0.02     0.01   0.18  -0.00
    34   1     0.05   0.00   0.06     0.03   0.01   0.04     0.02   0.14   0.01
    35   1     0.05   0.03   0.00     0.23   0.03   0.00    -0.22   0.30  -0.01
    36   1    -0.05  -0.03   0.00     0.23   0.03  -0.00    -0.22   0.30   0.01
    37   1     0.01   0.10  -0.18    -0.03  -0.30   0.05    -0.03  -0.24   0.00
                     28                     29                     30
                      A                      A                      A
 Frequencies --    762.9063               775.8312               778.6395
 Red. masses --      1.2742                 1.6199                 3.6244
 Frc consts  --      0.4369                 0.5745                 1.2947
 IR Inten    --    144.0247                73.8697                 0.0344
  Atom  AN      X      Y      Z        X      Y      Z        X      Y      Z
     1   6     0.00   0.01   0.00    -0.00  -0.00  -0.01     0.00   0.00  -0.00
     2   6     0.01   0.03   0.00     0.00  -0.01  -0.00    -0.04  -0.21   0.01
     3   6     0.01   0.03  -0.00     0.00  -0.01   0.00     0.04   0.21   0.01
     4   6    -0.01  -0.05  -0.01    -0.00   0.01   0.01    -0.01  -0.07  -0.00
     5   6    -0.01  -0.04  -0.00     0.00   0.01   0.00     0.02   0.12   0.00
     6   6    -0.01  -0.04   0.00     0.00   0.01  -0.00    -0.02  -0.12   0.00
     7   6    -0.01  -0.05   0.01    -0.00   0.01  -0.01     0.01   0.07  -0.00
     8   6    -0.02   0.02   0.00    -0.04  -0.03   0.02    -0.01   0.01   0.00
     9   6    -0.02  -0.02  -0.00     0.01  -0.03  -0.00    -0.00   0.00   0.01
    10   1    -0.03  -0.01   0.00     0.00  -0.01  -0.00    -0.00  -0.00   0.00
    11   6    -0.02   0.02  -0.00    -0.04  -0.03  -0.02     0.01  -0.01   0.00
    12   6     0.00   0.01  -0.00    -0.00  -0.00   0.01    -0.00  -0.00  -0.00
    13   1    -0.02  -0.22  -0.01    -0.01  -0.03   0.01    -0.00  -0.03  -0.00
    14   6    -0.00   0.03  -0.00    -0.00  -0.00   0.01    -0.00  -0.19  -0.00
    15   6    -0.00   0.03   0.00    -0.00  -0.00  -0.01     0.00   0.19  -0.00
    16   6    -0.00  -0.04   0.01     0.00   0.01  -0.01    -0.00  -0.07   0.00
    17   6    -0.00  -0.03   0.00     0.00   0.01  -0.00     0.01   0.11  -0.00
    18   6    -0.00  -0.03  -0.00     0.00   0.01   0.00    -0.01  -0.11  -0.00
    19   6    -0.00  -0.04  -0.01     0.00   0.01   0.01     0.00   0.07   0.00
    20   6     0.00   0.01   0.00     0.01  -0.00   0.08     0.01   0.00  -0.01
    21   1     0.03  -0.06   0.03     0.28  -0.44   0.38     0.01  -0.00  -0.00
    22   6     0.03   0.02   0.00     0.06   0.17  -0.00    -0.00  -0.00   0.00
    23   1    -0.00   0.04  -0.00     0.01   0.21  -0.00    -0.00  -0.00   0.04
    24   6     0.01  -0.05  -0.00    -0.03  -0.01  -0.00     0.00  -0.00   0.00
    25   6     0.00   0.01  -0.00     0.01  -0.00  -0.08    -0.01  -0.00  -0.01
    26   1     0.03  -0.06  -0.03     0.28  -0.44  -0.38    -0.01   0.01  -0.00
    27   1     0.05   0.28  -0.00    -0.01  -0.04   0.01    -0.08  -0.45  -0.01
    28   1     0.07   0.38   0.01    -0.01  -0.06  -0.00     0.00   0.03  -0.00
    29   1     0.07   0.38  -0.01    -0.01  -0.07   0.00    -0.00  -0.03   0.00
    30   1     0.05   0.28   0.00    -0.01  -0.04  -0.01     0.08   0.45  -0.01
    31   1     0.01   0.27   0.00     0.01  -0.04  -0.01    -0.01  -0.42   0.01
    32   1     0.00   0.36  -0.01     0.00  -0.06   0.01     0.00   0.04   0.00
    33   1     0.00   0.36   0.01     0.00  -0.06  -0.01    -0.00  -0.04   0.00
    34   1     0.01   0.27  -0.00     0.01  -0.04   0.01     0.01   0.41   0.01
    35   1     0.01  -0.05   0.00    -0.12  -0.06   0.01    -0.00  -0.00   0.00
    36   1     0.01  -0.05  -0.00    -0.12  -0.06  -0.01     0.00   0.00   0.00
    37   1    -0.02  -0.22   0.01    -0.01  -0.03  -0.01     0.00   0.03  -0.00
                     31                     32                     33
                      A                      A                      A
 Frequencies --    784.1990               786.6649               793.6318
 Red. masses --      1.3390                 5.1645                 2.7595
 Frc consts  --      0.4852                 1.8830                 1.0240
 IR Inten    --      0.3789                 0.8149                19.3744
  Atom  AN      X      Y      Z        X      Y      Z        X      Y      Z
     1   6    -0.00   0.00   0.00     0.00  -0.02  -0.31    -0.00  -0.01   0.00
     2   6    -0.02  -0.05   0.00     0.01   0.00  -0.12     0.02   0.09  -0.01
     3   6    -0.01  -0.05  -0.00     0.01   0.00   0.12    -0.02  -0.09  -0.01
     4   6     0.01   0.05  -0.01    -0.07   0.01   0.16    -0.00   0.02  -0.00
     5   6     0.01   0.04  -0.00     0.00   0.00   0.01    -0.02  -0.04   0.01
     6   6     0.01   0.04   0.00     0.00   0.00  -0.01     0.02   0.04   0.01
     7   6     0.01   0.05   0.01    -0.07   0.01  -0.16     0.00  -0.02  -0.00
     8   6    -0.00   0.00  -0.00    -0.00   0.03   0.00    -0.04   0.11   0.03
     9   6    -0.00  -0.00  -0.00    -0.03  -0.00  -0.00    -0.00  -0.00   0.07
    10   1    -0.01   0.00  -0.00    -0.03   0.00  -0.00    -0.00   0.00   0.13
    11   6    -0.00   0.00   0.00    -0.00   0.03  -0.00     0.04  -0.11   0.03
    12   6    -0.00   0.00  -0.00     0.00  -0.02   0.31     0.00   0.01   0.00
    13   1    -0.00   0.00  -0.00    -0.02  -0.21   0.31     0.02   0.19   0.01
    14   6    -0.00   0.05   0.00    -0.01   0.01   0.12    -0.00  -0.09  -0.01
    15   6    -0.00   0.05  -0.00    -0.01   0.01  -0.12     0.00   0.09  -0.01
    16   6     0.00  -0.06  -0.00     0.07  -0.00  -0.16    -0.01  -0.02  -0.00
    17   6     0.00  -0.04  -0.00    -0.00   0.00  -0.01    -0.01   0.04   0.01
    18   6     0.00  -0.04   0.00    -0.00   0.00   0.01     0.01  -0.04   0.01
    19   6     0.00  -0.06   0.00     0.07  -0.00   0.16     0.01   0.02  -0.00
    20   6    -0.00   0.00  -0.00     0.02   0.00  -0.01     0.13  -0.01  -0.14
    21   1    -0.00  -0.00  -0.00    -0.02   0.06  -0.06     0.27  -0.16   0.01
    22   6     0.00  -0.00  -0.00     0.01  -0.03   0.00     0.00   0.00   0.08
    23   1    -0.00   0.00  -0.00    -0.01  -0.01  -0.00     0.00   0.00   0.66
    24   6     0.00  -0.00  -0.00     0.00  -0.03  -0.00    -0.00  -0.00   0.01
    25   6    -0.00   0.00   0.00     0.02   0.00   0.01    -0.13   0.01  -0.14
    26   1    -0.00  -0.00   0.00    -0.02   0.06   0.06    -0.27   0.16   0.01
    27   1    -0.03  -0.26  -0.01    -0.18   0.01   0.17     0.03   0.17  -0.00
    28   1    -0.06  -0.40  -0.00    -0.08  -0.01  -0.12    -0.01   0.01  -0.00
    29   1    -0.06  -0.40   0.00    -0.08  -0.01   0.12     0.01  -0.01  -0.00
    30   1    -0.03  -0.26   0.01    -0.18   0.01  -0.17    -0.03  -0.17  -0.00
    31   1     0.02   0.27  -0.01     0.18  -0.01  -0.17    -0.00  -0.17  -0.00
    32   1     0.01   0.42  -0.01     0.07   0.00   0.12    -0.01  -0.00  -0.00
    33   1     0.01   0.42   0.00     0.07   0.00  -0.12     0.01   0.00  -0.00
    34   1     0.02   0.27   0.01     0.18  -0.01   0.17     0.00   0.17  -0.00
    35   1     0.00  -0.00   0.00     0.02  -0.01   0.00    -0.00  -0.04  -0.01
    36   1     0.00  -0.00  -0.00     0.02  -0.01  -0.00     0.00   0.04  -0.01
    37   1    -0.00   0.00   0.00    -0.02  -0.21  -0.31    -0.02  -0.19   0.01
                     34                     35                     36
                      A                      A                      A
 Frequencies --    803.5443               842.2286               846.8600
 Red. masses --      2.7645                 3.0202                 3.5272
 Frc consts  --      1.0517                 1.2623                 1.4904
 IR Inten    --      2.4977                 0.4599                 4.3386
  Atom  AN      X      Y      Z        X      Y      Z        X      Y      Z
     1   6    -0.00  -0.03   0.01     0.00   0.01  -0.00     0.18  -0.02   0.00
     2   6     0.02   0.13  -0.01    -0.01  -0.03  -0.00     0.06  -0.01  -0.09
     3   6    -0.02  -0.13  -0.01     0.01   0.03  -0.00     0.06  -0.01   0.09
     4   6    -0.00   0.02  -0.00    -0.00   0.00  -0.00    -0.07   0.02   0.13
     5   6    -0.02  -0.06   0.00    -0.00   0.02   0.00    -0.06   0.02   0.03
     6   6     0.02   0.06   0.00     0.00  -0.02   0.00    -0.06   0.02  -0.03
     7   6     0.00  -0.02  -0.00     0.00  -0.00  -0.00    -0.07   0.01  -0.13
     8   6     0.02  -0.04  -0.01     0.00   0.19   0.01     0.00   0.00  -0.00
     9   6     0.00   0.00  -0.04    -0.00   0.00   0.01    -0.00  -0.00   0.00
    10   1     0.00  -0.00  -0.04    -0.00   0.00   0.43    -0.00  -0.01  -0.00
    11   6    -0.02   0.04  -0.01    -0.00  -0.19   0.01     0.00   0.00   0.00
    12   6     0.00   0.03   0.01    -0.00  -0.01  -0.00     0.18  -0.02  -0.00
    13   1     0.03   0.32   0.02    -0.01  -0.05  -0.00     0.48  -0.04  -0.00
    14   6    -0.00  -0.16  -0.01    -0.00   0.03  -0.00     0.06   0.00  -0.09
    15   6     0.00   0.16  -0.01     0.00  -0.03  -0.00     0.06   0.00   0.09
    16   6    -0.00  -0.02  -0.00    -0.00  -0.01  -0.00    -0.08  -0.00   0.13
    17   6    -0.01   0.08   0.00    -0.01  -0.02   0.00    -0.07  -0.00   0.03
    18   6     0.01  -0.08   0.00     0.01   0.02   0.00    -0.07  -0.00  -0.03
    19   6     0.00   0.02  -0.00     0.00   0.01  -0.00    -0.08  -0.00  -0.13
    20   6    -0.06   0.06   0.09     0.03   0.21   0.03    -0.01  -0.00   0.00
    21   1    -0.13   0.19   0.02     0.12   0.45   0.12    -0.00  -0.02   0.01
    22   6    -0.00  -0.00  -0.09     0.00   0.00  -0.10     0.00   0.00   0.00
    23   1    -0.00  -0.00  -0.41    -0.00   0.00  -0.11     0.01  -0.00  -0.00
    24   6    -0.00   0.00  -0.02    -0.00   0.00  -0.05    -0.00   0.01   0.00
    25   6     0.06  -0.06   0.09    -0.03  -0.21   0.03    -0.01  -0.00  -0.00
    26   1     0.13  -0.19   0.02    -0.12  -0.45   0.12    -0.00  -0.02  -0.01
    27   1     0.05   0.26   0.00    -0.01  -0.08  -0.00    -0.19   0.02   0.14
    28   1    -0.01   0.04  -0.00    -0.01  -0.03   0.00    -0.12  -0.02  -0.04
    29   1     0.01  -0.04  -0.00     0.01   0.03   0.00    -0.12  -0.02   0.04
    30   1    -0.05  -0.26   0.00     0.01   0.08  -0.00    -0.19   0.02  -0.14
    31   1    -0.01  -0.33   0.00     0.01   0.12  -0.00    -0.19   0.02   0.14
    32   1    -0.01  -0.03  -0.00    -0.01   0.05  -0.00    -0.12   0.04  -0.05
    33   1     0.01   0.03  -0.00     0.01  -0.05  -0.00    -0.12   0.04   0.05
    34   1     0.01   0.33   0.00    -0.01  -0.12  -0.00    -0.19   0.02  -0.14
    35   1    -0.05   0.03   0.02    -0.17   0.11   0.08    -0.00   0.01   0.00
    36   1     0.05  -0.03   0.02     0.17  -0.11   0.08    -0.00   0.01  -0.00
    37   1    -0.03  -0.32   0.02     0.01   0.05  -0.00     0.48  -0.04   0.00
                     37                     38                     39
                      A                      A                      A
 Frequencies --    874.6673               877.4536               891.7933
 Red. masses --      1.5936                 1.3468                 1.5607
 Frc consts  --      0.7183                 0.6109                 0.7313
 IR Inten    --      6.7359                 0.0105                 0.0173
  Atom  AN      X      Y      Z        X      Y      Z        X      Y      Z
     1   6    -0.00  -0.00   0.00    -0.00  -0.03  -0.02     0.00   0.00   0.00
     2   6     0.00   0.00   0.00    -0.00  -0.04   0.01    -0.01  -0.06  -0.00
     3   6    -0.00  -0.00   0.00     0.00   0.04   0.01     0.01   0.06  -0.00
     4   6     0.00   0.00   0.00    -0.01  -0.06   0.01    -0.01  -0.08  -0.00
     5   6     0.00   0.00  -0.00     0.01  -0.04  -0.01    -0.01  -0.04   0.00
     6   6    -0.00  -0.00  -0.00    -0.01   0.04  -0.01     0.01   0.04   0.00
     7   6    -0.00  -0.00   0.00     0.01   0.06   0.01     0.01   0.08  -0.00
     8   6     0.13  -0.04  -0.01    -0.00   0.01   0.00     0.01  -0.00  -0.00
     9   6     0.00   0.00  -0.08    -0.00  -0.00   0.00     0.00  -0.00  -0.00
    10   1     0.00  -0.00   0.58    -0.00   0.00   0.04     0.00  -0.00   0.02
    11   6    -0.13   0.04  -0.01     0.00  -0.01   0.00    -0.01   0.00  -0.00
    12   6     0.00   0.00   0.00     0.00   0.03  -0.02    -0.00  -0.00   0.00
    13   1     0.00   0.01   0.00    -0.04  -0.37  -0.03    -0.00   0.02   0.00
    14   6    -0.00   0.00   0.00     0.00   0.04   0.01    -0.00  -0.07   0.00
    15   6     0.00  -0.00   0.00    -0.00  -0.04   0.01     0.00   0.07   0.00
    16   6     0.00   0.00   0.00     0.00   0.06   0.01    -0.00  -0.08   0.00
    17   6     0.00   0.00  -0.00     0.02   0.04  -0.01    -0.00  -0.04  -0.00
    18   6    -0.00  -0.00  -0.00    -0.02  -0.04  -0.01     0.00   0.04  -0.00
    19   6    -0.00  -0.00   0.00    -0.00  -0.06   0.01     0.00   0.08   0.00
    20   6    -0.01   0.01   0.03     0.00   0.01  -0.00    -0.00  -0.00   0.00
    21   1     0.07  -0.32   0.11     0.01   0.03   0.00    -0.00  -0.02   0.00
    22   6    -0.00   0.00  -0.00    -0.00   0.00  -0.00     0.00   0.00   0.00
    23   1     0.00  -0.00   0.38     0.00   0.00  -0.01     0.00  -0.00   0.03
    24   6    -0.00  -0.00  -0.09     0.00   0.00  -0.00    -0.00   0.00  -0.00
    25   6     0.01  -0.01   0.03    -0.00  -0.01  -0.00     0.00   0.00   0.00
    26   1    -0.07   0.32   0.11    -0.01  -0.03   0.00     0.00   0.02   0.00
    27   1    -0.01  -0.02   0.00     0.04   0.35   0.02     0.06   0.39   0.00
    28   1     0.00  -0.01  -0.00     0.06   0.22  -0.00     0.05   0.28   0.00
    29   1    -0.00   0.01  -0.00    -0.06  -0.22  -0.00    -0.05  -0.28   0.00
    30   1     0.01   0.02   0.00    -0.04  -0.35   0.02    -0.06  -0.39   0.00
    31   1    -0.00  -0.03   0.00    -0.03  -0.34   0.02     0.02   0.40  -0.01
    32   1     0.00  -0.02   0.00     0.01  -0.22  -0.00     0.01   0.29  -0.00
    33   1    -0.00   0.02   0.00    -0.01   0.22  -0.00    -0.01  -0.29  -0.00
    34   1     0.00   0.03   0.00     0.03   0.34   0.02    -0.02  -0.40  -0.01
    35   1    -0.07   0.30   0.12    -0.00   0.01   0.00    -0.00   0.02   0.01
    36   1     0.07  -0.30   0.12     0.00  -0.01   0.00     0.00  -0.02   0.01
    37   1    -0.00  -0.01   0.00     0.04   0.37  -0.04     0.00  -0.02   0.00
                     40                     41                     42
                      A                      A                      A
 Frequencies --    910.5550               918.5931               927.2572
 Red. masses --      1.5576                 1.7981                 4.9503
 Frc consts  --      0.7609                 0.8939                 2.5077
 IR Inten    --     29.5350                55.9127                 4.0872
  Atom  AN      X      Y      Z        X      Y      Z        X      Y      Z
     1   6    -0.01  -0.08  -0.02     0.01   0.06   0.01     0.00   0.06   0.21
     2   6     0.00   0.04  -0.00    -0.00  -0.03   0.00    -0.05  -0.04  -0.03
     3   6     0.00   0.04   0.00    -0.00  -0.03  -0.00     0.05   0.04  -0.03
     4   6    -0.00  -0.01   0.01     0.00   0.00  -0.01    -0.00  -0.03  -0.18
     5   6    -0.00  -0.02  -0.00     0.00   0.02   0.00    -0.13   0.01   0.10
     6   6    -0.00  -0.02   0.00     0.00   0.02  -0.00     0.13  -0.01   0.10
     7   6    -0.00  -0.01  -0.01     0.00   0.00   0.01     0.00   0.03  -0.18
     8   6     0.03   0.03  -0.01     0.01   0.08   0.02     0.01  -0.01  -0.00
     9   6     0.10  -0.02   0.00     0.14  -0.00   0.00     0.00   0.00  -0.00
    10   1     0.13  -0.11  -0.00     0.18  -0.11  -0.00    -0.00   0.00  -0.02
    11   6     0.03   0.03   0.01     0.01   0.08  -0.02    -0.01   0.01  -0.00
    12   6    -0.01  -0.08   0.02     0.01   0.06  -0.01    -0.00  -0.06   0.21
    13   1     0.05   0.57   0.05    -0.04  -0.41  -0.03     0.01   0.11   0.23
    14   6     0.00   0.03   0.00    -0.00  -0.03  -0.00    -0.04   0.05  -0.03
    15   6     0.00   0.03  -0.00    -0.00  -0.03   0.00     0.04  -0.05  -0.03
    16   6     0.00  -0.01  -0.01    -0.00   0.00   0.00     0.01   0.03  -0.18
    17   6     0.00  -0.02   0.00    -0.00   0.02  -0.00    -0.13   0.02   0.10
    18   6     0.00  -0.02  -0.00    -0.00   0.02   0.00     0.13  -0.02   0.10
    19   6     0.00  -0.01   0.01    -0.00   0.00  -0.00    -0.01  -0.03  -0.18
    20   6    -0.07  -0.03  -0.02    -0.06  -0.04  -0.03    -0.00  -0.00   0.00
    21   1    -0.14  -0.17  -0.09    -0.25  -0.15  -0.23    -0.00  -0.02   0.00
    22   6     0.04   0.04  -0.00     0.07   0.05  -0.00    -0.00  -0.00  -0.00
    23   1     0.15  -0.04   0.00     0.20  -0.04  -0.00    -0.00   0.00   0.01
    24   6    -0.03   0.01   0.00    -0.06  -0.03   0.00     0.00  -0.00  -0.00
    25   6    -0.07  -0.03   0.02    -0.06  -0.04   0.03     0.00   0.00   0.00
    26   1    -0.14  -0.17   0.09    -0.25  -0.16   0.23     0.00   0.02   0.00
    27   1    -0.01  -0.02   0.01     0.01   0.02  -0.01     0.21   0.10  -0.18
    28   1     0.02   0.15  -0.01    -0.02  -0.12   0.01    -0.10   0.14   0.12
    29   1     0.02   0.15   0.01    -0.02  -0.12  -0.01     0.10  -0.13   0.12
    30   1    -0.01  -0.02  -0.01     0.01   0.02   0.01    -0.21  -0.10  -0.18
    31   1     0.01  -0.02  -0.01    -0.00   0.02   0.00     0.18  -0.14  -0.18
    32   1     0.01   0.15   0.01    -0.01  -0.12  -0.01    -0.12  -0.12   0.12
    33   1     0.01   0.15  -0.01    -0.01  -0.12   0.01     0.12   0.12   0.12
    34   1     0.01  -0.02   0.01    -0.00   0.02  -0.00    -0.18   0.14  -0.18
    35   1    -0.12  -0.06  -0.00    -0.23  -0.16  -0.01    -0.00   0.01   0.00
    36   1    -0.12  -0.06   0.00    -0.23  -0.16   0.01     0.00  -0.01   0.00
    37   1     0.05   0.57  -0.05    -0.04  -0.41   0.03    -0.01  -0.10   0.23
                     43                     44                     45
                      A                      A                      A
 Frequencies --    935.7295               935.9860               939.5472
 Red. masses --      5.3564                 2.4372                 1.6033
 Frc consts  --      2.7633                 1.2580                 0.8339
 IR Inten    --      0.0003                 0.7057                 3.3914
  Atom  AN      X      Y      Z        X      Y      Z        X      Y      Z
     1   6     0.20  -0.03   0.00    -0.00   0.01   0.00     0.02   0.11  -0.04
     2   6     0.10  -0.02   0.02    -0.00  -0.00   0.00    -0.01  -0.06   0.01
     3   6    -0.10   0.02   0.02    -0.00  -0.00  -0.00     0.01   0.06   0.01
     4   6     0.04  -0.01   0.13     0.00  -0.00  -0.00    -0.01  -0.03   0.03
     5   6     0.20  -0.03  -0.09     0.00   0.00  -0.00     0.01  -0.02  -0.01
     6   6    -0.20   0.03  -0.09     0.00   0.00   0.00    -0.01   0.02  -0.01
     7   6    -0.04   0.01   0.13     0.00  -0.00   0.00     0.01   0.03   0.03
     8   6     0.00  -0.00   0.00     0.05  -0.01  -0.03    -0.00   0.01  -0.00
     9   6     0.00   0.00  -0.00    -0.18  -0.17  -0.00    -0.00  -0.00  -0.00
    10   1     0.00   0.00  -0.01    -0.03  -0.65   0.00    -0.00  -0.00   0.00
    11   6    -0.00   0.00   0.00     0.05  -0.01   0.03     0.00  -0.01  -0.00
    12   6    -0.20   0.03   0.00    -0.00   0.01   0.00    -0.02  -0.11  -0.04
    13   1    -0.32  -0.01   0.00    -0.02  -0.09  -0.00     0.06   0.64  -0.01
    14   6    -0.10  -0.00  -0.02    -0.00  -0.00   0.00     0.00   0.06   0.01
    15   6     0.10   0.00  -0.02    -0.00  -0.00  -0.00    -0.00  -0.06   0.01
    16   6    -0.04  -0.00  -0.14     0.00  -0.00  -0.00    -0.00   0.04   0.02
    17   6    -0.20   0.01   0.10     0.00   0.00  -0.00     0.01   0.01  -0.01
    18   6     0.20  -0.01   0.10     0.00   0.00   0.00    -0.01  -0.01  -0.01
    19   6     0.04   0.00  -0.14     0.00   0.00  -0.00     0.00  -0.04   0.02
    20   6    -0.00   0.00   0.00    -0.01   0.02  -0.05     0.00  -0.00  -0.00
    21   1     0.00   0.00   0.00    -0.03  -0.19  -0.07     0.00   0.01   0.00
    22   6    -0.00  -0.00  -0.00     0.12   0.01  -0.00     0.00   0.00  -0.00
    23   1    -0.00   0.00  -0.00     0.32  -0.13   0.00     0.00  -0.00  -0.00
    24   6     0.00  -0.00  -0.00    -0.06   0.19  -0.00    -0.00   0.00   0.00
    25   6     0.00  -0.00   0.00    -0.01   0.02   0.05    -0.00   0.00  -0.00
    26   1    -0.00  -0.00   0.00    -0.03  -0.19   0.07    -0.00  -0.01   0.00
    27   1    -0.10   0.00   0.13     0.00   0.01  -0.00    -0.02   0.11   0.03
    28   1     0.26  -0.05   0.02    -0.00  -0.02   0.00     0.03   0.12  -0.02
    29   1    -0.26   0.05   0.02    -0.00  -0.02   0.00    -0.03  -0.12  -0.02
    30   1     0.10  -0.00   0.13     0.00   0.01   0.00     0.02  -0.11   0.03
    31   1     0.10  -0.01  -0.14     0.00   0.00  -0.00    -0.03  -0.11   0.03
    32   1    -0.27   0.01  -0.01    -0.00  -0.02  -0.00    -0.00  -0.13  -0.02
    33   1     0.27  -0.01  -0.01     0.00  -0.02   0.00     0.00   0.14  -0.02
    34   1    -0.10   0.01  -0.14     0.00   0.00  -0.00     0.03   0.11   0.03
    35   1     0.00   0.00   0.00     0.10   0.32   0.01     0.00  -0.00  -0.00
    36   1    -0.00  -0.00   0.00     0.10   0.32  -0.01    -0.00   0.00  -0.00
    37   1     0.32   0.01   0.00    -0.02  -0.08   0.00    -0.06  -0.64  -0.01
                     46                     47                     48
                      A                      A                      A
 Frequencies --    980.9923               983.2138               999.3019
 Red. masses --      2.1080                 1.4773                 1.3513
 Frc consts  --      1.1953                 0.8414                 0.7950
 IR Inten    --      4.3671                 2.5834                 1.9025
  Atom  AN      X      Y      Z        X      Y      Z        X      Y      Z
     1   6     0.00  -0.01   0.01     0.00   0.00   0.00    -0.01  -0.01  -0.00
     2   6     0.00   0.00   0.00     0.00   0.00   0.00     0.01   0.02   0.00
     3   6     0.00   0.00  -0.00    -0.00  -0.00   0.00     0.01   0.02  -0.00
     4   6     0.00   0.01   0.00     0.00   0.00  -0.00    -0.02  -0.08  -0.00
     5   6    -0.00  -0.01   0.00    -0.00  -0.00   0.00     0.01   0.06   0.00
     6   6    -0.00  -0.01  -0.00     0.00   0.00   0.00     0.01   0.06  -0.00
     7   6     0.00   0.01  -0.00    -0.00  -0.00  -0.00    -0.02  -0.08   0.00
     8   6    -0.05  -0.10  -0.01    -0.02  -0.05   0.01    -0.00  -0.00  -0.00
     9   6    -0.09   0.05  -0.00    -0.00  -0.00  -0.01    -0.00   0.00  -0.00
    10   1    -0.20   0.38   0.00     0.00  -0.00   0.62    -0.00   0.01   0.00
    11   6    -0.05  -0.10   0.01     0.02   0.05   0.01    -0.00  -0.00   0.00
    12   6     0.00  -0.01  -0.01    -0.00  -0.00   0.00    -0.01  -0.01   0.00
    13   1     0.01   0.05  -0.00     0.00   0.01   0.00    -0.01   0.03   0.00
    14   6    -0.00   0.01  -0.00    -0.00  -0.01   0.00     0.00  -0.01   0.00
    15   6    -0.00   0.01   0.00     0.00   0.01   0.00     0.00  -0.01  -0.00
    16   6     0.00   0.00  -0.00     0.00  -0.00  -0.00    -0.00   0.05  -0.00
    17   6     0.00  -0.01  -0.00    -0.00  -0.00   0.00     0.00  -0.04   0.00
    18   6     0.00  -0.01   0.00     0.00   0.00   0.00     0.00  -0.04  -0.00
    19   6     0.00   0.00   0.00    -0.00   0.00  -0.00    -0.00   0.05   0.00
    20   6     0.10   0.00  -0.02     0.09  -0.09  -0.02     0.00  -0.00   0.00
    21   1    -0.14   0.23  -0.30     0.00   0.43  -0.12    -0.00   0.01  -0.01
    22   6     0.15   0.11   0.00    -0.00  -0.00   0.05     0.00   0.00   0.00
    23   1     0.32  -0.00  -0.00    -0.00   0.00  -0.34     0.01  -0.00  -0.00
    24   6    -0.10  -0.01   0.00    -0.00   0.00  -0.03    -0.00   0.00  -0.00
    25   6     0.10   0.00   0.02    -0.09   0.09  -0.02     0.00  -0.00  -0.00
    26   1    -0.14   0.23   0.30    -0.00  -0.43  -0.12    -0.00   0.01   0.01
    27   1    -0.00  -0.04   0.00     0.00  -0.00  -0.00     0.06   0.45   0.00
    28   1     0.01   0.05   0.01     0.00   0.00   0.00    -0.06  -0.36   0.00
    29   1     0.01   0.05  -0.01    -0.00  -0.00   0.00    -0.06  -0.36  -0.00
    30   1    -0.00  -0.04  -0.00    -0.00   0.00  -0.00     0.06   0.45  -0.00
    31   1    -0.00  -0.02  -0.00     0.00   0.00  -0.00    -0.02  -0.30   0.00
    32   1     0.00   0.03  -0.01     0.00   0.01   0.00     0.01   0.25   0.00
    33   1     0.00   0.03   0.01    -0.00  -0.01   0.00     0.01   0.25  -0.00
    34   1    -0.00  -0.02   0.00    -0.00  -0.00  -0.00    -0.02  -0.30  -0.00
    35   1    -0.34  -0.14   0.01     0.07   0.14   0.03    -0.01  -0.00   0.00
    36   1    -0.34  -0.14  -0.01    -0.07  -0.14   0.03    -0.01  -0.00  -0.00
    37   1     0.01   0.05   0.00    -0.00  -0.01   0.00    -0.01   0.03  -0.00
                     49                     50                     51
                      A                      A                      A
 Frequencies --   1003.5097              1016.2695              1020.6596
 Red. masses --      1.3751                 1.4124                 1.3131
 Frc consts  --      0.8159                 0.8594                 0.8060
 IR Inten    --      8.5687                 1.0240                 0.0247
  Atom  AN      X      Y      Z        X      Y      Z        X      Y      Z
     1   6    -0.00  -0.02  -0.00    -0.00  -0.00   0.00     0.00   0.00  -0.00
     2   6     0.00   0.02  -0.00    -0.00  -0.00  -0.00    -0.00   0.00  -0.00
     3   6     0.00   0.02   0.00     0.00   0.00  -0.00     0.00  -0.00  -0.00
     4   6    -0.01  -0.05  -0.00     0.00   0.00  -0.00    -0.01  -0.06  -0.00
     5   6     0.01   0.04  -0.00    -0.00  -0.00   0.00     0.02   0.10   0.00
     6   6     0.01   0.04   0.00     0.00   0.00   0.00    -0.02  -0.10   0.00
     7   6    -0.01  -0.05   0.00    -0.00  -0.00  -0.00     0.01   0.06  -0.00
     8   6     0.00  -0.01  -0.01     0.02   0.00   0.01     0.00  -0.00   0.00
     9   6    -0.01   0.01   0.00     0.00  -0.00  -0.10     0.00  -0.00  -0.00
    10   1    -0.02   0.04   0.00     0.00  -0.00   0.35     0.00  -0.00   0.01
    11   6     0.00  -0.01   0.01    -0.02  -0.00   0.01    -0.00   0.00   0.00
    12   6    -0.00  -0.02   0.00     0.00   0.00   0.00    -0.00  -0.00  -0.00
    13   1     0.02   0.14   0.01     0.00  -0.00   0.00    -0.00   0.02   0.00
    14   6    -0.00   0.02   0.00    -0.00  -0.00   0.00    -0.00   0.00   0.00
    15   6    -0.00   0.02  -0.00     0.00   0.00   0.00     0.00  -0.00   0.00
    16   6     0.00  -0.08   0.00     0.00   0.00  -0.00     0.00  -0.00  -0.00
    17   6    -0.00   0.06   0.00    -0.00  -0.00   0.00    -0.00   0.00   0.00
    18   6    -0.00   0.06  -0.00     0.00   0.00   0.00     0.00  -0.00   0.00
    19   6     0.00  -0.08  -0.00    -0.00  -0.00  -0.00    -0.00   0.00  -0.00
    20   6     0.00   0.00  -0.00     0.01   0.03  -0.03     0.00   0.00  -0.00
    21   1    -0.00  -0.00  -0.01     0.22  -0.20   0.21     0.01  -0.01   0.01
    22   6     0.00   0.01   0.00    -0.00   0.00  -0.02    -0.00   0.00  -0.00
    23   1     0.01  -0.00  -0.00    -0.00   0.00  -0.40    -0.00   0.00  -0.01
    24   6    -0.00  -0.00  -0.00     0.00   0.00   0.15     0.00   0.00   0.00
    25   6     0.00   0.00   0.00    -0.01  -0.03  -0.03    -0.00  -0.00  -0.00
    26   1    -0.00  -0.00   0.01    -0.22   0.20   0.21    -0.01   0.01   0.01
    27   1     0.04   0.29   0.00    -0.00  -0.01  -0.00     0.06   0.39   0.00
    28   1    -0.04  -0.22  -0.01     0.00   0.02   0.00    -0.09  -0.56   0.00
    29   1    -0.04  -0.22   0.01    -0.00  -0.02   0.00     0.09   0.56   0.00
    30   1     0.04   0.29  -0.00     0.00   0.01  -0.00    -0.06  -0.39   0.00
    31   1     0.04   0.45  -0.00     0.00  -0.00  -0.00     0.00   0.01  -0.00
    32   1    -0.01  -0.35   0.01     0.00   0.01   0.00    -0.00  -0.01   0.00
    33   1    -0.01  -0.35  -0.01    -0.00  -0.01   0.00     0.00   0.01   0.00
    34   1     0.04   0.45   0.00    -0.00   0.01  -0.00    -0.00  -0.01  -0.00
    35   1    -0.02  -0.01   0.00     0.34  -0.26  -0.15     0.01  -0.01  -0.00
    36   1    -0.02  -0.01  -0.00    -0.34   0.26  -0.15    -0.01   0.01  -0.00
    37   1     0.02   0.14  -0.01    -0.00   0.00   0.00     0.00  -0.02   0.00
                     52                     53                     54
                      A                      A                      A
 Frequencies --   1023.4296              1030.2485              1041.3055
 Red. masses --      1.3243                 2.3600                 1.3774
 Frc consts  --      0.8173                 1.4759                 0.8800
 IR Inten    --      0.0102                 1.5648                 4.0734
  Atom  AN      X      Y      Z        X      Y      Z        X      Y      Z
     1   6    -0.00  -0.01  -0.00    -0.00  -0.01   0.00    -0.00  -0.01   0.00
     2   6     0.00   0.00  -0.00     0.01  -0.00   0.00     0.01  -0.00   0.00
     3   6    -0.00  -0.00  -0.00     0.01  -0.00  -0.00     0.01  -0.00  -0.00
     4   6     0.00   0.00   0.00     0.00  -0.00   0.00     0.00  -0.00   0.01
     5   6    -0.00  -0.00  -0.00    -0.00   0.00   0.01    -0.01   0.00   0.02
     6   6     0.00   0.00  -0.00    -0.00   0.00  -0.01    -0.01   0.00  -0.02
     7   6    -0.00  -0.00   0.00     0.00  -0.00  -0.00     0.00  -0.00  -0.01
     8   6     0.00   0.00   0.00    -0.07   0.01   0.05    -0.05   0.03   0.04
     9   6     0.00  -0.00  -0.00     0.02  -0.12   0.00     0.05  -0.04   0.00
    10   1     0.00  -0.00   0.01     0.10  -0.37  -0.00     0.11  -0.21  -0.00
    11   6    -0.00  -0.00   0.00    -0.07   0.01  -0.05    -0.05   0.03  -0.04
    12   6     0.00   0.01  -0.00    -0.00  -0.01  -0.00    -0.00  -0.01  -0.00
    13   1    -0.00  -0.02  -0.00    -0.01   0.03   0.00    -0.01   0.03   0.00
    14   6     0.00  -0.00   0.00     0.00   0.00   0.00    -0.00   0.00   0.00
    15   6    -0.00   0.00   0.00     0.00   0.00  -0.00    -0.00   0.00  -0.00
    16   6    -0.00  -0.07   0.00     0.00  -0.00   0.00    -0.00  -0.00  -0.00
    17   6     0.00   0.10  -0.00    -0.00   0.00   0.00     0.00   0.00  -0.00
    18   6    -0.00  -0.10  -0.00    -0.00   0.00  -0.00     0.00   0.00   0.00
    19   6     0.00   0.07   0.00     0.00  -0.00  -0.00    -0.00  -0.00   0.00
    20   6     0.00   0.00  -0.00     0.05  -0.08   0.12    -0.02   0.01   0.06
    21   1     0.00  -0.00   0.00    -0.32   0.29  -0.28     0.16   0.40   0.26
    22   6    -0.00   0.00  -0.00    -0.06   0.17   0.00     0.06  -0.06  -0.00
    23   1    -0.00   0.00  -0.01    -0.20   0.28   0.00     0.46  -0.37  -0.00
    24   6     0.00   0.00   0.00     0.11   0.04  -0.00    -0.02   0.02  -0.00
    25   6    -0.00  -0.00  -0.00     0.05  -0.08  -0.12    -0.02   0.01  -0.06
    26   1    -0.00   0.00   0.00    -0.32   0.29   0.28     0.16   0.40  -0.26
    27   1    -0.00  -0.01   0.00     0.02   0.00   0.00     0.04  -0.00   0.01
    28   1     0.00   0.01  -0.00     0.00  -0.01   0.02     0.00  -0.00   0.04
    29   1    -0.00  -0.01  -0.00     0.00  -0.01  -0.02     0.00  -0.00  -0.04
    30   1     0.00   0.01   0.00     0.02   0.00  -0.00     0.04  -0.00  -0.01
    31   1     0.02   0.40  -0.00     0.01   0.02   0.00    -0.01   0.01  -0.00
    32   1    -0.01  -0.57   0.00     0.00  -0.01   0.01     0.00  -0.01  -0.01
    33   1     0.01   0.57   0.00     0.00  -0.01  -0.01     0.00  -0.01   0.01
    34   1    -0.02  -0.40  -0.00     0.01   0.02  -0.00    -0.01   0.01   0.00
    35   1     0.00  -0.00  -0.00     0.16   0.09   0.01    -0.12  -0.07  -0.01
    36   1    -0.00   0.00  -0.00     0.16   0.09  -0.01    -0.12  -0.07   0.01
    37   1     0.00   0.02  -0.00    -0.01   0.03  -0.00    -0.01   0.03  -0.00
                     55                     56                     57
                      A                      A                      A
 Frequencies --   1042.5987              1045.6758              1075.0593
 Red. masses --      2.2307                 2.3223                 1.5370
 Frc consts  --      1.4287                 1.4961                 1.0466
 IR Inten    --     15.5982                 0.5100                10.2712
  Atom  AN      X      Y      Z        X      Y      Z        X      Y      Z
     1   6     0.03  -0.00  -0.00     0.00   0.00   0.00     0.00  -0.00   0.00
     2   6    -0.02   0.01  -0.03    -0.03   0.00  -0.02     0.00   0.00   0.00
     3   6    -0.02   0.01   0.03    -0.03   0.00   0.02    -0.00  -0.00   0.00
     4   6    -0.03   0.00  -0.05    -0.05   0.01  -0.07     0.00   0.00  -0.00
     5   6     0.06  -0.01  -0.11     0.09  -0.02  -0.14     0.00  -0.00   0.00
     6   6     0.06  -0.01   0.11     0.09  -0.02   0.14    -0.00   0.00   0.00
     7   6    -0.03   0.00   0.05    -0.05   0.01   0.07    -0.00  -0.00  -0.00
     8   6    -0.01   0.00   0.01    -0.01  -0.00   0.00    -0.12  -0.00  -0.03
     9   6     0.00  -0.01   0.00     0.00  -0.01   0.00    -0.00  -0.00  -0.05
    10   1     0.01  -0.04  -0.00     0.01  -0.02  -0.00    -0.00  -0.00   0.59
    11   6    -0.01   0.00  -0.01    -0.01  -0.00  -0.00     0.12   0.00  -0.03
    12   6     0.03  -0.00   0.00     0.00   0.00  -0.00    -0.00   0.00   0.00
    13   1     0.18  -0.01   0.00     0.02  -0.01  -0.00    -0.00   0.00   0.00
    14   6    -0.03  -0.00  -0.03     0.03  -0.00   0.01    -0.00   0.00  -0.00
    15   6    -0.03  -0.00   0.03     0.03  -0.00  -0.01     0.00  -0.00  -0.00
    16   6    -0.04  -0.00  -0.06     0.04   0.00   0.06    -0.00   0.00   0.00
    17   6     0.08   0.00  -0.14    -0.08  -0.00   0.11    -0.00  -0.00  -0.00
    18   6     0.08   0.00   0.14    -0.08  -0.00  -0.11     0.00   0.00  -0.00
    19   6    -0.04  -0.00   0.06     0.04   0.00  -0.06     0.00  -0.00   0.00
    20   6     0.00  -0.00   0.01    -0.00  -0.00   0.01    -0.02   0.00   0.05
    21   1    -0.00   0.05   0.01     0.01   0.08   0.03    -0.29  -0.13  -0.23
    22   6     0.00   0.00   0.00     0.01  -0.00   0.00    -0.00   0.00  -0.07
    23   1     0.03  -0.02   0.00     0.08  -0.05  -0.00     0.00  -0.00   0.39
    24   6     0.00   0.00  -0.00     0.00   0.00  -0.00     0.00  -0.00   0.05
    25   6     0.00  -0.00  -0.01    -0.00  -0.00  -0.01     0.02  -0.00   0.05
    26   1    -0.00   0.05  -0.01     0.01   0.08  -0.03     0.29   0.13  -0.23
    27   1    -0.30   0.05  -0.05    -0.37   0.04  -0.07    -0.00  -0.00  -0.00
    28   1    -0.01   0.01  -0.27    -0.00   0.01  -0.32     0.00  -0.00   0.00
    29   1    -0.01   0.01   0.27    -0.00   0.01   0.32    -0.00   0.00   0.00
    30   1    -0.30   0.05   0.05    -0.37   0.04   0.07     0.00   0.00  -0.00
    31   1    -0.37   0.02  -0.07     0.31  -0.03   0.06     0.00   0.00   0.00
    32   1    -0.01  -0.01  -0.32     0.00   0.02   0.27    -0.00  -0.00  -0.00
    33   1    -0.01  -0.01   0.32     0.00   0.02  -0.27     0.00   0.00  -0.00
    34   1    -0.36   0.02   0.07     0.31  -0.03  -0.06    -0.00  -0.00   0.00
    35   1    -0.00  -0.00  -0.00    -0.02  -0.01  -0.00    -0.10  -0.24  -0.06
    36   1    -0.00  -0.00   0.00    -0.02  -0.01   0.00     0.10   0.24  -0.06
    37   1     0.18  -0.01  -0.00     0.02  -0.01   0.00     0.00  -0.00   0.00
                     58                     59                     60
                      A                      A                      A
 Frequencies --   1095.5307              1128.9672              1138.6994
 Red. masses --      1.9767                 3.3585                 1.9450
 Frc consts  --      1.3978                 2.5221                 1.4859
 IR Inten    --      0.4232                19.0474                 0.0084
  Atom  AN      X      Y      Z        X      Y      Z        X      Y      Z
     1   6    -0.00  -0.00  -0.00    -0.00   0.02  -0.01    -0.05   0.00  -0.00
     2   6    -0.00  -0.00  -0.00    -0.01   0.00   0.00    -0.05   0.01  -0.07
     3   6     0.00   0.00  -0.00    -0.01   0.00  -0.00     0.05  -0.01  -0.07
     4   6    -0.00  -0.00   0.00     0.01   0.00  -0.00     0.01  -0.00   0.11
     5   6    -0.00   0.00  -0.00    -0.00   0.00  -0.00    -0.02   0.00  -0.03
     6   6     0.00  -0.00  -0.00    -0.00   0.00   0.00     0.02  -0.00  -0.03
     7   6     0.00   0.00   0.00     0.01   0.00   0.00    -0.01   0.00   0.11
     8   6     0.14   0.02   0.02     0.19   0.04  -0.10    -0.01   0.00  -0.00
     9   6     0.00   0.00  -0.09    -0.16  -0.01  -0.00     0.00   0.00   0.00
    10   1     0.00  -0.00  -0.23    -0.35   0.52  -0.00     0.00  -0.00   0.02
    11   6    -0.14  -0.02   0.02     0.19   0.04   0.10     0.01  -0.00  -0.00
    12   6     0.00   0.00  -0.00    -0.00   0.02   0.01     0.05  -0.00  -0.00
    13   1     0.00  -0.01  -0.00    -0.03  -0.07   0.01    -0.15   0.02  -0.00
    14   6     0.00  -0.00   0.00     0.01  -0.01  -0.00     0.05  -0.00   0.07
    15   6    -0.00   0.00   0.00     0.01  -0.01   0.00    -0.05   0.00   0.07
    16   6     0.00  -0.00  -0.00    -0.01   0.00   0.00    -0.01  -0.00  -0.11
    17   6     0.00   0.00   0.00     0.00  -0.00   0.00     0.02   0.00   0.04
    18   6    -0.00  -0.00   0.00     0.00  -0.00  -0.00    -0.02  -0.00   0.04
    19   6    -0.00   0.00  -0.00    -0.01   0.00  -0.00     0.01   0.00  -0.11
    20   6     0.06  -0.06   0.03    -0.10  -0.09   0.14    -0.00   0.00  -0.00
    21   1    -0.06   0.39  -0.11    -0.12   0.16   0.14    -0.00  -0.01  -0.00
    22   6     0.00  -0.00  -0.12    -0.04   0.10  -0.00     0.00  -0.00   0.00
    23   1    -0.00   0.00   0.59     0.41  -0.24   0.00    -0.00   0.00  -0.01
    24   6    -0.00   0.00   0.10     0.07  -0.03   0.00    -0.00   0.00  -0.00
    25   6    -0.06   0.06   0.04    -0.10  -0.09  -0.14     0.00  -0.00  -0.00
    26   1     0.06  -0.39  -0.11    -0.12   0.16  -0.14     0.00   0.01  -0.00
    27   1     0.00   0.00   0.00     0.05  -0.01  -0.00     0.14  -0.03   0.11
    28   1    -0.00   0.00  -0.01    -0.01   0.00  -0.00    -0.21   0.03  -0.36
    29   1     0.00  -0.00  -0.01    -0.01   0.00   0.00     0.21  -0.03  -0.36
    30   1    -0.00  -0.00   0.00     0.05  -0.01   0.00    -0.14   0.03   0.11
    31   1    -0.00  -0.00  -0.00    -0.06  -0.00   0.00    -0.15   0.00  -0.11
    32   1     0.00  -0.00   0.01     0.00  -0.00   0.00     0.22  -0.00   0.37
    33   1    -0.01   0.00   0.01     0.00  -0.00  -0.00    -0.22   0.01   0.37
    34   1     0.00   0.00  -0.00    -0.06  -0.00  -0.00     0.15  -0.00  -0.11
    35   1     0.03  -0.29  -0.09    -0.07  -0.08   0.02    -0.01  -0.00   0.00
    36   1    -0.03   0.29  -0.09    -0.07  -0.08  -0.02     0.01   0.00   0.00
    37   1    -0.00   0.01  -0.00    -0.03  -0.07  -0.01     0.15  -0.02  -0.00
                     61                     62                     63
                      A                      A                      A
 Frequencies --   1160.0545              1175.8243              1188.6959
 Red. masses --      1.4387                 1.3262                 1.0706
 Frc consts  --      1.1407                 1.0803                 0.8913
 IR Inten    --     10.9684                 9.1662                 0.2324
  Atom  AN      X      Y      Z        X      Y      Z        X      Y      Z
     1   6     0.05  -0.00  -0.00    -0.00   0.00   0.05    -0.00  -0.00   0.01
     2   6    -0.07   0.02   0.01    -0.02   0.00  -0.03     0.01  -0.00  -0.01
     3   6    -0.07   0.02  -0.01     0.02  -0.00  -0.03     0.01  -0.00   0.01
     4   6     0.04  -0.01  -0.00     0.03  -0.01   0.06    -0.01   0.00  -0.00
     5   6    -0.03   0.01  -0.03    -0.02   0.00  -0.03     0.02  -0.00   0.02
     6   6    -0.03   0.01   0.03     0.02  -0.00  -0.03     0.02  -0.00  -0.02
     7   6     0.04  -0.01   0.00    -0.03   0.01   0.06    -0.01   0.00   0.00
     8   6     0.00   0.00  -0.00     0.00  -0.00  -0.00     0.01   0.00   0.00
     9   6    -0.00   0.00   0.00    -0.00  -0.00   0.00    -0.01  -0.00  -0.00
    10   1     0.00  -0.02   0.00    -0.00   0.00  -0.00    -0.01   0.02  -0.00
    11   6     0.00   0.00   0.00    -0.00   0.00  -0.00     0.01   0.00  -0.00
    12   6     0.05  -0.00   0.00     0.00  -0.00   0.05    -0.00  -0.00  -0.01
    13   1     0.33  -0.03   0.00    -0.01  -0.02   0.05    -0.03   0.02  -0.01
    14   6    -0.07  -0.00   0.01    -0.02   0.00  -0.03     0.00   0.00   0.01
    15   6    -0.07  -0.00  -0.01     0.02  -0.00  -0.03     0.00   0.00  -0.01
    16   6     0.04   0.00  -0.00     0.03   0.00   0.05     0.01   0.00   0.00
    17   6    -0.03  -0.00  -0.03    -0.02  -0.00  -0.03    -0.02   0.00  -0.02
    18   6    -0.03  -0.00   0.03     0.02   0.00  -0.03    -0.02   0.00   0.02
    19   6     0.04   0.00   0.00    -0.03  -0.00   0.05     0.01   0.00  -0.00
    20   6    -0.00  -0.00   0.00     0.00   0.00  -0.00    -0.00  -0.00   0.00
    21   1    -0.00   0.01   0.00    -0.00  -0.00  -0.00    -0.01  -0.00   0.00
    22   6     0.00   0.00   0.00    -0.00   0.00   0.00    -0.00   0.00  -0.00
    23   1    -0.00   0.01  -0.00     0.00  -0.00  -0.00     0.01  -0.01   0.00
    24   6     0.00  -0.00  -0.00     0.00  -0.00  -0.00     0.00  -0.00   0.00
    25   6    -0.00  -0.00  -0.00    -0.00  -0.00  -0.00    -0.00  -0.00  -0.00
    26   1    -0.00   0.01  -0.00     0.00   0.00  -0.00    -0.01  -0.00  -0.00
    27   1     0.35  -0.04  -0.00     0.32  -0.05   0.06    -0.29   0.04  -0.00
    28   1    -0.12   0.02  -0.20    -0.18   0.03  -0.32     0.19  -0.03   0.32
    29   1    -0.12   0.02   0.20     0.18  -0.03  -0.32     0.19  -0.03  -0.32
    30   1     0.35  -0.04   0.00    -0.32   0.05   0.06    -0.29   0.04   0.00
    31   1     0.36  -0.03  -0.00     0.32  -0.01   0.06     0.30  -0.01   0.00
    32   1    -0.13   0.01  -0.21    -0.18   0.00  -0.31    -0.22   0.01  -0.36
    33   1    -0.13   0.01   0.21     0.18  -0.00  -0.31    -0.22   0.01   0.36
    34   1     0.36  -0.03   0.00    -0.32   0.01   0.06     0.30  -0.01  -0.00
    35   1     0.00  -0.00   0.00     0.00   0.00   0.00     0.00   0.00   0.00
    36   1     0.00  -0.00  -0.00    -0.00  -0.00   0.00     0.00   0.00  -0.00
    37   1     0.33  -0.03  -0.00     0.01   0.02   0.05    -0.03   0.02   0.01
                     64                     65                     66
                      A                      A                      A
 Frequencies --   1192.5431              1197.8817              1221.9839
 Red. masses --      1.2238                 1.2740                 1.2300
 Frc consts  --      1.0255                 1.0771                 1.0821
 IR Inten    --      0.6825                 4.4521                 0.0076
  Atom  AN      X      Y      Z        X      Y      Z        X      Y      Z
     1   6    -0.00  -0.00   0.00     0.01  -0.00   0.00     0.03  -0.00   0.00
     2   6     0.00  -0.00  -0.00    -0.06   0.01  -0.03     0.05  -0.01   0.03
     3   6    -0.00   0.00  -0.00    -0.06   0.01   0.03    -0.05   0.01   0.03
     4   6    -0.00  -0.00  -0.00     0.02  -0.00  -0.02     0.02  -0.01  -0.01
     5   6     0.00   0.00   0.00     0.02  -0.00   0.01     0.00   0.00  -0.02
     6   6    -0.00  -0.00   0.00     0.02  -0.00  -0.01    -0.00  -0.00  -0.02
     7   6     0.00   0.00  -0.00     0.02  -0.00   0.02    -0.02   0.01  -0.01
     8   6     0.01  -0.01   0.01     0.00   0.00  -0.00    -0.00  -0.00   0.00
     9   6     0.00  -0.00  -0.07    -0.00   0.00   0.00    -0.00  -0.00   0.00
    10   1    -0.00   0.00   0.09    -0.00  -0.00   0.00    -0.00   0.00   0.00
    11   6    -0.01   0.01   0.01     0.00   0.00   0.00     0.00   0.00   0.00
    12   6     0.00   0.00   0.00     0.01  -0.00  -0.00    -0.03   0.00   0.00
    13   1     0.00   0.00   0.00     0.39  -0.04  -0.00     0.39  -0.04   0.00
    14   6    -0.00  -0.00   0.00    -0.07  -0.00  -0.03    -0.05   0.00  -0.03
    15   6     0.00   0.00   0.00    -0.07  -0.00   0.03     0.05  -0.00  -0.03
    16   6     0.00  -0.00   0.00     0.02   0.00  -0.02    -0.02  -0.00   0.01
    17   6    -0.00   0.00  -0.00     0.01  -0.00   0.00    -0.00   0.00   0.02
    18   6     0.00  -0.00  -0.00     0.01  -0.00  -0.00     0.00  -0.00   0.02
    19   6    -0.00   0.00   0.00     0.02   0.00   0.02     0.02   0.00   0.01
    20   6    -0.04  -0.03  -0.03    -0.00  -0.00   0.00    -0.00  -0.00  -0.00
    21   1     0.15   0.08   0.19    -0.00   0.00   0.00     0.00   0.00   0.01
    22   6    -0.00  -0.00   0.09    -0.00   0.00  -0.00     0.00   0.00  -0.00
    23   1     0.00  -0.00  -0.11     0.00  -0.00   0.00    -0.00   0.00   0.01
    24   6    -0.00   0.00  -0.02     0.00  -0.00   0.00    -0.00   0.00   0.00
    25   6     0.04   0.03  -0.03    -0.00  -0.00  -0.00     0.00   0.00  -0.00
    26   1    -0.15  -0.08   0.19    -0.00   0.00  -0.00    -0.00  -0.00   0.01
    27   1    -0.00   0.00  -0.00    -0.10   0.02  -0.02     0.40  -0.06  -0.02
    28   1     0.00  -0.00   0.00     0.22  -0.04   0.37    -0.04   0.01  -0.09
    29   1    -0.00   0.00   0.00     0.22  -0.04  -0.37     0.04  -0.01  -0.09
    30   1     0.00  -0.00  -0.00    -0.10   0.02   0.02    -0.40   0.06  -0.02
    31   1     0.00  -0.00   0.00    -0.05  -0.00  -0.02    -0.40   0.02   0.02
    32   1    -0.00   0.00  -0.00     0.19  -0.00   0.31     0.03  -0.00   0.09
    33   1     0.00  -0.00  -0.00     0.19  -0.00  -0.31    -0.04   0.00   0.09
    34   1    -0.00   0.00   0.00    -0.05  -0.00   0.02     0.40  -0.02   0.02
    35   1    -0.56  -0.32   0.02     0.00   0.00   0.00     0.00   0.00  -0.00
    36   1     0.56   0.32   0.02     0.00   0.00  -0.00    -0.00  -0.00  -0.00
    37   1    -0.00   0.00   0.00     0.39  -0.04   0.00    -0.39   0.04   0.00
                     67                     68                     69
                      A                      A                      A
 Frequencies --   1232.2799              1233.3619              1259.2169
 Red. masses --      1.6383                 1.9191                 2.1800
 Frc consts  --      1.4657                 1.7200                 2.0366
 IR Inten    --     15.2312                 2.8713                 6.8397
  Atom  AN      X      Y      Z        X      Y      Z        X      Y      Z
     1   6    -0.00   0.00  -0.00    -0.00  -0.00   0.00    -0.00  -0.00   0.01
     2   6     0.00  -0.00  -0.00     0.00  -0.00   0.00     0.01  -0.00  -0.00
     3   6    -0.00   0.00  -0.00     0.00  -0.00  -0.00     0.01  -0.00   0.00
     4   6    -0.00  -0.00  -0.00    -0.00   0.00   0.00    -0.00   0.00   0.00
     5   6     0.00  -0.00  -0.00    -0.00   0.00   0.00    -0.00   0.00   0.00
     6   6    -0.00   0.00  -0.00    -0.00   0.00  -0.00    -0.00   0.00  -0.00
     7   6     0.00   0.00  -0.00    -0.00   0.00  -0.00    -0.00   0.00  -0.00
     8   6     0.07   0.03   0.00    -0.03   0.03   0.06    -0.00  -0.04  -0.02
     9   6     0.00  -0.00  -0.04     0.04  -0.18   0.00    -0.01   0.14  -0.00
    10   1    -0.00   0.01  -0.12    -0.23   0.63   0.00     0.17  -0.35   0.00
    11   6    -0.07  -0.03   0.00    -0.03   0.03  -0.06    -0.00  -0.04   0.02
    12   6     0.00  -0.00  -0.00    -0.00  -0.00  -0.00    -0.00  -0.00  -0.01
    13   1     0.02  -0.00  -0.00     0.02   0.01  -0.00     0.00   0.01  -0.01
    14   6    -0.00  -0.00   0.00    -0.01   0.00  -0.00    -0.01   0.00  -0.00
    15   6     0.00   0.00   0.00    -0.01   0.00   0.00    -0.01   0.00   0.00
    16   6     0.00  -0.00   0.00     0.00   0.00  -0.00     0.00   0.00  -0.00
    17   6    -0.00   0.00   0.00     0.00  -0.00  -0.00     0.00  -0.00  -0.00
    18   6     0.00  -0.00   0.00     0.00  -0.00   0.00     0.00  -0.00   0.00
    19   6    -0.00   0.00   0.00     0.00   0.00   0.00     0.00   0.00   0.00
    20   6     0.12   0.05   0.03     0.06   0.06   0.02     0.02   0.10   0.14
    21   1    -0.28  -0.29  -0.41    -0.09  -0.31  -0.14    -0.29  -0.28  -0.17
    22   6    -0.00  -0.00   0.09    -0.12  -0.05  -0.00    -0.01  -0.04  -0.00
    23   1     0.00  -0.00  -0.42     0.28  -0.36   0.01     0.34  -0.31  -0.00
    24   6     0.00   0.00   0.00     0.03   0.08  -0.00    -0.06  -0.12  -0.00
    25   6    -0.12  -0.05   0.03     0.06   0.06  -0.03     0.02   0.10  -0.14
    26   1     0.27   0.29  -0.41    -0.10  -0.32   0.15    -0.29  -0.28   0.17
    27   1     0.00   0.00  -0.00     0.01  -0.00  -0.00    -0.01   0.00   0.00
    28   1     0.00  -0.00   0.00    -0.01   0.00  -0.02    -0.01   0.00  -0.01
    29   1    -0.00   0.00   0.00    -0.01   0.00   0.02    -0.01   0.00   0.01
    30   1    -0.00  -0.00  -0.00     0.01  -0.00   0.00    -0.01   0.00  -0.00
    31   1    -0.01  -0.00   0.00     0.01  -0.00  -0.00     0.02  -0.00  -0.00
    32   1    -0.00  -0.00  -0.00     0.01   0.00   0.01     0.01   0.00   0.01
    33   1     0.00   0.00  -0.00     0.01   0.00  -0.01     0.01  -0.00  -0.01
    34   1     0.01  -0.00   0.00     0.01  -0.00   0.00     0.02  -0.00   0.00
    35   1    -0.19  -0.12   0.01    -0.05  -0.01  -0.02     0.26   0.08  -0.01
    36   1     0.19   0.12   0.01    -0.06  -0.01   0.02     0.26   0.08   0.01
    37   1    -0.02   0.00  -0.00     0.02   0.01   0.00     0.00   0.01   0.01
                     70                     71                     72
                      A                      A                      A
 Frequencies --   1276.9723              1298.6719              1304.0631
 Red. masses --      3.0194                 1.5161                 2.0221
 Frc consts  --      2.9009                 1.5066                 2.0260
 IR Inten    --      6.1827                 0.0062                 8.8304
  Atom  AN      X      Y      Z        X      Y      Z        X      Y      Z
     1   6    -0.00   0.00  -0.09    -0.02   0.00   0.00     0.00   0.01   0.09
     2   6    -0.18   0.03  -0.03     0.02  -0.01  -0.10    -0.05   0.00  -0.11
     3   6    -0.18   0.03   0.03    -0.02   0.01  -0.10     0.05  -0.00  -0.11
     4   6     0.02  -0.00  -0.04    -0.02   0.00   0.03    -0.00  -0.00   0.05
     5   6     0.03  -0.00  -0.04     0.02  -0.00   0.00     0.01  -0.00   0.02
     6   6     0.03  -0.00   0.04    -0.02   0.00   0.00    -0.01   0.00   0.02
     7   6     0.02  -0.00   0.04     0.02  -0.00   0.03     0.00   0.00   0.05
     8   6    -0.03  -0.02  -0.05    -0.00   0.00  -0.00    -0.00  -0.00   0.00
     9   6     0.02   0.00   0.00    -0.00  -0.00   0.00     0.00  -0.00   0.00
    10   1     0.06  -0.11   0.00    -0.00   0.00   0.01    -0.00   0.00  -0.00
    11   6    -0.03  -0.02   0.05     0.00  -0.00  -0.00     0.00   0.00   0.00
    12   6    -0.00   0.00   0.09     0.02  -0.00   0.00    -0.00  -0.01   0.09
    13   1     0.00  -0.04   0.10     0.61  -0.06   0.00    -0.01  -0.03   0.10
    14   6     0.18  -0.01   0.03    -0.02  -0.00   0.09    -0.05   0.01  -0.12
    15   6     0.18  -0.01  -0.03     0.02   0.00   0.09     0.05  -0.01  -0.12
    16   6    -0.02  -0.00   0.04     0.02  -0.00  -0.03    -0.00   0.00   0.05
    17   6    -0.02   0.00   0.04    -0.02   0.00  -0.00     0.01   0.00   0.02
    18   6    -0.02   0.00  -0.04     0.02  -0.00  -0.00    -0.01  -0.00   0.02
    19   6    -0.02  -0.00  -0.04    -0.02   0.00  -0.03     0.00  -0.00   0.05
    20   6     0.02   0.02   0.00    -0.00   0.00  -0.00     0.00  -0.00  -0.00
    21   1    -0.01  -0.05  -0.03     0.00   0.00   0.00     0.00   0.00   0.00
    22   6    -0.02  -0.01  -0.00    -0.00  -0.00  -0.00     0.00   0.00   0.00
    23   1     0.03  -0.05   0.00     0.00  -0.00   0.01    -0.00   0.00  -0.00
    24   6     0.03   0.02  -0.00     0.00   0.00  -0.00    -0.00  -0.00  -0.00
    25   6     0.02   0.02  -0.00     0.00   0.00  -0.00    -0.00   0.00  -0.00
    26   1    -0.01  -0.05   0.03    -0.00  -0.00   0.00    -0.00  -0.00   0.00
    27   1     0.31  -0.04  -0.05    -0.21   0.03   0.03    -0.45   0.07   0.05
    28   1     0.18  -0.03   0.23     0.04  -0.01   0.04    -0.06   0.01  -0.10
    29   1     0.18  -0.03  -0.23    -0.04   0.01   0.04     0.06  -0.01  -0.10
    30   1     0.31  -0.04   0.05     0.21  -0.03   0.03     0.45  -0.07   0.05
    31   1    -0.31   0.02   0.05     0.20  -0.01  -0.03    -0.46   0.02   0.05
    32   1    -0.18  -0.00  -0.23    -0.05   0.00  -0.05    -0.06  -0.00  -0.10
    33   1    -0.18   0.00   0.23     0.05  -0.00  -0.05     0.06   0.00  -0.10
    34   1    -0.31   0.02  -0.05    -0.20   0.01  -0.03     0.46  -0.02   0.05
    35   1    -0.08  -0.07  -0.01     0.01   0.00  -0.00     0.00   0.00   0.00
    36   1    -0.08  -0.07   0.01    -0.01  -0.00  -0.00    -0.00  -0.00   0.00
    37   1     0.00  -0.04  -0.10    -0.61   0.06   0.00     0.01   0.03   0.10
                     73                     74                     75
                      A                      A                      A
 Frequencies --   1310.1723              1335.9568              1376.6604
 Red. masses --      1.7387                 3.1097                 2.4440
 Frc consts  --      1.7584                 3.2700                 2.7290
 IR Inten    --      0.4099                23.8291                18.2338
  Atom  AN      X      Y      Z        X      Y      Z        X      Y      Z
     1   6     0.00   0.00   0.01     0.00   0.02   0.13     0.00   0.00   0.00
     2   6     0.03  -0.01   0.01     0.13  -0.03  -0.10     0.00  -0.00   0.01
     3   6     0.03  -0.01  -0.01    -0.13   0.03  -0.10     0.00  -0.00  -0.01
     4   6    -0.00   0.00   0.01    -0.07   0.01   0.04     0.00  -0.00   0.00
     5   6    -0.00   0.00   0.01     0.05  -0.01  -0.04    -0.00   0.00   0.00
     6   6    -0.00   0.00  -0.01    -0.05   0.01  -0.04    -0.00   0.00  -0.00
     7   6    -0.00   0.00  -0.01     0.07  -0.01   0.04     0.00  -0.00  -0.00
     8   6    -0.01  -0.01  -0.07     0.00   0.00  -0.00    -0.04   0.00  -0.05
     9   6    -0.06   0.05  -0.00    -0.00   0.00   0.00     0.02   0.02   0.00
    10   1     0.11  -0.44  -0.00     0.00  -0.00  -0.01     0.09  -0.15   0.00
    11   6    -0.01  -0.01   0.07    -0.00  -0.00  -0.00    -0.04   0.00   0.05
    12   6     0.00   0.00  -0.01    -0.00  -0.02   0.13     0.00   0.00  -0.00
    13   1    -0.01  -0.01  -0.01    -0.00  -0.01   0.15    -0.01  -0.01  -0.00
    14   6    -0.03   0.00  -0.01     0.14   0.00  -0.10    -0.00   0.00  -0.01
    15   6    -0.03   0.00   0.01    -0.14  -0.00  -0.10    -0.00   0.00   0.01
    16   6     0.00  -0.00  -0.01    -0.08   0.00   0.04     0.00  -0.00  -0.00
    17   6     0.00  -0.00  -0.01     0.05  -0.00  -0.04    -0.00   0.00  -0.00
    18   6     0.00  -0.00   0.01    -0.05   0.00  -0.04    -0.00   0.00   0.00
    19   6     0.00  -0.00   0.01     0.08  -0.00   0.04     0.00  -0.00   0.00
    20   6     0.03   0.02  -0.00     0.00   0.00  -0.00     0.04  -0.05  -0.13
    21   1     0.00  -0.12  -0.03    -0.00  -0.00  -0.00     0.22   0.03   0.02
    22   6    -0.09  -0.03   0.00    -0.00  -0.00   0.00    -0.18   0.19   0.00
    23   1     0.01  -0.11   0.00    -0.00  -0.00  -0.01     0.64  -0.41  -0.00
    24   6     0.18   0.08  -0.00     0.00   0.00  -0.00     0.00  -0.09  -0.00
    25   6     0.03   0.02   0.00    -0.00  -0.00  -0.00     0.04  -0.05   0.13
    26   1     0.00  -0.12   0.03     0.00   0.00  -0.00     0.22   0.03  -0.02
    27   1    -0.06   0.01   0.01     0.25  -0.04   0.03    -0.02   0.00   0.00
    28   1    -0.02   0.00  -0.03     0.22  -0.04   0.27    -0.01   0.00  -0.01
    29   1    -0.02   0.00   0.03    -0.22   0.04   0.27    -0.01   0.00   0.01
    30   1    -0.06   0.01  -0.01    -0.25   0.04   0.03    -0.02   0.00  -0.00
    31   1     0.05  -0.00  -0.01     0.25  -0.01   0.04     0.01  -0.00  -0.00
    32   1     0.02  -0.00   0.03     0.23  -0.00   0.27     0.01  -0.00   0.01
    33   1     0.02  -0.00  -0.03    -0.23   0.01   0.27     0.01  -0.00  -0.01
    34   1     0.05  -0.00   0.01    -0.25   0.01   0.04     0.01  -0.00   0.00
    35   1    -0.44  -0.37  -0.02    -0.00   0.00   0.00     0.28   0.06  -0.01
    36   1    -0.44  -0.37   0.02    -0.00  -0.00   0.00     0.28   0.06   0.01
    37   1    -0.01  -0.01   0.01     0.00   0.01   0.15    -0.01  -0.01   0.00
                     76                     77                     78
                      A                      A                      A
 Frequencies --   1384.5894              1422.3279              1428.1572
 Red. masses --      2.4934                 1.6095                 6.9195
 Frc consts  --      2.8163                 1.9184                 8.3152
 IR Inten    --      0.0460                 0.0005                20.8197
  Atom  AN      X      Y      Z        X      Y      Z        X      Y      Z
     1   6     0.17  -0.02   0.00     0.07  -0.01  -0.00    -0.00  -0.03  -0.00
     2   6    -0.07   0.02   0.03     0.01   0.00   0.03    -0.02   0.01  -0.00
     3   6    -0.07   0.02  -0.03    -0.01  -0.00   0.03    -0.02   0.01   0.00
     4   6     0.07  -0.01   0.04     0.07  -0.01  -0.04    -0.05   0.01  -0.02
     5   6    -0.05   0.01  -0.07     0.02  -0.00   0.06     0.03  -0.01   0.00
     6   6    -0.05   0.01   0.07    -0.02   0.00   0.06     0.03  -0.01  -0.00
     7   6     0.07  -0.02  -0.04    -0.07   0.01  -0.04    -0.05   0.01   0.02
     8   6     0.00   0.00   0.01     0.00  -0.00   0.00     0.13  -0.02   0.44
     9   6    -0.00  -0.00   0.00     0.00  -0.00  -0.00    -0.22   0.17  -0.00
    10   1    -0.00   0.00   0.00     0.00   0.00  -0.00    -0.07  -0.34  -0.00
    11   6     0.00   0.00  -0.01    -0.00   0.00   0.00     0.13  -0.02  -0.44
    12   6     0.17  -0.02  -0.00    -0.07   0.01  -0.00    -0.00  -0.03   0.00
    13   1    -0.58   0.06   0.00     0.13  -0.01  -0.00     0.04   0.06   0.01
    14   6    -0.07  -0.00   0.03    -0.01   0.00  -0.03     0.02   0.00   0.03
    15   6    -0.07  -0.00  -0.03     0.01  -0.00  -0.03     0.02   0.00  -0.03
    16   6     0.07   0.00   0.04    -0.07   0.00   0.04     0.03  -0.00   0.01
    17   6    -0.05   0.00  -0.06    -0.03   0.00  -0.06    -0.02  -0.00   0.01
    18   6    -0.05   0.00   0.06     0.03  -0.00  -0.06    -0.02  -0.00  -0.01
    19   6     0.07   0.00  -0.04     0.07  -0.00   0.04     0.03  -0.00  -0.01
    20   6     0.00   0.00   0.00     0.00  -0.00   0.00    -0.02  -0.02  -0.06
    21   1    -0.01  -0.01  -0.00    -0.00   0.00  -0.00     0.00  -0.13  -0.05
    22   6     0.00  -0.00  -0.00     0.00  -0.00   0.00    -0.07   0.06   0.00
    23   1    -0.01   0.00   0.00    -0.00   0.00  -0.00     0.24  -0.17  -0.00
    24   6     0.00   0.00  -0.00    -0.00   0.00   0.00     0.08  -0.04   0.00
    25   6     0.00   0.00  -0.00    -0.00   0.00   0.00    -0.02  -0.02   0.06
    26   1    -0.01  -0.01   0.00     0.00  -0.00  -0.00     0.00  -0.13   0.05
    27   1    -0.16   0.03   0.05    -0.25   0.04  -0.04     0.18  -0.03  -0.02
    28   1     0.06  -0.01   0.14    -0.20   0.03  -0.34     0.06  -0.01   0.03
    29   1     0.06  -0.01  -0.14     0.20  -0.03  -0.34     0.06  -0.01  -0.03
    30   1    -0.16   0.03  -0.05     0.25  -0.04  -0.04     0.18  -0.03   0.02
    31   1    -0.16  -0.00   0.05     0.26  -0.01   0.05    -0.17   0.01   0.02
    32   1     0.06  -0.00   0.13     0.20  -0.00   0.35    -0.05   0.00  -0.04
    33   1     0.06  -0.00  -0.13    -0.20   0.00   0.35    -0.05   0.00   0.04
    34   1    -0.16  -0.00  -0.05    -0.26   0.01   0.05    -0.17   0.01  -0.02
    35   1    -0.00  -0.00   0.00    -0.00  -0.00   0.00    -0.11  -0.12   0.03
    36   1    -0.00  -0.00  -0.00     0.00   0.00   0.00    -0.11  -0.12  -0.03
    37   1    -0.58   0.06  -0.00    -0.13   0.01  -0.00     0.04   0.06  -0.01
                     79                     80                     81
                      A                      A                      A
 Frequencies --   1440.2455              1443.0662              1483.1159
 Red. masses --      8.6826                 8.9811                 1.1065
 Frc consts  --     10.6115                11.0192                 1.4340
 IR Inten    --      1.5127                 0.8621                 1.3090
  Atom  AN      X      Y      Z        X      Y      Z        X      Y      Z
     1   6     0.02   0.01   0.12    -0.18   0.02   0.02    -0.00   0.00  -0.00
     2   6    -0.01  -0.00  -0.19     0.05  -0.01  -0.38    -0.00  -0.00   0.00
     3   6    -0.01  -0.00   0.19     0.05  -0.01   0.38    -0.00  -0.00  -0.00
     4   6     0.22  -0.04   0.04     0.19  -0.03  -0.00     0.00  -0.00  -0.00
     5   6    -0.14   0.03  -0.12    -0.12   0.02  -0.11     0.00   0.00   0.00
     6   6    -0.14   0.03   0.12    -0.12   0.02   0.11     0.00   0.00  -0.00
     7   6     0.22  -0.04  -0.04     0.19  -0.03   0.00     0.00  -0.00   0.00
     8   6     0.01  -0.00   0.04     0.01  -0.00   0.03    -0.00   0.00  -0.00
     9   6    -0.02   0.01  -0.00    -0.02   0.01  -0.00     0.01   0.00   0.00
    10   1    -0.01  -0.03  -0.00    -0.01  -0.01  -0.00     0.02  -0.01  -0.00
    11   6     0.01  -0.00  -0.04     0.01  -0.00  -0.03    -0.00   0.00   0.00
    12   6     0.02   0.01  -0.12    -0.18   0.02  -0.02    -0.00   0.00   0.00
    13   1     0.06   0.03  -0.13    -0.33   0.04  -0.02     0.00  -0.00   0.00
    14   6    -0.00  -0.00   0.28     0.05   0.00  -0.30     0.00  -0.00  -0.00
    15   6    -0.00  -0.01  -0.28     0.05   0.00   0.30     0.00  -0.00   0.00
    16   6    -0.27   0.01  -0.04     0.12  -0.00  -0.01     0.00   0.00   0.00
    17   6     0.18  -0.00   0.15    -0.08   0.00  -0.07    -0.00   0.00  -0.00
    18   6     0.18  -0.00  -0.15    -0.08   0.00   0.07    -0.00   0.00   0.00
    19   6    -0.27   0.01   0.04     0.12  -0.00   0.01     0.00   0.00  -0.00
    20   6    -0.00  -0.01  -0.01    -0.00  -0.00  -0.01     0.00   0.00  -0.00
    21   1     0.01  -0.01  -0.00     0.00  -0.01  -0.00     0.00  -0.01   0.00
    22   6    -0.01   0.01   0.00    -0.00   0.00   0.00    -0.01  -0.01  -0.00
    23   1     0.04  -0.03  -0.00     0.02  -0.01  -0.00     0.01  -0.03  -0.00
    24   6     0.01  -0.01  -0.00     0.00  -0.00   0.00     0.05  -0.08  -0.00
    25   6    -0.00  -0.01   0.01    -0.00  -0.00   0.01     0.00   0.00   0.00
    26   1     0.01  -0.01   0.00     0.00  -0.01   0.00     0.00  -0.01  -0.00
    27   1    -0.24   0.04   0.05     0.07  -0.01   0.01    -0.00   0.00  -0.00
    28   1    -0.06   0.01   0.05    -0.07   0.00   0.01    -0.00   0.00  -0.00
    29   1    -0.06   0.01  -0.05    -0.07   0.00  -0.01    -0.00   0.00   0.00
    30   1    -0.24   0.04  -0.05     0.07  -0.01  -0.01    -0.00   0.00   0.00
    31   1     0.22  -0.00  -0.06     0.11  -0.00  -0.00     0.00  -0.00   0.00
    32   1     0.08  -0.01  -0.05    -0.05   0.01  -0.01     0.00   0.00   0.00
    33   1     0.08  -0.01   0.05    -0.05   0.01   0.01     0.00   0.00  -0.00
    34   1     0.22  -0.00   0.06     0.11  -0.00   0.00     0.00  -0.00  -0.00
    35   1    -0.01  -0.01   0.01    -0.01  -0.01   0.00    -0.31   0.45   0.44
    36   1    -0.01  -0.01  -0.01    -0.01  -0.01  -0.00    -0.31   0.45  -0.44
    37   1     0.06   0.03   0.13    -0.33   0.04   0.02     0.00  -0.00  -0.00
                     82                     83                     84
                      A                      A                      A
 Frequencies --   1493.5723              1501.0316              1532.8479
 Red. masses --      1.9325                 2.8311                 2.7254
 Frc consts  --      2.5399                 3.7582                 3.7729
 IR Inten    --      9.5502                 3.9224                 2.3077
  Atom  AN      X      Y      Z        X      Y      Z        X      Y      Z
     1   6     0.05  -0.01  -0.00    -0.00  -0.01  -0.01    -0.00  -0.00  -0.06
     2   6     0.01  -0.00  -0.04    -0.14   0.02  -0.02    -0.09   0.02   0.05
     3   6     0.01  -0.00   0.04     0.14  -0.02  -0.02    -0.09   0.02  -0.05
     4   6    -0.11   0.02  -0.00    -0.04   0.01   0.07     0.10  -0.02  -0.03
     5   6     0.03  -0.01  -0.07    -0.09   0.01  -0.08    -0.00   0.00   0.12
     6   6     0.03  -0.01   0.07     0.09  -0.02  -0.08    -0.00   0.00  -0.12
     7   6    -0.11   0.02   0.00     0.04  -0.01   0.07     0.10  -0.02   0.03
     8   6    -0.00  -0.00  -0.00    -0.00  -0.00   0.00     0.01  -0.01   0.04
     9   6     0.00   0.00  -0.00    -0.00   0.00  -0.00    -0.01   0.01  -0.00
    10   1     0.00  -0.00  -0.00    -0.00  -0.00   0.00    -0.01  -0.01   0.00
    11   6    -0.00  -0.00   0.00     0.00   0.00   0.00     0.01  -0.01  -0.04
    12   6     0.05  -0.01   0.00     0.00   0.01  -0.01    -0.00  -0.00   0.06
    13   1    -0.23   0.02   0.00    -0.00  -0.01  -0.03     0.00  -0.02   0.06
    14   6     0.01   0.00  -0.04    -0.15   0.00  -0.02     0.09  -0.00  -0.05
    15   6     0.01   0.00   0.04     0.15  -0.00  -0.02     0.09  -0.00   0.05
    16   6    -0.11   0.00   0.00    -0.03   0.00   0.06    -0.10   0.00   0.03
    17   6     0.03  -0.00  -0.07    -0.09   0.00  -0.08     0.00  -0.00  -0.12
    18   6     0.03  -0.00   0.07     0.09  -0.00  -0.08     0.00  -0.00   0.12
    19   6    -0.11   0.00  -0.00     0.03  -0.00   0.06    -0.10   0.00  -0.03
    20   6     0.00  -0.00  -0.00    -0.00  -0.00  -0.00    -0.00   0.00  -0.00
    21   1     0.00   0.00   0.00     0.00   0.00   0.00    -0.00  -0.01  -0.00
    22   6    -0.00   0.00   0.00    -0.00   0.00   0.00    -0.00   0.00   0.00
    23   1     0.00  -0.00  -0.00     0.00  -0.00   0.00     0.01  -0.00  -0.00
    24   6     0.00  -0.00   0.00     0.00  -0.00  -0.00     0.00  -0.00  -0.00
    25   6     0.00  -0.00   0.00     0.00   0.00  -0.00    -0.00   0.00   0.00
    26   1     0.00   0.00  -0.00    -0.00  -0.00   0.00    -0.00  -0.01   0.00
    27   1     0.38  -0.06  -0.00     0.15  -0.03   0.08    -0.36   0.06  -0.04
    28   1     0.17  -0.03   0.15     0.16  -0.03   0.39    -0.19   0.03  -0.19
    29   1     0.17  -0.03  -0.15    -0.16   0.03   0.39    -0.19   0.03   0.19
    30   1     0.38  -0.06   0.00    -0.15   0.03   0.08    -0.36   0.06   0.04
    31   1     0.39  -0.01  -0.00     0.15  -0.00   0.08     0.36  -0.01   0.04
    32   1     0.17  -0.00   0.15     0.16  -0.00   0.39     0.19  -0.00   0.19
    33   1     0.17  -0.00  -0.15    -0.16   0.00   0.39     0.19  -0.00  -0.19
    34   1     0.39  -0.01   0.00    -0.15   0.00   0.08     0.36  -0.01  -0.04
    35   1    -0.00   0.00   0.00     0.00   0.00  -0.00     0.00  -0.01  -0.00
    36   1    -0.00   0.00  -0.00    -0.00  -0.00  -0.00     0.00  -0.01   0.00
    37   1    -0.23   0.02  -0.00     0.00   0.01  -0.03     0.00  -0.02  -0.06
                     85                     86                     87
                      A                      A                      A
 Frequencies --   1609.2298              1626.1471              1626.5992
 Red. masses --      5.1768                 7.5758                 5.0641
 Frc consts  --      7.8985                11.8031                 7.8944
 IR Inten    --      3.6031                 3.7826                 0.0216
  Atom  AN      X      Y      Z        X      Y      Z        X      Y      Z
     1   6     0.15  -0.02  -0.00     0.00  -0.01   0.11    -0.24   0.02   0.00
     2   6    -0.10   0.02  -0.12     0.00  -0.00  -0.27     0.13  -0.03  -0.03
     3   6    -0.10   0.02   0.12     0.00  -0.00   0.27    -0.13   0.03  -0.03
     4   6    -0.03   0.01  -0.11    -0.08   0.02  -0.13    -0.11   0.02  -0.06
     5   6     0.08  -0.01   0.19     0.09  -0.02   0.20     0.14  -0.02   0.08
     6   6     0.08  -0.01  -0.19     0.09  -0.02  -0.20    -0.14   0.02   0.08
     7   6    -0.03   0.01   0.11    -0.08   0.02   0.13     0.11  -0.02  -0.06
     8   6    -0.00  -0.00  -0.00    -0.01   0.01  -0.05    -0.00   0.00  -0.00
     9   6     0.00   0.00  -0.00     0.01  -0.01   0.00     0.00  -0.00   0.00
    10   1     0.00  -0.00   0.00     0.00   0.01  -0.00    -0.00   0.00   0.00
    11   6    -0.00  -0.00   0.00    -0.01   0.01   0.05     0.00  -0.00  -0.00
    12   6     0.15  -0.02   0.00     0.00  -0.01  -0.11     0.24  -0.02   0.00
    13   1    -0.39   0.04   0.00    -0.00   0.05  -0.11    -0.35   0.03   0.00
    14   6    -0.10   0.00  -0.13    -0.01  -0.00   0.27    -0.13  -0.00   0.03
    15   6    -0.10   0.00   0.13    -0.01  -0.00  -0.27     0.13   0.00   0.03
    16   6    -0.03  -0.00  -0.11     0.08   0.00   0.12     0.11  -0.00   0.06
    17   6     0.08  -0.00   0.20    -0.09   0.00  -0.19    -0.15   0.00  -0.08
    18   6     0.08  -0.00  -0.20    -0.09   0.00   0.19     0.15  -0.00  -0.08
    19   6    -0.03  -0.00   0.11     0.08   0.00  -0.12    -0.11   0.00   0.06
    20   6     0.00  -0.00  -0.00     0.00  -0.00   0.00    -0.00   0.00  -0.00
    21   1     0.00   0.00   0.00     0.00   0.01   0.00    -0.00   0.00   0.00
    22   6    -0.00   0.00   0.00    -0.00  -0.00   0.00    -0.00  -0.00  -0.00
    23   1     0.00  -0.00  -0.00    -0.01   0.00   0.00     0.00  -0.00   0.00
    24   6    -0.00   0.00   0.00    -0.00   0.00   0.00    -0.00   0.00  -0.00
    25   6     0.00  -0.00   0.00     0.00  -0.00  -0.00     0.00  -0.00  -0.00
    26   1     0.00   0.00  -0.00     0.00   0.01  -0.00     0.00  -0.00   0.00
    27   1    -0.01   0.00  -0.12     0.14  -0.02  -0.14     0.09  -0.01  -0.08
    28   1    -0.14   0.03  -0.20    -0.13   0.02  -0.20    -0.04   0.01  -0.29
    29   1    -0.14   0.03   0.20    -0.13   0.02   0.20     0.04  -0.01  -0.29
    30   1    -0.01   0.00   0.12     0.14  -0.02   0.14    -0.09   0.01  -0.08
    31   1    -0.00  -0.00  -0.13    -0.14   0.01   0.14    -0.09   0.00   0.08
    32   1    -0.14   0.00  -0.20     0.12  -0.00   0.19     0.04   0.00   0.28
    33   1    -0.14   0.00   0.20     0.12  -0.00  -0.19    -0.04  -0.00   0.28
    34   1    -0.00  -0.00   0.13    -0.14   0.01  -0.14     0.09  -0.00   0.08
    35   1     0.00  -0.00  -0.00    -0.00   0.00   0.00     0.00   0.00  -0.00
    36   1     0.00  -0.00   0.00    -0.00   0.00  -0.00    -0.00  -0.00  -0.00
    37   1    -0.39   0.04  -0.00    -0.00   0.05   0.11     0.35  -0.03   0.00
                     88                     89                     90
                      A                      A                      A
 Frequencies --   1696.2535              1704.6365              3064.7372
 Red. masses --      6.0546                 6.4015                 1.0590
 Frc consts  --     10.2641                10.9596                 5.8605
 IR Inten    --      6.0563                 0.0057                77.0990
  Atom  AN      X      Y      Z        X      Y      Z        X      Y      Z
     1   6    -0.00  -0.00  -0.02     0.19  -0.02  -0.00    -0.00  -0.00   0.00
     2   6    -0.14   0.02  -0.01    -0.20   0.04   0.01    -0.00  -0.00   0.00
     3   6     0.14  -0.02  -0.01     0.20  -0.04   0.01    -0.00  -0.00  -0.00
     4   6    -0.23   0.04  -0.05    -0.20   0.04  -0.03    -0.00  -0.00  -0.00
     5   6     0.17  -0.03   0.09     0.13  -0.02   0.07     0.00  -0.00  -0.00
     6   6    -0.17   0.03   0.09    -0.13   0.02   0.07     0.00  -0.00   0.00
     7   6     0.23  -0.04  -0.05     0.20  -0.04  -0.03    -0.00  -0.00   0.00
     8   6    -0.00  -0.00   0.00     0.00  -0.00   0.00    -0.00   0.00   0.00
     9   6    -0.00   0.00  -0.00    -0.00   0.00  -0.00    -0.00   0.00   0.00
    10   1    -0.00  -0.00   0.00     0.00  -0.00  -0.00     0.03   0.01  -0.00
    11   6     0.00   0.00   0.00    -0.00   0.00   0.00    -0.00   0.00  -0.00
    12   6     0.00   0.00  -0.02    -0.19   0.02  -0.00    -0.00  -0.00  -0.00
    13   1    -0.00  -0.00  -0.03     0.26  -0.03  -0.00    -0.00  -0.00   0.00
    14   6    -0.14   0.00  -0.01     0.21  -0.00  -0.01     0.00  -0.00  -0.00
    15   6     0.14  -0.00  -0.01    -0.21   0.00  -0.01     0.00  -0.00   0.00
    16   6    -0.24   0.01  -0.05     0.20  -0.00   0.03     0.00   0.00   0.00
    17   6     0.17  -0.00   0.09    -0.13   0.00  -0.06    -0.00  -0.00   0.00
    18   6    -0.17   0.00   0.09     0.13  -0.00  -0.06    -0.00  -0.00  -0.00
    19   6     0.24  -0.01  -0.05    -0.20   0.00   0.03     0.00   0.00  -0.00
    20   6     0.00  -0.00  -0.00     0.00  -0.00   0.00    -0.00   0.00  -0.00
    21   1     0.00   0.00   0.00     0.00  -0.00  -0.00    -0.00  -0.00   0.00
    22   6    -0.00   0.00   0.00     0.00   0.00   0.00     0.00   0.00   0.00
    23   1     0.00  -0.00  -0.00    -0.00   0.00  -0.00    -0.02  -0.03  -0.00
    24   6    -0.00  -0.00  -0.00    -0.00  -0.00   0.00     0.04  -0.06  -0.00
    25   6    -0.00   0.00  -0.00    -0.00   0.00   0.00    -0.00   0.00   0.00
    26   1    -0.00  -0.00   0.00    -0.00   0.00  -0.00    -0.00  -0.00  -0.00
    27   1     0.26  -0.05  -0.06     0.24  -0.04  -0.04     0.00   0.00   0.00
    28   1     0.00   0.00  -0.24     0.01   0.00  -0.18    -0.00   0.00   0.00
    29   1    -0.00  -0.00  -0.24    -0.01  -0.00  -0.18    -0.00   0.00  -0.00
    30   1    -0.26   0.05  -0.06    -0.24   0.04  -0.04     0.00   0.00  -0.00
    31   1     0.27  -0.01  -0.06    -0.24   0.01   0.04    -0.00  -0.00  -0.00
    32   1     0.01  -0.00  -0.24    -0.01   0.00   0.17     0.00  -0.00  -0.00
    33   1    -0.01   0.00  -0.24     0.01  -0.00   0.17     0.00  -0.00   0.00
    34   1    -0.27   0.01  -0.06     0.24  -0.01   0.04    -0.00  -0.00   0.00
    35   1     0.00   0.00  -0.00    -0.00  -0.00   0.00    -0.22   0.33  -0.58
    36   1    -0.00  -0.00  -0.00     0.00   0.00   0.00    -0.22   0.33   0.58
    37   1     0.00   0.00  -0.03    -0.26   0.03  -0.00    -0.00  -0.00  -0.00
                     91                     92                     93
                      A                      A                      A
 Frequencies --   3110.0014              3189.6164              3189.9185
 Red. masses --      1.1062                 1.0901                 1.0868
 Frc consts  --      6.3040                 6.5345                 6.5156
 IR Inten    --     27.4141                16.4774                 1.7632
  Atom  AN      X      Y      Z        X      Y      Z        X      Y      Z
     1   6    -0.00  -0.00   0.00     0.00   0.00  -0.00    -0.00   0.00   0.00
     2   6    -0.00   0.00  -0.00     0.00  -0.00  -0.00     0.00  -0.00   0.00
     3   6     0.00  -0.00  -0.00     0.00  -0.00   0.00    -0.00   0.00   0.00
     4   6    -0.00  -0.00   0.00    -0.00  -0.00   0.00     0.00   0.00  -0.05
     5   6    -0.00   0.00   0.00     0.00  -0.00  -0.00    -0.03   0.01   0.02
     6   6     0.00  -0.00   0.00     0.00  -0.00   0.00     0.03  -0.01   0.02
     7   6     0.00   0.00   0.00    -0.00  -0.00  -0.00    -0.00  -0.00  -0.05
     8   6     0.00  -0.00   0.00    -0.00   0.00  -0.00     0.00   0.00  -0.00
     9   6     0.00   0.00  -0.00    -0.01  -0.00   0.00     0.00   0.00  -0.00
    10   1    -0.00  -0.00   0.00     0.09   0.03  -0.00    -0.00  -0.00  -0.00
    11   6    -0.00   0.00   0.00    -0.00   0.00   0.00    -0.00  -0.00  -0.00
    12   6     0.00   0.00   0.00     0.00   0.00   0.00     0.00  -0.00   0.00
    13   1    -0.00   0.00  -0.00     0.00   0.00  -0.00     0.00   0.00  -0.04
    14   6    -0.00   0.00   0.00    -0.00  -0.00   0.00     0.00   0.00   0.00
    15   6     0.00  -0.00   0.00    -0.00  -0.00  -0.00    -0.00  -0.00   0.00
    16   6     0.00   0.00   0.00     0.00   0.00   0.00     0.00  -0.00  -0.01
    17   6    -0.00   0.00   0.00     0.00  -0.00  -0.00    -0.00   0.00   0.00
    18   6     0.00  -0.00   0.00     0.00  -0.00   0.00     0.00  -0.00   0.00
    19   6    -0.00  -0.00   0.00     0.00   0.00  -0.00    -0.00   0.00  -0.01
    20   6    -0.00   0.00   0.00     0.01   0.00  -0.01    -0.00   0.00   0.00
    21   1    -0.00   0.00   0.00    -0.10  -0.00   0.10     0.00  -0.00  -0.00
    22   6    -0.00  -0.00  -0.00    -0.05  -0.07  -0.00     0.00   0.00  -0.00
    23   1     0.00   0.00   0.00     0.58   0.78   0.00    -0.00  -0.00   0.00
    24   6    -0.00   0.00  -0.09     0.00  -0.00  -0.00    -0.00   0.00   0.00
    25   6     0.00  -0.00   0.00     0.01   0.00   0.01     0.00  -0.00   0.00
    26   1     0.00  -0.00   0.00    -0.10  -0.00  -0.10    -0.00   0.00  -0.00
    27   1    -0.00   0.00  -0.00     0.00   0.00  -0.00    -0.00  -0.01   0.55
    28   1     0.00  -0.00  -0.00    -0.00   0.00   0.00     0.37  -0.06  -0.21
    29   1    -0.00   0.00  -0.00    -0.00   0.00  -0.00    -0.37   0.06  -0.21
    30   1     0.00  -0.00  -0.00     0.00   0.00   0.00     0.00   0.01   0.55
    31   1    -0.00  -0.00  -0.00    -0.00  -0.00  -0.00     0.00   0.00   0.07
    32   1     0.00  -0.00  -0.00    -0.00   0.00   0.00     0.05  -0.00  -0.03
    33   1    -0.00   0.00  -0.00    -0.00   0.00  -0.00    -0.05   0.00  -0.03
    34   1     0.00   0.00  -0.00    -0.00  -0.00   0.00    -0.00  -0.00   0.07
    35   1     0.23  -0.35   0.57    -0.01   0.01  -0.02     0.00  -0.00   0.00
    36   1    -0.23   0.35   0.57    -0.01   0.01   0.02    -0.00   0.00   0.00
    37   1     0.00  -0.00  -0.00     0.00   0.00   0.00    -0.00  -0.00  -0.04
                     94                     95                     96
                      A                      A                      A
 Frequencies --   3190.1461              3193.8376              3194.0653
 Red. masses --      1.0868                 1.0892                 1.0895
 Frc consts  --      6.5167                 6.5461                 6.5490
 IR Inten    --      0.8746                 0.0543                 0.1027
  Atom  AN      X      Y      Z        X      Y      Z        X      Y      Z
     1   6     0.00   0.00   0.00    -0.00  -0.00  -0.01     0.00  -0.00  -0.01
     2   6     0.00  -0.00  -0.00    -0.00   0.00  -0.00    -0.00   0.00   0.00
     3   6    -0.00   0.00  -0.00    -0.00   0.00   0.00    -0.00   0.00  -0.00
     4   6    -0.00  -0.00   0.01     0.00   0.00  -0.05     0.00   0.00  -0.01
     5   6     0.00  -0.00  -0.00    -0.02   0.00   0.01    -0.00   0.00   0.00
     6   6    -0.00   0.00  -0.00    -0.02   0.00  -0.01    -0.00   0.00  -0.00
     7   6     0.00   0.00   0.01     0.00   0.00   0.05     0.00   0.00   0.01
     8   6    -0.00   0.00  -0.00     0.00  -0.00   0.00    -0.00  -0.00   0.00
     9   6    -0.00  -0.00  -0.00    -0.00  -0.00  -0.00     0.00   0.00  -0.00
    10   1     0.00   0.00  -0.00     0.00   0.00  -0.00    -0.01  -0.00   0.00
    11   6     0.00  -0.00  -0.00     0.00  -0.00  -0.00    -0.00  -0.00  -0.00
    12   6    -0.00  -0.00   0.00    -0.00  -0.00   0.01     0.00  -0.00   0.01
    13   1    -0.00   0.00  -0.04     0.00   0.00  -0.07    -0.00   0.01  -0.16
    14   6     0.00  -0.00   0.00    -0.00  -0.00  -0.00     0.00  -0.00   0.00
    15   6    -0.00   0.00   0.00    -0.00  -0.00   0.00     0.00  -0.00  -0.00
    16   6     0.00  -0.00  -0.05     0.00  -0.00  -0.02    -0.00   0.00   0.05
    17   6    -0.03   0.00   0.02    -0.00   0.00   0.00     0.02  -0.00  -0.01
    18   6     0.03  -0.00   0.02    -0.00   0.00  -0.00     0.02  -0.00   0.01
    19   6    -0.00   0.00  -0.05     0.00  -0.00   0.02    -0.00   0.00  -0.05
    20   6     0.00   0.00  -0.00    -0.00   0.00   0.00    -0.00   0.00   0.00
    21   1    -0.00   0.00   0.00     0.00  -0.00  -0.00     0.00  -0.00  -0.00
    22   6    -0.00  -0.00  -0.00    -0.00  -0.00  -0.00     0.00   0.00  -0.00
    23   1     0.00   0.00   0.00     0.00   0.00   0.00    -0.00  -0.00  -0.00
    24   6     0.00  -0.00  -0.00     0.00   0.00  -0.00    -0.00  -0.00  -0.00
    25   6    -0.00  -0.00  -0.00    -0.00   0.00  -0.00    -0.00   0.00  -0.00
    26   1     0.00  -0.00   0.00     0.00  -0.00   0.00     0.00  -0.00   0.00
    27   1     0.00   0.00  -0.07    -0.00  -0.01   0.62     0.00  -0.00   0.16
    28   1    -0.05   0.01   0.03     0.22  -0.04  -0.13     0.06  -0.01  -0.03
    29   1     0.05  -0.01   0.03     0.22  -0.04   0.13     0.06  -0.01   0.03
    30   1    -0.00  -0.00  -0.07    -0.00  -0.01  -0.62     0.00  -0.00  -0.16
    31   1     0.00   0.01   0.55    -0.00   0.00   0.18    -0.00  -0.01  -0.61
    32   1     0.38  -0.01  -0.21     0.06  -0.00  -0.04    -0.22   0.01   0.13
    33   1    -0.38   0.01  -0.21     0.06  -0.00   0.04    -0.22   0.01  -0.13
    34   1    -0.00  -0.01   0.55    -0.00   0.00  -0.18    -0.00  -0.01   0.61
    35   1     0.00  -0.00   0.00     0.00  -0.00   0.00     0.00  -0.00   0.00
    36   1    -0.00   0.00   0.00     0.00  -0.00  -0.00     0.00  -0.00  -0.00
    37   1     0.00  -0.00  -0.04     0.00   0.00   0.07    -0.00   0.01   0.16
                     97                     98                     99
                      A                      A                      A
 Frequencies --   3195.8255              3197.5123              3202.3927
 Red. masses --      1.0913                 1.0911                 1.0932
 Frc consts  --      6.5671                 6.5727                 6.6053
 IR Inten    --     13.7452                 0.4108                19.8803
  Atom  AN      X      Y      Z        X      Y      Z        X      Y      Z
     1   6    -0.00  -0.00  -0.06    -0.00  -0.00  -0.06    -0.00   0.00   0.00
     2   6    -0.00   0.00   0.00    -0.00   0.00   0.00     0.00   0.00  -0.00
     3   6     0.00  -0.00   0.00    -0.00   0.00  -0.00     0.00   0.00   0.00
     4   6     0.00   0.00  -0.00    -0.00  -0.00   0.01    -0.00   0.00   0.00
     5   6    -0.00   0.00   0.00     0.00  -0.00  -0.00    -0.00   0.00   0.00
     6   6     0.00  -0.00   0.00     0.00  -0.00   0.00    -0.00   0.00  -0.00
     7   6    -0.00  -0.00  -0.00    -0.00  -0.00  -0.01    -0.00   0.00  -0.00
     8   6     0.00  -0.00   0.00    -0.00  -0.00   0.00     0.00  -0.00   0.00
     9   6     0.00   0.00  -0.00    -0.00  -0.00  -0.00    -0.08  -0.03   0.00
    10   1    -0.00  -0.00   0.00     0.01   0.00   0.00     0.93   0.32  -0.00
    11   6    -0.00   0.00   0.00    -0.00  -0.00  -0.00     0.00  -0.00  -0.00
    12   6     0.00   0.00  -0.06    -0.00  -0.00   0.06    -0.00   0.00  -0.00
    13   1    -0.00  -0.03   0.71     0.00   0.03  -0.68    -0.00  -0.00   0.00
    14   6    -0.00  -0.00   0.00     0.00  -0.00  -0.00     0.00   0.00  -0.00
    15   6     0.00   0.00   0.00     0.00  -0.00   0.00     0.00   0.00   0.00
    16   6     0.00  -0.00  -0.00     0.00  -0.00  -0.01    -0.00   0.00   0.00
    17   6    -0.00   0.00   0.00    -0.01   0.00   0.00     0.00  -0.00  -0.00
    18   6     0.00  -0.00   0.00    -0.01   0.00  -0.00     0.00  -0.00   0.00
    19   6    -0.00   0.00  -0.00     0.00  -0.00   0.01    -0.00   0.00  -0.00
    20   6    -0.00  -0.00   0.00     0.00   0.00  -0.00    -0.00  -0.00   0.00
    21   1     0.00  -0.00  -0.00    -0.00  -0.00   0.00     0.05  -0.00  -0.05
    22   6    -0.00  -0.00  -0.00     0.00   0.00  -0.00     0.00   0.01  -0.00
    23   1     0.00   0.00   0.00    -0.00  -0.00  -0.00    -0.04  -0.06  -0.00
    24   6    -0.00  -0.00  -0.00     0.00  -0.00  -0.00    -0.00   0.00  -0.00
    25   6     0.00   0.00   0.00     0.00   0.00   0.00    -0.00  -0.00  -0.00
    26   1    -0.00   0.00  -0.00    -0.00  -0.00  -0.00     0.05  -0.00   0.05
    27   1    -0.00  -0.00   0.02     0.00   0.00  -0.10    -0.00  -0.00  -0.00
    28   1     0.03  -0.00  -0.02    -0.05   0.01   0.03     0.00  -0.00  -0.00
    29   1    -0.03   0.00  -0.02    -0.05   0.01  -0.03     0.00  -0.00   0.00
    30   1     0.00   0.00   0.01     0.00   0.00   0.10    -0.00  -0.00   0.00
    31   1    -0.00   0.00   0.02    -0.00   0.00   0.12     0.00  -0.00  -0.01
    32   1     0.04  -0.00  -0.02     0.06  -0.00  -0.03    -0.01   0.00   0.00
    33   1    -0.04   0.00  -0.02     0.06  -0.00   0.03    -0.01   0.00  -0.00
    34   1     0.00  -0.00   0.02    -0.00   0.00  -0.12     0.00  -0.00   0.01
    35   1     0.00  -0.00   0.00    -0.00   0.00  -0.00     0.01  -0.01   0.02
    36   1    -0.00   0.00   0.00    -0.00   0.00   0.00     0.01  -0.01  -0.02
    37   1     0.00   0.03   0.70     0.00   0.03   0.68    -0.00  -0.00  -0.00
                    100                    101                    102
                      A                      A                      A
 Frequencies --   3206.3327              3206.8286              3206.9903
 Red. masses --      1.0891                 1.0945                 1.0949
 Frc consts  --      6.5969                 6.6318                 6.6344
 IR Inten    --      7.0496                15.4654                49.3824
  Atom  AN      X      Y      Z        X      Y      Z        X      Y      Z
     1   6    -0.00  -0.00  -0.00    -0.00  -0.00  -0.00    -0.00   0.00   0.00
     2   6     0.00  -0.00   0.00     0.00  -0.00   0.00    -0.00   0.00  -0.00
     3   6    -0.00   0.00   0.00    -0.00   0.00   0.00     0.00  -0.00  -0.00
     4   6    -0.00   0.00  -0.01    -0.00   0.00  -0.04     0.00  -0.00   0.01
     5   6     0.01  -0.00  -0.01     0.04  -0.01  -0.02    -0.01   0.00   0.01
     6   6    -0.01   0.00  -0.01    -0.04   0.01  -0.02     0.01  -0.00   0.01
     7   6     0.00  -0.00  -0.01     0.00  -0.00  -0.04    -0.00   0.00   0.01
     8   6    -0.00  -0.00   0.00     0.00   0.00  -0.00    -0.00  -0.00  -0.00
     9   6     0.00   0.00   0.00    -0.00  -0.00  -0.00     0.00   0.00   0.00
    10   1    -0.00  -0.00  -0.00     0.00   0.00   0.00    -0.00  -0.00  -0.00
    11   6     0.00   0.00   0.00    -0.00  -0.00  -0.00     0.00   0.00  -0.00
    12   6     0.00   0.00  -0.00     0.00   0.00  -0.00     0.00  -0.00   0.00
    13   1     0.00  -0.00   0.00     0.00  -0.00   0.01     0.00   0.00  -0.02
    14   6     0.00   0.00   0.00    -0.00   0.00  -0.00    -0.00   0.00  -0.00
    15   6    -0.00  -0.00   0.00     0.00  -0.00  -0.00     0.00  -0.00  -0.00
    16   6    -0.00  -0.00  -0.00     0.00   0.00   0.01     0.00   0.00   0.04
    17   6     0.00  -0.00  -0.00    -0.02   0.00   0.01    -0.04   0.00   0.02
    18   6    -0.00   0.00  -0.00     0.02  -0.00   0.01     0.04  -0.00   0.02
    19   6     0.00   0.00  -0.00    -0.00  -0.00   0.01    -0.00  -0.00   0.04
    20   6    -0.04   0.00   0.04     0.01  -0.00  -0.01    -0.01   0.00   0.01
    21   1     0.50  -0.01  -0.46    -0.13   0.00   0.12     0.07  -0.00  -0.06
    22   6    -0.00  -0.00  -0.00     0.00   0.00   0.00    -0.00  -0.00  -0.00
    23   1     0.00   0.00   0.00    -0.00  -0.00  -0.00     0.00   0.00   0.00
    24   6     0.00  -0.00  -0.00    -0.00   0.00   0.00     0.00  -0.00  -0.00
    25   6     0.04  -0.00   0.04    -0.01   0.00  -0.01     0.01  -0.00   0.01
    26   1    -0.50   0.01  -0.46     0.13  -0.00   0.12    -0.07   0.00  -0.06
    27   1     0.00  -0.00   0.12     0.00  -0.00   0.39    -0.00   0.00  -0.14
    28   1    -0.13   0.02   0.07    -0.43   0.07   0.24     0.15  -0.03  -0.09
    29   1     0.13  -0.02   0.07     0.43  -0.07   0.24    -0.15   0.03  -0.09
    30   1    -0.00   0.00   0.12    -0.00   0.00   0.39     0.00  -0.00  -0.14
    31   1     0.00   0.00   0.02    -0.00  -0.00  -0.15    -0.00  -0.01  -0.41
    32   1    -0.02   0.00   0.01     0.17  -0.00  -0.09     0.45  -0.01  -0.25
    33   1     0.02  -0.00   0.01    -0.17   0.00  -0.09    -0.45   0.01  -0.25
    34   1    -0.00  -0.00   0.02     0.00   0.00  -0.15     0.00   0.00  -0.41
    35   1    -0.00  -0.00   0.00     0.00   0.00  -0.00    -0.00   0.00   0.00
    36   1     0.00   0.00   0.00    -0.00  -0.00  -0.00     0.00  -0.00   0.00
    37   1    -0.00   0.00   0.00    -0.00   0.00   0.01    -0.00  -0.00  -0.02
                    103                    104                    105
                      A                      A                      A
 Frequencies --   3218.5898              3218.8167              3219.4029
 Red. masses --      1.0984                 1.0987                 1.1012
 Frc consts  --      6.7039                 6.7071                 6.7249
 IR Inten    --     46.1997                16.8874                33.4479
  Atom  AN      X      Y      Z        X      Y      Z        X      Y      Z
     1   6    -0.00  -0.00  -0.00    -0.00   0.00   0.00    -0.00   0.00  -0.00
     2   6     0.00  -0.00   0.00    -0.00   0.00  -0.00     0.00  -0.00   0.00
     3   6     0.00  -0.00  -0.00    -0.00   0.00   0.00     0.00  -0.00  -0.00
     4   6     0.00  -0.00   0.02    -0.00   0.00  -0.01     0.00  -0.00   0.01
     5   6    -0.04   0.01   0.02     0.03  -0.00  -0.02    -0.01   0.00   0.01
     6   6    -0.04   0.01  -0.02     0.03  -0.00   0.02    -0.01   0.00  -0.01
     7   6     0.00  -0.00  -0.02    -0.00   0.00   0.01     0.00  -0.00  -0.01
     8   6    -0.00  -0.00   0.00     0.00   0.00  -0.00     0.00   0.00  -0.00
     9   6    -0.00  -0.00   0.00     0.00   0.00  -0.00     0.01   0.00  -0.00
    10   1     0.01   0.00  -0.00    -0.02  -0.01   0.00    -0.07  -0.03   0.00
    11   6    -0.00  -0.00  -0.00     0.00   0.00   0.00     0.00   0.00   0.00
    12   6    -0.00  -0.00   0.00    -0.00   0.00  -0.00    -0.00   0.00   0.00
    13   1    -0.00   0.00  -0.00    -0.00  -0.00   0.02     0.00   0.00  -0.01
    14   6     0.00   0.00   0.00     0.00  -0.00   0.00    -0.00  -0.00  -0.00
    15   6     0.00   0.00  -0.00     0.00  -0.00  -0.00    -0.00  -0.00   0.00
    16   6     0.00   0.00   0.01     0.00   0.00   0.02    -0.00  -0.00  -0.01
    17   6    -0.03   0.00   0.02    -0.04   0.00   0.02     0.01  -0.00  -0.01
    18   6    -0.03   0.00  -0.02    -0.04   0.00  -0.02     0.01  -0.00   0.01
    19   6     0.00   0.00  -0.01     0.00   0.00  -0.02    -0.00  -0.00   0.01
    20   6     0.00  -0.00  -0.00    -0.02   0.00   0.02    -0.04   0.00   0.04
    21   1    -0.03   0.00   0.03     0.18  -0.00  -0.17     0.47  -0.01  -0.43
    22   6     0.00   0.00   0.00    -0.00  -0.01  -0.00    -0.01  -0.02  -0.00
    23   1    -0.01  -0.01  -0.00     0.04   0.06   0.00     0.11   0.16   0.00
    24   6    -0.00   0.00  -0.00     0.00  -0.00   0.00     0.00  -0.00   0.00
    25   6     0.00  -0.00   0.00    -0.02   0.00  -0.02    -0.04   0.00  -0.04
    26   1    -0.03   0.00  -0.03     0.18  -0.00   0.17     0.47  -0.01   0.43
    27   1    -0.00   0.00  -0.22     0.00  -0.00   0.15    -0.00   0.00  -0.08
    28   1     0.45  -0.08  -0.26    -0.29   0.05   0.17     0.14  -0.02  -0.08
    29   1     0.45  -0.08   0.26    -0.29   0.05  -0.17     0.14  -0.02   0.08
    30   1    -0.00   0.00   0.22     0.00  -0.00  -0.15    -0.00   0.00   0.08
    31   1    -0.00  -0.00  -0.16    -0.00  -0.00  -0.21     0.00   0.00   0.08
    32   1     0.33  -0.01  -0.19     0.43  -0.01  -0.25    -0.15   0.00   0.08
    33   1     0.33  -0.01   0.19     0.43  -0.01   0.25    -0.15   0.00  -0.08
    34   1    -0.00  -0.00   0.16    -0.00  -0.00   0.21     0.00   0.00  -0.08
    35   1     0.00  -0.00   0.00    -0.00   0.00  -0.00    -0.00   0.00  -0.01
    36   1     0.00  -0.00  -0.00    -0.00   0.00   0.00    -0.00   0.00   0.01
    37   1    -0.00   0.00   0.00    -0.00  -0.00  -0.02     0.00   0.00   0.01

 -------------------
 - Thermochemistry -
 -------------------
 Temperature   298.150 Kelvin.  Pressure   1.00000 Atm.
 Atom     1 has atomic number  6 and mass  12.00000
 Atom     2 has atomic number  6 and mass  12.00000
 Atom     3 has atomic number  6 and mass  12.00000
 Atom     4 has atomic number  6 and mass  12.00000
 Atom     5 has atomic number  6 and mass  12.00000
 Atom     6 has atomic number  6 and mass  12.00000
 Atom     7 has atomic number  6 and mass  12.00000
 Atom     8 has atomic number  6 and mass  12.00000
 Atom     9 has atomic number  6 and mass  12.00000
 Atom    10 has atomic number  1 and mass   1.00783
 Atom    11 has atomic number  6 and mass  12.00000
 Atom    12 has atomic number  6 and mass  12.00000
 Atom    13 has atomic number  1 and mass   1.00783
 Atom    14 has atomic number  6 and mass  12.00000
 Atom    15 has atomic number  6 and mass  12.00000
 Atom    16 has atomic number  6 and mass  12.00000
 Atom    17 has atomic number  6 and mass  12.00000
 Atom    18 has atomic number  6 and mass  12.00000
 Atom    19 has atomic number  6 and mass  12.00000
 Atom    20 has atomic number  6 and mass  12.00000
 Atom    21 has atomic number  1 and mass   1.00783
 Atom    22 has atomic number  6 and mass  12.00000
 Atom    23 has atomic number  1 and mass   1.00783
 Atom    24 has atomic number  6 and mass  12.00000
 Atom    25 has atomic number  6 and mass  12.00000
 Atom    26 has atomic number  1 and mass   1.00783
 Atom    27 has atomic number  1 and mass   1.00783
 Atom    28 has atomic number  1 and mass   1.00783
 Atom    29 has atomic number  1 and mass   1.00783
 Atom    30 has atomic number  1 and mass   1.00783
 Atom    31 has atomic number  1 and mass   1.00783
 Atom    32 has atomic number  1 and mass   1.00783
 Atom    33 has atomic number  1 and mass   1.00783
 Atom    34 has atomic number  1 and mass   1.00783
 Atom    35 has atomic number  1 and mass   1.00783
 Atom    36 has atomic number  1 and mass   1.00783
 Atom    37 has atomic number  1 and mass   1.00783
 Molecular mass:   268.12520 amu.
 Principal axes and moments of inertia in atomic units:
                           1         2         3
     Eigenvalues --  4071.357275193.625967394.35481
           X            0.99995  -0.00963   0.00000
           Y            0.00963   0.99995   0.00003
           Z           -0.00000  -0.00003   1.00000
 This molecule is an asymmetric top.
 Rotational symmetry number  1.
 Warning -- assumption of classical behavior for rotation
           may cause significant error
 Rotational temperatures (Kelvin)      0.02127     0.01668     0.01171
 Rotational constants (GHZ):           0.44328     0.34749     0.24407
    1 imaginary frequencies ignored.
 Zero-point vibrational energy     791069.2 (Joules/Mol)
                                  189.07009 (Kcal/Mol)
 Warning -- explicit consideration of  20 degrees of freedom as
           vibrations may cause significant error
 Vibrational temperatures:     41.54    54.69    99.73   107.77   184.34
          (Kelvin)            185.98   232.24   350.17   386.88   423.11
                              504.87   561.92   568.39   573.12   654.73
                              699.02   716.21   753.90   781.19   858.76
                              895.65   913.38   924.12   969.13   978.30
                             1089.09  1097.65  1116.25  1120.29  1128.29
                             1131.84  1141.86  1156.12  1211.78  1218.44
                             1258.45  1262.46  1283.09  1310.09  1321.65
                             1334.12  1346.31  1346.68  1351.80  1411.43
                             1414.63  1437.77  1443.83  1462.19  1468.50
                             1472.49  1482.30  1498.21  1500.07  1504.49
                             1546.77  1576.22  1624.33  1638.33  1669.06
                             1691.75  1710.27  1715.80  1723.48  1758.16
                             1772.98  1774.53  1811.73  1837.28  1868.50
                             1876.26  1885.05  1922.14  1980.71  1992.12
                             2046.41  2054.80  2072.19  2076.25  2133.87
                             2148.92  2159.65  2205.43  2315.32  2339.66
                             2340.31  2440.53  2452.59  4409.47  4474.60
                             4589.15  4589.58  4589.91  4595.22  4595.55
                             4598.08  4600.51  4607.53  4613.20  4613.91
                             4614.14  4630.83  4631.16  4632.00
 
 Zero-point correction=                           0.301302 (Hartree/Particle)
 Thermal correction to Energy=                    0.316112
 Thermal correction to Enthalpy=                  0.317056
 Thermal correction to Gibbs Free Energy=         0.258247
 Sum of electronic and zero-point Energies=           -809.367425
 Sum of electronic and thermal Energies=              -809.352615
 Sum of electronic and thermal Enthalpies=            -809.351671
 Sum of electronic and thermal Free Energies=         -809.410480
 
                     E (Thermal)             CV                S
                      KCal/Mol        Cal/Mol-Kelvin    Cal/Mol-Kelvin
 Total                  198.363             62.417            123.774
 Electronic               0.000              0.000              0.000
 Translational            0.889              2.981             42.658
 Rotational               0.889              2.981             33.413
 Vibrational            196.586             56.456             47.703
 Vibration     1          0.593              1.984              5.905
 Vibration     2          0.594              1.982              5.360
 Vibration     3          0.598              1.969              4.173
 Vibration     4          0.599              1.966              4.020
 Vibration     5          0.611              1.925              2.974
 Vibration     6          0.612              1.924              2.957
 Vibration     7          0.622              1.890              2.533
 Vibration     8          0.659              1.774              1.778
 Vibration     9          0.673              1.730              1.603
 Vibration    10          0.689              1.685              1.450
 Vibration    11          0.728              1.573              1.162
 Vibration    12          0.758              1.490              0.998
 Vibration    13          0.762              1.481              0.981
 Vibration    14          0.765              1.474              0.969
 Vibration    15          0.813              1.350              0.781
 Vibration    16          0.842              1.281              0.694
 Vibration    17          0.853              1.255              0.664
 Vibration    18          0.879              1.197              0.601
 Vibration    19          0.898              1.155              0.559
 Vibration    20          0.955              1.038              0.455
                       Q            Log10(Q)             Ln(Q)
 Total Bot       0.163984-118       -118.785197       -273.513025
 Total V=0       0.637008D+20         19.804145         45.600728
 Vib (Bot)       0.212296-133       -133.673058       -307.793592
 Vib (Bot)    1  0.717165D+01          0.855619          1.970136
 Vib (Bot)    2  0.544423D+01          0.735936          1.694556
 Vib (Bot)    3  0.297562D+01          0.473577          1.090452
 Vib (Bot)    4  0.275148D+01          0.439567          1.012139
 Vib (Bot)    5  0.159190D+01          0.201915          0.464927
 Vib (Bot)    6  0.157744D+01          0.197954          0.455806
 Vib (Bot)    7  0.125190D+01          0.097568          0.224659
 Vib (Bot)    8  0.804417D+00         -0.094519         -0.217638
 Vib (Bot)    9  0.719136D+00         -0.143189         -0.329704
 Vib (Bot)   10  0.648830D+00         -0.187869         -0.432584
 Vib (Bot)   11  0.525478D+00         -0.279446         -0.643448
 Vib (Bot)   12  0.459500D+00         -0.337715         -0.777617
 Vib (Bot)   13  0.452796D+00         -0.344098         -0.792314
 Vib (Bot)   14  0.447993D+00         -0.348729         -0.802978
 Vib (Bot)   15  0.375296D+00         -0.425626         -0.980041
 Vib (Bot)   16  0.342507D+00         -0.465330         -1.071463
 Vib (Bot)   17  0.330809D+00         -0.480422         -1.106214
 Vib (Bot)   18  0.306924D+00         -0.512969         -1.181155
 Vib (Bot)   19  0.290987D+00         -0.536127         -1.234478
 Vib (Bot)   20  0.250975D+00         -0.600369         -1.382400
 Vib (V=0)       0.824676D+05          4.916284         11.320161
 Vib (V=0)    1  0.768906D+01          0.885873          2.039799
 Vib (V=0)    2  0.596714D+01          0.775766          1.786268
 Vib (V=0)    3  0.351733D+01          0.546214          1.257703
 Vib (V=0)    4  0.329654D+01          0.518059          1.192874
 Vib (V=0)    5  0.216857D+01          0.336174          0.774070
 Vib (V=0)    6  0.215479D+01          0.333405          0.767694
 Vib (V=0)    7  0.184805D+01          0.266714          0.614132
 Vib (V=0)    8  0.144715D+01          0.160512          0.369593
 Vib (V=0)    9  0.137588D+01          0.138579          0.319090
 Vib (V=0)   10  0.131913D+01          0.120289          0.276976
 Vib (V=0)   11  0.122535D+01          0.088259          0.203223
 Vib (V=0)   12  0.117907D+01          0.071541          0.164728
 Vib (V=0)   13  0.117455D+01          0.069873          0.160889
 Vib (V=0)   14  0.117134D+01          0.068683          0.158148
 Vib (V=0)   15  0.112518D+01          0.051221          0.117941
 Vib (V=0)   16  0.110606D+01          0.043779          0.100806
 Vib (V=0)   17  0.109953D+01          0.041207          0.094882
 Vib (V=0)   18  0.108669D+01          0.036105          0.083134
 Vib (V=0)   19  0.107851D+01          0.032824          0.075580
 Vib (V=0)   20  0.105945D+01          0.025082          0.057754
 Electronic      0.100000D+01          0.000000          0.000000
 Translational   0.172568D+09          8.236960         18.966302
 Rotational      0.447611D+07          6.650901         15.314265
 ***** Axes restored to original set *****
 -------------------------------------------------------------------
 Center     Atomic                   Forces (Hartrees/Bohr)
 Number     Number              X              Y              Z
 -------------------------------------------------------------------
      1        6          -0.000000411    0.000000442   -0.000001939
      2        6           0.000000875   -0.000001389    0.000000456
      3        6           0.000003010    0.000000645    0.000001460
      4        6           0.000000785   -0.000000840    0.000000786
      5        6           0.000001027   -0.000002722   -0.000000042
      6        6           0.000000770   -0.000001810    0.000000283
      7        6           0.000001516   -0.000000768   -0.000000266
      8        6           0.000002176   -0.000007314   -0.000005537
      9        6          -0.000003548    0.000006470    0.000007037
     10        1          -0.000000204    0.000000069   -0.000001286
     11        6          -0.000000671    0.000004410   -0.000002396
     12        6           0.000001203   -0.000003275   -0.000002583
     13        1           0.000000868    0.000000636    0.000000396
     14        6          -0.000000830    0.000003548    0.000000062
     15        6           0.000001601    0.000000096    0.000000604
     16        6           0.000000908    0.000002131   -0.000000288
     17        6           0.000000033    0.000002375   -0.000000143
     18        6           0.000001307    0.000001672   -0.000000723
     19        6          -0.000000141    0.000002188    0.000000503
     20        6          -0.000001626   -0.000002619    0.000000015
     21        1          -0.000001607   -0.000001574    0.000000255
     22        6           0.000000542   -0.000004345    0.000001708
     23        1          -0.000002273   -0.000001125   -0.000000152
     24        6          -0.000004842    0.000002437   -0.000000078
     25        6          -0.000002400    0.000000190    0.000001456
     26        1          -0.000001144   -0.000000849   -0.000000198
     27        1           0.000001027   -0.000001437   -0.000000192
     28        1           0.000001050   -0.000002579   -0.000000019
     29        1           0.000001162   -0.000002608   -0.000000117
     30        1           0.000001019   -0.000001406    0.000000182
     31        1           0.000000623    0.000001686    0.000000178
     32        1           0.000000881    0.000002932    0.000000095
     33        1           0.000000734    0.000002845    0.000000225
     34        1           0.000000877    0.000001483   -0.000000063
     35        1          -0.000002882    0.000000382   -0.000000164
     36        1          -0.000002205    0.000000476   -0.000000006
     37        1           0.000000791   -0.000000454    0.000000493
 -------------------------------------------------------------------
 Cartesian Forces:  Max     0.000007314 RMS     0.000002030
 FormGI is forming the generalized inverse of G from B-inverse, IUseBI=4.

 GradGradGradGradGradGradGradGradGradGradGradGradGradGradGradGradGradGrad
 Berny optimization.
 Internal  Forces:  Max     0.000003586 RMS     0.000000740
 Search for a saddle point.
 Step number   1 out of a maximum of    2
 All quantities printed in internal units (Hartrees-Bohrs-Radians)
 Swapping is turned off.
 Second derivative matrix not updated -- analytic derivatives used.
 ITU=  0
     Eigenvalues ---   -0.01320   0.00049   0.00317   0.00701   0.00810
     Eigenvalues ---    0.00923   0.01004   0.01218   0.01250   0.01328
     Eigenvalues ---    0.01417   0.01429   0.01488   0.01678   0.01739
     Eigenvalues ---    0.01749   0.01853   0.01882   0.01888   0.01977
     Eigenvalues ---    0.02112   0.02133   0.02223   0.02300   0.02438
     Eigenvalues ---    0.02466   0.02503   0.02787   0.02836   0.02852
     Eigenvalues ---    0.02890   0.03287   0.03464   0.04076   0.04168
     Eigenvalues ---    0.04476   0.04776   0.05172   0.05223   0.05311
     Eigenvalues ---    0.05638   0.05652   0.05964   0.06370   0.06522
     Eigenvalues ---    0.10185   0.10894   0.10944   0.10971   0.11427
     Eigenvalues ---    0.11468   0.12305   0.12344   0.12350   0.12403
     Eigenvalues ---    0.13044   0.13170   0.14866   0.14954   0.16187
     Eigenvalues ---    0.17424   0.17425   0.18773   0.18979   0.19142
     Eigenvalues ---    0.19331   0.19662   0.20034   0.20076   0.21712
     Eigenvalues ---    0.23554   0.25117   0.25893   0.26923   0.28361
     Eigenvalues ---    0.29197   0.33494   0.34238   0.34647   0.35472
     Eigenvalues ---    0.35624   0.35946   0.35990   0.36042   0.36061
     Eigenvalues ---    0.36122   0.36176   0.36178   0.36194   0.36282
     Eigenvalues ---    0.36294   0.36393   0.36397   0.36400   0.36712
     Eigenvalues ---    0.36978   0.40346   0.40712   0.42194   0.42254
     Eigenvalues ---    0.44954   0.50808   0.50851   0.52484   0.52680
 Eigenvectors required to have negative eigenvalues:
                          R2        R22       D16       D3        D36
   1                   -0.63079  -0.62863  -0.14696   0.14684  -0.14656
                         D100       D17      D101       D4        D39
   1                    0.14655  -0.12029   0.12006   0.11888  -0.11868
 Angle between quadratic step and forces=  69.64 degrees.
 Linear search not attempted -- option 19 set.
 Iteration  1 RMS(Cart)=  0.00046496 RMS(Int)=  0.00000008
 Iteration  2 RMS(Cart)=  0.00000012 RMS(Int)=  0.00000004
 Variable       Old X    -DE/DX   Delta X   Delta X   Delta X     New X
                                 (Linear)    (Quad)   (Total)
    R1        2.65593   0.00000   0.00000  -0.00002  -0.00002   2.65591
    R2        4.80730  -0.00000   0.00000   0.00096   0.00096   4.80827
    R3        2.65624   0.00000   0.00000  -0.00001  -0.00001   2.65623
    R4        2.04879  -0.00000   0.00000  -0.00000  -0.00000   2.04879
    R5        2.68051   0.00000   0.00000   0.00000   0.00000   2.68051
    R6        2.68068  -0.00000   0.00000   0.00001   0.00001   2.68068
    R7        2.68069   0.00000   0.00000  -0.00000  -0.00000   2.68069
    R8        2.65589  -0.00000   0.00000   0.00001   0.00001   2.65590
    R9        2.57551   0.00000   0.00000   0.00000   0.00000   2.57551
   R10        2.04839  -0.00000   0.00000  -0.00000  -0.00000   2.04839
   R11        2.67565   0.00000   0.00000   0.00000   0.00000   2.67565
   R12        2.04676   0.00000   0.00000   0.00000   0.00000   2.04676
   R13        2.57552   0.00000   0.00000  -0.00000  -0.00000   2.57552
   R14        2.04676   0.00000   0.00000  -0.00000  -0.00000   2.04676
   R15        2.04839  -0.00000   0.00000  -0.00000  -0.00000   2.04839
   R16        2.84490   0.00000   0.00000   0.00016   0.00016   2.84506
   R17        2.60233   0.00000   0.00000   0.00000   0.00000   2.60233
   R18        2.90241   0.00000   0.00000   0.00006   0.00006   2.90246
   R19        2.04478   0.00000   0.00000   0.00000   0.00000   2.04478
   R20        2.84527  -0.00000   0.00000  -0.00014  -0.00014   2.84513
   R21        2.86867  -0.00000   0.00000   0.00000   0.00000   2.86868
   R22        4.81016  -0.00000   0.00000  -0.00105  -0.00105   4.80911
   R23        2.90256  -0.00000   0.00000  -0.00006  -0.00006   2.90249
   R24        2.04879   0.00000   0.00000   0.00000   0.00000   2.04880
   R25        2.65621  -0.00000   0.00000   0.00001   0.00001   2.65622
   R26        2.67955   0.00000   0.00000  -0.00000  -0.00000   2.67955
   R27        2.68168  -0.00000   0.00000  -0.00001  -0.00001   2.68167
   R28        2.68167  -0.00000   0.00000   0.00000   0.00000   2.68167
   R29        2.57542  -0.00000   0.00000  -0.00000  -0.00000   2.57542
   R30        2.04828  -0.00000   0.00000  -0.00000  -0.00000   2.04828
   R31        2.67596   0.00000   0.00000  -0.00000  -0.00000   2.67596
   R32        2.04667   0.00000   0.00000   0.00000   0.00000   2.04667
   R33        2.57542   0.00000   0.00000   0.00000   0.00000   2.57542
   R34        2.04667   0.00000   0.00000   0.00000   0.00000   2.04667
   R35        2.04828  -0.00000   0.00000  -0.00000  -0.00000   2.04828
   R36        2.04244   0.00000   0.00000  -0.00000  -0.00000   2.04244
   R37        2.87515  -0.00000   0.00000  -0.00002  -0.00002   2.87513
   R38        2.82648  -0.00000   0.00000   0.00000   0.00000   2.82649
   R39        2.04778  -0.00000   0.00000  -0.00000  -0.00000   2.04778
   R40        2.87782  -0.00000   0.00000  -0.00001  -0.00001   2.87782
   R41        2.87512  -0.00000   0.00000   0.00000   0.00000   2.87513
   R42        2.06465  -0.00000   0.00000   0.00000   0.00000   2.06465
   R43        2.06465   0.00000   0.00000  -0.00000  -0.00000   2.06465
   R44        2.04243   0.00000   0.00000   0.00000   0.00000   2.04244
    A1        1.53469  -0.00000   0.00000  -0.00013  -0.00013   1.53455
    A2        2.11585  -0.00000   0.00000   0.00001   0.00001   2.11586
    A3        2.07486   0.00000   0.00000   0.00000   0.00000   2.07487
    A4        1.55021   0.00000   0.00000  -0.00009  -0.00009   1.55012
    A5        1.80894   0.00000   0.00000   0.00013   0.00013   1.80907
    A6        2.07425   0.00000   0.00000   0.00000   0.00000   2.07426
    A7        2.07029  -0.00000   0.00000   0.00001   0.00001   2.07030
    A8        2.13360   0.00000   0.00000  -0.00000  -0.00000   2.13360
    A9        2.07753  -0.00000   0.00000  -0.00000  -0.00000   2.07752
   A10        2.07752   0.00000   0.00000   0.00000   0.00000   2.07752
   A11        2.07031   0.00000   0.00000  -0.00000  -0.00000   2.07030
   A12        2.13360  -0.00000   0.00000  -0.00000  -0.00000   2.13360
   A13        2.10416  -0.00000   0.00000  -0.00000  -0.00000   2.10416
   A14        2.07314   0.00000   0.00000   0.00000   0.00000   2.07315
   A15        2.10588  -0.00000   0.00000  -0.00000  -0.00000   2.10588
   A16        2.10143  -0.00000   0.00000   0.00000   0.00000   2.10143
   A17        2.09692   0.00000   0.00000  -0.00000  -0.00000   2.09692
   A18        2.08483  -0.00000   0.00000  -0.00000  -0.00000   2.08483
   A19        2.10144   0.00000   0.00000  -0.00000  -0.00000   2.10143
   A20        2.08483  -0.00000   0.00000   0.00000   0.00000   2.08483
   A21        2.09692  -0.00000   0.00000   0.00000   0.00000   2.09692
   A22        2.10416   0.00000   0.00000   0.00000   0.00000   2.10416
   A23        2.07315  -0.00000   0.00000  -0.00000  -0.00000   2.07315
   A24        2.10588  -0.00000   0.00000  -0.00000  -0.00000   2.10588
   A25        2.14690   0.00000   0.00000   0.00024   0.00024   2.14714
   A26        1.84751   0.00000   0.00000  -0.00039  -0.00039   1.84712
   A27        2.20976  -0.00000   0.00000  -0.00023  -0.00023   2.20953
   A28        1.92066  -0.00000   0.00000  -0.00010  -0.00010   1.92056
   A29        1.60958  -0.00000   0.00000  -0.00012  -0.00012   1.60945
   A30        2.11560  -0.00000   0.00000  -0.00007  -0.00007   2.11553
   A31        1.88340   0.00000   0.00000   0.00002   0.00002   1.88342
   A32        2.11545  -0.00000   0.00000   0.00005   0.00005   2.11551
   A33        2.16640   0.00000   0.00000   0.00001   0.00001   2.16641
   A34        1.88346   0.00000   0.00000  -0.00002  -0.00002   1.88344
   A35        1.84644  -0.00000   0.00000   0.00040   0.00040   1.84683
   A36        1.60926   0.00000   0.00000   0.00012   0.00012   1.60939
   A37        2.14668   0.00000   0.00000   0.00035   0.00035   2.14702
   A38        1.92042  -0.00000   0.00000   0.00009   0.00009   1.92051
   A39        2.21003  -0.00000   0.00000  -0.00038  -0.00038   2.20965
   A40        1.53449  -0.00000   0.00000  -0.00003  -0.00003   1.53446
   A41        2.07487  -0.00000   0.00000  -0.00000  -0.00000   2.07487
   A42        2.11588   0.00000   0.00000  -0.00000  -0.00000   2.11587
   A43        1.80931  -0.00000   0.00000  -0.00012  -0.00012   1.80919
   A44        1.54983   0.00000   0.00000   0.00020   0.00020   1.55003
   A45        2.07426   0.00000   0.00000  -0.00000  -0.00000   2.07426
   A46        2.07045   0.00000   0.00000  -0.00000  -0.00000   2.07045
   A47        2.13387  -0.00000   0.00000   0.00000   0.00000   2.13387
   A48        2.07733  -0.00000   0.00000   0.00000   0.00000   2.07734
   A49        2.07044  -0.00000   0.00000   0.00000   0.00000   2.07044
   A50        2.13387   0.00000   0.00000   0.00000   0.00000   2.13387
   A51        2.07734   0.00000   0.00000  -0.00000  -0.00000   2.07734
   A52        2.10453  -0.00000   0.00000  -0.00000  -0.00000   2.10453
   A53        2.07289  -0.00000   0.00000  -0.00000  -0.00000   2.07289
   A54        2.10575   0.00000   0.00000   0.00000   0.00000   2.10576
   A55        2.10119   0.00000   0.00000   0.00000   0.00000   2.10119
   A56        2.09660   0.00000   0.00000   0.00000   0.00000   2.09660
   A57        2.08539  -0.00000   0.00000  -0.00000  -0.00000   2.08539
   A58        2.10118   0.00000   0.00000   0.00000   0.00000   2.10118
   A59        2.08539   0.00000   0.00000   0.00000   0.00000   2.08539
   A60        2.09660  -0.00000   0.00000  -0.00000  -0.00000   2.09660
   A61        2.10453  -0.00000   0.00000  -0.00000  -0.00000   2.10453
   A62        2.07289   0.00000   0.00000   0.00000   0.00000   2.07289
   A63        2.10576  -0.00000   0.00000  -0.00000  -0.00000   2.10576
   A64        2.26066   0.00000   0.00000   0.00004   0.00004   2.26070
   A65        1.74269  -0.00000   0.00000  -0.00006  -0.00006   1.74263
   A66        1.53227  -0.00000   0.00000  -0.00007  -0.00007   1.53219
   A67        2.16961  -0.00000   0.00000   0.00003   0.00003   2.16964
   A68        2.31751  -0.00000   0.00000   0.00002   0.00002   2.31754
   A69        2.06773  -0.00000   0.00000  -0.00000  -0.00000   2.06773
   A70        1.97136   0.00000   0.00000   0.00001   0.00001   1.97137
   A71        2.09805  -0.00000   0.00000  -0.00001  -0.00001   2.09804
   A72        2.06773  -0.00000   0.00000  -0.00001  -0.00001   2.06772
   A73        1.97135   0.00000   0.00000   0.00001   0.00001   1.97136
   A74        1.72971  -0.00000   0.00000  -0.00001  -0.00001   1.72971
   A75        1.96098   0.00000   0.00000  -0.00000  -0.00000   1.96098
   A76        1.96098   0.00000   0.00000  -0.00000  -0.00000   1.96098
   A77        1.95761   0.00000   0.00000  -0.00000  -0.00000   1.95761
   A78        1.95759   0.00000   0.00000   0.00001   0.00001   1.95760
   A79        1.89457  -0.00000   0.00000   0.00000   0.00000   1.89457
   A80        1.53208   0.00000   0.00000   0.00007   0.00007   1.53215
   A81        1.74255   0.00000   0.00000   0.00005   0.00005   1.74260
   A82        2.26075  -0.00000   0.00000  -0.00004  -0.00004   2.26072
   A83        2.31757  -0.00000   0.00000  -0.00002  -0.00002   2.31755
   A84        2.16969   0.00000   0.00000  -0.00003  -0.00003   2.16966
    D1       -1.27565  -0.00000   0.00000   0.00010   0.00010  -1.27556
    D2        1.80155  -0.00000   0.00000   0.00009   0.00009   1.80164
[truncated: 119,927 more chars]
