# Supplementary material for: Hyperpyramidalized alkenes with bond orders near 1.5 as synthetic building blocks
Source: Nat Chem. 2026 Jan 21;18(5):913–22. doi: 10.1038/s41557-025-02055-9 (PMC12859755; doi:10.1038/s41557-025-02055-9)
Supplement: Supplementary file 2 — Output files for reported computations. [file 41557_2025_2055_MOESM2_ESM.zip › Computation data/Cubene-An-Adduct 22/cubene-anthracene-adduct.out]

 Entering Gaussian System, Link 0=/u/local/apps/gaussian/16_sse4/g16
 Initial command:
 /u/local/apps/gaussian/16_sse4/l1.exe "/work/9155356.1.pod_smp.q/Gau-26554.inp" -scrdir="/work/9155356.1.pod_smp.q/"
 Entering Link 1 = /u/local/apps/gaussian/16_sse4/l1.exe PID=     26555.
  
 Copyright (c) 1988,1990,1992,1993,1995,1998,2003,2009,2016,
            Gaussian, Inc.  All Rights Reserved.
  
 This is part of the Gaussian(R) 16 program.  It is based on
 the Gaussian(R) 09 system (copyright 2009, Gaussian, Inc.),
 the Gaussian(R) 03 system (copyright 2003, Gaussian, Inc.),
 the Gaussian(R) 98 system (copyright 1998, Gaussian, Inc.),
 the Gaussian(R) 94 system (copyright 1995, Gaussian, Inc.),
 the Gaussian 92(TM) system (copyright 1992, Gaussian, Inc.),
 the Gaussian 90(TM) system (copyright 1990, Gaussian, Inc.),
 the Gaussian 88(TM) system (copyright 1988, Gaussian, Inc.),
 the Gaussian 86(TM) system (copyright 1986, Carnegie Mellon
 University), and the Gaussian 82(TM) system (copyright 1983,
 Carnegie Mellon University). Gaussian is a federally registered
 trademark of Gaussian, Inc.
  
 This software contains proprietary and confidential information,
 including trade secrets, belonging to Gaussian, Inc.
  
 This software is provided under written license and may be
 used, copied, transmitted, or stored only in accord with that
 written license.
  
 The following legend is applicable only to US Government
 contracts under FAR:
  
                    RESTRICTED RIGHTS LEGEND
  
 Use, reproduction and disclosure by the US Government is
 subject to restrictions as set forth in subparagraphs (a)
 and (c) of the Commercial Computer Software - Restricted
 Rights clause in FAR 52.227-19.
  
 Gaussian, Inc.
 340 Quinnipiac St., Bldg. 40, Wallingford CT 06492
  
  
 ---------------------------------------------------------------
 Warning -- This program may not be used in any manner that
 competes with the business of Gaussian, Inc. or will provide
 assistance to any competitor of Gaussian, Inc.  The licensee
 of this program is prohibited from giving any competitor of
 Gaussian, Inc. access to this program.  By using this program,
 the user acknowledges that Gaussian, Inc. is engaged in the
 business of creating and licensing software in the field of
 computational chemistry and represents and warrants to the
 licensee that it is not a competitor of Gaussian, Inc. and that
 it will not use this program in any manner prohibited above.
 ---------------------------------------------------------------
  

 Cite this work as:
 Gaussian 16, Revision A.03,
 M. J. Frisch, G. W. Trucks, H. B. Schlegel, G. E. Scuseria, 
 M. A. Robb, J. R. Cheeseman, G. Scalmani, V. Barone, 
 G. A. Petersson, H. Nakatsuji, X. Li, M. Caricato, A. V. Marenich, 
 J. Bloino, B. G. Janesko, R. Gomperts, B. Mennucci, H. P. Hratchian, 
 J. V. Ortiz, A. F. Izmaylov, J. L. Sonnenberg, D. Williams-Young, 
 F. Ding, F. Lipparini, F. Egidi, J. Goings, B. Peng, A. Petrone, 
 T. Henderson, D. Ranasinghe, V. G. Zakrzewski, J. Gao, N. Rega, 
 G. Zheng, W. Liang, M. Hada, M. Ehara, K. Toyota, R. Fukuda, 
 J. Hasegawa, M. Ishida, T. Nakajima, Y. Honda, O. Kitao, H. Nakai, 
 T. Vreven, K. Throssell, J. A. Montgomery, Jr., J. E. Peralta, 
 F. Ogliaro, M. J. Bearpark, J. J. Heyd, E. N. Brothers, K. N. Kudin, 
 V. N. Staroverov, T. A. Keith, R. Kobayashi, J. Normand, 
 K. Raghavachari, A. P. Rendell, J. C. Burant, S. S. Iyengar, 
 J. Tomasi, M. Cossi, J. M. Millam, M. Klene, C. Adamo, R. Cammi, 
 J. W. Ochterski, R. L. Martin, K. Morokuma, O. Farkas, 
 J. B. Foresman, and D. J. Fox, Gaussian, Inc., Wallingford CT, 2016.
 
 ******************************************
 Gaussian 16:  ES64L-G16RevA.03 25-Dec-2016
                23-May-2025 
 ******************************************
 %nproc=16
 Will use up to   16 processors via shared memory.
 %mem=32GB
 %chk=cubene-anthracene-adduct.chk
 -------------------------------------------------------------------
 # opt freq wb97xd scrf=(smd,solvent=thf) geom=connectivity def2tzvp
 -------------------------------------------------------------------
 1/18=20,19=15,26=3,38=1,57=2/1,3;
 2/9=110,12=2,17=6,18=5,40=1/2;
 3/5=44,7=101,11=2,25=1,30=1,70=32201,71=1,72=20,74=-58/1,2,3;
 4//1;
 5/5=2,38=5,53=20/2;
 6/7=2,8=2,9=2,10=2,28=1/1;
 7//1,2,3,16;
 1/18=20,19=15,26=3/3(2);
 2/9=110/2;
 99//99;
 2/9=110/2;
 3/5=44,7=101,11=2,25=1,30=1,70=32205,71=1,72=20,74=-58/1,2,3;
 4/5=5,16=3,69=1/1;
 5/5=2,38=5,53=20/2;
 7//1,2,3,16;
 1/18=20,19=15,26=3/3(-5);
 2/9=110/2;
 6/7=2,8=2,9=2,10=2,19=2,28=1/1;
 99/9=1/99;
 -----
 *****
 -----
 Symbolic Z-matrix:
 Charge =  0 Multiplicity = 1
 C                    -1.32108   0.        0.29842 
 H                    -2.40957   0.        0.36347 
 C                    -0.77589   0.       -1.12005 
 C                    -0.78248  -1.11561  -2.20989 
 C                    -0.78066   0.       -3.30492 
 H                    -1.41055   0.       -4.19019 
 C                    -0.78248   1.11561  -2.20989 
 H                    -1.41706   1.99824  -2.20847 
 C                     0.78248   1.11561  -2.20989 
 C                     0.78066   0.       -3.30492 
 H                     1.41055   0.       -4.19019 
 C                     0.78248  -1.11561  -2.20989 
 H                     1.41706  -1.99824  -2.20847 
 C                     0.77589   0.       -1.12005 
 C                    -0.70071   1.21966   0.94698 
 C                     0.70071   1.21966   0.94698 
 C                     1.32108   0.        0.29842 
 H                     2.40957   0.        0.36347 
 C                     0.70071  -1.21966   0.94698 
 C                    -0.70071  -1.21966   0.94698 
 C                    -1.39344  -2.2863    1.48253 
 C                    -0.69384  -3.3541    2.029 
 C                     0.69384  -3.3541    2.029 
 C                     1.39344  -2.2863    1.48253 
 C                     1.39344   2.2863    1.48253 
 C                     0.69384   3.3541    2.029 
 C                    -0.69384   3.3541    2.029 
 C                    -1.39344   2.2863    1.48253 
 H                    -1.41706  -1.99824  -2.20847 
 H                     1.41706   1.99824  -2.20847 
 H                    -2.47687  -2.28671   1.47906 
 H                    -1.23348  -4.18899   2.45743 
 H                     1.23348  -4.18899   2.45743 
 H                     2.47687  -2.28671   1.47906 
 H                     2.47687   2.28671   1.47906 
 H                     1.23348   4.18899   2.45743 
 H                    -1.23348   4.18899   2.45743 
 H                    -2.47687   2.28671   1.47906 
 

 GradGradGradGradGradGradGradGradGradGradGradGradGradGradGradGradGradGrad
 Berny optimization.
 Initialization pass.
                           ----------------------------
                           !    Initial Parameters    !
                           ! (Angstroms and Degrees)  !
 --------------------------                            --------------------------
 ! Name  Definition              Value          Derivative Info.                !
 --------------------------------------------------------------------------------
 ! R1    R(1,2)                  1.0904         estimate D2E/DX2                !
 ! R2    R(1,3)                  1.5196         estimate D2E/DX2                !
 ! R3    R(1,15)                 1.5143         estimate D2E/DX2                !
 ! R4    R(1,20)                 1.5143         estimate D2E/DX2                !
 ! R5    R(3,4)                  1.5596         estimate D2E/DX2                !
 ! R6    R(3,7)                  1.5596         estimate D2E/DX2                !
 ! R7    R(3,14)                 1.5518         estimate D2E/DX2                !
 ! R8    R(4,5)                  1.5632         estimate D2E/DX2                !
 ! R9    R(4,12)                 1.565          estimate D2E/DX2                !
 ! R10   R(4,29)                 1.0871         estimate D2E/DX2                !
 ! R11   R(5,6)                  1.0865         estimate D2E/DX2                !
 ! R12   R(5,7)                  1.5632         estimate D2E/DX2                !
 ! R13   R(5,10)                 1.5613         estimate D2E/DX2                !
 ! R14   R(7,8)                  1.0871         estimate D2E/DX2                !
 ! R15   R(7,9)                  1.565          estimate D2E/DX2                !
 ! R16   R(9,10)                 1.5632         estimate D2E/DX2                !
 ! R17   R(9,14)                 1.5596         estimate D2E/DX2                !
 ! R18   R(9,30)                 1.0871         estimate D2E/DX2                !
 ! R19   R(10,11)                1.0865         estimate D2E/DX2                !
 ! R20   R(10,12)                1.5632         estimate D2E/DX2                !
 ! R21   R(12,13)                1.0871         estimate D2E/DX2                !
 ! R22   R(12,14)                1.5596         estimate D2E/DX2                !
 ! R23   R(14,17)                1.5196         estimate D2E/DX2                !
 ! R24   R(15,16)                1.4014         estimate D2E/DX2                !
 ! R25   R(15,28)                1.38           estimate D2E/DX2                !
 ! R26   R(16,17)                1.5143         estimate D2E/DX2                !
 ! R27   R(16,25)                1.38           estimate D2E/DX2                !
 ! R28   R(17,18)                1.0904         estimate D2E/DX2                !
 ! R29   R(17,19)                1.5143         estimate D2E/DX2                !
 ! R30   R(19,20)                1.4014         estimate D2E/DX2                !
 ! R31   R(19,24)                1.38           estimate D2E/DX2                !
 ! R32   R(20,21)                1.38           estimate D2E/DX2                !
 ! R33   R(21,22)                1.3886         estimate D2E/DX2                !
 ! R34   R(21,31)                1.0834         estimate D2E/DX2                !
 ! R35   R(22,23)                1.3877         estimate D2E/DX2                !
 ! R36   R(22,32)                1.0825         estimate D2E/DX2                !
 ! R37   R(23,24)                1.3886         estimate D2E/DX2                !
 ! R38   R(23,33)                1.0825         estimate D2E/DX2                !
 ! R39   R(24,34)                1.0834         estimate D2E/DX2                !
 ! R40   R(25,26)                1.3886         estimate D2E/DX2                !
 ! R41   R(25,35)                1.0834         estimate D2E/DX2                !
 ! R42   R(26,27)                1.3877         estimate D2E/DX2                !
 ! R43   R(26,36)                1.0825         estimate D2E/DX2                !
 ! R44   R(27,28)                1.3886         estimate D2E/DX2                !
 ! R45   R(27,37)                1.0825         estimate D2E/DX2                !
 ! R46   R(28,38)                1.0834         estimate D2E/DX2                !
 ! A1    A(2,1,3)              114.444          estimate D2E/DX2                !
 ! A2    A(2,1,15)             112.5444         estimate D2E/DX2                !
 ! A3    A(2,1,20)             112.5444         estimate D2E/DX2                !
 ! A4    A(3,1,15)             104.6435         estimate D2E/DX2                !
 ! A5    A(3,1,20)             104.6435         estimate D2E/DX2                !
 ! A6    A(15,1,20)            107.305          estimate D2E/DX2                !
 ! A7    A(1,3,4)              130.5986         estimate D2E/DX2                !
 ! A8    A(1,3,7)              130.5986         estimate D2E/DX2                !
 ! A9    A(1,3,14)             111.024          estimate D2E/DX2                !
 ! A10   A(4,3,7)               91.338          estimate D2E/DX2                !
 ! A11   A(4,3,14)              90.2421         estimate D2E/DX2                !
 ! A12   A(7,3,14)              90.2421         estimate D2E/DX2                !
 ! A13   A(3,4,5)               88.7966         estimate D2E/DX2                !
 ! A14   A(3,4,12)              89.7579         estimate D2E/DX2                !
 ! A15   A(3,4,29)             125.6153         estimate D2E/DX2                !
 ! A16   A(5,4,12)              89.9333         estimate D2E/DX2                !
 ! A17   A(5,4,29)             125.5236         estimate D2E/DX2                !
 ! A18   A(12,4,29)            125.7148         estimate D2E/DX2                !
 ! A19   A(4,5,6)              124.7561         estimate D2E/DX2                !
 ! A20   A(4,5,7)               91.0671         estimate D2E/DX2                !
 ! A21   A(4,5,10)              90.0667         estimate D2E/DX2                !
 ! A22   A(6,5,7)              124.7561         estimate D2E/DX2                !
 ! A23   A(6,5,10)             125.4325         estimate D2E/DX2                !
 ! A24   A(7,5,10)              90.0667         estimate D2E/DX2                !
 ! A25   A(3,7,5)               88.7966         estimate D2E/DX2                !
 ! A26   A(3,7,8)              125.6153         estimate D2E/DX2                !
 ! A27   A(3,7,9)               89.7579         estimate D2E/DX2                !
 ! A28   A(5,7,8)              125.5236         estimate D2E/DX2                !
 ! A29   A(5,7,9)               89.9333         estimate D2E/DX2                !
 ! A30   A(8,7,9)              125.7148         estimate D2E/DX2                !
 ! A31   A(7,9,10)              89.9333         estimate D2E/DX2                !
 ! A32   A(7,9,14)              89.7579         estimate D2E/DX2                !
 ! A33   A(7,9,30)             125.7148         estimate D2E/DX2                !
 ! A34   A(10,9,14)             88.7966         estimate D2E/DX2                !
 ! A35   A(10,9,30)            125.5236         estimate D2E/DX2                !
 ! A36   A(14,9,30)            125.6153         estimate D2E/DX2                !
 ! A37   A(5,10,9)              90.0667         estimate D2E/DX2                !
 ! A38   A(5,10,11)            125.4325         estimate D2E/DX2                !
 ! A39   A(5,10,12)             90.0667         estimate D2E/DX2                !
 ! A40   A(9,10,11)            124.7561         estimate D2E/DX2                !
 ! A41   A(9,10,12)             91.0671         estimate D2E/DX2                !
 ! A42   A(11,10,12)           124.7561         estimate D2E/DX2                !
 ! A43   A(4,12,10)             89.9333         estimate D2E/DX2                !
 ! A44   A(4,12,13)            125.7148         estimate D2E/DX2                !
 ! A45   A(4,12,14)             89.7579         estimate D2E/DX2                !
 ! A46   A(10,12,13)           125.5236         estimate D2E/DX2                !
 ! A47   A(10,12,14)            88.7966         estimate D2E/DX2                !
 ! A48   A(13,12,14)           125.6153         estimate D2E/DX2                !
 ! A49   A(3,14,9)              90.2421         estimate D2E/DX2                !
 ! A50   A(3,14,12)             90.2421         estimate D2E/DX2                !
 ! A51   A(3,14,17)            111.024          estimate D2E/DX2                !
 ! A52   A(9,14,12)             91.338          estimate D2E/DX2                !
 ! A53   A(9,14,17)            130.5986         estimate D2E/DX2                !
 ! A54   A(12,14,17)           130.5986         estimate D2E/DX2                !
 ! A55   A(1,15,16)            114.1846         estimate D2E/DX2                !
 ! A56   A(1,15,28)            125.669          estimate D2E/DX2                !
 ! A57   A(16,15,28)           120.1311         estimate D2E/DX2                !
 ! A58   A(15,16,17)           114.1846         estimate D2E/DX2                !
 ! A59   A(15,16,25)           120.1311         estimate D2E/DX2                !
 ! A60   A(17,16,25)           125.669          estimate D2E/DX2                !
 ! A61   A(14,17,16)           104.6435         estimate D2E/DX2                !
 ! A62   A(14,17,18)           114.444          estimate D2E/DX2                !
 ! A63   A(14,17,19)           104.6435         estimate D2E/DX2                !
 ! A64   A(16,17,18)           112.5444         estimate D2E/DX2                !
 ! A65   A(16,17,19)           107.305          estimate D2E/DX2                !
 ! A66   A(18,17,19)           112.5444         estimate D2E/DX2                !
 ! A67   A(17,19,20)           114.1846         estimate D2E/DX2                !
 ! A68   A(17,19,24)           125.669          estimate D2E/DX2                !
 ! A69   A(20,19,24)           120.1311         estimate D2E/DX2                !
 ! A70   A(1,20,19)            114.1846         estimate D2E/DX2                !
 ! A71   A(1,20,21)            125.669          estimate D2E/DX2                !
 ! A72   A(19,20,21)           120.1311         estimate D2E/DX2                !
 ! A73   A(20,21,22)           119.6147         estimate D2E/DX2                !
 ! A74   A(20,21,31)           120.0679         estimate D2E/DX2                !
 ! A75   A(22,21,31)           120.317          estimate D2E/DX2                !
 ! A76   A(21,22,23)           120.2527         estimate D2E/DX2                !
 ! A77   A(21,22,32)           119.8455         estimate D2E/DX2                !
 ! A78   A(23,22,32)           119.9017         estimate D2E/DX2                !
 ! A79   A(22,23,24)           120.2527         estimate D2E/DX2                !
 ! A80   A(22,23,33)           119.9017         estimate D2E/DX2                !
 ! A81   A(24,23,33)           119.8455         estimate D2E/DX2                !
 ! A82   A(19,24,23)           119.6147         estimate D2E/DX2                !
 ! A83   A(19,24,34)           120.0679         estimate D2E/DX2                !
 ! A84   A(23,24,34)           120.317          estimate D2E/DX2                !
 ! A85   A(16,25,26)           119.6147         estimate D2E/DX2                !
 ! A86   A(16,25,35)           120.0679         estimate D2E/DX2                !
 ! A87   A(26,25,35)           120.317          estimate D2E/DX2                !
 ! A88   A(25,26,27)           120.2527         estimate D2E/DX2                !
 ! A89   A(25,26,36)           119.8455         estimate D2E/DX2                !
 ! A90   A(27,26,36)           119.9017         estimate D2E/DX2                !
 ! A91   A(26,27,28)           120.2527         estimate D2E/DX2                !
 ! A92   A(26,27,37)           119.9017         estimate D2E/DX2                !
 ! A93   A(28,27,37)           119.8455         estimate D2E/DX2                !
 ! A94   A(15,28,27)           119.6147         estimate D2E/DX2                !
 ! A95   A(15,28,38)           120.0679         estimate D2E/DX2                !
 ! A96   A(27,28,38)           120.317          estimate D2E/DX2                !
 ! D1    D(2,1,3,4)            -70.405          estimate D2E/DX2                !
 ! D2    D(2,1,3,7)             70.405          estimate D2E/DX2                !
 ! D3    D(2,1,3,14)           180.0            estimate D2E/DX2                !
 ! D4    D(15,1,3,4)           165.9492         estimate D2E/DX2                !
 ! D5    D(15,1,3,7)           -53.2408         estimate D2E/DX2                !
 ! D6    D(15,1,3,14)           56.3542         estimate D2E/DX2                !
 ! D7    D(20,1,3,4)            53.2408         estimate D2E/DX2                !
 ! D8    D(20,1,3,7)          -165.9492         estimate D2E/DX2                !
 ! D9    D(20,1,3,14)          -56.3542         estimate D2E/DX2                !
 ! D10   D(2,1,15,16)          176.7308         estimate D2E/DX2                !
 ! D11   D(2,1,15,28)           -4.6966         estimate D2E/DX2                !
 ! D12   D(3,1,15,16)          -58.4107         estimate D2E/DX2                !
 ! D13   D(3,1,15,28)          120.1619         estimate D2E/DX2                !
 ! D14   D(20,1,15,16)          52.3882         estimate D2E/DX2                !
 ! D15   D(20,1,15,28)        -129.0392         estimate D2E/DX2                !
 ! D16   D(2,1,20,19)         -176.7308         estimate D2E/DX2                !
 ! D17   D(2,1,20,21)            4.6966         estimate D2E/DX2                !
 ! D18   D(3,1,20,19)           58.4107         estimate D2E/DX2                !
 ! D19   D(3,1,20,21)         -120.1619         estimate D2E/DX2                !
 ! D20   D(15,1,20,19)         -52.3882         estimate D2E/DX2                !
 ! D21   D(15,1,20,21)         129.0392         estimate D2E/DX2                !
 ! D22   D(1,3,4,5)            151.6292         estimate D2E/DX2                !
 ! D23   D(1,3,4,12)          -118.4324         estimate D2E/DX2                !
 ! D24   D(1,3,4,29)            17.2149         estimate D2E/DX2                !
 ! D25   D(7,3,4,5)              0.3095         estimate D2E/DX2                !
 ! D26   D(7,3,4,12)            90.2478         estimate D2E/DX2                !
 ! D27   D(7,3,4,29)          -134.1049         estimate D2E/DX2                !
 ! D28   D(14,3,4,5)           -89.9384         estimate D2E/DX2                !
 ! D29   D(14,3,4,12)            0.0            estimate D2E/DX2                !
 ! D30   D(14,3,4,29)          135.6472         estimate D2E/DX2                !
 ! D31   D(1,3,7,5)           -151.6292         estimate D2E/DX2                !
 ! D32   D(1,3,7,8)            -17.2149         estimate D2E/DX2                !
 ! D33   D(1,3,7,9)            118.4324         estimate D2E/DX2                !
 ! D34   D(4,3,7,5)             -0.3095         estimate D2E/DX2                !
 ! D35   D(4,3,7,8)            134.1049         estimate D2E/DX2                !
 ! D36   D(4,3,7,9)            -90.2478         estimate D2E/DX2                !
 ! D37   D(14,3,7,5)            89.9384         estimate D2E/DX2                !
 ! D38   D(14,3,7,8)          -135.6472         estimate D2E/DX2                !
 ! D39   D(14,3,7,9)             0.0            estimate D2E/DX2                !
 ! D40   D(1,3,14,9)          -134.3305         estimate D2E/DX2                !
 ! D41   D(1,3,14,12)          134.3305         estimate D2E/DX2                !
 ! D42   D(1,3,14,17)            0.0            estimate D2E/DX2                !
 ! D43   D(4,3,14,9)            91.3391         estimate D2E/DX2                !
 ! D44   D(4,3,14,12)            0.0            estimate D2E/DX2                !
 ! D45   D(4,3,14,17)         -134.3305         estimate D2E/DX2                !
 ! D46   D(7,3,14,9)             0.0            estimate D2E/DX2                !
 ! D47   D(7,3,14,12)          -91.3391         estimate D2E/DX2                !
 ! D48   D(7,3,14,17)          134.3305         estimate D2E/DX2                !
 ! D49   D(3,4,5,6)           -135.2942         estimate D2E/DX2                !
 ! D50   D(3,4,5,7)             -0.3087         estimate D2E/DX2                !
 ! D51   D(3,4,5,10)            89.7592         estimate D2E/DX2                !
 ! D52   D(12,4,5,6)           134.9466         estimate D2E/DX2                !
 ! D53   D(12,4,5,7)           -90.0679         estimate D2E/DX2                !
 ! D54   D(12,4,5,10)            0.0            estimate D2E/DX2                !
 ! D55   D(29,4,5,6)            -0.8129         estimate D2E/DX2                !
 ! D56   D(29,4,5,7)           134.1725         estimate D2E/DX2                !
 ! D57   D(29,4,5,10)         -135.7595         estimate D2E/DX2                !
 ! D58   D(3,4,12,10)          -88.7969         estimate D2E/DX2                !
 ! D59   D(3,4,12,13)          135.5773         estimate D2E/DX2                !
 ! D60   D(3,4,12,14)            0.0            estimate D2E/DX2                !
 ! D61   D(5,4,12,10)            0.0            estimate D2E/DX2                !
 ! D62   D(5,4,12,13)         -135.6258         estimate D2E/DX2                !
 ! D63   D(5,4,12,14)           88.7969         estimate D2E/DX2                !
 ! D64   D(29,4,12,10)         135.6258         estimate D2E/DX2                !
 ! D65   D(29,4,12,13)           0.0            estimate D2E/DX2                !
 ! D66   D(29,4,12,14)        -135.5773         estimate D2E/DX2                !
 ! D67   D(4,5,7,3)              0.3087         estimate D2E/DX2                !
 ! D68   D(4,5,7,8)           -134.1725         estimate D2E/DX2                !
 ! D69   D(4,5,7,9)             90.0679         estimate D2E/DX2                !
 ! D70   D(6,5,7,3)            135.2942         estimate D2E/DX2                !
 ! D71   D(6,5,7,8)              0.8129         estimate D2E/DX2                !
 ! D72   D(6,5,7,9)           -134.9466         estimate D2E/DX2                !
 ! D73   D(10,5,7,3)           -89.7592         estimate D2E/DX2                !
 ! D74   D(10,5,7,8)           135.7595         estimate D2E/DX2                !
 ! D75   D(10,5,7,9)             0.0            estimate D2E/DX2                !
 ! D76   D(4,5,10,9)           -91.0672         estimate D2E/DX2                !
 ! D77   D(4,5,10,11)          134.4664         estimate D2E/DX2                !
 ! D78   D(4,5,10,12)            0.0            estimate D2E/DX2                !
 ! D79   D(6,5,10,9)           134.4664         estimate D2E/DX2                !
 ! D80   D(6,5,10,11)            0.0            estimate D2E/DX2                !
 ! D81   D(6,5,10,12)         -134.4664         estimate D2E/DX2                !
 ! D82   D(7,5,10,9)             0.0            estimate D2E/DX2                !
 ! D83   D(7,5,10,11)         -134.4664         estimate D2E/DX2                !
 ! D84   D(7,5,10,12)           91.0672         estimate D2E/DX2                !
 ! D85   D(3,7,9,10)            88.7969         estimate D2E/DX2                !
 ! D86   D(3,7,9,14)             0.0            estimate D2E/DX2                !
 ! D87   D(3,7,9,30)          -135.5773         estimate D2E/DX2                !
 ! D88   D(5,7,9,10)             0.0            estimate D2E/DX2                !
 ! D89   D(5,7,9,14)           -88.7969         estimate D2E/DX2                !
 ! D90   D(5,7,9,30)           135.6258         estimate D2E/DX2                !
 ! D91   D(8,7,9,10)          -135.6258         estimate D2E/DX2                !
 ! D92   D(8,7,9,14)           135.5773         estimate D2E/DX2                !
 ! D93   D(8,7,9,30)             0.0            estimate D2E/DX2                !
 ! D94   D(7,9,10,5)             0.0            estimate D2E/DX2                !
 ! D95   D(7,9,10,11)          134.9466         estimate D2E/DX2                !
 ! D96   D(7,9,10,12)          -90.0679         estimate D2E/DX2                !
 ! D97   D(14,9,10,5)           89.7592         estimate D2E/DX2                !
 ! D98   D(14,9,10,11)        -135.2942         estimate D2E/DX2                !
 ! D99   D(14,9,10,12)          -0.3087         estimate D2E/DX2                !
 ! D100  D(30,9,10,5)         -135.7595         estimate D2E/DX2                !
 ! D101  D(30,9,10,11)          -0.8129         estimate D2E/DX2                !
 ! D102  D(30,9,10,12)         134.1725         estimate D2E/DX2                !
 ! D103  D(7,9,14,3)             0.0            estimate D2E/DX2                !
 ! D104  D(7,9,14,12)           90.2478         estimate D2E/DX2                !
 ! D105  D(7,9,14,17)         -118.4324         estimate D2E/DX2                !
 ! D106  D(10,9,14,3)          -89.9384         estimate D2E/DX2                !
 ! D107  D(10,9,14,12)           0.3095         estimate D2E/DX2                !
 ! D108  D(10,9,14,17)         151.6292         estimate D2E/DX2                !
 ! D109  D(30,9,14,3)          135.6472         estimate D2E/DX2                !
 ! D110  D(30,9,14,12)        -134.1049         estimate D2E/DX2                !
 ! D111  D(30,9,14,17)          17.2149         estimate D2E/DX2                !
 ! D112  D(5,10,12,4)            0.0            estimate D2E/DX2                !
 ! D113  D(5,10,12,13)         135.7595         estimate D2E/DX2                !
 ! D114  D(5,10,12,14)         -89.7592         estimate D2E/DX2                !
 ! D115  D(9,10,12,4)           90.0679         estimate D2E/DX2                !
 ! D116  D(9,10,12,13)        -134.1725         estimate D2E/DX2                !
 ! D117  D(9,10,12,14)           0.3087         estimate D2E/DX2                !
 ! D118  D(11,10,12,4)        -134.9466         estimate D2E/DX2                !
 ! D119  D(11,10,12,13)          0.8129         estimate D2E/DX2                !
 ! D120  D(11,10,12,14)        135.2942         estimate D2E/DX2                !
 ! D121  D(4,12,14,3)            0.0            estimate D2E/DX2                !
 ! D122  D(4,12,14,9)          -90.2478         estimate D2E/DX2                !
 ! D123  D(4,12,14,17)         118.4324         estimate D2E/DX2                !
 ! D124  D(10,12,14,3)          89.9384         estimate D2E/DX2                !
 ! D125  D(10,12,14,9)          -0.3095         estimate D2E/DX2                !
 ! D126  D(10,12,14,17)       -151.6292         estimate D2E/DX2                !
 ! D127  D(13,12,14,3)        -135.6472         estimate D2E/DX2                !
 ! D128  D(13,12,14,9)         134.1049         estimate D2E/DX2                !
 ! D129  D(13,12,14,17)        -17.2149         estimate D2E/DX2                !
 ! D130  D(3,14,17,16)         -56.3542         estimate D2E/DX2                !
 ! D131  D(3,14,17,18)         180.0            estimate D2E/DX2                !
 ! D132  D(3,14,17,19)          56.3542         estimate D2E/DX2                !
 ! D133  D(9,14,17,16)          53.2408         estimate D2E/DX2                !
 ! D134  D(9,14,17,18)         -70.405          estimate D2E/DX2                !
 ! D135  D(9,14,17,19)         165.9492         estimate D2E/DX2                !
 ! D136  D(12,14,17,16)       -165.9492         estimate D2E/DX2                !
 ! D137  D(12,14,17,18)         70.405          estimate D2E/DX2                !
 ! D138  D(12,14,17,19)        -53.2408         estimate D2E/DX2                !
 ! D139  D(1,15,16,17)           0.0            estimate D2E/DX2                !
 ! D140  D(1,15,16,25)         178.6592         estimate D2E/DX2                !
 ! D141  D(28,15,16,17)       -178.6592         estimate D2E/DX2                !
 ! D142  D(28,15,16,25)          0.0            estimate D2E/DX2                !
 ! D143  D(1,15,28,27)        -178.9324         estimate D2E/DX2                !
 ! D144  D(1,15,28,38)           1.3046         estimate D2E/DX2                !
 ! D145  D(16,15,28,27)         -0.4379         estimate D2E/DX2                !
 ! D146  D(16,15,28,38)        179.799          estimate D2E/DX2                !
 ! D147  D(15,16,17,14)         58.4107         estimate D2E/DX2                !
 ! D148  D(15,16,17,18)       -176.7308         estimate D2E/DX2                !
 ! D149  D(15,16,17,19)        -52.3882         estimate D2E/DX2                !
 ! D150  D(25,16,17,14)       -120.1619         estimate D2E/DX2                !
 ! D151  D(25,16,17,18)          4.6966         estimate D2E/DX2                !
 ! D152  D(25,16,17,19)        129.0392         estimate D2E/DX2                !
 ! D153  D(15,16,25,26)          0.4379         estimate D2E/DX2                !
 ! D154  D(15,16,25,35)       -179.799          estimate D2E/DX2                !
 ! D155  D(17,16,25,26)        178.9324         estimate D2E/DX2                !
 ! D156  D(17,16,25,35)         -1.3046         estimate D2E/DX2                !
 ! D157  D(14,17,19,20)        -58.4107         estimate D2E/DX2                !
 ! D158  D(14,17,19,24)        120.1619         estimate D2E/DX2                !
 ! D159  D(16,17,19,20)         52.3882         estimate D2E/DX2                !
 ! D160  D(16,17,19,24)       -129.0392         estimate D2E/DX2                !
 ! D161  D(18,17,19,20)        176.7308         estimate D2E/DX2                !
 ! D162  D(18,17,19,24)         -4.6966         estimate D2E/DX2                !
 ! D163  D(17,19,20,1)           0.0            estimate D2E/DX2                !
 ! D164  D(17,19,20,21)        178.6592         estimate D2E/DX2                !
 ! D165  D(24,19,20,1)        -178.6592         estimate D2E/DX2                !
 ! D166  D(24,19,20,21)          0.0            estimate D2E/DX2                !
 ! D167  D(17,19,24,23)       -178.9324         estimate D2E/DX2                !
 ! D168  D(17,19,24,34)          1.3046         estimate D2E/DX2                !
 ! D169  D(20,19,24,23)         -0.4379         estimate D2E/DX2                !
 ! D170  D(20,19,24,34)        179.799          estimate D2E/DX2                !
 ! D171  D(1,20,21,22)         178.9324         estimate D2E/DX2                !
 ! D172  D(1,20,21,31)          -1.3046         estimate D2E/DX2                !
 ! D173  D(19,20,21,22)          0.4379         estimate D2E/DX2                !
 ! D174  D(19,20,21,31)       -179.799          estimate D2E/DX2                !
 ! D175  D(20,21,22,23)         -0.4385         estimate D2E/DX2                !
 ! D176  D(20,21,22,32)        179.4986         estimate D2E/DX2                !
 ! D177  D(31,21,22,23)        179.7991         estimate D2E/DX2                !
 ! D178  D(31,21,22,32)         -0.2638         estimate D2E/DX2                !
 ! D179  D(21,22,23,24)          0.0            estimate D2E/DX2                !
 ! D180  D(21,22,23,33)        179.9371         estimate D2E/DX2                !
 ! D181  D(32,22,23,24)       -179.9371         estimate D2E/DX2                !
 ! D182  D(32,22,23,33)          0.0            estimate D2E/DX2                !
 ! D183  D(22,23,24,19)          0.4385         estimate D2E/DX2                !
 ! D184  D(22,23,24,34)       -179.7991         estimate D2E/DX2                !
 ! D185  D(33,23,24,19)       -179.4986         estimate D2E/DX2                !
 ! D186  D(33,23,24,34)          0.2638         estimate D2E/DX2                !
 ! D187  D(16,25,26,27)         -0.4385         estimate D2E/DX2                !
 ! D188  D(16,25,26,36)        179.4986         estimate D2E/DX2                !
 ! D189  D(35,25,26,27)        179.7991         estimate D2E/DX2                !
 ! D190  D(35,25,26,36)         -0.2638         estimate D2E/DX2                !
 ! D191  D(25,26,27,28)          0.0            estimate D2E/DX2                !
 ! D192  D(25,26,27,37)        179.9371         estimate D2E/DX2                !
 ! D193  D(36,26,27,28)       -179.9371         estimate D2E/DX2                !
 ! D194  D(36,26,27,37)          0.0            estimate D2E/DX2                !
 ! D195  D(26,27,28,15)          0.4385         estimate D2E/DX2                !
 ! D196  D(26,27,28,38)       -179.7991         estimate D2E/DX2                !
 ! D197  D(37,27,28,15)       -179.4986         estimate D2E/DX2                !
 ! D198  D(37,27,28,38)          0.2638         estimate D2E/DX2                !
 --------------------------------------------------------------------------------
 Trust Radius=3.00D-01 FncErr=1.00D-07 GrdErr=1.00D-06 EigMax=2.50D+02 EigMin=1.00D-04
 Number of steps in this run=    228 maximum allowed number of steps=    228.
 GradGradGradGradGradGradGradGradGradGradGradGradGradGradGradGradGradGrad

                          Input orientation:                          
 ---------------------------------------------------------------------
 Center     Atomic      Atomic             Coordinates (Angstroms)
 Number     Number       Type             X           Y           Z
 ---------------------------------------------------------------------
      1          6           0       -1.321075    0.000000    0.298421
      2          1           0       -2.409566    0.000000    0.363470
      3          6           0       -0.775892    0.000000   -1.120051
      4          6           0       -0.782482   -1.115614   -2.209892
      5          6           0       -0.780663    0.000000   -3.304918
      6          1           0       -1.410550    0.000000   -4.190192
      7          6           0       -0.782482    1.115614   -2.209892
      8          1           0       -1.417060    1.998238   -2.208471
      9          6           0        0.782482    1.115614   -2.209892
     10          6           0        0.780663    0.000000   -3.304918
     11          1           0        1.410550    0.000000   -4.190192
     12          6           0        0.782482   -1.115614   -2.209892
     13          1           0        1.417060   -1.998238   -2.208471
     14          6           0        0.775892    0.000000   -1.120051
     15          6           0       -0.700705    1.219661    0.946978
     16          6           0        0.700705    1.219661    0.946978
     17          6           0        1.321075    0.000000    0.298421
     18          1           0        2.409566    0.000000    0.363470
     19          6           0        0.700705   -1.219661    0.946978
     20          6           0       -0.700705   -1.219661    0.946978
     21          6           0       -1.393444   -2.286302    1.482535
     22          6           0       -0.693839   -3.354096    2.028997
     23          6           0        0.693839   -3.354096    2.028997
     24          6           0        1.393444   -2.286302    1.482535
     25          6           0        1.393444    2.286302    1.482535
     26          6           0        0.693839    3.354096    2.028997
     27          6           0       -0.693839    3.354096    2.028997
     28          6           0       -1.393444    2.286302    1.482535
     29          1           0       -1.417060   -1.998238   -2.208471
     30          1           0        1.417060    1.998238   -2.208471
     31          1           0       -2.476869   -2.286712    1.479061
     32          1           0       -1.233485   -4.188994    2.457428
     33          1           0        1.233485   -4.188994    2.457428
     34          1           0        2.476869   -2.286712    1.479061
     35          1           0        2.476869    2.286712    1.479061
     36          1           0        1.233485    4.188994    2.457428
     37          1           0       -1.233485    4.188994    2.457428
     38          1           0       -2.476869    2.286712    1.479061
 ---------------------------------------------------------------------
                    Distance matrix (angstroms):
                    1          2          3          4          5
     1  C    0.000000
     2  H    1.090433   0.000000
     3  C    1.519635   2.206746   0.000000
     4  C    2.797555   3.242559   1.559612   0.000000
     5  C    3.643638   4.013775   2.184872   1.563227   0.000000
     6  H    4.489505   4.661959   3.135052   2.358103   1.086493
     7  C    2.797555   3.242559   1.559612   2.231227   1.563227
     8  H    3.207285   3.404835   2.364046   3.177855   2.366464
     9  C    3.458494   4.249230   2.204739   2.725342   2.210678
    10  C    4.171493   4.861546   2.682630   2.210678   1.561326
    11  H    5.254467   5.943830   3.769123   3.158413   2.363287
    12  C    3.458494   4.249230   2.204739   1.564964   2.210678
    13  H    4.216023   5.025028   3.160166   2.370024   3.166250
    14  C    2.531666   3.513969   1.551783   2.204739   2.682630
    15  C    1.514285   2.179051   2.401215   3.927598   4.424091
    16  C    2.448631   3.391437   2.817893   4.197521   4.664830
    17  C    2.642150   3.731208   2.531666   3.458494   4.171493
    18  H    3.731208   4.819132   3.513969   4.249230   4.861546
    19  C    2.448631   3.391437   2.817893   3.489484   4.664830
    20  C    1.514285   2.179051   2.401215   3.159643   4.424091
    21  C    2.575760   2.740800   3.518807   3.921454   5.340635
    22  C    3.826000   4.119182   4.601434   4.794459   6.301440
    23  C    4.278403   4.863647   4.829759   5.015825   6.471071
    24  C    3.741379   4.576283   4.087377   4.442880   5.733552
    25  C    3.741379   4.576283   4.087377   5.471901   5.733552
    26  C    4.278403   4.863647   4.829759   6.334509   6.471071
    27  C    3.826000   4.119182   4.601434   6.160709   6.301440
    28  C    2.575760   2.740800   3.518807   5.057699   5.340635
    29  H    3.207285   3.404835   2.364046   1.087068   2.366464
    30  H    4.216023   5.025028   3.160166   3.812356   3.166250
    31  H    2.821138   2.545216   3.857170   4.225020   5.567101
    32  H    4.713455   4.828613   5.527696   5.606509   7.138442
    33  H    5.360481   5.933309   5.863755   5.940847   7.403316
    34  H    4.587738   5.509160   4.750251   5.059962   6.223103
    35  H    4.587738   5.509160   4.750251   5.983942   6.223103
    36  H    5.360481   5.933309   5.863755   7.347575   7.403316
    37  H    4.713455   4.828613   5.527696   7.079982   7.138442
    38  H    2.821138   2.545216   3.857170   5.296710   5.567101
                    6          7          8          9         10
     6  H    0.000000
     7  C    2.358103   0.000000
     8  H    2.814287   1.087068   0.000000
     9  C    3.158413   1.564964   2.370024   0.000000
    10  C    2.363287   2.210678   3.166250   1.563227   0.000000
    11  H    2.821101   3.158413   3.989430   2.358103   1.086493
    12  C    3.158413   2.725342   3.812356   2.231227   1.563227
    13  H    3.989430   3.812356   4.899394   3.177855   2.366464
    14  C    3.769123   2.204739   3.160166   1.559612   2.184872
    15  C    5.327472   3.159643   3.328093   3.489484   4.664830
    16  C    5.686430   3.489484   3.879171   3.159643   4.424091
    17  C    5.254467   3.458494   4.216023   2.797555   3.643638
    18  H    5.943830   4.249230   5.025028   3.242559   4.013775
    19  C    5.686430   4.197521   4.979625   3.927598   4.424091
    20  C    5.327472   3.927598   4.563431   4.197521   4.664830
    21  C    6.116150   5.057699   5.655207   5.471901   5.733552
    22  C    7.102249   6.160709   6.864887   6.334509   6.471071
    23  C    7.372701   6.334509   7.145594   6.160709   6.301440
    24  C    6.728253   5.471901   6.315041   5.057699   5.340635
    25  C    6.728253   4.442880   4.648165   3.921454   5.340635
    26  C    7.372701   5.015825   4.924467   4.794459   6.301440
    27  C    7.102249   4.794459   4.507498   5.015825   6.471071
    28  C    6.116150   3.921454   3.702305   4.442880   5.733552
    29  H    2.814287   3.177855   3.996477   3.812356   3.166250
    30  H    3.989430   2.370024   2.834120   1.087068   2.366464
    31  H    6.205361   5.296710   5.751685   5.983942   6.223103
    32  H    7.859381   7.079982   7.751526   7.347575   7.403316
    33  H    8.290322   7.347575   8.190107   7.079982   7.138442
    34  H    7.244412   5.983942   6.864501   5.296710   5.567101
    35  H    7.244412   5.059962   5.370642   4.225020   5.567101
    36  H    8.290322   5.940847   5.796155   5.606509   7.138442
    37  H    7.859381   5.606509   5.157880   5.940847   7.403316
    38  H    6.205361   4.225020   3.847636   5.059962   6.223103
                   11         12         13         14         15
    11  H    0.000000
    12  C    2.358103   0.000000
    13  H    2.814287   1.087068   0.000000
    14  C    3.135052   1.559612   2.364046   0.000000
    15  C    5.686430   4.197521   4.979625   2.817893   0.000000
    16  C    5.327472   3.927598   4.563431   2.401216   1.401410
    17  C    4.489505   2.797555   3.207285   1.519635   2.448631
    18  H    4.661959   3.242559   3.404835   2.206746   3.391437
    19  C    5.327472   3.159643   3.328093   2.401216   2.813227
    20  C    5.686430   3.489484   3.879171   2.817893   2.439322
    21  C    6.728253   4.442880   4.648165   4.087377   3.613652
    22  C    7.372701   5.015825   4.924467   4.829759   4.700007
    23  C    7.102249   4.794459   4.507498   4.601434   4.902527
    24  C    6.116150   3.921454   3.702305   3.518807   4.118745
    25  C    6.116150   5.057699   5.655207   3.518807   2.410395
    26  C    7.102249   6.160709   6.864887   4.601434   2.769716
    27  C    7.372701   6.334509   7.145594   4.829759   2.393037
    28  C    6.728253   5.471901   6.315041   4.087377   1.380011
    29  H    3.989430   2.370024   2.834120   3.160166   4.563431
    30  H    2.814287   3.177855   3.996477   2.364045   3.879171
    31  H    7.244412   5.059962   5.370641   4.750251   3.966424
    32  H    8.290322   5.940847   5.796155   5.863755   5.640821
    33  H    7.859381   5.606509   5.157880   5.527696   5.939369
    34  H    6.205361   4.225020   3.847636   3.857170   4.761800
    35  H    6.205361   5.296710   5.751685   3.857170   3.393919
    36  H    7.859381   7.079982   7.751526   5.527696   3.852205
    37  H    8.290322   7.347575   8.190107   5.863755   3.373759
    38  H    7.244412   5.983942   6.864501   4.750251   2.139268
                   16         17         18         19         20
    16  C    0.000000
    17  C    1.514285   0.000000
    18  H    2.179051   1.090433   0.000000
    19  C    2.439322   1.514285   2.179051   0.000000
    20  C    2.813227   2.448631   3.391437   1.401410   0.000000
    21  C    4.118745   3.741379   4.576283   2.410395   1.380011
    22  C    4.902527   4.278403   4.863647   2.769716   2.393037
    23  C    4.700007   3.826000   4.119182   2.393037   2.769716
    24  C    3.613652   2.575760   2.740800   1.380011   2.410395
    25  C    1.380011   2.575760   2.740800   3.613652   4.118745
    26  C    2.393037   3.826000   4.119182   4.700007   4.902527
    27  C    2.769716   4.278403   4.863647   4.902527   4.700007
    28  C    2.410395   3.741379   4.576283   4.118745   3.613652
    29  H    4.979625   4.216023   5.025028   3.879171   3.328093
    30  H    3.328093   3.207285   3.404835   4.563431   4.979625
    31  H    4.761800   4.587738   5.509160   3.393919   2.139268
    32  H    5.939369   5.360481   5.933309   3.852205   3.373759
    33  H    5.640821   4.713455   4.828613   3.373759   3.852205
    34  H    3.966424   2.821138   2.545216   2.139268   3.393919
    35  H    2.139268   2.821138   2.545216   3.966424   4.761800
    36  H    3.373759   4.713455   4.828613   5.640821   5.939369
    37  H    3.852205   5.360481   5.933309   5.939369   5.640821
    38  H    3.393919   4.587738   5.509160   4.761800   3.966424
                   21         22         23         24         25
    21  C    0.000000
    22  C    1.388616   0.000000
    23  C    2.407396   1.387677   0.000000
    24  C    2.786888   2.407396   1.388616   0.000000
    25  C    5.354946   6.038995   5.709830   4.572603   0.000000
    26  C    6.038995   6.850218   6.708192   5.709830   1.388616
    27  C    5.709830   6.708192   6.850218   6.038995   2.407396
    28  C    4.572603   5.709830   6.038995   5.354946   2.786888
    29  H    3.702305   4.507498   4.924467   4.648165   6.315041
    30  H    6.315041   7.145594   6.864887   5.655207   3.702305
    31  H    1.083430   2.149636   3.390446   3.870314   5.990975
    32  H    2.143885   1.082509   2.143638   3.386947   7.055539
    33  H    3.386947   2.143638   1.082509   2.143885   6.550226
    34  H    3.870314   3.390446   2.149636   1.083430   4.699603
    35  H    5.990975   6.494192   5.941409   4.699603   1.083430
    36  H    7.055539   7.797201   7.574496   6.550226   2.143885
    37  H    6.550226   7.574496   7.797201   7.055539   3.386947
    38  H    4.699603   5.941409   6.494192   5.990975   3.870314
                   26         27         28         29         30
    26  C    0.000000
    27  C    1.387677   0.000000
    28  C    2.407396   1.388616   0.000000
    29  H    7.145594   6.864887   5.655207   0.000000
    30  H    4.507498   4.924467   4.648165   4.899394   0.000000
    31  H    6.494192   5.941409   4.699603   3.847636   6.864501
    32  H    7.797201   7.574496   6.550226   5.157880   8.190107
    33  H    7.574496   7.797201   7.055539   5.796155   7.751526
    34  H    5.941409   6.494192   5.990975   5.370641   5.751685
    35  H    2.149636   3.390446   3.870314   6.864501   3.847636
    36  H    1.082509   2.143638   3.386947   8.190107   5.157880
    37  H    2.143638   1.082509   2.143885   7.751526   5.796155
    38  H    3.390446   2.149636   1.083430   5.751685   5.370642
                   31         32         33         34         35
    31  H    0.000000
    32  H    2.474244   0.000000
    33  H    4.282826   2.466969   0.000000
    34  H    4.953737   4.282826   2.474244   0.000000
    35  H    6.742085   7.527197   6.666181   4.573423   0.000000
    36  H    7.527197   8.733649   8.377989   6.666181   2.474244
    37  H    6.666181   8.377989   8.733649   7.527197   4.282826
    38  H    4.573423   6.666181   7.527197   6.742085   4.953737
                   36         37         38
    36  H    0.000000
    37  H    2.466969   0.000000
    38  H    4.282826   2.474244   0.000000
 Stoichiometry    C22H16
 Framework group  C2V[SGV(C6H4),X(C16H12)]
 Deg. of freedom    30
 Full point group                 C2V     NOp   4
 Largest Abelian subgroup         C2V     NOp   4
 Largest concise Abelian subgroup C2V     NOp   4
                         Standard orientation:                         
 ---------------------------------------------------------------------
 Center     Atomic      Atomic             Coordinates (Angstroms)
 Number     Number       Type             X           Y           Z
 ---------------------------------------------------------------------
      1          6           0        0.000000   -1.321075   -0.273375
      2          1           0        0.000000   -2.409566   -0.338423
      3          6           0        0.000000   -0.775892    1.145098
      4          6           0       -1.115614   -0.782482    2.234939
      5          6           0        0.000000   -0.780663    3.329964
      6          1           0        0.000000   -1.410550    4.215238
      7          6           0        1.115614   -0.782482    2.234939
      8          1           0        1.998238   -1.417060    2.233518
      9          6           0        1.115614    0.782482    2.234939
     10          6           0        0.000000    0.780663    3.329964
     11          1           0        0.000000    1.410550    4.215238
     12          6           0       -1.115614    0.782482    2.234939
     13          1           0       -1.998238    1.417060    2.233518
     14          6           0        0.000000    0.775892    1.145098
     15          6           0        1.219661   -0.700705   -0.921931
     16          6           0        1.219661    0.700705   -0.921931
     17          6           0        0.000000    1.321075   -0.273375
     18          1           0        0.000000    2.409566   -0.338423
     19          6           0       -1.219661    0.700705   -0.921931
     20          6           0       -1.219661   -0.700705   -0.921931
     21          6           0       -2.286302   -1.393444   -1.457489
     22          6           0       -3.354096   -0.693839   -2.003950
     23          6           0       -3.354096    0.693839   -2.003950
     24          6           0       -2.286302    1.393444   -1.457489
     25          6           0        2.286302    1.393444   -1.457489
     26          6           0        3.354096    0.693839   -2.003950
     27          6           0        3.354096   -0.693839   -2.003950
     28          6           0        2.286302   -1.393444   -1.457489
     29          1           0       -1.998238   -1.417060    2.233518
     30          1           0        1.998238    1.417060    2.233518
     31          1           0       -2.286712   -2.476869   -1.454014
     32          1           0       -4.188994   -1.233485   -2.432381
     33          1           0       -4.188994    1.233485   -2.432381
     34          1           0       -2.286712    2.476869   -1.454014
     35          1           0        2.286712    2.476869   -1.454014
     36          1           0        4.188994    1.233485   -2.432381
     37          1           0        4.188994   -1.233485   -2.432381
     38          1           0        2.286712   -2.476869   -1.454014
 ---------------------------------------------------------------------
 Rotational constants (GHZ):           0.4017015           0.3814577           0.2535567
 Standard basis: def2TZVP (5D, 7F)
 There are   247 symmetry adapted cartesian basis functions of A1  symmetry.
 There are   197 symmetry adapted cartesian basis functions of A2  symmetry.
 There are   197 symmetry adapted cartesian basis functions of B1  symmetry.
 There are   247 symmetry adapted cartesian basis functions of B2  symmetry.
 There are   215 symmetry adapted basis functions of A1  symmetry.
 There are   174 symmetry adapted basis functions of A2  symmetry.
 There are   174 symmetry adapted basis functions of B1  symmetry.
 There are   215 symmetry adapted basis functions of B2  symmetry.
   778 basis functions,  1250 primitive gaussians,   888 cartesian basis functions
    74 alpha electrons       74 beta electrons
       nuclear repulsion energy      1758.3538659813 Hartrees.
 NAtoms=   38 NActive=   38 NUniq=   12 SFac= 4.00D+00 NAtFMM=   60 NAOKFM=F Big=F
 Integral buffers will be    131072 words long.
 Raffenetti 2 integral format.
 Two-electron integral symmetry is turned on.
 Nuclear repulsion after empirical dispersion term =     1758.3181229507 Hartrees.
 ------------------------------------------------------------------------------
 Polarizable Continuum Model (PCM)
 =================================
 Model                : PCM.
 Atomic radii         : SMD-Coulomb.
 Polarization charges : Total charges.
 Charge compensation  : None.
 Solution method      : On-the-fly selection.
 Cavity type          : VdW (van der Waals Surface) (Alpha=1.000).
 Cavity algorithm     : GePol (No added spheres)
                        Default sphere list used, NSphG=   38.
                        Lebedev-Laikov grids with approx.  5.0 points / Ang**2.
                        Smoothing algorithm: York/Karplus (Gamma=1.0000).
                        Polarization charges: spherical gaussians, with
                                              point-specific exponents (IZeta= 3).
                        Self-potential: point-specific (ISelfS= 7).
                        Self-field    : sphere-specific E.n sum rule (ISelfD= 2).
 1st derivatives      : Analytical E(r).r(x)/FMM algorithm (CHGder, D1EAlg=3).
                        Cavity 1st derivative terms included.
 Solvent              : TetraHydroFuran, Eps=   7.425700 Eps(inf)=   1.974025
 ------------------------------------------------------------------------------
 ------------------------------------------------------------------------------
 Atomic radii for non-electrostatic terms: SMD-CDS.
 ------------------------------------------------------------------------------
 Nuclear repulsion after PCM non-electrostatic terms =     1758.3062034655 Hartrees.
 One-electron integrals computed using PRISM.
   4 Symmetry operations used in ECPInt.
 ECPInt:  NShTT=   46971 NPrTT=  144448 LenC2=   43583 LenP2D=   97815.
 LDataN:  DoStor=T MaxTD1= 6 Len=  172
 NBasis=   778 RedAO= T EigKep=  2.57D-06  NBF=   215   174   174   215
 NBsUse=   777 1.00D-06 EigRej=  5.09D-07 NBFU=   215   174   174   214
 ExpMin= 9.52D-02 ExpMax= 1.36D+04 ExpMxC= 4.63D+02 IAcc=3 IRadAn=         5 AccDes= 0.00D+00
 Harris functional with IExCor= 4639 and IRadAn=       5 diagonalized for initial guess.
 HarFok:  IExCor= 4639 AccDes= 0.00D+00 IRadAn=         5 IDoV= 1 UseB2=F ITyADJ=14
 ICtDFT=  3500011 ScaDFX=  1.000000  1.000000  1.000000  1.000000
 FoFCou: FMM=F IPFlag=           0 FMFlag=      100000 FMFlg1=           0
         NFxFlg=           0 DoJE=T BraDBF=F KetDBF=T FulRan=T
         wScrn=  0.000000 ICntrl=       500 IOpCl=  0 I1Cent=   200000004 NGrid=           0
         NMat0=    1 NMatS0=      1 NMatT0=    0 NMatD0=    1 NMtDS0=    0 NMtDT0=    0
 Petite list used in FoFCou.
 Initial guess orbital symmetries:
       Occupied  (B2) (A2) (A1) (B1) (A1) (B1) (B2) (A2) (B2) (A1)
                 (B1) (A1) (A2) (B2) (A1) (B2) (A1) (B1) (A2) (B2)
                 (A1) (B2) (A1) (A1) (B1) (A1) (B2) (A2) (B1) (B2)
                 (B1) (A1) (B2) (A1) (A1) (A2) (B1) (B2) (A2) (A1)
                 (A1) (B1) (B2) (A1) (A1) (B1) (B1) (A1) (B2) (A2)
                 (B2) (B1) (A1) (B2) (A2) (B1) (B2) (A1) (B2) (B1)
                 (A1) (A2) (B1) (A1) (A1) (B1) (B2) (A2) (A2) (A2)
                 (A1) (B2) (A1) (B1)
       Virtual   (A1) (B2) (B1) (A2) (B2) (A1) (B1) (A1) (B2) (A1)
                 (B1) (A1) (A2) (B1) (A1) (B2) (A2) (B2) (B1) (B2)
                 (A1) (B2) (A1) (B1) (A2) (A2) (A1) (B2) (A2) (B2)
                 (B1) (A1) (B1) (B2) (A2) (A1) (B2) (A1) (B1) (A2)
                 (A1) (B1) (B2) (B1) (A1) (A1) (A2) (B1) (B2) (B1)
                 (A2) (A1) (B2) (A1) (A2) (A1) (B2) (A2) (B2) (B1)
                 (A2) (A1) (A1) (B1) (B2) (B1) (B2) (A1) (B1) (B2)
                 (A2) (B2) (A1) (A1) (B1) (A2) (B2) (A1) (A2) (A1)
                 (A2) (B1) (B2) (A2) (A1) (B1) (B2) (B2) (A1) (B1)
                 (A2) (B2) (B2) (A1) (A2) (B1) (A1) (B2) (B1) (B2)
                 (B1) (A2) (B2) (A2) (A1) (B1) (A2) (B2) (B2) (A1)
                 (A2) (A1) (B1) (B2) (A1) (A2) (B1) (A1) (B2) (B1)
                 (A1) (B2) (A2) (A2) (B2) (A1) (B1) (B2) (A1) (A2)
                 (B1) (B2) (A1) (A2) (A2) (B2) (B1) (B2) (A2) (B2)
                 (A1) (A1) (B1) (A2) (A1) (B2) (A1) (B1) (A1) (A1)
                 (B2) (A1) (B1) (A1) (A2) (A1) (B2) (B2) (A2) (B1)
                 (A2) (B1) (A1) (B2) (A1) (B2) (B1) (B2) (A2) (B1)
                 (A1) (B1) (B2) (A1) (B1) (B2) (A1) (A2) (B1) (A1)
                 (B2) (A1) (A1) (B1) (B1) (A2) (B2) (A2) (B2) (A1)
                 (B1) (B1) (A2) (B2) (A2) (A1) (A2) (B2) (B1) (A1)
                 (B1) (A2) (B2) (A1) (B1) (A2) (B2) (B1) (A1) (A2)
                 (B2) (B1) (B2) (A1) (B2) (A1) (B2) (A2) (A2) (B2)
                 (A1) (B1) (B1) (A2) (A1) (A2) (B2) (A2) (B1) (B2)
                 (A1) (B2) (A1) (A2) (B2) (A1) (B1) (A2) (A1) (B2)
                 (B1) (A1) (B2) (A1) (B2) (A2) (B1) (A2) (A1) (A1)
                 (B2) (B1) (A2) (B1) (A2) (B2) (A1) (A1) (B1) (A2)
                 (B2) (B2) (A2) (A1) (B2) (B2) (A2) (B1) (A1) (B1)
                 (A2) (B2) (A1) (B1) (A2) (A1) (B2) (B1) (A1) (A2)
                 (B1) (B1) (B2) (B2) (A1) (B1) (A2) (A1) (A1) (B2)
                 (B1) (B2) (B1) (A1) (B2) (A1) (A2) (B1) (B2) (A2)
                 (A2) (A1) (A2) (A1) (B2) (B2) (B1) (A1) (A2) (A1)
                 (A1) (B1) (B2) (B1) (B2) (A1) (A2) (A1) (B2) (B1)
                 (B1) (A2) (A1) (A2) (B2) (B1) (A1) (A1) (B1) (B2)
                 (A1) (B2) (A2) (B1) (A1) (B2) (B1) (A2) (B1) (A1)
                 (A2) (A1) (B2) (B1) (A1) (A2) (B2) (B1) (B2) (A1)
                 (B1) (A2) (A1) (B1) (B2) (B1) (A1) (B1) (A2) (B2)
                 (A1) (B2) (A2) (A1) (A2) (B1) (B2) (A2) (B1) (A1)
                 (B2) (A2) (A1) (B2) (B1) (A2) (A1) (B1) (B1) (B2)
                 (A1) (A1) (B1) (B2) (A1) (A2) (A1) (A2) (B2) (B1)
                 (A1) (B1) (B2) (A1) (A2) (A2) (A1) (B2) (B2) (B1)
                 (B2) (B1) (A1) (B2) (A2) (B1) (B2) (A1) (A2) (A1)
                 (B1) (B1) (B2) (A2) (A1) (B1) (A1) (A1) (A2) (B1)
                 (B2) (A1) (B1) (A2) (B2) (A1) (B2) (A2) (B2) (A1)
                 (B1) (A2) (B1) (B2) (A2) (A1) (B2) (A2) (B2) (A1)
                 (B1) (B1) (A1) (B2) (A2) (B1) (A1) (B2) (A2) (B1)
                 (A1) (A2) (A2) (A1) (A2) (B2) (B2) (B1) (A1) (B2)
                 (B1) (B2) (A1) (A2) (B2) (A2) (B1) (A1) (B2) (A2)
                 (B2) (A1) (B1) (B1) (A1) (B2) (A2) (A1) (B1) (B2)
                 (A1) (B1) (A2) (A1) (A2) (A1) (B2) (A2) (B1) (A1)
                 (A1) (B1) (B2) (A1) (A2) (A1) (B1) (B2) (A1) (B1)
                 (B2) (A2) (A2) (B2) (A1) (B2) (A2) (B1) (B2) (A1)
                 (A2) (B2) (A2) (A1) (B1) (A2) (B2) (A1) (A2) (B1)
                 (A2) (B1) (B2) (B2) (A1) (B1) (B2) (A1) (B2) (B1)
                 (A2) (B1) (A1) (B1) (A2) (A1) (B2) (B1) (A2) (B2)
                 (A1) (B2) (A1) (A2) (B1) (B2) (A1) (B2) (A2) (B2)
                 (B1) (B2) (A2) (A1) (B1) (A1) (B2) (A2) (B2) (A2)
                 (B1) (A1) (A2) (A1) (B1) (B1) (B2) (A2) (A1) (B2)
                 (A2) (A1) (B1) (B2) (B1) (B2) (A1) (A2) (B2) (A1)
                 (A2) (A1) (B1) (A2) (B2) (A1) (B2) (B1) (A1) (B2)
                 (A2) (B1) (B2) (B1) (A2) (A2) (A2) (A1) (B2) (B1)
                 (A2) (A1) (B1) (B2) (A1) (A1) (B1) (B2) (A2) (B1)
                 (A2) (B2) (A1) (A2) (B1) (B2) (B2) (A1) (B2) (A2)
                 (B1) (A1) (B1) (A2) (A1) (B2) (B2) (B2) (A1) (A2)
                 (A2) (A1) (A1) (B2) (A2) (B1) (A2) (B2) (B1) (A1)
                 (B2) (B2) (B1) (A2) (B2) (A2) (B1) (A1) (A2) (A1)
                 (B2) (A2) (B2) (A2) (B2) (B2) (B1) (A2) (B2) (A1)
                 (A2) (B1) (B2) (A1) (A2) (B1) (A1) (A2) (B2) (A1)
                 (B2) (A2) (B2) (B2) (A2) (B2) (B2) (A2) (B2) (A2)
                 (B2) (B1) (A1) (A1) (A1) (B1) (B1) (B2) (B2) (A2)
                 (A1) (A1) (B2) (B2) (B1) (A2) (A2) (A1) (B2) (A1)
                 (B2) (A2) (B2)
 The electronic state of the initial guess is 1-A1.
 Requested convergence on RMS density matrix=1.00D-08 within 128 cycles.
 Requested convergence on MAX density matrix=1.00D-06.
 Requested convergence on             energy=1.00D-06.
 No special actions if energy rises.
 Inv3:  Mode=1 IEnd=    20908800.
 Iteration    1 A*A^-1 deviation from unit magnitude is 7.55D-15 for    660.
 Iteration    1 A*A^-1 deviation from orthogonality  is 4.99D-15 for   1151    664.
 Iteration    1 A^-1*A deviation from unit magnitude is 7.55D-15 for    660.
 Iteration    1 A^-1*A deviation from orthogonality  is 3.03D-15 for    769    745.
 Error on total polarization charges =  0.05493
 SCF Done:  E(RwB97XD) =  -847.839056949     A.U. after   12 cycles
            NFock= 12  Conv=0.78D-08     -V/T= 2.0050
 SMD-CDS (non-electrostatic) energy       (kcal/mol) =      -7.48
 (included in total energy above)

 **********************************************************************

            Population analysis using the SCF density.

 **********************************************************************

 Orbital symmetries:
       Occupied  (B2) (A1) (A1) (B1) (A2) (B2) (A1) (B2) (A1) (B1)
                 (A2) (B2) (A1) (B1) (A1) (B2) (B2) (A2) (B1) (A1)
                 (A2) (B2) (A1) (A1) (B1) (A1) (B2) (A2) (B1) (B2)
                 (A1) (B1) (B2) (A1) (A1) (A2) (B1) (B2) (A2) (A1)
                 (A1) (B2) (B1) (A1) (A1) (B2) (B1) (A2) (B1) (B2)
                 (A1) (B1) (A1) (B2) (A2) (B2) (B1) (A1) (B1) (A1)
                 (B2) (A2) (B1) (A1) (A1) (B1) (B2) (A2) (A2) (A2)
                 (A1) (B2) (A1) (B1)
       Virtual   (B2) (A1) (B1) (A2) (B2) (A1) (A1) (B1) (B2) (A1)
                 (B1) (A1) (A2) (B1) (A1) (B2) (A2) (B2) (A1) (B1)
                 (B2) (A2) (A1) (B1) (B2) (A2) (B2) (A1) (B2) (B1)
                 (A2) (B1) (A1) (B2) (A1) (B2) (A2) (A1) (A2) (B1)
                 (A1) (B1) (B1) (A1) (A1) (A2) (B2) (A2) (B2) (B1)
                 (A1) (B1) (A1) (B2) (B2) (A2) (A1) (B1) (A2) (B2)
                 (A1) (A2) (B1) (A1) (B2) (B1) (B2) (B1) (A1) (B2)
                 (A1) (B2) (A2) (A1) (A2) (B1) (B2) (A2) (A1) (B1)
                 (A2) (A1) (B2) (A1) (B1) (A2) (B2) (B2) (B1) (A1)
                 (B2) (B2) (A2) (A1) (B1) (A2) (A1) (B2) (B1) (B2)
                 (A2) (B1) (A1) (A2) (B2) (B2) (B1) (A2) (B2) (A2)
                 (A1) (B2) (A1) (B1) (A1) (A2) (A1) (B1) (B2) (B1)
                 (A1) (A2) (B2) (B2) (A2) (A1) (B1) (A2) (A1) (B2)
                 (B1) (A1) (B2) (B1) (A2) (A2) (A2) (B2) (B2) (A1)
                 (A1) (B2) (A2) (A1) (B2) (B1) (B1) (A1) (A1) (B2)
                 (A1) (A2) (A1) (B1) (A1) (A1) (B2) (A2) (B2) (A2)
                 (B1) (B2) (A1) (B1) (A1) (B2) (B2) (A2) (B1) (A1)
                 (B1) (B2) (B1) (B2) (A1) (B1) (A1) (A2) (B1) (A1)
                 (B2) (A1) (A1) (B1) (B1) (B2) (A2) (A2) (B2) (A1)
                 (B1) (B1) (A2) (B2) (A2) (B2) (A1) (B1) (A2) (B1)
                 (A1) (A2) (B2) (A1) (B1) (A2) (B2) (B1) (A1) (A2)
                 (B2) (B2) (B1) (A1) (B2) (A1) (B2) (A2) (A2) (B2)
                 (A1) (B1) (A2) (B1) (A1) (B2) (A2) (A2) (B2) (B2)
                 (A1) (B1) (A2) (A1) (B2) (A2) (A1) (B1) (A1) (B2)
                 (A1) (B1) (B2) (A1) (A2) (B2) (A2) (B1) (A1) (B2)
                 (A1) (B1) (A2) (A2) (B1) (B2) (A1) (A1) (B1) (B2)
                 (A2) (B2) (A2) (B2) (A1) (B2) (A2) (B1) (A1) (A2)
                 (B2) (B1) (A1) (A2) (B1) (A1) (B2) (A2) (B1) (A1)
                 (B2) (B1) (B2) (B1) (A1) (B1) (A1) (A2) (A1) (B2)
                 (B1) (B2) (B1) (A1) (B2) (A1) (A2) (B1) (B2) (A2)
                 (A2) (A1) (A1) (A2) (B2) (B2) (B1) (A1) (A2) (A1)
                 (B1) (A1) (B2) (B1) (B2) (A1) (B2) (A2) (A1) (B1)
                 (B1) (A2) (A1) (A2) (B2) (B1) (A1) (A1) (B1) (B2)
                 (A1) (B2) (A2) (B1) (B2) (B1) (A1) (A2) (A1) (B1)
                 (A2) (B2) (A1) (B1) (A1) (B2) (A2) (B2) (B1) (A1)
                 (A2) (B1) (B2) (A1) (B1) (A1) (B1) (B2) (B1) (A2)
                 (A2) (B2) (A1) (A2) (A1) (B2) (B1) (A2) (B1) (B2)
                 (A2) (A1) (B2) (B1) (A1) (A2) (A1) (B1) (B2) (A1)
                 (B1) (A1) (B1) (B2) (A2) (A1) (A1) (A2) (B2) (B1)
                 (A1) (B1) (A2) (B2) (A1) (A2) (B2) (A1) (B2) (B1)
                 (B2) (B2) (B1) (A1) (A2) (B1) (B2) (A1) (A2) (B1)
                 (A1) (B1) (B2) (A1) (A2) (A1) (B1) (A2) (A1) (B2)
                 (B1) (A1) (A2) (B1) (B2) (A1) (B2) (B2) (A2) (A2)
                 (B1) (A1) (B1) (B2) (A2) (A1) (B2) (A2) (B1) (B2)
                 (A1) (B1) (A1) (B2) (A2) (B1) (B2) (A1) (A2) (B1)
                 (A1) (A2) (A2) (A1) (A2) (B2) (B2) (B1) (A1) (B2)
                 (B1) (B2) (A1) (A2) (B2) (A2) (B1) (A1) (A2) (B2)
                 (A1) (B2) (B1) (B2) (A1) (B1) (A2) (A1) (B2) (B1)
                 (A1) (A2) (B1) (A1) (B2) (A2) (A1) (A2) (B1) (A1)
                 (A1) (B1) (B2) (A1) (A2) (A1) (B1) (B2) (B2) (A2)
                 (B1) (A1) (A2) (B2) (A1) (B2) (A2) (B1) (B2) (A2)
                 (A1) (B2) (A2) (A1) (B2) (A2) (B1) (A1) (A2) (A2)
                 (B2) (B1) (B1) (B2) (A1) (B1) (B2) (A1) (A2) (B2)
                 (B1) (B1) (A1) (A2) (B1) (B2) (A1) (B1) (A2) (B2)
                 (A1) (B2) (A1) (A2) (B1) (B2) (B2) (A1) (A2) (B2)
                 (B1) (A2) (B2) (A1) (B1) (A1) (B2) (A2) (B2) (A1)
                 (A2) (B1) (A2) (A1) (B1) (B1) (B2) (A2) (A1) (A2)
                 (B2) (A1) (B1) (B2) (B1) (B2) (A1) (A2) (B2) (A1)
                 (A2) (A1) (B1) (B2) (A2) (B2) (A1) (B1) (A1) (B2)
                 (A2) (B1) (B1) (B2) (A2) (A2) (A2) (A1) (B2) (B1)
                 (A2) (A1) (B1) (A1) (B2) (A1) (B1) (A2) (B2) (B1)
                 (A2) (B2) (A1) (A2) (B1) (B2) (B2) (A1) (B2) (A2)
                 (A1) (B1) (B1) (A2) (A1) (B2) (B2) (B2) (A1) (A2)
                 (A2) (A1) (A1) (B2) (A2) (B1) (A2) (B2) (B1) (A1)
                 (B2) (B2) (A2) (B1) (B2) (A2) (B1) (A1) (A2) (A1)
                 (B2) (A2) (B2) (A2) (B2) (B2) (A2) (B1) (B2) (A1)
                 (B1) (A2) (B2) (A1) (A2) (B1) (A1) (B2) (A1) (A2)
                 (B2) (A2) (B2) (B2) (A2) (B2) (B2) (A2) (B2) (A2)
                 (B2) (B1) (A1) (A1) (A1) (B1) (B1) (B2) (B2) (A2)
                 (A1) (A1) (B2) (B2) (B1) (A2) (A2) (A1) (B2) (A1)
                 (B2) (A2) (B2)
 The electronic state is 1-A1.
 Alpha  occ. eigenvalues --  -10.29572 -10.29570 -10.29028 -10.29027 -10.28975
 Alpha  occ. eigenvalues --  -10.28973 -10.28616 -10.28598 -10.28203 -10.28203
 Alpha  occ. eigenvalues --  -10.28200 -10.28200 -10.28126 -10.28119 -10.28119
 Alpha  occ. eigenvalues --  -10.28110 -10.28064 -10.28064 -10.28019 -10.28018
 Alpha  occ. eigenvalues --  -10.28003 -10.28001  -1.05924  -0.99221  -0.95594
 Alpha  occ. eigenvalues --   -0.91438  -0.88572  -0.84537  -0.84000  -0.82909
 Alpha  occ. eigenvalues --   -0.82318  -0.82250  -0.79253  -0.75139  -0.69679
 Alpha  occ. eigenvalues --   -0.69141  -0.68717  -0.66277  -0.65078  -0.64648
 Alpha  occ. eigenvalues --   -0.61594  -0.61127  -0.60688  -0.59554  -0.54841
 Alpha  occ. eigenvalues --   -0.53870  -0.53675  -0.53468  -0.52879  -0.52596
 Alpha  occ. eigenvalues --   -0.52512  -0.50963  -0.50624  -0.50413  -0.50189
 Alpha  occ. eigenvalues --   -0.48526  -0.47542  -0.47032  -0.44937  -0.44678
 Alpha  occ. eigenvalues --   -0.44330  -0.41985  -0.41852  -0.40737  -0.35583
 Alpha  occ. eigenvalues --   -0.35185  -0.35151  -0.34658  -0.33301  -0.32671
 Alpha  occ. eigenvalues --   -0.32632  -0.31910  -0.31583  -0.30861
 Alpha virt. eigenvalues --    0.05051   0.05275   0.06939   0.07341   0.11877
 Alpha virt. eigenvalues --    0.12040   0.13131   0.13365   0.13994   0.14083
 Alpha virt. eigenvalues --    0.14679   0.16422   0.16538   0.17840   0.17872
 Alpha virt. eigenvalues --    0.18373   0.18638   0.18900   0.19233   0.19487
 Alpha virt. eigenvalues --    0.19603   0.20992   0.21069   0.21453   0.21978
 Alpha virt. eigenvalues --    0.23418   0.24106   0.24558   0.25098   0.25487
 Alpha virt. eigenvalues --    0.25778   0.25989   0.26148   0.26591   0.26756
 Alpha virt. eigenvalues --    0.26858   0.26881   0.28431   0.28781   0.28825
 Alpha virt. eigenvalues --    0.30459   0.30861   0.31465   0.31818   0.31971
 Alpha virt. eigenvalues --    0.32005   0.32135   0.33659   0.34151   0.34393
 Alpha virt. eigenvalues --    0.34396   0.35196   0.36200   0.36290   0.36791
 Alpha virt. eigenvalues --    0.37043   0.37100   0.38212   0.38538   0.38640
 Alpha virt. eigenvalues --    0.39576   0.39774   0.40278   0.40384   0.41381
 Alpha virt. eigenvalues --    0.42175   0.42208   0.43017   0.43223   0.43415
 Alpha virt. eigenvalues --    0.45259   0.45889   0.46273   0.46277   0.46872
 Alpha virt. eigenvalues --    0.47069   0.47505   0.47750   0.48240   0.48504
 Alpha virt. eigenvalues --    0.48804   0.49083   0.49291   0.49301   0.49538
 Alpha virt. eigenvalues --    0.49707   0.49716   0.51006   0.51072   0.51136
 Alpha virt. eigenvalues --    0.51804   0.52162   0.52801   0.53120   0.53300
 Alpha virt. eigenvalues --    0.53392   0.53945   0.54232   0.54642   0.55276
 Alpha virt. eigenvalues --    0.56294   0.56629   0.57201   0.57687   0.57951
 Alpha virt. eigenvalues --    0.58277   0.58711   0.58798   0.59672   0.59836
 Alpha virt. eigenvalues --    0.60591   0.61530   0.61586   0.61781   0.63060
 Alpha virt. eigenvalues --    0.64914   0.66284   0.66575   0.66935   0.68606
 Alpha virt. eigenvalues --    0.68759   0.68860   0.69571   0.71425   0.71605
 Alpha virt. eigenvalues --    0.72759   0.73148   0.74439   0.75053   0.75318
 Alpha virt. eigenvalues --    0.75926   0.76630   0.76822   0.77708   0.77737
 Alpha virt. eigenvalues --    0.78783   0.79272   0.79413   0.79904   0.80784
 Alpha virt. eigenvalues --    0.82160   0.82258   0.82923   0.82936   0.84474
 Alpha virt. eigenvalues --    0.84572   0.86034   0.86739   0.87569   0.88864
 Alpha virt. eigenvalues --    0.89259   0.89723   0.89757   0.90384   0.91291
 Alpha virt. eigenvalues --    0.91671   0.92346   0.92389   0.92536   0.94293
 Alpha virt. eigenvalues --    0.94320   0.94581   0.94800   0.96084   0.96625
 Alpha virt. eigenvalues --    0.96709   0.98085   0.98428   0.98829   0.99818
 Alpha virt. eigenvalues --    0.99983   1.01308   1.01625   1.03272   1.03538
 Alpha virt. eigenvalues --    1.03998   1.04348   1.06843   1.07180   1.08703
 Alpha virt. eigenvalues --    1.08935   1.09002   1.10088   1.10784   1.13769
 Alpha virt. eigenvalues --    1.13933   1.13990   1.15457   1.15763   1.16719
 Alpha virt. eigenvalues --    1.17949   1.19677   1.20146   1.20617   1.20679
 Alpha virt. eigenvalues --    1.23002   1.23169   1.23220   1.23582   1.23729
 Alpha virt. eigenvalues --    1.24252   1.24968   1.26230   1.27405   1.27582
 Alpha virt. eigenvalues --    1.27693   1.27945   1.29135   1.29295   1.29396
 Alpha virt. eigenvalues --    1.29682   1.30659   1.30708   1.31216   1.31535
 Alpha virt. eigenvalues --    1.33692   1.34808   1.35458   1.35848   1.37300
 Alpha virt. eigenvalues --    1.38207   1.38389   1.38855   1.39402   1.40487
 Alpha virt. eigenvalues --    1.42102   1.42637   1.42918   1.43629   1.44642
 Alpha virt. eigenvalues --    1.44665   1.44693   1.45346   1.45449   1.46889
 Alpha virt. eigenvalues --    1.47542   1.47747   1.47883   1.48909   1.50243
 Alpha virt. eigenvalues --    1.52285   1.52737   1.53247   1.55304   1.55448
 Alpha virt. eigenvalues --    1.55579   1.56584   1.56963   1.57628   1.59051
 Alpha virt. eigenvalues --    1.59351   1.60188   1.61321   1.62420   1.62572
 Alpha virt. eigenvalues --    1.63092   1.63900   1.64604   1.65184   1.65777
 Alpha virt. eigenvalues --    1.65829   1.66687   1.67440   1.70403   1.71436
 Alpha virt. eigenvalues --    1.73290   1.73359   1.75426   1.75652   1.76650
 Alpha virt. eigenvalues --    1.76829   1.77054   1.78528   1.78836   1.79247
 Alpha virt. eigenvalues --    1.79965   1.80067   1.80842   1.81462   1.81913
 Alpha virt. eigenvalues --    1.83421   1.83554   1.84124   1.84284   1.86288
 Alpha virt. eigenvalues --    1.86584   1.87668   1.87671   1.89891   1.90436
 Alpha virt. eigenvalues --    1.91701   1.93077   1.94590   1.94870   1.96902
 Alpha virt. eigenvalues --    1.97508   1.98431   2.00072   2.00459   2.00756
 Alpha virt. eigenvalues --    2.02182   2.03104   2.05865   2.05946   2.06044
 Alpha virt. eigenvalues --    2.08159   2.09767   2.10132   2.11961   2.12204
 Alpha virt. eigenvalues --    2.12796   2.13269   2.13330   2.14779   2.15220
 Alpha virt. eigenvalues --    2.15986   2.18489   2.18586   2.19329   2.20560
 Alpha virt. eigenvalues --    2.21785   2.23303   2.24922   2.27804   2.27958
 Alpha virt. eigenvalues --    2.28316   2.28595   2.29846   2.30400   2.30883
 Alpha virt. eigenvalues --    2.31331   2.31379   2.31748   2.32561   2.34066
 Alpha virt. eigenvalues --    2.35089   2.35190   2.35574   2.37623   2.37829
 Alpha virt. eigenvalues --    2.39634   2.41465   2.41920   2.44047   2.44161
 Alpha virt. eigenvalues --    2.45038   2.45553   2.48252   2.48659   2.48965
 Alpha virt. eigenvalues --    2.49534   2.50080   2.52464   2.53609   2.53832
 Alpha virt. eigenvalues --    2.54983   2.55115   2.57126   2.57327   2.57351
 Alpha virt. eigenvalues --    2.59185   2.59373   2.59967   2.60390   2.61231
 Alpha virt. eigenvalues --    2.62055   2.62325   2.63475   2.65354   2.65789
 Alpha virt. eigenvalues --    2.66062   2.66408   2.67608   2.68439   2.68801
 Alpha virt. eigenvalues --    2.69347   2.70329   2.71298   2.71299   2.71506
 Alpha virt. eigenvalues --    2.71718   2.73230   2.73519   2.73734   2.74066
 Alpha virt. eigenvalues --    2.74339   2.74627   2.76207   2.76983   2.77965
 Alpha virt. eigenvalues --    2.78373   2.79406   2.80431   2.80603   2.80876
 Alpha virt. eigenvalues --    2.82664   2.83203   2.83634   2.84259   2.84330
 Alpha virt. eigenvalues --    2.85280   2.86633   2.86676   2.86904   2.87567
 Alpha virt. eigenvalues --    2.87704   2.88222   2.88318   2.90601   2.91302
 Alpha virt. eigenvalues --    2.91353   2.92010   2.92353   2.94150   2.94417
 Alpha virt. eigenvalues --    2.95487   2.96051   2.96457   2.96572   2.98374
 Alpha virt. eigenvalues --    2.98660   2.99073   3.00172   3.00178   3.01191
 Alpha virt. eigenvalues --    3.02566   3.02744   3.03567   3.03823   3.04595
 Alpha virt. eigenvalues --    3.05010   3.05059   3.08249   3.08572   3.09768
 Alpha virt. eigenvalues --    3.10141   3.12641   3.13875   3.14159   3.14218
 Alpha virt. eigenvalues --    3.14470   3.15230   3.15897   3.15990   3.17073
 Alpha virt. eigenvalues --    3.17460   3.17900   3.18022   3.19104   3.19106
 Alpha virt. eigenvalues --    3.19536   3.19752   3.22898   3.23758   3.25036
 Alpha virt. eigenvalues --    3.25143   3.25590   3.26020   3.26376   3.26619
 Alpha virt. eigenvalues --    3.27177   3.28172   3.28491   3.29654   3.31465
 Alpha virt. eigenvalues --    3.33236   3.33811   3.33997   3.34216   3.34351
 Alpha virt. eigenvalues --    3.35108   3.35162   3.36029   3.37335   3.37834
 Alpha virt. eigenvalues --    3.38106   3.38602   3.40148   3.40366   3.40715
 Alpha virt. eigenvalues --    3.40996   3.41608   3.41683   3.43322   3.43566
 Alpha virt. eigenvalues --    3.43701   3.44212   3.45388   3.46250   3.46664
 Alpha virt. eigenvalues --    3.47949   3.48631   3.49284   3.49865   3.50982
 Alpha virt. eigenvalues --    3.52299   3.52541   3.53209   3.53415   3.54111
 Alpha virt. eigenvalues --    3.54181   3.54427   3.56502   3.56744   3.57212
 Alpha virt. eigenvalues --    3.58329   3.58567   3.59752   3.59756   3.61717
 Alpha virt. eigenvalues --    3.63007   3.64731   3.65155   3.65432   3.66200
 Alpha virt. eigenvalues --    3.66513   3.66559   3.67844   3.68282   3.69307
 Alpha virt. eigenvalues --    3.69830   3.69924   3.70045   3.70290   3.71393
 Alpha virt. eigenvalues --    3.71979   3.72520   3.75541   3.76890   3.76954
 Alpha virt. eigenvalues --    3.77134   3.78871   3.80204   3.82230   3.83173
 Alpha virt. eigenvalues --    3.83296   3.83674   3.84647   3.85304   3.85712
 Alpha virt. eigenvalues --    3.88089   3.90095   3.90833   3.91180   3.91341
 Alpha virt. eigenvalues --    3.92501   3.95762   3.96051   3.96245   3.97171
 Alpha virt. eigenvalues --    3.98699   3.99484   3.99611   3.99864   4.00543
 Alpha virt. eigenvalues --    4.01688   4.02195   4.02559   4.03340   4.04296
 Alpha virt. eigenvalues --    4.04297   4.04557   4.05200   4.06702   4.07209
 Alpha virt. eigenvalues --    4.07615   4.11957   4.11975   4.14765   4.15609
 Alpha virt. eigenvalues --    4.15863   4.17165   4.17568   4.17913   4.19086
 Alpha virt. eigenvalues --    4.19180   4.19318   4.19653   4.20358   4.21787
 Alpha virt. eigenvalues --    4.23134   4.24610   4.25481   4.26103   4.26811
 Alpha virt. eigenvalues --    4.28998   4.29204   4.29929   4.30799   4.31436
 Alpha virt. eigenvalues --    4.31503   4.32098   4.33350   4.33368   4.34059
 Alpha virt. eigenvalues --    4.34707   4.37024   4.37468   4.38754   4.40107
 Alpha virt. eigenvalues --    4.40412   4.41131   4.42210   4.42478   4.42991
 Alpha virt. eigenvalues --    4.45341   4.46107   4.46401   4.46577   4.47279
 Alpha virt. eigenvalues --    4.49041   4.49370   4.52654   4.55631   4.56616
 Alpha virt. eigenvalues --    4.57750   4.61523   4.62011   4.63558   4.63783
 Alpha virt. eigenvalues --    4.65099   4.65881   4.66657   4.68453   4.71074
 Alpha virt. eigenvalues --    4.71199   4.73400   4.76273   4.77904   4.79664
 Alpha virt. eigenvalues --    4.81545   4.81652   4.84836   4.86066   4.88225
 Alpha virt. eigenvalues --    4.89365   4.90314   4.90527   4.92842   4.93693
 Alpha virt. eigenvalues --    4.94728   4.97729   4.97942   4.98400   5.01266
 Alpha virt. eigenvalues --    5.02139   5.03809   5.04424   5.06008   5.09215
 Alpha virt. eigenvalues --    5.09299   5.10245   5.15131   5.16661   5.18979
 Alpha virt. eigenvalues --    5.19981   5.26723   5.26944   5.30900   5.32938
 Alpha virt. eigenvalues --    5.35155   5.35264   5.35717   5.36007   5.39309
 Alpha virt. eigenvalues --    5.43175   5.43453   5.45673   5.45689   5.45788
 Alpha virt. eigenvalues --    5.47383   5.61231   5.63385   5.66218   5.68427
 Alpha virt. eigenvalues --    5.73263   5.79578   5.83358   5.93330   5.94996
 Alpha virt. eigenvalues --    6.03904  22.31940  22.41343  22.49896  22.67924
 Alpha virt. eigenvalues --   22.72843  22.76466  22.80279  22.86005  22.86795
 Alpha virt. eigenvalues --   22.90080  22.99371  23.02260  23.03200  23.03665
 Alpha virt. eigenvalues --   23.09437  23.13311  23.21857  23.32237  23.44416
 Alpha virt. eigenvalues --   23.58048  23.87931  24.00326
          Condensed to atoms (all electrons):
               1          2          3          4          5          6
     1  C    5.378971   0.422526  -0.010369  -0.098160   0.021530  -0.001814
     2  H    0.422526   0.598322  -0.042408  -0.000359   0.000139  -0.000071
     3  C   -0.010369  -0.042408   5.332708   0.321184  -0.041302   0.004800
     4  C   -0.098160  -0.000359   0.321184   5.007124   0.273214  -0.045048
     5  C    0.021530   0.000139  -0.041302   0.273214   5.044836   0.436908
     6  H   -0.001814  -0.000071   0.004800  -0.045048   0.436908   0.573844
     7  C   -0.098160  -0.000359   0.321184  -0.016151   0.273214  -0.045048
     8  H   -0.010470   0.001503  -0.058181   0.011444  -0.043709  -0.005021
     9  C    0.031862  -0.000471  -0.037423  -0.002978  -0.023868   0.005912
    10  C   -0.009935  -0.000428   0.023587  -0.023868   0.264202  -0.045312
    11  H    0.000469  -0.000008   0.005452   0.005912  -0.045312  -0.005013
    12  C    0.031862  -0.000471  -0.037423   0.294110  -0.023868   0.005912
    13  H    0.001075   0.000073   0.011424  -0.047707   0.004408  -0.000743
    14  C    0.049938   0.008329   0.223032  -0.037423   0.023587   0.005452
    15  C   -0.006441  -0.068205   0.144791   0.005112  -0.005457   0.000098
    16  C   -0.018193   0.013694  -0.066366   0.003928   0.003419   0.000026
    17  C   -0.173267   0.007584   0.049938   0.031862  -0.009935   0.000469
    18  H    0.007584   0.000104   0.008329  -0.000471  -0.000428  -0.000008
    19  C   -0.018193   0.013694  -0.066366  -0.017506   0.003419   0.000026
    20  C   -0.006441  -0.068205   0.144791   0.029183  -0.005457   0.000098
    21  C   -0.074058   0.002175  -0.000510  -0.002657   0.000055  -0.000026
    22  C    0.000873   0.000757   0.001654   0.001250  -0.000031   0.000002
    23  C    0.001884  -0.000066  -0.001311  -0.000873   0.000026  -0.000001
    24  C   -0.000693  -0.000065   0.003235  -0.001136   0.000071   0.000003
    25  C   -0.000693  -0.000065   0.003235   0.000793   0.000071   0.000003
    26  C    0.001884  -0.000066  -0.001311  -0.000082   0.000026  -0.000001
    27  C    0.000873   0.000757   0.001654   0.000065  -0.000031   0.000002
    28  C   -0.074058   0.002175  -0.000510  -0.001661   0.000055  -0.000026
    29  H   -0.010470   0.001503  -0.058181   0.436536  -0.043709  -0.005021
    30  H    0.001075   0.000073   0.011424   0.003816   0.004408  -0.000743
    31  H   -0.007097   0.003778  -0.001050   0.000247  -0.000033  -0.000001
    32  H   -0.000205  -0.000021   0.000048   0.000004   0.000000   0.000000
    33  H    0.000014  -0.000003   0.000003  -0.000007  -0.000000  -0.000000
    34  H    0.000030   0.000009   0.000048   0.000007  -0.000005  -0.000000
    35  H    0.000030   0.000009   0.000048   0.000004  -0.000005  -0.000000
    36  H    0.000014  -0.000003   0.000003   0.000000  -0.000000  -0.000000
    37  H   -0.000205  -0.000021   0.000048  -0.000001   0.000000   0.000000
    38  H   -0.007097   0.003778  -0.001050  -0.000039  -0.000033  -0.000001
               7          8          9         10         11         12
     1  C   -0.098160  -0.010470   0.031862  -0.009935   0.000469   0.031862
     2  H   -0.000359   0.001503  -0.000471  -0.000428  -0.000008  -0.000471
     3  C    0.321184  -0.058181  -0.037423   0.023587   0.005452  -0.037423
     4  C   -0.016151   0.011444  -0.002978  -0.023868   0.005912   0.294110
     5  C    0.273214  -0.043709  -0.023868   0.264202  -0.045312  -0.023868
     6  H   -0.045048  -0.005021   0.005912  -0.045312  -0.005013   0.005912
     7  C    5.007124   0.436536   0.294110  -0.023868   0.005912  -0.002978
     8  H    0.436536   0.580525  -0.047707   0.004408  -0.000743   0.003816
     9  C    0.294110  -0.047707   5.007124   0.273214  -0.045048  -0.016151
    10  C   -0.023868   0.004408   0.273214   5.044836   0.436908   0.273214
    11  H    0.005912  -0.000743  -0.045048   0.436908   0.573844  -0.045048
    12  C   -0.002978   0.003816  -0.016151   0.273214  -0.045048   5.007124
    13  H    0.003816   0.000302   0.011444  -0.043709  -0.005021   0.436536
    14  C   -0.037423   0.011424   0.321184  -0.041302   0.004800   0.321184
    15  C    0.029183   0.005243  -0.017506   0.003419   0.000026   0.003928
    16  C   -0.017506  -0.003554   0.029183  -0.005457   0.000098   0.005112
    17  C    0.031862   0.001075  -0.098160   0.021530  -0.001814  -0.098160
    18  H   -0.000471   0.000073  -0.000359   0.000139  -0.000071  -0.000359
    19  C    0.003928   0.000184   0.005112  -0.005457   0.000098   0.029183
    20  C    0.005112   0.000161   0.003928   0.003419   0.000026  -0.017506
    21  C   -0.001661  -0.000027   0.000793   0.000071   0.000003  -0.001136
    22  C    0.000065  -0.000000  -0.000082   0.000026  -0.000001  -0.000873
    23  C   -0.000082  -0.000000   0.000065  -0.000031   0.000002   0.001250
    24  C    0.000793   0.000011  -0.001661   0.000055  -0.000026  -0.002657
    25  C   -0.001136  -0.000028  -0.002657   0.000055  -0.000026  -0.001661
    26  C   -0.000873  -0.000181   0.001250  -0.000031   0.000002   0.000065
    27  C    0.001250   0.000269  -0.000873   0.000026  -0.000001  -0.000082
    28  C   -0.002657   0.001105  -0.001136   0.000071   0.000003   0.000793
    29  H    0.011444  -0.000462   0.003816   0.004408  -0.000743  -0.047707
    30  H   -0.047707  -0.004845   0.436536  -0.043709  -0.005021   0.011444
    31  H   -0.000039   0.000004   0.000004  -0.000005  -0.000000   0.000007
    32  H   -0.000001   0.000000   0.000000  -0.000000  -0.000000  -0.000007
    33  H    0.000000  -0.000000  -0.000001   0.000000   0.000000   0.000004
    34  H    0.000004  -0.000000  -0.000039  -0.000033  -0.000001   0.000247
    35  H    0.000007   0.000014   0.000247  -0.000033  -0.000001  -0.000039
    36  H   -0.000007  -0.000000   0.000004   0.000000   0.000000  -0.000001
    37  H    0.000004  -0.000008  -0.000007  -0.000000  -0.000000   0.000000
    38  H    0.000247   0.000053   0.000007  -0.000005  -0.000000   0.000004
              13         14         15         16         17         18
     1  C    0.001075   0.049938  -0.006441  -0.018193  -0.173267   0.007584
     2  H    0.000073   0.008329  -0.068205   0.013694   0.007584   0.000104
     3  C    0.011424   0.223032   0.144791  -0.066366   0.049938   0.008329
     4  C   -0.047707  -0.037423   0.005112   0.003928   0.031862  -0.000471
     5  C    0.004408   0.023587  -0.005457   0.003419  -0.009935  -0.000428
     6  H   -0.000743   0.005452   0.000098   0.000026   0.000469  -0.000008
     7  C    0.003816  -0.037423   0.029183  -0.017506   0.031862  -0.000471
     8  H    0.000302   0.011424   0.005243  -0.003554   0.001075   0.000073
     9  C    0.011444   0.321184  -0.017506   0.029183  -0.098160  -0.000359
    10  C   -0.043709  -0.041302   0.003419  -0.005457   0.021530   0.000139
    11  H   -0.005021   0.004800   0.000026   0.000098  -0.001814  -0.000071
    12  C    0.436536   0.321184   0.003928   0.005112  -0.098160  -0.000359
    13  H    0.580525  -0.058181   0.000184   0.000161  -0.010470   0.001503
    14  C   -0.058181   5.332708  -0.066366   0.144791  -0.010369  -0.042408
    15  C    0.000184  -0.066366   5.651153   0.212864  -0.018193   0.013694
    16  C    0.000161   0.144791   0.212864   5.651153  -0.006441  -0.068205
    17  C   -0.010470  -0.010369  -0.018193  -0.006441   5.378971   0.422526
    18  H    0.001503  -0.042408   0.013694  -0.068205   0.422526   0.598322
    19  C    0.005243   0.144791  -0.032806   0.165695  -0.006441  -0.068205
    20  C   -0.003554  -0.066366   0.165695  -0.032806  -0.018193   0.013694
    21  C   -0.000028   0.003235  -0.008629   0.006699  -0.000693  -0.000065
    22  C   -0.000181  -0.001311   0.000184   0.000133   0.001884  -0.000066
    23  C    0.000269   0.001654   0.000133   0.000184   0.000873   0.000757
    24  C    0.001105  -0.000510   0.006699  -0.008629  -0.074058   0.002175
    25  C   -0.000027  -0.000510   0.009013   0.272672  -0.074058   0.002175
    26  C   -0.000000   0.001654  -0.128842   0.058134   0.000873   0.000757
    27  C   -0.000000  -0.001311   0.058134  -0.128842   0.001884  -0.000066
    28  C    0.000011   0.003235   0.272672   0.009013  -0.000693  -0.000065
    29  H   -0.004845   0.011424   0.000161   0.000184   0.001075   0.000073
    30  H   -0.000462  -0.058181  -0.003554   0.005243  -0.010470   0.001503
    31  H    0.000014   0.000048   0.000093  -0.000175   0.000030   0.000009
    32  H   -0.000000   0.000003   0.000024   0.000013   0.000014  -0.000003
    33  H   -0.000008   0.000048   0.000013   0.000024  -0.000205  -0.000021
    34  H    0.000053  -0.001050  -0.000175   0.000093  -0.007097   0.003778
    35  H    0.000004  -0.001050   0.021906  -0.073966  -0.007097   0.003778
    36  H    0.000000   0.000048  -0.005017   0.017115  -0.000205  -0.000021
    37  H   -0.000000   0.000003   0.017115  -0.005017   0.000014  -0.000003
    38  H   -0.000000   0.000048  -0.073966   0.021906   0.000030   0.000009
              19         20         21         22         23         24
     1  C   -0.018193  -0.006441  -0.074058   0.000873   0.001884  -0.000693
     2  H    0.013694  -0.068205   0.002175   0.000757  -0.000066  -0.000065
     3  C   -0.066366   0.144791  -0.000510   0.001654  -0.001311   0.003235
     4  C   -0.017506   0.029183  -0.002657   0.001250  -0.000873  -0.001136
     5  C    0.003419  -0.005457   0.000055  -0.000031   0.000026   0.000071
     6  H    0.000026   0.000098  -0.000026   0.000002  -0.000001   0.000003
     7  C    0.003928   0.005112  -0.001661   0.000065  -0.000082   0.000793
     8  H    0.000184   0.000161  -0.000027  -0.000000  -0.000000   0.000011
     9  C    0.005112   0.003928   0.000793  -0.000082   0.000065  -0.001661
    10  C   -0.005457   0.003419   0.000071   0.000026  -0.000031   0.000055
    11  H    0.000098   0.000026   0.000003  -0.000001   0.000002  -0.000026
    12  C    0.029183  -0.017506  -0.001136  -0.000873   0.001250  -0.002657
    13  H    0.005243  -0.003554  -0.000028  -0.000181   0.000269   0.001105
    14  C    0.144791  -0.066366   0.003235  -0.001311   0.001654  -0.000510
    15  C   -0.032806   0.165695  -0.008629   0.000184   0.000133   0.006699
    16  C    0.165695  -0.032806   0.006699   0.000133   0.000184  -0.008629
    17  C   -0.006441  -0.018193  -0.000693   0.001884   0.000873  -0.074058
    18  H   -0.068205   0.013694  -0.000065  -0.000066   0.000757   0.002175
    19  C    5.651153   0.212864   0.009013  -0.128842   0.058134   0.272672
    20  C    0.212864   5.651153   0.272672   0.058134  -0.128842   0.009013
    21  C    0.009013   0.272672   5.321829   0.358190   0.059125  -0.106982
    22  C   -0.128842   0.058134   0.358190   5.073404   0.362468   0.059125
    23  C    0.058134  -0.128842   0.059125   0.362468   5.073404   0.358190
    24  C    0.272672   0.009013  -0.106982   0.059125   0.358190   5.321829
    25  C   -0.008629   0.006699  -0.000366   0.000082  -0.000194   0.002813
    26  C    0.000184   0.000133   0.000082   0.000002  -0.000003  -0.000194
    27  C    0.000133   0.000184  -0.000194  -0.000003   0.000002   0.000082
    28  C    0.006699  -0.008629   0.002813  -0.000194   0.000082  -0.000366
    29  H   -0.003554   0.005243   0.001105   0.000269  -0.000181  -0.000028
    30  H    0.000161   0.000184   0.000011  -0.000000  -0.000000  -0.000027
    31  H    0.021906  -0.073966   0.468830  -0.065027   0.012927  -0.005545
    32  H   -0.005017   0.017115  -0.069479   0.467049  -0.062424   0.013556
    33  H    0.017115  -0.005017   0.013556  -0.062424   0.467049  -0.069479
    34  H   -0.073966   0.021906  -0.005545   0.012927  -0.065027   0.468830
    35  H    0.000093  -0.000175   0.000008  -0.000003   0.000011   0.000021
    36  H    0.000024   0.000013   0.000001  -0.000000   0.000000  -0.000002
    37  H    0.000013   0.000024  -0.000002   0.000000  -0.000000   0.000001
    38  H   -0.000175   0.000093   0.000021   0.000011  -0.000003   0.000008
              25         26         27         28         29         30
     1  C   -0.000693   0.001884   0.000873  -0.074058  -0.010470   0.001075
     2  H   -0.000065  -0.000066   0.000757   0.002175   0.001503   0.000073
     3  C    0.003235  -0.001311   0.001654  -0.000510  -0.058181   0.011424
     4  C    0.000793  -0.000082   0.000065  -0.001661   0.436536   0.003816
     5  C    0.000071   0.000026  -0.000031   0.000055  -0.043709   0.004408
     6  H    0.000003  -0.000001   0.000002  -0.000026  -0.005021  -0.000743
     7  C   -0.001136  -0.000873   0.001250  -0.002657   0.011444  -0.047707
     8  H   -0.000028  -0.000181   0.000269   0.001105  -0.000462  -0.004845
     9  C   -0.002657   0.001250  -0.000873  -0.001136   0.003816   0.436536
    10  C    0.000055  -0.000031   0.000026   0.000071   0.004408  -0.043709
    11  H   -0.000026   0.000002  -0.000001   0.000003  -0.000743  -0.005021
    12  C   -0.001661   0.000065  -0.000082   0.000793  -0.047707   0.011444
    13  H   -0.000027  -0.000000  -0.000000   0.000011  -0.004845  -0.000462
    14  C   -0.000510   0.001654  -0.001311   0.003235   0.011424  -0.058181
    15  C    0.009013  -0.128842   0.058134   0.272672   0.000161  -0.003554
    16  C    0.272672   0.058134  -0.128842   0.009013   0.000184   0.005243
    17  C   -0.074058   0.000873   0.001884  -0.000693   0.001075  -0.010470
    18  H    0.002175   0.000757  -0.000066  -0.000065   0.000073   0.001503
    19  C   -0.008629   0.000184   0.000133   0.006699  -0.003554   0.000161
    20  C    0.006699   0.000133   0.000184  -0.008629   0.005243   0.000184
    21  C   -0.000366   0.000082  -0.000194   0.002813   0.001105   0.000011
    22  C    0.000082   0.000002  -0.000003  -0.000194   0.000269  -0.000000
    23  C   -0.000194  -0.000003   0.000002   0.000082  -0.000181  -0.000000
    24  C    0.002813  -0.000194   0.000082  -0.000366  -0.000028  -0.000027
    25  C    5.321829   0.358190   0.059125  -0.106982   0.000011   0.001105
    26  C    0.358190   5.073404   0.362468   0.059125  -0.000000   0.000269
    27  C    0.059125   0.362468   5.073404   0.358190  -0.000000  -0.000181
    28  C   -0.106982   0.059125   0.358190   5.321829  -0.000027  -0.000028
    29  H    0.000011  -0.000000  -0.000000  -0.000027   0.580525   0.000302
    30  H    0.001105   0.000269  -0.000181  -0.000028   0.000302   0.580525
    31  H    0.000008  -0.000003   0.000011   0.000021   0.000053  -0.000000
    32  H    0.000001  -0.000000   0.000000  -0.000002  -0.000008  -0.000000
    33  H   -0.000002   0.000000  -0.000000   0.000001  -0.000000   0.000000
    34  H    0.000021   0.000011  -0.000003   0.000008   0.000014   0.000004
    35  H    0.468830  -0.065027   0.012927  -0.005545  -0.000000   0.000053
    36  H   -0.069479   0.467049  -0.062424   0.013556  -0.000000  -0.000008
    37  H    0.013556  -0.062424   0.467049  -0.069479   0.000000  -0.000000
    38  H   -0.005545   0.012927  -0.065027   0.468830   0.000004   0.000014
              31         32         33         34         35         36
     1  C   -0.007097  -0.000205   0.000014   0.000030   0.000030   0.000014
     2  H    0.003778  -0.000021  -0.000003   0.000009   0.000009  -0.000003
     3  C   -0.001050   0.000048   0.000003   0.000048   0.000048   0.000003
     4  C    0.000247   0.000004  -0.000007   0.000007   0.000004   0.000000
     5  C   -0.000033   0.000000  -0.000000  -0.000005  -0.000005  -0.000000
     6  H   -0.000001   0.000000  -0.000000  -0.000000  -0.000000  -0.000000
     7  C   -0.000039  -0.000001   0.000000   0.000004   0.000007  -0.000007
     8  H    0.000004   0.000000  -0.000000  -0.000000   0.000014  -0.000000
     9  C    0.000004   0.000000  -0.000001  -0.000039   0.000247   0.000004
    10  C   -0.000005  -0.000000   0.000000  -0.000033  -0.000033   0.000000
    11  H   -0.000000  -0.000000   0.000000  -0.000001  -0.000001   0.000000
    12  C    0.000007  -0.000007   0.000004   0.000247  -0.000039  -0.000001
    13  H    0.000014  -0.000000  -0.000008   0.000053   0.000004   0.000000
    14  C    0.000048   0.000003   0.000048  -0.001050  -0.001050   0.000048
    15  C    0.000093   0.000024   0.000013  -0.000175   0.021906  -0.005017
    16  C   -0.000175   0.000013   0.000024   0.000093  -0.073966   0.017115
    17  C    0.000030   0.000014  -0.000205  -0.007097  -0.007097  -0.000205
    18  H    0.000009  -0.000003  -0.000021   0.003778   0.003778  -0.000021
    19  C    0.021906  -0.005017   0.017115  -0.073966   0.000093   0.000024
    20  C   -0.073966   0.017115  -0.005017   0.021906  -0.000175   0.000013
    21  C    0.468830  -0.069479   0.013556  -0.005545   0.000008   0.000001
    22  C   -0.065027   0.467049  -0.062424   0.012927  -0.000003  -0.000000
    23  C    0.012927  -0.062424   0.467049  -0.065027   0.000011   0.000000
    24  C   -0.005545   0.013556  -0.069479   0.468830   0.000021  -0.000002
    25  C    0.000008   0.000001  -0.000002   0.000021   0.468830  -0.069479
    26  C   -0.000003  -0.000000   0.000000   0.000011  -0.065027   0.467049
    27  C    0.000011   0.000000  -0.000000  -0.000003   0.012927  -0.062424
    28  C    0.000021  -0.000002   0.000001   0.000008  -0.005545   0.013556
    29  H    0.000053  -0.000008  -0.000000   0.000014  -0.000000  -0.000000
    30  H   -0.000000  -0.000000   0.000000   0.000004   0.000053  -0.000008
    31  H    0.512007  -0.006930  -0.000039   0.000009   0.000000  -0.000000
    32  H   -0.006930   0.504128  -0.007392  -0.000039  -0.000000   0.000000
    33  H   -0.000039  -0.007392   0.504128  -0.006930  -0.000000  -0.000000
    34  H    0.000009  -0.000039  -0.006930   0.512007  -0.000007  -0.000000
    35  H    0.000000  -0.000000  -0.000000  -0.000007   0.512007  -0.006930
    36  H   -0.000000   0.000000  -0.000000  -0.000000  -0.006930   0.504128
    37  H   -0.000000  -0.000000   0.000000  -0.000000  -0.000039  -0.007392
    38  H   -0.000007  -0.000000  -0.000000   0.000000   0.000009  -0.000039
              37         38
     1  C   -0.000205  -0.007097
     2  H   -0.000021   0.003778
     3  C    0.000048  -0.001050
     4  C   -0.000001  -0.000039
     5  C    0.000000  -0.000033
     6  H    0.000000  -0.000001
     7  C    0.000004   0.000247
     8  H   -0.000008   0.000053
     9  C   -0.000007   0.000007
    10  C   -0.000000  -0.000005
    11  H   -0.000000  -0.000000
    12  C    0.000000   0.000004
    13  H   -0.000000  -0.000000
    14  C    0.000003   0.000048
    15  C    0.017115  -0.073966
    16  C   -0.005017   0.021906
    17  C    0.000014   0.000030
    18  H   -0.000003   0.000009
    19  C    0.000013  -0.000175
    20  C    0.000024   0.000093
    21  C   -0.000002   0.000021
    22  C    0.000000   0.000011
    23  C   -0.000000  -0.000003
    24  C    0.000001   0.000008
    25  C    0.013556  -0.005545
    26  C   -0.062424   0.012927
    27  C    0.467049  -0.065027
    28  C   -0.069479   0.468830
    29  H    0.000000   0.000004
    30  H   -0.000000   0.000014
    31  H   -0.000000  -0.000007
    32  H   -0.000000  -0.000000
    33  H    0.000000  -0.000000
    34  H   -0.000000   0.000000
    35  H   -0.000039   0.000009
    36  H   -0.007392  -0.000039
    37  H    0.504128  -0.006930
    38  H   -0.006930   0.512007
 Mulliken charges:
               1
     1  C    0.673527
     2  H    0.100313
     3  C   -0.188862
     4  C   -0.129670
     5  C   -0.110410
     6  H    0.120343
     7  C   -0.129670
     8  H    0.116785
     9  C   -0.129670
    10  C   -0.110410
    11  H    0.120343
    12  C   -0.129670
    13  H    0.116785
    14  C   -0.188862
    15  C   -0.186379
    16  C   -0.186379
    17  C    0.673527
    18  H    0.100313
    19  C   -0.186379
    20  C   -0.186379
    21  C   -0.248226
    22  C   -0.139450
    23  C   -0.139450
    24  C   -0.248226
    25  C   -0.248226
    26  C   -0.139450
    27  C   -0.139450
    28  C   -0.248226
    29  H    0.116785
    30  H    0.116785
    31  H    0.139912
    32  H    0.149572
    33  H    0.149572
    34  H    0.139912
    35  H    0.139912
    36  H    0.149572
    37  H    0.149572
    38  H    0.139912
 Sum of Mulliken charges =  -0.00000
 Mulliken charges with hydrogens summed into heavy atoms:
               1
     1  C    0.773840
     3  C   -0.188862
     4  C   -0.012885
     5  C    0.009933
     7  C   -0.012885
     9  C   -0.012885
    10  C    0.009933
    12  C   -0.012885
    14  C   -0.188862
    15  C   -0.186379
    16  C   -0.186379
    17  C    0.773840
    19  C   -0.186379
    20  C   -0.186379
    21  C   -0.108313
    22  C    0.010122
    23  C    0.010122
    24  C   -0.108313
    25  C   -0.108313
    26  C    0.010122
    27  C    0.010122
    28  C   -0.108313
 Electronic spatial extent (au):  <R**2>=           4795.4439
 Charge=             -0.0000 electrons
 Dipole moment (field-independent basis, Debye):
    X=              0.0000    Y=              0.0000    Z=              0.7801  Tot=              0.7801
 Quadrupole moment (field-independent basis, Debye-Ang):
   XX=           -120.3560   YY=           -113.4065   ZZ=           -127.5297
   XY=             -0.0000   XZ=             -0.0000   YZ=              0.0000
 Traceless Quadrupole moment (field-independent basis, Debye-Ang):
   XX=              0.0747   YY=              7.0242   ZZ=             -7.0990
   XY=             -0.0000   XZ=             -0.0000   YZ=              0.0000
 Octapole moment (field-independent basis, Debye-Ang**2):
  XXX=             -0.0000  YYY=             -0.0000  ZZZ=             36.2933  XYY=             -0.0000
  XXY=             -0.0000  XXZ=            -32.6023  XZZ=             -0.0000  YZZ=              0.0000
  YYZ=             -9.9128  XYZ=             -0.0000
 Hexadecapole moment (field-independent basis, Debye-Ang**3):
 XXXX=          -2816.5058 YYYY=           -895.1452 ZZZZ=          -2811.4446 XXXY=             -0.0000
 XXXZ=             -0.0000 YYYX=              0.0000 YYYZ=              0.0000 ZZZX=              0.0000
 ZZZY=              0.0000 XXYY=           -592.0101 XXZZ=           -878.0567 YYZZ=           -599.0833
 XXYZ=             -0.0000 YYXZ=              0.0000 ZZXY=              0.0000
 N-N= 1.758306203466D+03 E-N=-5.484943789855D+03  KE= 8.436054971399D+02
 Symmetry A1   KE= 2.707037325607D+02
 Symmetry A2   KE= 1.534728761905D+02
 Symmetry B1   KE= 1.623041051662D+02
 Symmetry B2   KE= 2.571247832225D+02
   4 Symmetry operations used in ECPInt.
 ECPInt:  NShTT=   46971 NPrTT=  144448 LenC2=   43583 LenP2D=   97815.
 LDataN:  DoStor=T MaxTD1= 7 Len=  274
 D1PCM: PCM CHGder 1st derivatives, ID1Alg=3 FixD1E=F DoIter=F DoCFld=F I1PDM=0.
 Calling FoFJK, ICntrl=      2127 FMM=F ISym2X=1 I1Cent= 0 IOpClX= 0 NMat=1 NMatS=1 NMatT=0.
 ***** Axes restored to original set *****
 -------------------------------------------------------------------
 Center     Atomic                   Forces (Hartrees/Bohr)
 Number     Number              X              Y              Z
 -------------------------------------------------------------------
      1        6          -0.001780915   -0.000000000    0.000622989
      2        1           0.000323421    0.000000000    0.000109773
      3        6          -0.000043727    0.000000000   -0.002299297
      4        6           0.000614267    0.000817759   -0.000024821
      5        6           0.001802411   -0.000000000    0.001719647
      6        1           0.000199155    0.000000000   -0.000012225
      7        6           0.000614267   -0.000817759   -0.000024821
      8        1          -0.000212272   -0.000255577   -0.000213512
      9        6          -0.000614267   -0.000817759   -0.000024821
     10        6          -0.001802411   -0.000000000    0.001719647
     11        1          -0.000199155   -0.000000000   -0.000012225
     12        6          -0.000614267    0.000817759   -0.000024821
     13        1           0.000212272    0.000255577   -0.000213512
     14        6           0.000043727    0.000000000   -0.002299297
     15        6           0.002274918   -0.001971134   -0.000965505
     16        6          -0.002274918   -0.001971134   -0.000965505
     17        6           0.001780915    0.000000000    0.000622989
     18        1          -0.000323421   -0.000000000    0.000109773
     19        6          -0.002274918    0.001971134   -0.000965505
     20        6           0.002274918    0.001971134   -0.000965505
     21        6          -0.001459756   -0.000221025    0.000039878
     22        6           0.002148548   -0.001869082    0.000937371
     23        6          -0.002148548   -0.001869082    0.000937371
     24        6           0.001459756   -0.000221025    0.000039878
     25        6           0.001459756    0.000221025    0.000039878
     26        6          -0.002148548    0.001869082    0.000937371
     27        6           0.002148548    0.001869082    0.000937371
     28        6          -0.001459756    0.000221025    0.000039878
     29        1          -0.000212272    0.000255577   -0.000213512
     30        1           0.000212272   -0.000255577   -0.000213512
     31        1          -0.000541751    0.000016408   -0.000043782
     32        1          -0.000216215   -0.000443929    0.000199928
     33        1           0.000216215   -0.000443929    0.000199928
     34        1           0.000541751    0.000016408   -0.000043782
     35        1           0.000541751   -0.000016408   -0.000043782
     36        1           0.000216215    0.000443929    0.000199928
     37        1          -0.000216215    0.000443929    0.000199928
     38        1          -0.000541751   -0.000016408   -0.000043782
 -------------------------------------------------------------------
 Cartesian Forces:  Max     0.002299297 RMS     0.001035341

 GradGradGradGradGradGradGradGradGradGradGradGradGradGradGradGradGradGrad
 Berny optimization.
 FormGI is forming the generalized inverse of G from B-inverse, IUseBI=4.
 Internal  Forces:  Max     0.002890583 RMS     0.000505370
 Search for a local minimum.
 Step number   1 out of a maximum of  228
 All quantities printed in internal units (Hartrees-Bohrs-Radians)
 Mixed Optimization -- En-DIIS/RFO-DIIS
 Second derivative matrix not updated -- first step.
 ITU=  0
     Eigenvalues ---    0.01303   0.01317   0.01502   0.01598   0.01688
     Eigenvalues ---    0.01743   0.01775   0.02009   0.02243   0.02243
     Eigenvalues ---    0.02247   0.02247   0.02252   0.02253   0.02254
     Eigenvalues ---    0.02296   0.02296   0.02301   0.02301   0.02309
     Eigenvalues ---    0.02309   0.02317   0.02324   0.02606   0.02769
     Eigenvalues ---    0.02856   0.03118   0.03268   0.03486   0.03496
     Eigenvalues ---    0.03936   0.03946   0.04073   0.04104   0.04155
     Eigenvalues ---    0.04921   0.05131   0.05481   0.05528   0.05722
     Eigenvalues ---    0.08422   0.08498   0.09933   0.10517   0.10726
     Eigenvalues ---    0.11260   0.12127   0.12138   0.12629   0.13882
     Eigenvalues ---    0.16000   0.16000   0.16000   0.16000   0.16000
     Eigenvalues ---    0.16000   0.16000   0.16000   0.16024   0.18339
     Eigenvalues ---    0.19768   0.20047   0.20406   0.20507   0.20533
     Eigenvalues ---    0.22000   0.22000   0.22613   0.22624   0.24429
     Eigenvalues ---    0.24566   0.24877   0.25573   0.26705   0.26705
     Eigenvalues ---    0.28594   0.28927   0.28940   0.29239   0.30752
     Eigenvalues ---    0.34763   0.34763   0.35154   0.35154   0.35154
     Eigenvalues ---    0.35154   0.35221   0.35221   0.35583   0.35583
     Eigenvalues ---    0.35583   0.35583   0.35693   0.35693   0.35693
     Eigenvalues ---    0.35693   0.37452   0.40211   0.43587   0.43610
     Eigenvalues ---    0.45328   0.45614   0.47617   0.47617   0.48432
     Eigenvalues ---    0.48432   0.48837   0.48840
 RFO step:  Lambda=-2.44269089D-04 EMin= 1.30305470D-02
 Linear search not attempted -- first point.
 Iteration  1 RMS(Cart)=  0.00640981 RMS(Int)=  0.00000946
 Iteration  2 RMS(Cart)=  0.00001843 RMS(Int)=  0.00000171
 Iteration  3 RMS(Cart)=  0.00000000 RMS(Int)=  0.00000171
 ClnCor:  largest displacement from symmetrization is 2.21D-08 for atom    30.
 Variable       Old X    -DE/DX   Delta X   Delta X   Delta X     New X
                                 (Linear)    (Quad)   (Total)
    R1        2.06062  -0.00032   0.00000  -0.00091  -0.00091   2.05971
    R2        2.87169   0.00107   0.00000   0.00405   0.00405   2.87575
    R3        2.86158   0.00077   0.00000   0.00218   0.00218   2.86377
    R4        2.86158   0.00077   0.00000   0.00218   0.00218   2.86377
    R5        2.94724  -0.00075   0.00000  -0.00265  -0.00265   2.94459
    R6        2.94724  -0.00075   0.00000  -0.00265  -0.00265   2.94459
    R7        2.93244  -0.00015   0.00000   0.00190   0.00189   2.93434
    R8        2.95407  -0.00104   0.00000  -0.00407  -0.00407   2.95000
    R9        2.95735  -0.00052   0.00000  -0.00144  -0.00145   2.95591
   R10        2.05426  -0.00008   0.00000  -0.00024  -0.00024   2.05402
   R11        2.05317  -0.00011   0.00000  -0.00030  -0.00030   2.05288
   R12        2.95407  -0.00104   0.00000  -0.00407  -0.00407   2.95000
   R13        2.95048  -0.00137   0.00000  -0.00697  -0.00696   2.94351
   R14        2.05426  -0.00008   0.00000  -0.00024  -0.00024   2.05402
   R15        2.95735  -0.00052   0.00000  -0.00144  -0.00145   2.95591
   R16        2.95407  -0.00104   0.00000  -0.00407  -0.00407   2.95000
   R17        2.94724  -0.00075   0.00000  -0.00265  -0.00265   2.94459
   R18        2.05426  -0.00008   0.00000  -0.00024  -0.00024   2.05402
   R19        2.05317  -0.00011   0.00000  -0.00030  -0.00030   2.05288
   R20        2.95407  -0.00104   0.00000  -0.00407  -0.00407   2.95000
   R21        2.05426  -0.00008   0.00000  -0.00024  -0.00024   2.05402
   R22        2.94724  -0.00075   0.00000  -0.00265  -0.00265   2.94459
   R23        2.87169   0.00107   0.00000   0.00405   0.00405   2.87575
   R24        2.64828  -0.00064   0.00000  -0.00182  -0.00182   2.64646
   R25        2.60784   0.00289   0.00000   0.00593   0.00593   2.61377
   R26        2.86158   0.00077   0.00000   0.00218   0.00218   2.86377
   R27        2.60784   0.00289   0.00000   0.00593   0.00593   2.61377
   R28        2.06062  -0.00032   0.00000  -0.00091  -0.00091   2.05971
   R29        2.86158   0.00077   0.00000   0.00218   0.00218   2.86377
   R30        2.64828  -0.00064   0.00000  -0.00182  -0.00182   2.64646
   R31        2.60784   0.00289   0.00000   0.00593   0.00593   2.61377
   R32        2.60784   0.00289   0.00000   0.00593   0.00593   2.61377
   R33        2.62410   0.00273   0.00000   0.00569   0.00569   2.62979
   R34        2.04739   0.00054   0.00000   0.00152   0.00152   2.04891
   R35        2.62233  -0.00094   0.00000  -0.00205  -0.00205   2.62028
   R36        2.04565   0.00053   0.00000   0.00148   0.00148   2.04713
   R37        2.62410   0.00273   0.00000   0.00569   0.00569   2.62979
   R38        2.04565   0.00053   0.00000   0.00148   0.00148   2.04713
   R39        2.04739   0.00054   0.00000   0.00152   0.00152   2.04891
   R40        2.62410   0.00273   0.00000   0.00569   0.00569   2.62979
   R41        2.04739   0.00054   0.00000   0.00152   0.00152   2.04891
   R42        2.62233  -0.00094   0.00000  -0.00205  -0.00205   2.62028
   R43        2.04565   0.00053   0.00000   0.00148   0.00148   2.04713
   R44        2.62410   0.00273   0.00000   0.00569   0.00569   2.62979
   R45        2.04565   0.00053   0.00000   0.00148   0.00148   2.04713
   R46        2.04739   0.00054   0.00000   0.00152   0.00152   2.04891
    A1        1.99742   0.00009   0.00000   0.00152   0.00152   1.99894
    A2        1.96427   0.00011   0.00000   0.00040   0.00040   1.96467
    A3        1.96427   0.00011   0.00000   0.00040   0.00040   1.96467
    A4        1.82637  -0.00017   0.00000  -0.00189  -0.00189   1.82449
    A5        1.82637  -0.00017   0.00000  -0.00189  -0.00189   1.82449
    A6        1.87283  -0.00002   0.00000   0.00121   0.00121   1.87403
    A7        2.27937   0.00005   0.00000   0.00001   0.00001   2.27939
    A8        2.27937   0.00005   0.00000   0.00001   0.00001   2.27939
    A9        1.93774   0.00002   0.00000   0.00008   0.00008   1.93782
   A10        1.59415  -0.00007   0.00000   0.00052   0.00052   1.59467
   A11        1.57502  -0.00006   0.00000  -0.00056  -0.00056   1.57446
   A12        1.57502  -0.00006   0.00000  -0.00056  -0.00056   1.57446
   A13        1.54979  -0.00003   0.00000  -0.00101  -0.00101   1.54878
   A14        1.56657   0.00006   0.00000   0.00056   0.00056   1.56713
   A15        2.19240  -0.00000   0.00000   0.00054   0.00053   2.19293
   A16        1.56963  -0.00014   0.00000  -0.00094  -0.00094   1.56870
   A17        2.19080   0.00001   0.00000  -0.00242  -0.00242   2.18838
   A18        2.19414   0.00007   0.00000   0.00280   0.00280   2.19693
   A19        2.17740  -0.00009   0.00000  -0.00016  -0.00016   2.17725
   A20        1.58942   0.00013   0.00000   0.00149   0.00149   1.59092
   A21        1.57196   0.00014   0.00000   0.00094   0.00094   1.57290
   A22        2.17740  -0.00009   0.00000  -0.00016  -0.00016   2.17725
   A23        2.18921  -0.00012   0.00000  -0.00209  -0.00209   2.18712
   A24        1.57196   0.00014   0.00000   0.00094   0.00094   1.57290
   A25        1.54979  -0.00003   0.00000  -0.00101  -0.00101   1.54878
   A26        2.19240  -0.00000   0.00000   0.00054   0.00053   2.19293
   A27        1.56657   0.00006   0.00000   0.00056   0.00056   1.56713
   A28        2.19080   0.00001   0.00000  -0.00242  -0.00242   2.18838
   A29        1.56963  -0.00014   0.00000  -0.00094  -0.00094   1.56870
   A30        2.19414   0.00007   0.00000   0.00280   0.00280   2.19693
   A31        1.56963  -0.00014   0.00000  -0.00094  -0.00094   1.56870
   A32        1.56657   0.00006   0.00000   0.00056   0.00056   1.56713
   A33        2.19414   0.00007   0.00000   0.00280   0.00280   2.19693
   A34        1.54979  -0.00003   0.00000  -0.00101  -0.00101   1.54878
   A35        2.19080   0.00001   0.00000  -0.00242  -0.00242   2.18838
   A36        2.19240  -0.00000   0.00000   0.00054   0.00053   2.19293
   A37        1.57196   0.00014   0.00000   0.00094   0.00094   1.57290
   A38        2.18921  -0.00012   0.00000  -0.00209  -0.00209   2.18712
   A39        1.57196   0.00014   0.00000   0.00094   0.00094   1.57290
   A40        2.17740  -0.00009   0.00000  -0.00016  -0.00016   2.17725
   A41        1.58942   0.00013   0.00000   0.00149   0.00149   1.59092
   A42        2.17740  -0.00009   0.00000  -0.00016  -0.00016   2.17725
   A43        1.56963  -0.00014   0.00000  -0.00094  -0.00094   1.56870
   A44        2.19414   0.00007   0.00000   0.00280   0.00280   2.19693
   A45        1.56657   0.00006   0.00000   0.00056   0.00056   1.56713
   A46        2.19080   0.00001   0.00000  -0.00242  -0.00242   2.18838
   A47        1.54979  -0.00003   0.00000  -0.00101  -0.00101   1.54878
   A48        2.19240  -0.00000   0.00000   0.00054   0.00053   2.19293
   A49        1.57502  -0.00006   0.00000  -0.00056  -0.00056   1.57446
   A50        1.57502  -0.00006   0.00000  -0.00056  -0.00056   1.57446
   A51        1.93774   0.00002   0.00000   0.00008   0.00008   1.93782
   A52        1.59415  -0.00007   0.00000   0.00052   0.00052   1.59467
   A53        2.27937   0.00005   0.00000   0.00001   0.00001   2.27939
   A54        2.27937   0.00005   0.00000   0.00001   0.00001   2.27939
   A55        1.99290   0.00014   0.00000   0.00101   0.00101   1.99391
   A56        2.19334   0.00018   0.00000   0.00020   0.00019   2.19353
   A57        2.09668  -0.00032   0.00000  -0.00131  -0.00131   2.09537
   A58        1.99290   0.00014   0.00000   0.00101   0.00101   1.99391
   A59        2.09668  -0.00032   0.00000  -0.00131  -0.00131   2.09537
   A60        2.19334   0.00018   0.00000   0.00020   0.00019   2.19353
   A61        1.82637  -0.00017   0.00000  -0.00189  -0.00189   1.82449
   A62        1.99742   0.00009   0.00000   0.00152   0.00152   1.99894
   A63        1.82637  -0.00017   0.00000  -0.00189  -0.00189   1.82449
   A64        1.96427   0.00011   0.00000   0.00040   0.00040   1.96467
   A65        1.87283  -0.00002   0.00000   0.00121   0.00121   1.87403
   A66        1.96427   0.00011   0.00000   0.00040   0.00040   1.96467
   A67        1.99290   0.00014   0.00000   0.00101   0.00101   1.99391
   A68        2.19334   0.00018   0.00000   0.00020   0.00019   2.19353
   A69        2.09668  -0.00032   0.00000  -0.00131  -0.00131   2.09537
   A70        1.99290   0.00014   0.00000   0.00101   0.00101   1.99391
   A71        2.19334   0.00018   0.00000   0.00020   0.00019   2.19353
   A72        2.09668  -0.00032   0.00000  -0.00131  -0.00131   2.09537
   A73        2.08767   0.00054   0.00000   0.00251   0.00251   2.09018
   A74        2.09558  -0.00030   0.00000  -0.00147  -0.00147   2.09411
   A75        2.09993  -0.00023   0.00000  -0.00103  -0.00104   2.09889
   A76        2.09881  -0.00022   0.00000  -0.00120  -0.00120   2.09760
   A77        2.09170   0.00016   0.00000   0.00095   0.00095   2.09265
   A78        2.09268   0.00005   0.00000   0.00025   0.00025   2.09293
   A79        2.09881  -0.00022   0.00000  -0.00120  -0.00120   2.09760
   A80        2.09268   0.00005   0.00000   0.00025   0.00025   2.09293
   A81        2.09170   0.00016   0.00000   0.00095   0.00095   2.09265
   A82        2.08767   0.00054   0.00000   0.00251   0.00251   2.09018
   A83        2.09558  -0.00030   0.00000  -0.00147  -0.00147   2.09411
   A84        2.09993  -0.00023   0.00000  -0.00103  -0.00104   2.09889
   A85        2.08767   0.00054   0.00000   0.00251   0.00251   2.09018
   A86        2.09558  -0.00030   0.00000  -0.00147  -0.00147   2.09411
   A87        2.09993  -0.00023   0.00000  -0.00103  -0.00104   2.09889
   A88        2.09881  -0.00022   0.00000  -0.00120  -0.00120   2.09760
   A89        2.09170   0.00016   0.00000   0.00095   0.00095   2.09265
   A90        2.09268   0.00005   0.00000   0.00025   0.00025   2.09293
   A91        2.09881  -0.00022   0.00000  -0.00120  -0.00120   2.09760
   A92        2.09268   0.00005   0.00000   0.00025   0.00025   2.09293
   A93        2.09170   0.00016   0.00000   0.00095   0.00095   2.09265
   A94        2.08767   0.00054   0.00000   0.00251   0.00251   2.09018
   A95        2.09558  -0.00030   0.00000  -0.00147  -0.00147   2.09411
   A96        2.09993  -0.00023   0.00000  -0.00103  -0.00104   2.09889
    D1       -1.22880  -0.00003   0.00000  -0.00075  -0.00075  -1.22955
    D2        1.22880   0.00003   0.00000   0.00075   0.00075   1.22955
    D3        3.14159   0.00000   0.00000  -0.00000   0.00000   3.14159
    D4        2.89636  -0.00011   0.00000  -0.00082  -0.00082   2.89554
    D5       -0.92923  -0.00005   0.00000   0.00067   0.00067  -0.92855
    D6        0.98357  -0.00008   0.00000  -0.00007  -0.00007   0.98349
    D7        0.92923   0.00005   0.00000  -0.00067  -0.00067   0.92855
    D8       -2.89636   0.00011   0.00000   0.00082   0.00082  -2.89554
    D9       -0.98357   0.00008   0.00000   0.00007   0.00007  -0.98349
   D10        3.08453  -0.00007   0.00000  -0.00143  -0.00143   3.08310
   D11       -0.08197  -0.00008   0.00000  -0.00597  -0.00597  -0.08795
   D12       -1.01946  -0.00001   0.00000  -0.00061  -0.00061  -1.02007
   D13        2.09722  -0.00001   0.00000  -0.00515  -0.00515   2.09207
   D14        0.91435  -0.00028   0.00000  -0.00306  -0.00306   0.91128
   D15       -2.25216  -0.00028   0.00000  -0.00760  -0.00760  -2.25976
   D16       -3.08453   0.00007   0.00000   0.00143   0.00143  -3.08310
   D17        0.08197   0.00008   0.00000   0.00597   0.00597   0.08795
   D18        1.01946   0.00001   0.00000   0.00061   0.00061   1.02007
   D19       -2.09722   0.00001   0.00000   0.00515   0.00515  -2.09207
   D20       -0.91435   0.00028   0.00000   0.00306   0.00306  -0.91128
   D21        2.25216   0.00028   0.00000   0.00760   0.00760   2.25976
   D22        2.64643   0.00015   0.00000   0.00137   0.00137   2.64780
   D23       -2.06703   0.00000   0.00000   0.00043   0.00043  -2.06661
   D24        0.30046   0.00017   0.00000   0.00539   0.00539   0.30585
   D25        0.00540   0.00008   0.00000   0.00037   0.00037   0.00577
   D26        1.57512  -0.00006   0.00000  -0.00057  -0.00057   1.57455
   D27       -2.34057   0.00010   0.00000   0.00439   0.00439  -2.33618
   D28       -1.56972   0.00014   0.00000   0.00094   0.00095  -1.56878
   D29       -0.00000   0.00000   0.00000   0.00000   0.00000   0.00000
   D30        2.36749   0.00017   0.00000   0.00496   0.00496   2.37245
   D31       -2.64643  -0.00015   0.00000  -0.00137  -0.00137  -2.64780
   D32       -0.30046  -0.00017   0.00000  -0.00539  -0.00539  -0.30585
   D33        2.06703  -0.00000   0.00000  -0.00043  -0.00043   2.06661
   D34       -0.00540  -0.00008   0.00000  -0.00037  -0.00037  -0.00577
   D35        2.34057  -0.00010   0.00000  -0.00439  -0.00439   2.33618
   D36       -1.57512   0.00006   0.00000   0.00057   0.00057  -1.57455
   D37        1.56972  -0.00014   0.00000  -0.00094  -0.00095   1.56878
   D38       -2.36749  -0.00017   0.00000  -0.00496  -0.00496  -2.37245
   D39        0.00000   0.00000   0.00000  -0.00000   0.00000   0.00000
   D40       -2.34451  -0.00003   0.00000   0.00026   0.00026  -2.34425
   D41        2.34451   0.00003   0.00000  -0.00026  -0.00026   2.34425
   D42        0.00000   0.00000   0.00000   0.00000   0.00000   0.00000
   D43        1.59417  -0.00007   0.00000   0.00051   0.00051   1.59468
   D44        0.00000  -0.00000   0.00000  -0.00000   0.00000   0.00000
   D45       -2.34451  -0.00003   0.00000   0.00026   0.00026  -2.34425
   D46       -0.00000  -0.00000   0.00000   0.00000   0.00000   0.00000
   D47       -1.59417   0.00007   0.00000  -0.00051  -0.00051  -1.59468
   D48        2.34451   0.00003   0.00000  -0.00026  -0.00026   2.34425
   D49       -2.36133  -0.00002   0.00000  -0.00153  -0.00153  -2.36286
   D50       -0.00539  -0.00008   0.00000  -0.00037  -0.00037  -0.00576
   D51        1.56659   0.00007   0.00000   0.00058   0.00058   1.56718
   D52        2.35526  -0.00008   0.00000  -0.00212  -0.00212   2.35315
   D53       -1.57198  -0.00015   0.00000  -0.00096  -0.00096  -1.57294
   D54       -0.00000  -0.00000   0.00000  -0.00000   0.00000  -0.00000
   D55       -0.01419  -0.00005   0.00000  -0.00339  -0.00339  -0.01758
   D56        2.34175  -0.00011   0.00000  -0.00223  -0.00223   2.33952
   D57       -2.36945   0.00004   0.00000  -0.00127  -0.00127  -2.37072
   D58       -1.54980   0.00003   0.00000   0.00100   0.00101  -1.54879
   D59        2.36627   0.00012   0.00000   0.00338   0.00339   2.36966
   D60        0.00000  -0.00000   0.00000  -0.00000   0.00000   0.00000
   D61        0.00000   0.00000   0.00000   0.00000  -0.00000  -0.00000
   D62       -2.36712   0.00008   0.00000   0.00238   0.00238  -2.36474
   D63        1.54980  -0.00003   0.00000  -0.00100  -0.00101   1.54879
   D64        2.36712  -0.00008   0.00000  -0.00238  -0.00238   2.36474
   D65       -0.00000   0.00000   0.00000  -0.00000   0.00000   0.00000
   D66       -2.36627  -0.00012   0.00000  -0.00338  -0.00339  -2.36966
   D67        0.00539   0.00008   0.00000   0.00037   0.00037   0.00576
   D68       -2.34175   0.00011   0.00000   0.00223   0.00223  -2.33952
   D69        1.57198   0.00015   0.00000   0.00096   0.00096   1.57294
   D70        2.36133   0.00002   0.00000   0.00153   0.00153   2.36286
   D71        0.01419   0.00005   0.00000   0.00339   0.00339   0.01758
   D72       -2.35526   0.00008   0.00000   0.00212   0.00212  -2.35315
   D73       -1.56659  -0.00007   0.00000  -0.00058  -0.00058  -1.56718
   D74        2.36945  -0.00004   0.00000   0.00127   0.00127   2.37072
   D75        0.00000  -0.00000   0.00000   0.00000  -0.00000  -0.00000
   D76       -1.58942  -0.00013   0.00000  -0.00150  -0.00150  -1.59092
   D77        2.34688  -0.00007   0.00000  -0.00075  -0.00075   2.34613
   D78        0.00000   0.00000   0.00000   0.00000   0.00000   0.00000
   D79        2.34688  -0.00007   0.00000  -0.00075  -0.00075   2.34613
   D80       -0.00000   0.00000   0.00000   0.00000   0.00000   0.00000
   D81       -2.34688   0.00007   0.00000   0.00075   0.00075  -2.34613
   D82       -0.00000   0.00000   0.00000  -0.00000   0.00000   0.00000
   D83       -2.34688   0.00007   0.00000   0.00075   0.00075  -2.34613
   D84        1.58942   0.00013   0.00000   0.00150   0.00150   1.59092
   D85        1.54980  -0.00003   0.00000  -0.00100  -0.00101   1.54879
   D86       -0.00000  -0.00000   0.00000   0.00000   0.00000   0.00000
   D87       -2.36627  -0.00012   0.00000  -0.00338  -0.00339  -2.36966
   D88       -0.00000   0.00000   0.00000  -0.00000   0.00000   0.00000
   D89       -1.54980   0.00003   0.00000   0.00100   0.00101  -1.54879
   D90        2.36712  -0.00008   0.00000  -0.00238  -0.00238   2.36474
   D91       -2.36712   0.00008   0.00000   0.00238   0.00238  -2.36474
   D92        2.36627   0.00012   0.00000   0.00338   0.00339   2.36966
   D93        0.00000   0.00000   0.00000   0.00000   0.00000   0.00000
   D94        0.00000  -0.00000   0.00000   0.00000  -0.00000  -0.00000
   D95        2.35526  -0.00008   0.00000  -0.00212  -0.00212   2.35315
   D96       -1.57198  -0.00015   0.00000  -0.00096  -0.00096  -1.57294
   D97        1.56659   0.00007   0.00000   0.00058   0.00058   1.56718
   D98       -2.36133  -0.00002   0.00000  -0.00153  -0.00153  -2.36286
   D99       -0.00539  -0.00008   0.00000  -0.00037  -0.00037  -0.00576
   D100      -2.36945   0.00004   0.00000  -0.00127  -0.00127  -2.37072
   D101      -0.01419  -0.00005   0.00000  -0.00339  -0.00339  -0.01758
   D102       2.34175  -0.00011   0.00000  -0.00223  -0.00223   2.33952
   D103       0.00000   0.00000   0.00000  -0.00000   0.00000   0.00000
   D104       1.57512  -0.00006   0.00000  -0.00057  -0.00057   1.57455
   D105      -2.06703   0.00000   0.00000   0.00043   0.00043  -2.06661
   D106      -1.56972   0.00014   0.00000   0.00094   0.00095  -1.56878
   D107       0.00540   0.00008   0.00000   0.00037   0.00037   0.00577
   D108       2.64643   0.00015   0.00000   0.00137   0.00137   2.64780
   D109       2.36749   0.00017   0.00000   0.00496   0.00496   2.37245
   D110      -2.34057   0.00010   0.00000   0.00439   0.00439  -2.33618
   D111       0.30046   0.00017   0.00000   0.00539   0.00539   0.30585
   D112      -0.00000  -0.00000   0.00000  -0.00000   0.00000  -0.00000
   D113       2.36945  -0.00004   0.00000   0.00127   0.00127   2.37072
   D114      -1.56659  -0.00007   0.00000  -0.00058  -0.00058  -1.56718
   D115       1.57198   0.00015   0.00000   0.00096   0.00096   1.57294
   D116      -2.34175   0.00011   0.00000   0.00223   0.00223  -2.33952
   D117       0.00539   0.00008   0.00000   0.00037   0.00037   0.00576
   D118      -2.35526   0.00008   0.00000   0.00212   0.00212  -2.35315
   D119       0.01419   0.00005   0.00000   0.00339   0.00339   0.01758
   D120       2.36133   0.00002   0.00000   0.00153   0.00153   2.36286
   D121      -0.00000   0.00000   0.00000   0.00000   0.00000   0.00000
   D122      -1.57512   0.00006   0.00000   0.00057   0.00057  -1.57455
   D123       2.06703  -0.00000   0.00000  -0.00043  -0.00043   2.06661
   D124       1.56972  -0.00014   0.00000  -0.00094  -0.00095   1.56878
   D125      -0.00540  -0.00008   0.00000  -0.00037  -0.00037  -0.00577
   D126      -2.64643  -0.00015   0.00000  -0.00137  -0.00137  -2.64780
   D127      -2.36749  -0.00017   0.00000  -0.00496  -0.00496  -2.37245
   D128       2.34057  -0.00010   0.00000  -0.00439  -0.00439   2.33618
   D129      -0.30046  -0.00017   0.00000  -0.00539  -0.00539  -0.30585
   D130      -0.98357   0.00008   0.00000   0.00007   0.00007  -0.98349
   D131       3.14159  -0.00000   0.00000  -0.00000   0.00000   3.14159
   D132       0.98357  -0.00008   0.00000  -0.00007  -0.00007   0.98349
   D133       0.92923   0.00005   0.00000  -0.00067  -0.00067   0.92855
   D134      -1.22880  -0.00003   0.00000  -0.00075  -0.00075  -1.22955
   D135       2.89636  -0.00011   0.00000  -0.00082  -0.00082   2.89554
   D136      -2.89636   0.00011   0.00000   0.00082   0.00082  -2.89554
   D137       1.22880   0.00003   0.00000   0.00075   0.00075   1.22955
   D138      -0.92923  -0.00005   0.00000   0.00067   0.00067  -0.92855
   D139       0.00000  -0.00000   0.00000  -0.00000   0.00000   0.00000
   D140       3.11819   0.00000   0.00000  -0.00424  -0.00424   3.11395
   D141      -3.11819  -0.00000   0.00000   0.00424   0.00424  -3.11395
   D142       0.00000  -0.00000   0.00000  -0.00000  -0.00000   0.00000
   D143      -3.12296   0.00003   0.00000   0.00464   0.00464  -3.11832
   D144       0.02277  -0.00002   0.00000   0.00262   0.00262   0.02539
   D145      -0.00764   0.00003   0.00000  -0.00012  -0.00012  -0.00776
   D146       3.13809  -0.00002   0.00000  -0.00213  -0.00213   3.13595
   D147       1.01946   0.00001   0.00000   0.00061   0.00061   1.02007
   D148      -3.08453   0.00007   0.00000   0.00143   0.00143  -3.08310
   D149      -0.91435   0.00028   0.00000   0.00306   0.00306  -0.91128
   D150      -2.09722   0.00001   0.00000   0.00515   0.00515  -2.09207
   D151       0.08197   0.00008   0.00000   0.00597   0.00597   0.08795
   D152       2.25216   0.00028   0.00000   0.00760   0.00760   2.25976
   D153       0.00764  -0.00003   0.00000   0.00012   0.00012   0.00776
   D154      -3.13809   0.00002   0.00000   0.00213   0.00213  -3.13595
   D155       3.12296  -0.00003   0.00000  -0.00464  -0.00464   3.11832
   D156      -0.02277   0.00002   0.00000  -0.00262  -0.00262  -0.02539
   D157      -1.01946  -0.00001   0.00000  -0.00061  -0.00061  -1.02007
   D158       2.09722  -0.00001   0.00000  -0.00515  -0.00515   2.09207
   D159       0.91435  -0.00028   0.00000  -0.00306  -0.00306   0.91128
   D160      -2.25216  -0.00028   0.00000  -0.00760  -0.00760  -2.25976
   D161       3.08453  -0.00007   0.00000  -0.00143  -0.00143   3.08310
   D162      -0.08197  -0.00008   0.00000  -0.00597  -0.00597  -0.08795
   D163       0.00000   0.00000   0.00000   0.00000   0.00000   0.00000
   D164       3.11819   0.00000   0.00000  -0.00424  -0.00424   3.11395
   D165      -3.11819  -0.00000   0.00000   0.00424   0.00424  -3.11395
   D166      -0.00000   0.00000   0.00000   0.00000   0.00000   0.00000
   D167      -3.12296   0.00003   0.00000   0.00464   0.00464  -3.11832
   D168       0.02277  -0.00002   0.00000   0.00262   0.00262   0.02539
   D169      -0.00764   0.00003   0.00000  -0.00012  -0.00012  -0.00776
   D170       3.13809  -0.00002   0.00000  -0.00213  -0.00213   3.13595
   D171       3.12296  -0.00003   0.00000  -0.00464  -0.00464   3.11832
   D172      -0.02277   0.00002   0.00000  -0.00262  -0.00262  -0.02539
   D173       0.00764  -0.00003   0.00000   0.00012   0.00012   0.00776
   D174      -3.13809   0.00002   0.00000   0.00213   0.00213  -3.13595
   D175      -0.00765   0.00003   0.00000  -0.00012  -0.00012  -0.00777
   D176       3.13284   0.00004   0.00000   0.00128   0.00128   3.13412
   D177       3.13809  -0.00002   0.00000  -0.00214  -0.00214   3.13595
   D178      -0.00460  -0.00001   0.00000  -0.00074  -0.00074  -0.00535
   D179       0.00000  -0.00000   0.00000  -0.00000  -0.00000   0.00000
   D180       3.14049   0.00001   0.00000   0.00140   0.00140  -3.14130
   D181      -3.14049  -0.00001   0.00000  -0.00140  -0.00140   3.14130
   D182      -0.00000  -0.00000   0.00000  -0.00000   0.00000   0.00000
   D183       0.00765  -0.00003   0.00000   0.00012   0.00012   0.00777
   D184      -3.13809   0.00002   0.00000   0.00214   0.00214  -3.13595
   D185      -3.13284  -0.00004   0.00000  -0.00128  -0.00128  -3.13412
   D186       0.00460   0.00001   0.00000   0.00074   0.00074   0.00535
   D187      -0.00765   0.00003   0.00000  -0.00012  -0.00012  -0.00777
   D188       3.13284   0.00004   0.00000   0.00128   0.00128   3.13412
   D189       3.13809  -0.00002   0.00000  -0.00214  -0.00214   3.13595
   D190      -0.00460  -0.00001   0.00000  -0.00074  -0.00074  -0.00535
   D191       0.00000  -0.00000   0.00000  -0.00000  -0.00000  -0.00000
   D192       3.14049   0.00001   0.00000   0.00140   0.00140  -3.14130
   D193      -3.14049  -0.00001   0.00000  -0.00140  -0.00140   3.14130
   D194      -0.00000   0.00000   0.00000   0.00000   0.00000   0.00000
   D195       0.00765  -0.00003   0.00000   0.00012   0.00012   0.00777
   D196      -3.13809   0.00002   0.00000   0.00214   0.00214  -3.13595
   D197      -3.13284  -0.00004   0.00000  -0.00128  -0.00128  -3.13412
   D198       0.00460   0.00001   0.00000   0.00074   0.00074   0.00535
         Item               Value     Threshold  Converged?
 Maximum Force            0.002891     0.000450     NO 
 RMS     Force            0.000505     0.000300     NO 
 Maximum Displacement     0.033405     0.001800     NO 
 RMS     Displacement     0.006412     0.001200     NO 
 Predicted change in Energy=-1.224053D-04
 GradGradGradGradGradGradGradGradGradGradGradGradGradGradGradGradGradGrad

                          Input orientation:                          
 ---------------------------------------------------------------------
 Center     Atomic      Atomic             Coordinates (Angstroms)
 Number     Number       Type             X           Y           Z
 ---------------------------------------------------------------------
      1          6           0       -1.322463   -0.000000    0.303535
      2          1           0       -2.410380   -0.000000    0.370116
      3          6           0       -0.776393   -0.000000   -1.116894
      4          6           0       -0.782100   -1.114892   -2.205471
      5          6           0       -0.778820    0.000000   -3.298150
      6          1           0       -1.406765    0.000000   -4.184609
      7          6           0       -0.782100    1.114892   -2.205471
      8          1           0       -1.419068    1.995638   -2.206809
      9          6           0        0.782100    1.114892   -2.205471
     10          6           0        0.778820    0.000000   -3.298150
     11          1           0        1.406765    0.000000   -4.184609
     12          6           0        0.782100   -1.114892   -2.205471
     13          1           0        1.419068   -1.995638   -2.206809
     14          6           0        0.776393    0.000000   -1.116894
     15          6           0       -0.700224    1.221134    0.950228
     16          6           0        0.700224    1.221134    0.950228
     17          6           0        1.322463   -0.000000    0.303535
     18          1           0        2.410380    0.000000    0.370116
     19          6           0        0.700224   -1.221134    0.950228
     20          6           0       -0.700224   -1.221134    0.950228
     21          6           0       -1.392971   -2.294177    1.481055
     22          6           0       -0.693296   -3.368213    2.022831
     23          6           0        0.693296   -3.368213    2.022831
     24          6           0        1.392971   -2.294177    1.481055
     25          6           0        1.392971    2.294177    1.481055
     26          6           0        0.693296    3.368213    2.022831
     27          6           0       -0.693296    3.368213    2.022831
     28          6           0       -1.392971    2.294177    1.481055
     29          1           0       -1.419068   -1.995638   -2.206809
     30          1           0        1.419068    1.995638   -2.206809
     31          1           0       -2.477193   -2.295305    1.475703
     32          1           0       -1.233568   -4.206672    2.445463
     33          1           0        1.233568   -4.206672    2.445463
     34          1           0        2.477193   -2.295305    1.475703
     35          1           0        2.477193    2.295305    1.475703
     36          1           0        1.233568    4.206672    2.445463
     37          1           0       -1.233568    4.206672    2.445463
     38          1           0       -2.477193    2.295305    1.475703
 ---------------------------------------------------------------------
                    Distance matrix (angstroms):
                    1          2          3          4          5
     1  C    0.000000
     2  H    1.089952   0.000000
     3  C    1.521779   2.209324   0.000000
     4  C    2.798230   3.244676   1.558210   0.000000
     5  C    3.642484   4.014743   2.181258   1.561072   0.000000
     6  H    4.488936   4.663985   3.131812   2.355882   1.086335
     7  C    2.798230   3.244676   1.558210   2.229785   1.561072
     8  H    3.208384   3.406730   2.362947   3.175079   2.362946
     9  C    3.459376   4.250712   2.203834   2.723722   2.207579
    10  C    4.169836   4.860779   2.678911   2.207579   1.557640
    11  H    5.252821   5.942736   3.765243   3.154537   2.358515
    12  C    3.459376   4.250712   2.203834   1.564199   2.207579
    13  H    4.219051   5.028696   3.160780   2.370834   3.162959
    14  C    2.534327   3.516634   1.552785   2.203834   2.678911
    15  C    1.515441   2.179984   2.402074   3.927105   4.421093
    16  C    2.449621   3.391689   2.818609   4.196753   4.661272
    17  C    2.644927   3.733437   2.534327   3.459376   4.169836
    18  H    3.733437   4.820759   3.516634   4.250712   4.860779
    19  C    2.449621   3.391689   2.818609   3.488123   4.661272
    20  C    1.515441   2.179984   2.402074   3.158548   4.421093
    21  C    2.579685   2.744550   3.520335   3.918462   5.336781
    22  C    3.833626   4.126101   4.605392   4.792064   6.298017
    23  C    4.285338   4.869202   4.833500   5.013261   6.467212
    24  C    3.744781   4.578528   4.088854   4.439833   5.728938
    25  C    3.744781   4.578528   4.088854   5.472034   5.728938
    26  C    4.285338   4.869202   4.833500   6.336684   6.467212
    27  C    3.833626   4.126101   4.605392   6.163170   6.298017
    28  C    2.579685   2.744550   3.520335   5.058200   5.336781
    29  H    3.208384   3.406730   2.362947   1.086942   2.362946
    30  H    4.219051   5.028696   3.160780   3.810582   3.162959
    31  H    2.824146   2.548570   3.857811   4.221108   5.562604
    32  H    4.721424   4.836118   5.531318   5.603045   7.133861
    33  H    5.368169   5.939824   5.867403   5.937441   7.398303
    34  H    4.591273   5.511725   4.751400   5.056422   6.217694
    35  H    4.591273   5.511725   4.751400   5.983600   6.217694
    36  H    5.368169   5.939824   5.867403   7.349364   7.398303
    37  H    4.721424   4.836118   5.531318   7.081953   7.133861
    38  H    2.824146   2.548570   3.857811   5.296586   5.562604
                    6          7          8          9         10
     6  H    0.000000
     7  C    2.355882   0.000000
     8  H    2.809700   1.086942   0.000000
     9  C    3.154537   1.564199   2.370834   0.000000
    10  C    2.358515   2.207579   3.162959   1.561072   0.000000
    11  H    2.813531   3.154537   3.984921   2.355882   1.086335
    12  C    3.154537   2.723722   3.810582   2.229785   1.561072
    13  H    3.984921   3.810582   4.897479   3.175079   2.362946
    14  C    3.765243   2.203834   3.160780   1.558210   2.181258
    15  C    5.325121   3.158548   3.329185   3.488123   4.661272
    16  C    5.683055   3.488123   3.880481   3.158548   4.421093
    17  C    5.252821   3.459376   4.219051   2.798230   3.642484
    18  H    5.942736   4.250712   5.028696   3.244676   4.014743
    19  C    5.683055   4.196753   4.980552   3.927105   4.421093
    20  C    5.325121   3.927105   4.564125   4.196753   4.661272
    21  C    6.112543   5.058200   5.657167   5.472034   5.728938
    22  C    7.098325   6.163170   6.869316   6.336684   6.467212
    23  C    7.368000   6.336684   7.150023   6.163170   6.298017
    24  C    6.723208   5.472034   6.317469   5.058200   5.336781
    25  C    6.723208   4.439833   4.647260   3.918462   5.336781
    26  C    7.368000   5.013261   4.922997   4.792064   6.298017
    27  C    7.098325   4.792064   4.505615   5.013261   6.467212
    28  C    6.112543   3.918462   3.700020   4.439833   5.728938
    29  H    2.809700   3.175079   3.991276   3.810582   3.162959
    30  H    3.984921   2.370834   2.838136   1.086942   2.362946
    31  H    6.201078   5.296586   5.752626   5.983600   6.217694
    32  H    7.853912   7.081953   7.755430   7.349364   7.398303
    33  H    8.284039   7.349364   8.194434   7.081953   7.133861
    34  H    7.238279   5.983600   6.866872   5.296586   5.562604
    35  H    7.238279   5.056422   5.369501   4.221108   5.562604
    36  H    8.284039   5.937441   5.793857   5.603045   7.133861
    37  H    7.853912   5.603045   5.154291   5.937441   7.398303
    38  H    6.201078   4.221108   3.843218   5.056422   6.217694
                   11         12         13         14         15
    11  H    0.000000
    12  C    2.355882   0.000000
    13  H    2.809700   1.086942   0.000000
    14  C    3.131812   1.558210   2.362947   0.000000
    15  C    5.683055   4.196753   4.980552   2.818609   0.000000
    16  C    5.325121   3.927105   4.564125   2.402074   1.400448
    17  C    4.488936   2.798230   3.208384   1.521779   2.449621
    18  H    4.663985   3.244676   3.406730   2.209324   3.391689
    19  C    5.325121   3.158548   3.329185   2.402074   2.815302
    20  C    5.683055   3.488123   3.880481   2.818609   2.442267
    21  C    6.723208   4.439833   4.647260   4.088854   3.622028
    22  C    7.368000   5.013261   4.922997   4.833500   4.713028
    23  C    7.098325   4.792064   4.505615   4.605392   4.914721
    24  C    6.112543   3.918462   3.700020   3.520335   4.125610
    25  C    6.112543   5.058200   5.657167   3.520335   2.411362
    26  C    7.098325   6.163170   6.869316   4.605392   2.775307
    27  C    7.368000   6.336684   7.150023   4.833500   2.400099
    28  C    6.723208   5.472034   6.317469   4.088854   1.383148
    29  H    3.984921   2.370834   2.838136   3.160780   4.564125
    30  H    2.809700   3.175079   3.991276   2.362947   3.880481
    31  H    7.238279   5.056422   5.369501   4.751400   3.974806
    32  H    8.284039   5.937441   5.793857   5.867403   5.655197
    33  H    7.853912   5.603045   5.154291   5.531318   5.952844
    34  H    6.201078   4.221108   3.843218   3.857811   4.768379
    35  H    6.201078   5.296586   5.752626   3.857811   3.394988
    36  H    7.853912   7.081953   7.755430   5.531318   3.858590
    37  H    8.284039   7.349364   8.194434   5.867403   3.381364
    38  H    7.238279   5.983600   6.866872   4.751400   2.141865
                   16         17         18         19         20
    16  C    0.000000
    17  C    1.515441   0.000000
    18  H    2.179984   1.089952   0.000000
    19  C    2.442267   1.515441   2.179984   0.000000
    20  C    2.815302   2.449621   3.391689   1.400448   0.000000
    21  C    4.125610   3.744781   4.578528   2.411362   1.383148
    22  C    4.914721   4.285338   4.869202   2.775307   2.400099
    23  C    4.713028   3.833626   4.126101   2.400099   2.775307
    24  C    3.622028   2.579685   2.744550   1.383148   2.411362
    25  C    1.383148   2.579685   2.744550   3.622028   4.125610
    26  C    2.400099   3.833626   4.126101   4.713028   4.914721
    27  C    2.775307   4.285338   4.869202   4.914721   4.713028
    28  C    2.411362   3.744781   4.578528   4.125610   3.622028
    29  H    4.980552   4.219051   5.028696   3.880481   3.329185
    30  H    3.329185   3.208384   3.406730   4.564125   4.980552
    31  H    4.768379   4.591273   5.511725   3.394988   2.141865
    32  H    5.952844   5.368169   5.939824   3.858590   3.381364
    33  H    5.655197   4.721424   4.836118   3.381364   3.858590
    34  H    3.974806   2.824146   2.548570   2.141865   3.394988
    35  H    2.141865   2.824146   2.548570   3.974806   4.768379
    36  H    3.381364   4.721424   4.836118   5.655197   5.952844
    37  H    3.858590   5.368169   5.939824   5.952844   5.655197
    38  H    3.394988   4.591273   5.511725   4.768379   3.974806
                   21         22         23         24         25
    21  C    0.000000
    22  C    1.391625   0.000000
    23  C    2.408233   1.386592   0.000000
    24  C    2.785943   2.408233   1.391625   0.000000
    25  C    5.367912   6.058771   5.731120   4.588355   0.000000
    26  C    6.058771   6.877651   6.736427   5.731120   1.391625
    27  C    5.731120   6.736427   6.877651   6.058771   2.408233
    28  C    4.588355   5.731120   6.058771   5.367912   2.785943
    29  H    3.700020   4.505615   4.922997   4.647260   6.317469
    30  H    6.317469   7.150023   6.869316   5.657167   3.700020
    31  H    1.084236   2.152387   3.391531   3.870168   6.003461
    32  H    2.147819   1.083293   2.143463   3.389163   7.077417
    33  H    3.389163   2.143463   1.083293   2.147819   6.573928
    34  H    3.870168   3.391531   2.152387   1.084236   4.715815
    35  H    6.003461   6.513585   5.962976   4.715815   1.084236
    36  H    7.077417   7.827535   7.605879   6.573928   2.147819
    37  H    6.573928   7.605879   7.827535   7.077417   3.389163
    38  H    4.715815   5.962976   6.513585   6.003461   3.870168
                   26         27         28         29         30
    26  C    0.000000
    27  C    1.386592   0.000000
    28  C    2.408233   1.391625   0.000000
    29  H    7.150023   6.869316   5.657167   0.000000
    30  H    4.505615   4.922997   4.647260   4.897479   0.000000
    31  H    6.513585   5.962976   4.715815   3.843218   6.866872
    32  H    7.827535   7.605879   6.573928   5.154291   8.194434
    33  H    7.605879   7.827535   7.077417   5.793857   7.755430
    34  H    5.962976   6.513585   6.003461   5.369501   5.752626
    35  H    2.152387   3.391531   3.870168   6.866872   3.843218
    36  H    1.083293   2.143463   3.389163   8.194434   5.154291
    37  H    2.143463   1.083293   2.147819   7.755430   5.793857
    38  H    3.391531   2.152387   1.084236   5.752626   5.369501
                   31         32         33         34         35
    31  H    0.000000
    32  H    2.477975   0.000000
    33  H    4.285266   2.467136   0.000000
    34  H    4.954386   4.285266   2.477975   0.000000
    35  H    6.754231   7.548899   6.690496   4.590610   0.000000
    36  H    7.548899   8.767617   8.413343   6.690496   2.477975
    37  H    6.690496   8.413343   8.767617   7.548899   4.285266
    38  H    4.590610   6.690496   7.548899   6.754231   4.954386
                   36         37         38
    36  H    0.000000
    37  H    2.467136   0.000000
    38  H    4.285266   2.477975   0.000000
 Stoichiometry    C22H16
 Framework group  C2V[SGV(C6H4),X(C16H12)]
 Deg. of freedom    30
 Full point group                 C2V     NOp   4
 Largest Abelian subgroup         C2V     NOp   4
 Largest concise Abelian subgroup C2V     NOp   4
                         Standard orientation:                         
 ---------------------------------------------------------------------
 Center     Atomic      Atomic             Coordinates (Angstroms)
 Number     Number       Type             X           Y           Z
 ---------------------------------------------------------------------
      1          6           0        0.000000   -1.322463   -0.277469
      2          1           0        0.000000   -2.410380   -0.344049
      3          6           0        0.000000   -0.776393    1.142960
      4          6           0       -1.114892   -0.782100    2.231537
      5          6           0        0.000000   -0.778820    3.324216
      6          1           0        0.000000   -1.406765    4.210675
      7          6           0        1.114892   -0.782100    2.231537
      8          1           0        1.995638   -1.419068    2.232875
      9          6           0        1.114892    0.782100    2.231537
     10          6           0        0.000000    0.778820    3.324216
     11          1           0        0.000000    1.406765    4.210675
     12          6           0       -1.114892    0.782100    2.231537
     13          1           0       -1.995638    1.419068    2.232875
     14          6           0        0.000000    0.776393    1.142960
     15          6           0        1.221134   -0.700224   -0.924162
     16          6           0        1.221134    0.700224   -0.924162
     17          6           0        0.000000    1.322463   -0.277469
     18          1           0        0.000000    2.410380   -0.344049
     19          6           0       -1.221134    0.700224   -0.924162
     20          6           0       -1.221134   -0.700224   -0.924162
     21          6           0       -2.294177   -1.392971   -1.454989
     22          6           0       -3.368213   -0.693296   -1.996765
     23          6           0       -3.368213    0.693296   -1.996765
     24          6           0       -2.294177    1.392971   -1.454989
     25          6           0        2.294177    1.392971   -1.454989
     26          6           0        3.368213    0.693296   -1.996765
     27          6           0        3.368213   -0.693296   -1.996765
     28          6           0        2.294177   -1.392971   -1.454989
     29          1           0       -1.995638   -1.419068    2.232875
     30          1           0        1.995638    1.419068    2.232875
     31          1           0       -2.295305   -2.477193   -1.449637
     32          1           0       -4.206672   -1.233568   -2.419397
     33          1           0       -4.206672    1.233568   -2.419397
     34          1           0       -2.295305    2.477193   -1.449637
     35          1           0        2.295305    2.477193   -1.449637
     36          1           0        4.206672    1.233568   -2.419397
     37          1           0        4.206672   -1.233568   -2.419397
     38          1           0        2.295305   -2.477193   -1.449637
 ---------------------------------------------------------------------
 Rotational constants (GHZ):           0.4028976           0.3794553           0.2531163
 Standard basis: def2TZVP (5D, 7F)
 There are   247 symmetry adapted cartesian basis functions of A1  symmetry.
 There are   197 symmetry adapted cartesian basis functions of A2  symmetry.
 There are   197 symmetry adapted cartesian basis functions of B1  symmetry.
 There are   247 symmetry adapted cartesian basis functions of B2  symmetry.
 There are   215 symmetry adapted basis functions of A1  symmetry.
 There are   174 symmetry adapted basis functions of A2  symmetry.
 There are   174 symmetry adapted basis functions of B1  symmetry.
 There are   215 symmetry adapted basis functions of B2  symmetry.
   778 basis functions,  1250 primitive gaussians,   888 cartesian basis functions
    74 alpha electrons       74 beta electrons
       nuclear repulsion energy      1757.5556446894 Hartrees.
 NAtoms=   38 NActive=   38 NUniq=   12 SFac= 4.00D+00 NAtFMM=   60 NAOKFM=F Big=F
 Integral buffers will be    131072 words long.
 Raffenetti 2 integral format.
 Two-electron integral symmetry is turned on.
 Nuclear repulsion after empirical dispersion term =     1757.5199300841 Hartrees.
 ------------------------------------------------------------------------------
 Polarizable Continuum Model (PCM)
 =================================
 Model                : PCM.
 Atomic radii         : SMD-Coulomb.
 Polarization charges : Total charges.
 Charge compensation  : None.
 Solution method      : On-the-fly selection.
 Cavity type          : VdW (van der Waals Surface) (Alpha=1.000).
 Cavity algorithm     : GePol (No added spheres)
                        Default sphere list used, NSphG=   38.
                        Lebedev-Laikov grids with approx.  5.0 points / Ang**2.
                        Smoothing algorithm: York/Karplus (Gamma=1.0000).
                        Polarization charges: spherical gaussians, with
                                              point-specific exponents (IZeta= 3).
                        Self-potential: point-specific (ISelfS= 7).
                        Self-field    : sphere-specific E.n sum rule (ISelfD= 2).
 1st derivatives      : Analytical E(r).r(x)/FMM algorithm (CHGder, D1EAlg=3).
                        Cavity 1st derivative terms included.
 Solvent              : TetraHydroFuran, Eps=   7.425700 Eps(inf)=   1.974025
 ------------------------------------------------------------------------------
 ------------------------------------------------------------------------------
 Atomic radii for non-electrostatic terms: SMD-CDS.
 ------------------------------------------------------------------------------
 Nuclear repulsion after PCM non-electrostatic terms =     1757.5080072708 Hartrees.
 One-electron integrals computed using PRISM.
   4 Symmetry operations used in ECPInt.
 ECPInt:  NShTT=   46971 NPrTT=  144448 LenC2=   43579 LenP2D=   97781.
 LDataN:  DoStor=T MaxTD1= 6 Len=  172
 NBasis=   778 RedAO= T EigKep=  2.60D-06  NBF=   215   174   174   215
 NBsUse=   777 1.00D-06 EigRej=  5.05D-07 NBFU=   215   174   174   214
 Initial guess from the checkpoint file:  "cubene-anthracene-adduct.chk"
 B after Tr=     0.000000   -0.000000    0.000000
         Rot=    1.000000   -0.000000    0.000000    0.000000 Ang=   0.00 deg.
 Initial guess orbital symmetries:
       Occupied  (B2) (A1) (A1) (B1) (A2) (B2) (A1) (B2) (A1) (B1)
                 (A2) (B2) (A1) (B1) (A1) (B2) (B2) (A2) (B1) (A1)
                 (A2) (B2) (A1) (A1) (B1) (A1) (B2) (A2) (B1) (B2)
                 (A1) (B1) (B2) (A1) (A1) (A2) (B1) (B2) (A2) (A1)
                 (A1) (B2) (B1) (A1) (A1) (B2) (B1) (A2) (B1) (B2)
                 (A1) (B1) (A1) (B2) (A2) (B2) (B1) (A1) (B1) (A1)
                 (B2) (A2) (B1) (A1) (A1) (B1) (B2) (A2) (A2) (A2)
                 (A1) (B2) (A1) (B1)
       Virtual   (B2) (A1) (B1) (A2) (B2) (A1) (A1) (B1) (B2) (A1)
                 (B1) (A1) (A2) (B1) (A1) (B2) (A2) (B2) (A1) (B1)
                 (B2) (A2) (A1) (B1) (B2) (A2) (B2) (A1) (B2) (B1)
                 (A2) (B1) (A1) (B2) (A1) (B2) (A2) (A1) (A2) (B1)
                 (A1) (B1) (B1) (A1) (A1) (A2) (B2) (A2) (B2) (B1)
                 (A1) (B1) (A1) (B2) (B2) (A2) (A1) (B1) (A2) (B2)
                 (A1) (A2) (B1) (A1) (B2) (B1) (B2) (B1) (A1) (B2)
                 (A1) (B2) (A2) (A1) (A2) (B1) (B2) (A2) (A1) (B1)
                 (A2) (A1) (B2) (A1) (B1) (A2) (B2) (B2) (B1) (A1)
                 (B2) (B2) (A2) (A1) (B1) (A2) (A1) (B2) (B1) (B2)
                 (A2) (B1) (A1) (A2) (B2) (B2) (B1) (A2) (B2) (A2)
                 (A1) (B2) (A1) (B1) (A1) (A2) (A1) (B1) (B2) (B1)
                 (A1) (A2) (B2) (B2) (A2) (A1) (B1) (A2) (A1) (B2)
                 (B1) (A1) (B2) (B1) (A2) (A2) (A2) (B2) (B2) (A1)
                 (A1) (B2) (A2) (A1) (B2) (B1) (B1) (A1) (A1) (B2)
                 (A1) (A2) (A1) (B1) (A1) (A1) (B2) (A2) (B2) (A2)
                 (B1) (B2) (A1) (B1) (A1) (B2) (B2) (A2) (B1) (A1)
                 (B1) (B2) (B1) (B2) (A1) (B1) (A1) (A2) (B1) (A1)
                 (B2) (A1) (A1) (B1) (B1) (B2) (A2) (A2) (B2) (A1)
                 (B1) (B1) (A2) (B2) (A2) (B2) (A1) (B1) (A2) (B1)
                 (A1) (A2) (B2) (A1) (B1) (A2) (B2) (B1) (A1) (A2)
                 (B2) (B2) (B1) (A1) (B2) (A1) (B2) (A2) (A2) (B2)
                 (A1) (B1) (A2) (B1) (A1) (B2) (A2) (A2) (B2) (B2)
                 (A1) (B1) (A2) (A1) (B2) (A2) (A1) (B1) (A1) (B2)
                 (A1) (B1) (B2) (A1) (A2) (B2) (A2) (B1) (A1) (B2)
                 (A1) (B1) (A2) (A2) (B1) (B2) (A1) (A1) (B1) (B2)
                 (A2) (B2) (A2) (B2) (A1) (B2) (A2) (B1) (A1) (A2)
                 (B2) (B1) (A1) (A2) (B1) (A1) (B2) (A2) (B1) (A1)
                 (B2) (B1) (B2) (B1) (A1) (B1) (A1) (A2) (A1) (B2)
                 (B1) (B2) (B1) (A1) (B2) (A1) (A2) (B1) (B2) (A2)
                 (A2) (A1) (A1) (A2) (B2) (B2) (B1) (A1) (A2) (A1)
                 (B1) (A1) (B2) (B1) (B2) (A1) (B2) (A2) (A1) (B1)
                 (B1) (A2) (A1) (A2) (B2) (B1) (A1) (A1) (B1) (B2)
                 (A1) (B2) (A2) (B1) (B2) (B1) (A1) (A2) (A1) (B1)
                 (A2) (B2) (A1) (B1) (A1) (B2) (A2) (B2) (B1) (A1)
                 (A2) (B1) (B2) (A1) (B1) (A1) (B1) (B2) (B1) (A2)
                 (A2) (B2) (A1) (A2) (A1) (B2) (B1) (A2) (B1) (B2)
                 (A2) (A1) (B2) (B1) (A1) (A2) (A1) (B1) (B2) (A1)
                 (B1) (A1) (B1) (B2) (A2) (A1) (A1) (A2) (B2) (B1)
                 (A1) (B1) (A2) (B2) (A1) (A2) (B2) (A1) (B2) (B1)
                 (B2) (B2) (B1) (A1) (A2) (B1) (B2) (A1) (A2) (B1)
                 (A1) (B1) (B2) (A1) (A2) (A1) (B1) (A2) (A1) (B2)
                 (B1) (A1) (A2) (B1) (B2) (A1) (B2) (B2) (A2) (A2)
                 (B1) (A1) (B1) (B2) (A2) (A1) (B2) (A2) (B1) (B2)
                 (A1) (B1) (A1) (B2) (A2) (B1) (B2) (A1) (A2) (B1)
                 (A1) (A2) (A2) (A1) (A2) (B2) (B2) (B1) (A1) (B2)
                 (B1) (B2) (A1) (A2) (B2) (A2) (B1) (A1) (A2) (B2)
                 (A1) (B2) (B1) (B2) (A1) (B1) (A2) (A1) (B2) (B1)
                 (A1) (A2) (B1) (A1) (B2) (A2) (A1) (A2) (B1) (A1)
                 (A1) (B1) (B2) (A1) (A2) (A1) (B1) (B2) (B2) (A2)
                 (B1) (A1) (A2) (B2) (A1) (B2) (A2) (B1) (B2) (A2)
                 (A1) (B2) (A2) (A1) (B2) (A2) (B1) (A1) (A2) (A2)
                 (B2) (B1) (B1) (B2) (A1) (B1) (B2) (A1) (A2) (B2)
                 (B1) (B1) (A1) (A2) (B1) (B2) (A1) (B1) (A2) (B2)
                 (A1) (B2) (A1) (A2) (B1) (B2) (B2) (A1) (A2) (B2)
                 (B1) (A2) (B2) (A1) (B1) (A1) (B2) (A2) (B2) (A1)
                 (A2) (B1) (A2) (A1) (B1) (B1) (B2) (A2) (A1) (A2)
                 (B2) (A1) (B1) (B2) (B1) (B2) (A1) (A2) (B2) (A1)
                 (A2) (A1) (B1) (B2) (A2) (B2) (A1) (B1) (A1) (B2)
                 (A2) (B1) (B1) (B2) (A2) (A2) (A2) (A1) (B2) (B1)
                 (A2) (A1) (B1) (A1) (B2) (A1) (B1) (A2) (B2) (B1)
                 (A2) (B2) (A1) (A2) (B1) (B2) (B2) (A1) (B2) (A2)
                 (A1) (B1) (B1) (A2) (A1) (B2) (B2) (B2) (A1) (A2)
                 (A2) (A1) (A1) (B2) (A2) (B1) (A2) (B2) (B1) (A1)
                 (B2) (B2) (A2) (B1) (B2) (A2) (B1) (A1) (A2) (A1)
                 (B2) (A2) (B2) (A2) (B2) (B2) (A2) (B1) (B2) (A1)
                 (B1) (A2) (B2) (A1) (A2) (B1) (A1) (B2) (A1) (A2)
                 (B2) (A2) (B2) (B2) (A2) (B2) (B2) (A2) (B2) (A2)
                 (B2) (B1) (A1) (A1) (A1) (B1) (B1) (B2) (B2) (A2)
                 (A1) (A1) (B2) (B2) (B1) (A2) (A2) (A1) (B2) (A1)
                 (B2) (A2) (B2)
 ExpMin= 9.52D-02 ExpMax= 1.36D+04 ExpMxC= 4.63D+02 IAcc=2 IRadAn=         4 AccDes= 0.00D+00
 Harris functional with IExCor= 4639 and IRadAn=       4 diagonalized for initial guess.
 HarFok:  IExCor= 4639 AccDes= 0.00D+00 IRadAn=         4 IDoV= 1 UseB2=F ITyADJ=14
 ICtDFT=  3500011 ScaDFX=  1.000000  1.000000  1.000000  1.000000
 FoFCou: FMM=F IPFlag=           0 FMFlag=      100000 FMFlg1=           0
         NFxFlg=           0 DoJE=T BraDBF=F KetDBF=T FulRan=T
         wScrn=  0.000000 ICntrl=       500 IOpCl=  0 I1Cent=   200000004 NGrid=           0
         NMat0=    1 NMatS0=      1 NMatT0=    0 NMatD0=    1 NMtDS0=    0 NMtDT0=    0
 Petite list used in FoFCou.
 Requested convergence on RMS density matrix=1.00D-08 within 128 cycles.
 Requested convergence on MAX density matrix=1.00D-06.
 Requested convergence on             energy=1.00D-06.
 No special actions if energy rises.
 Inv3:  Mode=1 IEnd=    21035712.
 Iteration    1 A*A^-1 deviation from unit magnitude is 4.44D-15 for   2634.
 Iteration    1 A*A^-1 deviation from orthogonality  is 2.69D-15 for   2065    237.
 Iteration    1 A^-1*A deviation from unit magnitude is 4.44D-15 for   2634.
 Iteration    1 A^-1*A deviation from orthogonality  is 2.48D-15 for   1322    996.
 Error on total polarization charges =  0.05494
 SCF Done:  E(RwB97XD) =  -847.839180064     A.U. after    9 cycles
            NFock=  9  Conv=0.67D-08     -V/T= 2.0051
 SMD-CDS (non-electrostatic) energy       (kcal/mol) =      -7.48
 (included in total energy above)
   4 Symmetry operations used in ECPInt.
 ECPInt:  NShTT=   46971 NPrTT=  144448 LenC2=   43579 LenP2D=   97781.
 LDataN:  DoStor=T MaxTD1= 7 Len=  274
 D1PCM: PCM CHGder 1st derivatives, ID1Alg=3 FixD1E=F DoIter=F DoCFld=F I1PDM=0.
 Calling FoFJK, ICntrl=      2127 FMM=F ISym2X=1 I1Cent= 0 IOpClX= 0 NMat=1 NMatS=1 NMatT=0.
 ***** Axes restored to original set *****
 -------------------------------------------------------------------
 Center     Atomic                   Forces (Hartrees/Bohr)
 Number     Number              X              Y              Z
 -------------------------------------------------------------------
      1        6          -0.000489043   -0.000000000    0.000458245
      2        1           0.000081151    0.000000000    0.000007101
      3        6          -0.000029928    0.000000000   -0.000291170
      4        6           0.000018806   -0.000162316    0.000041557
      5        6           0.000412242    0.000000000    0.000161180
      6        1           0.000023408    0.000000000   -0.000067326
      7        6           0.000018806    0.000162316    0.000041557
      8        1          -0.000120249   -0.000082711   -0.000049837
      9        6          -0.000018806    0.000162316    0.000041557
     10        6          -0.000412242   -0.000000000    0.000161180
     11        1          -0.000023408    0.000000000   -0.000067326
     12        6          -0.000018806   -0.000162316    0.000041557
     13        1           0.000120249    0.000082711   -0.000049837
     14        6           0.000029928    0.000000000   -0.000291170
     15        6           0.000397900   -0.000007344    0.000042944
     16        6          -0.000397900   -0.000007344    0.000042944
     17        6           0.000489043    0.000000000    0.000458245
     18        1          -0.000081151   -0.000000000    0.000007101
     19        6          -0.000397900    0.000007344    0.000042944
     20        6           0.000397900    0.000007344    0.000042944
     21        6          -0.000138241   -0.000095191   -0.000035581
     22        6           0.000180778    0.000155026   -0.000098738
     23        6          -0.000180778    0.000155026   -0.000098738
     24        6           0.000138241   -0.000095191   -0.000035581
     25        6           0.000138241    0.000095191   -0.000035581
     26        6          -0.000180778   -0.000155026   -0.000098738
     27        6           0.000180778   -0.000155026   -0.000098738
     28        6          -0.000138241    0.000095191   -0.000035581
     29        1          -0.000120249    0.000082711   -0.000049837
     30        1           0.000120249   -0.000082711   -0.000049837
     31        1           0.000015736    0.000023567    0.000016444
     32        1          -0.000107823    0.000108051   -0.000050804
     33        1           0.000107823    0.000108051   -0.000050804
     34        1          -0.000015736    0.000023567    0.000016444
     35        1          -0.000015736   -0.000023567    0.000016444
     36        1           0.000107823   -0.000108051   -0.000050804
     37        1          -0.000107823   -0.000108051   -0.000050804
     38        1           0.000015736   -0.000023567    0.000016444
 -------------------------------------------------------------------
 Cartesian Forces:  Max     0.000489043 RMS     0.000157449

 GradGradGradGradGradGradGradGradGradGradGradGradGradGradGradGradGradGrad
 Berny optimization.
 Using GEDIIS/GDIIS optimizer.
 FormGI is forming the generalized inverse of G from B-inverse, IUseBI=4.
 Internal  Forces:  Max     0.000233930 RMS     0.000066470
 Search for a local minimum.
 Step number   2 out of a maximum of  228
 All quantities printed in internal units (Hartrees-Bohrs-Radians)
 Mixed Optimization -- En-DIIS/RFO-DIIS
 Swapping is turned off.
 Update second derivatives using D2CorX and points    1    2
 DE= -1.23D-04 DEPred=-1.22D-04 R= 1.01D+00
 TightC=F SS=  1.41D+00  RLast= 4.40D-02 DXNew= 5.0454D-01 1.3199D-01
 Trust test= 1.01D+00 RLast= 4.40D-02 DXMaxT set to 3.00D-01
 ITU=  1  0
     Eigenvalues ---    0.01266   0.01317   0.01502   0.01599   0.01688
     Eigenvalues ---    0.01743   0.01771   0.02004   0.02243   0.02243
     Eigenvalues ---    0.02247   0.02247   0.02250   0.02253   0.02253
     Eigenvalues ---    0.02268   0.02296   0.02299   0.02301   0.02301
     Eigenvalues ---    0.02309   0.02311   0.02327   0.02592   0.02768
     Eigenvalues ---    0.02870   0.03052   0.03282   0.03470   0.03488
     Eigenvalues ---    0.03939   0.03948   0.04085   0.04108   0.04167
     Eigenvalues ---    0.04925   0.05115   0.05472   0.05512   0.05728
     Eigenvalues ---    0.08216   0.08501   0.09946   0.10486   0.10722
     Eigenvalues ---    0.11255   0.12120   0.12122   0.12634   0.13905
     Eigenvalues ---    0.15532   0.16000   0.16000   0.16000   0.16000
     Eigenvalues ---    0.16000   0.16000   0.16000   0.16094   0.18337
     Eigenvalues ---    0.19766   0.20044   0.20329   0.20507   0.20534
     Eigenvalues ---    0.22000   0.22000   0.22612   0.23121   0.24400
     Eigenvalues ---    0.24557   0.24908   0.25645   0.26705   0.26765
     Eigenvalues ---    0.28588   0.28922   0.28945   0.28971   0.30967
     Eigenvalues ---    0.34726   0.34763   0.35154   0.35154   0.35154
     Eigenvalues ---    0.35154   0.35221   0.35225   0.35583   0.35583
     Eigenvalues ---    0.35583   0.35599   0.35693   0.35693   0.35693
     Eigenvalues ---    0.35800   0.37468   0.40192   0.43577   0.43602
     Eigenvalues ---    0.45343   0.45549   0.47617   0.48080   0.48431
     Eigenvalues ---    0.48432   0.48838   0.53120
 En-DIIS/RFO-DIIS/Sim-DIIS IScMMF=       -3 using points:     2    1
 RFO step:  Lambda=-1.05184768D-05.
 DidBck=F Rises=F RFO-DIIS coefs:    1.29124   -0.29124
 Iteration  1 RMS(Cart)=  0.00207422 RMS(Int)=  0.00000148
 Iteration  2 RMS(Cart)=  0.00000278 RMS(Int)=  0.00000076
 Iteration  3 RMS(Cart)=  0.00000000 RMS(Int)=  0.00000076
 ClnCor:  largest displacement from symmetrization is 1.37D-08 for atom    11.
 Variable       Old X    -DE/DX   Delta X   Delta X   Delta X     New X
                                 (Linear)    (Quad)   (Total)
    R1        2.05971  -0.00008  -0.00026  -0.00001  -0.00027   2.05944
    R2        2.87575   0.00021   0.00118  -0.00011   0.00107   2.87682
    R3        2.86377  -0.00014   0.00064  -0.00110  -0.00046   2.86330
    R4        2.86377  -0.00014   0.00064  -0.00110  -0.00046   2.86330
    R5        2.94459   0.00001  -0.00077   0.00073  -0.00004   2.94455
    R6        2.94459   0.00001  -0.00077   0.00073  -0.00004   2.94455
    R7        2.93434   0.00002   0.00055   0.00029   0.00084   2.93518
    R8        2.95000  -0.00002  -0.00119   0.00093  -0.00026   2.94974
    R9        2.95591   0.00002  -0.00042   0.00071   0.00028   2.95619
   R10        2.05402   0.00000  -0.00007   0.00007  -0.00000   2.05402
   R11        2.05288   0.00004  -0.00009   0.00019   0.00011   2.05298
   R12        2.95000  -0.00002  -0.00119   0.00093  -0.00026   2.94974
   R13        2.94351  -0.00023  -0.00203   0.00025  -0.00177   2.94174
   R14        2.05402   0.00000  -0.00007   0.00007  -0.00000   2.05402
   R15        2.95591   0.00002  -0.00042   0.00071   0.00028   2.95619
   R16        2.95000  -0.00002  -0.00119   0.00093  -0.00026   2.94974
   R17        2.94459   0.00001  -0.00077   0.00073  -0.00004   2.94455
   R18        2.05402   0.00000  -0.00007   0.00007  -0.00000   2.05402
   R19        2.05288   0.00004  -0.00009   0.00019   0.00011   2.05298
   R20        2.95000  -0.00002  -0.00119   0.00093  -0.00026   2.94974
   R21        2.05402   0.00000  -0.00007   0.00007  -0.00000   2.05402
   R22        2.94459   0.00001  -0.00077   0.00073  -0.00004   2.94455
   R23        2.87575   0.00021   0.00118  -0.00011   0.00107   2.87682
   R24        2.64646  -0.00014  -0.00053  -0.00001  -0.00054   2.64593
   R25        2.61377  -0.00018   0.00173  -0.00182  -0.00010   2.61367
   R26        2.86377  -0.00014   0.00064  -0.00110  -0.00046   2.86330
   R27        2.61377  -0.00018   0.00173  -0.00182  -0.00010   2.61367
   R28        2.05971  -0.00008  -0.00026  -0.00001  -0.00027   2.05944
   R29        2.86377  -0.00014   0.00064  -0.00110  -0.00046   2.86330
   R30        2.64646  -0.00014  -0.00053  -0.00001  -0.00054   2.64593
   R31        2.61377  -0.00018   0.00173  -0.00182  -0.00010   2.61367
   R32        2.61377  -0.00018   0.00173  -0.00182  -0.00010   2.61367
   R33        2.62979  -0.00023   0.00166  -0.00193  -0.00027   2.62952
   R34        2.04891  -0.00002   0.00044  -0.00042   0.00002   2.04893
   R35        2.62028  -0.00002  -0.00060   0.00043  -0.00017   2.62011
   R36        2.04713  -0.00005   0.00043  -0.00051  -0.00008   2.04705
   R37        2.62979  -0.00023   0.00166  -0.00193  -0.00027   2.62952
   R38        2.04713  -0.00005   0.00043  -0.00051  -0.00008   2.04705
   R39        2.04891  -0.00002   0.00044  -0.00042   0.00002   2.04893
   R40        2.62979  -0.00023   0.00166  -0.00193  -0.00027   2.62952
   R41        2.04891  -0.00002   0.00044  -0.00042   0.00002   2.04893
   R42        2.62028  -0.00002  -0.00060   0.00043  -0.00017   2.62011
   R43        2.04713  -0.00005   0.00043  -0.00051  -0.00008   2.04705
   R44        2.62979  -0.00023   0.00166  -0.00193  -0.00027   2.62952
   R45        2.04713  -0.00005   0.00043  -0.00051  -0.00008   2.04705
   R46        2.04891  -0.00002   0.00044  -0.00042   0.00002   2.04893
    A1        1.99894   0.00002   0.00044   0.00004   0.00049   1.99943
    A2        1.96467   0.00007   0.00012   0.00034   0.00046   1.96512
    A3        1.96467   0.00007   0.00012   0.00034   0.00046   1.96512
    A4        1.82449  -0.00006  -0.00055  -0.00035  -0.00090   1.82359
    A5        1.82449  -0.00006  -0.00055  -0.00035  -0.00090   1.82359
    A6        1.87403  -0.00005   0.00035  -0.00013   0.00022   1.87425
    A7        2.27939   0.00000   0.00000  -0.00015  -0.00015   2.27924
    A8        2.27939   0.00000   0.00000  -0.00015  -0.00015   2.27924
    A9        1.93782  -0.00000   0.00002   0.00009   0.00012   1.93793
   A10        1.59467   0.00000   0.00015   0.00020   0.00035   1.59502
   A11        1.57446  -0.00000  -0.00016   0.00007  -0.00009   1.57437
   A12        1.57446  -0.00000  -0.00016   0.00007  -0.00009   1.57437
   A13        1.54878  -0.00001  -0.00029  -0.00014  -0.00043   1.54835
   A14        1.56713   0.00000   0.00016  -0.00007   0.00009   1.56723
   A15        2.19293  -0.00000   0.00015  -0.00022  -0.00007   2.19286
   A16        1.56870  -0.00004  -0.00027  -0.00008  -0.00035   1.56835
   A17        2.18838   0.00000  -0.00070  -0.00019  -0.00090   2.18749
   A18        2.19693   0.00004   0.00081   0.00060   0.00141   2.19835
   A19        2.17725  -0.00002  -0.00005   0.00001  -0.00004   2.17721
   A20        1.59092   0.00002   0.00044   0.00007   0.00050   1.59142
   A21        1.57290   0.00004   0.00027   0.00008   0.00035   1.57325
   A22        2.17725  -0.00002  -0.00005   0.00001  -0.00004   2.17721
   A23        2.18712  -0.00003  -0.00061  -0.00017  -0.00078   2.18634
   A24        1.57290   0.00004   0.00027   0.00008   0.00035   1.57325
   A25        1.54878  -0.00001  -0.00029  -0.00014  -0.00043   1.54835
   A26        2.19293  -0.00000   0.00015  -0.00022  -0.00007   2.19286
   A27        1.56713   0.00000   0.00016  -0.00007   0.00009   1.56723
   A28        2.18838   0.00000  -0.00070  -0.00019  -0.00090   2.18749
   A29        1.56870  -0.00004  -0.00027  -0.00008  -0.00035   1.56835
   A30        2.19693   0.00004   0.00081   0.00060   0.00141   2.19835
   A31        1.56870  -0.00004  -0.00027  -0.00008  -0.00035   1.56835
   A32        1.56713   0.00000   0.00016  -0.00007   0.00009   1.56723
   A33        2.19693   0.00004   0.00081   0.00060   0.00141   2.19835
   A34        1.54878  -0.00001  -0.00029  -0.00014  -0.00043   1.54835
   A35        2.18838   0.00000  -0.00070  -0.00019  -0.00090   2.18749
   A36        2.19293  -0.00000   0.00015  -0.00022  -0.00007   2.19286
   A37        1.57290   0.00004   0.00027   0.00008   0.00035   1.57325
   A38        2.18712  -0.00003  -0.00061  -0.00017  -0.00078   2.18634
   A39        1.57290   0.00004   0.00027   0.00008   0.00035   1.57325
   A40        2.17725  -0.00002  -0.00005   0.00001  -0.00004   2.17721
   A41        1.59092   0.00002   0.00044   0.00007   0.00050   1.59142
   A42        2.17725  -0.00002  -0.00005   0.00001  -0.00004   2.17721
   A43        1.56870  -0.00004  -0.00027  -0.00008  -0.00035   1.56835
   A44        2.19693   0.00004   0.00081   0.00060   0.00141   2.19835
   A45        1.56713   0.00000   0.00016  -0.00007   0.00009   1.56723
   A46        2.18838   0.00000  -0.00070  -0.00019  -0.00090   2.18749
   A47        1.54878  -0.00001  -0.00029  -0.00014  -0.00043   1.54835
   A48        2.19293  -0.00000   0.00015  -0.00022  -0.00007   2.19286
   A49        1.57446  -0.00000  -0.00016   0.00007  -0.00009   1.57437
   A50        1.57446  -0.00000  -0.00016   0.00007  -0.00009   1.57437
   A51        1.93782  -0.00000   0.00002   0.00009   0.00012   1.93793
   A52        1.59467   0.00000   0.00015   0.00020   0.00035   1.59502
   A53        2.27939   0.00000   0.00000  -0.00015  -0.00015   2.27924
   A54        2.27939   0.00000   0.00000  -0.00015  -0.00015   2.27924
   A55        1.99391   0.00008   0.00029   0.00031   0.00060   1.99451
   A56        2.19353  -0.00017   0.00006  -0.00100  -0.00095   2.19258
   A57        2.09537   0.00009  -0.00038   0.00068   0.00029   2.09567
   A58        1.99391   0.00008   0.00029   0.00031   0.00060   1.99451
   A59        2.09537   0.00009  -0.00038   0.00068   0.00029   2.09567
   A60        2.19353  -0.00017   0.00006  -0.00100  -0.00095   2.19258
   A61        1.82449  -0.00006  -0.00055  -0.00035  -0.00090   1.82359
   A62        1.99894   0.00002   0.00044   0.00004   0.00049   1.99943
   A63        1.82449  -0.00006  -0.00055  -0.00035  -0.00090   1.82359
   A64        1.96467   0.00007   0.00012   0.00034   0.00046   1.96512
   A65        1.87403  -0.00005   0.00035  -0.00013   0.00022   1.87425
   A66        1.96467   0.00007   0.00012   0.00034   0.00046   1.96512
   A67        1.99391   0.00008   0.00029   0.00031   0.00060   1.99451
   A68        2.19353  -0.00017   0.00006  -0.00100  -0.00095   2.19258
   A69        2.09537   0.00009  -0.00038   0.00068   0.00029   2.09567
   A70        1.99391   0.00008   0.00029   0.00031   0.00060   1.99451
   A71        2.19353  -0.00017   0.00006  -0.00100  -0.00095   2.19258
   A72        2.09537   0.00009  -0.00038   0.00068   0.00029   2.09567
   A73        2.09018  -0.00016   0.00073  -0.00128  -0.00054   2.08964
   A74        2.09411   0.00007  -0.00043   0.00060   0.00017   2.09428
   A75        2.09889   0.00009  -0.00030   0.00067   0.00037   2.09926
   A76        2.09760   0.00007  -0.00035   0.00060   0.00025   2.09785
   A77        2.09265  -0.00019   0.00028  -0.00138  -0.00110   2.09155
   A78        2.09293   0.00012   0.00007   0.00078   0.00085   2.09378
   A79        2.09760   0.00007  -0.00035   0.00060   0.00025   2.09785
   A80        2.09293   0.00012   0.00007   0.00078   0.00085   2.09378
   A81        2.09265  -0.00019   0.00028  -0.00138  -0.00110   2.09155
   A82        2.09018  -0.00016   0.00073  -0.00128  -0.00054   2.08964
   A83        2.09411   0.00007  -0.00043   0.00060   0.00017   2.09428
   A84        2.09889   0.00009  -0.00030   0.00067   0.00037   2.09926
   A85        2.09018  -0.00016   0.00073  -0.00128  -0.00054   2.08964
   A86        2.09411   0.00007  -0.00043   0.00060   0.00017   2.09428
   A87        2.09889   0.00009  -0.00030   0.00067   0.00037   2.09926
   A88        2.09760   0.00007  -0.00035   0.00060   0.00025   2.09785
   A89        2.09265  -0.00019   0.00028  -0.00138  -0.00110   2.09155
   A90        2.09293   0.00012   0.00007   0.00078   0.00085   2.09378
   A91        2.09760   0.00007  -0.00035   0.00060   0.00025   2.09785
   A92        2.09293   0.00012   0.00007   0.00078   0.00085   2.09378
   A93        2.09265  -0.00019   0.00028  -0.00138  -0.00110   2.09155
   A94        2.09018  -0.00016   0.00073  -0.00128  -0.00054   2.08964
   A95        2.09411   0.00007  -0.00043   0.00060   0.00017   2.09428
   A96        2.09889   0.00009  -0.00030   0.00067   0.00037   2.09926
    D1       -1.22955  -0.00000  -0.00022   0.00009  -0.00013  -1.22967
    D2        1.22955   0.00000   0.00022  -0.00009   0.00013   1.22967
    D3        3.14159   0.00000   0.00000  -0.00000   0.00000   3.14159
    D4        2.89554  -0.00006  -0.00024  -0.00012  -0.00035   2.89519
    D5       -0.92855  -0.00005   0.00020  -0.00030  -0.00010  -0.92866
    D6        0.98349  -0.00005  -0.00002  -0.00021  -0.00023   0.98327
    D7        0.92855   0.00005  -0.00020   0.00030   0.00010   0.92866
    D8       -2.89554   0.00006   0.00024   0.00012   0.00035  -2.89519
    D9       -0.98349   0.00005   0.00002   0.00021   0.00023  -0.98327
   D10        3.08310  -0.00002  -0.00042   0.00003  -0.00039   3.08272
   D11       -0.08795  -0.00002  -0.00174  -0.00061  -0.00235  -0.09030
   D12       -1.02007  -0.00000  -0.00018   0.00006  -0.00012  -1.02019
   D13        2.09207  -0.00000  -0.00150  -0.00059  -0.00209   2.08998
   D14        0.91128  -0.00012  -0.00089  -0.00054  -0.00143   0.90985
   D15       -2.25976  -0.00012  -0.00221  -0.00118  -0.00339  -2.26316
   D16       -3.08310   0.00002   0.00042  -0.00003   0.00039  -3.08272
   D17        0.08795   0.00002   0.00174   0.00061   0.00235   0.09030
   D18        1.02007   0.00000   0.00018  -0.00006   0.00012   1.02019
   D19       -2.09207   0.00000   0.00150   0.00059   0.00209  -2.08998
   D20       -0.91128   0.00012   0.00089   0.00054   0.00143  -0.90985
   D21        2.25976   0.00012   0.00221   0.00118   0.00339   2.26316
   D22        2.64780   0.00005   0.00040  -0.00005   0.00035   2.64815
   D23       -2.06661   0.00001   0.00012  -0.00013  -0.00000  -2.06661
   D24        0.30585   0.00006   0.00157   0.00050   0.00207   0.30792
   D25        0.00577   0.00004   0.00011   0.00015   0.00025   0.00603
   D26        1.57455  -0.00000  -0.00017   0.00007  -0.00009   1.57445
   D27       -2.33618   0.00005   0.00128   0.00070   0.00198  -2.33421
   D28       -1.56878   0.00004   0.00028   0.00007   0.00035  -1.56843
   D29       -0.00000  -0.00000   0.00000   0.00000   0.00000   0.00000
   D30        2.37245   0.00005   0.00145   0.00063   0.00207   2.37453
   D31       -2.64780  -0.00005  -0.00040   0.00005  -0.00035  -2.64815
   D32       -0.30585  -0.00006  -0.00157  -0.00050  -0.00207  -0.30792
   D33        2.06661  -0.00001  -0.00012   0.00013   0.00000   2.06661
   D34       -0.00577  -0.00004  -0.00011  -0.00015  -0.00025  -0.00603
   D35        2.33618  -0.00005  -0.00128  -0.00070  -0.00198   2.33421
   D36       -1.57455   0.00000   0.00017  -0.00007   0.00009  -1.57445
   D37        1.56878  -0.00004  -0.00028  -0.00007  -0.00035   1.56843
   D38       -2.37245  -0.00005  -0.00145  -0.00063  -0.00207  -2.37453
   D39        0.00000  -0.00000   0.00000   0.00000   0.00000   0.00000
   D40       -2.34425   0.00000   0.00007   0.00010   0.00018  -2.34408
   D41        2.34425  -0.00000  -0.00007  -0.00010  -0.00018   2.34408
   D42       -0.00000  -0.00000   0.00000   0.00000   0.00000   0.00000
   D43        1.59468   0.00000   0.00015   0.00020   0.00035   1.59503
   D44        0.00000   0.00000   0.00000  -0.00000   0.00000   0.00000
   D45       -2.34425   0.00000   0.00007   0.00010   0.00018  -2.34408
   D46       -0.00000   0.00000   0.00000  -0.00000   0.00000   0.00000
   D47       -1.59468  -0.00000  -0.00015  -0.00020  -0.00035  -1.59503
   D48        2.34425  -0.00000  -0.00007  -0.00010  -0.00018   2.34408
   D49       -2.36286  -0.00001  -0.00045  -0.00023  -0.00068  -2.36354
   D50       -0.00576  -0.00004  -0.00011  -0.00015  -0.00025  -0.00602
   D51        1.56718   0.00000   0.00017  -0.00007   0.00010   1.56728
   D52        2.35315  -0.00002  -0.00062  -0.00016  -0.00078   2.35237
   D53       -1.57294  -0.00004  -0.00028  -0.00008  -0.00036  -1.57330
   D54       -0.00000  -0.00000   0.00000   0.00000   0.00000   0.00000
   D55       -0.01758  -0.00002  -0.00099  -0.00080  -0.00179  -0.01937
   D56        2.33952  -0.00005  -0.00065  -0.00072  -0.00137   2.33816
   D57       -2.37072  -0.00001  -0.00037  -0.00064  -0.00101  -2.37173
   D58       -1.54879   0.00001   0.00029   0.00014   0.00043  -1.54836
   D59        2.36966   0.00003   0.00099   0.00005   0.00104   2.37070
   D60        0.00000   0.00000   0.00000  -0.00000   0.00000   0.00000
   D61        0.00000   0.00000   0.00000  -0.00000  -0.00000  -0.00000
   D62       -2.36474   0.00002   0.00069  -0.00008   0.00061  -2.36413
   D63        1.54879  -0.00001  -0.00029  -0.00014  -0.00043   1.54836
   D64        2.36474  -0.00002  -0.00069   0.00008  -0.00061   2.36413
   D65       -0.00000  -0.00000   0.00000   0.00000   0.00000   0.00000
   D66       -2.36966  -0.00003  -0.00099  -0.00005  -0.00104  -2.37070
   D67        0.00576   0.00004   0.00011   0.00015   0.00025   0.00602
   D68       -2.33952   0.00005   0.00065   0.00072   0.00137  -2.33816
   D69        1.57294   0.00004   0.00028   0.00008   0.00036   1.57330
   D70        2.36286   0.00001   0.00045   0.00023   0.00068   2.36354
   D71        0.01758   0.00002   0.00099   0.00080   0.00179   0.01937
   D72       -2.35315   0.00002   0.00062   0.00016   0.00078  -2.35237
   D73       -1.56718  -0.00000  -0.00017   0.00007  -0.00010  -1.56728
   D74        2.37072   0.00001   0.00037   0.00064   0.00101   2.37173
   D75        0.00000   0.00000  -0.00000   0.00000  -0.00000   0.00000
   D76       -1.59092  -0.00002  -0.00044  -0.00007  -0.00050  -1.59142
   D77        2.34613  -0.00001  -0.00022  -0.00003  -0.00025   2.34588
   D78        0.00000   0.00000   0.00000  -0.00000  -0.00000  -0.00000
   D79        2.34613  -0.00001  -0.00022  -0.00003  -0.00025   2.34588
   D80        0.00000  -0.00000   0.00000   0.00000   0.00000   0.00000
   D81       -2.34613   0.00001   0.00022   0.00003   0.00025  -2.34588
   D82       -0.00000  -0.00000   0.00000  -0.00000   0.00000   0.00000
   D83       -2.34613   0.00001   0.00022   0.00003   0.00025  -2.34588
   D84        1.59092   0.00002   0.00044   0.00007   0.00050   1.59142
   D85        1.54879  -0.00001  -0.00029  -0.00014  -0.00043   1.54836
   D86       -0.00000   0.00000   0.00000  -0.00000   0.00000   0.00000
   D87       -2.36966  -0.00003  -0.00099  -0.00005  -0.00104  -2.37070
   D88       -0.00000  -0.00000   0.00000  -0.00000   0.00000   0.00000
   D89       -1.54879   0.00001   0.00029   0.00014   0.00043  -1.54836
   D90        2.36474  -0.00002  -0.00069   0.00008  -0.00061   2.36413
   D91       -2.36474   0.00002   0.00069  -0.00008   0.00061  -2.36413
   D92        2.36966   0.00003   0.00099   0.00005   0.00104   2.37070
   D93        0.00000   0.00000   0.00000   0.00000   0.00000   0.00000
   D94        0.00000   0.00000   0.00000   0.00000  -0.00000  -0.00000
   D95        2.35315  -0.00002  -0.00062  -0.00016  -0.00078   2.35237
   D96       -1.57294  -0.00004  -0.00028  -0.00008  -0.00036  -1.57330
   D97        1.56718   0.00000   0.00017  -0.00007   0.00010   1.56728
   D98       -2.36286  -0.00001  -0.00045  -0.00023  -0.00068  -2.36354
   D99       -0.00576  -0.00004  -0.00011  -0.00015  -0.00025  -0.00602
   D100      -2.37072  -0.00001  -0.00037  -0.00064  -0.00101  -2.37173
   D101      -0.01758  -0.00002  -0.00099  -0.00080  -0.00179  -0.01937
   D102       2.33952  -0.00005  -0.00065  -0.00072  -0.00137   2.33816
   D103       0.00000  -0.00000   0.00000   0.00000   0.00000   0.00000
   D104       1.57455  -0.00000  -0.00017   0.00007  -0.00009   1.57445
   D105      -2.06661   0.00001   0.00012  -0.00013  -0.00000  -2.06661
   D106      -1.56878   0.00004   0.00028   0.00007   0.00035  -1.56843
   D107       0.00577   0.00004   0.00011   0.00015   0.00025   0.00603
   D108       2.64780   0.00005   0.00040  -0.00005   0.00035   2.64815
   D109       2.37245   0.00005   0.00145   0.00063   0.00207   2.37453
   D110      -2.33618   0.00005   0.00128   0.00070   0.00198  -2.33421
   D111       0.30585   0.00006   0.00157   0.00050   0.00207   0.30792
   D112      -0.00000  -0.00000   0.00000   0.00000   0.00000  -0.00000
   D113       2.37072   0.00001   0.00037   0.00064   0.00101   2.37173
   D114      -1.56718  -0.00000  -0.00017   0.00007  -0.00010  -1.56728
   D115       1.57294   0.00004   0.00028   0.00008   0.00036   1.57330
   D116      -2.33952   0.00005   0.00065   0.00072   0.00137  -2.33816
   D117       0.00576   0.00004   0.00011   0.00015   0.00025   0.00602
   D118      -2.35315   0.00002   0.00062   0.00016   0.00078  -2.35237
   D119       0.01758   0.00002   0.00099   0.00080   0.00179   0.01937
   D120       2.36286   0.00001   0.00045   0.00023   0.00068   2.36354
   D121      -0.00000  -0.00000   0.00000   0.00000   0.00000   0.00000
   D122      -1.57455   0.00000   0.00017  -0.00007   0.00009  -1.57445
   D123       2.06661  -0.00001  -0.00012   0.00013   0.00000   2.06661
   D124       1.56878  -0.00004  -0.00028  -0.00007  -0.00035   1.56843
   D125      -0.00577  -0.00004  -0.00011  -0.00015  -0.00025  -0.00603
   D126      -2.64780  -0.00005  -0.00040   0.00005  -0.00035  -2.64815
   D127      -2.37245  -0.00005  -0.00145  -0.00063  -0.00207  -2.37453
   D128       2.33618  -0.00005  -0.00128  -0.00070  -0.00198   2.33421
   D129      -0.30585  -0.00006  -0.00157  -0.00050  -0.00207  -0.30792
   D130      -0.98349   0.00005   0.00002   0.00021   0.00023  -0.98327
   D131       3.14159   0.00000   0.00000  -0.00000   0.00000   3.14159
   D132       0.98349  -0.00005  -0.00002  -0.00021  -0.00023   0.98327
   D133       0.92855   0.00005  -0.00020   0.00030   0.00010   0.92866
   D134      -1.22955  -0.00000  -0.00022   0.00009  -0.00013  -1.22967
   D135       2.89554  -0.00006  -0.00024  -0.00012  -0.00035   2.89519
   D136      -2.89554   0.00006   0.00024   0.00012   0.00035  -2.89519
   D137       1.22955   0.00000   0.00022  -0.00009   0.00013   1.22967
   D138      -0.92855  -0.00005   0.00020  -0.00030  -0.00010  -0.92866
   D139       0.00000  -0.00000   0.00000   0.00000   0.00000   0.00000
   D140       3.11395  -0.00000  -0.00123  -0.00063  -0.00187   3.11208
   D141      -3.11395   0.00000   0.00123   0.00063   0.00187  -3.11208
   D142      -0.00000  -0.00000   0.00000  -0.00000   0.00000   0.00000
   D143      -3.11832   0.00001   0.00135   0.00058   0.00192  -3.11640
   D144       0.02539   0.00001   0.00076   0.00124   0.00200   0.02739
   D145      -0.00776   0.00001  -0.00003  -0.00011  -0.00014  -0.00790
   D146       3.13595   0.00001  -0.00062   0.00056  -0.00006   3.13589
   D147       1.02007   0.00000   0.00018  -0.00006   0.00012   1.02019
   D148      -3.08310   0.00002   0.00042  -0.00003   0.00039  -3.08272
   D149      -0.91128   0.00012   0.00089   0.00054   0.00143  -0.90985
   D150      -2.09207   0.00000   0.00150   0.00059   0.00209  -2.08998
   D151       0.08795   0.00002   0.00174   0.00061   0.00235   0.09030
   D152       2.25976   0.00012   0.00221   0.00118   0.00339   2.26316
   D153       0.00776  -0.00001   0.00003   0.00011   0.00014   0.00790
   D154      -3.13595  -0.00001   0.00062  -0.00056   0.00006  -3.13589
   D155       3.11832  -0.00001  -0.00135  -0.00058  -0.00192   3.11640
   D156      -0.02539  -0.00001  -0.00076  -0.00124  -0.00200  -0.02739
   D157      -1.02007  -0.00000  -0.00018   0.00006  -0.00012  -1.02019
   D158       2.09207  -0.00000  -0.00150  -0.00059  -0.00209   2.08998
   D159       0.91128  -0.00012  -0.00089  -0.00054  -0.00143   0.90985
   D160      -2.25976  -0.00012  -0.00221  -0.00118  -0.00339  -2.26316
   D161       3.08310  -0.00002  -0.00042   0.00003  -0.00039   3.08272
   D162      -0.08795  -0.00002  -0.00174  -0.00061  -0.00235  -0.09030
   D163       0.00000  -0.00000   0.00000   0.00000   0.00000   0.00000
   D164       3.11395  -0.00000  -0.00123  -0.00063  -0.00187   3.11208
   D165      -3.11395   0.00000   0.00123   0.00063   0.00187  -3.11208
   D166      -0.00000  -0.00000   0.00000  -0.00000   0.00000   0.00000
   D167      -3.11832   0.00001   0.00135   0.00058   0.00192  -3.11640
   D168       0.02539   0.00001   0.00076   0.00124   0.00200   0.02739
   D169      -0.00776   0.00001  -0.00003  -0.00011  -0.00014  -0.00790
   D170       3.13595   0.00001  -0.00062   0.00056  -0.00006   3.13589
   D171       3.11832  -0.00001  -0.00135  -0.00058  -0.00192   3.11640
   D172      -0.02539  -0.00001  -0.00076  -0.00124  -0.00200  -0.02739
   D173       0.00776  -0.00001   0.00003   0.00011   0.00014   0.00790
   D174      -3.13595  -0.00001   0.00062  -0.00056   0.00006  -3.13589
   D175      -0.00777   0.00001  -0.00003  -0.00011  -0.00014  -0.00791
   D176       3.13412   0.00000   0.00037  -0.00051  -0.00013   3.13399
   D177       3.13595   0.00001  -0.00062   0.00056  -0.00006   3.13588
   D178      -0.00535   0.00000  -0.00022   0.00016  -0.00006  -0.00540
   D179      -0.00000  -0.00000   0.00000   0.00000   0.00000   0.00000
   D180      -3.14130  -0.00001   0.00041  -0.00040   0.00001  -3.14129
   D181       3.14130   0.00001  -0.00041   0.00040  -0.00001   3.14129
   D182      -0.00000   0.00000   0.00000  -0.00000   0.00000   0.00000
   D183       0.00777  -0.00001   0.00003   0.00011   0.00014   0.00791
   D184      -3.13595  -0.00001   0.00062  -0.00056   0.00006  -3.13588
   D185      -3.13412  -0.00000  -0.00037   0.00051   0.00013  -3.13399
   D186       0.00535  -0.00000   0.00022  -0.00016   0.00006   0.00540
   D187      -0.00777   0.00001  -0.00003  -0.00011  -0.00014  -0.00791
   D188       3.13412   0.00000   0.00037  -0.00051  -0.00013   3.13399
   D189       3.13595   0.00001  -0.00062   0.00056  -0.00006   3.13588
   D190      -0.00535   0.00000  -0.00022   0.00016  -0.00006  -0.00540
   D191      -0.00000  -0.00000   0.00000   0.00000   0.00000   0.00000
   D192      -3.14130  -0.00001   0.00041  -0.00040   0.00001  -3.14129
   D193       3.14130   0.00001  -0.00041   0.00040  -0.00001   3.14129
   D194       0.00000   0.00000   0.00000  -0.00000  -0.00000   0.00000
   D195       0.00777  -0.00001   0.00003   0.00011   0.00014   0.00791
   D196      -3.13595  -0.00001   0.00062  -0.00056   0.00006  -3.13588
   D197      -3.13412  -0.00000  -0.00037   0.00051   0.00013  -3.13399
   D198       0.00535  -0.00000   0.00022  -0.00016   0.00006   0.00540
         Item               Value     Threshold  Converged?
 Maximum Force            0.000234     0.000450     YES
 RMS     Force            0.000066     0.000300     YES
 Maximum Displacement     0.011574     0.001800     NO 
 RMS     Displacement     0.002075     0.001200     NO 
 Predicted change in Energy=-5.260294D-06
 GradGradGradGradGradGradGradGradGradGradGradGradGradGradGradGradGradGrad

                          Input orientation:                          
 ---------------------------------------------------------------------
 Center     Atomic      Atomic             Coordinates (Angstroms)
 Number     Number       Type             X           Y           Z
 ---------------------------------------------------------------------
      1          6           0       -1.323054   -0.000000    0.306272
      2          1           0       -2.410802   -0.000000    0.373244
      3          6           0       -0.776614   -0.000000   -1.114623
      4          6           0       -0.782175   -1.115070   -2.202988
      5          6           0       -0.778351    0.000000   -3.295290
      6          1           0       -1.405635    0.000000   -4.182285
      7          6           0       -0.782175    1.115070   -2.202988
      8          1           0       -1.420388    1.994912   -2.205085
      9          6           0        0.782175    1.115070   -2.202988
     10          6           0        0.778351    0.000000   -3.295290
     11          1           0        1.405635    0.000000   -4.182285
     12          6           0        0.782175   -1.115070   -2.202988
     13          1           0        1.420388   -1.994912   -2.205085
     14          6           0        0.776614    0.000000   -1.114623
     15          6           0       -0.700082    1.221034    0.951870
     16          6           0        0.700082    1.221034    0.951870
     17          6           0        1.323054   -0.000000    0.306272
     18          1           0        2.410802    0.000000    0.373244
     19          6           0        0.700082   -1.221034    0.951870
     20          6           0       -0.700082   -1.221034    0.951870
     21          6           0       -1.393155   -2.295197    1.479866
     22          6           0       -0.693252   -3.370256    2.018940
     23          6           0        0.693252   -3.370256    2.018940
     24          6           0        1.393155   -2.295197    1.479866
     25          6           0        1.393155    2.295197    1.479866
     26          6           0        0.693252    3.370256    2.018940
     27          6           0       -0.693252    3.370256    2.018940
     28          6           0       -1.393155    2.295197    1.479866
     29          1           0       -1.420388   -1.994912   -2.205085
     30          1           0        1.420388    1.994912   -2.205085
     31          1           0       -2.477386   -2.296221    1.474400
     32          1           0       -1.234300   -4.209283    2.439339
     33          1           0        1.234300   -4.209283    2.439339
     34          1           0        2.477386   -2.296221    1.474400
     35          1           0        2.477386    2.296221    1.474400
     36          1           0        1.234300    4.209283    2.439339
     37          1           0       -1.234300    4.209283    2.439339
     38          1           0       -2.477386    2.296221    1.474400
 ---------------------------------------------------------------------
                    Distance matrix (angstroms):
                    1          2          3          4          5
     1  C    0.000000
     2  H    1.089808   0.000000
     3  C    1.522346   2.210050   0.000000
     4  C    2.798627   3.245425   1.558188   0.000000
     5  C    3.642519   4.015351   2.180668   1.560936   0.000000
     6  H    4.489316   4.665105   3.131488   2.355780   1.086391
     7  C    2.798627   3.245425   1.558188   2.230140   1.560936
     8  H    3.208747   3.407107   2.362886   3.174793   2.362294
     9  C    3.460022   4.251524   2.204029   2.724099   2.207203
    10  C    4.169790   4.860950   2.678288   2.207203   1.556701
    11  H    5.252893   5.942898   3.764673   3.153967   2.357234
    12  C    3.460022   4.251524   2.204029   1.564350   2.207203
    13  H    4.220552   5.030454   3.161582   2.371795   3.162700
    14  C    2.535261   3.517580   1.553228   2.204029   2.678288
    15  C    1.515195   2.179975   2.401494   3.926480   4.419889
    16  C    2.449653   3.391656   2.818146   4.196140   4.659941
    17  C    2.646108   3.734457   2.535261   3.460022   4.169790
    18  H    3.734457   4.821604   3.517580   4.251524   4.860950
    19  C    2.449653   3.391656   2.818146   3.487326   4.659941
    20  C    1.515195   2.179975   2.401494   3.157704   4.419889
    21  C    2.578792   2.743747   3.518440   3.915279   5.333669
    22  C    3.832559   4.125156   4.602693   4.787321   6.293402
    23  C    4.284547   4.868479   4.830978   5.008734   6.462606
    24  C    3.744735   4.578496   4.087443   4.437135   5.725860
    25  C    3.744735   4.578496   4.087443   5.470410   5.725860
    26  C    4.284547   4.868479   4.830978   6.334012   6.462606
    27  C    3.832559   4.125156   4.602693   6.160416   6.293402
    28  C    2.578792   2.743747   3.518440   5.056345   5.333669
    29  H    3.208747   3.407107   2.362886   1.086942   2.362294
    30  H    4.220552   5.030454   3.161582   3.810942   3.162700
    31  H    2.823054   2.547471   3.855943   4.218061   5.559613
    32  H    4.719737   4.834353   5.527946   5.597300   7.128248
    33  H    5.367318   5.939156   5.864510   5.932244   7.392888
    34  H    4.591351   5.511765   4.750177   5.054012   6.214692
    35  H    4.591351   5.511765   4.750177   5.982042   6.214692
    36  H    5.367318   5.939156   5.864510   7.346163   7.392888
    37  H    4.719737   4.834353   5.527946   7.078443   7.128248
    38  H    2.823054   2.547471   3.855943   5.294698   5.559613
                    6          7          8          9         10
     6  H    0.000000
     7  C    2.355780   0.000000
     8  H    2.808774   1.086942   0.000000
     9  C    3.153967   1.564350   2.371795   0.000000
    10  C    2.357234   2.207203   3.162700   1.560936   0.000000
    11  H    2.811271   3.153967   3.984395   2.355780   1.086391
    12  C    3.153967   2.724099   3.810942   2.230140   1.560936
    13  H    3.984395   3.810942   4.897827   3.174793   2.362294
    14  C    3.764673   2.204029   3.161582   1.558188   2.180668
    15  C    5.324310   3.157704   3.329278   3.487326   4.659941
    16  C    5.681946   3.487326   3.880933   3.157704   4.419889
    17  C    5.252893   3.460022   4.220552   2.798627   3.642519
    18  H    5.942898   4.251524   5.030454   3.245425   4.015351
    19  C    5.681946   4.196140   4.980468   3.926480   4.419889
    20  C    5.324310   3.926480   4.563717   4.196140   4.659941
    21  C    6.109667   5.056345   5.655496   5.470410   5.725860
    22  C    7.093751   6.160416   6.867033   6.334012   6.462606
    23  C    7.363365   6.334012   7.148069   6.160416   6.293402
    24  C    6.720201   5.470410   6.316638   5.056345   5.333669
    25  C    6.720201   4.437135   4.645971   3.915279   5.333669
    26  C    7.363365   5.008734   4.919495   4.787321   6.293402
    27  C    7.093751   4.787321   4.501409   5.008734   6.462606
    28  C    6.109667   3.915279   3.697265   4.437135   5.725860
    29  H    2.808774   3.174793   3.989825   3.810942   3.162700
    30  H    3.984395   2.371795   2.840776   1.086942   2.362294
    31  H    6.198335   5.294698   5.750624   5.982042   6.214692
    32  H    7.848141   7.078443   7.752247   7.346163   7.392888
    33  H    8.278479   7.346163   8.192074   7.078443   7.128248
    34  H    7.235231   5.982042   6.866227   5.294698   5.559613
    35  H    7.235231   5.054012   5.368616   4.218061   5.559613
    36  H    8.278479   5.932244   5.789773   5.597300   7.128248
    37  H    7.848141   5.597300   5.148663   5.932244   7.392888
    38  H    6.198335   4.218061   3.840135   5.054012   6.214692
                   11         12         13         14         15
    11  H    0.000000
    12  C    2.355780   0.000000
    13  H    2.808774   1.086942   0.000000
    14  C    3.131488   1.558188   2.362886   0.000000
    15  C    5.681946   4.196140   4.980468   2.818146   0.000000
    16  C    5.324310   3.926480   4.563717   2.401494   1.400164
    17  C    4.489316   2.798627   3.208747   1.522346   2.449653
    18  H    4.665105   3.245425   3.407107   2.210050   3.391656
    19  C    5.324310   3.157704   3.329278   2.401494   2.814987
    20  C    5.681946   3.487326   3.880933   2.818146   2.442068
    21  C    6.720201   4.437135   4.645971   4.087443   3.622569
    22  C    7.363365   5.008734   4.919495   4.830978   4.713664
    23  C    7.093751   4.787321   4.501409   4.602693   4.915278
    24  C    6.109667   3.915279   3.697265   3.518440   4.126051
    25  C    6.109667   5.056345   5.655496   3.518440   2.411275
    26  C    7.093751   6.160416   6.867033   4.602693   2.774738
    27  C    7.363365   6.334012   7.148069   4.830978   2.399550
    28  C    6.720201   5.470410   6.316638   4.087443   1.383096
    29  H    3.984395   2.371795   2.840776   3.161582   4.563717
    30  H    2.808774   3.174793   3.989825   2.362886   3.880933
    31  H    7.235231   5.054012   5.368616   4.750177   3.975290
    32  H    8.278479   5.932244   5.789773   5.864510   5.655643
    33  H    7.848141   5.597300   5.148663   5.527946   5.953381
    34  H    6.198335   4.218061   3.840135   3.855943   4.768692
    35  H    6.198335   5.294698   5.750624   3.855943   3.394903
    36  H    7.848141   7.078443   7.752247   5.527946   3.857983
    37  H    8.278479   7.346163   8.192074   5.864510   3.380471
    38  H    7.235231   5.982042   6.866227   4.750177   2.141932
                   16         17         18         19         20
    16  C    0.000000
    17  C    1.515195   0.000000
    18  H    2.179975   1.089808   0.000000
    19  C    2.442068   1.515195   2.179975   0.000000
    20  C    2.814987   2.449653   3.391656   1.400164   0.000000
    21  C    4.126051   3.744735   4.578496   2.411275   1.383096
    22  C    4.915278   4.284547   4.868479   2.774738   2.399550
    23  C    4.713664   3.832559   4.125156   2.399550   2.774738
    24  C    3.622569   2.578792   2.743747   1.383096   2.411275
    25  C    1.383096   2.578792   2.743747   3.622569   4.126051
    26  C    2.399550   3.832559   4.125156   4.713664   4.915278
    27  C    2.774738   4.284547   4.868479   4.915278   4.713664
    28  C    2.411275   3.744735   4.578496   4.126051   3.622569
    29  H    4.980468   4.220552   5.030454   3.880933   3.329278
    30  H    3.329278   3.208747   3.407107   4.563717   4.980468
    31  H    4.768692   4.591351   5.511765   3.394903   2.141932
    32  H    5.953381   5.367318   5.939156   3.857983   3.380471
    33  H    5.655643   4.719737   4.834353   3.380471   3.857983
    34  H    3.975290   2.823054   2.547471   2.141932   3.394903
    35  H    2.141932   2.823054   2.547471   3.975290   4.768692
    36  H    3.380471   4.719737   4.834353   5.655643   5.953381
    37  H    3.857983   5.367318   5.939156   5.953381   5.655643
    38  H    3.394903   4.591351   5.511765   4.768692   3.975290
                   21         22         23         24         25
    21  C    0.000000
    22  C    1.391480   0.000000
    23  C    2.408204   1.386504   0.000000
    24  C    2.786309   2.408204   1.391480   0.000000
    25  C    5.369845   6.061439   5.733918   4.590394   0.000000
    26  C    6.061439   6.881634   6.740512   5.733918   1.391480
    27  C    5.733918   6.740512   6.881634   6.061439   2.408204
    28  C    4.590394   5.733918   6.061439   5.369845   2.786309
    29  H    3.697265   4.501409   4.919495   4.645971   6.316638
    30  H    6.316638   7.148069   6.867033   5.655496   3.697265
    31  H    1.084246   2.152489   3.391610   3.870545   6.005184
    32  H    2.146986   1.083252   2.143866   3.389371   7.080421
    33  H    3.389371   2.143866   1.083252   2.146986   6.576784
    34  H    3.870545   3.391610   2.152489   1.084246   4.717701
    35  H    6.005184   6.516013   5.965619   4.717701   1.084246
    36  H    7.080421   7.832088   7.610445   6.576784   2.146986
    37  H    6.576784   7.610445   7.832088   7.080421   3.389371
    38  H    4.717701   5.965619   6.516013   6.005184   3.870545
                   26         27         28         29         30
    26  C    0.000000
    27  C    1.386504   0.000000
    28  C    2.408204   1.391480   0.000000
    29  H    7.148069   6.867033   5.655496   0.000000
    30  H    4.501409   4.919495   4.645971   4.897827   0.000000
    31  H    6.516013   5.965619   4.717701   3.840135   6.866227
    32  H    7.832088   7.610445   6.576784   5.148663   8.192074
    33  H    7.610445   7.832088   7.080421   5.789773   7.752247
    34  H    5.965619   6.516013   6.005184   5.368616   5.750624
    35  H    2.152489   3.391610   3.870545   6.866227   3.840135
    36  H    1.083252   2.143866   3.389371   8.192074   5.148663
    37  H    2.143866   1.083252   2.146986   7.752247   5.789773
    38  H    3.391610   2.152489   1.084246   5.750624   5.368616
                   31         32         33         34         35
    31  H    0.000000
    32  H    2.477131   0.000000
    33  H    4.285736   2.468601   0.000000
    34  H    4.954772   4.285736   2.477131   0.000000
    35  H    6.755760   7.551775   6.693127   4.592442   0.000000
    36  H    7.551775   8.773041   8.418566   6.693127   2.477131
    37  H    6.693127   8.418566   8.773041   7.551775   4.285736
    38  H    4.592442   6.693127   7.551775   6.755760   4.954772
                   36         37         38
    36  H    0.000000
    37  H    2.468601   0.000000
    38  H    4.285736   2.477131   0.000000
 Stoichiometry    C22H16
 Framework group  C2V[SGV(C6H4),X(C16H12)]
 Deg. of freedom    30
 Full point group                 C2V     NOp   4
 Largest Abelian subgroup         C2V     NOp   4
 Largest concise Abelian subgroup C2V     NOp   4
                         Standard orientation:                         
 ---------------------------------------------------------------------
 Center     Atomic      Atomic             Coordinates (Angstroms)
 Number     Number       Type             X           Y           Z
 ---------------------------------------------------------------------
      1          6           0        0.000000   -1.323054   -0.279803
      2          1           0        0.000000   -2.410802   -0.346776
      3          6           0        0.000000   -0.776614    1.141091
      4          6           0       -1.115070   -0.782175    2.229456
      5          6           0        0.000000   -0.778351    3.321759
      6          1           0        0.000000   -1.405635    4.208753
      7          6           0        1.115070   -0.782175    2.229456
      8          1           0        1.994912   -1.420388    2.231553
      9          6           0        1.115070    0.782175    2.229456
     10          6           0        0.000000    0.778351    3.321759
     11          1           0        0.000000    1.405635    4.208753
     12          6           0       -1.115070    0.782175    2.229456
     13          1           0       -1.994912    1.420388    2.231553
     14          6           0        0.000000    0.776614    1.141091
     15          6           0        1.221034   -0.700082   -0.925401
     16          6           0        1.221034    0.700082   -0.925401
     17          6           0        0.000000    1.323054   -0.279803
     18          1           0        0.000000    2.410802   -0.346776
     19          6           0       -1.221034    0.700082   -0.925401
     20          6           0       -1.221034   -0.700082   -0.925401
     21          6           0       -2.295197   -1.393155   -1.453397
     22          6           0       -3.370256   -0.693252   -1.992471
     23          6           0       -3.370256    0.693252   -1.992471
     24          6           0       -2.295197    1.393155   -1.453397
     25          6           0        2.295197    1.393155   -1.453397
     26          6           0        3.370256    0.693252   -1.992471
     27          6           0        3.370256   -0.693252   -1.992471
     28          6           0        2.295197   -1.393155   -1.453397
     29          1           0       -1.994912   -1.420388    2.231553
     30          1           0        1.994912    1.420388    2.231553
     31          1           0       -2.296221   -2.477386   -1.447931
     32          1           0       -4.209283   -1.234300   -2.412870
     33          1           0       -4.209283    1.234300   -2.412870
     34          1           0       -2.296221    2.477386   -1.447931
     35          1           0        2.296221    2.477386   -1.447931
     36          1           0        4.209283    1.234300   -2.412870
     37          1           0        4.209283   -1.234300   -2.412870
     38          1           0        2.296221   -2.477386   -1.447931
 ---------------------------------------------------------------------
 Rotational constants (GHZ):           0.4035323           0.3791546           0.2532503
 Standard basis: def2TZVP (5D, 7F)
 There are   247 symmetry adapted cartesian basis functions of A1  symmetry.
 There are   197 symmetry adapted cartesian basis functions of A2  symmetry.
 There are   197 symmetry adapted cartesian basis functions of B1  symmetry.
 There are   247 symmetry adapted cartesian basis functions of B2  symmetry.
 There are   215 symmetry adapted basis functions of A1  symmetry.
 There are   174 symmetry adapted basis functions of A2  symmetry.
 There are   174 symmetry adapted basis functions of B1  symmetry.
 There are   215 symmetry adapted basis functions of B2  symmetry.
   778 basis functions,  1250 primitive gaussians,   888 cartesian basis functions
    74 alpha electrons       74 beta electrons
       nuclear repulsion energy      1757.7826517831 Hartrees.
 NAtoms=   38 NActive=   38 NUniq=   12 SFac= 4.00D+00 NAtFMM=   60 NAOKFM=F Big=F
 Integral buffers will be    131072 words long.
 Raffenetti 2 integral format.
 Two-electron integral symmetry is turned on.
 Nuclear repulsion after empirical dispersion term =     1757.7469238500 Hartrees.
 ------------------------------------------------------------------------------
 Polarizable Continuum Model (PCM)
 =================================
 Model                : PCM.
 Atomic radii         : SMD-Coulomb.
 Polarization charges : Total charges.
 Charge compensation  : None.
 Solution method      : On-the-fly selection.
 Cavity type          : VdW (van der Waals Surface) (Alpha=1.000).
 Cavity algorithm     : GePol (No added spheres)
                        Default sphere list used, NSphG=   38.
                        Lebedev-Laikov grids with approx.  5.0 points / Ang**2.
                        Smoothing algorithm: York/Karplus (Gamma=1.0000).
                        Polarization charges: spherical gaussians, with
                                              point-specific exponents (IZeta= 3).
                        Self-potential: point-specific (ISelfS= 7).
                        Self-field    : sphere-specific E.n sum rule (ISelfD= 2).
 1st derivatives      : Analytical E(r).r(x)/FMM algorithm (CHGder, D1EAlg=3).
                        Cavity 1st derivative terms included.
 Solvent              : TetraHydroFuran, Eps=   7.425700 Eps(inf)=   1.974025
 ------------------------------------------------------------------------------
 ------------------------------------------------------------------------------
 Atomic radii for non-electrostatic terms: SMD-CDS.
 ------------------------------------------------------------------------------
 Nuclear repulsion after PCM non-electrostatic terms =     1757.7350005463 Hartrees.
 One-electron integrals computed using PRISM.
   4 Symmetry operations used in ECPInt.
 ECPInt:  NShTT=   46971 NPrTT=  144448 LenC2=   43579 LenP2D=   97785.
 LDataN:  DoStor=T MaxTD1= 6 Len=  172
 NBasis=   778 RedAO= T EigKep=  2.61D-06  NBF=   215   174   174   215
 NBsUse=   777 1.00D-06 EigRej=  5.06D-07 NBFU=   215   174   174   214
 Initial guess from the checkpoint file:  "cubene-anthracene-adduct.chk"
 B after Tr=     0.000000   -0.000000    0.000000
         Rot=    1.000000   -0.000000    0.000000   -0.000000 Ang=   0.00 deg.
 Initial guess orbital symmetries:
       Occupied  (B2) (A1) (A1) (B1) (A2) (B2) (A1) (B2) (A1) (A2)
                 (B1) (B2) (A1) (B1) (B2) (A2) (A1) (B2) (B1) (A1)
                 (A2) (B2) (A1) (A1) (B1) (A1) (B2) (A2) (B1) (B2)
                 (A1) (B1) (B2) (A1) (A1) (A2) (B1) (B2) (A2) (A1)
                 (A1) (B2) (B1) (A1) (A1) (B2) (B1) (A2) (B1) (B2)
                 (A1) (B1) (A1) (B2) (A2) (B2) (B1) (A1) (B1) (A1)
                 (B2) (A2) (B1) (A1) (A1) (B1) (B2) (A2) (A2) (A1)
                 (A2) (B2) (A1) (B1)
       Virtual   (B2) (A1) (B1) (A2) (B2) (A1) (A1) (B1) (B2) (A1)
                 (B1) (A1) (A2) (B1) (A1) (B2) (A2) (B2) (A1) (B1)
                 (B2) (A2) (A1) (B1) (B2) (A2) (B2) (A1) (B2) (B1)
                 (A2) (B1) (A1) (B2) (A1) (A2) (B2) (A1) (A2) (B1)
                 (A1) (B1) (B1) (A1) (A1) (A2) (B2) (A2) (B2) (B1)
                 (A1) (B1) (A1) (B2) (B2) (A1) (A2) (B1) (A2) (B2)
                 (A1) (A2) (B1) (A1) (B2) (B1) (B2) (B1) (A1) (B2)
                 (A1) (B2) (A1) (A2) (A2) (B1) (B2) (A2) (A1) (B1)
                 (A2) (A1) (B2) (A1) (B1) (A2) (B2) (B1) (B2) (A1)
                 (B2) (B2) (A2) (A1) (B1) (A2) (A1) (B2) (B1) (B2)
                 (A2) (B1) (A1) (A2) (B2) (B2) (B1) (A2) (B2) (A2)
                 (A1) (A1) (B2) (B1) (A1) (A2) (A1) (B1) (B2) (B1)
                 (A2) (A1) (B2) (B2) (A2) (A1) (B1) (A2) (A1) (B2)
                 (B1) (A1) (B2) (B1) (A2) (A2) (A2) (B2) (B2) (A1)
                 (A1) (B2) (A1) (A2) (B2) (B1) (B1) (A1) (A1) (B2)
                 (A1) (A1) (A2) (B1) (A1) (A1) (B2) (A2) (B2) (A2)
                 (B1) (B2) (A1) (B1) (A1) (B2) (B2) (A2) (B1) (A1)
                 (B1) (B2) (B1) (B2) (A1) (B1) (A1) (A2) (B1) (A1)
                 (B2) (A1) (A1) (B1) (B1) (B2) (A2) (A2) (B2) (A1)
                 (B1) (B1) (A2) (B2) (A2) (B2) (A1) (B1) (A2) (B1)
                 (A1) (A2) (B2) (A1) (B1) (A2) (B2) (B1) (A1) (A2)
                 (B2) (B1) (B2) (A1) (B2) (A1) (B2) (A2) (A2) (B2)
                 (A1) (B1) (A2) (B1) (A1) (B2) (A2) (A2) (B2) (B2)
                 (B1) (A1) (A2) (A1) (B2) (A2) (A1) (B1) (A1) (B2)
                 (A1) (B1) (B2) (A1) (A2) (B2) (A2) (B1) (A1) (B2)
                 (A1) (B1) (A2) (A2) (B1) (B2) (A1) (A1) (B1) (B2)
                 (A2) (B2) (A2) (B2) (A1) (B2) (A2) (B1) (A1) (A2)
                 (B2) (B1) (A1) (A2) (B1) (B2) (A1) (A2) (B1) (A1)
                 (B2) (B1) (B2) (B1) (A1) (B1) (A1) (A2) (A1) (B2)
                 (B1) (B2) (B1) (A1) (B2) (A1) (A2) (B1) (B2) (A2)
                 (A2) (A1) (A1) (A2) (B2) (B2) (B1) (A1) (A2) (A1)
                 (B1) (B2) (A1) (B1) (B2) (A1) (A2) (B2) (A1) (B1)
                 (B1) (A2) (A1) (A2) (B2) (B1) (A1) (A1) (B1) (B2)
                 (B2) (A1) (A2) (B1) (B2) (B1) (A1) (A2) (A1) (B1)
                 (A2) (B2) (A1) (A1) (B1) (B2) (A2) (B2) (B1) (A1)
                 (A2) (B1) (B2) (A1) (B1) (A1) (B1) (B2) (B1) (A2)
                 (A2) (B2) (A1) (A2) (A1) (B1) (B2) (A2) (B1) (B2)
                 (A2) (A1) (B2) (B1) (A1) (A2) (A1) (B1) (B2) (A1)
                 (B1) (A1) (B1) (B2) (A2) (A1) (A1) (A2) (B2) (B1)
                 (A1) (B1) (A2) (B2) (A1) (A2) (B2) (A1) (B2) (B1)
                 (B2) (B1) (B2) (A1) (A2) (B1) (B2) (A1) (A2) (B1)
                 (A1) (B1) (B2) (A1) (A2) (A1) (B1) (A2) (A1) (B2)
                 (B1) (A1) (B1) (A2) (B2) (A1) (B2) (B2) (A2) (A2)
                 (B1) (A1) (B1) (B2) (A2) (A1) (B2) (A2) (B2) (B1)
                 (A1) (B1) (B2) (A1) (A2) (B1) (B2) (A1) (A2) (B1)
                 (A1) (A2) (A2) (A1) (A2) (B2) (B2) (B1) (A1) (B2)
                 (B1) (B2) (A1) (A2) (B2) (A2) (B1) (A1) (A2) (B2)
                 (A1) (B2) (B1) (B2) (A1) (B1) (A2) (A1) (B2) (B1)
                 (A1) (A2) (B1) (A1) (A2) (B2) (A1) (A2) (B1) (A1)
                 (A1) (B1) (B2) (A1) (A2) (A1) (B1) (B2) (B2) (A2)
                 (B1) (A1) (A2) (B2) (A1) (B2) (A2) (B2) (B1) (A2)
                 (A1) (B2) (A2) (A1) (B2) (A2) (B1) (A1) (A2) (A2)
                 (B1) (B2) (B2) (B1) (A1) (B1) (B2) (A1) (A2) (B2)
                 (B1) (B1) (A1) (A2) (B2) (B1) (A1) (B1) (A2) (B2)
                 (A1) (B2) (A1) (A2) (B1) (B2) (B2) (A1) (A2) (B2)
                 (B1) (B2) (A2) (A1) (B1) (A1) (B2) (A2) (B2) (A1)
                 (A2) (B1) (A2) (A1) (B1) (B1) (B2) (A2) (A1) (A2)
                 (B2) (A1) (B1) (B2) (A1) (B1) (B2) (A2) (B2) (A1)
                 (A2) (A1) (B1) (B2) (A2) (B2) (A1) (B1) (A1) (B2)
                 (A2) (B1) (B1) (B2) (A2) (A2) (A2) (A1) (B2) (B1)
                 (A2) (A1) (B1) (A1) (B2) (A1) (B1) (A2) (B2) (B1)
                 (A2) (B2) (A1) (A2) (B1) (B2) (B2) (A1) (B2) (A2)
                 (A1) (B1) (B1) (A2) (B2) (A1) (B2) (B2) (A1) (A2)
                 (A2) (A1) (A1) (B2) (A2) (B1) (A2) (B2) (B1) (A1)
                 (B2) (B2) (A2) (B1) (B2) (A2) (B1) (A1) (A2) (B2)
                 (A1) (A2) (B2) (A2) (B2) (B2) (A2) (B1) (B2) (A1)
                 (B1) (A2) (A1) (B2) (A2) (B1) (A1) (A2) (B2) (A1)
                 (B2) (A2) (B2) (B2) (A2) (B2) (B2) (A2) (B2) (A2)
                 (B2) (B1) (A1) (A1) (A1) (B1) (B1) (B2) (B2) (A2)
                 (A1) (A1) (B2) (B1) (B2) (A2) (A2) (A1) (B2) (A1)
                 (B2) (A2) (B2)
 Requested convergence on RMS density matrix=1.00D-08 within 128 cycles.
 Requested convergence on MAX density matrix=1.00D-06.
 Requested convergence on             energy=1.00D-06.
 No special actions if energy rises.
 Inv3:  Mode=1 IEnd=    21099312.
 Iteration    1 A*A^-1 deviation from unit magnitude is 7.55D-15 for   1008.
 Iteration    1 A*A^-1 deviation from orthogonality  is 3.74D-15 for   1389   1021.
 Iteration    1 A^-1*A deviation from unit magnitude is 6.44D-15 for   1008.
 Iteration    1 A^-1*A deviation from orthogonality  is 2.83D-15 for   1307   1011.
 Error on total polarization charges =  0.05493
 SCF Done:  E(RwB97XD) =  -847.839186502     A.U. after    8 cycles
            NFock=  8  Conv=0.49D-08     -V/T= 2.0051
 SMD-CDS (non-electrostatic) energy       (kcal/mol) =      -7.48
 (included in total energy above)
   4 Symmetry operations used in ECPInt.
 ECPInt:  NShTT=   46971 NPrTT=  144448 LenC2=   43579 LenP2D=   97785.
 LDataN:  DoStor=T MaxTD1= 7 Len=  274
 D1PCM: PCM CHGder 1st derivatives, ID1Alg=3 FixD1E=F DoIter=F DoCFld=F I1PDM=0.
 Calling FoFJK, ICntrl=      2127 FMM=F ISym2X=1 I1Cent= 0 IOpClX= 0 NMat=1 NMatS=1 NMatT=0.
 ***** Axes restored to original set *****
 -------------------------------------------------------------------
 Center     Atomic                   Forces (Hartrees/Bohr)
 Number     Number              X              Y              Z
 -------------------------------------------------------------------
      1        6           0.000000620   -0.000000000    0.000185363
      2        1           0.000018058    0.000000000   -0.000009218
      3        6           0.000043720    0.000000000   -0.000074983
      4        6          -0.000022579   -0.000121745    0.000016779
      5        6           0.000070461    0.000000000   -0.000027035
      6        1           0.000007141    0.000000000   -0.000021670
      7        6          -0.000022579    0.000121745    0.000016779
      8        1          -0.000045280   -0.000034413   -0.000002623
      9        6           0.000022579    0.000121745    0.000016779
     10        6          -0.000070461    0.000000000   -0.000027035
     11        1          -0.000007141    0.000000000   -0.000021670
     12        6           0.000022579   -0.000121745    0.000016779
     13        1           0.000045280    0.000034413   -0.000002623
     14        6          -0.000043720    0.000000000   -0.000074983
     15        6           0.000076810    0.000017003   -0.000009281
     16        6          -0.000076810    0.000017003   -0.000009281
     17        6          -0.000000620    0.000000000    0.000185363
     18        1          -0.000018058   -0.000000000   -0.000009218
     19        6          -0.000076810   -0.000017003   -0.000009281
     20        6           0.000076810   -0.000017003   -0.000009281
     21        6          -0.000005628   -0.000058123   -0.000001191
     22        6          -0.000011333    0.000052895   -0.000027825
     23        6           0.000011333    0.000052895   -0.000027825
     24        6           0.000005628   -0.000058123   -0.000001191
     25        6           0.000005628    0.000058123   -0.000001191
     26        6           0.000011333   -0.000052895   -0.000027825
     27        6          -0.000011333   -0.000052895   -0.000027825
     28        6          -0.000005628    0.000058123   -0.000001191
     29        1          -0.000045280    0.000034413   -0.000002623
     30        1           0.000045280   -0.000034413   -0.000002623
     31        1           0.000038021    0.000007845    0.000010014
     32        1          -0.000017154    0.000019325   -0.000012101
     33        1           0.000017154    0.000019325   -0.000012101
     34        1          -0.000038021    0.000007845    0.000010014
     35        1          -0.000038021   -0.000007845    0.000010014
     36        1           0.000017154   -0.000019325   -0.000012101
     37        1          -0.000017154   -0.000019325   -0.000012101
     38        1           0.000038021   -0.000007845    0.000010014
 -------------------------------------------------------------------
 Cartesian Forces:  Max     0.000185363 RMS     0.000045470

 GradGradGradGradGradGradGradGradGradGradGradGradGradGradGradGradGradGrad
 Berny optimization.
 Using GEDIIS/GDIIS optimizer.
 FormGI is forming the generalized inverse of G from B-inverse, IUseBI=4.
 Internal  Forces:  Max     0.000084695 RMS     0.000018886
 Search for a local minimum.
 Step number   3 out of a maximum of  228
 All quantities printed in internal units (Hartrees-Bohrs-Radians)
 Mixed Optimization -- En-DIIS/RFO-DIIS
 Swapping is turned off.
 Update second derivatives using D2CorX and points    1    2    3
 DE= -6.44D-06 DEPred=-5.26D-06 R= 1.22D+00
 TightC=F SS=  1.41D+00  RLast= 1.65D-02 DXNew= 5.0454D-01 4.9497D-02
 Trust test= 1.22D+00 RLast= 1.65D-02 DXMaxT set to 3.00D-01
 ITU=  1  1  0
     Eigenvalues ---    0.01143   0.01317   0.01502   0.01599   0.01688
     Eigenvalues ---    0.01744   0.01770   0.02001   0.02048   0.02243
     Eigenvalues ---    0.02245   0.02247   0.02247   0.02249   0.02253
     Eigenvalues ---    0.02253   0.02296   0.02297   0.02301   0.02301
     Eigenvalues ---    0.02309   0.02312   0.02331   0.02585   0.02767
     Eigenvalues ---    0.02876   0.02983   0.03289   0.03462   0.03485
     Eigenvalues ---    0.03940   0.03949   0.04091   0.04113   0.04170
     Eigenvalues ---    0.04926   0.05113   0.05468   0.05585   0.05729
     Eigenvalues ---    0.07768   0.08503   0.09948   0.10722   0.10775
     Eigenvalues ---    0.11254   0.12018   0.12120   0.12639   0.13917
     Eigenvalues ---    0.15622   0.16000   0.16000   0.16000   0.16000
     Eigenvalues ---    0.16000   0.16000   0.16001   0.16041   0.18337
     Eigenvalues ---    0.19769   0.20044   0.20441   0.20510   0.20535
     Eigenvalues ---    0.22000   0.22000   0.22612   0.23573   0.24387
     Eigenvalues ---    0.24552   0.24922   0.25626   0.26705   0.27205
     Eigenvalues ---    0.28419   0.28586   0.28917   0.28947   0.31023
     Eigenvalues ---    0.34706   0.34763   0.35154   0.35154   0.35154
     Eigenvalues ---    0.35155   0.35218   0.35221   0.35583   0.35583
     Eigenvalues ---    0.35583   0.35693   0.35693   0.35693   0.35708
     Eigenvalues ---    0.35766   0.37467   0.40127   0.43578   0.43603
     Eigenvalues ---    0.45342   0.45379   0.47617   0.48069   0.48431
     Eigenvalues ---    0.48432   0.48838   0.52273
 En-DIIS/RFO-DIIS/Sim-DIIS IScMMF=       -3 using points:     3    2    1
 RFO step:  Lambda=-1.36877888D-06.
 DidBck=F Rises=F RFO-DIIS coefs:    1.41642   -0.40342   -0.01300
 Iteration  1 RMS(Cart)=  0.00110837 RMS(Int)=  0.00000038
 Iteration  2 RMS(Cart)=  0.00000076 RMS(Int)=  0.00000020
 ClnCor:  largest displacement from symmetrization is 1.47D-08 for atom    11.
 Variable       Old X    -DE/DX   Delta X   Delta X   Delta X     New X
                                 (Linear)    (Quad)   (Total)
    R1        2.05944  -0.00002  -0.00013   0.00003  -0.00010   2.05934
    R2        2.87682   0.00008   0.00050   0.00005   0.00055   2.87737
    R3        2.86330  -0.00002  -0.00017   0.00003  -0.00013   2.86317
    R4        2.86330  -0.00002  -0.00017   0.00003  -0.00013   2.86317
    R5        2.94455   0.00004  -0.00005   0.00019   0.00014   2.94469
    R6        2.94455   0.00004  -0.00005   0.00019   0.00014   2.94469
    R7        2.93518  -0.00004   0.00037  -0.00032   0.00006   2.93523
    R8        2.94974   0.00005  -0.00016   0.00032   0.00016   2.94990
    R9        2.95619   0.00002   0.00010   0.00019   0.00029   2.95648
   R10        2.05402  -0.00000  -0.00000  -0.00000  -0.00001   2.05401
   R11        2.05298   0.00001   0.00004   0.00001   0.00005   2.05303
   R12        2.94974   0.00005  -0.00016   0.00032   0.00016   2.94990
   R13        2.94174  -0.00002  -0.00083   0.00030  -0.00053   2.94121
   R14        2.05402  -0.00000  -0.00000  -0.00000  -0.00001   2.05401
   R15        2.95619   0.00002   0.00010   0.00019   0.00029   2.95648
   R16        2.94974   0.00005  -0.00016   0.00032   0.00016   2.94990
   R17        2.94455   0.00004  -0.00005   0.00019   0.00014   2.94469
   R18        2.05402  -0.00000  -0.00000  -0.00000  -0.00001   2.05401
   R19        2.05298   0.00001   0.00004   0.00001   0.00005   2.05303
   R20        2.94974   0.00005  -0.00016   0.00032   0.00016   2.94990
   R21        2.05402  -0.00000  -0.00000  -0.00000  -0.00001   2.05401
   R22        2.94455   0.00004  -0.00005   0.00019   0.00014   2.94469
   R23        2.87682   0.00008   0.00050   0.00005   0.00055   2.87737
   R24        2.64593  -0.00007  -0.00025  -0.00012  -0.00037   2.64556
   R25        2.61367  -0.00003   0.00004  -0.00004  -0.00000   2.61367
   R26        2.86330  -0.00002  -0.00017   0.00003  -0.00013   2.86317
   R27        2.61367  -0.00003   0.00004  -0.00004  -0.00000   2.61367
   R28        2.05944  -0.00002  -0.00013   0.00003  -0.00010   2.05934
   R29        2.86330  -0.00002  -0.00017   0.00003  -0.00013   2.86317
   R30        2.64593  -0.00007  -0.00025  -0.00012  -0.00037   2.64556
   R31        2.61367  -0.00003   0.00004  -0.00004  -0.00000   2.61367
   R32        2.61367  -0.00003   0.00004  -0.00004  -0.00000   2.61367
   R33        2.62952  -0.00008  -0.00004  -0.00012  -0.00016   2.62935
   R34        2.04893  -0.00004   0.00003  -0.00014  -0.00011   2.04881
   R35        2.62011   0.00000  -0.00010   0.00006  -0.00004   2.62008
   R36        2.04705  -0.00001  -0.00001  -0.00001  -0.00002   2.04703
   R37        2.62952  -0.00008  -0.00004  -0.00012  -0.00016   2.62935
   R38        2.04705  -0.00001  -0.00001  -0.00001  -0.00002   2.04703
   R39        2.04893  -0.00004   0.00003  -0.00014  -0.00011   2.04881
   R40        2.62952  -0.00008  -0.00004  -0.00012  -0.00016   2.62935
   R41        2.04893  -0.00004   0.00003  -0.00014  -0.00011   2.04881
   R42        2.62011   0.00000  -0.00010   0.00006  -0.00004   2.62008
   R43        2.04705  -0.00001  -0.00001  -0.00001  -0.00002   2.04703
   R44        2.62952  -0.00008  -0.00004  -0.00012  -0.00016   2.62935
   R45        2.04705  -0.00001  -0.00001  -0.00001  -0.00002   2.04703
   R46        2.04893  -0.00004   0.00003  -0.00014  -0.00011   2.04881
    A1        1.99943  -0.00001   0.00022  -0.00033  -0.00011   1.99932
    A2        1.96512   0.00001   0.00020  -0.00014   0.00005   1.96518
    A3        1.96512   0.00001   0.00020  -0.00014   0.00005   1.96518
    A4        1.82359  -0.00001  -0.00040   0.00007  -0.00033   1.82326
    A5        1.82359  -0.00001  -0.00040   0.00007  -0.00033   1.82326
    A6        1.87425   0.00003   0.00011   0.00056   0.00066   1.87491
    A7        2.27924  -0.00000  -0.00006  -0.00000  -0.00007   2.27917
    A8        2.27924  -0.00000  -0.00006  -0.00000  -0.00007   2.27917
    A9        1.93793  -0.00001   0.00005  -0.00018  -0.00013   1.93780
   A10        1.59502   0.00001   0.00015   0.00006   0.00021   1.59523
   A11        1.57437   0.00001  -0.00005   0.00009   0.00004   1.57440
   A12        1.57437   0.00001  -0.00005   0.00009   0.00004   1.57440
   A13        1.54835  -0.00000  -0.00019  -0.00001  -0.00020   1.54815
   A14        1.56723  -0.00001   0.00005  -0.00009  -0.00004   1.56719
   A15        2.19286   0.00000  -0.00002  -0.00017  -0.00019   2.19267
   A16        1.56835  -0.00001  -0.00016   0.00002  -0.00014   1.56821
   A17        2.18749  -0.00000  -0.00041   0.00007  -0.00033   2.18715
   A18        2.19835   0.00001   0.00063   0.00015   0.00077   2.19912
   A19        2.17721  -0.00000  -0.00002   0.00002  -0.00000   2.17721
   A20        1.59142  -0.00000   0.00023  -0.00003   0.00019   1.59161
   A21        1.57325   0.00001   0.00016  -0.00002   0.00014   1.57338
   A22        2.17721  -0.00000  -0.00002   0.00002  -0.00000   2.17721
   A23        2.18634  -0.00000  -0.00035   0.00002  -0.00033   2.18601
   A24        1.57325   0.00001   0.00016  -0.00002   0.00014   1.57338
   A25        1.54835  -0.00000  -0.00019  -0.00001  -0.00020   1.54815
   A26        2.19286   0.00000  -0.00002  -0.00017  -0.00019   2.19267
   A27        1.56723  -0.00001   0.00005  -0.00009  -0.00004   1.56719
   A28        2.18749  -0.00000  -0.00041   0.00007  -0.00033   2.18715
   A29        1.56835  -0.00001  -0.00016   0.00002  -0.00014   1.56821
   A30        2.19835   0.00001   0.00063   0.00015   0.00077   2.19912
   A31        1.56835  -0.00001  -0.00016   0.00002  -0.00014   1.56821
   A32        1.56723  -0.00001   0.00005  -0.00009  -0.00004   1.56719
   A33        2.19835   0.00001   0.00063   0.00015   0.00077   2.19912
   A34        1.54835  -0.00000  -0.00019  -0.00001  -0.00020   1.54815
   A35        2.18749  -0.00000  -0.00041   0.00007  -0.00033   2.18715
   A36        2.19286   0.00000  -0.00002  -0.00017  -0.00019   2.19267
   A37        1.57325   0.00001   0.00016  -0.00002   0.00014   1.57338
   A38        2.18634  -0.00000  -0.00035   0.00002  -0.00033   2.18601
   A39        1.57325   0.00001   0.00016  -0.00002   0.00014   1.57338
   A40        2.17721  -0.00000  -0.00002   0.00002  -0.00000   2.17721
   A41        1.59142  -0.00000   0.00023  -0.00003   0.00019   1.59161
   A42        2.17721  -0.00000  -0.00002   0.00002  -0.00000   2.17721
   A43        1.56835  -0.00001  -0.00016   0.00002  -0.00014   1.56821
   A44        2.19835   0.00001   0.00063   0.00015   0.00077   2.19912
   A45        1.56723  -0.00001   0.00005  -0.00009  -0.00004   1.56719
   A46        2.18749  -0.00000  -0.00041   0.00007  -0.00033   2.18715
   A47        1.54835  -0.00000  -0.00019  -0.00001  -0.00020   1.54815
   A48        2.19286   0.00000  -0.00002  -0.00017  -0.00019   2.19267
   A49        1.57437   0.00001  -0.00005   0.00009   0.00004   1.57440
   A50        1.57437   0.00001  -0.00005   0.00009   0.00004   1.57440
   A51        1.93793  -0.00001   0.00005  -0.00018  -0.00013   1.93780
   A52        1.59502   0.00001   0.00015   0.00006   0.00021   1.59523
   A53        2.27924  -0.00000  -0.00006  -0.00000  -0.00007   2.27917
   A54        2.27924  -0.00000  -0.00006  -0.00000  -0.00007   2.27917
   A55        1.99451   0.00001   0.00026  -0.00023   0.00004   1.99455
   A56        2.19258  -0.00001  -0.00039   0.00028  -0.00011   2.19247
   A57        2.09567   0.00001   0.00011  -0.00006   0.00005   2.09572
   A58        1.99451   0.00001   0.00026  -0.00023   0.00004   1.99455
   A59        2.09567   0.00001   0.00011  -0.00006   0.00005   2.09572
   A60        2.19258  -0.00001  -0.00039   0.00028  -0.00011   2.19247
   A61        1.82359  -0.00001  -0.00040   0.00007  -0.00033   1.82326
   A62        1.99943  -0.00001   0.00022  -0.00033  -0.00011   1.99932
   A63        1.82359  -0.00001  -0.00040   0.00007  -0.00033   1.82326
   A64        1.96512   0.00001   0.00020  -0.00014   0.00005   1.96518
   A65        1.87425   0.00003   0.00011   0.00056   0.00066   1.87491
   A66        1.96512   0.00001   0.00020  -0.00014   0.00005   1.96518
   A67        1.99451   0.00001   0.00026  -0.00023   0.00004   1.99455
   A68        2.19258  -0.00001  -0.00039   0.00028  -0.00011   2.19247
   A69        2.09567   0.00001   0.00011  -0.00006   0.00005   2.09572
   A70        1.99451   0.00001   0.00026  -0.00023   0.00004   1.99455
   A71        2.19258  -0.00001  -0.00039   0.00028  -0.00011   2.19247
   A72        2.09567   0.00001   0.00011  -0.00006   0.00005   2.09572
   A73        2.08964  -0.00001  -0.00019   0.00013  -0.00006   2.08958
   A74        2.09428   0.00000   0.00005  -0.00005  -0.00000   2.09428
   A75        2.09926   0.00001   0.00014  -0.00008   0.00006   2.09932
   A76        2.09785   0.00000   0.00009  -0.00008   0.00001   2.09786
   A77        2.09155  -0.00003  -0.00044   0.00016  -0.00028   2.09127
   A78        2.09378   0.00003   0.00036  -0.00009   0.00027   2.09405
   A79        2.09785   0.00000   0.00009  -0.00008   0.00001   2.09786
   A80        2.09378   0.00003   0.00036  -0.00009   0.00027   2.09405
   A81        2.09155  -0.00003  -0.00044   0.00016  -0.00028   2.09127
   A82        2.08964  -0.00001  -0.00019   0.00013  -0.00006   2.08958
   A83        2.09428   0.00000   0.00005  -0.00005  -0.00000   2.09428
   A84        2.09926   0.00001   0.00014  -0.00008   0.00006   2.09932
   A85        2.08964  -0.00001  -0.00019   0.00013  -0.00006   2.08958
   A86        2.09428   0.00000   0.00005  -0.00005  -0.00000   2.09428
   A87        2.09926   0.00001   0.00014  -0.00008   0.00006   2.09932
   A88        2.09785   0.00000   0.00009  -0.00008   0.00001   2.09786
   A89        2.09155  -0.00003  -0.00044   0.00016  -0.00028   2.09127
   A90        2.09378   0.00003   0.00036  -0.00009   0.00027   2.09405
   A91        2.09785   0.00000   0.00009  -0.00008   0.00001   2.09786
   A92        2.09378   0.00003   0.00036  -0.00009   0.00027   2.09405
   A93        2.09155  -0.00003  -0.00044   0.00016  -0.00028   2.09127
   A94        2.08964  -0.00001  -0.00019   0.00013  -0.00006   2.08958
   A95        2.09428   0.00000   0.00005  -0.00005  -0.00000   2.09428
   A96        2.09926   0.00001   0.00014  -0.00008   0.00006   2.09932
    D1       -1.22967   0.00000  -0.00006  -0.00007  -0.00013  -1.22980
    D2        1.22967  -0.00000   0.00006   0.00007   0.00013   1.22980
    D3        3.14159  -0.00000   0.00000  -0.00000   0.00000   3.14159
    D4        2.89519   0.00001  -0.00016   0.00026   0.00011   2.89529
    D5       -0.92866   0.00001  -0.00003   0.00040   0.00037  -0.92829
    D6        0.98327   0.00001  -0.00010   0.00033   0.00024   0.98350
    D7        0.92866  -0.00001   0.00003  -0.00040  -0.00037   0.92829
    D8       -2.89519  -0.00001   0.00016  -0.00026  -0.00011  -2.89529
    D9       -0.98327  -0.00001   0.00010  -0.00033  -0.00024  -0.98350
   D10        3.08272  -0.00000  -0.00018   0.00014  -0.00004   3.08267
   D11       -0.09030   0.00000  -0.00106   0.00019  -0.00087  -0.09117
   D12       -1.02019  -0.00002  -0.00006  -0.00031  -0.00037  -1.02056
   D13        2.08998  -0.00002  -0.00094  -0.00026  -0.00120   2.08879
   D14        0.90985  -0.00003  -0.00064   0.00001  -0.00062   0.90923
   D15       -2.26316  -0.00003  -0.00151   0.00007  -0.00145  -2.26460
   D16       -3.08272   0.00000   0.00018  -0.00014   0.00004  -3.08267
   D17        0.09030  -0.00000   0.00106  -0.00019   0.00087   0.09117
   D18        1.02019   0.00002   0.00006   0.00031   0.00037   1.02056
   D19       -2.08998   0.00002   0.00094   0.00026   0.00120  -2.08879
   D20       -0.90985   0.00003   0.00064  -0.00001   0.00062  -0.90923
   D21        2.26316   0.00003   0.00151  -0.00007   0.00145   2.26460
   D22        2.64815   0.00002   0.00016   0.00016   0.00032   2.64847
   D23       -2.06661   0.00001   0.00000   0.00018   0.00018  -2.06643
   D24        0.30792   0.00002   0.00093   0.00018   0.00111   0.30903
   D25        0.00603   0.00002   0.00011   0.00007   0.00018   0.00620
   D26        1.57445   0.00001  -0.00005   0.00009   0.00004   1.57449
   D27       -2.33421   0.00002   0.00088   0.00009   0.00097  -2.33324
   D28       -1.56843   0.00001   0.00016  -0.00002   0.00014  -1.56829
   D29       -0.00000   0.00000   0.00000   0.00000   0.00000   0.00000
   D30        2.37453   0.00001   0.00093   0.00000   0.00093   2.37546
   D31       -2.64815  -0.00002  -0.00016  -0.00016  -0.00032  -2.64847
   D32       -0.30792  -0.00002  -0.00093  -0.00018  -0.00111  -0.30903
   D33        2.06661  -0.00001  -0.00000  -0.00018  -0.00018   2.06643
   D34       -0.00603  -0.00002  -0.00011  -0.00007  -0.00018  -0.00620
   D35        2.33421  -0.00002  -0.00088  -0.00009  -0.00097   2.33324
   D36       -1.57445  -0.00001   0.00005  -0.00009  -0.00004  -1.57449
   D37        1.56843  -0.00001  -0.00016   0.00002  -0.00014   1.56829
   D38       -2.37453  -0.00001  -0.00093  -0.00000  -0.00093  -2.37546
   D39        0.00000  -0.00000   0.00000  -0.00000   0.00000   0.00000
   D40       -2.34408   0.00000   0.00008   0.00003   0.00011  -2.34397
   D41        2.34408  -0.00000  -0.00008  -0.00003  -0.00011   2.34397
   D42       -0.00000   0.00000   0.00000   0.00000   0.00000   0.00000
   D43        1.59503   0.00001   0.00015   0.00006   0.00021   1.59525
   D44        0.00000  -0.00000   0.00000  -0.00000   0.00000   0.00000
   D45       -2.34408   0.00000   0.00008   0.00003   0.00011  -2.34397
   D46       -0.00000   0.00000   0.00000   0.00000  -0.00000  -0.00000
   D47       -1.59503  -0.00001  -0.00015  -0.00006  -0.00021  -1.59525
   D48        2.34408  -0.00000  -0.00008  -0.00003  -0.00011   2.34397
   D49       -2.36354  -0.00001  -0.00030  -0.00007  -0.00037  -2.36391
   D50       -0.00602  -0.00002  -0.00011  -0.00007  -0.00018  -0.00619
   D51        1.56728  -0.00001   0.00005  -0.00009  -0.00004   1.56725
   D52        2.35237   0.00000  -0.00035   0.00002  -0.00033   2.35203
   D53       -1.57330  -0.00001  -0.00016   0.00002  -0.00014  -1.57344
   D54        0.00000   0.00000   0.00000  -0.00000  -0.00000   0.00000
   D55       -0.01937  -0.00001  -0.00079  -0.00026  -0.00105  -0.02042
   D56        2.33816  -0.00002  -0.00060  -0.00026  -0.00086   2.33730
   D57       -2.37173  -0.00001  -0.00044  -0.00028  -0.00072  -2.37245
   D58       -1.54836   0.00000   0.00019   0.00001   0.00020  -1.54816
   D59        2.37070   0.00000   0.00048  -0.00022   0.00026   2.37095
   D60        0.00000  -0.00000   0.00000  -0.00000   0.00000   0.00000
   D61       -0.00000  -0.00000  -0.00000   0.00000   0.00000   0.00000
   D62       -2.36413  -0.00000   0.00029  -0.00023   0.00005  -2.36407
   D63        1.54836  -0.00000  -0.00019  -0.00001  -0.00020   1.54816
   D64        2.36413   0.00000  -0.00029   0.00023  -0.00005   2.36407
   D65        0.00000   0.00000   0.00000  -0.00000  -0.00000  -0.00000
   D66       -2.37070  -0.00000  -0.00048   0.00022  -0.00026  -2.37095
   D67        0.00602   0.00002   0.00011   0.00007   0.00018   0.00619
   D68       -2.33816   0.00002   0.00060   0.00026   0.00086  -2.33730
   D69        1.57330   0.00001   0.00016  -0.00002   0.00014   1.57344
   D70        2.36354   0.00001   0.00030   0.00007   0.00037   2.36391
   D71        0.01937   0.00001   0.00079   0.00026   0.00105   0.02042
   D72       -2.35237  -0.00000   0.00035  -0.00002   0.00033  -2.35203
   D73       -1.56728   0.00001  -0.00005   0.00009   0.00004  -1.56725
   D74        2.37173   0.00001   0.00044   0.00028   0.00072   2.37245
   D75       -0.00000   0.00000  -0.00000   0.00000   0.00000   0.00000
   D76       -1.59142   0.00000  -0.00023   0.00003  -0.00020  -1.59162
   D77        2.34588   0.00000  -0.00011   0.00002  -0.00010   2.34578
   D78       -0.00000  -0.00000  -0.00000   0.00000   0.00000   0.00000
   D79        2.34588   0.00000  -0.00011   0.00002  -0.00010   2.34578
   D80        0.00000   0.00000   0.00000  -0.00000  -0.00000   0.00000
   D81       -2.34588  -0.00000   0.00011  -0.00002   0.00010  -2.34578
   D82        0.00000  -0.00000   0.00000  -0.00000  -0.00000   0.00000
   D83       -2.34588  -0.00000   0.00011  -0.00002   0.00010  -2.34578
   D84        1.59142  -0.00000   0.00023  -0.00003   0.00020   1.59162
   D85        1.54836  -0.00000  -0.00019  -0.00001  -0.00020   1.54816
   D86       -0.00000   0.00000   0.00000   0.00000  -0.00000  -0.00000
   D87       -2.37070  -0.00000  -0.00048   0.00022  -0.00026  -2.37095
   D88        0.00000  -0.00000   0.00000  -0.00000  -0.00000   0.00000
   D89       -1.54836   0.00000   0.00019   0.00001   0.00020  -1.54816
   D90        2.36413   0.00000  -0.00029   0.00023  -0.00005   2.36407
   D91       -2.36413  -0.00000   0.00029  -0.00023   0.00005  -2.36407
   D92        2.37070   0.00000   0.00048  -0.00022   0.00026   2.37095
   D93       -0.00000   0.00000  -0.00000   0.00000   0.00000   0.00000
   D94       -0.00000   0.00000  -0.00000   0.00000   0.00000   0.00000
   D95        2.35237   0.00000  -0.00035   0.00002  -0.00033   2.35203
   D96       -1.57330  -0.00001  -0.00016   0.00002  -0.00014  -1.57344
   D97        1.56728  -0.00001   0.00005  -0.00009  -0.00004   1.56725
   D98       -2.36354  -0.00001  -0.00030  -0.00007  -0.00037  -2.36391
   D99       -0.00602  -0.00002  -0.00011  -0.00007  -0.00018  -0.00619
   D100      -2.37173  -0.00001  -0.00044  -0.00028  -0.00072  -2.37245
   D101      -0.01937  -0.00001  -0.00079  -0.00026  -0.00105  -0.02042
   D102       2.33816  -0.00002  -0.00060  -0.00026  -0.00086   2.33730
   D103       0.00000  -0.00000   0.00000  -0.00000   0.00000   0.00000
   D104       1.57445   0.00001  -0.00005   0.00009   0.00004   1.57449
   D105      -2.06661   0.00001   0.00000   0.00018   0.00018  -2.06643
   D106      -1.56843   0.00001   0.00016  -0.00002   0.00014  -1.56829
   D107       0.00603   0.00002   0.00011   0.00007   0.00018   0.00620
   D108       2.64815   0.00002   0.00016   0.00016   0.00032   2.64847
   D109       2.37453   0.00001   0.00093   0.00000   0.00093   2.37546
   D110      -2.33421   0.00002   0.00088   0.00009   0.00097  -2.33324
   D111       0.30792   0.00002   0.00093   0.00018   0.00111   0.30903
   D112       0.00000   0.00000   0.00000  -0.00000  -0.00000   0.00000
   D113       2.37173   0.00001   0.00044   0.00028   0.00072   2.37245
   D114      -1.56728   0.00001  -0.00005   0.00009   0.00004  -1.56725
   D115       1.57330   0.00001   0.00016  -0.00002   0.00014   1.57344
   D116      -2.33816   0.00002   0.00060   0.00026   0.00086  -2.33730
   D117       0.00602   0.00002   0.00011   0.00007   0.00018   0.00619
   D118      -2.35237  -0.00000   0.00035  -0.00002   0.00033  -2.35203
   D119       0.01937   0.00001   0.00079   0.00026   0.00105   0.02042
   D120       2.36354   0.00001   0.00030   0.00007   0.00037   2.36391
   D121      -0.00000   0.00000   0.00000   0.00000   0.00000   0.00000
   D122      -1.57445  -0.00001   0.00005  -0.00009  -0.00004  -1.57449
   D123       2.06661  -0.00001  -0.00000  -0.00018  -0.00018   2.06643
   D124       1.56843  -0.00001  -0.00016   0.00002  -0.00014   1.56829
   D125      -0.00603  -0.00002  -0.00011  -0.00007  -0.00018  -0.00620
   D126      -2.64815  -0.00002  -0.00016  -0.00016  -0.00032  -2.64847
   D127      -2.37453  -0.00001  -0.00093  -0.00000  -0.00093  -2.37546
   D128       2.33421  -0.00002  -0.00088  -0.00009  -0.00097   2.33324
   D129      -0.30792  -0.00002  -0.00093  -0.00018  -0.00111  -0.30903
   D130      -0.98327  -0.00001   0.00010  -0.00033  -0.00024  -0.98350
   D131       3.14159   0.00000   0.00000   0.00000   0.00000   3.14159
   D132       0.98327   0.00001  -0.00010   0.00033   0.00024   0.98350
   D133       0.92866  -0.00001   0.00003  -0.00040  -0.00037   0.92829
   D134      -1.22967   0.00000  -0.00006  -0.00007  -0.00013  -1.22980
   D135       2.89519   0.00001  -0.00016   0.00026   0.00011   2.89529
   D136      -2.89519  -0.00001   0.00016  -0.00026  -0.00011  -2.89529
   D137       1.22967  -0.00000   0.00006   0.00007   0.00013   1.22980
   D138      -0.92866   0.00001  -0.00003   0.00040   0.00037  -0.92829
   D139       0.00000  -0.00000   0.00000  -0.00000  -0.00000   0.00000
   D140       3.11208   0.00000  -0.00083   0.00005  -0.00078   3.11130
   D141      -3.11208  -0.00000   0.00083  -0.00005   0.00078  -3.11130
   D142      -0.00000  -0.00000   0.00000   0.00000   0.00000   0.00000
   D143      -3.11640   0.00000   0.00086  -0.00002   0.00084  -3.11556
   D144       0.02739   0.00000   0.00087   0.00009   0.00096   0.02835
   D145      -0.00790   0.00000  -0.00006   0.00003  -0.00003  -0.00793
   D146       3.13589   0.00001  -0.00005   0.00014   0.00009   3.13597
   D147       1.02019   0.00002   0.00006   0.00031   0.00037   1.02056
   D148      -3.08272   0.00000   0.00018  -0.00014   0.00004  -3.08267
   D149      -0.90985   0.00003   0.00064  -0.00001   0.00062  -0.90923
   D150      -2.08998   0.00002   0.00094   0.00026   0.00120  -2.08879
   D151       0.09030  -0.00000   0.00106  -0.00019   0.00087   0.09117
   D152       2.26316   0.00003   0.00151  -0.00007   0.00145   2.26460
   D153       0.00790  -0.00000   0.00006  -0.00003   0.00003   0.00793
   D154      -3.13589  -0.00001   0.00005  -0.00014  -0.00009  -3.13597
   D155       3.11640  -0.00000  -0.00086   0.00002  -0.00084   3.11556
   D156      -0.02739  -0.00000  -0.00087  -0.00009  -0.00096  -0.02835
   D157      -1.02019  -0.00002  -0.00006  -0.00031  -0.00037  -1.02056
   D158       2.08998  -0.00002  -0.00094  -0.00026  -0.00120   2.08879
   D159       0.90985  -0.00003  -0.00064   0.00001  -0.00062   0.90923
   D160      -2.26316  -0.00003  -0.00151   0.00007  -0.00145  -2.26460
   D161       3.08272  -0.00000  -0.00018   0.00014  -0.00004   3.08267
   D162      -0.09030   0.00000  -0.00106   0.00019  -0.00087  -0.09117
   D163       0.00000  -0.00000   0.00000   0.00000  -0.00000   0.00000
   D164       3.11208   0.00000  -0.00083   0.00005  -0.00078   3.11130
   D165      -3.11208  -0.00000   0.00083  -0.00005   0.00078  -3.11130
   D166      -0.00000  -0.00000   0.00000  -0.00000   0.00000   0.00000
   D167      -3.11640   0.00000   0.00086  -0.00002   0.00084  -3.11556
   D168       0.02739   0.00000   0.00087   0.00009   0.00096   0.02835
   D169      -0.00790   0.00000  -0.00006   0.00003  -0.00003  -0.00793
   D170       3.13589   0.00001  -0.00005   0.00014   0.00009   3.13597
   D171       3.11640  -0.00000  -0.00086   0.00002  -0.00084   3.11556
   D172      -0.02739  -0.00000  -0.00087  -0.00009  -0.00096  -0.02835
   D173       0.00790  -0.00000   0.00006  -0.00003   0.00003   0.00793
   D174      -3.13589  -0.00001   0.00005  -0.00014  -0.00009  -3.13597
   D175      -0.00791   0.00000  -0.00006   0.00003  -0.00003  -0.00794
   D176       3.13399   0.00000  -0.00004   0.00007   0.00003   3.13401
   D177       3.13588   0.00001  -0.00005   0.00014   0.00009   3.13597
   D178      -0.00540   0.00000  -0.00003   0.00018   0.00015  -0.00526
   D179       0.00000  -0.00000   0.00000   0.00000   0.00000   0.00000
   D180      -3.14129  -0.00000   0.00002   0.00004   0.00006  -3.14123
   D181       3.14129   0.00000  -0.00002  -0.00004  -0.00006   3.14123
   D182       0.00000  -0.00000   0.00000  -0.00000   0.00000   0.00000
   D183       0.00791  -0.00000   0.00006  -0.00003   0.00003   0.00794
   D184      -3.13588  -0.00001   0.00005  -0.00014  -0.00009  -3.13597
   D185      -3.13399  -0.00000   0.00004  -0.00007  -0.00003  -3.13401
   D186       0.00540  -0.00000   0.00003  -0.00018  -0.00015   0.00526
   D187      -0.00791   0.00000  -0.00006   0.00003  -0.00003  -0.00794
   D188       3.13399   0.00000  -0.00004   0.00007   0.00003   3.13401
   D189       3.13588   0.00001  -0.00005   0.00014   0.00009   3.13597
   D190      -0.00540   0.00000  -0.00003   0.00018   0.00015  -0.00526
   D191      -0.00000  -0.00000   0.00000   0.00000   0.00000   0.00000
   D192      -3.14129  -0.00000   0.00002   0.00004   0.00006  -3.14123
   D193       3.14129   0.00000  -0.00002  -0.00004  -0.00006   3.14123
   D194       0.00000   0.00000   0.00000   0.00000  -0.00000   0.00000
   D195       0.00791  -0.00000   0.00006  -0.00003   0.00003   0.00794
   D196      -3.13588  -0.00001   0.00005  -0.00014  -0.00009  -3.13597
   D197      -3.13399  -0.00000   0.00004  -0.00007  -0.00003  -3.13401
   D198       0.00540  -0.00000   0.00003  -0.00018  -0.00015   0.00526
         Item               Value     Threshold  Converged?
 Maximum Force            0.000085     0.000450     YES
 RMS     Force            0.000019     0.000300     YES
 Maximum Displacement     0.005872     0.001800     NO 
 RMS     Displacement     0.001108     0.001200     YES
 Predicted change in Energy=-6.843214D-07
 GradGradGradGradGradGradGradGradGradGradGradGradGradGradGradGradGradGrad

                          Input orientation:                          
 ---------------------------------------------------------------------
 Center     Atomic      Atomic             Coordinates (Angstroms)
 Number     Number       Type             X           Y           Z
 ---------------------------------------------------------------------
      1          6           0       -1.322983   -0.000000    0.307724
      2          1           0       -2.410676   -0.000000    0.374725
      3          6           0       -0.776629   -0.000000   -1.113517
      4          6           0       -0.782250   -1.115237   -2.201813
      5          6           0       -0.778210    0.000000   -3.294066
      6          1           0       -1.405214    0.000000   -4.181293
      7          6           0       -0.782250    1.115237   -2.201813
      8          1           0       -1.421141    1.994582   -2.204043
      9          6           0        0.782250    1.115237   -2.201813
     10          6           0        0.778210    0.000000   -3.294066
     11          1           0        1.405214    0.000000   -4.181293
     12          6           0        0.782250   -1.115237   -2.201813
     13          1           0        1.421141   -1.994582   -2.204043
     14          6           0        0.776629    0.000000   -1.113517
     15          6           0       -0.699985    1.221275    0.952679
     16          6           0        0.699985    1.221275    0.952679
     17          6           0        1.322983   -0.000000    0.307724
     18          1           0        2.410676    0.000000    0.374725
     19          6           0        0.699985   -1.221275    0.952679
     20          6           0       -0.699985   -1.221275    0.952679
     21          6           0       -1.393116   -2.296076    1.479291
     22          6           0       -0.693243   -3.371729    2.016993
     23          6           0        0.693243   -3.371729    2.016993
     24          6           0        1.393116   -2.296076    1.479291
     25          6           0        1.393116    2.296076    1.479291
     26          6           0        0.693243    3.371729    2.016993
     27          6           0       -0.693243    3.371729    2.016993
     28          6           0       -1.393116    2.296076    1.479291
     29          1           0       -1.421141   -1.994582   -2.204043
     30          1           0        1.421141    1.994582   -2.204043
     31          1           0       -2.477288   -2.297009    1.473874
     32          1           0       -1.234536   -4.211163    2.436231
     33          1           0        1.234536   -4.211163    2.436231
     34          1           0        2.477288   -2.297009    1.473874
     35          1           0        2.477288    2.297009    1.473874
     36          1           0        1.234536    4.211163    2.436231
     37          1           0       -1.234536    4.211163    2.436231
     38          1           0       -2.477288    2.297009    1.473874
 ---------------------------------------------------------------------
                    Distance matrix (angstroms):
                    1          2          3          4          5
     1  C    0.000000
     2  H    1.089755   0.000000
     3  C    1.522638   2.210198   0.000000
     4  C    2.798915   3.245624   1.558260   0.000000
     5  C    3.642755   4.015591   2.180550   1.561020   0.000000
     6  H    4.489770   4.665646   3.131512   2.355881   1.086419
     7  C    2.798915   3.245624   1.558260   2.230474   1.561020
     8  H    3.208888   3.406990   2.362837   3.174769   2.362174
     9  C    3.460280   4.251715   2.204143   2.724459   2.207217
    10  C    4.169880   4.860969   2.678118   2.207217   1.556421
    11  H    5.253030   5.942921   3.764530   3.153901   2.356801
    12  C    3.460280   4.251715   2.204143   1.564500   2.207217
    13  H    4.221083   5.031025   3.161929   2.372379   3.162855
    14  C    2.535408   3.517637   1.553257   2.204143   2.678118
    15  C    1.515125   2.179909   2.401364   3.926433   4.419556
    16  C    2.449465   3.391424   2.817990   4.196085   4.659551
    17  C    2.645965   3.734259   2.535408   3.460280   4.169880
    18  H    3.734259   4.821352   3.517637   4.251715   4.860969
    19  C    2.449465   3.391424   2.817990   3.486989   4.659551
    20  C    1.515125   2.179909   2.401364   3.157346   4.419556
    21  C    2.578654   2.743622   3.517766   3.913831   5.332449
    22  C    3.832327   4.124946   4.601696   4.785186   6.291512
    23  C    4.284311   4.868256   4.830028   5.006712   6.460734
    24  C    3.744560   4.578304   4.086858   4.435891   5.724645
    25  C    3.744560   4.578304   4.086858   5.469900   5.724645
    26  C    4.284311   4.868256   4.830028   6.333109   6.460734
    27  C    3.832327   4.124946   4.601696   6.159474   6.291512
    28  C    2.578654   2.743622   3.517766   5.055764   5.332449
    29  H    3.208888   3.406990   2.362837   1.086938   2.362174
    30  H    4.221083   5.031025   3.161929   3.811287   3.162855
    31  H    2.822866   2.547315   3.855267   4.216683   5.558450
    32  H    4.719349   4.833943   5.526688   5.594710   7.125898
    33  H    5.367060   5.938962   5.863394   5.929894   7.390625
    34  H    4.591101   5.511494   4.749612   5.052905   6.213515
    35  H    4.591101   5.511494   4.749612   5.981529   6.213515
    36  H    5.367060   5.938962   5.863394   7.345027   7.390625
    37  H    4.719349   4.833943   5.526688   7.077186   7.125898
    38  H    2.822866   2.547315   3.855267   5.294077   5.558450
                    6          7          8          9         10
     6  H    0.000000
     7  C    2.355881   0.000000
     8  H    2.808581   1.086938   0.000000
     9  C    3.153901   1.564500   2.372379   0.000000
    10  C    2.356801   2.207217   3.162855   1.561020   0.000000
    11  H    2.810428   3.153901   3.984489   2.355881   1.086419
    12  C    3.153901   2.724459   3.811287   2.230474   1.561020
    13  H    3.984489   3.811287   4.898162   3.174769   2.362174
    14  C    3.764530   2.204143   3.161929   1.558260   2.180550
    15  C    5.324145   3.157346   3.329108   3.486989   4.659551
    16  C    5.681641   3.486989   3.880988   3.157346   4.419556
    17  C    5.253030   3.460280   4.221083   2.798915   3.642755
    18  H    5.942921   4.251715   5.031025   3.245624   4.015591
    19  C    5.681641   4.196085   4.980542   3.926433   4.419556
    20  C    5.324145   3.926433   4.563627   4.196085   4.659551
    21  C    6.108545   5.055764   5.654864   5.469900   5.724645
    22  C    7.091841   6.159474   6.866169   6.333109   6.460734
    23  C    7.361442   6.333109   7.147381   6.159474   6.291512
    24  C    6.718990   5.469900   6.316387   5.055764   5.332449
    25  C    6.718990   4.435891   4.645200   3.913831   5.332449
    26  C    7.361442   5.006712   4.917753   4.785186   6.291512
    27  C    7.091841   4.785186   4.499279   5.006712   6.460734
    28  C    6.108545   3.913831   3.695759   4.435891   5.724645
    29  H    2.808581   3.174769   3.989164   3.811287   3.162855
    30  H    3.984489   2.372379   2.842281   1.086938   2.362174
    31  H    6.197298   5.294077   5.749806   5.981529   6.213515
    32  H    7.845677   7.077186   7.751015   7.345027   7.390625
    33  H    8.276098   7.345027   8.191217   7.077186   7.125898
    34  H    7.234015   5.981529   6.866044   5.294077   5.558450
    35  H    7.234015   5.052905   5.368079   4.216683   5.558450
    36  H    8.276098   5.929894   5.787745   5.594710   7.125898
    37  H    7.845677   5.594710   5.145891   5.929894   7.390625
    38  H    6.197298   4.216683   3.838487   5.052905   6.213515
                   11         12         13         14         15
    11  H    0.000000
    12  C    2.355881   0.000000
    13  H    2.808581   1.086938   0.000000
    14  C    3.131512   1.558260   2.362837   0.000000
    15  C    5.681641   4.196085   4.980542   2.817990   0.000000
    16  C    5.324145   3.926433   4.563627   2.401364   1.399971
    17  C    4.489770   2.798915   3.208888   1.522638   2.449465
    18  H    4.665646   3.245624   3.406990   2.210198   3.391424
    19  C    5.324145   3.157346   3.329108   2.401364   2.815309
    20  C    5.681641   3.486989   3.880988   2.817990   2.442549
    21  C    6.718990   4.435891   4.645200   4.086858   3.623466
    22  C    7.361442   5.006712   4.917753   4.830028   4.714711
    23  C    7.091841   4.785186   4.499279   4.601696   4.916252
    24  C    6.108545   3.913831   3.695759   3.517766   4.126760
    25  C    6.108545   5.055764   5.654864   3.517766   2.411139
    26  C    7.091841   6.159474   6.866169   4.601696   2.774582
    27  C    7.361442   6.333109   7.147381   4.830028   2.399430
    28  C    6.718990   5.469900   6.316387   4.086858   1.383094
    29  H    3.984489   2.372379   2.842281   3.161929   4.563627
    30  H    2.808581   3.174769   3.989164   2.362837   3.880988
    31  H    7.234015   5.052905   5.368079   4.749612   3.976024
    32  H    8.276098   5.929894   5.787745   5.863394   5.656682
    33  H    7.845677   5.594710   5.145891   5.526688   5.954383
    34  H    6.197298   4.216683   3.838487   3.855267   4.769175
    35  H    6.197298   5.294077   5.749806   3.855267   3.394689
    36  H    7.845677   7.077186   7.751015   5.526688   3.857814
    37  H    8.276098   7.345027   8.191217   5.863394   3.380252
    38  H    7.234015   5.981529   6.866044   4.749612   2.141881
                   16         17         18         19         20
    16  C    0.000000
    17  C    1.515125   0.000000
    18  H    2.179909   1.089755   0.000000
    19  C    2.442549   1.515125   2.179909   0.000000
    20  C    2.815309   2.449465   3.391424   1.399971   0.000000
    21  C    4.126760   3.744560   4.578304   2.411139   1.383094
    22  C    4.916252   4.284311   4.868256   2.774582   2.399430
    23  C    4.714711   3.832327   4.124946   2.399430   2.774582
    24  C    3.623466   2.578654   2.743622   1.383094   2.411139
    25  C    1.383094   2.578654   2.743622   3.623466   4.126760
    26  C    2.399430   3.832327   4.124946   4.714711   4.916252
    27  C    2.774582   4.284311   4.868256   4.916252   4.714711
    28  C    2.411139   3.744560   4.578304   4.126760   3.623466
    29  H    4.980542   4.221083   5.031025   3.880988   3.329108
    30  H    3.329108   3.208888   3.406990   4.563627   4.980542
    31  H    4.769175   4.591101   5.511494   3.394689   2.141881
    32  H    5.954383   5.367060   5.938962   3.857814   3.380252
    33  H    5.656682   4.719349   4.833943   3.380252   3.857814
    34  H    3.976024   2.822866   2.547315   2.141881   3.394689
    35  H    2.141881   2.822866   2.547315   3.976024   4.769175
    36  H    3.380252   4.719349   4.833943   5.656682   5.954383
    37  H    3.857814   5.367060   5.938962   5.954383   5.656682
    38  H    3.394689   4.591101   5.511494   4.769175   3.976024
                   21         22         23         24         25
    21  C    0.000000
    22  C    1.391393   0.000000
    23  C    2.408120   1.386485   0.000000
    24  C    2.786231   2.408120   1.391393   0.000000
    25  C    5.371308   6.063500   5.736111   4.592153   0.000000
    26  C    6.063500   6.884517   6.743459   5.736111   1.391393
    27  C    5.736111   6.743459   6.884517   6.063500   2.408120
    28  C    4.592153   5.736111   6.063500   5.371308   2.786231
    29  H    3.695759   4.499279   4.917753   4.645200   6.316387
    30  H    6.316387   7.147381   6.866169   5.654864   3.695759
    31  H    1.084186   2.152399   3.391499   3.870408   6.006370
    32  H    2.146727   1.083240   2.144001   3.389372   7.082687
    33  H    3.389372   2.144001   1.083240   2.146727   6.579137
    34  H    3.870408   3.391499   2.152399   1.084186   4.719310
    35  H    6.006370   6.517809   5.967612   4.719310   1.084186
    36  H    7.082687   7.835327   7.613739   6.579137   2.146727
    37  H    6.579137   7.613739   7.835327   7.082687   3.389372
    38  H    4.719310   5.967612   6.517809   6.006370   3.870408
                   26         27         28         29         30
    26  C    0.000000
    27  C    1.386485   0.000000
    28  C    2.408120   1.391393   0.000000
    29  H    7.147381   6.866169   5.654864   0.000000
    30  H    4.499279   4.917753   4.645200   4.898162   0.000000
    31  H    6.517809   5.967612   4.719310   3.838487   6.866044
    32  H    7.835327   7.613739   6.579137   5.145891   8.191217
    33  H    7.613739   7.835327   7.082687   5.787745   7.751015
    34  H    5.967612   6.517809   6.006370   5.368079   5.749806
    35  H    2.152399   3.391499   3.870408   6.866044   3.838487
    36  H    1.083240   2.144001   3.389372   8.191217   5.145891
    37  H    2.144001   1.083240   2.146727   7.751015   5.787745
    38  H    3.391499   2.152399   1.084186   5.749806   5.368079
                   31         32         33         34         35
    31  H    0.000000
    32  H    2.476802   0.000000
    33  H    4.285762   2.469072   0.000000
    34  H    4.954576   4.285762   2.476802   0.000000
    35  H    6.756687   7.553812   6.695287   4.594017   0.000000
    36  H    7.553812   8.776781   8.422326   6.695287   2.476802
    37  H    6.695287   8.422326   8.776781   7.553812   4.285762
    38  H    4.594017   6.695287   7.553812   6.756687   4.954576
                   36         37         38
    36  H    0.000000
    37  H    2.469072   0.000000
    38  H    4.285762   2.476802   0.000000
 Stoichiometry    C22H16
 Framework group  C2V[SGV(C6H4),X(C16H12)]
 Deg. of freedom    30
 Full point group                 C2V     NOp   4
 Largest Abelian subgroup         C2V     NOp   4
 Largest concise Abelian subgroup C2V     NOp   4
                         Standard orientation:                         
 ---------------------------------------------------------------------
 Center     Atomic      Atomic             Coordinates (Angstroms)
 Number     Number       Type             X           Y           Z
 ---------------------------------------------------------------------
      1          6           0        0.000000   -1.322983   -0.281073
      2          1           0        0.000000   -2.410676   -0.348073
      3          6           0        0.000000   -0.776629    1.140168
      4          6           0       -1.115237   -0.782250    2.228465
      5          6           0        0.000000   -0.778210    3.320717
      6          1           0        0.000000   -1.405214    4.207944
      7          6           0        1.115237   -0.782250    2.228465
      8          1           0        1.994582   -1.421141    2.230694
      9          6           0        1.115237    0.782250    2.228465
     10          6           0        0.000000    0.778210    3.320717
     11          1           0        0.000000    1.405214    4.207944
     12          6           0       -1.115237    0.782250    2.228465
     13          1           0       -1.994582    1.421141    2.230694
     14          6           0        0.000000    0.776629    1.140168
     15          6           0        1.221275   -0.699985   -0.926028
     16          6           0        1.221275    0.699985   -0.926028
     17          6           0        0.000000    1.322983   -0.281073
     18          1           0        0.000000    2.410676   -0.348073
     19          6           0       -1.221275    0.699985   -0.926028
     20          6           0       -1.221275   -0.699985   -0.926028
     21          6           0       -2.296076   -1.393116   -1.452640
     22          6           0       -3.371729   -0.693243   -1.990342
     23          6           0       -3.371729    0.693243   -1.990342
     24          6           0       -2.296076    1.393116   -1.452640
     25          6           0        2.296076    1.393116   -1.452640
     26          6           0        3.371729    0.693243   -1.990342
     27          6           0        3.371729   -0.693243   -1.990342
     28          6           0        2.296076   -1.393116   -1.452640
     29          1           0       -1.994582   -1.421141    2.230694
     30          1           0        1.994582    1.421141    2.230694
     31          1           0       -2.297009   -2.477288   -1.447222
     32          1           0       -4.211163   -1.234536   -2.409580
     33          1           0       -4.211163    1.234536   -2.409580
     34          1           0       -2.297009    2.477288   -1.447222
     35          1           0        2.297009    2.477288   -1.447222
     36          1           0        4.211163    1.234536   -2.409580
     37          1           0        4.211163   -1.234536   -2.409580
     38          1           0        2.297009   -2.477288   -1.447222
 ---------------------------------------------------------------------
 Rotational constants (GHZ):           0.4038480           0.3789331           0.2532729
 Standard basis: def2TZVP (5D, 7F)
 There are   247 symmetry adapted cartesian basis functions of A1  symmetry.
 There are   197 symmetry adapted cartesian basis functions of A2  symmetry.
 There are   197 symmetry adapted cartesian basis functions of B1  symmetry.
 There are   247 symmetry adapted cartesian basis functions of B2  symmetry.
 There are   215 symmetry adapted basis functions of A1  symmetry.
 There are   174 symmetry adapted basis functions of A2  symmetry.
 There are   174 symmetry adapted basis functions of B1  symmetry.
 There are   215 symmetry adapted basis functions of B2  symmetry.
   778 basis functions,  1250 primitive gaussians,   888 cartesian basis functions
    74 alpha electrons       74 beta electrons
       nuclear repulsion energy      1757.8270155608 Hartrees.
 NAtoms=   38 NActive=   38 NUniq=   12 SFac= 4.00D+00 NAtFMM=   60 NAOKFM=F Big=F
 Integral buffers will be    131072 words long.
 Raffenetti 2 integral format.
 Two-electron integral symmetry is turned on.
 Nuclear repulsion after empirical dispersion term =     1757.7912832814 Hartrees.
 ------------------------------------------------------------------------------
 Polarizable Continuum Model (PCM)
 =================================
 Model                : PCM.
 Atomic radii         : SMD-Coulomb.
 Polarization charges : Total charges.
 Charge compensation  : None.
 Solution method      : On-the-fly selection.
 Cavity type          : VdW (van der Waals Surface) (Alpha=1.000).
 Cavity algorithm     : GePol (No added spheres)
                        Default sphere list used, NSphG=   38.
                        Lebedev-Laikov grids with approx.  5.0 points / Ang**2.
                        Smoothing algorithm: York/Karplus (Gamma=1.0000).
                        Polarization charges: spherical gaussians, with
                                              point-specific exponents (IZeta= 3).
                        Self-potential: point-specific (ISelfS= 7).
                        Self-field    : sphere-specific E.n sum rule (ISelfD= 2).
 1st derivatives      : Analytical E(r).r(x)/FMM algorithm (CHGder, D1EAlg=3).
                        Cavity 1st derivative terms included.
 Solvent              : TetraHydroFuran, Eps=   7.425700 Eps(inf)=   1.974025
 ------------------------------------------------------------------------------
 ------------------------------------------------------------------------------
 Atomic radii for non-electrostatic terms: SMD-CDS.
 ------------------------------------------------------------------------------
 Nuclear repulsion after PCM non-electrostatic terms =     1757.7793599359 Hartrees.
 One-electron integrals computed using PRISM.
   4 Symmetry operations used in ECPInt.
 ECPInt:  NShTT=   46971 NPrTT=  144448 LenC2=   43579 LenP2D=   97787.
 LDataN:  DoStor=T MaxTD1= 6 Len=  172
 NBasis=   778 RedAO= T EigKep=  2.61D-06  NBF=   215   174   174   215
 NBsUse=   777 1.00D-06 EigRej=  5.06D-07 NBFU=   215   174   174   214
 Initial guess from the checkpoint file:  "cubene-anthracene-adduct.chk"
 B after Tr=     0.000000    0.000000   -0.000000
         Rot=    1.000000    0.000000   -0.000000   -0.000000 Ang=   0.00 deg.
 Initial guess orbital symmetries:
       Occupied  (B2) (A1) (A1) (B1) (A2) (B2) (A1) (B2) (A1) (B1)
                 (A2) (B2) (A1) (B1) (B2) (A2) (A1) (B2) (B1) (A1)
                 (A2) (B2) (A1) (A1) (B1) (A1) (B2) (A2) (B1) (B2)
                 (A1) (B1) (B2) (A1) (A1) (A2) (B1) (B2) (A2) (A1)
                 (A1) (B2) (B1) (A1) (A1) (B2) (B1) (A2) (B1) (B2)
                 (A1) (B1) (A1) (B2) (A2) (B2) (B1) (A1) (B1) (A1)
                 (B2) (A2) (B1) (A1) (A1) (B1) (B2) (A2) (A2) (A1)
                 (A2) (B2) (A1) (B1)
       Virtual   (B2) (A1) (B1) (A2) (B2) (A1) (A1) (B1) (B2) (A1)
                 (B1) (A1) (A2) (B1) (A1) (B2) (A2) (B2) (A1) (B1)
                 (B2) (A2) (A1) (B1) (B2) (A2) (B2) (A1) (B2) (B1)
                 (A2) (B1) (A1) (B2) (A1) (A2) (B2) (A1) (A2) (B1)
                 (A1) (B1) (B1) (A1) (A1) (A2) (B2) (A2) (B2) (B1)
                 (A1) (B1) (A1) (B2) (B2) (A1) (A2) (B1) (A2) (B2)
                 (A1) (A2) (B1) (A1) (B2) (B1) (B2) (B1) (A1) (B2)
                 (A1) (B2) (A1) (A2) (A2) (B1) (B2) (A2) (A1) (B1)
                 (A2) (A1) (B2) (A1) (B1) (A2) (B2) (B1) (B2) (A1)
                 (B2) (B2) (A2) (A1) (B1) (A2) (A1) (B2) (B1) (B2)
                 (A2) (B1) (A1) (A2) (B2) (B2) (B1) (A2) (B2) (A2)
                 (A1) (A1) (B2) (B1) (A1) (A2) (A1) (B1) (B2) (B1)
                 (A2) (A1) (B2) (B2) (A2) (A1) (B1) (A2) (A1) (B2)
                 (B1) (A1) (B2) (B1) (A2) (A2) (A2) (B2) (B2) (A1)
                 (A1) (B2) (A1) (A2) (B2) (B1) (B1) (A1) (A1) (B2)
                 (A1) (A1) (A2) (B1) (A1) (A1) (B2) (A2) (B2) (A2)
                 (B1) (B2) (A1) (B1) (A1) (B2) (B2) (A2) (B1) (A1)
                 (B1) (B2) (B1) (B2) (A1) (B1) (A1) (A2) (B1) (A1)
                 (B2) (A1) (A1) (B1) (B1) (B2) (A2) (A2) (B2) (A1)
                 (B1) (B1) (A2) (B2) (A2) (B2) (A1) (B1) (A2) (B1)
                 (A1) (A2) (B2) (A1) (B1) (A2) (B2) (B1) (A1) (A2)
                 (B2) (B1) (B2) (A1) (B2) (A1) (B2) (A2) (A2) (B2)
                 (A1) (B1) (A2) (B1) (A1) (B2) (A2) (A2) (B2) (B2)
                 (B1) (A1) (A2) (A1) (B2) (A2) (A1) (B1) (A1) (B2)
                 (A1) (B1) (B2) (A1) (A2) (B2) (A2) (B1) (A1) (B2)
                 (A1) (B1) (A2) (A2) (B1) (B2) (A1) (A1) (B1) (B2)
                 (A2) (B2) (A2) (B2) (A1) (B2) (A2) (B1) (A1) (A2)
                 (B2) (B1) (A1) (A2) (B1) (B2) (A1) (A2) (B1) (A1)
                 (B2) (B1) (B2) (B1) (A1) (B1) (A1) (A2) (A1) (B2)
                 (B1) (B2) (B1) (A1) (B2) (A1) (A2) (B1) (B2) (A2)
                 (A2) (A1) (A1) (A2) (B2) (B2) (B1) (A1) (A2) (A1)
                 (B1) (B2) (A1) (B1) (B2) (A1) (A2) (B2) (A1) (B1)
                 (B1) (A2) (A1) (A2) (B2) (B1) (A1) (A1) (B1) (B2)
                 (B2) (A1) (A2) (B1) (B2) (B1) (A1) (A2) (A1) (B1)
                 (A2) (B2) (A1) (A1) (B1) (B2) (A2) (B2) (B1) (A1)
                 (A2) (B1) (B2) (A1) (B1) (A1) (B1) (B2) (B1) (A2)
                 (A2) (B2) (A1) (A2) (A1) (B1) (B2) (A2) (B1) (B2)
                 (A2) (A1) (B2) (B1) (A1) (A2) (A1) (B1) (A1) (B2)
                 (B1) (A1) (B1) (B2) (A2) (A1) (A1) (A2) (B2) (B1)
                 (A1) (B1) (A2) (B2) (A1) (A2) (B2) (A1) (B2) (B1)
                 (B2) (B1) (B2) (A1) (A2) (B1) (B2) (A1) (A2) (B1)
                 (A1) (B1) (B2) (A1) (A2) (A1) (B1) (A2) (A1) (B2)
                 (B1) (A1) (B1) (A2) (B2) (A1) (B2) (B2) (A2) (A2)
                 (B1) (A1) (B1) (B2) (A2) (A1) (B2) (A2) (B2) (B1)
                 (A1) (B1) (B2) (A1) (A2) (B1) (B2) (A1) (A2) (B1)
                 (A1) (A2) (A2) (A1) (A2) (B2) (B2) (B1) (A1) (B2)
                 (B1) (B2) (A1) (A2) (B2) (A2) (B1) (A1) (A2) (B2)
                 (A1) (B2) (B1) (B2) (A1) (B1) (A2) (A1) (B2) (B1)
                 (A1) (A2) (B1) (A1) (A2) (B2) (A1) (A2) (B1) (A1)
                 (A1) (B1) (B2) (A1) (A2) (A1) (B1) (B2) (B2) (A2)
                 (B1) (A1) (A2) (B2) (A1) (B2) (A2) (B2) (B1) (A2)
                 (A1) (B2) (A2) (A1) (B2) (A2) (B1) (A1) (A2) (A2)
                 (B1) (B2) (B2) (B1) (A1) (B1) (B2) (A1) (A2) (B2)
                 (B1) (B1) (A1) (A2) (B2) (B1) (A1) (B1) (A2) (B2)
                 (A1) (B2) (A1) (A2) (B1) (B2) (B2) (A1) (A2) (B2)
                 (B1) (B2) (A2) (A1) (B1) (A1) (B2) (A2) (B2) (A1)
                 (A2) (B1) (A2) (A1) (B1) (B1) (B2) (A2) (A1) (A2)
                 (B2) (A1) (B1) (B2) (A1) (B1) (B2) (A2) (B2) (A1)
                 (A2) (A1) (B1) (B2) (A2) (B2) (A1) (B1) (A1) (B2)
                 (A2) (B1) (B1) (B2) (A2) (A2) (A2) (A1) (B2) (B1)
                 (A2) (A1) (B1) (A1) (B2) (A1) (A2) (B1) (B2) (B1)
                 (A2) (B2) (A1) (A2) (B1) (B2) (B2) (A1) (A2) (B2)
                 (A1) (B1) (B1) (A2) (B2) (A1) (B2) (B2) (A1) (A2)
                 (A2) (A1) (A1) (B2) (A2) (B1) (A2) (B2) (B1) (A1)
                 (B2) (B2) (A2) (B1) (B2) (A2) (B1) (A1) (A2) (B2)
                 (A1) (A2) (B2) (A2) (B2) (B2) (A2) (B1) (B2) (A1)
                 (B1) (A2) (A1) (B2) (A2) (B1) (A1) (A2) (B2) (A1)
                 (B2) (A2) (B2) (B2) (A2) (B2) (B2) (A2) (B2) (A2)
                 (B2) (B1) (A1) (A1) (A1) (B1) (B1) (B2) (B2) (A2)
                 (A1) (A1) (B2) (B1) (B2) (A2) (A2) (A1) (B2) (A1)
                 (B2) (A2) (B2)
 Requested convergence on RMS density matrix=1.00D-08 within 128 cycles.
 Requested convergence on MAX density matrix=1.00D-06.
 Requested convergence on             energy=1.00D-06.
 No special actions if energy rises.
 Inv3:  Mode=1 IEnd=    21099312.
 Iteration    1 A*A^-1 deviation from unit magnitude is 7.22D-15 for   1021.
 Iteration    1 A*A^-1 deviation from orthogonality  is 5.02D-15 for   1308   1012.
 Iteration    1 A^-1*A deviation from unit magnitude is 5.66D-15 for   1021.
 Iteration    1 A^-1*A deviation from orthogonality  is 3.00D-15 for   1308   1012.
 Error on total polarization charges =  0.05493
 SCF Done:  E(RwB97XD) =  -847.839187234     A.U. after    7 cycles
            NFock=  7  Conv=0.70D-08     -V/T= 2.0051
 SMD-CDS (non-electrostatic) energy       (kcal/mol) =      -7.48
 (included in total energy above)
   4 Symmetry operations used in ECPInt.
 ECPInt:  NShTT=   46971 NPrTT=  144448 LenC2=   43579 LenP2D=   97787.
 LDataN:  DoStor=T MaxTD1= 7 Len=  274
 D1PCM: PCM CHGder 1st derivatives, ID1Alg=3 FixD1E=F DoIter=F DoCFld=F I1PDM=0.
 Calling FoFJK, ICntrl=      2127 FMM=F ISym2X=1 I1Cent= 0 IOpClX= 0 NMat=1 NMatS=1 NMatT=0.
 ***** Axes restored to original set *****
 -------------------------------------------------------------------
 Center     Atomic                   Forces (Hartrees/Bohr)
 Number     Number              X              Y              Z
 -------------------------------------------------------------------
      1        6           0.000042436   -0.000000000    0.000032983
      2        1          -0.000013327   -0.000000000   -0.000007502
      3        6           0.000040109    0.000000000   -0.000016947
      4        6          -0.000010905   -0.000021542    0.000003903
      5        6          -0.000019276    0.000000000   -0.000009081
      6        1           0.000003230    0.000000000    0.000001577
      7        6          -0.000010905    0.000021542    0.000003903
      8        1          -0.000005781   -0.000006109    0.000005585
      9        6           0.000010905    0.000021542    0.000003903
     10        6           0.000019276   -0.000000000   -0.000009081
     11        1          -0.000003230   -0.000000000    0.000001577
     12        6           0.000010905   -0.000021542    0.000003903
     13        1           0.000005781    0.000006109    0.000005585
     14        6          -0.000040109   -0.000000000   -0.000016947
     15        6          -0.000036970   -0.000022356   -0.000014162
     16        6           0.000036970   -0.000022356   -0.000014162
     17        6          -0.000042436    0.000000000    0.000032983
     18        1           0.000013327   -0.000000000   -0.000007502
     19        6           0.000036970    0.000022356   -0.000014162
     20        6          -0.000036970    0.000022356   -0.000014162
     21        6           0.000014757   -0.000021018    0.000009088
     22        6          -0.000054058    0.000015448   -0.000008014
     23        6           0.000054058    0.000015448   -0.000008014
     24        6          -0.000014757   -0.000021018    0.000009088
     25        6          -0.000014757    0.000021018    0.000009088
     26        6           0.000054058   -0.000015448   -0.000008014
     27        6          -0.000054058   -0.000015448   -0.000008014
     28        6           0.000014757    0.000021018    0.000009088
     29        1          -0.000005781    0.000006109    0.000005585
     30        1           0.000005781   -0.000006109    0.000005585
     31        1          -0.000001214    0.000000260    0.000002783
     32        1           0.000007008   -0.000003660    0.000000303
     33        1          -0.000007008   -0.000003660    0.000000303
     34        1           0.000001214    0.000000260    0.000002783
     35        1           0.000001214   -0.000000260    0.000002783
     36        1          -0.000007008    0.000003660    0.000000303
     37        1           0.000007008    0.000003660    0.000000303
     38        1          -0.000001214   -0.000000260    0.000002783
 -------------------------------------------------------------------
 Cartesian Forces:  Max     0.000054058 RMS     0.000018305

 GradGradGradGradGradGradGradGradGradGradGradGradGradGradGradGradGradGrad
 Berny optimization.
 Using GEDIIS/GDIIS optimizer.
 FormGI is forming the generalized inverse of G from B-inverse, IUseBI=4.
 Internal  Forces:  Max     0.000033254 RMS     0.000005516
 Search for a local minimum.
 Step number   4 out of a maximum of  228
 All quantities printed in internal units (Hartrees-Bohrs-Radians)
 Mixed Optimization -- En-DIIS/RFO-DIIS
 Swapping is turned off.
 Update second derivatives using D2CorX and points    1    2    3    4
 DE= -7.32D-07 DEPred=-6.84D-07 R= 1.07D+00
 Trust test= 1.07D+00 RLast= 7.81D-03 DXMaxT set to 3.00D-01
 ITU=  0  1  1  0
     Eigenvalues ---    0.01103   0.01317   0.01501   0.01599   0.01688
     Eigenvalues ---    0.01745   0.01770   0.01938   0.02000   0.02243
     Eigenvalues ---    0.02246   0.02247   0.02247   0.02249   0.02253
     Eigenvalues ---    0.02253   0.02296   0.02298   0.02301   0.02301
     Eigenvalues ---    0.02309   0.02313   0.02332   0.02582   0.02767
     Eigenvalues ---    0.02879   0.03022   0.03292   0.03459   0.03484
     Eigenvalues ---    0.03942   0.03949   0.04079   0.04094   0.04172
     Eigenvalues ---    0.04929   0.05080   0.05464   0.05567   0.05733
     Eigenvalues ---    0.07807   0.08504   0.09954   0.10721   0.10724
     Eigenvalues ---    0.11253   0.11896   0.12119   0.12642   0.13918
     Eigenvalues ---    0.15913   0.16000   0.16000   0.16000   0.16000
     Eigenvalues ---    0.16000   0.16000   0.16001   0.16293   0.18336
     Eigenvalues ---    0.19770   0.20044   0.20432   0.20512   0.20535
     Eigenvalues ---    0.22000   0.22000   0.22612   0.23965   0.24381
     Eigenvalues ---    0.24550   0.24926   0.25574   0.26705   0.26822
     Eigenvalues ---    0.28152   0.28585   0.28917   0.28948   0.31196
     Eigenvalues ---    0.34763   0.34803   0.35154   0.35154   0.35154
     Eigenvalues ---    0.35155   0.35221   0.35232   0.35583   0.35583
     Eigenvalues ---    0.35583   0.35693   0.35693   0.35693   0.35695
     Eigenvalues ---    0.35773   0.37467   0.40484   0.43578   0.43603
     Eigenvalues ---    0.45342   0.45674   0.47617   0.47799   0.48431
     Eigenvalues ---    0.48432   0.48838   0.52449
 En-DIIS/RFO-DIIS/Sim-DIIS IScMMF=       -3 using points:     4    3    2    1
 RFO step:  Lambda=-5.56749802D-08.
 DidBck=F Rises=F RFO-DIIS coefs:    1.19608   -0.22011    0.01815    0.00588
 Iteration  1 RMS(Cart)=  0.00015847 RMS(Int)=  0.00000003
 Iteration  2 RMS(Cart)=  0.00000002 RMS(Int)=  0.00000003
 ClnCor:  largest displacement from symmetrization is 1.30D-08 for atom    13.
 Variable       Old X    -DE/DX   Delta X   Delta X   Delta X     New X
                                 (Linear)    (Quad)   (Total)
    R1        2.05934   0.00001  -0.00001   0.00004   0.00004   2.05937
    R2        2.87737   0.00001   0.00006  -0.00001   0.00005   2.87742
    R3        2.86317  -0.00002  -0.00003  -0.00006  -0.00008   2.86309
    R4        2.86317  -0.00002  -0.00003  -0.00006  -0.00008   2.86309
    R5        2.94469  -0.00000   0.00004  -0.00005  -0.00000   2.94468
    R6        2.94469  -0.00000   0.00004  -0.00005  -0.00000   2.94468
    R7        2.93523  -0.00001  -0.00002  -0.00010  -0.00012   2.93511
    R8        2.94990   0.00001   0.00006  -0.00002   0.00004   2.94994
    R9        2.95648   0.00001   0.00006   0.00001   0.00006   2.95654
   R10        2.05401  -0.00000  -0.00000  -0.00001  -0.00001   2.05401
   R11        2.05303  -0.00000   0.00001  -0.00002  -0.00001   2.05303
   R12        2.94990   0.00001   0.00006  -0.00002   0.00004   2.94994
   R13        2.94121   0.00001  -0.00002   0.00005   0.00003   2.94124
   R14        2.05401  -0.00000  -0.00000  -0.00001  -0.00001   2.05401
   R15        2.95648   0.00001   0.00006   0.00001   0.00006   2.95654
   R16        2.94990   0.00001   0.00006  -0.00002   0.00004   2.94994
   R17        2.94469  -0.00000   0.00004  -0.00005  -0.00000   2.94468
   R18        2.05401  -0.00000  -0.00000  -0.00001  -0.00001   2.05401
   R19        2.05303  -0.00000   0.00001  -0.00002  -0.00001   2.05303
   R20        2.94990   0.00001   0.00006  -0.00002   0.00004   2.94994
   R21        2.05401  -0.00000  -0.00000  -0.00001  -0.00001   2.05401
   R22        2.94469  -0.00000   0.00004  -0.00005  -0.00000   2.94468
   R23        2.87737   0.00001   0.00006  -0.00001   0.00005   2.87742
   R24        2.64556   0.00002  -0.00005   0.00009   0.00004   2.64560
   R25        2.61367   0.00001  -0.00003   0.00006   0.00002   2.61369
   R26        2.86317  -0.00002  -0.00003  -0.00006  -0.00008   2.86309
   R27        2.61367   0.00001  -0.00003   0.00006   0.00002   2.61369
   R28        2.05934   0.00001  -0.00001   0.00004   0.00004   2.05937
   R29        2.86317  -0.00002  -0.00003  -0.00006  -0.00008   2.86309
   R30        2.64556   0.00002  -0.00005   0.00009   0.00004   2.64560
   R31        2.61367   0.00001  -0.00003   0.00006   0.00002   2.61369
   R32        2.61367   0.00001  -0.00003   0.00006   0.00002   2.61369
   R33        2.62935  -0.00002  -0.00006   0.00001  -0.00005   2.62930
   R34        2.04881   0.00000  -0.00003   0.00003   0.00000   2.04882
   R35        2.62008   0.00003   0.00001   0.00007   0.00007   2.62015
   R36        2.04703  -0.00000  -0.00001   0.00001  -0.00000   2.04702
   R37        2.62935  -0.00002  -0.00006   0.00001  -0.00005   2.62930
   R38        2.04703  -0.00000  -0.00001   0.00001  -0.00000   2.04702
   R39        2.04881   0.00000  -0.00003   0.00003   0.00000   2.04882
   R40        2.62935  -0.00002  -0.00006   0.00001  -0.00005   2.62930
   R41        2.04881   0.00000  -0.00003   0.00003   0.00000   2.04882
   R42        2.62008   0.00003   0.00001   0.00007   0.00007   2.62015
   R43        2.04703  -0.00000  -0.00001   0.00001  -0.00000   2.04702
   R44        2.62935  -0.00002  -0.00006   0.00001  -0.00005   2.62930
   R45        2.04703  -0.00000  -0.00001   0.00001  -0.00000   2.04702
   R46        2.04881   0.00000  -0.00003   0.00003   0.00000   2.04882
    A1        1.99932  -0.00000  -0.00004  -0.00005  -0.00009   1.99923
    A2        1.96518  -0.00000  -0.00000   0.00003   0.00003   1.96520
    A3        1.96518  -0.00000  -0.00000   0.00003   0.00003   1.96520
    A4        1.82326  -0.00000  -0.00003   0.00000  -0.00003   1.82323
    A5        1.82326  -0.00000  -0.00003   0.00000  -0.00003   1.82323
    A6        1.87491   0.00001   0.00012  -0.00003   0.00009   1.87500
    A7        2.27917  -0.00000  -0.00001  -0.00003  -0.00004   2.27913
    A8        2.27917  -0.00000  -0.00001  -0.00003  -0.00004   2.27913
    A9        1.93780  -0.00000  -0.00003   0.00003  -0.00000   1.93780
   A10        1.59523   0.00001   0.00003   0.00003   0.00006   1.59530
   A11        1.57440   0.00000   0.00001   0.00002   0.00003   1.57444
   A12        1.57440   0.00000   0.00001   0.00002   0.00003   1.57444
   A13        1.54815  -0.00000  -0.00002  -0.00002  -0.00005   1.54810
   A14        1.56719  -0.00000  -0.00001  -0.00002  -0.00003   1.56716
   A15        2.19267   0.00000  -0.00004  -0.00003  -0.00007   2.19260
   A16        1.56821   0.00000  -0.00001   0.00001  -0.00001   1.56820
   A17        2.18715   0.00000  -0.00003   0.00003   0.00000   2.18716
   A18        2.19912   0.00000   0.00010   0.00002   0.00012   2.19924
   A19        2.17721   0.00000   0.00000   0.00000   0.00000   2.17721
   A20        1.59161  -0.00000   0.00002   0.00001   0.00003   1.59164
   A21        1.57338  -0.00000   0.00001  -0.00001   0.00001   1.57339
   A22        2.17721   0.00000   0.00000   0.00000   0.00000   2.17721
   A23        2.18601   0.00000  -0.00003   0.00000  -0.00003   2.18597
   A24        1.57338  -0.00000   0.00001  -0.00001   0.00001   1.57339
   A25        1.54815  -0.00000  -0.00002  -0.00002  -0.00005   1.54810
   A26        2.19267   0.00000  -0.00004  -0.00003  -0.00007   2.19260
   A27        1.56719  -0.00000  -0.00001  -0.00002  -0.00003   1.56716
   A28        2.18715   0.00000  -0.00003   0.00003   0.00000   2.18716
   A29        1.56821   0.00000  -0.00001   0.00001  -0.00001   1.56820
   A30        2.19912   0.00000   0.00010   0.00002   0.00012   2.19924
   A31        1.56821   0.00000  -0.00001   0.00001  -0.00001   1.56820
   A32        1.56719  -0.00000  -0.00001  -0.00002  -0.00003   1.56716
   A33        2.19912   0.00000   0.00010   0.00002   0.00012   2.19924
   A34        1.54815  -0.00000  -0.00002  -0.00002  -0.00005   1.54810
   A35        2.18715   0.00000  -0.00003   0.00003   0.00000   2.18716
   A36        2.19267   0.00000  -0.00004  -0.00003  -0.00007   2.19260
   A37        1.57338  -0.00000   0.00001  -0.00001   0.00001   1.57339
   A38        2.18601   0.00000  -0.00003   0.00000  -0.00003   2.18597
   A39        1.57338  -0.00000   0.00001  -0.00001   0.00001   1.57339
   A40        2.17721   0.00000   0.00000   0.00000   0.00000   2.17721
   A41        1.59161  -0.00000   0.00002   0.00001   0.00003   1.59164
   A42        2.17721   0.00000   0.00000   0.00000   0.00000   2.17721
   A43        1.56821   0.00000  -0.00001   0.00001  -0.00001   1.56820
   A44        2.19912   0.00000   0.00010   0.00002   0.00012   2.19924
   A45        1.56719  -0.00000  -0.00001  -0.00002  -0.00003   1.56716
   A46        2.18715   0.00000  -0.00003   0.00003   0.00000   2.18716
   A47        1.54815  -0.00000  -0.00002  -0.00002  -0.00005   1.54810
   A48        2.19267   0.00000  -0.00004  -0.00003  -0.00007   2.19260
   A49        1.57440   0.00000   0.00001   0.00002   0.00003   1.57444
   A50        1.57440   0.00000   0.00001   0.00002   0.00003   1.57444
   A51        1.93780  -0.00000  -0.00003   0.00003  -0.00000   1.93780
   A52        1.59523   0.00001   0.00003   0.00003   0.00006   1.59530
   A53        2.27917  -0.00000  -0.00001  -0.00003  -0.00004   2.27913
   A54        2.27917  -0.00000  -0.00001  -0.00003  -0.00004   2.27913
   A55        1.99455  -0.00000  -0.00001  -0.00000  -0.00002   1.99454
   A56        2.19247   0.00001  -0.00000   0.00002   0.00002   2.19249
   A57        2.09572  -0.00000   0.00001  -0.00002  -0.00001   2.09571
   A58        1.99455  -0.00000  -0.00001  -0.00000  -0.00002   1.99454
   A59        2.09572  -0.00000   0.00001  -0.00002  -0.00001   2.09571
   A60        2.19247   0.00001  -0.00000   0.00002   0.00002   2.19249
   A61        1.82326  -0.00000  -0.00003   0.00000  -0.00003   1.82323
   A62        1.99932  -0.00000  -0.00004  -0.00005  -0.00009   1.99923
   A63        1.82326  -0.00000  -0.00003   0.00000  -0.00003   1.82323
   A64        1.96518  -0.00000  -0.00000   0.00003   0.00003   1.96520
   A65        1.87491   0.00001   0.00012  -0.00003   0.00009   1.87500
   A66        1.96518  -0.00000  -0.00000   0.00003   0.00003   1.96520
   A67        1.99455  -0.00000  -0.00001  -0.00000  -0.00002   1.99454
   A68        2.19247   0.00001  -0.00000   0.00002   0.00002   2.19249
   A69        2.09572  -0.00000   0.00001  -0.00002  -0.00001   2.09571
   A70        1.99455  -0.00000  -0.00001  -0.00000  -0.00002   1.99454
   A71        2.19247   0.00001  -0.00000   0.00002   0.00002   2.19249
   A72        2.09572  -0.00000   0.00001  -0.00002  -0.00001   2.09571
   A73        2.08958   0.00000  -0.00001   0.00002   0.00001   2.08958
   A74        2.09428  -0.00000   0.00000  -0.00000   0.00000   2.09429
   A75        2.09932  -0.00000   0.00001  -0.00002  -0.00001   2.09931
   A76        2.09786   0.00000   0.00000  -0.00000   0.00000   2.09787
   A77        2.09127   0.00001  -0.00003   0.00007   0.00004   2.09131
   A78        2.09405  -0.00001   0.00003  -0.00007  -0.00004   2.09401
   A79        2.09786   0.00000   0.00000  -0.00000   0.00000   2.09787
   A80        2.09405  -0.00001   0.00003  -0.00007  -0.00004   2.09401
   A81        2.09127   0.00001  -0.00003   0.00007   0.00004   2.09131
   A82        2.08958   0.00000  -0.00001   0.00002   0.00001   2.08958
   A83        2.09428  -0.00000   0.00000  -0.00000   0.00000   2.09429
   A84        2.09932  -0.00000   0.00001  -0.00002  -0.00001   2.09931
   A85        2.08958   0.00000  -0.00001   0.00002   0.00001   2.08958
   A86        2.09428  -0.00000   0.00000  -0.00000   0.00000   2.09429
   A87        2.09932  -0.00000   0.00001  -0.00002  -0.00001   2.09931
   A88        2.09786   0.00000   0.00000  -0.00000   0.00000   2.09787
   A89        2.09127   0.00001  -0.00003   0.00007   0.00004   2.09131
   A90        2.09405  -0.00001   0.00003  -0.00007  -0.00004   2.09401
   A91        2.09786   0.00000   0.00000  -0.00000   0.00000   2.09787
   A92        2.09405  -0.00001   0.00003  -0.00007  -0.00004   2.09401
   A93        2.09127   0.00001  -0.00003   0.00007   0.00004   2.09131
   A94        2.08958   0.00000  -0.00001   0.00002   0.00001   2.08958
   A95        2.09428  -0.00000   0.00000  -0.00000   0.00000   2.09429
   A96        2.09932  -0.00000   0.00001  -0.00002  -0.00001   2.09931
    D1       -1.22980   0.00000  -0.00002   0.00003   0.00001  -1.22979
    D2        1.22980  -0.00000   0.00002  -0.00003  -0.00001   1.22979
    D3        3.14159  -0.00000  -0.00000  -0.00000   0.00000   3.14159
    D4        2.89529   0.00001   0.00003   0.00002   0.00005   2.89535
    D5       -0.92829   0.00000   0.00007  -0.00005   0.00002  -0.92826
    D6        0.98350   0.00000   0.00005  -0.00001   0.00004   0.98354
    D7        0.92829  -0.00000  -0.00007   0.00005  -0.00002   0.92826
    D8       -2.89529  -0.00001  -0.00003  -0.00002  -0.00005  -2.89535
    D9       -0.98350  -0.00000  -0.00005   0.00001  -0.00004  -0.98354
   D10        3.08267   0.00000   0.00001   0.00007   0.00008   3.08275
   D11       -0.09117   0.00000  -0.00008   0.00005  -0.00003  -0.09119
   D12       -1.02056  -0.00000  -0.00007   0.00003  -0.00003  -1.02059
   D13        2.08879  -0.00000  -0.00015   0.00002  -0.00014   2.08865
   D14        0.90923   0.00000  -0.00007   0.00003  -0.00004   0.90919
   D15       -2.26460  -0.00000  -0.00016   0.00001  -0.00015  -2.26475
   D16       -3.08267  -0.00000  -0.00001  -0.00007  -0.00008  -3.08275
   D17        0.09117  -0.00000   0.00008  -0.00005   0.00003   0.09119
   D18        1.02056   0.00000   0.00007  -0.00003   0.00003   1.02059
   D19       -2.08879   0.00000   0.00015  -0.00002   0.00014  -2.08865
   D20       -0.90923  -0.00000   0.00007  -0.00003   0.00004  -0.90919
   D21        2.26460   0.00000   0.00016  -0.00001   0.00015   2.26475
   D22        2.64847  -0.00000   0.00005  -0.00005  -0.00000   2.64847
   D23       -2.06643  -0.00000   0.00003  -0.00004  -0.00001  -2.06643
   D24        0.30903  -0.00000   0.00014  -0.00005   0.00009   0.30912
   D25        0.00620   0.00000   0.00003   0.00001   0.00004   0.00624
   D26        1.57449   0.00000   0.00001   0.00002   0.00003   1.57453
   D27       -2.33324   0.00000   0.00012   0.00001   0.00013  -2.33311
   D28       -1.56829  -0.00000   0.00001  -0.00001   0.00000  -1.56828
   D29        0.00000   0.00000   0.00000  -0.00000  -0.00000   0.00000
   D30        2.37546   0.00000   0.00010  -0.00001   0.00009   2.37555
   D31       -2.64847   0.00000  -0.00005   0.00005   0.00000  -2.64847
   D32       -0.30903   0.00000  -0.00014   0.00005  -0.00009  -0.30912
   D33        2.06643   0.00000  -0.00003   0.00004   0.00001   2.06643
   D34       -0.00620  -0.00000  -0.00003  -0.00001  -0.00004  -0.00624
   D35        2.33324  -0.00000  -0.00012  -0.00001  -0.00013   2.33311
   D36       -1.57449  -0.00000  -0.00001  -0.00002  -0.00003  -1.57453
   D37        1.56829   0.00000  -0.00001   0.00001  -0.00000   1.56828
   D38       -2.37546  -0.00000  -0.00010   0.00001  -0.00009  -2.37555
   D39       -0.00000  -0.00000  -0.00000  -0.00000   0.00000   0.00000
   D40       -2.34397   0.00000   0.00002   0.00002   0.00003  -2.34394
   D41        2.34397  -0.00000  -0.00002  -0.00002  -0.00003   2.34394
   D42       -0.00000   0.00000   0.00000   0.00000   0.00000   0.00000
   D43        1.59525   0.00001   0.00003   0.00003   0.00006   1.59531
   D44       -0.00000  -0.00000  -0.00000   0.00000   0.00000   0.00000
   D45       -2.34397   0.00000   0.00002   0.00002   0.00003  -2.34394
   D46       -0.00000   0.00000   0.00000   0.00000  -0.00000  -0.00000
   D47       -1.59525  -0.00001  -0.00003  -0.00003  -0.00006  -1.59531
   D48        2.34397  -0.00000  -0.00002  -0.00002  -0.00003   2.34394
   D49       -2.36391  -0.00000  -0.00005  -0.00002  -0.00007  -2.36398
   D50       -0.00619  -0.00000  -0.00003  -0.00001  -0.00004  -0.00623
   D51        1.56725  -0.00000  -0.00001  -0.00002  -0.00003   1.56722
   D52        2.35203   0.00000  -0.00003  -0.00001  -0.00004   2.35199
   D53       -1.57344   0.00000  -0.00001   0.00001  -0.00001  -1.57344
   D54       -0.00000  -0.00000  -0.00000  -0.00000   0.00000   0.00000
   D55       -0.02042  -0.00000  -0.00014  -0.00007  -0.00021  -0.02063
   D56        2.33730  -0.00000  -0.00012  -0.00006  -0.00018   2.33712
   D57       -2.37245  -0.00000  -0.00011  -0.00006  -0.00017  -2.37263
   D58       -1.54816   0.00000   0.00002   0.00002   0.00005  -1.54811
   D59        2.37095  -0.00000   0.00001  -0.00005  -0.00004   2.37091
   D60       -0.00000  -0.00000  -0.00000   0.00000   0.00000   0.00000
   D61       -0.00000   0.00000   0.00000   0.00000   0.00000   0.00000
   D62       -2.36407  -0.00000  -0.00002  -0.00007  -0.00009  -2.36416
   D63        1.54816  -0.00000  -0.00002  -0.00002  -0.00005   1.54811
   D64        2.36407   0.00000   0.00002   0.00007   0.00009   2.36416
   D65        0.00000   0.00000   0.00000  -0.00000  -0.00000   0.00000
   D66       -2.37095   0.00000  -0.00001   0.00005   0.00004  -2.37091
   D67        0.00619   0.00000   0.00003   0.00001   0.00004   0.00623
   D68       -2.33730   0.00000   0.00012   0.00006   0.00018  -2.33712
   D69        1.57344  -0.00000   0.00001  -0.00001   0.00001   1.57344
   D70        2.36391   0.00000   0.00005   0.00002   0.00007   2.36398
   D71        0.02042   0.00000   0.00014   0.00007   0.00021   0.02063
   D72       -2.35203  -0.00000   0.00003   0.00001   0.00004  -2.35199
   D73       -1.56725   0.00000   0.00001   0.00002   0.00003  -1.56722
   D74        2.37245   0.00000   0.00011   0.00006   0.00017   2.37263
   D75       -0.00000   0.00000   0.00000  -0.00000   0.00000   0.00000
   D76       -1.59162   0.00000  -0.00002  -0.00001  -0.00003  -1.59165
   D77        2.34578   0.00000  -0.00001  -0.00001  -0.00002   2.34577
   D78       -0.00000   0.00000   0.00000   0.00000   0.00000   0.00000
   D79        2.34578   0.00000  -0.00001  -0.00001  -0.00002   2.34577
   D80        0.00000   0.00000   0.00000   0.00000   0.00000   0.00000
   D81       -2.34578  -0.00000   0.00001   0.00001   0.00002  -2.34577
   D82        0.00000  -0.00000  -0.00000   0.00000  -0.00000   0.00000
   D83       -2.34578  -0.00000   0.00001   0.00001   0.00002  -2.34577
   D84        1.59162  -0.00000   0.00002   0.00001   0.00003   1.59165
   D85        1.54816  -0.00000  -0.00002  -0.00002  -0.00005   1.54811
   D86       -0.00000   0.00000   0.00000   0.00000  -0.00000  -0.00000
   D87       -2.37095   0.00000  -0.00001   0.00005   0.00004  -2.37091
   D88        0.00000  -0.00000  -0.00000   0.00000  -0.00000   0.00000
   D89       -1.54816   0.00000   0.00002   0.00002   0.00005  -1.54811
   D90        2.36407   0.00000   0.00002   0.00007   0.00009   2.36416
   D91       -2.36407  -0.00000  -0.00002  -0.00007  -0.00009  -2.36416
   D92        2.37095  -0.00000   0.00001  -0.00005  -0.00004   2.37091
   D93       -0.00000  -0.00000   0.00000  -0.00000   0.00000   0.00000
   D94       -0.00000   0.00000   0.00000  -0.00000   0.00000   0.00000
   D95        2.35203   0.00000  -0.00003  -0.00001  -0.00004   2.35199
   D96       -1.57344   0.00000  -0.00001   0.00001  -0.00001  -1.57344
   D97        1.56725  -0.00000  -0.00001  -0.00002  -0.00003   1.56722
   D98       -2.36391  -0.00000  -0.00005  -0.00002  -0.00007  -2.36398
   D99       -0.00619  -0.00000  -0.00003  -0.00001  -0.00004  -0.00623
   D100      -2.37245  -0.00000  -0.00011  -0.00006  -0.00017  -2.37263
   D101      -0.02042  -0.00000  -0.00014  -0.00007  -0.00021  -0.02063
   D102       2.33730  -0.00000  -0.00012  -0.00006  -0.00018   2.33712
   D103      -0.00000  -0.00000  -0.00000  -0.00000   0.00000   0.00000
   D104       1.57449   0.00000   0.00001   0.00002   0.00003   1.57453
   D105      -2.06643  -0.00000   0.00003  -0.00004  -0.00001  -2.06643
   D106      -1.56829  -0.00000   0.00001  -0.00001   0.00000  -1.56828
   D107       0.00620   0.00000   0.00003   0.00001   0.00004   0.00624
   D108       2.64847  -0.00000   0.00005  -0.00005  -0.00000   2.64847
   D109       2.37546   0.00000   0.00010  -0.00001   0.00009   2.37555
   D110      -2.33324   0.00000   0.00012   0.00001   0.00013  -2.33311
   D111       0.30903  -0.00000   0.00014  -0.00005   0.00009   0.30912
   D112      -0.00000  -0.00000  -0.00000  -0.00000   0.00000   0.00000
   D113       2.37245   0.00000   0.00011   0.00006   0.00017   2.37263
   D114      -1.56725   0.00000   0.00001   0.00002   0.00003  -1.56722
   D115       1.57344  -0.00000   0.00001  -0.00001   0.00001   1.57344
   D116      -2.33730   0.00000   0.00012   0.00006   0.00018  -2.33712
   D117       0.00619   0.00000   0.00003   0.00001   0.00004   0.00623
   D118      -2.35203  -0.00000   0.00003   0.00001   0.00004  -2.35199
   D119       0.02042   0.00000   0.00014   0.00007   0.00021   0.02063
   D120       2.36391   0.00000   0.00005   0.00002   0.00007   2.36398
   D121       0.00000   0.00000   0.00000  -0.00000  -0.00000  -0.00000
   D122      -1.57449  -0.00000  -0.00001  -0.00002  -0.00003  -1.57453
   D123       2.06643   0.00000  -0.00003   0.00004   0.00001   2.06643
   D124       1.56829   0.00000  -0.00001   0.00001  -0.00000   1.56828
   D125      -0.00620  -0.00000  -0.00003  -0.00001  -0.00004  -0.00624
   D126      -2.64847   0.00000  -0.00005   0.00005   0.00000  -2.64847
   D127      -2.37546  -0.00000  -0.00010   0.00001  -0.00009  -2.37555
   D128       2.33324  -0.00000  -0.00012  -0.00001  -0.00013   2.33311
   D129      -0.30903   0.00000  -0.00014   0.00005  -0.00009  -0.30912
   D130      -0.98350  -0.00000  -0.00005   0.00001  -0.00004  -0.98354
   D131       3.14159  -0.00000  -0.00000  -0.00000   0.00000   3.14159
   D132       0.98350   0.00000   0.00005  -0.00001   0.00004   0.98354
   D133       0.92829  -0.00000  -0.00007   0.00005  -0.00002   0.92826
   D134      -1.22980   0.00000  -0.00002   0.00003   0.00001  -1.22979
   D135       2.89529   0.00001   0.00003   0.00002   0.00005   2.89535
   D136      -2.89529  -0.00001  -0.00003  -0.00002  -0.00005  -2.89535
   D137       1.22980  -0.00000   0.00002  -0.00003  -0.00001   1.22979
   D138      -0.92829   0.00000   0.00007  -0.00005   0.00002  -0.92826
   D139       0.00000  -0.00000   0.00000  -0.00000   0.00000   0.00000
   D140       3.11130  -0.00000  -0.00008  -0.00001  -0.00010   3.11121
   D141      -3.11130   0.00000   0.00008   0.00001   0.00010  -3.11121
   D142       0.00000  -0.00000   0.00000  -0.00000  -0.00000   0.00000
   D143      -3.11556   0.00000   0.00009   0.00007   0.00016  -3.11539
   D144       0.02835   0.00000   0.00012   0.00002   0.00015   0.02850
   D145      -0.00793   0.00000  -0.00000   0.00006   0.00005  -0.00788
   D146       3.13597   0.00000   0.00003   0.00001   0.00004   3.13601
   D147       1.02056   0.00000   0.00007  -0.00003   0.00003   1.02059
   D148      -3.08267  -0.00000  -0.00001  -0.00007  -0.00008  -3.08275
   D149      -0.90923  -0.00000   0.00007  -0.00003   0.00004  -0.90919
   D150      -2.08879   0.00000   0.00015  -0.00002   0.00014  -2.08865
   D151       0.09117  -0.00000   0.00008  -0.00005   0.00003   0.09119
   D152       2.26460   0.00000   0.00016  -0.00001   0.00015   2.26475
   D153       0.00793  -0.00000   0.00000  -0.00006  -0.00005   0.00788
   D154      -3.13597  -0.00000  -0.00003  -0.00001  -0.00004  -3.13601
   D155       3.11556  -0.00000  -0.00009  -0.00007  -0.00016   3.11539
   D156      -0.02835  -0.00000  -0.00012  -0.00002  -0.00015  -0.02850
   D157      -1.02056  -0.00000  -0.00007   0.00003  -0.00003  -1.02059
   D158       2.08879  -0.00000  -0.00015   0.00002  -0.00014   2.08865
   D159       0.90923   0.00000  -0.00007   0.00003  -0.00004   0.90919
   D160      -2.26460  -0.00000  -0.00016   0.00001  -0.00015  -2.26475
   D161       3.08267   0.00000   0.00001   0.00007   0.00008   3.08275
   D162      -0.09117   0.00000  -0.00008   0.00005  -0.00003  -0.09119
   D163       0.00000   0.00000   0.00000  -0.00000   0.00000   0.00000
   D164       3.11130  -0.00000  -0.00008  -0.00001  -0.00010   3.11121
   D165      -3.11130   0.00000   0.00008   0.00001   0.00010  -3.11121
   D166       0.00000   0.00000   0.00000  -0.00000   0.00000   0.00000
   D167      -3.11556   0.00000   0.00009   0.00007   0.00016  -3.11539
   D168       0.02835   0.00000   0.00012   0.00002   0.00015   0.02850
   D169      -0.00793   0.00000  -0.00000   0.00006   0.00005  -0.00788
   D170       3.13597   0.00000   0.00003   0.00001   0.00004   3.13601
   D171       3.11556  -0.00000  -0.00009  -0.00007  -0.00016   3.11539
   D172      -0.02835  -0.00000  -0.00012  -0.00002  -0.00015  -0.02850
   D173       0.00793  -0.00000   0.00000  -0.00006  -0.00005   0.00788
   D174      -3.13597  -0.00000  -0.00003  -0.00001  -0.00004  -3.13601
   D175      -0.00794   0.00000  -0.00000   0.00006   0.00005  -0.00789
   D176       3.13401   0.00000   0.00000   0.00006   0.00007   3.13408
   D177       3.13597   0.00000   0.00003   0.00001   0.00004   3.13601
   D178      -0.00526   0.00000   0.00003   0.00002   0.00005  -0.00521
   D179       0.00000  -0.00000   0.00000  -0.00000  -0.00000   0.00000
   D180      -3.14123   0.00000   0.00000   0.00001   0.00001  -3.14122
   D181       3.14123  -0.00000  -0.00000  -0.00001  -0.00001   3.14122
   D182      -0.00000  -0.00000  -0.00000   0.00000   0.00000   0.00000
   D183       0.00794  -0.00000   0.00000  -0.00006  -0.00005   0.00789
   D184      -3.13597  -0.00000  -0.00003  -0.00001  -0.00004  -3.13601
   D185      -3.13401  -0.00000  -0.00000  -0.00006  -0.00007  -3.13408
   D186       0.00526  -0.00000  -0.00003  -0.00002  -0.00005   0.00521
   D187      -0.00794   0.00000  -0.00000   0.00006   0.00005  -0.00789
   D188       3.13401   0.00000   0.00000   0.00006   0.00007   3.13408
   D189       3.13597   0.00000   0.00003   0.00001   0.00004   3.13601
   D190      -0.00526   0.00000   0.00003   0.00002   0.00005  -0.00521
   D191       0.00000  -0.00000   0.00000  -0.00000  -0.00000   0.00000
   D192      -3.14123   0.00000   0.00000   0.00001   0.00001  -3.14122
   D193       3.14123  -0.00000  -0.00000  -0.00001  -0.00001   3.14122
   D194       0.00000   0.00000   0.00000   0.00000   0.00000   0.00000
   D195       0.00794  -0.00000   0.00000  -0.00006  -0.00005   0.00789
   D196      -3.13597  -0.00000  -0.00003  -0.00001  -0.00004  -3.13601
   D197      -3.13401  -0.00000  -0.00000  -0.00006  -0.00007  -3.13408
   D198       0.00526  -0.00000  -0.00003  -0.00002  -0.00005   0.00521
         Item               Value     Threshold  Converged?
 Maximum Force            0.000033     0.000450     YES
 RMS     Force            0.000006     0.000300     YES
 Maximum Displacement     0.000868     0.001800     YES
 RMS     Displacement     0.000158     0.001200     YES
 Predicted change in Energy=-2.776194D-08
 Optimization completed.
    -- Stationary point found.
                           ----------------------------
                           !   Optimized Parameters   !
                           ! (Angstroms and Degrees)  !
 --------------------------                            --------------------------
 ! Name  Definition              Value          Derivative Info.                !
 --------------------------------------------------------------------------------
 ! R1    R(1,2)                  1.0898         -DE/DX =    0.0                 !
 ! R2    R(1,3)                  1.5226         -DE/DX =    0.0                 !
 ! R3    R(1,15)                 1.5151         -DE/DX =    0.0                 !
 ! R4    R(1,20)                 1.5151         -DE/DX =    0.0                 !
 ! R5    R(3,4)                  1.5583         -DE/DX =    0.0                 !
 ! R6    R(3,7)                  1.5583         -DE/DX =    0.0                 !
 ! R7    R(3,14)                 1.5533         -DE/DX =    0.0                 !
 ! R8    R(4,5)                  1.561          -DE/DX =    0.0                 !
 ! R9    R(4,12)                 1.5645         -DE/DX =    0.0                 !
 ! R10   R(4,29)                 1.0869         -DE/DX =    0.0                 !
 ! R11   R(5,6)                  1.0864         -DE/DX =    0.0                 !
 ! R12   R(5,7)                  1.561          -DE/DX =    0.0                 !
 ! R13   R(5,10)                 1.5564         -DE/DX =    0.0                 !
 ! R14   R(7,8)                  1.0869         -DE/DX =    0.0                 !
 ! R15   R(7,9)                  1.5645         -DE/DX =    0.0                 !
 ! R16   R(9,10)                 1.561          -DE/DX =    0.0                 !
 ! R17   R(9,14)                 1.5583         -DE/DX =    0.0                 !
 ! R18   R(9,30)                 1.0869         -DE/DX =    0.0                 !
 ! R19   R(10,11)                1.0864         -DE/DX =    0.0                 !
 ! R20   R(10,12)                1.561          -DE/DX =    0.0                 !
 ! R21   R(12,13)                1.0869         -DE/DX =    0.0                 !
 ! R22   R(12,14)                1.5583         -DE/DX =    0.0                 !
 ! R23   R(14,17)                1.5226         -DE/DX =    0.0                 !
 ! R24   R(15,16)                1.4            -DE/DX =    0.0                 !
 ! R25   R(15,28)                1.3831         -DE/DX =    0.0                 !
 ! R26   R(16,17)                1.5151         -DE/DX =    0.0                 !
 ! R27   R(16,25)                1.3831         -DE/DX =    0.0                 !
 ! R28   R(17,18)                1.0898         -DE/DX =    0.0                 !
 ! R29   R(17,19)                1.5151         -DE/DX =    0.0                 !
 ! R30   R(19,20)                1.4            -DE/DX =    0.0                 !
 ! R31   R(19,24)                1.3831         -DE/DX =    0.0                 !
 ! R32   R(20,21)                1.3831         -DE/DX =    0.0                 !
 ! R33   R(21,22)                1.3914         -DE/DX =    0.0                 !
 ! R34   R(21,31)                1.0842         -DE/DX =    0.0                 !
 ! R35   R(22,23)                1.3865         -DE/DX =    0.0                 !
 ! R36   R(22,32)                1.0832         -DE/DX =    0.0                 !
 ! R37   R(23,24)                1.3914         -DE/DX =    0.0                 !
 ! R38   R(23,33)                1.0832         -DE/DX =    0.0                 !
 ! R39   R(24,34)                1.0842         -DE/DX =    0.0                 !
 ! R40   R(25,26)                1.3914         -DE/DX =    0.0                 !
 ! R41   R(25,35)                1.0842         -DE/DX =    0.0                 !
 ! R42   R(26,27)                1.3865         -DE/DX =    0.0                 !
 ! R43   R(26,36)                1.0832         -DE/DX =    0.0                 !
 ! R44   R(27,28)                1.3914         -DE/DX =    0.0                 !
 ! R45   R(27,37)                1.0832         -DE/DX =    0.0                 !
 ! R46   R(28,38)                1.0842         -DE/DX =    0.0                 !
 ! A1    A(2,1,3)              114.5527         -DE/DX =    0.0                 !
 ! A2    A(2,1,15)             112.5963         -DE/DX =    0.0                 !
 ! A3    A(2,1,20)             112.5963         -DE/DX =    0.0                 !
 ! A4    A(3,1,15)             104.465          -DE/DX =    0.0                 !
 ! A5    A(3,1,20)             104.465          -DE/DX =    0.0                 !
 ! A6    A(15,1,20)            107.4246         -DE/DX =    0.0                 !
 ! A7    A(1,3,4)              130.587          -DE/DX =    0.0                 !
 ! A8    A(1,3,7)              130.587          -DE/DX =    0.0                 !
 ! A9    A(1,3,14)             111.0278         -DE/DX =    0.0                 !
 ! A10   A(4,3,7)               91.4001         -DE/DX =    0.0                 !
 ! A11   A(4,3,14)              90.2067         -DE/DX =    0.0                 !
 ! A12   A(7,3,14)              90.2067         -DE/DX =    0.0                 !
 ! A13   A(3,4,5)               88.7025         -DE/DX =    0.0                 !
 ! A14   A(3,4,12)              89.7933         -DE/DX =    0.0                 !
 ! A15   A(3,4,29)             125.6306         -DE/DX =    0.0                 !
 ! A16   A(5,4,12)              89.8517         -DE/DX =    0.0                 !
 ! A17   A(5,4,29)             125.3147         -DE/DX =    0.0                 !
 ! A18   A(12,4,29)            126.0003         -DE/DX =    0.0                 !
 ! A19   A(4,5,6)              124.7448         -DE/DX =    0.0                 !
 ! A20   A(4,5,7)               91.1927         -DE/DX =    0.0                 !
 ! A21   A(4,5,10)              90.1483         -DE/DX =    0.0                 !
 ! A22   A(6,5,7)              124.7448         -DE/DX =    0.0                 !
 ! A23   A(6,5,10)             125.2489         -DE/DX =    0.0                 !
 ! A24   A(7,5,10)              90.1483         -DE/DX =    0.0                 !
 ! A25   A(3,7,5)               88.7025         -DE/DX =    0.0                 !
 ! A26   A(3,7,8)              125.6306         -DE/DX =    0.0                 !
 ! A27   A(3,7,9)               89.7933         -DE/DX =    0.0                 !
 ! A28   A(5,7,8)              125.3147         -DE/DX =    0.0                 !
 ! A29   A(5,7,9)               89.8517         -DE/DX =    0.0                 !
 ! A30   A(8,7,9)              126.0003         -DE/DX =    0.0                 !
 ! A31   A(7,9,10)              89.8517         -DE/DX =    0.0                 !
 ! A32   A(7,9,14)              89.7933         -DE/DX =    0.0                 !
 ! A33   A(7,9,30)             126.0003         -DE/DX =    0.0                 !
 ! A34   A(10,9,14)             88.7025         -DE/DX =    0.0                 !
 ! A35   A(10,9,30)            125.3147         -DE/DX =    0.0                 !
 ! A36   A(14,9,30)            125.6306         -DE/DX =    0.0                 !
 ! A37   A(5,10,9)              90.1483         -DE/DX =    0.0                 !
 ! A38   A(5,10,11)            125.2489         -DE/DX =    0.0                 !
 ! A39   A(5,10,12)             90.1483         -DE/DX =    0.0                 !
 ! A40   A(9,10,11)            124.7448         -DE/DX =    0.0                 !
 ! A41   A(9,10,12)             91.1927         -DE/DX =    0.0                 !
 ! A42   A(11,10,12)           124.7448         -DE/DX =    0.0                 !
 ! A43   A(4,12,10)             89.8517         -DE/DX =    0.0                 !
 ! A44   A(4,12,13)            126.0003         -DE/DX =    0.0                 !
 ! A45   A(4,12,14)             89.7933         -DE/DX =    0.0                 !
 ! A46   A(10,12,13)           125.3147         -DE/DX =    0.0                 !
 ! A47   A(10,12,14)            88.7025         -DE/DX =    0.0                 !
 ! A48   A(13,12,14)           125.6306         -DE/DX =    0.0                 !
 ! A49   A(3,14,9)              90.2067         -DE/DX =    0.0                 !
 ! A50   A(3,14,12)             90.2067         -DE/DX =    0.0                 !
 ! A51   A(3,14,17)            111.0278         -DE/DX =    0.0                 !
 ! A52   A(9,14,12)             91.4001         -DE/DX =    0.0                 !
 ! A53   A(9,14,17)            130.587          -DE/DX =    0.0                 !
 ! A54   A(12,14,17)           130.587          -DE/DX =    0.0                 !
 ! A55   A(1,15,16)            114.2793         -DE/DX =    0.0                 !
 ! A56   A(1,15,28)            125.6194         -DE/DX =    0.0                 !
 ! A57   A(16,15,28)           120.0758         -DE/DX =    0.0                 !
 ! A58   A(15,16,17)           114.2793         -DE/DX =    0.0                 !
 ! A59   A(15,16,25)           120.0758         -DE/DX =    0.0                 !
 ! A60   A(17,16,25)           125.6194         -DE/DX =    0.0                 !
 ! A61   A(14,17,16)           104.465          -DE/DX =    0.0                 !
 ! A62   A(14,17,18)           114.5527         -DE/DX =    0.0                 !
 ! A63   A(14,17,19)           104.465          -DE/DX =    0.0                 !
 ! A64   A(16,17,18)           112.5963         -DE/DX =    0.0                 !
 ! A65   A(16,17,19)           107.4246         -DE/DX =    0.0                 !
 ! A66   A(18,17,19)           112.5963         -DE/DX =    0.0                 !
 ! A67   A(17,19,20)           114.2793         -DE/DX =    0.0                 !
 ! A68   A(17,19,24)           125.6194         -DE/DX =    0.0                 !
 ! A69   A(20,19,24)           120.0758         -DE/DX =    0.0                 !
 ! A70   A(1,20,19)            114.2793         -DE/DX =    0.0                 !
 ! A71   A(1,20,21)            125.6194         -DE/DX =    0.0                 !
 ! A72   A(19,20,21)           120.0758         -DE/DX =    0.0                 !
 ! A73   A(20,21,22)           119.7239         -DE/DX =    0.0                 !
 ! A74   A(20,21,31)           119.9936         -DE/DX =    0.0                 !
 ! A75   A(22,21,31)           120.2824         -DE/DX =    0.0                 !
 ! A76   A(21,22,23)           120.1988         -DE/DX =    0.0                 !
 ! A77   A(21,22,32)           119.8211         -DE/DX =    0.0                 !
 ! A78   A(23,22,32)           119.9801         -DE/DX =    0.0                 !
 ! A79   A(22,23,24)           120.1988         -DE/DX =    0.0                 !
 ! A80   A(22,23,33)           119.9801         -DE/DX =    0.0                 !
 ! A81   A(24,23,33)           119.8211         -DE/DX =    0.0                 !
 ! A82   A(19,24,23)           119.7239         -DE/DX =    0.0                 !
 ! A83   A(19,24,34)           119.9936         -DE/DX =    0.0                 !
 ! A84   A(23,24,34)           120.2824         -DE/DX =    0.0                 !
 ! A85   A(16,25,26)           119.7239         -DE/DX =    0.0                 !
 ! A86   A(16,25,35)           119.9936         -DE/DX =    0.0                 !
 ! A87   A(26,25,35)           120.2824         -DE/DX =    0.0                 !
 ! A88   A(25,26,27)           120.1988         -DE/DX =    0.0                 !
 ! A89   A(25,26,36)           119.8211         -DE/DX =    0.0                 !
 ! A90   A(27,26,36)           119.9801         -DE/DX =    0.0                 !
 ! A91   A(26,27,28)           120.1988         -DE/DX =    0.0                 !
 ! A92   A(26,27,37)           119.9801         -DE/DX =    0.0                 !
 ! A93   A(28,27,37)           119.8211         -DE/DX =    0.0                 !
 ! A94   A(15,28,27)           119.7239         -DE/DX =    0.0                 !
 ! A95   A(15,28,38)           119.9936         -DE/DX =    0.0                 !
 ! A96   A(27,28,38)           120.2824         -DE/DX =    0.0                 !
 ! D1    D(2,1,3,4)            -70.4624         -DE/DX =    0.0                 !
 ! D2    D(2,1,3,7)             70.4624         -DE/DX =    0.0                 !
 ! D3    D(2,1,3,14)           180.0            -DE/DX =    0.0                 !
 ! D4    D(15,1,3,4)           165.8882         -DE/DX =    0.0                 !
 ! D5    D(15,1,3,7)           -53.1871         -DE/DX =    0.0                 !
 ! D6    D(15,1,3,14)           56.3506         -DE/DX =    0.0                 !
 ! D7    D(20,1,3,4)            53.1871         -DE/DX =    0.0                 !
 ! D8    D(20,1,3,7)          -165.8882         -DE/DX =    0.0                 !
 ! D9    D(20,1,3,14)          -56.3506         -DE/DX =    0.0                 !
 ! D10   D(2,1,15,16)          176.624          -DE/DX =    0.0                 !
 ! D11   D(2,1,15,28)           -5.2234         -DE/DX =    0.0                 !
 ! D12   D(3,1,15,16)          -58.4739         -DE/DX =    0.0                 !
 ! D13   D(3,1,15,28)          119.6787         -DE/DX =    0.0                 !
 ! D14   D(20,1,15,16)          52.0952         -DE/DX =    0.0                 !
 ! D15   D(20,1,15,28)        -129.7522         -DE/DX =    0.0                 !
 ! D16   D(2,1,20,19)         -176.624          -DE/DX =    0.0                 !
 ! D17   D(2,1,20,21)            5.2234         -DE/DX =    0.0                 !
 ! D18   D(3,1,20,19)           58.4739         -DE/DX =    0.0                 !
 ! D19   D(3,1,20,21)         -119.6787         -DE/DX =    0.0                 !
 ! D20   D(15,1,20,19)         -52.0952         -DE/DX =    0.0                 !
 ! D21   D(15,1,20,21)         129.7522         -DE/DX =    0.0                 !
 ! D22   D(1,3,4,5)            151.7461         -DE/DX =    0.0                 !
 ! D23   D(1,3,4,12)          -118.3976         -DE/DX =    0.0                 !
 ! D24   D(1,3,4,29)            17.706          -DE/DX =    0.0                 !
 ! D25   D(7,3,4,5)              0.3555         -DE/DX =    0.0                 !
 ! D26   D(7,3,4,12)            90.2118         -DE/DX =    0.0                 !
 ! D27   D(7,3,4,29)          -133.6846         -DE/DX =    0.0                 !
 ! D28   D(14,3,4,5)           -89.8564         -DE/DX =    0.0                 !
 ! D29   D(14,3,4,12)            0.0            -DE/DX =    0.0                 !
 ! D30   D(14,3,4,29)          136.1035         -DE/DX =    0.0                 !
 ! D31   D(1,3,7,5)           -151.7461         -DE/DX =    0.0                 !
 ! D32   D(1,3,7,8)            -17.706          -DE/DX =    0.0                 !
 ! D33   D(1,3,7,9)            118.3976         -DE/DX =    0.0                 !
 ! D34   D(4,3,7,5)             -0.3555         -DE/DX =    0.0                 !
 ! D35   D(4,3,7,8)            133.6846         -DE/DX =    0.0                 !
 ! D36   D(4,3,7,9)            -90.2118         -DE/DX =    0.0                 !
 ! D37   D(14,3,7,5)            89.8564         -DE/DX =    0.0                 !
 ! D38   D(14,3,7,8)          -136.1035         -DE/DX =    0.0                 !
 ! D39   D(14,3,7,9)             0.0            -DE/DX =    0.0                 !
 ! D40   D(1,3,14,9)          -134.2995         -DE/DX =    0.0                 !
 ! D41   D(1,3,14,12)          134.2995         -DE/DX =    0.0                 !
 ! D42   D(1,3,14,17)            0.0            -DE/DX =    0.0                 !
 ! D43   D(4,3,14,9)            91.4009         -DE/DX =    0.0                 !
 ! D44   D(4,3,14,12)            0.0            -DE/DX =    0.0                 !
 ! D45   D(4,3,14,17)         -134.2995         -DE/DX =    0.0                 !
 ! D46   D(7,3,14,9)             0.0            -DE/DX =    0.0                 !
 ! D47   D(7,3,14,12)          -91.4009         -DE/DX =    0.0                 !
 ! D48   D(7,3,14,17)          134.2995         -DE/DX =    0.0                 !
 ! D49   D(3,4,5,6)           -135.4418         -DE/DX =    0.0                 !
 ! D50   D(3,4,5,7)             -0.3548         -DE/DX =    0.0                 !
 ! D51   D(3,4,5,10)            89.7966         -DE/DX =    0.0                 !
 ! D52   D(12,4,5,6)           134.7616         -DE/DX =    0.0                 !
 ! D53   D(12,4,5,7)           -90.1514         -DE/DX =    0.0                 !
 ! D54   D(12,4,5,10)            0.0            -DE/DX =    0.0                 !
 ! D55   D(29,4,5,6)            -1.1699         -DE/DX =    0.0                 !
 ! D56   D(29,4,5,7)           133.9171         -DE/DX =    0.0                 !
 ! D57   D(29,4,5,10)         -135.9315         -DE/DX =    0.0                 !
 ! D58   D(3,4,12,10)          -88.703          -DE/DX =    0.0                 !
 ! D59   D(3,4,12,13)          135.8457         -DE/DX =    0.0                 !
 ! D60   D(3,4,12,14)            0.0            -DE/DX =    0.0                 !
 ! D61   D(5,4,12,10)            0.0            -DE/DX =    0.0                 !
 ! D62   D(5,4,12,13)         -135.4513         -DE/DX =    0.0                 !
 ! D63   D(5,4,12,14)           88.703          -DE/DX =    0.0                 !
 ! D64   D(29,4,12,10)         135.4513         -DE/DX =    0.0                 !
 ! D65   D(29,4,12,13)           0.0            -DE/DX =    0.0                 !
 ! D66   D(29,4,12,14)        -135.8457         -DE/DX =    0.0                 !
 ! D67   D(4,5,7,3)              0.3548         -DE/DX =    0.0                 !
 ! D68   D(4,5,7,8)           -133.9171         -DE/DX =    0.0                 !
 ! D69   D(4,5,7,9)             90.1514         -DE/DX =    0.0                 !
 ! D70   D(6,5,7,3)            135.4418         -DE/DX =    0.0                 !
 ! D71   D(6,5,7,8)              1.1699         -DE/DX =    0.0                 !
 ! D72   D(6,5,7,9)           -134.7616         -DE/DX =    0.0                 !
 ! D73   D(10,5,7,3)           -89.7966         -DE/DX =    0.0                 !
 ! D74   D(10,5,7,8)           135.9315         -DE/DX =    0.0                 !
 ! D75   D(10,5,7,9)             0.0            -DE/DX =    0.0                 !
 ! D76   D(4,5,10,9)           -91.1931         -DE/DX =    0.0                 !
 ! D77   D(4,5,10,11)          134.4035         -DE/DX =    0.0                 !
 ! D78   D(4,5,10,12)            0.0            -DE/DX =    0.0                 !
 ! D79   D(6,5,10,9)           134.4035         -DE/DX =    0.0                 !
 ! D80   D(6,5,10,11)            0.0            -DE/DX =    0.0                 !
 ! D81   D(6,5,10,12)         -134.4035         -DE/DX =    0.0                 !
 ! D82   D(7,5,10,9)             0.0            -DE/DX =    0.0                 !
 ! D83   D(7,5,10,11)         -134.4035         -DE/DX =    0.0                 !
 ! D84   D(7,5,10,12)           91.1931         -DE/DX =    0.0                 !
 ! D85   D(3,7,9,10)            88.703          -DE/DX =    0.0                 !
 ! D86   D(3,7,9,14)             0.0            -DE/DX =    0.0                 !
 ! D87   D(3,7,9,30)          -135.8457         -DE/DX =    0.0                 !
 ! D88   D(5,7,9,10)             0.0            -DE/DX =    0.0                 !
 ! D89   D(5,7,9,14)           -88.703          -DE/DX =    0.0                 !
 ! D90   D(5,7,9,30)           135.4513         -DE/DX =    0.0                 !
 ! D91   D(8,7,9,10)          -135.4513         -DE/DX =    0.0                 !
 ! D92   D(8,7,9,14)           135.8457         -DE/DX =    0.0                 !
 ! D93   D(8,7,9,30)             0.0            -DE/DX =    0.0                 !
 ! D94   D(7,9,10,5)             0.0            -DE/DX =    0.0                 !
 ! D95   D(7,9,10,11)          134.7616         -DE/DX =    0.0                 !
 ! D96   D(7,9,10,12)          -90.1514         -DE/DX =    0.0                 !
 ! D97   D(14,9,10,5)           89.7966         -DE/DX =    0.0                 !
 ! D98   D(14,9,10,11)        -135.4418         -DE/DX =    0.0                 !
 ! D99   D(14,9,10,12)          -0.3548         -DE/DX =    0.0                 !
 ! D100  D(30,9,10,5)         -135.9315         -DE/DX =    0.0                 !
 ! D101  D(30,9,10,11)          -1.1699         -DE/DX =    0.0                 !
 ! D102  D(30,9,10,12)         133.9171         -DE/DX =    0.0                 !
 ! D103  D(7,9,14,3)             0.0            -DE/DX =    0.0                 !
 ! D104  D(7,9,14,12)           90.2118         -DE/DX =    0.0                 !
 ! D105  D(7,9,14,17)         -118.3976         -DE/DX =    0.0                 !
 ! D106  D(10,9,14,3)          -89.8564         -DE/DX =    0.0                 !
 ! D107  D(10,9,14,12)           0.3555         -DE/DX =    0.0                 !
 ! D108  D(10,9,14,17)         151.7461         -DE/DX =    0.0                 !
 ! D109  D(30,9,14,3)          136.1035         -DE/DX =    0.0                 !
 ! D110  D(30,9,14,12)        -133.6846         -DE/DX =    0.0                 !
 ! D111  D(30,9,14,17)          17.706          -DE/DX =    0.0                 !
 ! D112  D(5,10,12,4)            0.0            -DE/DX =    0.0                 !
 ! D113  D(5,10,12,13)         135.9315         -DE/DX =    0.0                 !
 ! D114  D(5,10,12,14)         -89.7966         -DE/DX =    0.0                 !
 ! D115  D(9,10,12,4)           90.1514         -DE/DX =    0.0                 !
 ! D116  D(9,10,12,13)        -133.9171         -DE/DX =    0.0                 !
 ! D117  D(9,10,12,14)           0.3548         -DE/DX =    0.0                 !
 ! D118  D(11,10,12,4)        -134.7616         -DE/DX =    0.0                 !
 ! D119  D(11,10,12,13)          1.1699         -DE/DX =    0.0                 !
 ! D120  D(11,10,12,14)        135.4418         -DE/DX =    0.0                 !
 ! D121  D(4,12,14,3)            0.0            -DE/DX =    0.0                 !
 ! D122  D(4,12,14,9)          -90.2118         -DE/DX =    0.0                 !
 ! D123  D(4,12,14,17)         118.3976         -DE/DX =    0.0                 !
 ! D124  D(10,12,14,3)          89.8564         -DE/DX =    0.0                 !
 ! D125  D(10,12,14,9)          -0.3555         -DE/DX =    0.0                 !
 ! D126  D(10,12,14,17)       -151.7461         -DE/DX =    0.0                 !
 ! D127  D(13,12,14,3)        -136.1035         -DE/DX =    0.0                 !
 ! D128  D(13,12,14,9)         133.6846         -DE/DX =    0.0                 !
 ! D129  D(13,12,14,17)        -17.706          -DE/DX =    0.0                 !
 ! D130  D(3,14,17,16)         -56.3506         -DE/DX =    0.0                 !
 ! D131  D(3,14,17,18)         180.0            -DE/DX =    0.0                 !
 ! D132  D(3,14,17,19)          56.3506         -DE/DX =    0.0                 !
 ! D133  D(9,14,17,16)          53.1871         -DE/DX =    0.0                 !
 ! D134  D(9,14,17,18)         -70.4624         -DE/DX =    0.0                 !
 ! D135  D(9,14,17,19)         165.8882         -DE/DX =    0.0                 !
 ! D136  D(12,14,17,16)       -165.8882         -DE/DX =    0.0                 !
 ! D137  D(12,14,17,18)         70.4624         -DE/DX =    0.0                 !
 ! D138  D(12,14,17,19)        -53.1871         -DE/DX =    0.0                 !
 ! D139  D(1,15,16,17)           0.0            -DE/DX =    0.0                 !
 ! D140  D(1,15,16,25)         178.2646         -DE/DX =    0.0                 !
 ! D141  D(28,15,16,17)       -178.2646         -DE/DX =    0.0                 !
 ! D142  D(28,15,16,25)          0.0            -DE/DX =    0.0                 !
 ! D143  D(1,15,28,27)        -178.5084         -DE/DX =    0.0                 !
 ! D144  D(1,15,28,38)           1.6242         -DE/DX =    0.0                 !
 ! D145  D(16,15,28,27)         -0.4545         -DE/DX =    0.0                 !
 ! D146  D(16,15,28,38)        179.6781         -DE/DX =    0.0                 !
 ! D147  D(15,16,17,14)         58.4739         -DE/DX =    0.0                 !
 ! D148  D(15,16,17,18)       -176.624          -DE/DX =    0.0                 !
 ! D149  D(15,16,17,19)        -52.0952         -DE/DX =    0.0                 !
 ! D150  D(25,16,17,14)       -119.6787         -DE/DX =    0.0                 !
 ! D151  D(25,16,17,18)          5.2234         -DE/DX =    0.0                 !
 ! D152  D(25,16,17,19)        129.7522         -DE/DX =    0.0                 !
 ! D153  D(15,16,25,26)          0.4545         -DE/DX =    0.0                 !
 ! D154  D(15,16,25,35)       -179.6781         -DE/DX =    0.0                 !
 ! D155  D(17,16,25,26)        178.5084         -DE/DX =    0.0                 !
 ! D156  D(17,16,25,35)         -1.6242         -DE/DX =    0.0                 !
 ! D157  D(14,17,19,20)        -58.4739         -DE/DX =    0.0                 !
 ! D158  D(14,17,19,24)        119.6787         -DE/DX =    0.0                 !
 ! D159  D(16,17,19,20)         52.0952         -DE/DX =    0.0                 !
 ! D160  D(16,17,19,24)       -129.7522         -DE/DX =    0.0                 !
 ! D161  D(18,17,19,20)        176.624          -DE/DX =    0.0                 !
 ! D162  D(18,17,19,24)         -5.2234         -DE/DX =    0.0                 !
 ! D163  D(17,19,20,1)           0.0            -DE/DX =    0.0                 !
 ! D164  D(17,19,20,21)        178.2646         -DE/DX =    0.0                 !
 ! D165  D(24,19,20,1)        -178.2646         -DE/DX =    0.0                 !
 ! D166  D(24,19,20,21)          0.0            -DE/DX =    0.0                 !
 ! D167  D(17,19,24,23)       -178.5084         -DE/DX =    0.0                 !
 ! D168  D(17,19,24,34)          1.6242         -DE/DX =    0.0                 !
 ! D169  D(20,19,24,23)         -0.4545         -DE/DX =    0.0                 !
 ! D170  D(20,19,24,34)        179.6781         -DE/DX =    0.0                 !
 ! D171  D(1,20,21,22)         178.5084         -DE/DX =    0.0                 !
 ! D172  D(1,20,21,31)          -1.6242         -DE/DX =    0.0                 !
 ! D173  D(19,20,21,22)          0.4545         -DE/DX =    0.0                 !
 ! D174  D(19,20,21,31)       -179.6781         -DE/DX =    0.0                 !
 ! D175  D(20,21,22,23)         -0.455          -DE/DX =    0.0                 !
 ! D176  D(20,21,22,32)        179.5658         -DE/DX =    0.0                 !
 ! D177  D(31,21,22,23)        179.6779         -DE/DX =    0.0                 !
 ! D178  D(31,21,22,32)         -0.3013         -DE/DX =    0.0                 !
 ! D179  D(21,22,23,24)          0.0            -DE/DX =    0.0                 !
 ! D180  D(21,22,23,33)       -179.9792         -DE/DX =    0.0                 !
 ! D181  D(32,22,23,24)        179.9792         -DE/DX =    0.0                 !
 ! D182  D(32,22,23,33)          0.0            -DE/DX =    0.0                 !
 ! D183  D(22,23,24,19)          0.455          -DE/DX =    0.0                 !
 ! D184  D(22,23,24,34)       -179.6779         -DE/DX =    0.0                 !
 ! D185  D(33,23,24,19)       -179.5658         -DE/DX =    0.0                 !
 ! D186  D(33,23,24,34)          0.3013         -DE/DX =    0.0                 !
 ! D187  D(16,25,26,27)         -0.455          -DE/DX =    0.0                 !
 ! D188  D(16,25,26,36)        179.5658         -DE/DX =    0.0                 !
 ! D189  D(35,25,26,27)        179.6779         -DE/DX =    0.0                 !
 ! D190  D(35,25,26,36)         -0.3013         -DE/DX =    0.0                 !
 ! D191  D(25,26,27,28)          0.0            -DE/DX =    0.0                 !
 ! D192  D(25,26,27,37)       -179.9792         -DE/DX =    0.0                 !
 ! D193  D(36,26,27,28)        179.9792         -DE/DX =    0.0                 !
 ! D194  D(36,26,27,37)          0.0            -DE/DX =    0.0                 !
 ! D195  D(26,27,28,15)          0.455          -DE/DX =    0.0                 !
 ! D196  D(26,27,28,38)       -179.6779         -DE/DX =    0.0                 !
 ! D197  D(37,27,28,15)       -179.5658         -DE/DX =    0.0                 !
 ! D198  D(37,27,28,38)          0.3013         -DE/DX =    0.0                 !
 --------------------------------------------------------------------------------
 GradGradGradGradGradGradGradGradGradGradGradGradGradGradGradGradGradGrad

                          Input orientation:                          
 ---------------------------------------------------------------------
 Center     Atomic      Atomic             Coordinates (Angstroms)
 Number     Number       Type             X           Y           Z
 ---------------------------------------------------------------------
      1          6           0       -1.322983   -0.000000    0.307724
      2          1           0       -2.410676   -0.000000    0.374725
      3          6           0       -0.776629   -0.000000   -1.113517
      4          6           0       -0.782250   -1.115237   -2.201813
      5          6           0       -0.778210    0.000000   -3.294066
      6          1           0       -1.405214    0.000000   -4.181293
      7          6           0       -0.782250    1.115237   -2.201813
      8          1           0       -1.421141    1.994582   -2.204043
      9          6           0        0.782250    1.115237   -2.201813
     10          6           0        0.778210    0.000000   -3.294066
     11          1           0        1.405214    0.000000   -4.181293
     12          6           0        0.782250   -1.115237   -2.201813
     13          1           0        1.421141   -1.994582   -2.204043
     14          6           0        0.776629    0.000000   -1.113517
     15          6           0       -0.699985    1.221275    0.952679
     16          6           0        0.699985    1.221275    0.952679
     17          6           0        1.322983   -0.000000    0.307724
     18          1           0        2.410676    0.000000    0.374725
     19          6           0        0.699985   -1.221275    0.952679
     20          6           0       -0.699985   -1.221275    0.952679
     21          6           0       -1.393116   -2.296076    1.479291
     22          6           0       -0.693243   -3.371729    2.016993
     23          6           0        0.693243   -3.371729    2.016993
     24          6           0        1.393116   -2.296076    1.479291
     25          6           0        1.393116    2.296076    1.479291
     26          6           0        0.693243    3.371729    2.016993
     27          6           0       -0.693243    3.371729    2.016993
     28          6           0       -1.393116    2.296076    1.479291
     29          1           0       -1.421141   -1.994582   -2.204043
     30          1           0        1.421141    1.994582   -2.204043
     31          1           0       -2.477288   -2.297009    1.473874
     32          1           0       -1.234536   -4.211163    2.436231
     33          1           0        1.234536   -4.211163    2.436231
     34          1           0        2.477288   -2.297009    1.473874
     35          1           0        2.477288    2.297009    1.473874
     36          1           0        1.234536    4.211163    2.436231
     37          1           0       -1.234536    4.211163    2.436231
     38          1           0       -2.477288    2.297009    1.473874
 ---------------------------------------------------------------------
                    Distance matrix (angstroms):
                    1          2          3          4          5
     1  C    0.000000
     2  H    1.089755   0.000000
     3  C    1.522638   2.210198   0.000000
     4  C    2.798915   3.245624   1.558260   0.000000
     5  C    3.642755   4.015591   2.180550   1.561020   0.000000
     6  H    4.489770   4.665646   3.131512   2.355881   1.086419
     7  C    2.798915   3.245624   1.558260   2.230474   1.561020
     8  H    3.208888   3.406990   2.362837   3.174769   2.362174
     9  C    3.460280   4.251715   2.204143   2.724459   2.207217
    10  C    4.169880   4.860969   2.678118   2.207217   1.556421
    11  H    5.253030   5.942921   3.764530   3.153901   2.356801
    12  C    3.460280   4.251715   2.204143   1.564500   2.207217
    13  H    4.221083   5.031025   3.161929   2.372379   3.162855
    14  C    2.535408   3.517637   1.553257   2.204143   2.678118
    15  C    1.515125   2.179909   2.401364   3.926433   4.419556
    16  C    2.449465   3.391424   2.817990   4.196085   4.659551
    17  C    2.645965   3.734259   2.535408   3.460280   4.169880
    18  H    3.734259   4.821352   3.517637   4.251715   4.860969
    19  C    2.449465   3.391424   2.817990   3.486989   4.659551
    20  C    1.515125   2.179909   2.401364   3.157346   4.419556
    21  C    2.578654   2.743622   3.517766   3.913831   5.332449
    22  C    3.832327   4.124946   4.601696   4.785186   6.291512
    23  C    4.284311   4.868256   4.830028   5.006712   6.460734
    24  C    3.744560   4.578304   4.086858   4.435891   5.724645
    25  C    3.744560   4.578304   4.086858   5.469900   5.724645
    26  C    4.284311   4.868256   4.830028   6.333109   6.460734
    27  C    3.832327   4.124946   4.601696   6.159474   6.291512
    28  C    2.578654   2.743622   3.517766   5.055764   5.332449
    29  H    3.208888   3.406990   2.362837   1.086938   2.362174
    30  H    4.221083   5.031025   3.161929   3.811287   3.162855
    31  H    2.822866   2.547315   3.855267   4.216683   5.558450
    32  H    4.719349   4.833943   5.526688   5.594710   7.125898
    33  H    5.367060   5.938962   5.863394   5.929894   7.390625
    34  H    4.591101   5.511494   4.749612   5.052905   6.213515
    35  H    4.591101   5.511494   4.749612   5.981529   6.213515
    36  H    5.367060   5.938962   5.863394   7.345027   7.390625
    37  H    4.719349   4.833943   5.526688   7.077186   7.125898
    38  H    2.822866   2.547315   3.855267   5.294077   5.558450
                    6          7          8          9         10
     6  H    0.000000
     7  C    2.355881   0.000000
     8  H    2.808581   1.086938   0.000000
     9  C    3.153901   1.564500   2.372379   0.000000
    10  C    2.356801   2.207217   3.162855   1.561020   0.000000
    11  H    2.810428   3.153901   3.984489   2.355881   1.086419
    12  C    3.153901   2.724459   3.811287   2.230474   1.561020
    13  H    3.984489   3.811287   4.898162   3.174769   2.362174
    14  C    3.764530   2.204143   3.161929   1.558260   2.180550
    15  C    5.324145   3.157346   3.329108   3.486989   4.659551
    16  C    5.681641   3.486989   3.880988   3.157346   4.419556
    17  C    5.253030   3.460280   4.221083   2.798915   3.642755
    18  H    5.942921   4.251715   5.031025   3.245624   4.015591
    19  C    5.681641   4.196085   4.980542   3.926433   4.419556
    20  C    5.324145   3.926433   4.563627   4.196085   4.659551
    21  C    6.108545   5.055764   5.654864   5.469900   5.724645
    22  C    7.091841   6.159474   6.866169   6.333109   6.460734
    23  C    7.361442   6.333109   7.147381   6.159474   6.291512
    24  C    6.718990   5.469900   6.316387   5.055764   5.332449
    25  C    6.718990   4.435891   4.645200   3.913831   5.332449
    26  C    7.361442   5.006712   4.917753   4.785186   6.291512
    27  C    7.091841   4.785186   4.499279   5.006712   6.460734
    28  C    6.108545   3.913831   3.695759   4.435891   5.724645
    29  H    2.808581   3.174769   3.989164   3.811287   3.162855
    30  H    3.984489   2.372379   2.842281   1.086938   2.362174
    31  H    6.197298   5.294077   5.749806   5.981529   6.213515
    32  H    7.845677   7.077186   7.751015   7.345027   7.390625
    33  H    8.276098   7.345027   8.191217   7.077186   7.125898
    34  H    7.234015   5.981529   6.866044   5.294077   5.558450
    35  H    7.234015   5.052905   5.368079   4.216683   5.558450
    36  H    8.276098   5.929894   5.787745   5.594710   7.125898
    37  H    7.845677   5.594710   5.145891   5.929894   7.390625
    38  H    6.197298   4.216683   3.838487   5.052905   6.213515
                   11         12         13         14         15
    11  H    0.000000
    12  C    2.355881   0.000000
    13  H    2.808581   1.086938   0.000000
    14  C    3.131512   1.558260   2.362837   0.000000
    15  C    5.681641   4.196085   4.980542   2.817990   0.000000
    16  C    5.324145   3.926433   4.563627   2.401364   1.399971
    17  C    4.489770   2.798915   3.208888   1.522638   2.449465
    18  H    4.665646   3.245624   3.406990   2.210198   3.391424
    19  C    5.324145   3.157346   3.329108   2.401364   2.815309
    20  C    5.681641   3.486989   3.880988   2.817990   2.442549
    21  C    6.718990   4.435891   4.645200   4.086858   3.623466
    22  C    7.361442   5.006712   4.917753   4.830028   4.714711
    23  C    7.091841   4.785186   4.499279   4.601696   4.916252
    24  C    6.108545   3.913831   3.695759   3.517766   4.126760
    25  C    6.108545   5.055764   5.654864   3.517766   2.411139
    26  C    7.091841   6.159474   6.866169   4.601696   2.774582
    27  C    7.361442   6.333109   7.147381   4.830028   2.399430
    28  C    6.718990   5.469900   6.316387   4.086858   1.383094
    29  H    3.984489   2.372379   2.842281   3.161929   4.563627
    30  H    2.808581   3.174769   3.989164   2.362837   3.880988
    31  H    7.234015   5.052905   5.368079   4.749612   3.976024
    32  H    8.276098   5.929894   5.787745   5.863394   5.656682
    33  H    7.845677   5.594710   5.145891   5.526688   5.954383
    34  H    6.197298   4.216683   3.838487   3.855267   4.769175
    35  H    6.197298   5.294077   5.749806   3.855267   3.394689
    36  H    7.845677   7.077186   7.751015   5.526688   3.857814
    37  H    8.276098   7.345027   8.191217   5.863394   3.380252
    38  H    7.234015   5.981529   6.866044   4.749612   2.141881
                   16         17         18         19         20
    16  C    0.000000
    17  C    1.515125   0.000000
    18  H    2.179909   1.089755   0.000000
    19  C    2.442549   1.515125   2.179909   0.000000
    20  C    2.815309   2.449465   3.391424   1.399971   0.000000
    21  C    4.126760   3.744560   4.578304   2.411139   1.383094
    22  C    4.916252   4.284311   4.868256   2.774582   2.399430
    23  C    4.714711   3.832327   4.124946   2.399430   2.774582
    24  C    3.623466   2.578654   2.743622   1.383094   2.411139
    25  C    1.383094   2.578654   2.743622   3.623466   4.126760
    26  C    2.399430   3.832327   4.124946   4.714711   4.916252
    27  C    2.774582   4.284311   4.868256   4.916252   4.714711
    28  C    2.411139   3.744560   4.578304   4.126760   3.623466
    29  H    4.980542   4.221083   5.031025   3.880988   3.329108
    30  H    3.329108   3.208888   3.406990   4.563627   4.980542
    31  H    4.769175   4.591101   5.511494   3.394689   2.141881
    32  H    5.954383   5.367060   5.938962   3.857814   3.380252
    33  H    5.656682   4.719349   4.833943   3.380252   3.857814
    34  H    3.976024   2.822866   2.547315   2.141881   3.394689
    35  H    2.141881   2.822866   2.547315   3.976024   4.769175
    36  H    3.380252   4.719349   4.833943   5.656682   5.954383
    37  H    3.857814   5.367060   5.938962   5.954383   5.656682
    38  H    3.394689   4.591101   5.511494   4.769175   3.976024
                   21         22         23         24         25
    21  C    0.000000
    22  C    1.391393   0.000000
    23  C    2.408120   1.386485   0.000000
    24  C    2.786231   2.408120   1.391393   0.000000
    25  C    5.371308   6.063500   5.736111   4.592153   0.000000
    26  C    6.063500   6.884517   6.743459   5.736111   1.391393
    27  C    5.736111   6.743459   6.884517   6.063500   2.408120
    28  C    4.592153   5.736111   6.063500   5.371308   2.786231
    29  H    3.695759   4.499279   4.917753   4.645200   6.316387
    30  H    6.316387   7.147381   6.866169   5.654864   3.695759
    31  H    1.084186   2.152399   3.391499   3.870408   6.006370
    32  H    2.146727   1.083240   2.144001   3.389372   7.082687
    33  H    3.389372   2.144001   1.083240   2.146727   6.579137
    34  H    3.870408   3.391499   2.152399   1.084186   4.719310
    35  H    6.006370   6.517809   5.967612   4.719310   1.084186
    36  H    7.082687   7.835327   7.613739   6.579137   2.146727
    37  H    6.579137   7.613739   7.835327   7.082687   3.389372
    38  H    4.719310   5.967612   6.517809   6.006370   3.870408
                   26         27         28         29         30
    26  C    0.000000
    27  C    1.386485   0.000000
    28  C    2.408120   1.391393   0.000000
    29  H    7.147381   6.866169   5.654864   0.000000
    30  H    4.499279   4.917753   4.645200   4.898162   0.000000
    31  H    6.517809   5.967612   4.719310   3.838487   6.866044
    32  H    7.835327   7.613739   6.579137   5.145891   8.191217
    33  H    7.613739   7.835327   7.082687   5.787745   7.751015
    34  H    5.967612   6.517809   6.006370   5.368079   5.749806
    35  H    2.152399   3.391499   3.870408   6.866044   3.838487
    36  H    1.083240   2.144001   3.389372   8.191217   5.145891
    37  H    2.144001   1.083240   2.146727   7.751015   5.787745
    38  H    3.391499   2.152399   1.084186   5.749806   5.368079
                   31         32         33         34         35
    31  H    0.000000
    32  H    2.476802   0.000000
    33  H    4.285762   2.469072   0.000000
    34  H    4.954576   4.285762   2.476802   0.000000
    35  H    6.756687   7.553812   6.695287   4.594017   0.000000
    36  H    7.553812   8.776781   8.422326   6.695287   2.476802
    37  H    6.695287   8.422326   8.776781   7.553812   4.285762
    38  H    4.594017   6.695287   7.553812   6.756687   4.954576
                   36         37         38
    36  H    0.000000
    37  H    2.469072   0.000000
    38  H    4.285762   2.476802   0.000000
 Stoichiometry    C22H16
 Framework group  C2V[SGV(C6H4),X(C16H12)]
 Deg. of freedom    30
 Full point group                 C2V     NOp   4
 Largest Abelian subgroup         C2V     NOp   4
 Largest concise Abelian subgroup C2V     NOp   4
                         Standard orientation:                         
 ---------------------------------------------------------------------
 Center     Atomic      Atomic             Coordinates (Angstroms)
 Number     Number       Type             X           Y           Z
 ---------------------------------------------------------------------
      1          6           0        0.000000   -1.322983   -0.281073
      2          1           0        0.000000   -2.410676   -0.348073
      3          6           0        0.000000   -0.776629    1.140168
      4          6           0       -1.115237   -0.782250    2.228465
      5          6           0        0.000000   -0.778210    3.320717
      6          1           0        0.000000   -1.405214    4.207944
      7          6           0        1.115237   -0.782250    2.228465
      8          1           0        1.994582   -1.421141    2.230694
      9          6           0        1.115237    0.782250    2.228465
     10          6           0        0.000000    0.778210    3.320717
     11          1           0        0.000000    1.405214    4.207944
     12          6           0       -1.115237    0.782250    2.228465
     13          1           0       -1.994582    1.421141    2.230694
     14          6           0        0.000000    0.776629    1.140168
     15          6           0        1.221275   -0.699985   -0.926028
     16          6           0        1.221275    0.699985   -0.926028
     17          6           0        0.000000    1.322983   -0.281073
     18          1           0        0.000000    2.410676   -0.348073
     19          6           0       -1.221275    0.699985   -0.926028
     20          6           0       -1.221275   -0.699985   -0.926028
     21          6           0       -2.296076   -1.393116   -1.452640
     22          6           0       -3.371729   -0.693243   -1.990342
     23          6           0       -3.371729    0.693243   -1.990342
     24          6           0       -2.296076    1.393116   -1.452640
     25          6           0        2.296076    1.393116   -1.452640
     26          6           0        3.371729    0.693243   -1.990342
     27          6           0        3.371729   -0.693243   -1.990342
     28          6           0        2.296076   -1.393116   -1.452640
     29          1           0       -1.994582   -1.421141    2.230694
     30          1           0        1.994582    1.421141    2.230694
     31          1           0       -2.297009   -2.477288   -1.447222
     32          1           0       -4.211163   -1.234536   -2.409580
     33          1           0       -4.211163    1.234536   -2.409580
     34          1           0       -2.297009    2.477288   -1.447222
     35          1           0        2.297009    2.477288   -1.447222
     36          1           0        4.211163    1.234536   -2.409580
     37          1           0        4.211163   -1.234536   -2.409580
     38          1           0        2.297009   -2.477288   -1.447222
 ---------------------------------------------------------------------
 Rotational constants (GHZ):           0.4038480           0.3789331           0.2532729

 **********************************************************************

            Population analysis using the SCF density.

 **********************************************************************

 Orbital symmetries:
       Occupied  (B2) (A1) (A1) (B1) (A2) (B2) (A1) (B2) (A1) (B1)
                 (A2) (B2) (A1) (B1) (B2) (A2) (A1) (B2) (B1) (A1)
                 (A2) (B2) (A1) (A1) (B1) (A1) (B2) (A2) (B1) (B2)
                 (A1) (B1) (B2) (A1) (A1) (A2) (B1) (B2) (A2) (A1)
                 (A1) (B2) (B1) (A1) (A1) (B2) (B1) (A2) (B1) (B2)
                 (A1) (B1) (A1) (B2) (A2) (B2) (B1) (A1) (B1) (A1)
                 (B2) (A2) (B1) (A1) (A1) (B1) (B2) (A2) (A2) (A1)
                 (A2) (B2) (A1) (B1)
       Virtual   (B2) (A1) (B1) (A2) (B2) (A1) (A1) (B1) (B2) (A1)
                 (B1) (A1) (A2) (B1) (A1) (B2) (A2) (B2) (A1) (B1)
                 (B2) (A2) (A1) (B1) (B2) (A2) (B2) (A1) (B2) (B1)
                 (A2) (B1) (A1) (B2) (A1) (A2) (B2) (A1) (A2) (B1)
                 (A1) (B1) (B1) (A1) (A1) (A2) (B2) (A2) (B2) (B1)
                 (A1) (B1) (A1) (B2) (B2) (A1) (A2) (B1) (A2) (B2)
                 (A1) (A2) (B1) (A1) (B2) (B1) (B2) (B1) (A1) (B2)
                 (A1) (B2) (A1) (A2) (A2) (B1) (B2) (A2) (A1) (B1)
                 (A2) (A1) (A1) (B2) (B1) (A2) (B2) (B1) (B2) (A1)
                 (B2) (B2) (A2) (A1) (B1) (A2) (A1) (B2) (B1) (B2)
                 (A2) (B1) (A1) (A2) (B2) (B2) (B1) (A2) (B2) (A2)
                 (A1) (A1) (B2) (B1) (A1) (A2) (A1) (B1) (B2) (B1)
                 (A2) (A1) (B2) (B2) (A2) (A1) (B1) (A2) (A1) (B2)
                 (B1) (A1) (B2) (B1) (A2) (A2) (A2) (B2) (B2) (A1)
                 (A1) (B2) (A1) (A2) (B2) (B1) (B1) (A1) (A1) (B2)
                 (A1) (A1) (A2) (B1) (A1) (A1) (B2) (A2) (B2) (A2)
                 (B1) (B2) (A1) (B1) (A1) (B2) (B2) (A2) (B1) (A1)
                 (B1) (B2) (B1) (B2) (A1) (B1) (A1) (A2) (B1) (A1)
                 (B2) (A1) (A1) (B1) (B1) (B2) (A2) (A2) (B2) (A1)
                 (B1) (B1) (A2) (B2) (A2) (B2) (A1) (B1) (A2) (B1)
                 (A1) (A2) (B2) (A1) (B1) (A2) (B2) (B1) (A1) (A2)
                 (B2) (B1) (B2) (A1) (B2) (A1) (B2) (A2) (A2) (B2)
                 (A1) (B1) (A2) (B1) (A1) (B2) (A2) (A2) (B2) (B2)
                 (B1) (A1) (A2) (A1) (B2) (A2) (A1) (B1) (A1) (B2)
                 (A1) (B1) (B2) (A1) (A2) (B2) (A2) (B1) (A1) (B2)
                 (A1) (B1) (A2) (A2) (B1) (B2) (A1) (A1) (B1) (B2)
                 (A2) (B2) (A2) (B2) (A1) (B2) (A2) (B1) (A1) (A2)
                 (B2) (B1) (A1) (A2) (B1) (B2) (A1) (A2) (B1) (A1)
                 (B2) (B1) (B2) (B1) (A1) (B1) (A1) (A2) (A1) (B2)
                 (B1) (B2) (B1) (A1) (B2) (A1) (A2) (B1) (B2) (A2)
                 (A2) (A1) (A1) (A2) (B2) (B2) (B1) (A1) (A2) (A1)
                 (B1) (B2) (A1) (B1) (B2) (A1) (A2) (B2) (A1) (B1)
                 (B1) (A2) (A1) (A2) (B2) (B1) (A1) (A1) (B1) (B2)
                 (B2) (A1) (A2) (B1) (B2) (B1) (A1) (A2) (A1) (B1)
                 (A2) (B2) (A1) (A1) (B1) (B2) (A2) (B2) (B1) (A1)
                 (A2) (B1) (B2) (A1) (B1) (A1) (B1) (B2) (B1) (A2)
                 (A2) (B2) (A1) (A2) (A1) (B1) (B2) (A2) (B1) (B2)
                 (A2) (A1) (B2) (B1) (A1) (A2) (A1) (B1) (A1) (B2)
                 (B1) (A1) (B1) (B2) (A2) (A1) (A1) (A2) (B2) (B1)
                 (A1) (B1) (A2) (B2) (A1) (A2) (B2) (A1) (B2) (B1)
                 (B2) (B1) (B2) (A1) (A2) (B1) (B2) (A1) (A2) (B1)
                 (A1) (B1) (B2) (A1) (A2) (A1) (B1) (A2) (A1) (B2)
                 (B1) (A1) (B1) (A2) (B2) (A1) (B2) (B2) (A2) (A2)
                 (B1) (A1) (B1) (B2) (A2) (A1) (B2) (A2) (B2) (B1)
                 (A1) (B1) (B2) (A1) (A2) (B1) (B2) (A1) (A2) (B1)
                 (A1) (A2) (A2) (A1) (A2) (B2) (B2) (B1) (A1) (B2)
                 (B1) (B2) (A1) (A2) (B2) (A2) (B1) (A1) (A2) (B2)
                 (A1) (B2) (B1) (B2) (A1) (B1) (A2) (A1) (B2) (B1)
                 (A1) (A2) (B1) (A1) (A2) (B2) (A1) (A2) (B1) (A1)
                 (A1) (B1) (B2) (A1) (A2) (A1) (B1) (B2) (B2) (A2)
                 (B1) (A1) (A2) (B2) (A1) (B2) (A2) (B2) (B1) (A2)
                 (A1) (B2) (A2) (A1) (B2) (A2) (B1) (A1) (A2) (A2)
                 (B1) (B2) (B2) (B1) (A1) (B1) (B2) (A1) (A2) (B2)
                 (B1) (B1) (A1) (A2) (B2) (B1) (A1) (B1) (A2) (B2)
                 (A1) (B2) (A1) (A2) (B1) (B2) (B2) (A1) (A2) (B2)
                 (B1) (B2) (A2) (A1) (B1) (A1) (B2) (A2) (B2) (A1)
                 (A2) (B1) (A2) (A1) (B1) (B1) (B2) (A2) (A1) (A2)
                 (B2) (A1) (B1) (B2) (A1) (B1) (B2) (A2) (B2) (A1)
                 (A2) (A1) (B1) (B2) (A2) (B2) (A1) (B1) (A1) (B2)
                 (A2) (B1) (B1) (B2) (A2) (A2) (A2) (A1) (B2) (B1)
                 (A2) (A1) (B1) (A1) (B2) (A1) (A2) (B1) (B2) (B1)
                 (A2) (B2) (A1) (A2) (B1) (B2) (B2) (A1) (A2) (B2)
                 (A1) (B1) (B1) (A2) (A1) (B2) (B2) (B2) (A1) (A2)
                 (A2) (A1) (A1) (B2) (A2) (B1) (A2) (B2) (B1) (A1)
                 (B2) (B2) (A2) (B1) (B2) (A2) (B1) (A1) (A2) (B2)
                 (A1) (A2) (B2) (A2) (B2) (B2) (A2) (B1) (B2) (A1)
                 (B1) (A2) (B2) (A1) (A2) (B1) (A1) (A2) (B2) (A1)
                 (B2) (A2) (B2) (B2) (A2) (B2) (B2) (A2) (B2) (A2)
                 (B2) (B1) (A1) (A1) (A1) (B1) (B1) (B2) (B2) (A2)
                 (A1) (A1) (B2) (B1) (B2) (A2) (A2) (A1) (B2) (A1)
                 (B2) (A2) (B2)
 The electronic state is 1-A1.
 Alpha  occ. eigenvalues --  -10.29621 -10.29620 -10.29074 -10.29073 -10.29020
 Alpha  occ. eigenvalues --  -10.29019 -10.28650 -10.28633 -10.28277 -10.28276
 Alpha  occ. eigenvalues --  -10.28276 -10.28276 -10.28169 -10.28169 -10.28112
 Alpha  occ. eigenvalues --  -10.28112 -10.28043 -10.28027 -10.28000 -10.27997
 Alpha  occ. eigenvalues --  -10.27984 -10.27979  -1.06037  -0.99181  -0.95524
 Alpha  occ. eigenvalues --   -0.91399  -0.88513  -0.84433  -0.84043  -0.82913
 Alpha  occ. eigenvalues --   -0.82342  -0.82301  -0.79248  -0.75156  -0.69681
 Alpha  occ. eigenvalues --   -0.69096  -0.68726  -0.66208  -0.65114  -0.64629
 Alpha  occ. eigenvalues --   -0.61603  -0.61109  -0.60644  -0.59525  -0.54841
 Alpha  occ. eigenvalues --   -0.53846  -0.53683  -0.53481  -0.52898  -0.52573
 Alpha  occ. eigenvalues --   -0.52555  -0.51013  -0.50605  -0.50406  -0.50102
 Alpha  occ. eigenvalues --   -0.48516  -0.47588  -0.47077  -0.44907  -0.44629
 Alpha  occ. eigenvalues --   -0.44307  -0.41957  -0.41885  -0.40758  -0.35619
 Alpha  occ. eigenvalues --   -0.35218  -0.35090  -0.34655  -0.33363  -0.32648
 Alpha  occ. eigenvalues --   -0.32599  -0.31847  -0.31583  -0.30937
 Alpha virt. eigenvalues --    0.05084   0.05213   0.06835   0.07319   0.11884
 Alpha virt. eigenvalues --    0.12059   0.13111   0.13378   0.14013   0.14088
 Alpha virt. eigenvalues --    0.14677   0.16418   0.16520   0.17851   0.17896
 Alpha virt. eigenvalues --    0.18364   0.18641   0.18890   0.19227   0.19473
 Alpha virt. eigenvalues --    0.19632   0.20966   0.21065   0.21434   0.21959
 Alpha virt. eigenvalues --    0.23347   0.24142   0.24491   0.25056   0.25479
 Alpha virt. eigenvalues --    0.25761   0.26012   0.26116   0.26604   0.26748
 Alpha virt. eigenvalues --    0.26881   0.26923   0.28390   0.28801   0.28844
 Alpha virt. eigenvalues --    0.30467   0.30855   0.31492   0.31848   0.31925
 Alpha virt. eigenvalues --    0.32022   0.32122   0.33597   0.34128   0.34325
 Alpha virt. eigenvalues --    0.34344   0.35144   0.36192   0.36365   0.36769
 Alpha virt. eigenvalues --    0.37028   0.37060   0.38248   0.38652   0.38709
 Alpha virt. eigenvalues --    0.39522   0.39803   0.40184   0.40367   0.41355
 Alpha virt. eigenvalues --    0.42114   0.42133   0.42922   0.43235   0.43400
 Alpha virt. eigenvalues --    0.45214   0.45826   0.46227   0.46245   0.46929
 Alpha virt. eigenvalues --    0.46993   0.47496   0.47693   0.48268   0.48484
 Alpha virt. eigenvalues --    0.48784   0.49071   0.49277   0.49278   0.49548
 Alpha virt. eigenvalues --    0.49701   0.49722   0.50979   0.50979   0.51178
 Alpha virt. eigenvalues --    0.51837   0.52236   0.52776   0.53139   0.53381
 Alpha virt. eigenvalues --    0.53419   0.53932   0.54164   0.54764   0.55245
 Alpha virt. eigenvalues --    0.56276   0.56524   0.57117   0.57705   0.58001
 Alpha virt. eigenvalues --    0.58212   0.58604   0.58756   0.59771   0.59921
 Alpha virt. eigenvalues --    0.60508   0.61482   0.61486   0.61745   0.62978
 Alpha virt. eigenvalues --    0.64940   0.66278   0.66458   0.66955   0.68414
 Alpha virt. eigenvalues --    0.68657   0.68733   0.69585   0.71448   0.71475
 Alpha virt. eigenvalues --    0.72778   0.73126   0.74237   0.74861   0.75366
 Alpha virt. eigenvalues --    0.75874   0.76724   0.76804   0.77602   0.77639
 Alpha virt. eigenvalues --    0.78635   0.79208   0.79345   0.79915   0.80685
 Alpha virt. eigenvalues --    0.82127   0.82218   0.82841   0.82932   0.84448
 Alpha virt. eigenvalues --    0.84575   0.86002   0.86622   0.87576   0.88775
 Alpha virt. eigenvalues --    0.89230   0.89769   0.89811   0.90322   0.91177
 Alpha virt. eigenvalues --    0.91684   0.92081   0.92355   0.92714   0.94350
 Alpha virt. eigenvalues --    0.94402   0.94543   0.94918   0.95999   0.96581
 Alpha virt. eigenvalues --    0.96637   0.97970   0.98363   0.98675   0.99760
 Alpha virt. eigenvalues --    1.00017   1.01232   1.01647   1.03318   1.03530
 Alpha virt. eigenvalues --    1.04030   1.04337   1.06773   1.07047   1.08654
 Alpha virt. eigenvalues --    1.08978   1.09014   1.09981   1.10861   1.13736
 Alpha virt. eigenvalues --    1.13824   1.14061   1.15381   1.15809   1.16718
 Alpha virt. eigenvalues --    1.17913   1.19599   1.20139   1.20555   1.20688
 Alpha virt. eigenvalues --    1.22989   1.23062   1.23192   1.23535   1.23665
 Alpha virt. eigenvalues --    1.24267   1.25031   1.26155   1.27318   1.27628
 Alpha virt. eigenvalues --    1.27709   1.27999   1.28982   1.29246   1.29419
 Alpha virt. eigenvalues --    1.29589   1.30618   1.30736   1.31205   1.31590
 Alpha virt. eigenvalues --    1.33613   1.34703   1.35469   1.35801   1.37225
 Alpha virt. eigenvalues --    1.38182   1.38354   1.38874   1.39373   1.40295
 Alpha virt. eigenvalues --    1.42050   1.42470   1.42958   1.43616   1.44671
 Alpha virt. eigenvalues --    1.44710   1.44721   1.45208   1.45421   1.46832
 Alpha virt. eigenvalues --    1.47440   1.47679   1.47841   1.48739   1.50248
 Alpha virt. eigenvalues --    1.52117   1.52639   1.53095   1.55252   1.55342
 Alpha virt. eigenvalues --    1.55511   1.56529   1.56943   1.57604   1.59026
 Alpha virt. eigenvalues --    1.59431   1.60117   1.61243   1.62409   1.62567
 Alpha virt. eigenvalues --    1.63178   1.63903   1.64669   1.65391   1.65716
 Alpha virt. eigenvalues --    1.65818   1.66671   1.67434   1.70314   1.71530
 Alpha virt. eigenvalues --    1.73365   1.73437   1.75327   1.75514   1.76487
 Alpha virt. eigenvalues --    1.76701   1.76951   1.78513   1.78798   1.79186
 Alpha virt. eigenvalues --    1.79979   1.80138   1.80792   1.81347   1.81789
 Alpha virt. eigenvalues --    1.83147   1.83498   1.84073   1.84470   1.86204
 Alpha virt. eigenvalues --    1.86464   1.87638   1.87699   1.89777   1.90431
 Alpha virt. eigenvalues --    1.91580   1.93217   1.94245   1.94977   1.96880
 Alpha virt. eigenvalues --    1.97524   1.98184   2.00149   2.00355   2.00840
 Alpha virt. eigenvalues --    2.01885   2.03136   2.05680   2.05881   2.05973
 Alpha virt. eigenvalues --    2.08013   2.09658   2.10168   2.11910   2.12176
 Alpha virt. eigenvalues --    2.12626   2.13164   2.13280   2.14802   2.15277
 Alpha virt. eigenvalues --    2.16060   2.18372   2.18573   2.19382   2.20436
 Alpha virt. eigenvalues --    2.21673   2.23345   2.24939   2.27404   2.27641
 Alpha virt. eigenvalues --    2.28302   2.28566   2.29814   2.30392   2.30725
 Alpha virt. eigenvalues --    2.31245   2.31354   2.31499   2.32705   2.34004
 Alpha virt. eigenvalues --    2.34982   2.35287   2.35556   2.37647   2.37934
 Alpha virt. eigenvalues --    2.39417   2.41414   2.41642   2.43960   2.44167
 Alpha virt. eigenvalues --    2.45116   2.45867   2.48029   2.48445   2.49046
 Alpha virt. eigenvalues --    2.49453   2.50203   2.52264   2.53879   2.53921
 Alpha virt. eigenvalues --    2.54816   2.55191   2.56997   2.57330   2.57547
 Alpha virt. eigenvalues --    2.59335   2.59465   2.59957   2.60322   2.61142
 Alpha virt. eigenvalues --    2.62273   2.62334   2.63505   2.65355   2.65707
 Alpha virt. eigenvalues --    2.65837   2.66405   2.67583   2.68617   2.68857
 Alpha virt. eigenvalues --    2.69256   2.70367   2.71271   2.71316   2.71330
 Alpha virt. eigenvalues --    2.71512   2.73083   2.73403   2.73815   2.73884
 Alpha virt. eigenvalues --    2.74313   2.74554   2.76245   2.76859   2.77944
 Alpha virt. eigenvalues --    2.78409   2.79418   2.80168   2.80523   2.80841
 Alpha virt. eigenvalues --    2.82665   2.83176   2.83661   2.84065   2.84235
 Alpha virt. eigenvalues --    2.85257   2.86562   2.86567   2.86797   2.87507
 Alpha virt. eigenvalues --    2.87619   2.88041   2.88180   2.90512   2.91289
 Alpha virt. eigenvalues --    2.91330   2.91973   2.92113   2.94064   2.94457
 Alpha virt. eigenvalues --    2.95323   2.95856   2.96270   2.96329   2.98311
 Alpha virt. eigenvalues --    2.98532   2.99004   3.00008   3.00022   3.01118
 Alpha virt. eigenvalues --    3.02505   3.02578   3.03577   3.03860   3.04551
 Alpha virt. eigenvalues --    3.05005   3.05119   3.08209   3.08349   3.09525
 Alpha virt. eigenvalues --    3.10110   3.12591   3.13741   3.14237   3.14251
 Alpha virt. eigenvalues --    3.14406   3.15100   3.15978   3.15996   3.16872
 Alpha virt. eigenvalues --    3.17421   3.17903   3.17933   3.19024   3.19076
 Alpha virt. eigenvalues --    3.19430   3.19654   3.22749   3.23731   3.25070
 Alpha virt. eigenvalues --    3.25199   3.25685   3.25802   3.26305   3.26602
 Alpha virt. eigenvalues --    3.27068   3.28060   3.28507   3.29597   3.31491
 Alpha virt. eigenvalues --    3.33294   3.33680   3.33769   3.34225   3.34260
 Alpha virt. eigenvalues --    3.35143   3.35209   3.36020   3.37128   3.37905
 Alpha virt. eigenvalues --    3.38006   3.38520   3.40119   3.40269   3.40711
 Alpha virt. eigenvalues --    3.40889   3.41621   3.41736   3.43398   3.43654
 Alpha virt. eigenvalues --    3.43742   3.44178   3.45301   3.45857   3.46627
 Alpha virt. eigenvalues --    3.47782   3.48470   3.49146   3.49894   3.51021
 Alpha virt. eigenvalues --    3.52114   3.52456   3.53183   3.53730   3.53960
 Alpha virt. eigenvalues --    3.54060   3.54225   3.56508   3.56569   3.57092
 Alpha virt. eigenvalues --    3.58124   3.58277   3.59602   3.59681   3.61574
 Alpha virt. eigenvalues --    3.62678   3.64710   3.65000   3.65235   3.66112
 Alpha virt. eigenvalues --    3.66390   3.66590   3.67756   3.68399   3.69102
 Alpha virt. eigenvalues --    3.69624   3.69684   3.70079   3.70170   3.71232
 Alpha virt. eigenvalues --    3.72062   3.72437   3.75502   3.76773   3.77073
 Alpha virt. eigenvalues --    3.77237   3.78822   3.80160   3.82054   3.83074
 Alpha virt. eigenvalues --    3.83204   3.83774   3.84234   3.85302   3.85588
 Alpha virt. eigenvalues --    3.88112   3.90186   3.90937   3.91030   3.91208
 Alpha virt. eigenvalues --    3.92468   3.95582   3.96109   3.96181   3.97304
 Alpha virt. eigenvalues --    3.98776   3.99653   3.99758   4.00089   4.00490
 Alpha virt. eigenvalues --    4.01308   4.02053   4.02542   4.03343   4.04169
 Alpha virt. eigenvalues --    4.04192   4.04514   4.05132   4.06357   4.07119
 Alpha virt. eigenvalues --    4.07529   4.11698   4.11995   4.14299   4.15662
 Alpha virt. eigenvalues --    4.15824   4.17101   4.17397   4.17921   4.19094
 Alpha virt. eigenvalues --    4.19220   4.19236   4.19676   4.20345   4.21964
 Alpha virt. eigenvalues --    4.23071   4.24365   4.25509   4.25871   4.27020
 Alpha virt. eigenvalues --    4.29097   4.29366   4.29938   4.30545   4.31224
 Alpha virt. eigenvalues --    4.31399   4.31815   4.32976   4.33322   4.34283
 Alpha virt. eigenvalues --    4.34565   4.36988   4.37102   4.38564   4.39766
 Alpha virt. eigenvalues --    4.40191   4.41022   4.42064   4.42137   4.42785
 Alpha virt. eigenvalues --    4.45095   4.45646   4.45755   4.46189   4.46940
 Alpha virt. eigenvalues --    4.48427   4.49206   4.52625   4.55501   4.56145
 Alpha virt. eigenvalues --    4.57690   4.61319   4.61604   4.63444   4.63485
 Alpha virt. eigenvalues --    4.64884   4.65609   4.66466   4.68376   4.70919
 Alpha virt. eigenvalues --    4.70926   4.73355   4.76086   4.77795   4.79957
 Alpha virt. eigenvalues --    4.81188   4.81746   4.84788   4.86030   4.87970
 Alpha virt. eigenvalues --    4.89162   4.89999   4.90295   4.92528   4.93264
 Alpha virt. eigenvalues --    4.94225   4.97539   4.98099   4.98365   5.01514
 Alpha virt. eigenvalues --    5.02007   5.03987   5.04457   5.05719   5.09070
 Alpha virt. eigenvalues --    5.09266   5.10124   5.15348   5.16736   5.19011
 Alpha virt. eigenvalues --    5.19968   5.26626   5.26861   5.30873   5.32404
 Alpha virt. eigenvalues --    5.34587   5.35438   5.35503   5.35522   5.39059
 Alpha virt. eigenvalues --    5.42468   5.43087   5.45404   5.45569   5.45849
 Alpha virt. eigenvalues --    5.47122   5.61173   5.63392   5.66003   5.68394
 Alpha virt. eigenvalues --    5.72669   5.79425   5.82975   5.93074   5.94632
 Alpha virt. eigenvalues --    6.03822  22.31921  22.41198  22.49927  22.67062
 Alpha virt. eigenvalues --   22.72746  22.75556  22.80227  22.86063  22.86480
 Alpha virt. eigenvalues --   22.90583  22.98343  23.01759  23.02493  23.03164
 Alpha virt. eigenvalues --   23.08696  23.13629  23.21388  23.31689  23.43831
 Alpha virt. eigenvalues --   23.57508  23.87205  23.99802
          Condensed to atoms (all electrons):
               1          2          3          4          5          6
     1  C    5.353146   0.421807   0.001171  -0.096351   0.020553  -0.001841
     2  H    0.421807   0.596727  -0.042194  -0.000317   0.000111  -0.000071
     3  C    0.001171  -0.042194   5.330661   0.319247  -0.041226   0.004629
     4  C   -0.096351  -0.000317   0.319247   5.007407   0.273257  -0.045115
     5  C    0.020553   0.000111  -0.041226   0.273257   5.042943   0.437320
     6  H   -0.001841  -0.000071   0.004629  -0.045115   0.437320   0.575162
     7  C   -0.096351  -0.000317   0.319247  -0.017038   0.273257  -0.045115
     8  H   -0.010119   0.001507  -0.058677   0.011156  -0.043734  -0.005071
     9  C    0.031367  -0.000459  -0.036039  -0.001757  -0.023836   0.005988
    10  C   -0.009672  -0.000436   0.023679  -0.023836   0.264042  -0.045847
    11  H    0.000467  -0.000008   0.005520   0.005988  -0.045847  -0.005189
    12  C    0.031367  -0.000459  -0.036039   0.293668  -0.023836   0.005988
    13  H    0.001065   0.000072   0.011726  -0.048112   0.004329  -0.000751
    14  C    0.046742   0.008278   0.222159  -0.036039   0.023679   0.005520
    15  C    0.005831  -0.067589   0.139624   0.005036  -0.005293   0.000100
    16  C   -0.020269   0.013642  -0.065341   0.003887   0.003378   0.000027
    17  C   -0.169856   0.007569   0.046742   0.031367  -0.009672   0.000467
    18  H    0.007569   0.000102   0.008278  -0.000459  -0.000436  -0.000008
    19  C   -0.020269   0.013642  -0.065341  -0.017362   0.003378   0.000027
    20  C    0.005831  -0.067589   0.139624   0.028881  -0.005293   0.000100
    21  C   -0.075224   0.002146   0.000220  -0.002789   0.000036  -0.000026
    22  C    0.001369   0.000736   0.001508   0.001256  -0.000028   0.000002
    23  C    0.001555  -0.000061  -0.001182  -0.000880   0.000025  -0.000001
    24  C    0.000027  -0.000080   0.002820  -0.001163   0.000088   0.000003
    25  C    0.000027  -0.000080   0.002820   0.000774   0.000088   0.000003
    26  C    0.001555  -0.000061  -0.001182  -0.000079   0.000025  -0.000001
    27  C    0.001369   0.000736   0.001508   0.000061  -0.000028   0.000002
    28  C   -0.075224   0.002146   0.000220  -0.001617   0.000036  -0.000026
    29  H   -0.010119   0.001507  -0.058677   0.437168  -0.043734  -0.005071
    30  H    0.001065   0.000072   0.011726   0.003951   0.004329  -0.000751
    31  H   -0.007074   0.003774  -0.001062   0.000245  -0.000035  -0.000001
    32  H   -0.000187  -0.000021   0.000044   0.000004   0.000000   0.000000
    33  H    0.000009  -0.000003   0.000004  -0.000007  -0.000000  -0.000000
    34  H    0.000063   0.000009   0.000037   0.000008  -0.000005  -0.000000
    35  H    0.000063   0.000009   0.000037   0.000004  -0.000005  -0.000000
    36  H    0.000009  -0.000003   0.000004   0.000000  -0.000000  -0.000000
    37  H   -0.000187  -0.000021   0.000044  -0.000001   0.000000   0.000000
    38  H   -0.007074   0.003774  -0.001062  -0.000038  -0.000035  -0.000001
               7          8          9         10         11         12
     1  C   -0.096351  -0.010119   0.031367  -0.009672   0.000467   0.031367
     2  H   -0.000317   0.001507  -0.000459  -0.000436  -0.000008  -0.000459
     3  C    0.319247  -0.058677  -0.036039   0.023679   0.005520  -0.036039
     4  C   -0.017038   0.011156  -0.001757  -0.023836   0.005988   0.293668
     5  C    0.273257  -0.043734  -0.023836   0.264042  -0.045847  -0.023836
     6  H   -0.045115  -0.005071   0.005988  -0.045847  -0.005189   0.005988
     7  C    5.007407   0.437168   0.293668  -0.023836   0.005988  -0.001757
     8  H    0.437168   0.580534  -0.048112   0.004329  -0.000751   0.003951
     9  C    0.293668  -0.048112   5.007407   0.273257  -0.045115  -0.017038
    10  C   -0.023836   0.004329   0.273257   5.042943   0.437320   0.273257
    11  H    0.005988  -0.000751  -0.045115   0.437320   0.575162  -0.045115
    12  C   -0.001757   0.003951  -0.017038   0.273257  -0.045115   5.007407
    13  H    0.003951   0.000304   0.011156  -0.043734  -0.005071   0.437168
    14  C   -0.036039   0.011726   0.319247  -0.041226   0.004629   0.319247
    15  C    0.028881   0.005027  -0.017362   0.003378   0.000027   0.003887
    16  C   -0.017362  -0.003476   0.028881  -0.005293   0.000100   0.005036
    17  C    0.031367   0.001065  -0.096351   0.020553  -0.001841  -0.096351
    18  H   -0.000459   0.000072  -0.000317   0.000111  -0.000071  -0.000317
    19  C    0.003887   0.000176   0.005036  -0.005293   0.000100   0.028881
    20  C    0.005036   0.000161   0.003887   0.003378   0.000027  -0.017362
    21  C   -0.001617  -0.000026   0.000774   0.000088   0.000003  -0.001163
    22  C    0.000061  -0.000000  -0.000079   0.000025  -0.000001  -0.000880
    23  C   -0.000079  -0.000000   0.000061  -0.000028   0.000002   0.001256
    24  C    0.000774   0.000011  -0.001617   0.000036  -0.000026  -0.002789
    25  C   -0.001163  -0.000031  -0.002789   0.000036  -0.000026  -0.001617
    26  C   -0.000880  -0.000180   0.001256  -0.000028   0.000002   0.000061
    27  C    0.001256   0.000271  -0.000880   0.000025  -0.000001  -0.000079
    28  C   -0.002789   0.001132  -0.001163   0.000088   0.000003   0.000774
    29  H    0.011156  -0.000474   0.003951   0.004329  -0.000751  -0.048112
    30  H   -0.048112  -0.004822   0.437168  -0.043734  -0.005071   0.011156
    31  H   -0.000038   0.000004   0.000004  -0.000005  -0.000000   0.000008
    32  H   -0.000001   0.000000   0.000000  -0.000000  -0.000000  -0.000007
    33  H    0.000000  -0.000000  -0.000001   0.000000   0.000000   0.000004
    34  H    0.000004  -0.000000  -0.000038  -0.000035  -0.000001   0.000245
    35  H    0.000008   0.000013   0.000245  -0.000035  -0.000001  -0.000038
    36  H   -0.000007  -0.000000   0.000004   0.000000   0.000000  -0.000001
    37  H    0.000004  -0.000008  -0.000007  -0.000000  -0.000000   0.000000
    38  H    0.000245   0.000057   0.000008  -0.000005  -0.000000   0.000004
              13         14         15         16         17         18
     1  C    0.001065   0.046742   0.005831  -0.020269  -0.169856   0.007569
     2  H    0.000072   0.008278  -0.067589   0.013642   0.007569   0.000102
     3  C    0.011726   0.222159   0.139624  -0.065341   0.046742   0.008278
     4  C   -0.048112  -0.036039   0.005036   0.003887   0.031367  -0.000459
     5  C    0.004329   0.023679  -0.005293   0.003378  -0.009672  -0.000436
     6  H   -0.000751   0.005520   0.000100   0.000027   0.000467  -0.000008
     7  C    0.003951  -0.036039   0.028881  -0.017362   0.031367  -0.000459
     8  H    0.000304   0.011726   0.005027  -0.003476   0.001065   0.000072
     9  C    0.011156   0.319247  -0.017362   0.028881  -0.096351  -0.000317
    10  C   -0.043734  -0.041226   0.003378  -0.005293   0.020553   0.000111
    11  H   -0.005071   0.004629   0.000027   0.000100  -0.001841  -0.000071
    12  C    0.437168   0.319247   0.003887   0.005036  -0.096351  -0.000317
    13  H    0.580534  -0.058677   0.000176   0.000161  -0.010119   0.001507
    14  C   -0.058677   5.330661  -0.065341   0.139624   0.001171  -0.042194
    15  C    0.000176  -0.065341   5.637247   0.217273  -0.020269   0.013642
    16  C    0.000161   0.139624   0.217273   5.637247   0.005831  -0.067589
    17  C   -0.010119   0.001171  -0.020269   0.005831   5.353146   0.421807
    18  H    0.001507  -0.042194   0.013642  -0.067589   0.421807   0.596727
    19  C    0.005027   0.139624  -0.032440   0.162373   0.005831  -0.067589
    20  C   -0.003476  -0.065341   0.162373  -0.032440  -0.020269   0.013642
    21  C   -0.000031   0.002820  -0.008425   0.006847   0.000027  -0.000080
    22  C   -0.000180  -0.001182   0.000076   0.000147   0.001555  -0.000061
    23  C    0.000271   0.001508   0.000147   0.000076   0.001369   0.000736
    24  C    0.001132   0.000220   0.006847  -0.008425  -0.075224   0.002146
    25  C   -0.000026   0.000220   0.008007   0.276814  -0.075224   0.002146
    26  C   -0.000000   0.001508  -0.127576   0.057534   0.001369   0.000736
    27  C   -0.000000  -0.001182   0.057534  -0.127576   0.001555  -0.000061
    28  C    0.000011   0.002820   0.276814   0.008007   0.000027  -0.000080
    29  H   -0.004822   0.011726   0.000161   0.000176   0.001065   0.000072
    30  H   -0.000474  -0.058677  -0.003476   0.005027  -0.010119   0.001507
    31  H    0.000013   0.000037   0.000128  -0.000170   0.000063   0.000009
    32  H   -0.000000   0.000004   0.000022   0.000012   0.000009  -0.000003
    33  H   -0.000008   0.000044   0.000012   0.000022  -0.000187  -0.000021
    34  H    0.000057  -0.001062  -0.000170   0.000128  -0.007074   0.003774
    35  H    0.000004  -0.001062   0.021813  -0.073510  -0.007074   0.003774
    36  H    0.000000   0.000044  -0.005002   0.016948  -0.000187  -0.000021
    37  H   -0.000000   0.000004   0.016948  -0.005002   0.000009  -0.000003
    38  H   -0.000000   0.000037  -0.073510   0.021813   0.000063   0.000009
              19         20         21         22         23         24
     1  C   -0.020269   0.005831  -0.075224   0.001369   0.001555   0.000027
     2  H    0.013642  -0.067589   0.002146   0.000736  -0.000061  -0.000080
     3  C   -0.065341   0.139624   0.000220   0.001508  -0.001182   0.002820
     4  C   -0.017362   0.028881  -0.002789   0.001256  -0.000880  -0.001163
     5  C    0.003378  -0.005293   0.000036  -0.000028   0.000025   0.000088
     6  H    0.000027   0.000100  -0.000026   0.000002  -0.000001   0.000003
     7  C    0.003887   0.005036  -0.001617   0.000061  -0.000079   0.000774
     8  H    0.000176   0.000161  -0.000026  -0.000000  -0.000000   0.000011
     9  C    0.005036   0.003887   0.000774  -0.000079   0.000061  -0.001617
    10  C   -0.005293   0.003378   0.000088   0.000025  -0.000028   0.000036
    11  H    0.000100   0.000027   0.000003  -0.000001   0.000002  -0.000026
    12  C    0.028881  -0.017362  -0.001163  -0.000880   0.001256  -0.002789
    13  H    0.005027  -0.003476  -0.000031  -0.000180   0.000271   0.001132
    14  C    0.139624  -0.065341   0.002820  -0.001182   0.001508   0.000220
    15  C   -0.032440   0.162373  -0.008425   0.000076   0.000147   0.006847
    16  C    0.162373  -0.032440   0.006847   0.000147   0.000076  -0.008425
    17  C    0.005831  -0.020269   0.000027   0.001555   0.001369  -0.075224
    18  H   -0.067589   0.013642  -0.000080  -0.000061   0.000736   0.002146
    19  C    5.637247   0.217273   0.008007  -0.127576   0.057534   0.276814
    20  C    0.217273   5.637247   0.276814   0.057534  -0.127576   0.008007
    21  C    0.008007   0.276814   5.320760   0.358587   0.058052  -0.106724
    22  C   -0.127576   0.057534   0.358587   5.072837   0.363480   0.058052
    23  C    0.057534  -0.127576   0.058052   0.363480   5.072837   0.358587
    24  C    0.276814   0.008007  -0.106724   0.058052   0.358587   5.320760
    25  C   -0.008425   0.006847  -0.000284   0.000071  -0.000173   0.002410
    26  C    0.000076   0.000147   0.000071   0.000002  -0.000003  -0.000173
    27  C    0.000147   0.000076  -0.000173  -0.000003   0.000002   0.000071
    28  C    0.006847  -0.008425   0.002410  -0.000173   0.000071  -0.000284
    29  H   -0.003476   0.005027   0.001132   0.000271  -0.000180  -0.000031
    30  H    0.000161   0.000176   0.000011  -0.000000  -0.000000  -0.000026
    31  H    0.021813  -0.073510   0.468124  -0.064851   0.012847  -0.005496
    32  H   -0.005002   0.016948  -0.069203   0.466759  -0.062402   0.013531
    33  H    0.016948  -0.005002   0.013531  -0.062402   0.466759  -0.069203
    34  H   -0.073510   0.021813  -0.005496   0.012847  -0.064851   0.468124
    35  H    0.000128  -0.000170   0.000008  -0.000003   0.000010   0.000011
    36  H    0.000022   0.000012   0.000001  -0.000000   0.000000  -0.000002
    37  H    0.000012   0.000022  -0.000002   0.000000  -0.000000   0.000001
    38  H   -0.000170   0.000128   0.000011   0.000010  -0.000003   0.000008
              25         26         27         28         29         30
     1  C    0.000027   0.001555   0.001369  -0.075224  -0.010119   0.001065
     2  H   -0.000080  -0.000061   0.000736   0.002146   0.001507   0.000072
     3  C    0.002820  -0.001182   0.001508   0.000220  -0.058677   0.011726
     4  C    0.000774  -0.000079   0.000061  -0.001617   0.437168   0.003951
     5  C    0.000088   0.000025  -0.000028   0.000036  -0.043734   0.004329
     6  H    0.000003  -0.000001   0.000002  -0.000026  -0.005071  -0.000751
     7  C   -0.001163  -0.000880   0.001256  -0.002789   0.011156  -0.048112
     8  H   -0.000031  -0.000180   0.000271   0.001132  -0.000474  -0.004822
     9  C   -0.002789   0.001256  -0.000880  -0.001163   0.003951   0.437168
    10  C    0.000036  -0.000028   0.000025   0.000088   0.004329  -0.043734
    11  H   -0.000026   0.000002  -0.000001   0.000003  -0.000751  -0.005071
    12  C   -0.001617   0.000061  -0.000079   0.000774  -0.048112   0.011156
    13  H   -0.000026  -0.000000  -0.000000   0.000011  -0.004822  -0.000474
    14  C    0.000220   0.001508  -0.001182   0.002820   0.011726  -0.058677
    15  C    0.008007  -0.127576   0.057534   0.276814   0.000161  -0.003476
    16  C    0.276814   0.057534  -0.127576   0.008007   0.000176   0.005027
    17  C   -0.075224   0.001369   0.001555   0.000027   0.001065  -0.010119
    18  H    0.002146   0.000736  -0.000061  -0.000080   0.000072   0.001507
    19  C   -0.008425   0.000076   0.000147   0.006847  -0.003476   0.000161
    20  C    0.006847   0.000147   0.000076  -0.008425   0.005027   0.000176
    21  C   -0.000284   0.000071  -0.000173   0.002410   0.001132   0.000011
    22  C    0.000071   0.000002  -0.000003  -0.000173   0.000271  -0.000000
    23  C   -0.000173  -0.000003   0.000002   0.000071  -0.000180  -0.000000
    24  C    0.002410  -0.000173   0.000071  -0.000284  -0.000031  -0.000026
    25  C    5.320760   0.358587   0.058052  -0.106724   0.000011   0.001132
    26  C    0.358587   5.072837   0.363480   0.058052  -0.000000   0.000271
    27  C    0.058052   0.363480   5.072837   0.358587  -0.000000  -0.000180
    28  C   -0.106724   0.058052   0.358587   5.320760  -0.000026  -0.000031
    29  H    0.000011  -0.000000  -0.000000  -0.000026   0.580534   0.000304
    30  H    0.001132   0.000271  -0.000180  -0.000031   0.000304   0.580534
    31  H    0.000008  -0.000003   0.000010   0.000011   0.000057  -0.000000
    32  H    0.000001  -0.000000   0.000000  -0.000002  -0.000008  -0.000000
    33  H   -0.000002   0.000000  -0.000000   0.000001  -0.000000   0.000000
    34  H    0.000011   0.000010  -0.000003   0.000008   0.000013   0.000004
    35  H    0.468124  -0.064851   0.012847  -0.005496  -0.000000   0.000057
    36  H   -0.069203   0.466759  -0.062402   0.013531  -0.000000  -0.000008
    37  H    0.013531  -0.062402   0.466759  -0.069203   0.000000  -0.000000
    38  H   -0.005496   0.012847  -0.064851   0.468124   0.000004   0.000013
              31         32         33         34         35         36
     1  C   -0.007074  -0.000187   0.000009   0.000063   0.000063   0.000009
     2  H    0.003774  -0.000021  -0.000003   0.000009   0.000009  -0.000003
     3  C   -0.001062   0.000044   0.000004   0.000037   0.000037   0.000004
     4  C    0.000245   0.000004  -0.000007   0.000008   0.000004   0.000000
     5  C   -0.000035   0.000000  -0.000000  -0.000005  -0.000005  -0.000000
     6  H   -0.000001   0.000000  -0.000000  -0.000000  -0.000000  -0.000000
     7  C   -0.000038  -0.000001   0.000000   0.000004   0.000008  -0.000007
     8  H    0.000004   0.000000  -0.000000  -0.000000   0.000013  -0.000000
     9  C    0.000004   0.000000  -0.000001  -0.000038   0.000245   0.000004
    10  C   -0.000005  -0.000000   0.000000  -0.000035  -0.000035   0.000000
    11  H   -0.000000  -0.000000   0.000000  -0.000001  -0.000001   0.000000
    12  C    0.000008  -0.000007   0.000004   0.000245  -0.000038  -0.000001
    13  H    0.000013  -0.000000  -0.000008   0.000057   0.000004   0.000000
    14  C    0.000037   0.000004   0.000044  -0.001062  -0.001062   0.000044
    15  C    0.000128   0.000022   0.000012  -0.000170   0.021813  -0.005002
    16  C   -0.000170   0.000012   0.000022   0.000128  -0.073510   0.016948
    17  C    0.000063   0.000009  -0.000187  -0.007074  -0.007074  -0.000187
    18  H    0.000009  -0.000003  -0.000021   0.003774   0.003774  -0.000021
    19  C    0.021813  -0.005002   0.016948  -0.073510   0.000128   0.000022
    20  C   -0.073510   0.016948  -0.005002   0.021813  -0.000170   0.000012
    21  C    0.468124  -0.069203   0.013531  -0.005496   0.000008   0.000001
    22  C   -0.064851   0.466759  -0.062402   0.012847  -0.000003  -0.000000
    23  C    0.012847  -0.062402   0.466759  -0.064851   0.000010   0.000000
    24  C   -0.005496   0.013531  -0.069203   0.468124   0.000011  -0.000002
    25  C    0.000008   0.000001  -0.000002   0.000011   0.468124  -0.069203
    26  C   -0.000003  -0.000000   0.000000   0.000010  -0.064851   0.466759
    27  C    0.000010   0.000000  -0.000000  -0.000003   0.012847  -0.062402
    28  C    0.000011  -0.000002   0.000001   0.000008  -0.005496   0.013531
    29  H    0.000057  -0.000008  -0.000000   0.000013  -0.000000  -0.000000
    30  H   -0.000000  -0.000000   0.000000   0.000004   0.000057  -0.000008
    31  H    0.511571  -0.006860  -0.000039   0.000009   0.000000  -0.000000
    32  H   -0.006860   0.503890  -0.007391  -0.000039  -0.000000   0.000000
    33  H   -0.000039  -0.007391   0.503890  -0.006860  -0.000000  -0.000000
    34  H    0.000009  -0.000039  -0.006860   0.511571  -0.000007  -0.000000
    35  H    0.000000  -0.000000  -0.000000  -0.000007   0.511571  -0.006860
    36  H   -0.000000   0.000000  -0.000000  -0.000000  -0.006860   0.503890
    37  H   -0.000000  -0.000000   0.000000  -0.000000  -0.000039  -0.007391
    38  H   -0.000007  -0.000000  -0.000000   0.000000   0.000009  -0.000039
              37         38
     1  C   -0.000187  -0.007074
     2  H   -0.000021   0.003774
     3  C    0.000044  -0.001062
     4  C   -0.000001  -0.000038
     5  C    0.000000  -0.000035
     6  H    0.000000  -0.000001
     7  C    0.000004   0.000245
     8  H   -0.000008   0.000057
     9  C   -0.000007   0.000008
    10  C   -0.000000  -0.000005
    11  H   -0.000000  -0.000000
    12  C    0.000000   0.000004
    13  H   -0.000000  -0.000000
    14  C    0.000004   0.000037
    15  C    0.016948  -0.073510
    16  C   -0.005002   0.021813
    17  C    0.000009   0.000063
    18  H   -0.000003   0.000009
    19  C    0.000012  -0.000170
    20  C    0.000022   0.000128
    21  C   -0.000002   0.000011
    22  C    0.000000   0.000010
    23  C   -0.000000  -0.000003
    24  C    0.000001   0.000008
    25  C    0.013531  -0.005496
    26  C   -0.062402   0.012847
    27  C    0.466759  -0.064851
    28  C   -0.069203   0.468124
    29  H    0.000000   0.000004
    30  H   -0.000000   0.000013
    31  H   -0.000000  -0.000007
    32  H   -0.000000  -0.000000
    33  H    0.000000  -0.000000
    34  H   -0.000000   0.000000
    35  H   -0.000039   0.000009
    36  H   -0.007391  -0.000039
    37  H    0.503890  -0.006860
    38  H   -0.006860   0.511571
 Mulliken charges:
               1
     1  C    0.665794
     2  H    0.101399
     3  C   -0.185279
     4  C   -0.130406
     5  C   -0.107833
     6  H    0.119550
     7  C   -0.130406
     8  H    0.116817
     9  C   -0.130406
    10  C   -0.107833
    11  H    0.119550
    12  C   -0.130406
    13  H    0.116817
    14  C   -0.185279
    15  C   -0.184560
    16  C   -0.184560
    17  C    0.665794
    18  H    0.101399
    19  C   -0.184560
    20  C   -0.184560
    21  C   -0.249216
    22  C   -0.139766
    23  C   -0.139766
    24  C   -0.249216
    25  C   -0.249216
    26  C   -0.139766
    27  C   -0.139766
    28  C   -0.249216
    29  H    0.116817
    30  H    0.116817
    31  H    0.140414
    32  H    0.149901
    33  H    0.149901
    34  H    0.140414
    35  H    0.140414
    36  H    0.149901
    37  H    0.149901
    38  H    0.140414
 Sum of Mulliken charges =  -0.00000
 Mulliken charges with hydrogens summed into heavy atoms:
               1
     1  C    0.767193
     3  C   -0.185279
     4  C   -0.013589
     5  C    0.011717
     7  C   -0.013589
     9  C   -0.013589
    10  C    0.011717
    12  C   -0.013589
    14  C   -0.185279
    15  C   -0.184560
    16  C   -0.184560
    17  C    0.767193
    19  C   -0.184560
    20  C   -0.184560
    21  C   -0.108802
    22  C    0.010135
    23  C    0.010135
    24  C   -0.108802
    25  C   -0.108802
    26  C    0.010135
    27  C    0.010135
    28  C   -0.108802
 Electronic spatial extent (au):  <R**2>=           4799.7336
 Charge=             -0.0000 electrons
 Dipole moment (field-independent basis, Debye):
    X=             -0.0000    Y=              0.0000    Z=              0.8286  Tot=              0.8286
 Quadrupole moment (field-independent basis, Debye-Ang):
   XX=           -120.1896   YY=           -113.3782   ZZ=           -127.6686
   XY=              0.0000   XZ=              0.0000   YZ=             -0.0000
 Traceless Quadrupole moment (field-independent basis, Debye-Ang):
   XX=              0.2225   YY=              7.0340   ZZ=             -7.2565
   XY=              0.0000   XZ=              0.0000   YZ=             -0.0000
 Octapole moment (field-independent basis, Debye-Ang**2):
  XXX=              0.0000  YYY=              0.0000  ZZZ=             37.3893  XYY=              0.0000
  XXY=             -0.0000  XXZ=            -32.7123  XZZ=             -0.0000  YZZ=             -0.0000
  YYZ=             -9.6789  XYZ=             -0.0000
 Hexadecapole moment (field-independent basis, Debye-Ang**3):
 XXXX=          -2831.8452 YYYY=           -894.8204 ZZZZ=          -2794.1606 XXXY=             -0.0000
 XXXZ=              0.0000 YYYX=             -0.0000 YYYZ=             -0.0000 ZZZX=              0.0000
 ZZZY=             -0.0000 XXYY=           -595.2590 XXZZ=           -881.1493 YYZZ=           -596.7702
 XXYZ=             -0.0000 YYXZ=              0.0000 ZZXY=              0.0000
 N-N= 1.757779359936D+03 E-N=-5.483852580880D+03  KE= 8.435640280250D+02
 Symmetry A1   KE= 2.707019845176D+02
 Symmetry A2   KE= 1.534604321645D+02
 Symmetry B1   KE= 1.622949293430D+02
 Symmetry B2   KE= 2.571066819999D+02
 1\1\GINC-N6374\FOpt\RwB97XD\def2TZVP\C22H16\JIAMINGD\23-May-2025\0\\# 
 opt freq wb97xd scrf=(smd,solvent=thf) geom=connectivity def2tzvp\\***
 **\\0,1\C,-1.3229825213,-0.0000000001,0.3077241898\H,-2.4106758461,-0.
 0000000002,0.3747249958\C,-0.7766286784,-0.0000000001,-1.1135166048\C,
 -0.7822502369,-1.1152368979,-2.2018134175\C,-0.77821028,0.,-3.29406564
 85\H,-1.40521402,0.,-4.1812925452\C,-0.782250237,1.1152368979,-2.20181
 34174\H,-1.4211405545,1.9945820928,-2.2040426257\C,0.7822502376,1.1152
 36898,-2.2018134171\C,0.7782102811,0.0000000001,-3.2940656482\H,1.4052
 140214,0.0000000001,-4.1812925448\C,0.7822502377,-1.1152368979,-2.2018
 134172\H,1.4211405552,-1.9945820927,-2.2040426254\C,0.7766286788,0.,-1
 .1135166045\C,-0.6999852792,1.2212746479,0.9526791171\C,0.6999852788,1
 .2212746479,0.9526791174\C,1.3229825212,0.,0.3077241902\H,2.410675846,
 0.,0.3747249966\C,0.6999852789,-1.2212746481,0.9526791173\C,-0.6999852
 791,-1.2212746481,0.952679117\C,-1.3931157392,-2.2960764803,1.47929144
 64\C,-0.6932425376,-3.371729327,2.0169932\C,0.6932425372,-3.3717293269
 ,2.0169932002\C,1.3931157389,-2.2960764802,1.4792914469\C,1.3931157387
 ,2.2960764801,1.4792914471\C,0.6932425369,3.3717293267,2.0169932005\C,
 -0.6932425378,3.3717293267,2.0169932003\C,-1.3931157394,2.29607648,1.4
 792914466\H,-1.4211405543,-1.9945820928,-2.2040426259\H,1.4211405551,1
 .9945820929,-2.2040426253\H,-2.4772880039,-2.2970086475,1.4738738647\H
 ,-1.234536219,-4.2111629659,2.4362312217\H,1.2345362185,-4.2111629658,
 2.4362312221\H,2.4772880036,-2.2970086473,1.4738738656\H,2.4772880034,
 2.2970086473,1.4738738657\H,1.2345362182,4.2111629655,2.4362312225\H,-
 1.2345362193,4.2111629655,2.436231222\H,-2.4772880041,2.2970086471,1.4
 738738649\\Version=ES64L-G16RevA.03\State=1-A1\HF=-847.8391872\RMSD=6.
 954e-09\RMSF=1.830e-05\Dipole=0.,0.,-0.3259882\Quadrupole=5.2295722,0.
 1654553,-5.3950275,0.,0.,0.\PG=C02V [SGV(C6H4),X(C16H12)]\\@


 ONE BIG VICE IN A MAN IS APT TO KEEP OUT MANY SMALLER ONES.

                           -- BRET HARTE
 Job cpu time:       0 days  5 hours 34 minutes 48.3 seconds.
 Elapsed time:       0 days  0 hours 21 minutes 10.7 seconds.
 File lengths (MBytes):  RWF=    530 Int=      0 D2E=      0 Chk=     48 Scr=      1
 Normal termination of Gaussian 16 at Fri May 23 11:24:54 2025.
 Link1:  Proceeding to internal job step number  2.
 ---------------------------------------------------------------------
 #N Geom=AllCheck Guess=TCheck SCRF=Check GenChk RwB97XD/def2TZVP Freq
 ---------------------------------------------------------------------
 1/10=4,29=7,30=1,38=1,40=1/1,3;
 2/12=2,40=1/2;
 3/5=44,7=101,11=2,14=-4,25=1,30=1,70=2,71=2,74=-58,116=1,140=1/1,2,3;
 4/5=101/1;
 5/5=2,38=6,98=1/2;
 8/6=4,10=90,11=11/1;
 11/6=1,8=1,9=11,15=111,16=1/1,2,10;
 10/6=1/2;
 6/7=2,8=2,9=2,10=2,28=1/1;
 7/8=1,10=1,25=1/1,2,3,16;
 1/10=4,30=1/3;
 99//99;
 Structure from the checkpoint file:  "cubene-anthracene-adduct.chk"
 -----
 *****
 -----
 Charge =  0 Multiplicity = 1
 Redundant internal coordinates found in file.  (old form).
 C,0,-1.3229825213,-0.0000000001,0.3077241898
 H,0,-2.4106758461,-0.0000000002,0.3747249958
 C,0,-0.7766286784,-0.0000000001,-1.1135166048
 C,0,-0.7822502369,-1.1152368979,-2.2018134175
 C,0,-0.77821028,0.,-3.2940656485
 H,0,-1.40521402,0.,-4.1812925452
 C,0,-0.782250237,1.1152368979,-2.2018134174
 H,0,-1.4211405545,1.9945820928,-2.2040426257
 C,0,0.7822502376,1.115236898,-2.2018134171
 C,0,0.7782102811,0.0000000001,-3.2940656482
 H,0,1.4052140214,0.0000000001,-4.1812925448
 C,0,0.7822502377,-1.1152368979,-2.2018134172
 H,0,1.4211405552,-1.9945820927,-2.2040426254
 C,0,0.7766286788,0.,-1.1135166045
 C,0,-0.6999852792,1.2212746479,0.9526791171
 C,0,0.6999852788,1.2212746479,0.9526791174
 C,0,1.3229825212,0.,0.3077241902
 H,0,2.410675846,0.,0.3747249966
 C,0,0.6999852789,-1.2212746481,0.9526791173
 C,0,-0.6999852791,-1.2212746481,0.952679117
 C,0,-1.3931157392,-2.2960764803,1.4792914464
 C,0,-0.6932425376,-3.371729327,2.0169932
 C,0,0.6932425372,-3.3717293269,2.0169932002
 C,0,1.3931157389,-2.2960764802,1.4792914469
 C,0,1.3931157387,2.2960764801,1.4792914471
 C,0,0.6932425369,3.3717293267,2.0169932005
 C,0,-0.6932425378,3.3717293267,2.0169932003
 C,0,-1.3931157394,2.29607648,1.4792914466
 H,0,-1.4211405543,-1.9945820928,-2.2040426259
 H,0,1.4211405551,1.9945820929,-2.2040426253
 H,0,-2.4772880039,-2.2970086475,1.4738738647
 H,0,-1.234536219,-4.2111629659,2.4362312217
 H,0,1.2345362185,-4.2111629658,2.4362312221
 H,0,2.4772880036,-2.2970086473,1.4738738656
 H,0,2.4772880034,2.2970086473,1.4738738657
 H,0,1.2345362182,4.2111629655,2.4362312225
 H,0,-1.2345362193,4.2111629655,2.436231222
 H,0,-2.4772880041,2.2970086471,1.4738738649
 Recover connectivity data from disk.

 GradGradGradGradGradGradGradGradGradGradGradGradGradGradGradGradGradGrad
 Berny optimization.
 Initialization pass.
                           ----------------------------
                           !    Initial Parameters    !
                           ! (Angstroms and Degrees)  !
 --------------------------                            --------------------------
 ! Name  Definition              Value          Derivative Info.                !
 --------------------------------------------------------------------------------
 ! R1    R(1,2)                  1.0898         calculate D2E/DX2 analytically  !
 ! R2    R(1,3)                  1.5226         calculate D2E/DX2 analytically  !
 ! R3    R(1,15)                 1.5151         calculate D2E/DX2 analytically  !
 ! R4    R(1,20)                 1.5151         calculate D2E/DX2 analytically  !
 ! R5    R(3,4)                  1.5583         calculate D2E/DX2 analytically  !
 ! R6    R(3,7)                  1.5583         calculate D2E/DX2 analytically  !
 ! R7    R(3,14)                 1.5533         calculate D2E/DX2 analytically  !
 ! R8    R(4,5)                  1.561          calculate D2E/DX2 analytically  !
 ! R9    R(4,12)                 1.5645         calculate D2E/DX2 analytically  !
 ! R10   R(4,29)                 1.0869         calculate D2E/DX2 analytically  !
 ! R11   R(5,6)                  1.0864         calculate D2E/DX2 analytically  !
 ! R12   R(5,7)                  1.561          calculate D2E/DX2 analytically  !
 ! R13   R(5,10)                 1.5564         calculate D2E/DX2 analytically  !
 ! R14   R(7,8)                  1.0869         calculate D2E/DX2 analytically  !
 ! R15   R(7,9)                  1.5645         calculate D2E/DX2 analytically  !
 ! R16   R(9,10)                 1.561          calculate D2E/DX2 analytically  !
 ! R17   R(9,14)                 1.5583         calculate D2E/DX2 analytically  !
 ! R18   R(9,30)                 1.0869         calculate D2E/DX2 analytically  !
 ! R19   R(10,11)                1.0864         calculate D2E/DX2 analytically  !
 ! R20   R(10,12)                1.561          calculate D2E/DX2 analytically  !
 ! R21   R(12,13)                1.0869         calculate D2E/DX2 analytically  !
 ! R22   R(12,14)                1.5583         calculate D2E/DX2 analytically  !
 ! R23   R(14,17)                1.5226         calculate D2E/DX2 analytically  !
 ! R24   R(15,16)                1.4            calculate D2E/DX2 analytically  !
 ! R25   R(15,28)                1.3831         calculate D2E/DX2 analytically  !
 ! R26   R(16,17)                1.5151         calculate D2E/DX2 analytically  !
 ! R27   R(16,25)                1.3831         calculate D2E/DX2 analytically  !
 ! R28   R(17,18)                1.0898         calculate D2E/DX2 analytically  !
 ! R29   R(17,19)                1.5151         calculate D2E/DX2 analytically  !
 ! R30   R(19,20)                1.4            calculate D2E/DX2 analytically  !
 ! R31   R(19,24)                1.3831         calculate D2E/DX2 analytically  !
 ! R32   R(20,21)                1.3831         calculate D2E/DX2 analytically  !
[truncated: 382,097 more chars]
