# Supplementary material for: Hyperpyramidalized alkenes with bond orders near 1.5 as synthetic building blocks
Source: Nat Chem. 2026 Jan 21;18(5):913–22. doi: 10.1038/s41557-025-02055-9 (PMC12859755; doi:10.1038/s41557-025-02055-9)
Supplement: Supplementary file 2 — Output files for reported computations. [file 41557_2025_2055_MOESM2_ESM.zip › Computation data/cis-cyclooctadiene 6/CCO.fchk]

M0001                                                                   
Freq      RwB97XD                                                     def2TZVP            
Number of atoms                            I               22
Info1-9                                    I   N=           9
          58          58        1002           0           0         100
           6          18        -802
Full Title                                 C   N=           1
M0001       
Route                                      C   N=           5
# opt freq wb97xd geom=connectivity pop=nboread def2tzvp    
Charge                                     I                0
Multiplicity                               I                1
Number of electrons                        I               62
Number of alpha electrons                  I               31
Number of beta electrons                   I               31
Number of basis functions                  I              332
Number of independent functions            I              332
Number of point charges in /Mol/           I                0
Number of translation vectors              I                0
Atomic numbers                             I   N=          22
           6           1           6           6           6           6
           6           6           1           1           1           1
           1           1           1           1           1           1
           6           1           1           1
Nuclear charges                            R   N=          22
  6.00000000E+00  1.00000000E+00  6.00000000E+00  6.00000000E+00  6.00000000E+00
  6.00000000E+00  6.00000000E+00  6.00000000E+00  1.00000000E+00  1.00000000E+00
  1.00000000E+00  1.00000000E+00  1.00000000E+00  1.00000000E+00  1.00000000E+00
  1.00000000E+00  1.00000000E+00  1.00000000E+00  6.00000000E+00  1.00000000E+00
  1.00000000E+00  1.00000000E+00
Current cartesian coordinates              R   N=          66
 -1.05379439E+00 -3.10768140E+00 -5.93201573E-01 -2.08767189E+00 -4.33729521E+00
 -1.87048824E+00 -2.57756563E+00 -1.58370510E+00  1.24036452E+00 -1.48144491E+00
  2.53268891E+00 -1.16370903E+00  3.22331716E+00  1.51144944E+00 -9.17972931E-02
  8.68720313E-01  3.11055375E+00  4.47261360E-01  3.13003031E+00 -1.27090264E+00
  7.29293355E-01 -3.51674561E+00  9.15659820E-01  1.01542324E-01 -1.44354198E+00
 -1.16791586E+00  2.91496299E+00 -8.83679269E-01  1.62834095E+00 -2.92145937E+00
 -2.37389644E+00  4.31098992E+00 -1.71590561E+00  4.82215765E+00  2.39438196E+00
  8.76358381E-01  3.64789201E+00  1.60776415E+00 -2.11460609E+00  1.40455618E+00
  5.08015731E+00  1.35453744E-01  3.96392692E-01  2.97668903E+00  2.45892582E+00
  2.56391124E+00 -1.35058625E+00  2.71669551E+00 -4.41706609E+00  2.00829423E+00
  1.60898397E+00 -4.99287574E+00  5.20533667E-01 -1.29152921E+00  1.43634977E+00
 -2.93121195E+00 -8.41264083E-01  2.34985984E+00 -4.03455637E+00 -2.31050370E+00
 -4.20751991E+00 -2.66980877E+00  1.89194709E+00  5.04827966E+00 -2.02809362E+00
  6.50227265E-01
Number of symbols in /Mol/                 I                0
Int Atom Types                             I   N=          22
           0           0           0           0           0           0
           0           0           0           0           0           0
           0           0           0           0           0           0
           0           0           0           0
Force Field                                I                0
Atom Types                                 C   N=          22
                                                            
                                                            
                                                            
                                                            
                        
MM charges                                 R   N=          22
  0.00000000E+00  0.00000000E+00  0.00000000E+00  0.00000000E+00  0.00000000E+00
  0.00000000E+00  0.00000000E+00  0.00000000E+00  0.00000000E+00  0.00000000E+00
  0.00000000E+00  0.00000000E+00  0.00000000E+00  0.00000000E+00  0.00000000E+00
  0.00000000E+00  0.00000000E+00  0.00000000E+00  0.00000000E+00  0.00000000E+00
  0.00000000E+00  0.00000000E+00
Integer atomic weights                     I   N=          22
          12           1          12          12          12          12
          12          12           1           1           1           1
           1           1           1           1           1           1
          12           1           1           1
Real atomic weights                        R   N=          22
  1.20000000E+01  1.00782504E+00  1.20000000E+01  1.20000000E+01  1.20000000E+01
  1.20000000E+01  1.20000000E+01  1.20000000E+01  1.00782504E+00  1.00782504E+00
  1.00782504E+00  1.00782504E+00  1.00782504E+00  1.00782504E+00  1.00782504E+00
  1.00782504E+00  1.00782504E+00  1.00782504E+00  1.20000000E+01  1.00782504E+00
  1.00782504E+00  1.00782504E+00
Atom fragment info                         I   N=          22
           0           0           0           0           0           0
           0           0           0           0           0           0
           0           0           0           0           0           0
           0           0           0           0
Atom residue num                           I   N=          22
           0           0           0           0           0           0
           0           0           0           0           0           0
           0           0           0           0           0           0
           0           0           0           0
Nuclear spins                              I   N=          22
           0           1           0           0           0           0
           0           0           1           1           1           1
           1           1           1           1           1           1
           0           1           1           1
Nuclear ZEff                               R   N=          22
 -3.60000000E+00 -1.00000000E+00 -3.60000000E+00 -3.60000000E+00 -3.60000000E+00
 -3.60000000E+00 -3.60000000E+00 -3.60000000E+00 -1.00000000E+00 -1.00000000E+00
 -1.00000000E+00 -1.00000000E+00 -1.00000000E+00 -1.00000000E+00 -1.00000000E+00
 -1.00000000E+00 -1.00000000E+00 -1.00000000E+00 -3.60000000E+00 -1.00000000E+00
 -1.00000000E+00 -1.00000000E+00
Nuclear ZNuc                               R   N=          22
  6.00000000E+00  1.00000000E+00  6.00000000E+00  6.00000000E+00  6.00000000E+00
  6.00000000E+00  6.00000000E+00  6.00000000E+00  1.00000000E+00  1.00000000E+00
  1.00000000E+00  1.00000000E+00  1.00000000E+00  1.00000000E+00  1.00000000E+00
  1.00000000E+00  1.00000000E+00  1.00000000E+00  6.00000000E+00  1.00000000E+00
  1.00000000E+00  1.00000000E+00
Nuclear QMom                               R   N=          22
  0.00000000E+00  0.00000000E+00  0.00000000E+00  0.00000000E+00  0.00000000E+00
  0.00000000E+00  0.00000000E+00  0.00000000E+00  0.00000000E+00  0.00000000E+00
  0.00000000E+00  0.00000000E+00  0.00000000E+00  0.00000000E+00  0.00000000E+00
  0.00000000E+00  0.00000000E+00  0.00000000E+00  0.00000000E+00  0.00000000E+00
  0.00000000E+00  0.00000000E+00
Nuclear GFac                               R   N=          22
  0.00000000E+00  2.79284600E+00  0.00000000E+00  0.00000000E+00  0.00000000E+00
  0.00000000E+00  0.00000000E+00  0.00000000E+00  2.79284600E+00  2.79284600E+00
  2.79284600E+00  2.79284600E+00  2.79284600E+00  2.79284600E+00  2.79284600E+00
  2.79284600E+00  2.79284600E+00  2.79284600E+00  0.00000000E+00  2.79284600E+00
  2.79284600E+00  2.79284600E+00
MicOpt                                     I   N=          22
          -1          -1          -1          -1          -1          -1
          -1          -1          -1          -1          -1          -1
          -1          -1          -1          -1          -1          -1
          -1          -1          -1          -1
Number of residues                         I                0
Number of secondary structures             I                0
Redundant internal dimensions              I   N=           4
         125          22          42          61
Redundant internal coordinate indices      I   N=         500
           1           2           0           0           1           3
           0           0           1          19           0           0
           3           8           0           0           3           9
           0           0           3          21           0           0
           4           6           0           0           4           8
           0           0           4          10           0           0
           4          11           0           0           5           6
           0           0           5           7           0           0
           5          12           0           0           5          13
           0           0           6          14           0           0
           6          15           0           0           7          16
           0           0           7          19           0           0
           7          22           0           0           8          17
           0           0           8          18           0           0
          19          20           0           0           2           1
           3           0           2           1          19           0
           3           1          19           0           1           3
           8           0           1           3           9           0
           1           3          21           0           8           3
           9           0           8           3          21           0
           9           3          21           0           6           4
           8           0           6           4          10           0
           6           4          11           0           8           4
          10           0           8           4          11           0
          10           4          11           0           6           5
           7           0           6           5          12           0
           6           5          13           0           7           5
          12           0           7           5          13           0
          12           5          13           0           4           6
           5           0           4           6          14           0
           4           6          15           0           5           6
          14           0           5           6          15           0
          14           6          15           0           5           7
          16           0           5           7          19           0
           5           7          22           0          16           7
          19           0          16           7          22           0
          19           7          22           0           3           8
           4           0           3           8          17           0
           3           8          18           0           4           8
          17           0           4           8          18           0
          17           8          18           0           1          19
           7           0           1          19          20           0
           7          19          20           0           2           1
           3           8           2           1           3           9
           2           1           3          21          19           1
           3           8          19           1           3           9
          19           1           3          21           2           1
          19           7           2           1          19          20
           3           1          19           7           3           1
          19          20           1           3           8           4
           1           3           8          17           1           3
           8          18           9           3           8           4
           9           3           8          17           9           3
           8          18          21           3           8           4
          21           3           8          17          21           3
           8          18           8           4           6           5
           8           4           6          14           8           4
           6          15          10           4           6           5
          10           4           6          14          10           4
           6          15          11           4           6           5
          11           4           6          14          11           4
           6          15           6           4           8           3
           6           4           8          17           6           4
           8          18          10           4           8           3
          10           4           8          17          10           4
           8          18          11           4           8           3
          11           4           8          17          11           4
           8          18           7           5           6           4
           7           5           6          14           7           5
           6          15          12           5           6           4
          12           5           6          14          12           5
           6          15          13           5           6           4
          13           5           6          14          13           5
           6          15           6           5           7          16
           6           5           7          19           6           5
           7          22          12           5           7          16
          12           5           7          19          12           5
           7          22          13           5           7          16
          13           5           7          19          13           5
           7          22           5           7          19           1
           5           7          19          20          16           7
          19           1          16           7          19          20
          22           7          19           1          22           7
          19          20
Redundant internal coordinates             R   N=         125
  2.05239227E+00  2.82954893E+00  2.50868380E+00  2.90272287E+00  2.06474463E+00
  2.06420251E+00  2.90730631E+00  2.89103667E+00  2.06515259E+00  2.06488384E+00
  2.89686816E+00  2.90247746E+00  2.06716863E+00  2.06912922E+00  2.06486858E+00
  2.07070207E+00  2.06799604E+00  2.84461446E+00  2.06379994E+00  2.06804430E+00
  2.06778460E+00  2.05195872E+00  2.04281225E+00  2.07216424E+00  2.16606411E+00
  1.96465959E+00  1.91585130E+00  1.92451998E+00  1.89917415E+00  1.89800717E+00
  1.85837677E+00  2.02390279E+00  1.90147636E+00  1.90327161E+00  1.90852492E+00
  1.86968677E+00  1.84898932E+00  2.03800916E+00  1.88150547E+00  1.89970066E+00
  1.87738754E+00  1.90474598E+00  1.85383556E+00  2.03109451E+00  1.89198055E+00
  1.91885663E+00  1.86243228E+00  1.90762283E+00  1.84165350E+00  1.89399762E+00
  2.00695162E+00  1.88703657E+00  1.92316012E+00  1.85159886E+00  1.89453506E+00
  2.01033491E+00  1.88578430E+00  1.90789782E+00  1.90708086E+00  1.89083539E+00
  1.85589552E+00  2.18641284E+00  2.06561986E+00  2.03096553E+00 -1.49073540E+00
  2.67422053E+00  6.32161015E-01  1.57944452E+00 -5.38784857E-01 -2.58084438E+00
  3.11432381E+00 -5.66840116E-03  4.52637533E-02 -3.07472846E+00 -8.91856763E-01
 -3.02920311E+00  1.24129806E+00  1.23584820E+00 -9.01498147E-01 -2.91418229E+00
 -3.02974844E+00  1.11609052E+00 -8.96593618E-01  1.75866796E+00 -2.42644870E+00
 -4.21457783E-01 -4.02639694E-01  1.69542896E+00 -2.58276543E+00 -2.41317632E+00
 -3.15107662E-01  1.68988325E+00 -9.18205449E-01  1.20769191E+00 -3.06049753E+00
  1.23943636E+00 -2.91785159E+00 -9.02855728E-01 -3.04745861E+00 -9.21561251E-01
  1.09343461E+00 -1.23995630E+00  2.92939153E+00  9.45872821E-01  2.92905751E+00
  8.15220037E-01 -1.16829867E+00  9.25335031E-01 -1.18850245E+00  3.11116416E+00
 -9.04721260E-01  1.25765145E+00 -2.90578026E+00  1.21161859E+00 -2.90919400E+00
 -7.89440405E-01 -3.06743744E+00 -9.05064727E-01  1.21468887E+00 -1.41250435E+00
  1.70787184E+00  7.34362855E-01 -2.42844626E+00  2.75500842E+00 -4.07800693E-01
ZRed-IntVec                                I   N=         125
           0           0           0           0           0           0
           0           0           0           0           0           0
           0           0           0           0           0           0
           0           0           0           0           0           0
           0           0           0           0           0           0
           0           0           0           0           0           0
           0           0           0           0           0           0
           0           0           0           0           0           0
           0           0           0           0           0           0
           0           0           0           0           0           0
           0           0           0           0           0           0
           0           0           0           0           0           0
           0           0           0           0           0           0
           0           0           0           0           0           0
           0           0           0           0           0           0
           0           0           0           0           0           0
           0           0           0           0           0           0
           0           0           0           0           0           0
           0           0           0           0           0           0
           0           0           0           0           0           0
           0           0           0           0           0
ZRed-FPVec                                 R   N=         125
  0.00000000E+00  0.00000000E+00  0.00000000E+00  0.00000000E+00  0.00000000E+00
  0.00000000E+00  0.00000000E+00  0.00000000E+00  0.00000000E+00  0.00000000E+00
  0.00000000E+00  0.00000000E+00  0.00000000E+00  0.00000000E+00  0.00000000E+00
  0.00000000E+00  0.00000000E+00  0.00000000E+00  0.00000000E+00  0.00000000E+00
  0.00000000E+00  0.00000000E+00  0.00000000E+00  0.00000000E+00  0.00000000E+00
  0.00000000E+00  0.00000000E+00  0.00000000E+00  0.00000000E+00  0.00000000E+00
  0.00000000E+00  0.00000000E+00  0.00000000E+00  0.00000000E+00  0.00000000E+00
  0.00000000E+00  0.00000000E+00  0.00000000E+00  0.00000000E+00  0.00000000E+00
  0.00000000E+00  0.00000000E+00  0.00000000E+00  0.00000000E+00  0.00000000E+00
  0.00000000E+00  0.00000000E+00  0.00000000E+00  0.00000000E+00  0.00000000E+00
  0.00000000E+00  0.00000000E+00  0.00000000E+00  0.00000000E+00  0.00000000E+00
  0.00000000E+00  0.00000000E+00  0.00000000E+00  0.00000000E+00  0.00000000E+00
  0.00000000E+00  0.00000000E+00  0.00000000E+00  0.00000000E+00  0.00000000E+00
  0.00000000E+00  0.00000000E+00  0.00000000E+00  0.00000000E+00  0.00000000E+00
  0.00000000E+00  0.00000000E+00  0.00000000E+00  0.00000000E+00  0.00000000E+00
  0.00000000E+00  0.00000000E+00  0.00000000E+00  0.00000000E+00  0.00000000E+00
  0.00000000E+00  0.00000000E+00  0.00000000E+00  0.00000000E+00  0.00000000E+00
  0.00000000E+00  0.00000000E+00  0.00000000E+00  0.00000000E+00  0.00000000E+00
  0.00000000E+00  0.00000000E+00  0.00000000E+00  0.00000000E+00  0.00000000E+00
  0.00000000E+00  0.00000000E+00  0.00000000E+00  0.00000000E+00  0.00000000E+00
  0.00000000E+00  0.00000000E+00  0.00000000E+00  0.00000000E+00  0.00000000E+00
  0.00000000E+00  0.00000000E+00  0.00000000E+00  0.00000000E+00  0.00000000E+00
  0.00000000E+00  0.00000000E+00  0.00000000E+00  0.00000000E+00  0.00000000E+00
  0.00000000E+00  0.00000000E+00  0.00000000E+00  0.00000000E+00  0.00000000E+00
  0.00000000E+00  0.00000000E+00  0.00000000E+00  0.00000000E+00  0.00000000E+00
ZRed-Constraint1                           R   N=         125
  2.05239227E+00  2.82954893E+00  2.50868380E+00  2.90272287E+00  2.06474463E+00
  2.06420251E+00  2.90730631E+00  2.89103667E+00  2.06515259E+00  2.06488384E+00
  2.89686816E+00  2.90247746E+00  2.06716863E+00  2.06912922E+00  2.06486858E+00
  2.07070207E+00  2.06799604E+00  2.84461446E+00  2.06379994E+00  2.06804430E+00
  2.06778460E+00  2.05195872E+00  2.04281225E+00  2.07216424E+00  2.16606411E+00
  1.96465959E+00  1.91585130E+00  1.92451998E+00  1.89917415E+00  1.89800717E+00
  1.85837677E+00  2.02390279E+00  1.90147636E+00  1.90327161E+00  1.90852492E+00
  1.86968677E+00  1.84898932E+00  2.03800916E+00  1.88150547E+00  1.89970066E+00
  1.87738754E+00  1.90474598E+00  1.85383556E+00  2.03109451E+00  1.89198055E+00
  1.91885663E+00  1.86243228E+00  1.90762283E+00  1.84165350E+00  1.89399762E+00
  2.00695162E+00  1.88703657E+00  1.92316012E+00  1.85159886E+00  1.89453506E+00
  2.01033491E+00  1.88578430E+00  1.90789782E+00  1.90708086E+00  1.89083539E+00
  1.85589552E+00  2.18641284E+00  2.06561986E+00  2.03096553E+00 -1.49073540E+00
  2.67422053E+00  6.32161015E-01  1.57944452E+00 -5.38784857E-01 -2.58084438E+00
  3.11432381E+00 -5.66840116E-03  4.52637533E-02 -3.07472846E+00 -8.91856763E-01
 -3.02920311E+00  1.24129806E+00  1.23584820E+00 -9.01498147E-01 -2.91418229E+00
 -3.02974844E+00  1.11609052E+00 -8.96593618E-01  1.75866796E+00 -2.42644870E+00
 -4.21457783E-01 -4.02639694E-01  1.69542896E+00 -2.58276543E+00 -2.41317632E+00
 -3.15107662E-01  1.68988325E+00 -9.18205449E-01  1.20769191E+00 -3.06049753E+00
  1.23943636E+00 -2.91785159E+00 -9.02855728E-01 -3.04745861E+00 -9.21561251E-01
  1.09343461E+00 -1.23995630E+00  2.92939153E+00  9.45872821E-01  2.92905751E+00
  8.15220037E-01 -1.16829867E+00  9.25335031E-01 -1.18850245E+00  3.11116416E+00
 -9.04721260E-01  1.25765145E+00 -2.90578026E+00  1.21161859E+00 -2.90919400E+00
 -7.89440405E-01 -3.06743744E+00 -9.05064727E-01  1.21468887E+00 -1.41250435E+00
  1.70787184E+00  7.34362855E-01 -2.42844626E+00  2.75500842E+00 -4.07800693E-01
ZRed-Constraint2                           R   N=         125
  2.05864192E+00  2.83877553E+00  2.52111107E+00  2.91176850E+00  2.07195337E+00
  2.07163838E+00  2.91660118E+00  2.89902536E+00  2.07161571E+00  2.07248334E+00
  2.90571790E+00  2.91155153E+00  2.07458279E+00  2.07565155E+00  2.07236059E+00
  2.07774558E+00  2.07512911E+00  2.85368598E+00  2.07137558E+00  2.07519654E+00
  2.07453469E+00  2.05826341E+00  2.03923476E+00  2.07399410E+00  2.16746740E+00
  1.96273362E+00  1.91723554E+00  1.92585853E+00  1.89948278E+00  1.89873930E+00
  1.85652415E+00  2.02142904E+00  1.90303702E+00  1.90450508E+00  1.90650956E+00
  1.87038701E+00  1.85030871E+00  2.03598630E+00  1.88176895E+00  1.90054770E+00
  1.87773540E+00  1.90507472E+00  1.85426864E+00  2.02885235E+00  1.89377095E+00
  1.92024521E+00  1.86262609E+00  1.90741349E+00  1.84082280E+00  1.89293759E+00
  2.00749675E+00  1.88661374E+00  1.92471580E+00  1.84987109E+00  1.89541474E+00
  2.00753141E+00  1.88721132E+00  1.90770529E+00  1.90806398E+00  1.89087126E+00
  1.85671487E+00  2.18667477E+00  2.06712792E+00  2.02921852E+00 -1.49006253E+00
  2.67482301E+00  6.33401580E-01  1.57467101E+00 -5.43628763E-01 -2.58505019E+00
  3.11362787E+00 -7.71555253E-03  5.03210989E-02 -3.07102232E+00 -8.85324083E-01
 -3.02311596E+00  1.24574264E+00  1.24308110E+00 -8.94710776E-01 -2.90903749E+00
 -3.02415126E+00  1.12124217E+00 -8.93084539E-01  1.77096295E+00 -2.41404020E+00
 -4.08298989E-01 -3.87099522E-01  1.71108264E+00 -2.56636146E+00 -2.40072793E+00
 -3.02545762E-01  1.70319544E+00 -9.29540356E-01  1.19701031E+00 -3.06966221E+00
  1.22670834E+00 -2.92992630E+00 -9.13413518E-01 -3.05927790E+00 -9.32727233E-01
  1.08378555E+00 -1.23706685E+00  2.93127916E+00  9.48728132E-01  2.93265896E+00
  8.17819672E-01 -1.16473136E+00  9.27855656E-01 -1.18698364E+00  3.11365064E+00
 -9.12251897E-01  1.25172423E+00 -2.91052349E+00  1.20333729E+00 -2.91587189E+00
 -7.94934308E-01 -3.07485818E+00 -9.10882050E-01  1.21005553E+00 -1.41483596E+00
  1.70690079E+00  7.32264051E-01 -2.42918451E+00  2.75219642E+00 -4.09252143E-01
SymInf integers                            I   N=          26
           1           1           1           1           1           0
           0           0           0           0           0           0
           0           0           0           0           0           0
           0           0           0           0           0           0
           0           0
RotTr to input orientation                 R   N=          12
  8.76284050E-01  2.49445330E-01  4.12193270E-01 -4.41488180E-01  7.31768922E-02
  8.94278105E-01  1.92910475E-01 -9.65620096E-01  1.74250908E-01  8.08227676E-02
  2.55861710E-02 -1.71388943E-01
Number of contracted shells                I              144
Number of primitive shells                 I              244
Pure/Cartesian d shells                    I                0
Pure/Cartesian f shells                    I                0
Highest angular momentum                   I                3
Largest degree of contraction              I                6
Shell types                                I   N=         144
           0           0           0           0           0           1
           1           1          -2          -2          -3           0
           0           0           1           0           0           0
           0           0           1           1           1          -2
          -2          -3           0           0           0           0
           0           1           1           1          -2          -2
          -3           0           0           0           0           0
           1           1           1          -2          -2          -3
           0           0           0           0           0           1
           1           1          -2          -2          -3           0
           0           0           0           0           1           1
           1          -2          -2          -3           0           0
           0           0           0           1           1           1
          -2          -2          -3           0           0           0
           1           0           0           0           1           0
           0           0           1           0           0           0
           1           0           0           0           1           0
           0           0           1           0           0           0
           1           0           0           0           1           0
           0           0           1           0           0           0
           1           0           0           0           0           0
           1           1           1          -2          -2          -3
           0           0           0           1           0           0
           0           1           0           0           0           1
Number of primitives per shell             I   N=         144
           6           2           1           1           1           4
           1           1           1           1           1           3
           1           1           1           6           2           1
           1           1           4           1           1           1
           1           1           6           2           1           1
           1           4           1           1           1           1
           1           6           2           1           1           1
           4           1           1           1           1           1
           6           2           1           1           1           4
           1           1           1           1           1           6
           2           1           1           1           4           1
           1           1           1           1           6           2
           1           1           1           4           1           1
           1           1           1           3           1           1
           1           3           1           1           1           3
           1           1           1           3           1           1
           1           3           1           1           1           3
           1           1           1           3           1           1
           1           3           1           1           1           3
           1           1           1           3           1           1
           1           6           2           1           1           1
           4           1           1           1           1           1
           3           1           1           1           3           1
           1           1           3           1           1           1
Shell to atom map                          I   N=         144
           1           1           1           1           1           1
           1           1           1           1           1           2
           2           2           2           3           3           3
           3           3           3           3           3           3
           3           3           4           4           4           4
           4           4           4           4           4           4
           4           5           5           5           5           5
           5           5           5           5           5           5
           6           6           6           6           6           6
           6           6           6           6           6           7
           7           7           7           7           7           7
           7           7           7           7           8           8
           8           8           8           8           8           8
           8           8           8           9           9           9
           9          10          10          10          10          11
          11          11          11          12          12          12
          12          13          13          13          13          14
          14          14          14          15          15          15
          15          16          16          16          16          17
          17          17          17          18          18          18
          18          19          19          19          19          19
          19          19          19          19          19          19
          20          20          20          20          21          21
          21          21          22          22          22          22
Primitive exponents                        R   N=         244
  1.35753497E+04  2.03523337E+03  4.63225624E+02  1.31200196E+02  4.28530159E+01
  1.55841858E+01  6.20671385E+00  2.57648965E+00  5.76963394E-01  2.29728314E-01
  9.51644400E-02  3.46972322E+01  7.95826228E+00  2.37808269E+00  8.14332082E-01
  2.88875473E-01  1.00568237E-01  1.09700000E+00  3.18000000E-01  7.61000000E-01
  3.40613410E+01  5.12357460E+00  1.16466260E+00  3.27230410E-01  1.03072410E-01
  8.00000000E-01  1.35753497E+04  2.03523337E+03  4.63225624E+02  1.31200196E+02
  4.28530159E+01  1.55841858E+01  6.20671385E+00  2.57648965E+00  5.76963394E-01
  2.29728314E-01  9.51644400E-02  3.46972322E+01  7.95826228E+00  2.37808269E+00
  8.14332082E-01  2.88875473E-01  1.00568237E-01  1.09700000E+00  3.18000000E-01
  7.61000000E-01  1.35753497E+04  2.03523337E+03  4.63225624E+02  1.31200196E+02
  4.28530159E+01  1.55841858E+01  6.20671385E+00  2.57648965E+00  5.76963394E-01
  2.29728314E-01  9.51644400E-02  3.46972322E+01  7.95826228E+00  2.37808269E+00
  8.14332082E-01  2.88875473E-01  1.00568237E-01  1.09700000E+00  3.18000000E-01
  7.61000000E-01  1.35753497E+04  2.03523337E+03  4.63225624E+02  1.31200196E+02
  4.28530159E+01  1.55841858E+01  6.20671385E+00  2.57648965E+00  5.76963394E-01
  2.29728314E-01  9.51644400E-02  3.46972322E+01  7.95826228E+00  2.37808269E+00
  8.14332082E-01  2.88875473E-01  1.00568237E-01  1.09700000E+00  3.18000000E-01
  7.61000000E-01  1.35753497E+04  2.03523337E+03  4.63225624E+02  1.31200196E+02
  4.28530159E+01  1.55841858E+01  6.20671385E+00  2.57648965E+00  5.76963394E-01
  2.29728314E-01  9.51644400E-02  3.46972322E+01  7.95826228E+00  2.37808269E+00
  8.14332082E-01  2.88875473E-01  1.00568237E-01  1.09700000E+00  3.18000000E-01
  7.61000000E-01  1.35753497E+04  2.03523337E+03  4.63225624E+02  1.31200196E+02
  4.28530159E+01  1.55841858E+01  6.20671385E+00  2.57648965E+00  5.76963394E-01
  2.29728314E-01  9.51644400E-02  3.46972322E+01  7.95826228E+00  2.37808269E+00
  8.14332082E-01  2.88875473E-01  1.00568237E-01  1.09700000E+00  3.18000000E-01
  7.61000000E-01  1.35753497E+04  2.03523337E+03  4.63225624E+02  1.31200196E+02
  4.28530159E+01  1.55841858E+01  6.20671385E+00  2.57648965E+00  5.76963394E-01
  2.29728314E-01  9.51644400E-02  3.46972322E+01  7.95826228E+00  2.37808269E+00
  8.14332082E-01  2.88875473E-01  1.00568237E-01  1.09700000E+00  3.18000000E-01
  7.61000000E-01  3.40613410E+01  5.12357460E+00  1.16466260E+00  3.27230410E-01
  1.03072410E-01  8.00000000E-01  3.40613410E+01  5.12357460E+00  1.16466260E+00
  3.27230410E-01  1.03072410E-01  8.00000000E-01  3.40613410E+01  5.12357460E+00
  1.16466260E+00  3.27230410E-01  1.03072410E-01  8.00000000E-01  3.40613410E+01
  5.12357460E+00  1.16466260E+00  3.27230410E-01  1.03072410E-01  8.00000000E-01
  3.40613410E+01  5.12357460E+00  1.16466260E+00  3.27230410E-01  1.03072410E-01
  8.00000000E-01  3.40613410E+01  5.12357460E+00  1.16466260E+00  3.27230410E-01
  1.03072410E-01  8.00000000E-01  3.40613410E+01  5.12357460E+00  1.16466260E+00
  3.27230410E-01  1.03072410E-01  8.00000000E-01  3.40613410E+01  5.12357460E+00
  1.16466260E+00  3.27230410E-01  1.03072410E-01  8.00000000E-01  3.40613410E+01
  5.12357460E+00  1.16466260E+00  3.27230410E-01  1.03072410E-01  8.00000000E-01
  3.40613410E+01  5.12357460E+00  1.16466260E+00  3.27230410E-01  1.03072410E-01
  8.00000000E-01  1.35753497E+04  2.03523337E+03  4.63225624E+02  1.31200196E+02
  4.28530159E+01  1.55841858E+01  6.20671385E+00  2.57648965E+00  5.76963394E-01
  2.29728314E-01  9.51644400E-02  3.46972322E+01  7.95826228E+00  2.37808269E+00
  8.14332082E-01  2.88875473E-01  1.00568237E-01  1.09700000E+00  3.18000000E-01
  7.61000000E-01  3.40613410E+01  5.12357460E+00  1.16466260E+00  3.27230410E-01
  1.03072410E-01  8.00000000E-01  3.40613410E+01  5.12357460E+00  1.16466260E+00
  3.27230410E-01  1.03072410E-01  8.00000000E-01  3.40613410E+01  5.12357460E+00
  1.16466260E+00  3.27230410E-01  1.03072410E-01  8.00000000E-01
Contraction coefficients                   R   N=         244
  6.06455036E-04  4.69790889E-03  2.43324776E-02  9.73999683E-02  3.01955843E-01
  6.62336091E-01  6.55953085E-01  3.75856333E-01  1.00000000E+00  1.00000000E+00
  1.00000000E+00  1.13272200E-02  7.61696592E-02  3.01922522E-01  7.27850273E-01
  1.00000000E+00  1.00000000E+00  1.00000000E+00  1.00000000E+00  1.00000000E+00
  2.54393072E-02  1.90085949E-01  8.52441130E-01  1.00000000E+00  1.00000000E+00
  1.00000000E+00  6.06455036E-04  4.69790889E-03  2.43324776E-02  9.73999683E-02
  3.01955843E-01  6.62336091E-01  6.55953085E-01  3.75856333E-01  1.00000000E+00
  1.00000000E+00  1.00000000E+00  1.13272200E-02  7.61696592E-02  3.01922522E-01
  7.27850273E-01  1.00000000E+00  1.00000000E+00  1.00000000E+00  1.00000000E+00
  1.00000000E+00  6.06455036E-04  4.69790889E-03  2.43324776E-02  9.73999683E-02
  3.01955843E-01  6.62336091E-01  6.55953085E-01  3.75856333E-01  1.00000000E+00
  1.00000000E+00  1.00000000E+00  1.13272200E-02  7.61696592E-02  3.01922522E-01
  7.27850273E-01  1.00000000E+00  1.00000000E+00  1.00000000E+00  1.00000000E+00
  1.00000000E+00  6.06455036E-04  4.69790889E-03  2.43324776E-02  9.73999683E-02
  3.01955843E-01  6.62336091E-01  6.55953085E-01  3.75856333E-01  1.00000000E+00
  1.00000000E+00  1.00000000E+00  1.13272200E-02  7.61696592E-02  3.01922522E-01
  7.27850273E-01  1.00000000E+00  1.00000000E+00  1.00000000E+00  1.00000000E+00
  1.00000000E+00  6.06455036E-04  4.69790889E-03  2.43324776E-02  9.73999683E-02
  3.01955843E-01  6.62336091E-01  6.55953085E-01  3.75856333E-01  1.00000000E+00
  1.00000000E+00  1.00000000E+00  1.13272200E-02  7.61696592E-02  3.01922522E-01
  7.27850273E-01  1.00000000E+00  1.00000000E+00  1.00000000E+00  1.00000000E+00
  1.00000000E+00  6.06455036E-04  4.69790889E-03  2.43324776E-02  9.73999683E-02
  3.01955843E-01  6.62336091E-01  6.55953085E-01  3.75856333E-01  1.00000000E+00
  1.00000000E+00  1.00000000E+00  1.13272200E-02  7.61696592E-02  3.01922522E-01
  7.27850273E-01  1.00000000E+00  1.00000000E+00  1.00000000E+00  1.00000000E+00
  1.00000000E+00  6.06455036E-04  4.69790889E-03  2.43324776E-02  9.73999683E-02
  3.01955843E-01  6.62336091E-01  6.55953085E-01  3.75856333E-01  1.00000000E+00
  1.00000000E+00  1.00000000E+00  1.13272200E-02  7.61696592E-02  3.01922522E-01
  7.27850273E-01  1.00000000E+00  1.00000000E+00  1.00000000E+00  1.00000000E+00
  1.00000000E+00  2.54393072E-02  1.90085949E-01  8.52441130E-01  1.00000000E+00
  1.00000000E+00  1.00000000E+00  2.54393072E-02  1.90085949E-01  8.52441130E-01
  1.00000000E+00  1.00000000E+00  1.00000000E+00  2.54393072E-02  1.90085949E-01
  8.52441130E-01  1.00000000E+00  1.00000000E+00  1.00000000E+00  2.54393072E-02
  1.90085949E-01  8.52441130E-01  1.00000000E+00  1.00000000E+00  1.00000000E+00
  2.54393072E-02  1.90085949E-01  8.52441130E-01  1.00000000E+00  1.00000000E+00
  1.00000000E+00  2.54393072E-02  1.90085949E-01  8.52441130E-01  1.00000000E+00
  1.00000000E+00  1.00000000E+00  2.54393072E-02  1.90085949E-01  8.52441130E-01
  1.00000000E+00  1.00000000E+00  1.00000000E+00  2.54393072E-02  1.90085949E-01
  8.52441130E-01  1.00000000E+00  1.00000000E+00  1.00000000E+00  2.54393072E-02
  1.90085949E-01  8.52441130E-01  1.00000000E+00  1.00000000E+00  1.00000000E+00
  2.54393072E-02  1.90085949E-01  8.52441130E-01  1.00000000E+00  1.00000000E+00
  1.00000000E+00  6.06455036E-04  4.69790889E-03  2.43324776E-02  9.73999683E-02
  3.01955843E-01  6.62336091E-01  6.55953085E-01  3.75856333E-01  1.00000000E+00
  1.00000000E+00  1.00000000E+00  1.13272200E-02  7.61696592E-02  3.01922522E-01
  7.27850273E-01  1.00000000E+00  1.00000000E+00  1.00000000E+00  1.00000000E+00
  1.00000000E+00  2.54393072E-02  1.90085949E-01  8.52441130E-01  1.00000000E+00
  1.00000000E+00  1.00000000E+00  2.54393072E-02  1.90085949E-01  8.52441130E-01
  1.00000000E+00  1.00000000E+00  1.00000000E+00  2.54393072E-02  1.90085949E-01
  8.52441130E-01  1.00000000E+00  1.00000000E+00  1.00000000E+00
Coordinates of each shell                  R   N=         432
 -1.05379439E+00 -3.10768140E+00 -5.93201573E-01 -1.05379439E+00 -3.10768140E+00
 -5.93201573E-01 -1.05379439E+00 -3.10768140E+00 -5.93201573E-01 -1.05379439E+00
 -3.10768140E+00 -5.93201573E-01 -1.05379439E+00 -3.10768140E+00 -5.93201573E-01
 -1.05379439E+00 -3.10768140E+00 -5.93201573E-01 -1.05379439E+00 -3.10768140E+00
 -5.93201573E-01 -1.05379439E+00 -3.10768140E+00 -5.93201573E-01 -1.05379439E+00
 -3.10768140E+00 -5.93201573E-01 -1.05379439E+00 -3.10768140E+00 -5.93201573E-01
 -1.05379439E+00 -3.10768140E+00 -5.93201573E-01 -2.08767189E+00 -4.33729521E+00
 -1.87048824E+00 -2.08767189E+00 -4.33729521E+00 -1.87048824E+00 -2.08767189E+00
 -4.33729521E+00 -1.87048824E+00 -2.08767189E+00 -4.33729521E+00 -1.87048824E+00
 -2.57756563E+00 -1.58370510E+00  1.24036452E+00 -2.57756563E+00 -1.58370510E+00
  1.24036452E+00 -2.57756563E+00 -1.58370510E+00  1.24036452E+00 -2.57756563E+00
 -1.58370510E+00  1.24036452E+00 -2.57756563E+00 -1.58370510E+00  1.24036452E+00
 -2.57756563E+00 -1.58370510E+00  1.24036452E+00 -2.57756563E+00 -1.58370510E+00
  1.24036452E+00 -2.57756563E+00 -1.58370510E+00  1.24036452E+00 -2.57756563E+00
 -1.58370510E+00  1.24036452E+00 -2.57756563E+00 -1.58370510E+00  1.24036452E+00
 -2.57756563E+00 -1.58370510E+00  1.24036452E+00 -1.48144491E+00  2.53268891E+00
 -1.16370903E+00 -1.48144491E+00  2.53268891E+00 -1.16370903E+00 -1.48144491E+00
  2.53268891E+00 -1.16370903E+00 -1.48144491E+00  2.53268891E+00 -1.16370903E+00
 -1.48144491E+00  2.53268891E+00 -1.16370903E+00 -1.48144491E+00  2.53268891E+00
 -1.16370903E+00 -1.48144491E+00  2.53268891E+00 -1.16370903E+00 -1.48144491E+00
  2.53268891E+00 -1.16370903E+00 -1.48144491E+00  2.53268891E+00 -1.16370903E+00
 -1.48144491E+00  2.53268891E+00 -1.16370903E+00 -1.48144491E+00  2.53268891E+00
 -1.16370903E+00  3.22331716E+00  1.51144944E+00 -9.17972931E-02  3.22331716E+00
  1.51144944E+00 -9.17972931E-02  3.22331716E+00  1.51144944E+00 -9.17972931E-02
  3.22331716E+00  1.51144944E+00 -9.17972931E-02  3.22331716E+00  1.51144944E+00
 -9.17972931E-02  3.22331716E+00  1.51144944E+00 -9.17972931E-02  3.22331716E+00
  1.51144944E+00 -9.17972931E-02  3.22331716E+00  1.51144944E+00 -9.17972931E-02
  3.22331716E+00  1.51144944E+00 -9.17972931E-02  3.22331716E+00  1.51144944E+00
 -9.17972931E-02  3.22331716E+00  1.51144944E+00 -9.17972931E-02  8.68720313E-01
  3.11055375E+00  4.47261360E-01  8.68720313E-01  3.11055375E+00  4.47261360E-01
  8.68720313E-01  3.11055375E+00  4.47261360E-01  8.68720313E-01  3.11055375E+00
  4.47261360E-01  8.68720313E-01  3.11055375E+00  4.47261360E-01  8.68720313E-01
  3.11055375E+00  4.47261360E-01  8.68720313E-01  3.11055375E+00  4.47261360E-01
  8.68720313E-01  3.11055375E+00  4.47261360E-01  8.68720313E-01  3.11055375E+00
  4.47261360E-01  8.68720313E-01  3.11055375E+00  4.47261360E-01  8.68720313E-01
  3.11055375E+00  4.47261360E-01  3.13003031E+00 -1.27090264E+00  7.29293355E-01
  3.13003031E+00 -1.27090264E+00  7.29293355E-01  3.13003031E+00 -1.27090264E+00
  7.29293355E-01  3.13003031E+00 -1.27090264E+00  7.29293355E-01  3.13003031E+00
 -1.27090264E+00  7.29293355E-01  3.13003031E+00 -1.27090264E+00  7.29293355E-01
  3.13003031E+00 -1.27090264E+00  7.29293355E-01  3.13003031E+00 -1.27090264E+00
  7.29293355E-01  3.13003031E+00 -1.27090264E+00  7.29293355E-01  3.13003031E+00
 -1.27090264E+00  7.29293355E-01  3.13003031E+00 -1.27090264E+00  7.29293355E-01
 -3.51674561E+00  9.15659820E-01  1.01542324E-01 -3.51674561E+00  9.15659820E-01
  1.01542324E-01 -3.51674561E+00  9.15659820E-01  1.01542324E-01 -3.51674561E+00
  9.15659820E-01  1.01542324E-01 -3.51674561E+00  9.15659820E-01  1.01542324E-01
 -3.51674561E+00  9.15659820E-01  1.01542324E-01 -3.51674561E+00  9.15659820E-01
  1.01542324E-01 -3.51674561E+00  9.15659820E-01  1.01542324E-01 -3.51674561E+00
  9.15659820E-01  1.01542324E-01 -3.51674561E+00  9.15659820E-01  1.01542324E-01
 -3.51674561E+00  9.15659820E-01  1.01542324E-01 -1.44354198E+00 -1.16791586E+00
  2.91496299E+00 -1.44354198E+00 -1.16791586E+00  2.91496299E+00 -1.44354198E+00
 -1.16791586E+00  2.91496299E+00 -1.44354198E+00 -1.16791586E+00  2.91496299E+00
 -8.83679269E-01  1.62834095E+00 -2.92145937E+00 -8.83679269E-01  1.62834095E+00
 -2.92145937E+00 -8.83679269E-01  1.62834095E+00 -2.92145937E+00 -8.83679269E-01
  1.62834095E+00 -2.92145937E+00 -2.37389644E+00  4.31098992E+00 -1.71590561E+00
 -2.37389644E+00  4.31098992E+00 -1.71590561E+00 -2.37389644E+00  4.31098992E+00
 -1.71590561E+00 -2.37389644E+00  4.31098992E+00 -1.71590561E+00  4.82215765E+00
  2.39438196E+00  8.76358381E-01  4.82215765E+00  2.39438196E+00  8.76358381E-01
  4.82215765E+00  2.39438196E+00  8.76358381E-01  4.82215765E+00  2.39438196E+00
  8.76358381E-01  3.64789201E+00  1.60776415E+00 -2.11460609E+00  3.64789201E+00
  1.60776415E+00 -2.11460609E+00  3.64789201E+00  1.60776415E+00 -2.11460609E+00
  3.64789201E+00  1.60776415E+00 -2.11460609E+00  1.40455618E+00  5.08015731E+00
  1.35453744E-01  1.40455618E+00  5.08015731E+00  1.35453744E-01  1.40455618E+00
  5.08015731E+00  1.35453744E-01  1.40455618E+00  5.08015731E+00  1.35453744E-01
  3.96392692E-01  2.97668903E+00  2.45892582E+00  3.96392692E-01  2.97668903E+00
  2.45892582E+00  3.96392692E-01  2.97668903E+00  2.45892582E+00  3.96392692E-01
  2.97668903E+00  2.45892582E+00  2.56391124E+00 -1.35058625E+00  2.71669551E+00
  2.56391124E+00 -1.35058625E+00  2.71669551E+00  2.56391124E+00 -1.35058625E+00
  2.71669551E+00  2.56391124E+00 -1.35058625E+00  2.71669551E+00 -4.41706609E+00
  2.00829423E+00  1.60898397E+00 -4.41706609E+00  2.00829423E+00  1.60898397E+00
 -4.41706609E+00  2.00829423E+00  1.60898397E+00 -4.41706609E+00  2.00829423E+00
  1.60898397E+00 -4.99287574E+00  5.20533667E-01 -1.29152921E+00 -4.99287574E+00
  5.20533667E-01 -1.29152921E+00 -4.99287574E+00  5.20533667E-01 -1.29152921E+00
 -4.99287574E+00  5.20533667E-01 -1.29152921E+00  1.43634977E+00 -2.93121195E+00
 -8.41264083E-01  1.43634977E+00 -2.93121195E+00 -8.41264083E-01  1.43634977E+00
 -2.93121195E+00 -8.41264083E-01  1.43634977E+00 -2.93121195E+00 -8.41264083E-01
  1.43634977E+00 -2.93121195E+00 -8.41264083E-01  1.43634977E+00 -2.93121195E+00
 -8.41264083E-01  1.43634977E+00 -2.93121195E+00 -8.41264083E-01  1.43634977E+00
 -2.93121195E+00 -8.41264083E-01  1.43634977E+00 -2.93121195E+00 -8.41264083E-01
  1.43634977E+00 -2.93121195E+00 -8.41264083E-01  1.43634977E+00 -2.93121195E+00
 -8.41264083E-01  2.34985984E+00 -4.03455637E+00 -2.31050370E+00  2.34985984E+00
 -4.03455637E+00 -2.31050370E+00  2.34985984E+00 -4.03455637E+00 -2.31050370E+00
  2.34985984E+00 -4.03455637E+00 -2.31050370E+00 -4.20751991E+00 -2.66980877E+00
  1.89194709E+00 -4.20751991E+00 -2.66980877E+00  1.89194709E+00 -4.20751991E+00
 -2.66980877E+00  1.89194709E+00 -4.20751991E+00 -2.66980877E+00  1.89194709E+00
  5.04827966E+00 -2.02809362E+00  6.50227265E-01  5.04827966E+00 -2.02809362E+00
  6.50227265E-01  5.04827966E+00 -2.02809362E+00  6.50227265E-01  5.04827966E+00
 -2.02809362E+00  6.50227265E-01
Num ILSW                                   I              100
ILSW                                       I   N=         100
           0           0           0           0           2           0
           0           0           0           0        4639          -1
           5           0           0           0           2           0
           0           0           1           0           1           0
           1           0           0           0           0           0
           0           0      100000           0          -1           0
           0           0           0           0           0           0
           0           0           0           1           0           0
           0 -2000000000           1           0           0           0
           0           0         121          52           0           0
           0           0          58           0           0           0
           0           0           0           0           0           1
           0           0           0           0           0           0
           0           0           0           0           0           0
           0           0           0           0           0           0
           0           0           0           0           0           0
           0           0           0           0
Num RLSW                                   I               52
RLSW                                       R   N=          52
  1.00000000E+00  1.00000000E+00  1.00000000E+00  1.00000000E+00  1.00000000E+00
  0.00000000E+00  2.00000000E-01  2.22036000E-01  0.00000000E+00  7.77964000E-01
  0.00000000E+00  2.00000000E-01  0.00000000E+00  0.00000000E+00  1.00000000E+00
  0.00000000E+00  0.00000000E+00  1.00000000E+00  0.00000000E+00  0.00000000E+00
  0.00000000E+00  0.00000000E+00  1.00000000E+00  0.00000000E+00  0.00000000E+00
  0.00000000E+00  0.00000000E+00  1.00000000E+00  0.00000000E+00  0.00000000E+00
  0.00000000E+00  0.00000000E+00  1.00000000E+00  0.00000000E+00  0.00000000E+00
  0.00000000E+00  0.00000000E+00  0.00000000E+00  1.00000000E+00  1.00000000E+00
  0.00000000E+00  1.00000000E+00  0.00000000E+00  0.00000000E+00  0.00000000E+00
  0.00000000E+00  0.00000000E+00  0.00000000E+00  0.00000000E+00  0.00000000E+00
  0.00000000E+00  0.00000000E+00
ECP-MxAtEC                                 I           250000
ECP-MaxLECP                                I               10
ECP-MaxAtL                                 I          2250000
ECP-MxTECP                                 I         11250000
ECP-LenNCZ                                 I                0
ECP-KFirst                                 I   N=         220
           0           0           0           0           0           0
           0           0           0           0           0           0
           0           0           0           0           0           0
           0           0           0           0           0           0
           0           0           0           0           0           0
           0           0           0           0           0           0
           0           0           0           0           0           0
           0           0           0           0           0           0
           0           0           0           0           0           0
           0           0           0           0           0           0
           0           0           0           0           0           0
           0           0           0           0           0           0
           0           0           0           0           0           0
           0           0           0           0           0           0
           0           0           0           0           0           0
           0           0           0           0           0           0
           0           0           0           0           0           0
           0           0           0           0           0           0
           0           0           0           0           0           0
           0           0           0           0           0           0
           0           0           0           0           0           0
           0           0           0           0           0           0
           0           0           0           0           0           0
           0           0           0           0           0           0
           0           0           0           0           0           0
           0           0           0           0           0           0
           0           0           0           0           0           0
           0           0           0           0           0           0
           0           0           0           0           0           0
           0           0           0           0           0           0
           0           0           0           0           0           0
           0           0           0           0           0           0
           0           0           0           0           0           0
           0           0           0           0           0           0
           0           0           0           0           0           0
           0           0           0           0           0           0
           0           0           0           0
ECP-KLast                                  I   N=         220
           0           0           0           0           0           0
           0           0           0           0           0           0
           0           0           0           0           0           0
           0           0           0           0           0           0
           0           0           0           0           0           0
           0           0           0           0           0           0
           0           0           0           0           0           0
           0           0           0           0           0           0
           0           0           0           0           0           0
           0           0           0           0           0           0
           0           0           0           0           0           0
           0           0           0           0           0           0
           0           0           0           0           0           0
           0           0           0           0           0           0
           0           0           0           0           0           0
           0           0           0           0           0           0
           0           0           0           0           0           0
           0           0           0           0           0           0
           0           0           0           0           0           0
           0           0           0           0           0           0
           0           0           0           0           0           0
           0           0           0           0           0           0
           0           0           0           0           0           0
           0           0           0           0           0           0
           0           0           0           0           0           0
           0           0           0           0           0           0
           0           0           0           0           0           0
           0           0           0           0           0           0
           0           0           0           0           0           0
           0           0           0           0           0           0
           0           0           0           0           0           0
           0           0           0           0           0           0
           0           0           0           0           0           0
           0           0           0           0           0           0
           0           0           0           0           0           0
           0           0           0           0           0           0
           0           0           0           0
ECP-LMax                                   I   N=          22
           0           0           0           0           0           0
           0           0           0           0           0           0
           0           0           0           0           0           0
           0           0           0           0
ECP-LPSkip                                 I   N=          22
           1           1           1           1           1           1
           1           1           1           1           1           1
           1           1           1           1           1           1
           1           1           1           1
ECP-RNFroz                                 R   N=          22
  0.00000000E+00  0.00000000E+00  0.00000000E+00  0.00000000E+00  0.00000000E+00
  0.00000000E+00  0.00000000E+00  0.00000000E+00  0.00000000E+00  0.00000000E+00
  0.00000000E+00  0.00000000E+00  0.00000000E+00  0.00000000E+00  0.00000000E+00
  0.00000000E+00  0.00000000E+00  0.00000000E+00  0.00000000E+00  0.00000000E+00
  0.00000000E+00  0.00000000E+00
ECP-NLP                                    I                0
ECP-CLP1                                   R      0.000000000000000E+00
ECP-CLP2                                   R      0.000000000000000E+00
ECP-ZLP                                    R      0.000000000000000E+00
MxBond                                     I                4
NBond                                      I   N=          22
           3           1           4           4           4           4
           4           4           1           1           1           1
           1           1           1           1           1           1
           3           1           1           1
IBond                                      I   N=          88
           2           3          19           0           1           0
           0           0           1           8           9          21
           6           8          10          11           6           7
          12          13           4           5          14          15
           5          16          19          22           3           4
          17          18           3           0           0           0
           4           0           0           0           4           0
           0           0           5           0           0           0
           5           0           0           0           6           0
           0           0           6           0           0           0
           7           0           0           0           8           0
           0           0           8           0           0           0
           1           7          20           0          19           0
           0           0           3           0           0           0
           7           0           0           0
RBond                                      R   N=          88
  1.00000000E+00  1.00000000E+00  2.00000000E+00  0.00000000E+00  1.00000000E+00
  0.00000000E+00  0.00000000E+00  0.00000000E+00  1.00000000E+00  1.00000000E+00
  1.00000000E+00  1.00000000E+00  1.00000000E+00  1.00000000E+00  1.00000000E+00
  1.00000000E+00  1.00000000E+00  1.00000000E+00  1.00000000E+00  1.00000000E+00
  1.00000000E+00  1.00000000E+00  1.00000000E+00  1.00000000E+00  1.00000000E+00
  1.00000000E+00  1.00000000E+00  1.00000000E+00  1.00000000E+00  1.00000000E+00
  1.00000000E+00  1.00000000E+00  1.00000000E+00  0.00000000E+00  0.00000000E+00
  0.00000000E+00  1.00000000E+00  0.00000000E+00  0.00000000E+00  0.00000000E+00
  1.00000000E+00  0.00000000E+00  0.00000000E+00  0.00000000E+00  1.00000000E+00
  0.00000000E+00  0.00000000E+00  0.00000000E+00  1.00000000E+00  0.00000000E+00
  0.00000000E+00  0.00000000E+00  1.00000000E+00  0.00000000E+00  0.00000000E+00
  0.00000000E+00  1.00000000E+00  0.00000000E+00  0.00000000E+00  0.00000000E+00
  1.00000000E+00  0.00000000E+00  0.00000000E+00  0.00000000E+00  1.00000000E+00
  0.00000000E+00  0.00000000E+00  0.00000000E+00  1.00000000E+00  0.00000000E+00
  0.00000000E+00  0.00000000E+00  2.00000000E+00  1.00000000E+00  1.00000000E+00
  0.00000000E+00  1.00000000E+00  0.00000000E+00  0.00000000E+00  0.00000000E+00
  1.00000000E+00  0.00000000E+00  0.00000000E+00  0.00000000E+00  1.00000000E+00
  0.00000000E+00  0.00000000E+00  0.00000000E+00
Virial Ratio                               R      2.005551148184808E+00
SCF Energy                                 R     -3.132822840481375E+02
Total Energy                               R     -3.132822840481375E+02
RMS Force                                  R      3.647810840883216E-06
RMS Density                                R      1.207719880699878E-09
NImag                                      I                0
Job Status                                 I                1
Nuclear derivative order                   I                2
External E-field                           R   N=          35
  0.00000000E+00  0.00000000E+00  0.00000000E+00  0.00000000E+00  0.00000000E+00
  0.00000000E+00  0.00000000E+00  0.00000000E+00  0.00000000E+00  0.00000000E+00
  0.00000000E+00  0.00000000E+00  0.00000000E+00  0.00000000E+00  0.00000000E+00
  0.00000000E+00  0.00000000E+00  0.00000000E+00  0.00000000E+00  0.00000000E+00
  0.00000000E+00  0.00000000E+00  0.00000000E+00  0.00000000E+00  0.00000000E+00
  0.00000000E+00  0.00000000E+00  0.00000000E+00  0.00000000E+00  0.00000000E+00
  0.00000000E+00  0.00000000E+00  0.00000000E+00  0.00000000E+00  0.00000000E+00
IOpCl                                      I                0
IROHF                                      I                0
Alpha Orbital Energies                     R   N=         332
 -1.02768283E+01 -1.02758660E+01 -1.02754105E+01 -1.02749617E+01 -1.02729597E+01
 -1.02726574E+01 -1.02715636E+01 -1.02693898E+01 -9.26857829E-01 -8.72255832E-01
 -8.70026126E-01 -7.75639068E-01 -7.65004006E-01 -6.80619361E-01 -6.58356277E-01
 -6.06834313E-01 -5.78949104E-01 -5.47309089E-01 -5.31947367E-01 -5.13046550E-01
 -5.06758822E-01 -4.89960339E-01 -4.60314747E-01 -4.41522544E-01 -4.35228070E-01
 -4.22513423E-01 -4.15102865E-01 -3.94886318E-01 -3.88639308E-01 -3.80924282E-01
 -3.19634537E-01  8.26602250E-02  1.12227460E-01  1.26684025E-01  1.39920486E-01
  1.44173793E-01  1.62580581E-01  1.71397468E-01  1.78088936E-01  1.81293413E-01
  1.82741891E-01  1.96508539E-01  2.07986003E-01  2.12835738E-01  2.19194431E-01
  2.22483656E-01  2.59227658E-01  2.66408689E-01  2.71159505E-01  2.90700942E-01
  2.97126444E-01  2.98541811E-01  3.09756663E-01  3.16538669E-01  3.22456867E-01
  3.27027268E-01  3.43374069E-01  3.47339281E-01  3.54145286E-01  3.58138242E-01
  3.93117057E-01  4.14367424E-01  4.17815976E-01  4.28773714E-01  4.44296980E-01
  4.50283797E-01  4.64231401E-01  4.72856433E-01  4.79633368E-01  4.85304185E-01
  4.95379685E-01  5.00953867E-01  5.07936280E-01  5.11916254E-01  5.16312021E-01
  5.21148570E-01  5.26724365E-01  5.30294922E-01  5.36740253E-01  5.39643612E-01
  5.44220149E-01  5.51191476E-01  5.57222266E-01  5.64058064E-01  5.68825575E-01
  5.81256067E-01  5.82800940E-01  5.99264298E-01  6.09965598E-01  6.35915076E-01
  6.50288290E-01  6.72427962E-01  6.86903578E-01  7.08943843E-01  7.50577744E-01
  7.66135117E-01  7.70482356E-01  7.77914040E-01  8.18257740E-01  8.23748463E-01
  8.52449222E-01  8.73251268E-01  8.97621426E-01  9.28918643E-01  9.49689741E-01
  9.56751401E-01  9.64952692E-01  9.83849423E-01  9.99177790E-01  1.02055464E+00
  1.03225916E+00  1.04518245E+00  1.07812614E+00  1.08889809E+00  1.09638551E+00
  1.10251900E+00  1.11910405E+00  1.14163197E+00  1.15409101E+00  1.16678677E+00
  1.17929779E+00  1.20295428E+00  1.21660538E+00  1.24517615E+00  1.25939497E+00
  1.27256319E+00  1.27806608E+00  1.30869680E+00  1.31484060E+00  1.32284464E+00
  1.33770920E+00  1.33918140E+00  1.36590257E+00  1.37930853E+00  1.39383622E+00
  1.42594816E+00  1.43914400E+00  1.47453985E+00  1.53993238E+00  1.56379983E+00
  1.57428190E+00  1.60870197E+00  1.61715952E+00  1.63047985E+00  1.64392102E+00
  1.67254363E+00  1.68302297E+00  1.69531417E+00  1.69837509E+00  1.71969892E+00
  1.73633434E+00  1.74425986E+00  1.75663734E+00  1.75827633E+00  1.76626090E+00
  1.78223087E+00  1.79494769E+00  1.81431531E+00  1.82658311E+00  1.84319407E+00
  1.86264881E+00  1.90312358E+00  1.92200842E+00  1.92318153E+00  1.94455285E+00
  1.96830481E+00  1.99237129E+00  1.99261581E+00  2.01671895E+00  2.04011924E+00
  2.05661148E+00  2.08480190E+00  2.09634139E+00  2.11690266E+00  2.11835284E+00
  2.14207877E+00  2.16795275E+00  2.19299752E+00  2.21745385E+00  2.23699525E+00
  2.27497871E+00  2.29898013E+00  2.30794893E+00  2.32178113E+00  2.34463605E+00
  2.39860882E+00  2.40680183E+00  2.43316207E+00  2.46368749E+00  2.46714125E+00
  2.50422824E+00  2.51368861E+00  2.52675036E+00  2.53560643E+00  2.55078508E+00
  2.57587588E+00  2.60068623E+00  2.61521266E+00  2.62770763E+00  2.64357872E+00
  2.65507649E+00  2.66339717E+00  2.68015276E+00  2.69641510E+00  2.69971151E+00
  2.72398120E+00  2.73533367E+00  2.74913840E+00  2.75100824E+00  2.76057100E+00
  2.77726911E+00  2.78707585E+00  2.79683878E+00  2.81569856E+00  2.83626527E+00
  2.84673318E+00  2.85386286E+00  2.86601769E+00  2.87541018E+00  2.88285676E+00
  2.91431904E+00  2.92016070E+00  2.92990967E+00  2.93628890E+00  2.94646241E+00
  2.99568553E+00  3.00546449E+00  3.00993305E+00  3.05093815E+00  3.07464526E+00
  3.07950601E+00  3.09304027E+00  3.10580674E+00  3.13831193E+00  3.16373294E+00
  3.18970279E+00  3.19512770E+00  3.20893159E+00  3.23390639E+00  3.25152857E+00
  3.25928358E+00  3.27251103E+00  3.27643300E+00  3.31248335E+00  3.32038515E+00
  3.33367144E+00  3.35335539E+00  3.36142869E+00  3.36666573E+00  3.39276003E+00
  3.39416687E+00  3.40782337E+00  3.42291161E+00  3.43270356E+00  3.45458765E+00
  3.46609762E+00  3.49093715E+00  3.49686900E+00  3.51599607E+00  3.53744665E+00
  3.54983032E+00  3.55903333E+00  3.57337359E+00  3.57554495E+00  3.58862200E+00
  3.62374264E+00  3.63520704E+00  3.65796618E+00  3.67945574E+00  3.69857320E+00
  3.70069750E+00  3.72563829E+00  3.78389634E+00  3.80011465E+00  3.81503558E+00
  3.81896407E+00  3.85640604E+00  3.86567337E+00  3.90186616E+00  3.90829545E+00
  3.94358182E+00  3.96154300E+00  3.97211478E+00  4.01686159E+00  4.03243120E+00
  4.04976700E+00  4.05900621E+00  4.08048080E+00  4.11251013E+00  4.11864702E+00
  4.13262922E+00  4.15368911E+00  4.17194861E+00  4.18183355E+00  4.21526685E+00
  4.25690369E+00  4.29231255E+00  4.31439816E+00  4.34352419E+00  4.38102996E+00
  4.43159717E+00  4.46555218E+00  4.49256341E+00  4.56129989E+00  4.57791194E+00
  4.58310713E+00  4.62253162E+00  4.65834204E+00  4.71710846E+00  4.73098330E+00
  4.74533207E+00  4.83131373E+00  4.85508085E+00  4.87264228E+00  4.90447289E+00
  4.91125742E+00  4.93619041E+00  4.99152713E+00  5.03321914E+00  5.05681296E+00
  5.09254530E+00  5.11859974E+00  5.20996029E+00  5.46586273E+00  2.23796330E+01
  2.25904663E+01  2.25951321E+01  2.26411937E+01  2.26606604E+01  2.26757840E+01
  2.27058600E+01  2.30445436E+01
Alpha MO coefficients                      R   N=      110224
  9.17954504E-04  1.20211624E-03  3.36788508E-04 -4.30295909E-03  4.81241750E-03
  2.34386267E-04 -1.52131689E-06 -3.88690177E-05 -6.66828650E-03 -1.10600162E-04
  1.32219443E-03 -2.22920022E-03  1.90702130E-03  1.55682649E-03  2.01215214E-05
  5.73768720E-05 -8.32160356E-06 -8.36273377E-06  4.44182196E-05  1.18531616E-03
 -6.87206386E-04  8.53578412E-04 -1.78936967E-03 -1.53036738E-03 -8.08560081E-05
 -2.83642617E-06  9.31285739E-05  3.46200813E-05 -2.29700711E-04 -4.07745955E-05
 -9.33361562E-05 -5.00235384E-05 -3.74555919E-04 -7.84817868E-04 -1.97406081E-04
 -5.25055175E-05 -3.20094724E-05 -9.09551029E-04 -1.16032124E-03 -3.30462390E-05
 -4.71323998E-04 -1.12757366E-02  4.50370962E-05 -2.20106828E-05 -2.98518728E-05
 -1.06346264E-03  1.42687083E-03  1.89506099E-03 -3.74008244E-03 -1.86519650E-03
  1.44243828E-03 -4.73511227E-05  4.67905102E-05 -4.31463509E-05  5.75030546E-05
  4.18700528E-05  2.72147697E-05  8.81392754E-04 -5.68530143E-04 -8.36154012E-05
  5.95056013E-04 -4.80699075E-05  7.04028312E-06  5.96554229E-05  4.19437137E-05
 -8.03042694E-05  5.22925066E-05  2.22411008E-05 -1.84169842E-05 -2.05290400E-05
  1.60976204E-05 -5.74597778E-06 -1.51616010E-03  5.22055021E-05  3.86054385E-06
  1.70085766E-05 -5.26123872E-04 -4.05761932E-04 -3.88536267E-04  1.12425910E-03
 -1.72528615E-03 -2.54093201E-04 -1.46421728E-05 -1.48643951E-05  8.37895829E-06
  8.93642314E-06 -3.11277708E-05  5.23705229E-05 -3.65435956E-04 -1.02092055E-05
 -1.21638631E-04  1.69843848E-04 -2.12644442E-05 -1.62688016E-05 -2.04728181E-06
 -4.75376111E-05  1.16100623E-05 -4.05238423E-05  5.43012798E-07  4.92202235E-02
  6.41261937E-02  3.99583529E-03  2.81528941E-04 -1.19726792E-02 -4.02856105E-05
 -3.30268808E-04  9.00722128E-05  3.72570353E-04  1.64200113E-04  4.69721199E-04
 -5.34210941E-04  5.85016339E-03 -1.31619785E-03  6.76441435E-05 -2.84196790E-05
  4.88878730E-05  1.78056267E-05 -1.39663870E-05  3.27311116E-04  4.51771945E-04
  3.62746326E-04  1.43005305E-03  4.26072533E-05  7.50954913E-05  1.11528255E-04
 -3.40622412E-04  5.51593146E-04  3.90716390E-05 -1.05622544E-04 -4.35857625E-04
  9.90337888E-04  1.30667773E-03 -1.65647859E-04  2.34035222E-03 -6.65916833E-03
  7.18806981E-05 -8.02043209E-05  3.04437167E-05 -6.26032499E-04  8.08637037E-04
 -5.64600440E-04 -8.43865550E-05  5.67711691E-03 -1.03848127E-03  2.65433063E-05
  5.23357326E-06 -6.14422454E-06 -1.96437899E-05 -7.05806759E-06 -2.45593016E-04
  2.33754320E-04 -5.86576257E-05  4.03524916E-04  7.89881445E-04 -3.75627686E-05
  4.68135031E-05 -9.68781554E-05 -1.66837093E-05 -6.78202960E-05  8.09994165E-05
 -3.89005963E-05  4.64488260E-01  6.04638805E-01  3.73654896E-02 -2.58276442E-02
  6.22389770E-02 -3.84166613E-04  1.64172437E-04 -3.15196716E-04  1.78962269E-03
 -2.59043466E-03  2.13255727E-03 -1.14317989E-02  3.31165837E-03 -2.87181398E-03
 -4.32890360E-06 -1.40439324E-05  1.22819129E-04  3.22675892E-05  6.35236401E-05
  1.41672681E-03 -6.13953529E-04 -1.06741255E-05  1.33756062E-03 -7.75005495E-04
  6.89845667E-04 -1.01082524E-03  9.84527692E-05  7.17681422E-05 -9.53393508E-05
  3.29580639E-04 -5.71677361E-04 -1.61184052E-04 -2.00843075E-04 -4.51482806E-05
 -6.10273673E-04  6.68550732E-03 -5.41685317E-05  2.00418281E-05 -1.43740605E-05
 -1.11057413E-05 -8.75148318E-05  2.20994576E-04  1.68094659E-03  1.12392431E-03
  2.14721593E-03 -8.06108405E-07 -2.25145905E-05  8.96119843E-06 -2.53394711E-05
 -8.90347387E-06  5.85883221E-05  3.36069889E-05  1.58674834E-04  1.41510563E-04
 -9.76524443E-05  5.17213477E-06 -3.22294838E-05  1.99848798E-05  5.91704841E-06
  2.35499288E-05  2.77666305E-05 -1.98216190E-05  4.81015510E-05 -9.91711609E-04
  2.46169017E-03 -6.55488163E-05  5.35665262E-05  2.22412373E-04  1.09869370E-05
 -2.75942690E-04  2.59828764E-04  7.53436957E-05 -2.51730921E-05 -2.05906859E-05
 -5.26799662E-06  4.05930828E-04  1.06441146E-03  1.02953079E-05 -5.04172006E-05
  1.91102503E-05 -1.66541995E-04 -1.22500764E-03  6.10024243E-04  2.02205080E-04
  4.68325741E-04  4.84019954E-05 -5.12771602E-05 -3.82973244E-04 -1.72432962E-04
  5.71808258E-05  3.02408035E-04 -1.85306548E-04 -2.82289735E-05 -8.82200406E-04
 -2.53845577E-03 -4.98075238E-05  1.91520099E-04 -1.53757118E-05  1.09762229E-05
  8.58316914E-04  1.07609991E-03 -2.61561988E-06  3.32735199E-05 -3.16637245E-05
 -1.81391803E-04 -5.36213772E-03 -9.09181693E-03 -4.07658258E-04 -1.22026363E-04
  2.07565006E-03  4.69243648E-05 -6.18879151E-04 -1.84040712E-03 -6.22281202E-05
  3.11763630E-05  1.38563780E-05 -1.58027561E-05  1.35354004E-04  5.97490644E-04
  3.20349748E-05 -2.70297140E-05  5.13882248E-06  1.33843824E-02  1.74422579E-02
  1.46216887E-03  6.67734877E-03 -2.20406667E-02  3.06327793E-04  2.34688416E-04
  2.12932624E-04 -5.75225627E-03 -9.54998075E-04  5.05524215E-05 -4.86717729E-03
 -6.91719987E-03 -5.46450841E-03  8.78938268E-06 -9.00137350E-05 -6.20880194E-05
  4.17939613E-05 -1.95245051E-05 -7.38657612E-04 -1.51589069E-03 -9.20724625E-04
  1.79320791E-03 -1.76732544E-03  3.57083689E-04 -4.54164909E-05 -1.67752516E-04
  2.50333812E-05 -7.32053293E-04  1.82187338E-04 -2.85733982E-04  7.84962816E-05
 -5.97192351E-04  2.56951303E-05 -2.50310061E-04 -1.43387420E-04 -1.99066613E-04
 -9.10357541E-06 -2.66015810E-04 -1.15354103E-03 -6.17092918E-05  1.70598286E-07
  3.14721609E-05 -4.64196403E-04 -2.74478458E-03 -2.03245307E-03  1.83652287E-03
 -7.17588362E-04 -9.80279689E-05 -1.66767130E-04 -2.25379757E-04 -2.52980877E-04
  2.22071294E-03  6.98391487E-03 -1.92586881E-05 -2.64944049E-05 -1.13852154E-05
  1.96630782E-03  3.65313073E-04 -1.32383135E-05  1.43534920E-03  2.35718315E-03
  1.65032696E-03 -1.97901886E-05 -1.27883367E-05 -6.21802717E-06  4.13680787E-05
  5.65776500E-06 -3.11208653E-04 -3.25622161E-05  5.17182590E-05  4.34622800E-04
  2.43185735E-04  2.46036394E-05 -1.75262815E-05  4.79190167E-06 -3.19794423E-05
  3.44599465E-05  2.45624481E-05  9.43217971E-06  1.24433620E-05  8.21783059E-05
  6.65625409E-04  1.44166994E-05  8.01968495E-06  2.62915968E-05 -3.49740201E-04
 -4.39361698E-04 -1.88595780E-04  1.01000833E-03 -9.59408271E-03  2.96456739E-06
 -1.56583619E-05  1.61413037E-06  1.48795551E-04  2.59369461E-04 -2.71643269E-04
 -1.60924320E-03 -1.21285259E-03  1.20020638E-04 -2.38056740E-05  1.91014111E-06
  1.52537958E-05  8.88909335E-06  6.59642095E-06  1.22875221E-04 -1.34226270E-05
 -6.96924410E-05 -1.48880324E-04 -1.59298916E-04  3.40867534E-05 -1.54668537E-05
 -1.91745308E-05  9.23230650E-06 -1.34024530E-05 -1.19434613E-05  3.58235565E-05
  1.03703189E-04  1.29685745E-04  8.90400286E-05  7.79978412E-04 -1.03974959E-02
  2.90003746E-05 -3.33004433E-05  8.19319241E-05 -2.06513766E-04  3.83291220E-04
 -1.21065357E-03 -2.27252289E-03  1.54050915E-03 -2.89678468E-03  3.08984050E-05
 -1.43134602E-05  9.04020615E-06  3.16464323E-05  1.90764852E-05  2.21631606E-04
 -3.12624627E-04  5.44338983E-04 -7.45067862E-04 -1.85299448E-04  8.41461674E-05
  6.27628984E-05 -6.75631081E-05 -4.67023598E-05  1.03686315E-04 -8.36618063E-05
  7.14281295E-05  4.64402988E-01  6.04558408E-01  3.75869333E-02 -2.85604409E-02
  5.25586145E-02 -4.19379259E-04 -2.25270670E-04  1.71537696E-04  4.17887672E-03
  2.22147584E-03 -1.98869262E-03 -6.47864452E-03 -3.70496584E-03  1.75003573E-04
  2.57592720E-06  5.85050384E-05  1.58105881E-05 -4.75473153E-05 -6.42957241E-05
  2.19153538E-03  3.43803578E-04  5.08200107E-04  9.48677596E-04  1.60512046E-03
 -1.03833701E-03  3.57759277E-04  1.36663390E-04  1.46641349E-04  4.21156145E-04
  4.40959396E-05  5.31301373E-04  1.65176470E-02  2.15580742E-02  1.06444277E-03
  3.60255549E-03 -8.96354469E-03  2.45509582E-04 -1.41043931E-04 -2.24029659E-05
  6.38135330E-04 -2.38236721E-04 -9.46634320E-04 -6.46907261E-03  2.67998920E-03
  4.37025745E-04  9.61884010E-05  5.18085351E-05 -1.95494045E-05  2.77242904E-06
 -1.46486592E-06 -2.76292725E-04  1.26640728E-04 -1.17352996E-04 -4.73580688E-04
  1.31101119E-03 -7.48881374E-05  2.58946599E-04 -3.70307944E-04  9.44621120E-05
 -3.97433164E-04  5.02295183E-05  5.16210974E-04 -4.92339076E-02 -6.40369207E-02
 -4.13594333E-03  6.50356587E-03 -1.49464107E-02  7.72170376E-05  2.66895103E-04
  2.28342124E-05  2.98489104E-04  1.10128520E-03 -1.31679650E-03  5.94724073E-04
 -7.63485119E-03  4.65215117E-04  6.85180144E-05 -9.95160765E-06  3.32047309E-05
 -1.02111649E-06 -1.44314295E-05 -4.55197878E-04  2.32933207E-04  2.42524413E-04
  1.16466524E-03  3.70661244E-05 -3.08324472E-04 -4.61814717E-05  3.16507555E-04
 -5.24461027E-04 -4.22867429E-05  6.54788317E-05  5.39308475E-04  1.68244946E-04
  2.22091761E-04 -2.06992340E-04  9.27823817E-04  7.15893744E-03 -4.27470061E-05
 -2.46395116E-05  7.81061178E-08  5.10758260E-04  6.59523199E-04 -2.16429883E-04
  1.71040630E-03 -2.18803214E-04  1.14776983E-03 -1.47027867E-06 -3.21401793E-05
  3.15385814E-06  1.09693285E-05  6.71186004E-06  1.46365330E-05 -8.79083948E-06
 -4.27589989E-05  1.09973400E-04  1.96787446E-04  8.05483415E-06 -2.40683475E-05
  2.13391721E-05  9.14233043E-06 -3.44317647E-05  1.38281171E-05  1.30655533E-06
 -4.44270542E-05  5.62445258E-04  2.34722678E-03  6.08209485E-05  3.40062463E-05
 -7.54004412E-05 -3.26862876E-05 -9.35432879E-04  3.53157780E-04 -5.82535558E-05
 -3.86736011E-05 -3.09750975E-04 -7.69301199E-05 -1.42731599E-04 -4.62092539E-04
 -5.48506131E-05  4.17845502E-05 -5.69531119E-05 -4.47269450E-04 -2.98610041E-03
 -3.63026866E-03  1.54498080E-03  7.92516265E-04  9.15048771E-04 -3.20461324E-04
 -4.38126236E-03 -6.81587211E-03  5.40970031E-04  1.12689751E-04 -1.98288901E-03
 -1.67044912E-04 -1.43606563E-03  5.60700033E-04 -2.27112669E-04  3.71145309E-04
  2.32082653E-05 -6.56999098E-06  3.68055432E-05 -1.00860971E-03 -1.81320914E-04
  2.06625902E-04 -7.88696823E-07  2.98170439E-05  8.39760889E-04  2.51550341E-04
  1.23353347E-04 -2.69202867E-04 -2.77833937E-04  2.88880312E-05 -4.06096884E-04
 -7.61474306E-04 -6.63303718E-05  2.72577380E-05  2.86373972E-05 -6.36564881E-06
 -1.26159237E-04 -6.98586752E-05 -2.28919830E-05 -2.40957596E-05  1.33381957E-06
 -2.21418347E-03 -2.87170632E-03  1.28021712E-04 -2.63482759E-03 -9.25017613E-03
 -8.93146857E-05  7.10172534E-05 -3.51325330E-05  1.78047963E-03 -7.33195555E-04
 -7.16164040E-05 -6.69543053E-04 -1.50948154E-03 -8.92288439E-04  1.41711150E-05
  8.38933614E-06 -5.33989200E-06  1.09078517E-05  9.06202862E-06  4.50013369E-04
  5.01419364E-04 -2.40661549E-04 -2.16367595E-04  1.56378417E-05 -1.23510639E-05
 -3.99469481E-05  6.01821834E-05  8.80988211E-05  9.38957586E-05  9.61282857E-05
  1.02977032E-04 -6.33479669E-05  8.06209607E-04  9.80499767E-04  2.82982477E-05
  1.52418999E-04  5.80533073E-05  1.02619021E-05  4.15316399E-04  2.29062928E-04
  5.78012395E-05  4.23925342E-05 -3.01968739E-05 -6.50186788E-05 -1.27355370E-03
  8.07001371E-05 -8.30011163E-05 -3.30248182E-04  1.05374209E-04  1.74814945E-02
  2.27696982E-02  2.32364733E-03  2.43154458E-03 -1.96540979E-02 -2.45097442E-04
  2.45663192E-04  2.27100339E-04  4.25227268E-03 -7.63056306E-04 -1.06652068E-03
  5.64802799E-03 -6.55474591E-03 -6.32288099E-03 -2.81645035E-05  1.01322205E-04
 -6.69067588E-05  3.90642879E-05  6.02988452E-05 -7.14707820E-04  1.11744400E-03
 -1.23521852E-03  1.03836205E-03  1.81634256E-03  3.22050256E-04  2.53437627E-04
 -3.52050835E-04 -3.75511102E-05  6.94897517E-04 -1.82628840E-04 -1.68013257E-04
  8.47875780E-05 -4.54139893E-04 -1.79706213E-04  2.06644619E-04 -1.10379520E-04
 -2.06535662E-04  4.54181365E-01  5.91209090E-01  3.67861488E-02 -2.57652306E-02
  6.50657635E-02  2.44909573E-04  2.79032887E-04 -4.73068768E-04 -5.46385407E-04
 -2.85700417E-03  2.69543354E-03  1.04518699E-02  5.49073825E-03 -7.37192417E-03
  9.35153326E-06 -5.14840780E-05  1.05507610E-04  5.26529079E-05  2.42704311E-05
  7.88864896E-04  3.37536953E-04  6.84592471E-04  1.11533805E-03  1.45638750E-03
 -2.73925496E-04  8.72463212E-04  2.64386029E-04  4.10441643E-04  7.80715074E-04
  2.40691731E-06 -4.03485293E-04  1.77811921E-03  2.32053771E-03  3.46642229E-04
 -2.93697029E-04  4.92818659E-03 -1.20625073E-04 -1.36806423E-04 -3.84514735E-05
  1.31810089E-03  1.54298397E-03  2.03300612E-04  8.78970950E-04  3.39920132E-04
  1.11240833E-03 -7.71354932E-06  2.68514477E-05  6.04943227E-05 -2.31831027E-05
 -2.78030036E-06  2.54850970E-04  7.00094133E-04  2.07582307E-04  7.04759402E-04
 -8.94432454E-04  1.33196948E-04  4.38730467E-05 -3.38500125E-05  1.01182151E-04
 -1.98893216E-04 -5.28644028E-05  4.58025435E-05  4.00166888E-04  5.38098392E-04
 -1.06618446E-04 -2.68652733E-04  1.10270312E-02  6.70772878E-05  2.67000404E-05
 -1.35292444E-05 -1.45118948E-04 -2.10613232E-05 -9.28791826E-05 -9.50643819E-04
 -1.29565370E-03  1.47392052E-03 -1.27041936E-05 -7.58667020E-06  9.96194755E-09
  3.66701205E-07  8.68981298E-06  1.41313937E-04  1.69362915E-04  7.80531298E-05
  2.42974032E-04  2.87875990E-04 -1.02233542E-05  1.43193630E-05  2.18185197E-06
  2.56855995E-05  3.14118342E-05 -1.35032078E-05 -5.28852253E-05 -4.79752825E-05
 -7.11021357E-05  9.19091982E-05  9.82287372E-04 -1.19678013E-02 -8.87552334E-05
 -8.64792971E-05 -3.00404012E-05  1.01470429E-03  2.34109109E-04  6.05551068E-04
  1.37182751E-03  4.93756866E-03 -9.34208785E-04 -4.17809135E-05 -3.67573447E-05
 -1.84029416E-05 -4.70876512E-05  6.75669484E-05  2.69725174E-04 -2.14073737E-04
 -1.78597241E-04  8.12992223E-05 -6.99728424E-04 -6.12700548E-06 -4.83392940E-05
  3.50184437E-06  7.39329639E-06  5.16975386E-05 -4.92010836E-06  5.25155960E-05
  7.78637980E-04  1.03808891E-03  2.68921668E-04 -1.04953856E-03 -1.31958214E-02
 -8.98917133E-05 -1.58864737E-05 -2.31696613E-05  1.31947794E-03  1.53128069E-03
  1.28175822E-03  1.96894428E-03 -1.10619989E-03  1.02770604E-03 -2.59923831E-05
 -5.36181436E-05 -4.43462990E-05  5.56800170E-05 -4.70672956E-05  2.18187197E-04
 -5.58578001E-04 -5.57687933E-04 -4.27516443E-04 -4.66298632E-04 -1.62680498E-05
  2.05026548E-05 -1.18065212E-06  3.05117543E-06  1.04943022E-04 -4.62607414E-05
  3.63526690E-05  1.08388000E-01  1.41154051E-01  8.51156189E-03 -1.98364117E-03
 -1.46194088E-02  1.66886859E-04 -3.25129763E-04  1.64356811E-04 -1.96464323E-04
  4.63477346E-04 -3.75702926E-05 -3.26883738E-03  5.33061704E-03 -2.29229118E-03
  4.46068238E-05  6.61170897E-05  3.96040040E-05  3.67696928E-05  4.99327766E-05
  5.09200635E-04 -9.96652296E-04  7.35608992E-04  8.00575002E-04  5.85738708E-04
  4.90419984E-04 -2.01802492E-04 -1.10082084E-05  1.50018779E-04 -4.24033978E-06
  4.63273266E-04 -1.69420664E-04 -1.55026516E-04 -5.21490468E-03 -9.86573194E-03
  9.90551193E-04  2.71963930E-04  1.74765812E-03  8.83817954E-05 -4.88263820E-05
  4.94806931E-04 -9.90331377E-06 -6.79108511E-06  2.20821009E-05 -2.18791961E-05
 -5.65969047E-04 -1.07730558E-03  9.18249642E-05  1.55579064E-04 -4.05312677E-05
  2.50037499E-05 -5.57739677E-04 -1.25924850E-03  4.24532807E-05  3.50584419E-05
 -1.26844736E-05 -6.73772221E-06 -1.30620707E-04 -6.35672433E-04  8.71848153E-06
  7.36600879E-06 -1.87686411E-05  4.14537444E-05  8.75502536E-05 -1.40004486E-03
  4.26136530E-05 -1.60850636E-05  4.16780109E-05 -5.01825422E-05  3.03813320E-04
  2.46692424E-03  5.45446074E-06 -7.25122753E-07  5.34378193E-05 -1.70910910E-05
 -1.68888255E-04  2.28014860E-03  1.41349207E-05  2.79175624E-05  4.69348250E-05
 -1.98902399E-04 -1.35680470E-03 -3.64939749E-04 -2.72445548E-04  5.70007463E-04
  2.40329710E-04 -7.80772103E-05 -6.83047445E-04 -6.18683627E-04 -3.89227243E-04
  2.24276846E-04 -3.78382936E-04  2.30704188E-03  3.00920672E-03  1.81244577E-04
 -1.68249434E-03  1.83286496E-03 -2.29552890E-04 -1.21320202E-05 -2.50812336E-05
  4.94783874E-03  5.81732679E-04  1.91686761E-04  3.98398743E-03  1.61688889E-03
  3.38211904E-04 -2.53664693E-06 -5.84565582E-05 -3.76493766E-06  3.37551560E-06
 -4.96082274E-05  6.81802594E-04  1.19139437E-03  7.25921397E-04 -1.34156053E-03
  1.08768014E-03 -6.64542045E-05 -2.00308563E-05  2.44457596E-05 -4.85263585E-05
  2.40299188E-04  1.69709584E-05  1.35541452E-06 -2.82380186E-05 -5.25299534E-04
 -1.32334306E-03  1.87168799E-04 -4.64983401E-05 -7.85276014E-05 -4.91940785E-04
 -2.93307295E-03 -1.52293559E-03 -1.55698366E-03 -1.06873608E-03  6.49819553E-04
 -3.29595731E-05  4.41728793E-04  1.08782223E-04 -1.95599363E-05  4.76470183E-05
  1.17092792E-05 -5.38575856E-03 -6.98224685E-03 -4.27748048E-04 -2.09119639E-03
 -3.17830667E-03  1.28546636E-04 -3.85946555E-05 -7.16170917E-05 -2.07444582E-03
 -1.99678978E-04  7.43704865E-04  6.92511722E-04 -5.69540422E-05  1.10927573E-03
  3.55122951E-05 -7.47300446E-06  4.51165886E-05  3.06534882E-05  2.23208745E-05
  6.98331148E-04 -8.14414448E-04 -2.36903695E-04 -5.41959696E-04 -6.85372594E-04
 -7.10306839E-05 -4.17436477E-05  1.71183238E-04  1.11182485E-04 -1.17997057E-04
 -5.90573828E-05  5.87104708E-05 -1.27676554E-05  1.50570740E-03  1.09070381E-03
 -2.08945842E-05  2.30299024E-04  1.75961214E-04 -1.08321643E-01 -1.40959960E-01
 -8.70905865E-03  8.57255210E-03 -2.23561923E-02 -1.81641789E-04  2.38333572E-04
  5.77495730E-05 -5.69894380E-04  9.71891043E-04 -8.63510144E-04  7.82765057E-05
 -6.71793366E-03  1.83869462E-03  2.56520224E-05  3.56901246E-05  4.84853463E-05
 -1.49315727E-05  2.62909316E-05 -1.22262008E-04 -6.64800740E-04  1.19398486E-04
  9.53363750E-04  4.46028076E-04 -4.00798946E-04 -7.94096284E-05  5.96994702E-05
 -5.22283781E-04 -4.37428291E-04 -5.02592723E-04  2.67173628E-04  8.66813529E-03
  1.13324433E-02  5.59959547E-04  3.42913017E-03 -1.08609985E-02 -2.24812488E-04
 -1.57596119E-04  8.90891406E-05 -3.10595359E-04 -6.06815104E-05  6.36389268E-04
  5.82647043E-03  2.85480736E-03 -1.49304672E-03  3.89994024E-05  5.34490950E-05
  9.15933225E-05 -3.35701271E-05  7.98317651E-06 -2.50341888E-05  6.70508621E-04
  3.87312017E-05 -3.47136816E-05 -1.23391344E-03  3.93636193E-04  1.25969043E-04
 -1.26359856E-04 -1.35073990E-05 -4.81057011E-04 -1.01180636E-04  4.88562538E-04
 -2.53348904E-04 -3.26049806E-04 -2.98654789E-04  1.51356910E-03  4.62065517E-04
  4.22550228E-05 -3.76642669E-05  1.00271586E-05 -9.81814315E-04  7.55313505E-04
  2.08372798E-05  4.86845566E-04 -5.56284030E-04 -4.76650852E-04 -4.49525836E-06
 -2.33468910E-05  1.11605262E-05  2.27056421E-05 -5.55005433E-06 -2.04670444E-04
 -3.44876459E-06  7.10429796E-05  1.35487802E-04 -4.11281986E-04 -2.15807496E-05
  3.54521891E-05 -1.66035499E-05 -1.56699010E-05 -2.70126118E-05 -3.39807645E-06
  2.90929037E-05 -5.14751398E-06 -1.37778836E-05  2.23714087E-04 -5.89221917E-04
 -4.14167122E-03  2.72583850E-05 -6.58026810E-05 -6.26617865E-05 -3.18453738E-04
  1.12096735E-03  8.16362521E-04  1.91434066E-03  1.38455600E-03  1.58707555E-03
  3.80845950E-05  1.69298368E-05  5.35064843E-05  2.19789227E-05 -2.78487365E-05
  6.02468992E-04 -1.23770467E-04 -6.25700668E-04 -5.14219691E-04  1.23356967E-04
 -3.03367903E-07 -8.95687255E-05 -9.37990905E-05  1.75090918E-05  4.58020205E-05
 -2.67716202E-06  1.02488831E-04  7.75776663E-07  8.77836569E-06 -5.99901028E-05
  2.05033594E-04  7.54099661E-04  1.43556024E-05 -2.65789992E-05  5.09397848E-06
 -3.42760136E-04  1.29089439E-04 -2.67231742E-04 -1.86994692E-03  2.94740728E-04
  9.33731905E-04  2.08500435E-06  2.08517077E-05  1.07107915E-05 -7.04712218E-06
  1.60133596E-05  3.29538317E-05  8.14413805E-05  9.41165195E-06 -9.23248945E-05
 -3.52802458E-06 -2.61255454E-07  1.73663966E-05 -2.12657798E-05  9.92841305E-06
 -1.19296632E-05 -1.18385414E-05  2.77687931E-05  4.54461772E-01  5.91626487E-01
  3.64138072E-02 -2.64291534E-02  5.15034614E-02  4.29094376E-04 -1.21992746E-04
 -3.99397478E-05 -4.28373184E-03  1.31640236E-03  1.72885220E-04  5.64854457E-03
 -2.03400549E-03 -7.05702231E-05  6.24944755E-06 -1.73615507E-06 -5.98047407E-06
 -5.60725499E-05  2.59725984E-05  1.13698459E-03  7.70909131E-04  1.77787136E-03
  7.18374286E-04 -6.28546149E-04 -3.31457830E-05 -6.85594109E-04  3.07377267E-04
 -6.80527605E-04 -8.82861961E-04 -1.79382749E-04  3.63989263E-05  7.06232895E-05
  7.11316502E-04  2.24464914E-03 -2.25175877E-04 -3.58063923E-04 -3.03409675E-04
  6.74971223E-06 -5.16045254E-04 -1.46226421E-04  1.54968501E-04  2.03010380E-04
 -1.47491699E-04 -1.44694972E-04 -1.08423635E-03  1.00895150E-03  1.86126722E-04
  2.91255418E-04 -1.52124758E-04  2.44705053E-07  7.58956810E-05 -2.64264994E-04
 -2.15270200E-06 -1.43761078E-05 -1.75750701E-05 -8.07657720E-06  2.37546817E-06
 -3.40927977E-04  1.37695433E-05  2.01873640E-06 -1.46670359E-05 -7.30307363E-05
 -2.89046715E-04 -3.91790650E-04  2.97072905E-05  7.46259012E-05  5.01683994E-05
 -5.34816163E-05 -6.98350871E-04 -5.04489216E-04  4.90917331E-05  9.28633449E-05
  2.30399873E-04 -1.18532532E-05  1.73637383E-05 -7.08693208E-04 -4.20242606E-05
 -9.10428034E-07 -4.98122801E-05 -3.77347804E-04 -3.35634482E-03 -5.44963547E-03
 -9.12764726E-04  9.65670245E-04  1.43837964E-03 -3.82508398E-04 -3.45741709E-03
 -5.49564310E-03 -1.45552623E-03 -4.21862142E-04 -1.25803008E-03 -6.56012249E-04
 -8.69080590E-04 -3.31272455E-04  3.32200460E-03  5.83951553E-04  3.34557907E-05
  5.52981537E-06 -2.90115570E-05 -2.35200944E-03  8.70495907E-05  6.09400428E-04
  1.60352807E-04 -6.06568943E-04 -1.38271636E-03 -4.65528050E-05 -1.04713963E-05
  2.06404723E-05  2.68506699E-05 -4.91061320E-06 -2.06902732E-04 -3.73976043E-04
 -4.57978981E-05  6.32947641E-04 -1.97069316E-04  4.97846948E-06  2.86176767E-05
  5.41745959E-06  2.73190114E-05 -4.96361359E-05 -2.54149617E-05 -1.51740055E-05
  5.03415398E-05 -1.70816224E-04 -8.46498955E-04 -1.82120506E-05 -2.05237639E-05
  2.70482171E-05  1.66583833E-05 -8.16208786E-04  6.68657932E-04  4.09630199E-04
 -1.59974861E-04  1.85630416E-05 -1.20486912E-06  3.97101479E-04  9.81363174E-04
 -6.51811951E-05  3.73411451E-05 -1.27772964E-05 -1.36097896E-04 -1.55342737E-04
 -1.19736183E-04 -1.25558742E-04 -2.27484899E-03 -2.17129918E-05 -6.20272331E-06
  1.52561960E-05  8.68201146E-04 -3.28461515E-04 -9.77812369E-04 -1.00503588E-03
  2.98716912E-04  8.44171053E-04 -2.19765677E-05 -1.03348203E-05 -2.76064678E-05
 -2.63644748E-05  1.89285057E-05 -1.50962440E-04  3.50876150E-04 -1.96296674E-04
  1.05774685E-04  4.04119530E-04  2.43759343E-05  6.79477279E-06 -4.34159311E-05
 -1.62024369E-05  3.78427021E-05  1.00404600E-05 -1.32733088E-05 -3.95060552E-05
 -2.02679116E-04  5.51823220E-04 -4.08426349E-07 -4.67613316E-05 -4.29782087E-05
  7.25157439E-05  8.90970165E-05 -1.04906031E-04  1.59208149E-03 -4.56434175E-03
 -2.19348160E-05  1.19088158E-04  9.15605082E-06  1.27044916E-03 -1.21314861E-03
 -1.76213775E-04 -1.73852672E-03 -1.50113811E-03  1.22524102E-03 -1.19227451E-05
 -1.07288542E-05  7.65962483E-07 -6.35535813E-06  1.16893563E-04  4.96769407E-04
  7.84228982E-06  7.57941023E-04  3.67057685E-04 -6.62893928E-04  1.41636157E-05
  5.87242295E-05  3.88741377E-05 -2.62272117E-05  7.32694553E-05 -2.09931213E-05
  7.89615873E-05  1.30837772E-02  1.70636701E-02  1.33584474E-03  1.41158416E-03
 -1.52455301E-02  2.26324356E-04 -1.55194433E-05  1.71381623E-04  7.81839788E-04
  8.47638299E-04  5.12140155E-04 -6.13724366E-03 -1.89241486E-03 -1.75919468E-03
 -1.51318500E-05 -5.68186084E-05 -6.86710908E-06  8.74193069E-06 -1.43596421E-05
  3.21430514E-04 -4.56040740E-04  5.18926173E-05 -8.46715703E-04 -3.88039313E-04
  3.53785848E-04 -1.80705221E-04 -1.50939785E-04 -5.49821587E-04 -1.64225283E-04
 -2.16638780E-04 -3.08902217E-04 -1.65812462E-02 -2.15280963E-02 -1.62497003E-03
  6.16190606E-03 -2.15632925E-02 -2.16031704E-04  1.94559000E-04  5.49904505E-06
 -7.76774096E-04  3.04287563E-05  1.12353136E-03  6.34516463E-03 -3.07278937E-03
 -3.49082016E-04  5.25014097E-05  2.19245424E-05 -7.02638245E-05  3.14094094E-06
  5.83404446E-06 -9.33451707E-05  2.39126226E-04  2.98444772E-04 -6.89989308E-04
  1.14237598E-03  9.83565442E-05 -3.50258158E-04  3.05239016E-04 -1.49256923E-04
  3.86488132E-04 -6.32458680E-05 -5.32582460E-04  4.66823106E-01  6.07685489E-01
  3.80307123E-02 -3.00955735E-02  5.94902286E-02 -1.96052774E-05 -4.12848684E-04
 -2.38522467E-04  2.08708403E-04  3.92933676E-03  3.13740637E-03 -1.28833303E-03
 -1.03174524E-02 -1.94594404E-03 -2.27398196E-05 -4.06823513E-06 -6.46561054E-05
  4.86234592E-05  1.38459267E-05  1.80524728E-03 -1.25059805E-03 -5.57865706E-04
 -1.69071281E-03  8.80256685E-04  8.47003841E-04 -5.60472977E-04 -5.16363790E-04
  2.09018999E-04 -2.48782511E-05 -4.17296471E-04 -4.57700595E-04  7.41075755E-04
  9.71710392E-04 -5.21003294E-05  1.25873989E-03 -3.85552397E-03 -1.13018193E-05
  7.13494309E-05  8.21449807E-06  2.00407706E-04 -1.30007020E-03 -2.16466174E-04
  4.28236653E-03 -2.08446471E-03 -7.12160380E-04  1.29861206E-05 -6.08625584E-09
  1.51469457E-05 -2.07861613E-05 -3.48661774E-05 -1.45132074E-04  9.84289976E-05
  2.92649994E-04  5.71412185E-04  7.25365659E-04 -2.93076933E-05 -2.81845586E-05
  2.74523037E-05 -2.12282542E-05 -6.36424711E-05 -1.08038193E-04 -6.48288451E-05
 -2.36795660E-04 -3.05339323E-04 -3.15477506E-04  2.44045681E-03 -3.12293927E-03
  2.46330472E-05  6.45347642E-05  3.48284638E-05  1.26245490E-04 -7.54741158E-04
 -5.21235821E-04 -1.49806882E-03 -2.48100634E-03 -9.18238315E-04 -7.61666843E-06
 -2.25291731E-05 -2.73885433E-06 -1.16488731E-06  3.66644035E-05  1.54916903E-04
  2.67738920E-04 -6.05896147E-04 -2.39105806E-04 -4.39495990E-04  1.24103365E-05
  5.17993309E-05 -8.31035600E-06 -9.62991187E-06 -1.03600231E-04 -1.06982170E-04
 -1.08945590E-04  2.05574755E-05 -6.62079152E-04  1.13635110E-03  9.50868618E-05
 -3.11641228E-05  1.51757969E-04 -4.14825264E-05 -4.65006267E-04  1.04882738E-03
 -2.21135145E-04  5.99949278E-06 -1.53645719E-04 -1.12544519E-04 -3.77943464E-04
  1.25628096E-03 -2.49285622E-04 -6.83059712E-05 -1.99874143E-04 -1.16049985E-04
 -9.47311621E-04  8.44876182E-04  3.27874990E-04 -2.30969313E-04 -3.54203444E-05
 -2.45893538E-05  4.86221440E-04  1.01251554E-03  2.04701842E-04 -1.57041660E-04
  1.43390986E-04 -4.61001171E-04 -2.59710991E-03 -2.90919785E-03  5.39156478E-04
  1.80354010E-03 -2.89113378E-04 -2.34186192E-04 -5.21716038E-03 -7.81096513E-03
 -4.40001439E-04  9.34482392E-06  2.06372059E-03 -1.57865212E-05  7.69792351E-04
  1.13316915E-03  1.88019224E-05  3.59894688E-06 -1.39676649E-05  2.96089598E-05
  6.77483546E-04  1.34757145E-03  4.46828410E-05 -2.94852940E-05 -2.87472953E-05
 -3.80731898E-05 -4.97188995E-04 -1.03058753E-03 -1.20430627E-04 -8.98724670E-05
 -4.37123406E-05  5.99676977E-04  7.72710298E-04  1.50616188E-04 -1.21613379E-03
  5.28375429E-03 -3.37169720E-06  5.83605762E-05 -5.09630468E-06  2.27410246E-04
 -5.54644271E-04 -6.29463391E-04 -1.86489422E-03  1.20102640E-03  7.04954432E-04
 -2.81522091E-05  1.46336836E-05 -1.65474445E-05 -4.07181538E-05 -4.44421028E-05
  1.58981966E-04 -3.88933708E-04 -5.36174969E-05 -1.66648875E-05 -2.78242040E-05
  7.90057404E-06  1.12249668E-05 -3.32272746E-05  4.73763739E-05 -1.50345555E-05
  9.20446312E-06 -1.85619072E-05 -2.62167374E-05 -5.04554957E-04  4.83975479E-04
  3.94135669E-05 -1.28190110E-04 -4.47195332E-05  6.88606261E-05  5.64350924E-04
 -1.36042895E-03  9.57039596E-05 -7.74986293E-06 -4.48165434E-05  5.31533820E-06
 -6.49444668E-04 -2.51983903E-03  8.68299095E-05 -1.18471809E-04  9.74046156E-06
  2.32710487E-01  3.03272152E-01  1.84941889E-02 -1.02070364E-02 -4.91772278E-04
  3.70149186E-04  1.43270011E-04 -9.01740884E-05 -8.76119573E-03  1.63960947E-04
  2.14758119E-03 -2.15190540E-03  1.54741576E-04 -4.42627442E-04  7.78063885E-05
 -3.20067612E-05  3.61112835E-04 -1.31460526E-05  1.59305172E-06  2.58656580E-03
 -1.57190218E-04  2.63192980E-03 -3.88642237E-03 -1.23448836E-03 -8.89031954E-05
  2.02962439E-04  3.60426333E-05  1.51292747E-04 -5.91825729E-04 -3.43493210E-04
 -1.50508955E-04 -4.24678516E-04 -2.65901124E-03 -8.51174964E-04 -1.06733434E-03
 -6.57364767E-04 -5.84775365E-04 -1.11868468E-02 -1.45840548E-02  8.69942896E-04
 -7.96474743E-03  1.26432943E-02  2.53405029E-04 -4.59509109E-05 -2.14555798E-04
 -3.66065535E-03  1.37603232E-03  3.84999580E-03 -7.10893445E-04  3.64813039E-03
 -2.14777932E-03 -2.54141357E-05  8.06471105E-05 -1.22322996E-04  2.78918063E-05
  6.61146960E-05 -2.71299365E-05  2.12265126E-03 -9.13489482E-04 -2.60138043E-04
  2.09895352E-03 -2.98412896E-04 -2.18327624E-04  2.70359941E-04  1.10181378E-04
 -5.01103290E-04  2.22756210E-04  1.96041481E-04  1.03784821E-04  1.14796589E-04
  2.46656925E-04 -1.35065942E-03  1.00003449E-02 -4.85394006E-05 -4.85776541E-05
 -8.18204548E-05  7.44357983E-04  1.83169712E-04  2.97375674E-04  1.53158833E-03
 -2.69857134E-03 -1.12634261E-03 -1.82167551E-05 -8.88858026E-06 -3.28671881E-05
 -6.83592119E-05 -2.41553484E-05  4.12862774E-04  2.18763535E-04  3.76161932E-04
  5.68346545E-04 -1.45704619E-04  2.19982232E-05  1.90830963E-05 -6.20460137E-05
  5.36822532E-05 -2.31661840E-05 -4.04971948E-05 -1.06457361E-05  7.24156055E-04
  9.62704622E-04 -3.06194175E-04  1.80035693E-03 -7.57481754E-03 -1.79092489E-05
  4.37390911E-05 -8.55995267E-06  4.54464053E-04 -2.11032877E-04  6.17262015E-04
  7.61307606E-04  5.22950287E-03  1.66840077E-03 -7.38146510E-06 -4.60540728E-05
 -3.02583438E-05 -3.26461022E-05 -2.26703887E-05 -2.98554925E-04  6.59985629E-04
 -1.53719338E-04  2.34785492E-04  1.17721001E-04 -2.99409374E-05 -5.06272072E-05
  2.34306343E-05 -2.27426929E-05  4.46172712E-05 -7.85646579E-05  8.28458143E-05
 -4.08998826E-04 -5.26311981E-04  1.43954122E-05  4.85789834E-04 -6.52653223E-03
 -3.10132891E-05 -5.42678526E-05 -2.63979229E-05  7.32872913E-04 -2.79688817E-04
  3.44369485E-04 -8.88879144E-04  3.10945245E-03 -3.83945556E-05 -6.21661115E-05
 -3.15669780E-05  1.37127599E-05 -9.14438316E-05  6.90373193E-06  2.30003522E-04
  6.48755147E-05 -1.74792521E-04  4.30084781E-04 -2.62613708E-04 -2.98563085E-05
 -1.53888890E-06  4.99581718E-05 -4.14973947E-05 -7.73010412E-06  8.41220817E-05
  1.96379435E-05 -1.22693383E-02 -1.59659675E-02 -1.92617003E-04  3.31321330E-04
  4.80007007E-03 -2.84770619E-04 -8.96432565E-05 -1.04649189E-04  1.20318199E-03
 -1.01635773E-03 -3.65877343E-04  5.99205103E-04  4.94288667E-03 -1.60492019E-03
 -2.71079845E-05 -7.66782183E-05 -7.96427452E-05  6.99928384E-05 -2.60800111E-06
  5.18171191E-04 -8.49224681E-04 -1.45220984E-04 -4.84016368E-04 -1.49264638E-03
 -3.54845434E-04  4.33290185E-05  1.44583164E-04  1.26591790E-04  7.18094864E-04
 -2.46474420E-04  2.64398946E-04  6.82576506E-04  9.02481177E-04 -4.10907385E-04
  2.55062774E-03 -1.44150384E-02 -2.72157164E-05  2.36270502E-05 -2.93651610E-05
  7.41345530E-04 -1.03689536E-04  6.20217583E-04 -2.36788896E-03  4.39648191E-03
  9.41809424E-04 -3.92388299E-05  4.17352417E-05 -3.92479992E-05 -2.58800365E-05
  8.60052145E-07  9.93972071E-05 -8.36109439E-04 -2.27692061E-04 -1.42721357E-04
 -2.62914363E-04 -4.58901522E-05  6.06959052E-06  3.90127873E-05 -5.03488702E-05
 -3.90488101E-05 -8.76262452E-06  7.55370432E-05  7.66661366E-05 -1.58814783E-03
 -8.51082009E-04 -8.59003357E-05 -3.71141125E-05  1.76725274E-04  6.81475791E-05
 -7.69516143E-04 -3.37043246E-03 -1.38474271E-05  6.65569422E-05 -9.62745024E-05
  6.88523662E-05  3.67355905E-04 -5.42348354E-04  8.38084077E-05 -2.78872214E-05
  5.17696657E-05 -8.32268102E-05 -8.81511429E-04 -9.37927474E-04  1.26253392E-04
  1.26585227E-04  6.68545676E-05 -4.23684098E-05  1.18455477E-03  1.16062405E-03
  1.93842185E-05  1.70910905E-05  9.43027504E-05  6.18259050E-05  5.32332949E-04
 -1.26021998E-03 -4.67798783E-05 -9.17678296E-05  6.66336577E-05 -1.02351082E-04
  5.45162364E-04  8.57426771E-04 -1.31464864E-05 -8.35981733E-05 -5.66945140E-05
  7.65995767E-05 -8.71068749E-04  1.93719674E-04  2.11389240E-04  6.09633137E-05
  3.35036333E-05 -9.95753871E-05 -4.72137438E-04 -3.24304004E-04 -7.86612666E-06
  1.22860972E-04  8.46193947E-05 -1.81110667E-06  1.47362174E-03  1.18379723E-03
  1.19406480E-04  3.89070340E-06  1.06013453E-04  4.04698040E-01  5.27107342E-01
  3.24718514E-02 -1.15839792E-02  1.60185471E-02 -2.19788141E-04  2.77409459E-04
  2.37561638E-04 -4.13430287E-03 -1.85100957E-03 -9.52578217E-04 -1.06878410E-03
  1.75948997E-03  2.24025475E-03 -2.29284526E-04 -4.03509712E-05  7.09808963E-04
  6.14231844E-04  2.56786689E-04  6.68932870E-04 -1.29883280E-03  6.23934449E-04
 -5.16515463E-04 -1.28927278E-03  6.12712303E-05  3.32551927E-04 -2.75430949E-04
  1.86070869E-05  6.27969764E-04 -2.42611573E-04 -2.65420856E-05 -6.66469119E-04
 -2.24620044E-03 -1.05497697E-03  9.54723030E-04 -9.28661872E-04 -1.26128321E-03
 -4.30660943E-05 -1.22002094E-03 -5.47271803E-04 -1.17042146E-04  9.17337137E-05
  2.57014493E-04 -3.08711145E-05 -1.29993848E-03  2.41902252E-04  2.68464024E-04
  2.57430317E-04  2.73651991E-04  4.04727933E-01  5.26807575E-01  3.29177508E-02
 -6.93413237E-03  3.58110846E-02 -8.62955033E-05  5.17132700E-04  4.04278519E-04
  1.98362677E-02 -2.81914337E-03 -6.11362909E-03  6.62604719E-03  3.84315861E-03
  2.50365727E-03 -5.02233933E-04 -3.61735378E-04  8.13194322E-04  1.14458659E-03
  9.54314709E-05 -3.77601980E-03  2.07154994E-03 -2.48134853E-03  5.22501924E-03
  3.65693147E-03  4.60935024E-04 -8.74355283E-04 -2.57562377E-04 -2.21958017E-04
 -4.56162185E-04  1.11917350E-03  5.51788747E-05 -5.07298646E-04 -6.29496428E-04
 -1.71266003E-03 -3.80615221E-04 -1.04934376E-03 -1.17500650E-03 -1.46845882E-02
 -1.91028663E-02 -1.63886553E-03  8.83856961E-03 -4.15770002E-04  9.07465424E-05
 -3.23667368E-05 -5.73110464E-05  3.42370315E-03 -3.66070495E-03 -3.95699700E-03
 -1.20003902E-03  5.36959371E-03 -2.13864769E-03 -3.27392632E-05  1.39427310E-05
  4.74496470E-05  4.68884569E-05  4.64552993E-05  3.81834508E-04 -6.77165336E-04
  5.88988982E-04 -2.81005200E-04 -9.41208563E-04 -1.99669678E-04 -2.01957843E-04
  2.32362006E-04  6.25797834E-05 -4.11707799E-04  2.16576402E-04  1.45991575E-04
  7.54432357E-05  7.75042944E-05  2.77171187E-04 -1.01686437E-03  6.76877457E-03
 -5.04972931E-05 -8.28997891E-05  1.93870724E-05  1.05685539E-03  7.36744507E-04
 -3.93897523E-04  6.20292833E-04 -1.07312034E-03  1.39651133E-04  7.68778725E-06
 -1.20237535E-05 -2.38903837E-05 -4.82749732E-05 -3.09335853E-05  2.84434760E-04
  3.77672318E-04  5.28207590E-04  3.91727164E-04 -2.10883866E-04  3.39827041E-05
  8.82951959E-06 -6.30675822E-05  5.66313292E-05 -1.94927371E-05 -5.68353128E-05
  2.18580632E-05 -3.61819857E-04 -4.79531612E-04 -9.53930896E-05  2.53713274E-04
  5.16773901E-03 -8.01686345E-06  2.12515741E-05 -1.58336432E-05  5.13119710E-05
 -1.10367010E-03 -1.65458534E-05 -1.44303495E-03 -8.02593968E-04  7.64727079E-04
 -3.79794288E-05  1.90968282E-05  3.54944747E-05 -2.59054403E-05  3.33027179E-05
 -6.71012076E-05  8.80545104E-05 -1.12695038E-04 -2.91865683E-04  3.16275745E-04
  3.22338987E-05  5.56823938E-05  6.11371764E-05  3.80547587E-05 -1.19809457E-05
  3.49367612E-05 -6.63719434E-06  3.90004013E-04  5.33991557E-04 -1.21854820E-04
  5.68677170E-04 -6.32435009E-03 -3.17203492E-05  2.39327175E-05 -1.15099151E-05
  7.95269040E-04 -3.62828999E-04  1.05001464E-04  1.99854390E-04  2.13355363E-03
  2.88106575E-04 -2.82019343E-06 -1.80131167E-06  5.18014286E-06 -1.65391644E-05
  7.51253086E-06 -2.10976339E-04 -1.62392037E-04 -2.07650174E-05  2.94147106E-05
 -2.46218306E-04 -2.73189307E-05  1.23952772E-05  3.91361770E-05  1.61564793E-05
  1.97451598E-05  1.68281754E-05 -1.81440835E-05  5.95374907E-03  7.72218267E-03
  2.07155400E-03 -1.26254035E-02  6.36250852E-03 -1.02751158E-04  1.23969916E-05
 -6.14900342E-05  5.61254421E-03  3.88262306E-03  4.35426697E-03  6.58277389E-05
 -3.13879994E-03 -2.04051872E-04 -2.63977549E-07  1.38861122E-05 -1.02161667E-04
 -2.16928666E-05 -3.58167216E-05  1.73335241E-04 -1.80418693E-03 -7.25234738E-04
  2.57302312E-04 -1.87376806E-03  1.51882981E-05 -5.81218084E-06 -4.12734381E-06
 -3.58906885E-05 -1.12454553E-04  6.12140562E-05 -8.35709037E-07  9.64331057E-04
  1.29770946E-03 -4.28799819E-04  2.05307440E-03 -1.21909718E-02 -7.12124782E-05
  2.70381127E-05  1.01159242E-05  6.93732379E-04  8.66269242E-04  1.27266317E-04
 -2.01463954E-03  3.31650884E-03  1.00101991E-03  2.98787832E-05  3.92940364E-05
 -6.74756938E-05  5.56052712E-06  5.37904548E-05 -6.23078042E-05 -6.30307812E-04
 -2.01506096E-04  7.02186650E-05  2.14062373E-04 -4.81114976E-05  7.25969367E-05
  8.94374147E-06 -7.57650080E-05 -6.01725280E-05  2.33782658E-05  8.01612456E-05
  9.36979163E-05 -8.14061337E-04  1.21795427E-03 -2.26904037E-04  1.81738658E-04
  8.62399645E-05  2.11829618E-05 -7.06524923E-04 -1.14200259E-03  5.86550061E-05
  8.50567661E-07 -9.91559021E-05  3.76663332E-05  7.47020373E-05 -5.37527980E-04
  3.44535209E-05  1.47905103E-05  1.83540820E-06 -2.55471665E-07 -5.98909087E-06
  6.66331815E-06 -2.15793405E-05 -1.95263460E-06 -4.56508880E-05 -1.55267447E-05
  6.95511614E-05  3.59890195E-04 -5.59421152E-05 -7.35301110E-05  5.08785976E-05
 -1.35310639E-06  1.63145103E-04 -2.77043249E-04 -1.12445186E-05 -3.93288927E-05
  2.48066460E-06 -5.05967588E-05  6.22348715E-04  4.48055155E-04  3.31155436E-06
 -1.50636414E-05 -7.12267801E-05 -3.49632563E-05  3.47842095E-04 -9.58491307E-04
 -1.04141244E-04 -2.19144007E-04 -8.61522191E-05 -3.85509048E-05 -3.35213671E-04
 -3.68217030E-04 -2.96013463E-05  6.19469583E-05  9.03905581E-05  9.51479429E-06
  9.95769848E-04  1.26771761E-03  6.50954779E-05  3.97809987E-05  2.87484345E-05
 -2.33079029E-01 -3.03208222E-01 -1.91635885E-02  1.00226563E-03 -3.20566968E-02
 -2.93388184E-04 -3.70110622E-04 -3.74845856E-04  2.17252817E-02  5.46269283E-03
  2.37701075E-03  6.40152833E-03 -2.32914931E-03 -3.51915546E-03  4.84122216E-04
  1.49952193E-04 -4.94369303E-04 -9.85733630E-04 -3.10320210E-04  3.55942885E-03
  4.21130045E-03  3.15629673E-03 -6.50021482E-03  2.57826172E-03  1.59569274E-05
 -9.61229701E-04  1.39990720E-04 -2.71330034E-04 -6.65861847E-05  1.08902894E-03
  3.81847027E-04  2.31452060E-04 -6.07817671E-04  1.16715707E-03  2.39327764E-04
  6.17697082E-04  6.90890315E-04  6.84255484E-05  1.27383989E-05  1.61023480E-03
 -7.63398630E-05  2.94524163E-04  1.45201722E-04 -9.93193069E-05 -6.48391535E-04
 -1.72189011E-03  3.17162496E-05 -1.79006293E-04 -3.50053316E-05 -7.26590138E-05
 -1.20986380E-04  1.61292136E-04  1.54831610E-03 -4.89931497E-03 -8.55817484E-05
  1.71330997E-04 -1.02307631E-05  2.80218493E-03 -1.11709647E-03 -1.14571915E-03
 -1.06081291E-03 -1.59522973E-03 -1.52091284E-04 -7.80603017E-05 -2.79915687E-05
 -5.34077924E-05 -4.82716751E-05  2.78458418E-05 -1.29877654E-04  4.24625129E-04
 -3.59405278E-04  9.94352526E-04  6.72045006E-04  3.79642828E-05 -5.43045436E-05
 -2.41375741E-05 -1.38129589E-05  4.03363069E-05 -1.17941823E-05  7.15030059E-05
 -4.24240287E-05 -1.62196996E-04  2.60002164E-05  1.79748801E-05 -1.27326651E-05
 -5.04846171E-05  2.86648743E-04  3.72257630E-04  2.55825093E-05  2.91715943E-04
  4.63333717E-03 -5.19398211E-06  8.58856839E-05  1.10428637E-04  6.32115421E-04
 -2.10405730E-03 -1.11671001E-03  2.73682984E-04  8.40446332E-05  4.96570821E-05
 -4.54094620E-06  7.32433281E-06  4.73685867E-05 -4.83272121E-06  2.65606493E-06
  3.78197084E-04 -6.45321291E-04  4.91159915E-04  6.27328543E-04 -5.71190331E-04
 -1.76132056E-05  3.46263600E-05 -1.64729810E-05 -1.00839570E-04  8.11640329E-05
  5.72054577E-05  3.22245147E-05  4.67030474E-01  6.07943605E-01  3.81538663E-02
 -3.04633134E-02  6.18440468E-02  7.25865785E-05 -2.77477984E-04  4.70114433E-04
 -8.89670489E-04  1.97274006E-03 -4.90370442E-03  3.45781902E-03 -8.07608910E-03
  6.98256184E-03 -6.14497666E-05 -7.95026679E-06  2.85309392E-05 -1.31711988E-05
 -1.90292455E-05  1.14326958E-03 -8.00386686E-04  9.51444846E-04 -1.31309056E-03
 -1.92318435E-03  8.75991383E-06  5.28638021E-04 -7.99353042E-04  4.40802884E-04
  6.89592139E-04  4.57656260E-04 -1.26073339E-04  3.69162268E-04  4.81078819E-04
 -1.97043267E-04  2.03280544E-03 -6.45693085E-03 -5.76141851E-05 -3.66026558E-05
 -3.93774139E-05  2.93030063E-04  2.51182048E-04  5.02591544E-04  3.48890807E-03
 -1.99931703E-04  1.36117223E-03 -2.28512090E-05 -1.01860612E-05 -1.15410536E-05
  3.73390184E-05 -1.10351103E-05 -1.59073658E-05 -1.63108524E-04  2.61309899E-04
 -5.52827244E-04 -2.35754700E-05 -5.51419395E-05 -1.66452092E-05 -4.95656407E-05
  4.64429020E-05 -3.03590830E-05  1.23897175E-04  4.48699230E-05 -1.31308670E-02
 -1.70569077E-02 -8.71993998E-04  3.54890107E-03 -1.87059491E-02 -2.15963176E-04
 -9.94642282E-05 -1.29188137E-04 -1.05507395E-03 -1.68466532E-05 -9.06261267E-04
  7.30550763E-03  7.39999472E-04  1.90264652E-03 -2.04667576E-05 -7.67696824E-05
 -9.45875293E-06 -3.51683718E-06  1.17644707E-05  3.80157530E-04 -3.03730905E-04
 -1.72985727E-04 -6.75538724E-04 -3.07637166E-04 -2.98158751E-04  1.68298413E-04
  5.38035970E-05  6.07796557E-04  3.35045250E-04  2.19428168E-04  2.08716722E-04
  5.92810806E-06  1.63366743E-05  6.26567901E-05 -4.44183037E-04  1.61604241E-03
 -1.62955057E-07  1.72586057E-05  5.71926285E-06 -1.70247748E-04  2.02129165E-04
  1.30873520E-04 -7.40501013E-04 -2.79519246E-04  3.62870244E-04 -3.28701487E-05
  2.46277201E-05 -1.89477901E-05  7.66923108E-06 -5.67767292E-05  2.56828502E-04
 -1.28475263E-04  6.69284770E-05 -3.75307624E-05  1.60238510E-04 -1.53516472E-07
  9.56108235E-06 -2.07949017E-05 -1.70657209E-05 -5.90226280E-06 -4.65137449E-05
  6.15052634E-05 -8.89611274E-03 -1.15320843E-02 -8.61793412E-04  4.87263395E-03
 -2.34250839E-02  1.82779986E-04  2.06283509E-04 -1.47564434E-04  7.77569668E-04
 -2.82134691E-04 -5.98329078E-04 -6.45878692E-03 -3.56860679E-03  2.03682324E-03
  2.56394128E-05 -2.02105112E-05  9.43459262E-05 -1.79357372E-05 -4.25117835E-05
  2.16880250E-04  1.24372348E-03 -4.69817708E-04 -7.57196829E-05 -6.76537988E-04
 -4.61485340E-04 -5.71438758E-05  4.94127065E-05  2.19140703E-05  4.42412361E-04
  1.35378043E-04 -4.85802145E-04  9.40274037E-05  3.61027578E-04 -3.16478313E-04
 -3.40524862E-05  6.88016767E-05 -9.53117945E-05 -2.44364024E-04 -5.44531873E-03
 -7.47412812E-03  6.02875386E-04 -8.05674201E-04 -1.89553927E-03 -4.57371984E-04
 -2.55391426E-03 -2.96738386E-03 -8.41081141E-04  1.63809024E-03 -5.13800621E-04
 -3.94740485E-05 -2.42804786E-04 -1.27518476E-03  1.08760104E-04 -3.91577846E-06
  2.39956022E-05 -1.79604413E-05  4.29315388E-04  1.36729221E-03  1.25279482E-05
  1.22600987E-05 -1.13116693E-05 -7.75180351E-05 -7.26346926E-05  1.14550686E-03
  2.22730698E-04 -6.89193627E-05  2.22067106E-04 -3.02062683E-05 -1.65048299E-04
  2.24006475E-03  2.31806222E-04  8.15337494E-05  2.37252765E-05 -6.93596892E-05
  8.55277391E-05 -4.21492745E-04 -5.38418248E-05  3.58892623E-05 -3.58371065E-05
  3.90736174E-05  5.46392091E-04  7.15980779E-04 -1.43724108E-04 -2.73742640E-04
 -6.59181714E-06 -9.30983927E-05 -1.03997131E-03  6.27337673E-04 -2.48448779E-04
 -2.73318160E-04  9.75355185E-05 -6.30540146E-05 -8.63287909E-05  7.05698124E-05
 -1.86992897E-03  1.85743597E-03 -6.39861302E-05  6.75996056E-05 -5.76363226E-05
  2.17847683E-03 -8.44178114E-05 -1.45333797E-04  2.64095283E-04 -5.76030449E-04
 -1.11844635E-03 -3.02535371E-05  1.94388445E-05 -1.68087264E-05 -6.84362219E-05
 -8.00659649E-05  5.60672526E-04  8.12289508E-05  3.10695818E-04 -5.40994841E-04
  2.67481027E-04 -1.68373847E-05 -3.90307811E-06  6.01471314E-06 -2.56285503E-05
  2.87530036E-05  3.05143750E-05 -1.49695523E-05 -4.09681906E-06 -6.02794741E-04
 -8.47408830E-04  7.35154345E-05 -7.83730647E-05 -3.76397184E-05  8.64269265E-06
 -6.64470048E-05 -1.18111789E-03 -9.53474149E-06 -6.43324563E-05 -3.12236366E-05
  3.22422159E-05  4.90829303E-04 -3.48161161E-04 -1.04675727E-04  2.33080155E-05
  3.10855983E-05 -4.16609650E-02 -8.79687738E-02  1.33942079E-01  1.21342919E-01
  3.83173375E-02  2.17580208E-02  2.15173266E-02  1.23064821E-02  9.92491242E-03
  1.52283207E-02  8.27618689E-03 -2.66601020E-03  4.93895911E-03  3.03073852E-03
 -1.89871924E-03 -1.50226819E-03  3.00034412E-03  3.25845281E-03 -1.36705245E-04
 -2.85182766E-03 -1.95514042E-03  2.82753714E-03  3.44643692E-03 -6.11611060E-04
 -2.56565395E-04 -1.17077571E-03  5.95510182E-05 -2.07599882E-04 -1.06590301E-03
  1.40576097E-03  5.90980178E-04  2.27595382E-02  2.44054738E-02 -2.63726117E-04
  2.25993035E-03  2.75481370E-03  2.65610995E-03 -3.94823603E-02 -8.33128359E-02
  1.24401738E-01  1.35292652E-01 -1.87028898E-02  1.27862806E-02  6.48831545E-03
 -2.01292653E-02  1.11466420E-02  5.76161776E-03 -1.86451798E-02 -3.62620215E-03
  3.98659126E-04  4.23886917E-03 -1.57052538E-04 -1.08308402E-03  8.27025736E-05
 -4.49540085E-04 -1.49399988E-03 -1.58442176E-03 -3.62359448E-03  2.49425241E-04
 -1.84436202E-03 -3.92841657E-03  9.17385077E-04  9.55405826E-04 -4.04562532E-04
  7.26891662E-04  1.91614863E-03  4.57097565E-04 -1.23357477E-03 -3.37835251E-02
 -7.12591918E-02  1.06634661E-01  1.13705909E-01 -8.86248983E-03  3.13554251E-03
 -1.15915655E-02  1.59319216E-02  2.19142991E-03 -1.07972653E-02  1.40668817E-02
 -1.74275630E-03  8.24355662E-03 -1.93332244E-03 -4.46691549E-04  2.47023451E-04
 -6.52444255E-04  8.11850432E-04  1.15265438E-03 -2.22192680E-03  9.67958976E-04
 -1.67595901E-03  1.72652014E-03  4.00365491E-03 -9.31270508E-04  4.65022710E-04
 -2.97557531E-04  9.00537546E-04  1.33204699E-03  1.06318049E-03 -2.47573238E-04
 -3.40251997E-02 -7.18341794E-02  1.08399104E-01  1.11836746E-01  4.80469696E-03
 -1.64748833E-02 -1.03362403E-02  5.82144680E-03 -1.43932762E-02 -9.17444886E-03
  3.78090589E-03 -8.03238689E-04 -1.00514262E-03 -4.49784071E-03 -1.29723883E-03
 -2.52850327E-04 -3.83579017E-04 -6.41699276E-04 -6.22603292E-04 -3.18736723E-03
 -1.65868706E-03 -1.27948792E-03 -2.37014367E-03 -3.07187198E-03 -1.22041215E-03
  8.30805775E-04  2.35094295E-04 -2.38101190E-04 -8.59348237E-06  3.33840097E-04
  1.76426837E-03 -3.32667919E-02 -7.02094910E-02  1.05920468E-01  1.05079329E-01
  3.29069183E-02 -1.32244943E-03 -1.61113283E-02 -9.28672487E-03 -2.32716309E-03
 -1.43316263E-02 -7.73126156E-03 -2.88081208E-03 -1.40504072E-02  3.16679510E-03
 -8.22426478E-04  6.24654831E-04  4.88411918E-04  1.02324313E-03 -5.74210649E-04
 -2.27291801E-03  1.66941972E-03  1.54278210E-03  2.08519857E-03 -1.18010962E-03
  1.20042374E-03 -8.18884254E-04  3.50551538E-05 -4.91601188E-04 -1.17269914E-04
 -8.68093877E-04 -1.30309018E-03 -3.70309631E-02 -7.81594487E-02  1.16928678E-01
  1.25621286E-01 -7.60006844E-03 -1.68821209E-02  5.36880848E-03 -1.32497932E-02
 -1.59780063E-02  3.69480100E-03 -1.18475470E-02  4.22537139E-03  5.24690014E-03
  3.18503533E-03 -7.59034759E-04  1.06991799E-03  2.68680632E-04 -7.10344283E-04
  1.04717211E-03 -2.70234873E-03  3.17995506E-03  1.20320197E-03 -1.54145964E-03
  2.90955350E-03  1.42954500E-03 -6.70664337E-04 -5.14043905E-04  4.19003949E-04
 -9.38848719E-04  5.14850491E-04 -1.79035033E-03 -3.54470037E-02 -7.48325491E-02
  1.13049459E-01  1.15436107E-01  2.96780182E-02  2.11538076E-02 -8.92033739E-03
  1.60920345E-04  1.68199963E-02 -7.64985223E-03  1.23033065E-04  5.35173406E-03
 -3.84957117E-03 -2.43404282E-03 -9.86414347E-04 -3.53177153E-04 -1.29394261E-03
 -4.45334848E-04 -9.52061056E-05 -2.99848644E-03 -2.42251650E-05 -2.43785084E-03
 -1.56505108E-03  5.06134604E-04  1.00606911E-04 -8.08167608E-04  3.83672703E-04
 -9.84308523E-04 -1.57284319E-03 -9.12990026E-04  7.62899499E-04  2.82845156E-02
  3.59317256E-02  6.73671547E-03 -1.76609066E-03 -5.92699217E-04 -5.21241767E-03
  2.36858743E-02  2.91742204E-02  5.60530449E-03 -8.33693983E-04  1.16465113E-03
  4.42228062E-03  2.05381280E-02  2.31841739E-02  8.16793864E-04  1.50941020E-03
 -3.36759996E-03  1.49670533E-03  2.11439659E-02  2.61117523E-02  4.36073479E-03
 -3.53091092E-03 -1.98873742E-03 -1.50866931E-03  2.27160093E-02  2.45034490E-02
  2.05407317E-03 -1.56030700E-03 -6.07199734E-04  3.79018053E-03  2.05016263E-02
  2.40066040E-02  7.66815479E-03 -9.30473171E-04 -3.93193685E-03  7.77194428E-05
  2.33376503E-02  2.48067636E-02 -1.25514052E-03  6.45071214E-04 -6.30852810E-04
 -4.20027732E-03  2.59178821E-02  3.09602984E-02  4.52094769E-03  1.84061893E-04
  4.86497137E-04 -4.83466519E-03  2.23251600E-02  2.57781304E-02  4.02660458E-03
  2.41665983E-03 -2.38621738E-03 -2.70776115E-03  2.23811363E-02  2.42390084E-02
  2.12548045E-03  3.37254936E-03  4.57359366E-04  2.38146759E-03 -4.04468346E-02
 -8.54104904E-02  1.30519267E-01  1.15604378E-01  4.00586112E-02 -2.36589611E-02
  1.56476863E-02  1.65741415E-02 -1.15624902E-02  1.17220092E-02  1.01746291E-02
  1.81059847E-03  6.37870798E-03  5.52965231E-03 -1.95508269E-03 -2.68857918E-04
  2.76349384E-03  3.38721936E-03  1.36799913E-03 -3.13245592E-03  2.86266648E-04
  2.31967212E-03  3.70559296E-03  1.97421548E-03 -7.30970762E-04  9.66781107E-04
 -3.25777170E-05  2.99334119E-04  8.94149663E-04 -1.44045675E-03  2.86025736E-04
  2.20298119E-02  2.44314621E-02  1.00149163E-03 -2.07437495E-03  2.41386239E-03
  3.07163268E-03  2.34682808E-02  2.71280634E-02  4.80903049E-03  3.37821702E-03
  2.30346250E-03 -1.93703028E-03  2.25030891E-02  2.58281324E-02  4.35151976E-03
 -3.96660229E-03  1.56758780E-03 -4.05378253E-04  2.05799343E-02  4.36228907E-02
 -6.75337382E-02 -6.26063486E-02 -2.00907187E-02  3.14584210E-02 -1.68477946E-02
 -1.72659390E-02  2.21492804E-02 -1.03189390E-02 -9.61011351E-03  1.64803771E-02
 -7.52273531E-03 -5.95263561E-03 -1.45998721E-04  1.73961808E-03 -2.48733419E-03
  1.72469322E-04  1.88309126E-03  9.07579647E-05  2.50611095E-03 -3.15474555E-03
  8.07571458E-04  3.38229533E-03  1.95293912E-04  2.38146271E-04 -2.44776580E-04
  2.19484413E-04  1.19855525E-03 -4.47908984E-04  1.21280638E-04 -1.51300965E-02
 -1.57843783E-02  1.21820068E-03 -2.16495943E-04 -1.92535734E-03 -2.02593121E-03
  4.70377617E-02  9.95860622E-02 -1.50215648E-01 -1.69160880E-01  3.05712672E-02
  6.84382272E-03 -1.54233409E-02  1.76204378E-02  7.80288201E-04 -1.19736653E-02
  1.66168770E-02  1.27098392E-02  4.50720650E-03 -7.26457995E-03  3.44570468E-04
  2.82979793E-04  5.64033871E-04  1.21693957E-03  1.32195049E-03 -5.41385657E-04
  8.93930935E-04 -1.23454996E-04  3.93333878E-03  4.90524443E-03 -8.12429463E-04
 -1.44420892E-03  4.07454894E-04 -1.28474448E-03 -2.30944236E-03 -4.98165288E-04
  1.05157354E-03  1.58848833E-02  3.36360850E-02 -5.11006506E-02 -5.53361209E-02
  1.90393548E-02  3.62607120E-02  1.94551850E-02 -5.49499549E-03  2.06122804E-02
  1.29429744E-02 -4.09929045E-03  1.05264857E-02  3.37480411E-03  5.21626991E-03
  2.81175228E-04  2.02641795E-03  1.28948269E-03  7.90747732E-04 -1.41325392E-03
 -4.85340497E-05  1.40921226E-03  2.40133547E-04  1.71381525E-03 -3.78807592E-03
  4.16487461E-04 -4.56197693E-04  1.51192535E-04 -2.14866359E-04 -9.01188433E-04
 -3.30690606E-04 -9.67657745E-05 -5.10205375E-02 -1.08032395E-01  1.63342585E-01
  1.79511529E-01  2.94675379E-02 -5.09687201E-03 -1.74587321E-02  9.26531056E-03
 -1.08226449E-02 -1.34510815E-02  7.75586283E-03  3.29519793E-03 -6.19069409E-03
 -1.74332090E-03 -1.16914266E-03 -1.27590922E-04 -6.09698793E-04 -1.62462158E-03
 -6.81915843E-04 -4.40173909E-03 -2.47667172E-03 -2.02284910E-03 -4.17766413E-03
 -4.86337359E-03 -2.14509423E-03  1.10676350E-03  2.23971867E-04 -4.11168833E-04
 -1.06677929E-04  4.80576532E-04  2.67801209E-03 -2.34908078E-02 -4.97423604E-02
  7.60092920E-02  7.92179031E-02 -7.27227264E-03  3.90538050E-02 -1.30931528E-02
  1.36023385E-04  2.17300923E-02 -9.81168682E-03 -7.22646563E-04  1.45632797E-02
  1.08193214E-03  4.23888080E-03 -9.27419114E-04 -1.08763792E-03  1.60295857E-04
 -1.16098797E-04 -2.41414812E-03  2.20335305E-04  1.06945215E-03  3.41058737E-04
  1.10592939E-03 -4.72886075E-03  7.98796169E-04 -1.00352977E-03 -5.61251115E-05
 -4.10396168E-04  4.52093585E-05 -6.84303501E-04 -5.95194596E-04 -4.71482740E-02
 -9.98290768E-02  1.51185874E-01  1.65964942E-01 -1.41799315E-02  2.11258322E-03
  2.38953498E-02 -1.14216831E-02 -4.24801651E-03  1.61212291E-02 -1.13544080E-02
  4.84825581E-03  5.57202673E-03  7.75974502E-03 -8.66823827E-04  2.87802637E-04
 -4.53727925E-04 -1.97200531E-03  2.95081698E-04 -9.12919192E-04  2.72242972E-03
  4.75971077E-04 -5.55163134E-03  2.87971887E-03  1.74224078E-03 -1.21434565E-03
 -8.06564736E-04  8.12270996E-04 -1.05006958E-03  6.55372059E-04 -1.85177660E-03
  4.59359794E-02  9.72848338E-02 -1.47349070E-01 -1.60061680E-01 -4.37155825E-02
 -9.77450829E-03  2.01469113E-02 -5.59819614E-03 -1.25566710E-02  1.41476377E-02
 -2.36883644E-03 -4.27906840E-03  5.20793997E-03 -5.40383681E-03  5.11981638E-04
  2.98990721E-05  1.49431574E-03  1.31440150E-03  7.29099483E-04  2.96662551E-03
  4.13831745E-04  5.01122940E-03  2.90290287E-03 -4.36906080E-04 -1.15562899E-04
  8.11671388E-04 -5.32698345E-04  1.41709724E-03  2.35403385E-03  1.21109171E-03
 -9.80154852E-04 -3.11681912E-02 -3.57025806E-02 -1.28855250E-02  3.39122630E-03
  4.39696097E-04  4.63903561E-03 -9.83144931E-03 -1.04318990E-02 -2.53224429E-03
  1.85133701E-03 -2.59709375E-05 -1.31727262E-03 -1.18209154E-02 -1.49729615E-02
 -3.30539723E-03  4.45805725E-04  2.63721499E-03 -7.75106783E-04  3.84187155E-02
  4.55351683E-02  2.84315906E-03 -5.51372741E-03 -3.53623452E-03 -2.70440062E-03
  3.68646156E-02  4.10504197E-02  3.46845444E-03 -1.58203778E-03 -1.01168810E-03
  6.14724147E-03  1.80433887E-02  2.24628045E-02  2.25674659E-03  6.29638201E-04
 -3.73833859E-03  4.84943164E-04  1.53986071E-02  1.66250971E-02  4.65289703E-03
  2.10447354E-03 -2.17203365E-04 -2.28268462E-03  3.27909645E-02  3.71739512E-02
  7.95689335E-03  1.63849847E-03  1.22423161E-03 -5.65309909E-03 -3.30964328E-02
 -3.74385425E-02 -1.59603546E-03 -2.72382888E-03  3.68826304E-03  3.75941100E-03
 -3.42046996E-02 -3.84385070E-02 -4.57594831E-03 -4.55997266E-03 -2.86288171E-04
 -3.89958506E-03 -1.42522470E-02 -3.02153754E-02  4.69667216E-02  4.28193663E-02
  1.51988189E-02  3.79957246E-02  1.96985141E-02  1.16916929E-02  2.47878541E-02
  1.16446105E-02  5.54978153E-03  2.07718982E-02  6.21387411E-03  5.65968700E-05
  5.03527650E-05  1.61256659E-03  2.03443354E-03 -9.77811248E-04  2.00967640E-03
 -2.95351420E-04  2.22617805E-03  2.26868333E-03 -1.48196394E-03  3.64556188E-03
 -2.31158287E-04  3.31811447E-05 -3.58253670E-05 -3.75257613E-04  1.01685098E-03
 -2.19405205E-04  1.35931615E-06  1.09274092E-02  1.11258897E-02 -4.54231573E-03
  3.52081307E-04  1.47426969E-03  1.64961122E-03 -3.49375291E-02 -4.19889794E-02
 -1.85994157E-03 -4.49678077E-03 -3.87573886E-03  2.65554711E-03  3.56130108E-02
  4.38757912E-02  6.68389354E-03 -5.87984982E-03  3.29949993E-03 -3.41695261E-04
  4.75898264E-02  1.00811002E-01 -1.55439052E-01 -1.46364660E-01 -3.51877975E-02
 -4.62533363E-02 -5.01698327E-03 -1.49090720E-03 -2.59940092E-02 -3.44823320E-03
 -2.54526084E-03 -3.56822155E-03 -2.42496331E-03 -3.72878122E-03  2.18235705E-03
  1.30349308E-03 -2.68153537E-03 -5.14167778E-03 -8.06741656E-04  2.39952002E-03
  1.93780172E-03 -2.11575009E-03 -6.35757843E-03 -1.07749694E-03 -6.97067071E-05
  1.55301613E-03 -2.46077559E-04  1.38500127E-04  8.91515686E-04 -1.51650577E-03
 -6.27360937E-04 -3.05206683E-02 -3.46691720E-02 -3.86947960E-03 -3.62007743E-03
 -3.17578629E-03 -3.20036381E-03  1.43412133E-02  3.03424979E-02 -4.48977749E-02
 -5.71767796E-02  2.33666906E-02 -2.30341849E-02  3.34387275E-02  9.45081979E-03
 -1.67385004E-02  2.21432414E-02  1.01892874E-02  3.64873784E-03  9.96907543E-03
 -4.29908859E-03 -4.24849268E-04  1.73752037E-03 -2.19814076E-03 -1.41691952E-03
  9.20306388E-04 -1.63405975E-04  3.73767663E-03 -3.00452648E-03 -2.54214386E-03
  4.13829786E-03 -4.53434221E-04 -4.26477449E-04  1.62776092E-04  1.13845961E-04
 -1.16120545E-03 -3.81565920E-04  4.47616957E-04 -4.91680586E-02 -1.04064638E-01
  1.57425164E-01  1.71435982E-01  1.29141747E-02  1.08328916E-02  3.51010127E-03
  1.75920667E-02  7.66168706E-03 -1.31279376E-03  1.75074782E-02  3.56796320E-03
  5.41746437E-03 -3.41810315E-03 -4.60637252E-04  9.56968692E-04  1.64395406E-05
  1.57944999E-03  1.11893397E-03 -8.83910385E-04  1.56422221E-03 -8.10275772E-04
  5.17366221E-03  5.72686780E-03 -1.22718241E-03  8.46226336E-04 -7.77435251E-04
  1.68471235E-03  2.09163460E-03  1.25029699E-03 -5.06494807E-04 -1.90910401E-02
 -4.04355133E-02  6.17004874E-02  6.27211674E-02  1.82606904E-02 -2.24515681E-02
  3.42334518E-02  8.09797400E-04 -1.45441008E-02  1.89209976E-02  1.29029666E-03
 -8.68640904E-03  1.10983489E-02 -9.68546557E-05 -4.60836934E-04 -3.43384058E-04
  6.81093089E-04  1.86335189E-03 -2.13884177E-03 -1.59017880E-03  5.50826306E-04
 -1.48563313E-03  1.98464626E-03 -3.14194915E-03 -7.18336533E-04  4.12773296E-04
 -9.05356784E-05 -2.51377056E-04  8.18239672E-05 -1.64792826E-04  1.00043572E-03
 -4.80156447E-02 -1.01643770E-01  1.53812206E-01  1.69569389E-01  3.78722093E-04
 -1.48663259E-02 -4.29886235E-03 -1.49206532E-02 -8.07350551E-03 -8.78431736E-03
 -1.32857996E-02 -6.41845187E-03  1.06873117E-02 -4.73904371E-04 -5.02330115E-04
  1.24793791E-03  3.53706498E-04  1.68474997E-03  2.52381965E-04 -2.91407795E-03
  3.34029061E-03  2.11342854E-03  5.89025626E-03 -2.05720673E-03  1.72175481E-03
 -1.38016978E-03 -1.59813245E-04 -9.85910349E-04 -1.19206532E-04 -9.64059478E-04
 -2.04004376E-03  2.18304085E-02  4.62111315E-02 -6.91028183E-02 -8.13637402E-02
  1.31477825E-02  1.82415742E-02  3.35733584E-02  1.10752432E-02  1.41577836E-02
  1.95543568E-02  9.71716158E-03 -3.69972986E-03  8.20228509E-03 -1.91431147E-03
 -1.45991620E-04 -1.32124953E-03 -1.63586010E-03 -1.20299386E-03 -1.90224387E-03
  1.78143318E-03 -2.60371693E-03 -1.72212317E-03 -1.37684622E-03 -4.77508589E-03
 -9.53216091E-04  4.13937104E-04  2.05254304E-04 -1.97452957E-04  8.62080762E-04
  1.41289803E-05  1.24761804E-03 -2.54755226E-02 -5.39598070E-02  8.22711748E-02
  8.47758259E-02  1.11838041E-02  1.61589047E-02  3.03897010E-02 -1.27855638E-02
  1.24288786E-02  1.81996306E-02 -5.55945461E-03  3.19819825E-03  1.27039017E-02
 -9.22840340E-04 -1.48228183E-04 -1.11864015E-03 -6.32832190E-04  9.24047671E-04
  2.33594449E-03 -1.24501646E-03 -2.66157012E-03 -1.74951030E-03 -3.13044152E-05
  2.84684899E-03  7.26865847E-07 -4.56462064E-04  3.46278461E-06 -8.42749762E-04
 -1.19974321E-03 -3.62553944E-04  8.14716178E-04 -1.07974519E-02 -1.53977143E-02
 -5.65543554E-03  2.03979223E-05  1.74893439E-03  2.13688012E-03  3.38525470E-02
  3.91745753E-02  5.06860616E-03 -1.15738784E-03  2.81899546E-03  5.53044521E-03
  3.71858863E-02  4.39695490E-02  2.22568527E-03  3.19269317E-03 -5.45872051E-03
  2.57556972E-03  1.44818504E-02  1.60529740E-02  2.28706802E-03 -2.77128539E-03
  2.71872843E-04 -1.04033188E-03  1.40082101E-02  1.64297690E-02  1.08081141E-03
 -1.39154617E-03  1.00690573E-03  2.39489625E-03  3.65539448E-02  4.27543196E-02
  1.74004320E-03 -2.16966381E-03 -6.28205828E-03  2.19994347E-04  3.46109060E-02
  4.20020760E-02  6.77415827E-03  6.40618406E-04  1.82310135E-05 -6.47452165E-03
 -1.59303171E-02 -2.10784369E-02 -3.68328136E-03  8.60788278E-05  1.09070472E-03
  3.17639440E-03  2.02470265E-02  2.13766014E-02  4.45705481E-04  2.16537469E-03
 -6.71082902E-04 -2.77841164E-03  1.74844042E-02  2.19494739E-02  4.22083117E-03
  2.84725168E-03  1.71449482E-03  1.59653093E-03  5.06442072E-02  1.07301684E-01
 -1.65670066E-01 -1.53095303E-01 -3.76599541E-02  3.90611192E-02 -1.09483615E-03
 -1.22587665E-02  1.58626168E-02 -1.94086593E-03 -8.95004591E-03  4.08832403E-04
 -1.35531981E-03 -6.67425591E-05  2.23546214E-03  6.20676243E-04 -2.96326223E-03
 -5.06611809E-03 -1.43142324E-03  2.22684565E-03 -7.56016493E-04 -2.96479578E-03
 -5.47983769E-03 -3.34289240E-03  6.96939004E-04 -1.33097940E-03 -1.61540841E-04
 -5.80569118E-04 -1.22643599E-03  1.61329426E-03 -1.67481507E-04 -3.32160522E-02
 -3.66812865E-02 -1.07178208E-03  3.15461872E-03 -2.91237460E-03 -4.25014513E-03
 -1.02229837E-02 -1.21390061E-02  9.83327170E-04 -2.11239666E-03  3.27824639E-04
  9.31064303E-04 -1.59935325E-02 -1.82123197E-02 -8.34421682E-04  3.07556198E-03
  2.90288031E-04  3.60867588E-04  3.61046649E-02  7.68925252E-02 -1.20155788E-01
 -1.24874271E-01 -3.68735863E-02 -8.12953400E-02  2.48405614E-02  4.04349110E-02
 -4.02906222E-02  9.26245019E-03  1.73581961E-02 -1.38762091E-02 -1.01282897E-03
  3.16565923E-03  2.68414595E-03 -4.76628499E-05 -6.50325131E-04 -5.29874220E-03
 -2.05042633E-03  1.56757735E-03  3.46406421E-03 -1.41348501E-03 -2.76684074E-03
  1.69417505E-03 -5.68862540E-04  1.07576509E-03  5.62256874E-05  4.89675299E-04
  5.56330241E-04 -1.51664245E-03  2.05889479E-04 -3.28748274E-02 -4.10006429E-02
 -6.02011845E-03 -4.99162180E-03 -2.81411725E-03 -2.47103133E-03 -3.85591484E-02
 -8.21080872E-02  1.24890938E-01  1.53843996E-01  3.50900529E-02 -3.53615276E-02
  3.13766006E-02  1.70083083E-02 -1.81679006E-02  1.85613192E-02  1.01506557E-03
 -3.15779246E-03  6.33529126E-03  4.60095263E-03 -7.82273881E-04  1.88187341E-03
 -1.76572815E-03 -9.29384002E-04  9.40867909E-05  1.05946395E-03  3.57691392E-04
  6.25302549E-04 -1.93780454E-03 -5.13247573E-03  5.68163200E-04  1.22658587E-03
 -2.64041944E-04  9.37468404E-04  2.14215216E-03  7.08980631E-04 -5.14469783E-04
  3.53937595E-02  7.53146241E-02 -1.13665925E-01 -1.43802224E-01 -5.22543275E-03
 -3.56468867E-02 -2.90209911E-02  4.68189830E-03 -2.12115529E-02 -1.56828236E-02
 -5.14758488E-03 -7.80260498E-03 -7.36355846E-03  7.08071163E-03 -1.53799209E-04
 -2.30372596E-03 -1.73736108E-03 -7.66139369E-04  5.94115888E-04  8.80212834E-04
 -2.84854883E-03  7.64090445E-04 -2.12516403E-03 -3.34032118E-03  9.01346742E-04
 -8.27851457E-04  4.23251190E-04 -1.24406273E-03 -1.83906875E-03 -8.21321098E-04
  1.17282915E-04 -3.02083815E-02 -6.43324649E-02  9.77930815E-02  1.22865473E-01
 -1.84620357E-02  3.58665539E-02 -4.13872993E-02  1.01274289E-02  1.66972087E-02
 -2.61262296E-02  1.01702998E-02  1.69425036E-02 -2.49712337E-03 -5.02591956E-04
  3.10040249E-04  5.37428656E-04 -1.48102927E-03 -2.44744264E-03  1.39632491E-03
 -1.80542267E-03 -2.13503604E-03 -1.99360807E-03 -2.75500865E-03 -2.87597543E-03
 -1.65318549E-03  5.29530867E-04  3.40056900E-05 -4.12079737E-04 -2.13138895E-04
 -1.88127119E-04  1.73026666E-03  3.07092463E-02  6.53720796E-02 -9.90238202E-02
 -1.25631745E-01  7.64215693E-03  4.39335407E-02 -2.16598251E-02  1.62291939E-02
  2.34978643E-02 -9.30258588E-03  1.44761214E-02  9.76596131E-03 -1.72798929E-02
  1.57982655E-03 -1.01905884E-03 -2.18225327E-03 -8.74341806E-05 -6.42030690E-04
 -2.00747993E-03  1.05250341E-03 -2.38134004E-03 -1.31501690E-03 -2.04207524E-03
  1.74318030E-03 -1.28070488E-03  1.27613686E-03  2.87013196E-04  7.31953902E-04
 -9.02514388E-05  8.84180865E-04  1.06618015E-03 -3.37263265E-02 -7.18176601E-02
  1.09212822E-01  1.34696885E-01  3.25938489E-02  3.20568932E-02  4.03762431E-02
  1.36589013E-02  1.46839946E-02  2.45919106E-02  1.84707425E-03  5.57308531E-03
  9.62022654E-03  2.78096350E-03 -4.44450612E-04 -1.65832445E-03 -1.81025448E-03
 -1.66003053E-03 -9.79618885E-04 -3.50424752E-04  1.31560692E-03 -4.87722224E-04
 -3.24598485E-03  3.05589376E-03  1.21818293E-03 -1.03197771E-03 -4.25928563E-04
  7.08895259E-04 -8.29240659E-04  4.85894481E-05 -1.37614573E-03 -2.94310820E-02
 -6.26762783E-02  9.54373693E-02  1.18297353E-01 -5.71695708E-03 -2.41476605E-02
 -4.71609201E-02  3.19747639E-02 -9.25679208E-03 -3.02328858E-02  1.80586808E-02
 -1.31963793E-02 -1.08997383E-02  1.00157121E-03  4.67960973E-04  1.68211106E-03
 -7.40345227E-04 -1.89310083E-03 -2.62035123E-03 -5.27943813E-04  1.41668541E-03
 -5.30386412E-03 -1.21545111E-03  1.66594975E-04 -1.24740454E-04 -3.24914948E-04
 -5.87249769E-05 -1.35147630E-03 -1.73667984E-03 -4.88000979E-04  8.59223468E-04
  3.50848462E-02  4.07533960E-02  6.48071251E-03 -3.86617930E-03 -8.47540026E-05
 -3.98721097E-03 -3.22273846E-02 -3.94799638E-02 -5.40584709E-03  4.24581698E-04
 -3.05540720E-03 -4.52610860E-03 -3.52171408E-02 -4.11493472E-02 -6.88700765E-03
 -3.77009236E-03  3.92830717E-03 -1.73404189E-03  3.21675070E-02  3.96913782E-02
  4.84749236E-03 -3.23188469E-03 -4.01839182E-03 -2.15547686E-03  2.43367227E-02
  2.96619226E-02  7.33869591E-03  5.18828259E-04 -1.58238734E-03  4.15339517E-03
 -3.15044344E-02 -3.63964113E-02 -2.69519471E-03  2.88766875E-03  4.24304230E-03
 -6.20406493E-05 -2.33079623E-02 -2.91970918E-02 -6.32184121E-03  3.99010729E-04
 -1.31320369E-03  4.21655979E-03  3.16631179E-02  3.73616344E-02  5.72901132E-03
  2.08681179E-03  1.60766979E-03 -4.40137451E-03  2.92470705E-02  3.78655875E-02
  8.65218150E-03  1.62675700E-03 -4.48556399E-03 -2.66735948E-03  2.75146224E-02
  3.13442957E-02  3.32084148E-03  2.37234465E-03 -8.68055549E-04  3.98752223E-03
  3.93103887E-02  8.37248369E-02 -1.30927543E-01 -1.37633511E-01 -1.58337461E-02
  7.67887992E-02  3.39298815E-02  2.29505959E-02  3.78495627E-02  1.44271198E-02
  8.49880037E-03  6.09496468E-03  5.77033125E-03  5.33348322E-03  2.36350426E-03
  1.94766660E-03 -1.09329089E-03 -5.34198909E-03  4.22168235E-05  2.17324914E-03
 -2.47778398E-03 -1.75971477E-03 -3.52335792E-03 -2.44225947E-03  5.51118687E-05
 -1.40607739E-03  4.25423188E-05 -1.09389229E-04 -7.84221718E-04  1.39749487E-03
  5.75562823E-04 -3.62056329E-02 -4.45695495E-02 -4.41782408E-03  4.76337110E-03
 -2.56786890E-03 -3.81765199E-03  4.05472593E-02  5.02183583E-02  4.99650481E-03
  4.53530180E-03  4.91149241E-03 -1.94437188E-03  3.53657048E-02  4.29057924E-02
  4.16049026E-03 -4.77227941E-03  3.70934623E-03  5.19317454E-04  2.92160200E-02
  6.23168336E-02 -9.77350680E-02 -1.09350988E-01  8.13035922E-04  4.74003499E-02
 -8.57751144E-03 -2.34362462E-02  2.93469146E-02 -3.99059957E-03 -1.54642735E-02
  1.87667151E-02  7.74285162E-03  2.93465323E-03 -1.18733863E-03  2.08167776E-03
 -3.59145002E-03 -1.38073101E-04  1.08227099E-03 -1.69456298E-03  4.87071202E-03
 -3.24746205E-03 -2.56932153E-03  1.54747446E-03  2.93516005E-05  8.64302073E-04
 -7.71082326E-04 -1.56795163E-04  1.60030233E-03  6.17319787E-06 -1.88349017E-04
 -2.86732452E-02 -3.41979426E-02  1.31654436E-03 -9.14053544E-04 -3.15684633E-03
 -3.77339845E-03  3.77434316E-02  8.03769586E-02 -1.21363462E-01 -1.55335995E-01
 -1.19790726E-02 -1.64400496E-02  4.91746096E-02 -1.83643292E-03 -1.11370803E-02
  2.70785211E-02  6.84755754E-03  1.27386436E-03  1.19565217E-02 -6.82726848E-03
 -7.90611613E-04  1.48260303E-03 -3.00275484E-03 -1.09051369E-03 -1.09129706E-04
 -5.15716076E-04  3.31367008E-03 -1.25630346E-03  1.10943553E-03  2.93834661E-03
 -6.40639444E-04 -1.31364753E-03  5.35422729E-04 -1.13111030E-03 -2.12449731E-03
 -3.87035991E-04  9.05886932E-04 -3.51866396E-02 -7.49326440E-02  1.13778234E-01
  1.41345256E-01  1.22443081E-02 -6.06553642E-02 -1.48051702E-02 -1.22241162E-02
 -3.30450436E-02 -9.83980584E-03 -1.19171158E-03 -1.72305927E-02  2.07412699E-03
 -7.03968108E-03 -5.62324922E-04 -3.14458587E-03 -1.11969430E-03 -5.40099895E-04
  6.54573313E-04  7.81724513E-04 -4.87404557E-04  6.53204815E-04  3.51324079E-03
  3.20876368E-03 -8.82306148E-04  9.25170821E-04 -5.03771800E-04  1.61070798E-03
  1.59776889E-03  5.86058177E-04 -7.20931875E-04  2.88908083E-02  6.15553546E-02
 -9.37135623E-02 -1.17053912E-01  9.67478969E-03  1.89749258E-02 -6.69646950E-02
 -6.22176077E-04  1.59729746E-02 -3.92969954E-02 -3.40938182E-03 -5.17182301E-03
 -1.60862914E-02  1.87464866E-03 -1.37731524E-04  7.24948442E-04 -1.90383360E-03
 -2.70442333E-03  2.18436349E-03  2.07504139E-03  2.16978862E-03  1.79312297E-04
  7.03871844E-04  3.85398408E-03  1.46785602E-03 -6.60847139E-04  3.42611124E-05
  1.34284241E-04  2.76144234E-04 -7.65304686E-04 -1.50566411E-03  3.70964103E-02
  7.90224170E-02 -1.20017470E-01 -1.48833797E-01 -1.77850625E-02 -5.64916015E-02
 -4.78514479E-03 -1.48755077E-02 -3.16218165E-02  1.52336131E-03 -3.91411975E-03
 -1.45046335E-02 -3.51258418E-03 -4.64608959E-03  5.89279387E-04  2.37913344E-03
  2.58188947E-04  3.22121341E-04  1.89731088E-03  3.27185086E-04 -8.18063180E-04
 -1.62141836E-03 -4.18367802E-03  1.53034530E-03 -1.53666902E-03  1.40796973E-03
  2.71408801E-04  9.01272626E-04  4.83215318E-05  4.15597856E-04  1.75977631E-03
 -4.06865769E-02 -8.66778916E-02  1.31702828E-01  1.66255572E-01 -6.71713148E-03
  8.01065879E-04 -4.81214963E-02 -6.91209054E-03 -2.68982771E-03 -2.58211858E-02
 -1.04075886E-02  1.45666397E-02 -1.65236557E-02 -5.84182765E-04  8.07378946E-04
  8.68358777E-04  2.13733354E-03  1.30850255E-03  9.61630711E-04 -6.82049762E-04
  3.09273365E-03  7.95546430E-04 -1.93493151E-03  3.15701466E-03  1.69289320E-03
 -1.25009414E-03 -6.48467496E-04  8.84611947E-04 -1.13527807E-03  6.38047894E-04
 -1.70614985E-03 -3.47058300E-02 -7.39355545E-02  1.12435234E-01  1.40214425E-01
  7.27013500E-03 -1.33023864E-03  5.70479308E-02 -3.22465282E-02  6.07063378E-03
  3.38931169E-02 -1.94611061E-02 -3.77344940E-03  1.19907239E-02 -1.75121320E-03
  9.65681111E-04 -1.72880247E-03  1.20559089E-04  1.65694071E-03  2.95184206E-03
 -6.28294826E-04 -4.96020919E-03 -3.57052099E-03 -1.11381805E-03  8.82421480E-04
  2.34471756E-04 -3.55562871E-04  5.60046182E-04 -1.05679374E-03 -2.20027623E-03
 -9.94062066E-04  6.11931662E-04 -3.36199120E-02 -4.08413878E-02 -7.90453344E-03
  2.91317330E-03  2.31561352E-03  4.36131597E-03  3.06152261E-02  3.47221791E-02
  8.02970743E-03 -3.52476755E-03  1.55915833E-03  3.46351903E-03  3.77524317E-02
  4.58826058E-02  2.41849000E-03  7.30626565E-04 -6.27259648E-03  1.50787291E-03
 -3.11884658E-02 -3.85431248E-02 -4.47659227E-03  5.07661810E-03 -3.30134011E-05
  2.42770666E-03 -2.48550659E-02 -2.99469520E-02 -7.44786492E-03  1.31892026E-03
 -2.06235175E-03 -3.91470004E-03 -3.96003339E-02 -4.80336717E-02 -5.22008329E-03
 -2.13991212E-04  6.51275118E-03 -1.45570648E-03 -3.35443346E-02 -3.88015178E-02
 -9.07806163E-03 -3.07796666E-03 -3.70414380E-04  4.46594631E-03  3.32390029E-02
  4.15788559E-02  1.32830618E-02  1.96352334E-03 -1.34863787E-03 -5.40371212E-03
  3.34829008E-02  3.78148330E-02  7.08333828E-03  2.33281144E-03 -8.57059665E-04
 -4.81213741E-03  3.54473020E-02  4.55515311E-02  8.15181131E-03  4.63244414E-03
  3.20495356E-03  3.09528029E-03 -2.44736114E-02 -5.22118913E-02  8.15025193E-02
  9.20483273E-02  2.94616466E-03  6.24353570E-02  1.80982486E-02  1.28515769E-02
  3.91193978E-02  1.06162669E-02  8.12567754E-03  1.57352193E-02  1.59814901E-03
 -1.83245600E-03  8.02385492E-04  2.34713028E-03  3.14341825E-03 -4.45772105E-04
  1.85388113E-03 -4.60965746E-04  4.17688373E-03  3.06468595E-03  2.51189647E-03
  3.09866724E-03 -2.93929592E-04  4.91090127E-04  1.87547421E-04  8.23177695E-05
  1.70857225E-03  4.21564296E-05  6.66219523E-04  2.58976117E-02  3.08231744E-02
  2.62473548E-03 -6.60837516E-08  2.89517882E-03  3.54394668E-03 -3.88426802E-02
 -4.55174911E-02 -4.56199121E-03 -5.55901407E-03 -1.62856126E-03  2.26720780E-03
  4.35111542E-02  5.15461815E-02  2.87059753E-03 -6.89249002E-03  9.46010011E-04
 -1.92908388E-04 -2.08933547E-02 -4.46710615E-02  7.05616578E-02  8.12436280E-02
  1.43317156E-02  4.10246304E-02 -3.41976752E-02 -6.80467551E-02  1.57736319E-02
 -1.55952565E-02 -4.06801494E-02 -1.49715987E-03 -7.17957973E-03 -1.24978417E-02
 -2.54730343E-03  3.99790421E-04 -1.56763229E-04  2.50285901E-03  1.17885009E-03
 -1.71760968E-03 -2.45881410E-03  1.22153210E-03 -1.56647787E-04 -3.48505459E-03
  5.00687975E-04 -9.81321923E-05 -9.21592438E-04 -8.36110503E-04 -6.21777931E-04
  1.14471875E-03 -3.88025554E-04  3.81664567E-02  4.85886155E-02  6.75892483E-03
  4.43402792E-03  3.12399557E-03  2.18097052E-03  3.05577562E-02  6.53415658E-02
 -9.94809527E-02 -1.35422998E-01 -3.08641186E-02 -2.17190041E-02  2.68337956E-02
 -5.34434671E-02 -1.79165571E-02  1.81780679E-02 -2.38134790E-02 -6.51484347E-03
  1.37972226E-03 -6.22726667E-03 -4.37200253E-04 -5.30393042E-04 -1.56675339E-03
 -1.64726472E-03 -2.32682993E-03  8.33806178E-04  4.96694407E-03  2.67210086E-04
  5.00912811E-04  6.13460155E-04 -7.46527009E-04 -5.79283679E-04  2.22150049E-04
 -7.49585524E-04 -1.41886602E-03 -7.07265803E-05  1.35815610E-03  9.92576001E-03
  2.12758780E-02 -3.23159573E-02 -4.70149467E-02  7.81391547E-03 -6.18199005E-02
 -3.95847055E-02 -1.60817728E-02 -3.88724871E-02 -2.37505084E-02 -1.40409046E-02
 -6.63306263E-03 -1.25108907E-02  2.11241318E-04 -1.30157062E-03 -4.04040538E-03
 -1.30157293E-03  3.02282744E-04  8.86982561E-04 -2.42240365E-03 -2.54598141E-03
  1.02421478E-04  3.11469777E-03 -1.69481021E-03  2.42258716E-04 -5.58153662E-04
  3.47533354E-04  4.95081584E-05 -1.00468017E-03 -2.57627405E-04 -7.18085523E-04
 -4.70795857E-02 -1.00673875E-01  1.54025049E-01  2.03417643E-01  6.57538176E-02
  5.24760230E-02  3.23199793E-02 -3.53388477E-02  2.57496287E-02  1.65891547E-02
 -1.79746337E-02  1.30769877E-02  7.19014860E-03 -3.89813637E-04  2.60376674E-03
  1.07782215E-03  1.44555280E-03  1.17936598E-03  1.36255191E-03 -4.35204115E-03
 -1.91194915E-04  7.75509883E-04  6.89442787E-05  4.99129196E-04 -1.82219529E-03
  1.18694286E-03  4.41730085E-04 -2.45765091E-05  6.93757621E-05  5.02512363E-04
  2.76747058E-03  2.61958457E-02  5.60201487E-02 -8.51108535E-02 -1.15704287E-01
 -3.85765294E-02  7.11869438E-02 -3.13466206E-02 -1.77514567E-02  4.72057860E-02
 -1.50944316E-02 -5.97193823E-03  1.07347617E-02 -3.47888942E-03 -4.58454689E-03
 -2.41420585E-03 -2.48720398E-03  1.00139037E-03  1.26114395E-03 -2.83446026E-03
  1.48897730E-03 -4.67492093E-03  2.06043099E-04  2.99599822E-03 -1.01873969E-04
 -7.73852702E-04  1.09739490E-03 -6.41830094E-05  5.87430397E-04  3.11600888E-04
  1.56609652E-03  7.46580417E-04  3.27375891E-02  7.00197191E-02 -1.06872207E-01
 -1.42018938E-01 -5.51648377E-02  1.07709113E-02  6.75859149E-02 -4.25993694E-02
  1.29155347E-02  4.27551874E-02 -2.11836593E-02  8.67534636E-03  6.68917311E-03
 -7.77672598E-03 -1.93687228E-03  3.16425302E-04 -2.63233059E-03 -2.99771705E-03
  6.31601185E-04  2.78218931E-03 -2.75321128E-03 -2.03842064E-03 -1.55565425E-03
  1.76271208E-03 -1.15640591E-03  5.21152259E-04  4.95102700E-04 -4.09936017E-04
  6.45647120E-04 -1.30543583E-03  1.64259598E-03 -3.38079190E-02 -7.23160272E-02
  1.10750497E-01  1.46943206E-01  3.12095072E-02 -4.55147401E-02  2.34774657E-02
 -3.00229313E-02 -2.18496457E-02  1.25996145E-02 -2.13903955E-02 -1.20835783E-02
  3.22961836E-03 -5.47964787E-03  1.37784918E-03 -6.61215145E-05  2.11553073E-03
  9.91267746E-04  6.20583633E-04 -1.37570262E-03 -4.52533506E-03 -7.87472886E-04
 -3.06316030E-04 -1.26357957E-03  3.42174583E-04 -5.95060145E-04  1.04910520E-03
 -1.01285920E-03 -1.79839267E-03 -9.93256683E-04  8.26755772E-04 -5.44551390E-02
 -7.46592906E-02 -1.76712042E-02  3.53238777E-03  2.44931716E-03  6.86650162E-03
 -2.42320474E-03 -2.16985868E-03 -3.18228628E-03 -1.43078362E-03 -1.57758425E-03
 -4.18179764E-04 -1.11680895E-02 -1.40671289E-02 -1.79728018E-03 -3.04244352E-03
  5.02837390E-05 -1.02940505E-03  6.19405146E-02  7.38907457E-02  1.15829239E-02
 -6.01012929E-03 -3.17557716E-03 -5.58496039E-03  6.60354390E-02  8.51479871E-02
  1.83219577E-02 -8.30121007E-04  3.42314624E-04  1.00453952E-02 -2.92089194E-02
 -3.38048074E-02 -9.01199745E-03  3.82471958E-03  2.95402062E-03 -1.09442742E-03
 -4.02580803E-02 -5.37609980E-02 -9.12622734E-03  6.38283846E-04 -8.12441367E-04
  6.32936567E-03 -5.43430204E-02 -7.17360355E-02 -1.27399897E-02 -1.36555588E-03
  1.55149529E-03  7.86462482E-03  3.71995998E-02  4.45504453E-02  1.10889813E-02
  9.41278583E-04 -2.13708284E-03 -5.11927725E-03  5.35205643E-02  6.90552643E-02
  1.23403210E-02  5.57511575E-03  2.44443594E-03  5.23050320E-03 -9.11398208E-03
 -1.94184989E-02  3.08252138E-02  3.47167510E-02  3.32962323E-02 -7.35196895E-02
 -3.94068038E-02 -5.71584359E-02 -4.50938846E-02 -1.98640548E-02 -3.78285080E-02
 -1.26639565E-02  8.70013427E-04 -3.58905390E-03 -2.64297865E-03 -2.00638864E-03
 -1.33241534E-03  2.38549897E-03 -4.92795498E-04 -3.34228021E-03 -6.23485029E-04
 -7.18549839E-04 -3.26368815E-04  1.26371632E-03  4.73400843E-04  5.05406090E-04
 -9.24291446E-04 -7.82600182E-04 -5.12630420E-04 -1.11091619E-03 -1.09352793E-03
  2.05824586E-02  2.60041540E-02  6.07689969E-03 -3.97599404E-03  8.70847013E-04
  8.69245334E-04 -3.57394908E-02 -4.36450133E-02 -1.43627600E-02 -5.18764034E-03
 -1.91838917E-03  1.06926928E-04 -3.74418779E-02 -4.43006858E-02 -1.39653449E-02
  5.70715158E-03  4.56255865E-04 -1.54984429E-03 -1.97169601E-02 -4.23333106E-02
  6.59623948E-02  8.16542787E-02  2.01229005E-02 -7.56402440E-02  1.17233657E-02
  2.64852301E-02 -5.32832707E-02  1.01518086E-02  2.01965335E-02 -1.33006245E-02
  3.84429158E-03  3.20110666E-03  2.03125096E-03 -6.40050583E-04  3.10121333E-03
 -1.72863558E-03 -1.65300699E-04  1.93563554E-03 -2.49501562E-03  2.80933744E-03
 -1.16311631E-03 -1.45473746E-04 -2.88191294E-04 -5.98479372E-04  6.14013573E-04
  7.59003982E-04 -1.57210361E-03 -3.20700015E-04  3.63963497E-04  2.75477288E-02
  3.51856692E-02  8.28630905E-03 -2.58333723E-04  3.04879608E-03  3.61876013E-03
 -1.07617093E-02 -2.30542491E-02  3.48642711E-02  5.07711557E-02  1.97225341E-03
  4.24141649E-02 -7.79015350E-02 -1.99076885E-02  2.96660818E-02 -5.03781338E-02
 -1.59291920E-02  9.14270622E-04 -1.68578763E-02 -1.53262468E-03  2.14539974E-03
 -2.76941891E-03  3.33356761E-03  9.75351551E-04  1.15067633E-03  2.06811444E-03
 -2.74298995E-03  3.58194676E-04 -3.78456339E-04  2.91035841E-03  2.68303727E-04
  4.03859810E-04  2.92907150E-04  9.78179250E-04  4.92450900E-04 -6.38356210E-04
 -5.49109584E-04 -4.48086984E-02 -9.58507063E-02  1.45704244E-01  2.01052244E-01
  6.85493889E-02  1.00444309E-03  7.62213267E-03 -9.20478067E-02  4.91611809E-03
  8.36775327E-04 -4.97745260E-02 -2.84817753E-04  8.06163217E-03 -1.74692905E-02
  1.26771164E-04 -1.32252252E-03  1.31443139E-03 -2.34392890E-03 -3.37211659E-03
 -2.67638745E-03  2.83162428E-03 -3.99620213E-03  1.15191535E-03 -1.26576953E-05
 -1.30998689E-03  5.87215337E-04 -5.04436418E-04  1.30086657E-03  1.84297102E-03
  2.23691929E-03 -4.56193026E-04 -1.62923149E-02 -3.48775405E-02  5.32985746E-02
  7.08888295E-02  3.43260393E-02  4.60142611E-02 -4.52924245E-02 -2.79573747E-02
  2.70905344E-02 -3.10222800E-02 -1.67047682E-02  4.74181802E-03 -8.00913346E-03
 -7.43128276E-03  1.67360932E-03  1.82326132E-03 -2.32393488E-03 -8.79020064E-04
  2.13309798E-03 -2.31357824E-03  4.26148645E-03 -3.60453696E-03  1.51780887E-03
  8.12007515E-04 -2.79808859E-04  5.68983893E-04 -1.11875536E-04 -7.53016781E-04
  7.49964973E-04 -7.88011789E-04  1.21417388E-03  3.67985189E-02  7.87348999E-02
 -1.20169741E-01 -1.64473652E-01 -5.93702215E-02 -2.73567922E-02 -3.81252588E-02
 -7.96857578E-02 -1.50583528E-02 -1.85776883E-02 -4.61396985E-02 -5.19015620E-03
 -1.16447843E-02 -1.05375953E-02 -6.81518409E-04  3.73557304E-03  1.75207111E-03
  1.94582201E-03 -6.11776273E-04  4.71734227E-03  5.83224094E-04 -1.36850144E-03
 -1.70670726E-03 -1.26308570E-03 -1.42610576E-03  4.48038071E-04 -2.29884380E-04
  5.43949166E-04  2.23007347E-04  1.23138254E-03  2.22353498E-03 -6.89133545E-03
 -1.47875115E-02  2.23094670E-02  3.54415034E-02 -8.60230303E-04  3.12405809E-02
  5.21437717E-02  1.35136180E-02  1.84221703E-02  3.31466458E-02  5.64180057E-03
  8.73843946E-03  6.53271098E-03  3.01181636E-03 -6.57813146E-04 -1.56380992E-03
 -3.32528841E-03 -5.82002579E-04 -7.25950583E-04 -6.78432053E-05 -2.31890736E-04
 -3.42012442E-03  1.88513291E-04  2.47047981E-03  4.91239888E-04 -1.10672696E-04
  4.46538268E-04  1.47241321E-04 -1.82941188E-04 -6.15009895E-04 -5.56573588E-04
  3.46083103E-02  7.40938289E-02 -1.13666956E-01 -1.49453265E-01 -5.03733276E-02
  6.50162643E-02  6.91942321E-03 -6.01813757E-02  3.51983746E-02  6.73475457E-03
 -4.03407214E-02  1.23591193E-02 -2.58194311E-03 -1.42766533E-02 -1.30133566E-03
 -2.15043720E-03 -2.93948001E-03  1.36162830E-04  1.95388624E-03  2.91458848E-03
 -4.76602482E-03  2.04075511E-03 -1.52824141E-03 -1.14586479E-03  1.82332015E-04
  1.27281687E-03  5.57160247E-04  1.38628126E-03  1.44143808E-03  8.72039445E-04
 -1.25673339E-03  5.81508955E-03  7.54705131E-03  4.02938582E-03  7.21392447E-04
 -3.26772189E-03 -9.89023058E-04  7.79703277E-02  1.01519624E-01  2.06663710E-02
 -3.71089372E-03  6.29218402E-03  9.09046521E-03  5.80292334E-02  6.93550278E-02
  1.28528565E-02  4.00085517E-03 -7.35206782E-03 -6.32005712E-04  1.76782901E-02
  1.96087481E-02  6.67641658E-03 -5.57553208E-05 -2.90115654E-03 -1.96366585E-03
  3.22253793E-02  4.35238217E-02  6.61105972E-03 -3.45642254E-04 -1.57100218E-03
  4.81702255E-03 -5.03031475E-02 -6.08594046E-02 -1.10453521E-02  1.07983895E-03
  6.31979336E-03 -3.89210500E-03 -6.77240940E-02 -8.95722501E-02 -2.14284727E-02
 -3.14186262E-03 -1.69270290E-03  9.40393804E-03  7.67844465E-03  9.39797424E-03
  3.01153445E-03  1.20127223E-03  1.29111570E-03 -7.20684751E-04 -6.49425801E-02
 -8.54583191E-02 -1.34258683E-02 -3.49428727E-03  6.50674458E-03  6.31875472E-03
 -3.78944637E-02 -4.43789540E-02 -1.35252238E-02 -1.56571496E-03 -5.64429776E-04
 -5.69156754E-03  3.11592354E-02  6.67928229E-02 -1.05627432E-01 -1.24372121E-01
 -2.78036064E-02 -2.63227565E-02  2.28705673E-02  2.10532357E-02 -2.55379322E-02
  1.08509025E-02  8.68645206E-03 -1.10963458E-02  7.67710973E-03  8.25994010E-03
 -5.87478781E-04  4.22407795E-04 -2.91167742E-03 -8.03675642E-04  7.65276602E-05
 -7.48222929E-04 -3.30071990E-03 -4.15803644E-03 -8.59572360E-04 -2.87962213E-03
  2.28667534E-04 -7.87226771E-04 -4.45945780E-05  1.10978724E-05 -1.53282293E-03
  4.41281098E-04 -1.50207169E-04 -4.94392569E-02 -6.41167234E-02 -9.09511581E-03
  2.73896944E-03 -3.90714223E-03 -5.52901997E-03  1.13854829E-02  1.28078747E-02
  1.84622760E-03  2.79158771E-03 -2.16563312E-03 -1.09912804E-03  1.10510395E-02
  1.43077815E-02  2.16076874E-03 -5.87913037E-04  2.76517426E-03  6.27223640E-04
 -3.87136789E-02 -8.32402577E-02  1.32393044E-01  1.57911974E-01  9.60477676E-02
 -7.04396390E-02 -4.07324059E-02 -3.88445415E-02 -6.04285586E-02 -1.92111877E-02
 -1.69342125E-02 -1.49665479E-02  4.80674168E-03  3.23517652E-03 -1.13930128E-04
  3.42655636E-03  3.92064105E-03 -6.23371778E-04  1.88763515E-03 -1.02022150E-03
 -2.15886163E-04  5.00439098E-03 -1.24358390E-03 -3.09920971E-03 -6.47814935E-04
 -3.32968741E-04 -3.98190143E-04  6.05527042E-04 -2.17462188E-03  7.38946027E-04
  6.19021121E-04  8.26636631E-02  1.12467740E-01  2.98787253E-02  4.32857225E-03
  7.43679815E-03  7.73854918E-03  2.52015133E-02  5.40664863E-02 -8.29933066E-02
 -1.21992086E-01 -8.39939039E-02  1.88079559E-02 -3.31294923E-02 -9.73888047E-02
  1.00235904E-02 -2.48054276E-02 -5.61612826E-02 -2.85131364E-03 -6.65562799E-03
 -2.04807707E-02  8.48185792E-04 -2.68270496E-03  2.48863294E-03 -1.88272099E-03
 -3.27165965E-03  5.71237810E-04  3.33706872E-03  4.29534830E-03  5.04652964E-04
  1.25972405E-03 -5.89253746E-04 -5.48276562E-04 -9.05310704E-05 -1.83607171E-04
 -1.10492111E-03 -5.08565100E-04  1.29051798E-03  9.09807075E-03  1.95161243E-02
 -3.01504688E-02 -4.11766858E-02 -2.29399221E-02 -3.89648612E-02 -1.16630930E-03
  3.83732589E-02 -3.08732299E-02 -1.80473673E-03  2.33857731E-02 -1.10404322E-02
 -9.90411571E-04  5.48552766E-03 -6.32855887E-04  1.07893888E-04 -7.95908072E-04
  2.86248370E-04  1.75530118E-03  1.06115653E-03 -5.48596542E-04  1.91240270E-03
  4.82259126E-04  2.36803103E-03  4.07119932E-04  7.72995537E-04  4.91395787E-04
 -1.07446165E-04 -3.45083734E-04 -9.33991536E-04 -2.30104761E-04  1.25330520E-02
  2.68535340E-02 -4.05838629E-02 -6.41928535E-02 -4.24887797E-02 -2.00492343E-04
 -2.55294806E-02  9.68271831E-02  4.23859242E-03 -1.46432742E-02  6.41699877E-02
  1.37188112E-03 -6.40208904E-03  1.80828021E-02 -2.41043550E-03  2.18969319E-04
 -1.94173115E-03 -1.32002337E-03 -4.70353132E-04  5.89958162E-03 -3.11919366E-03
 -3.95548039E-03 -6.23090331E-04 -2.20591949E-03 -5.85910969E-04 -6.09763968E-04
 -7.01023271E-04 -7.69632138E-04 -6.61369171E-04 -5.22187091E-04 -1.35235797E-03
 -1.01213097E-02 -2.16444864E-02  3.35973357E-02  4.49162648E-02  4.08886516E-02
 -7.81371322E-03  1.76269313E-02  7.31084330E-02 -4.07778403E-03  1.07618289E-02
  4.88533842E-02  6.63741162E-04  3.58358626E-03  1.63782012E-02  1.16848357E-03
 -5.35643717E-04 -1.99420540E-03 -1.14751856E-03  3.19246686E-04 -4.97681211E-03
  2.94390232E-03 -1.37556802E-03 -2.70743788E-04 -6.68711350E-04 -2.65823797E-04
 -2.23085998E-04  4.10334204E-04  1.59509370E-04 -6.87831564E-04 -8.64195507E-04
 -6.46700447E-04 -2.30035312E-02 -4.93348995E-02  7.65007614E-02  1.06174597E-01
  8.96349147E-02  4.16289203E-02  3.44504751E-02  1.19208639E-01  2.52774154E-02
  2.66516237E-02  7.51304334E-02 -1.23182504E-03  7.71337412E-03  2.65407419E-02
  6.96397495E-04 -4.13830343E-03 -1.88054702E-03  1.37512398E-03 -2.79846937E-03
 -4.64704042E-03  2.48935445E-03 -1.57733134E-03 -7.00823512E-04 -1.36745532E-04
  4.25241014E-04 -2.04776134E-04 -5.12276753E-04 -5.22362921E-04 -2.90549184E-04
  3.36028470E-04 -1.72657118E-03 -1.24523761E-02 -2.67025525E-02  4.04374293E-02
  6.11855569E-02  2.95328505E-02 -3.03998968E-02  3.18504547E-02 -3.99343215E-02
 -1.58934446E-02  1.84995207E-02 -2.66746490E-02 -5.34676823E-03  6.35042788E-03
 -3.54693032E-03 -3.64665334E-04  2.74257414E-04  3.24331251E-03  1.08031506E-03
  1.21522811E-03 -3.90121686E-03 -9.63250903E-04  3.63412087E-03 -1.17960708E-03
 -1.35971768E-03  2.49311924E-04 -9.10495133E-04  9.72667997E-04  3.30461271E-04
 -1.76180660E-04 -9.36209035E-04  5.93980451E-04 -5.82894061E-02 -7.73074942E-02
 -8.40602245E-03  7.45414835E-03  1.39524825E-03  6.08858016E-03 -3.06673669E-02
 -4.28912021E-02 -1.15883781E-02 -6.36783782E-04 -2.79258614E-03 -3.79301643E-03
 -6.98993804E-03 -6.61555494E-03 -3.29711040E-03 -1.63900014E-03  4.55260438E-04
  1.35832548E-03  2.49933670E-03  9.56323556E-03  6.89588721E-04 -1.62839620E-03
 -1.91328762E-03  2.55342010E-03 -5.85930492E-02 -8.45984980E-02 -1.69372828E-02
  3.06582583E-03  2.30932053E-04 -8.06995251E-03  1.23830007E-02  1.31244414E-02
  3.20074321E-03 -8.28836079E-04 -7.59780202E-04  2.64127018E-03  4.35483731E-02
  6.16941761E-02  9.71015896E-03  2.25981440E-03  8.93901471E-04 -6.22109376E-03
  7.04554123E-02  9.56463732E-02  1.27920799E-02  5.16440571E-03  2.28446670E-03
 -9.36345879E-03  1.42299139E-02  1.64436952E-02  4.11720028E-03 -8.85873359E-05
  5.45144194E-04 -2.75827349E-03  3.33117525E-02  4.63024043E-02  1.18733605E-02
  3.54218220E-03  1.81307478E-03  2.66533416E-03  3.59536126E-02  7.73356658E-02
 -1.22400470E-01 -1.48717554E-01 -9.47766097E-02 -8.21624893E-02  5.79752131E-03
  4.45029511E-02 -6.71117329E-02 -7.04394084E-03  2.49845523E-02 -1.65639067E-02
 -1.37231032E-02 -2.49675362E-03 -9.46551533E-04  2.97208259E-03 -3.84397490E-03
  1.70002426E-03  1.29409470E-03  1.44912826E-03  4.56796048E-04 -4.28088345E-03
  3.16565573E-03 -1.94043634E-03  9.98245331E-04  2.51968090E-04  1.15400357E-03
 -2.44054992E-04 -2.00544582E-03  7.27395887E-04 -1.12272639E-03 -7.39955628E-02
 -9.97980036E-02 -2.82952849E-02  2.40640474E-03 -6.90891146E-03 -7.46741715E-03
 -4.03428352E-02 -5.12291046E-02 -1.21816528E-02 -4.12296901E-03 -4.59802663E-03
 -1.25562498E-03  3.45971143E-02  4.29965167E-02  1.16689461E-02 -3.28719583E-03
  3.27481215E-03  4.22190500E-03 -1.48085431E-03 -3.34231574E-03  7.43004838E-03
  8.04928981E-03  3.66583337E-03  1.27343064E-01  8.95031297E-02  5.60270685E-02
  8.80253486E-02  6.54163794E-02  3.66058858E-02  2.60775246E-02  2.51589959E-02
  1.76374710E-02 -2.64072626E-03  2.47889867E-04 -1.12726491E-03  1.80495337E-03
  1.17850761E-03 -7.65044713E-04  5.44314655E-03  9.35270805E-04 -3.57789956E-03
  3.37356149E-03 -8.11967868E-04 -5.22002884E-04  3.60863313E-04 -7.86734295E-04
  5.72161780E-04  8.40557333E-04  9.78259269E-04 -6.74784218E-02 -9.48243024E-02
 -2.16646307E-02 -2.86966682E-03 -5.11923524E-03 -6.21923566E-03  8.15002758E-03
  1.74853378E-02 -2.85951422E-02 -2.42105868E-02 -6.20331246E-02  1.24943009E-01
  7.39051043E-02  3.43037320E-03  8.57822238E-02  5.26394182E-02 -1.86991904E-03
  2.95750598E-02  1.40027881E-02  6.89318270E-03  1.23070963E-03  1.18747709E-03
  1.47698853E-05  4.41400210E-04 -2.77479239E-03 -4.93680459E-03 -5.14004524E-03
 -4.18353549E-03  2.31372251E-03 -2.68111741E-04  1.57403482E-04 -8.49199385E-04
  5.10064603E-04 -1.42964387E-03 -5.10599447E-04  2.44962316E-04 -1.43401946E-03
  2.09831704E-03  4.39452543E-03 -8.77911256E-03  6.33206535E-03 -5.10656134E-02
 -6.98359920E-03 -8.16930383E-02  3.28115577E-02 -8.36406955E-03 -6.12962374E-02
  2.67339546E-02 -7.37370524E-03 -7.89163609E-03  4.20719949E-03  1.33218883E-03
 -1.70507197E-03 -1.83121876E-03  9.09580119E-04  1.25809416E-03 -6.42797301E-04
 -2.54983644E-03 -4.38966529E-03  3.85881636E-04 -2.94375976E-03 -5.55601789E-05
 -1.99838047E-04 -4.59840325E-05  9.37402480E-05 -2.80210071E-04  6.39975547E-04
 -5.13986704E-04 -7.65734585E-03 -1.67193395E-02  2.74146682E-02  3.15872116E-02
 -8.39831377E-03 -5.39792079E-02 -1.58419884E-02  2.24939274E-02 -4.04154195E-02
 -1.16396208E-02  1.57745993E-02 -1.05393325E-02 -9.09084381E-03  2.32100627E-03
 -7.05912854E-04 -1.79606956E-03 -9.18822189E-04  1.29194573E-03  1.72807523E-03
  4.02100373E-03 -2.45615621E-03 -4.64257629E-04  3.93282858E-03  6.83162676E-03
 -8.69599559E-04  5.22689159E-04  1.02201246E-06 -5.26037027E-06  4.67240204E-04
  5.16377245E-04  4.52112848E-04  6.99992380E-03  1.49020007E-02 -2.43263525E-02
 -2.34994618E-02  8.46812871E-03  5.18611255E-03 -9.82960035E-02  2.51684284E-02
  6.24987107E-03 -7.06642404E-02  1.62127572E-02  1.18913698E-03 -3.60881263E-02
  3.48573117E-03  1.66689083E-04 -7.74889714E-04  1.54263767E-03  1.51789818E-03
 -1.97723777E-03 -3.69155984E-03 -2.67369209E-03  6.18637436E-04 -1.78619059E-03
  1.10730527E-03 -3.35942548E-04  6.46541797E-04  2.66330675E-04  6.30702448E-04
 -3.97398229E-04 -3.18486317E-04 -5.70381130E-04  7.54346976E-03  1.60922495E-02
 -2.58758802E-02 -2.80946138E-02 -1.25199000E-02 -1.20360528E-01  5.85291038E-02
  3.25271868E-02 -8.30573016E-02  4.38476961E-02  2.09729938E-02 -4.29736229E-02
  1.64077220E-02  1.26173512E-02  1.09330601E-03  8.08530887E-04 -1.84305889E-03
 -1.41918140E-03  2.36501471E-03 -5.39853189E-03  2.17917028E-04 -3.44124253E-03
  3.68978568E-03 -6.01789385E-05 -3.04665326E-04  8.62053883E-04  8.06345616E-04
 -1.17498211E-03  4.51030858E-04 -7.93908648E-05 -1.20397859E-03 -5.62746107E-03
 -1.23231073E-02  2.04052043E-02  2.14917794E-02  3.76506981E-02  6.82527820E-02
  2.41812210E-02  7.01815969E-03  4.94568879E-02  1.72740101E-02  3.67755643E-03
  2.68832912E-02  6.02825916E-04  4.33655392E-03 -7.50766880E-04 -1.28238836E-03
 -5.35640784E-04  2.56611303E-03 -9.50056195E-04  2.38804104E-03  2.41844619E-03
  3.84852448E-03  7.28311684E-03 -4.39302754E-03  1.78483258E-04 -4.84077336E-04
 -8.71224897E-05 -2.10573209E-04 -1.01263897E-03 -2.14272599E-04 -8.01501554E-04
  3.52169476E-02  6.00350618E-02  1.59661956E-02  1.21000657E-03  1.13605916E-03
 -7.58924374E-03  1.14350270E-03  6.24961737E-03  8.33676586E-03 -2.21362037E-04
 -2.90262759E-03  1.90137476E-03 -3.86025073E-02 -5.60200909E-02 -1.46558669E-02
 -3.66004051E-03  3.71036772E-03 -1.61510244E-03 -9.61234738E-03 -1.39788914E-02
  1.08339839E-03  2.41924051E-04  6.74847367E-04  1.55763007E-03 -7.76696552E-03
 -1.44265306E-02  7.70925462E-04 -1.08797014E-03 -1.04174521E-04 -1.60196826E-03
 -5.38352590E-02 -7.78988191E-02 -1.50141076E-02  2.91844646E-03  6.91319752E-03
 -1.21590021E-04  8.96450233E-03  1.44012201E-02  3.29928614E-03  3.93536349E-04
 -4.01590856E-03 -1.21925725E-03  2.37622468E-02  3.72771538E-02  4.71388819E-03
 -3.83368085E-03  2.36194768E-03 -4.29479133E-03  8.56146065E-04 -1.13114931E-03
  1.20083806E-03  1.90420096E-03  1.00379980E-03  4.71134398E-04 -2.17593981E-02
 -3.41589490E-02 -5.20479920E-03 -1.73126588E-03  3.99589848E-04 -2.97936746E-03
 -1.47201637E-03 -3.35231799E-03  9.22354762E-03 -7.25430611E-03 -2.24396506E-02
 -1.24643050E-01  7.09444576E-02  8.06808399E-02 -7.50070485E-02  5.31056108E-02
  5.27177717E-02 -2.12429376E-02  1.20179789E-02  1.28819182E-02 -2.21368882E-03
 -1.43205024E-03 -1.12582475E-03  2.06679203E-03 -8.09455021E-04  2.68029693E-03
 -2.01363519E-03  1.37097898E-03 -6.35646742E-03 -3.10489889E-03 -9.13368033E-04
  1.71153627E-04  5.80921308E-04 -3.13850543E-04 -5.75471784E-04 -1.17090633E-03
  5.62585744E-04 -6.69618969E-02 -9.41085361E-02 -2.58957726E-02  2.29208074E-03
 -4.65298171E-03 -6.70613783E-03 -7.41263816E-02 -1.06439488E-01 -2.11677142E-02
 -7.15778215E-03 -4.95277078E-03  5.59491707E-03 -7.28198103E-02 -1.04526199E-01
 -1.77506753E-02  9.45907315E-03 -3.17203984E-03  1.54213528E-03 -3.46380721E-03
 -7.33339559E-03  1.32881273E-02  9.51489011E-03 -2.74739813E-02  9.73503948E-02
 -4.93965640E-02  5.28461364E-03  7.21153360E-02 -4.38668316E-02  5.86216592E-03
  1.17487273E-02 -2.15276466E-02 -2.47438761E-03  8.11894717E-04 -5.30869465E-05
 -6.94026595E-04  3.33699301E-03  1.18478855E-03  4.76702071E-03  1.81846055E-03
  1.54345747E-03  1.43079535E-03  2.71672375E-03  1.33695241E-03 -9.25276403E-04
  1.36758177E-03 -1.79689091E-04  1.10857663E-03  4.25386806E-04 -1.36111642E-03
 -7.28852861E-03 -1.26800064E-02 -6.31580996E-03  2.48101669E-03 -2.95582812E-03
 -7.24561309E-04 -2.39072161E-03 -4.93262365E-03  1.02788571E-02 -5.37142728E-03
  5.61760088E-02  4.54743857E-02 -5.85932291E-03  1.49242786E-01  3.35579375E-02
 -1.21181153E-02  1.07864158E-01  2.80387182E-02  7.56337948E-03  3.52599579E-02
 -5.34279124E-04  3.10200095E-03  2.86168367E-03  2.04645584E-03  2.88985299E-03
 -1.54424151E-03 -3.75945354E-03  5.22315911E-03 -1.26819533E-03 -1.34827575E-03
 -2.17165232E-04 -3.27148179E-04 -8.92446740E-04 -6.60877943E-04 -6.56018960E-04
  2.10229403E-05 -6.93406737E-04 -1.03678009E-02 -2.23663942E-02  3.71743605E-02
  3.27164196E-02  5.53379237E-02 -8.98371464E-02  1.16205194E-01  3.31193631E-02
 -6.91540069E-02  7.86537421E-02  2.06736403E-02 -2.02817863E-02  2.68267875E-02
  1.78037505E-02 -9.62233930E-04 -8.84248521E-04 -3.52430654E-03 -2.01725338E-03
 -2.94438768E-03  6.43238910E-03 -9.26366751E-03 -7.46429634E-05 -6.39020128E-04
 -2.69792027E-03 -3.93957387E-04 -2.04981718E-04 -1.21761684E-03  5.48691074E-04
  1.10231145E-03 -1.34863164E-03  5.12458509E-05 -8.77146523E-03 -1.86870624E-02
  2.83908755E-02  4.46111112E-02  7.72694897E-03  1.21915291E-01  1.83376515E-02
  5.50043604E-02  8.47196296E-02  9.36529348E-03  3.78157572E-02  4.39788803E-02
  9.48012011E-03  1.97733695E-02  1.33858333E-03  3.20365351E-03  2.81577215E-04
  4.96312622E-04  3.78300897E-03  2.30558458E-03 -1.06214934E-03 -3.81478251E-03
 -1.63710799E-03  7.75137930E-04 -7.98974123E-04 -5.16857542E-05 -2.25578072E-04
 -7.13006900E-04 -3.89008023E-04  1.29143615E-05 -1.44567869E-04  1.49449436E-02
  3.23998137E-02 -5.20403768E-02 -6.16239183E-02 -4.22018371E-02 -2.77146380E-02
  4.46390255E-02  3.68161246E-02 -2.64661038E-02  3.84839703E-02  2.32639346E-02
  1.35097807E-03  1.83414413E-02  8.44017428E-03 -2.54650749E-04  8.00458639E-04
 -2.70466149E-03  2.52887429E-03  2.87070915E-04 -4.48800032E-03  6.91156765E-03
 -5.53984079E-03  6.77252014E-03 -2.06831038E-04 -1.02559827E-03  9.09005053E-04
  5.11960155E-04 -4.26485938E-04  2.83739836E-04  5.64358083E-04  9.57748136E-04
  7.50421530E-03  1.63158356E-02 -2.49217774E-02 -4.50071767E-02  2.23665879E-02
  4.36821995E-02  3.38984195E-02  6.42936807E-02  3.41692607E-02  2.05566148E-02
  4.83694236E-02 -5.22800823E-03  1.29242763E-02  1.63378744E-02 -4.50152707E-04
 -3.26846856E-03 -1.25309705E-03 -2.35836800E-04  8.81394502E-04 -2.04963816E-03
 -2.32057642E-03  9.23470349E-04  1.18934156E-03  5.94644546E-03 -7.17126520E-04
  5.68624086E-04  2.82890536E-05 -4.01115478E-04 -1.23147612E-04 -1.54540328E-03
  2.47621883E-04  6.42558670E-03  1.39797179E-02 -2.22002198E-02 -3.37535012E-02
 -2.65100834E-02  5.38737518E-03  1.29085716E-01  9.27075636E-02  2.61716767E-04
  9.21769598E-02  6.42026321E-02 -3.79616086E-03  3.57061885E-02  2.99879230E-02
  2.03530527E-03 -3.71320208E-03  2.09771371E-04 -1.23874240E-03  8.75707130E-04
  1.63578791E-03  4.94180440E-03 -6.74809535E-03 -2.70568047E-03  1.77684708E-03
  1.75729594E-04  5.03961696E-04 -1.64580390E-03  8.57244660E-04 -2.25728167E-04
 -8.49422203E-04 -1.34517400E-03  7.50098823E-02  1.06683279E-01  2.37814313E-02
 -6.08806359E-03 -2.73294868E-03 -7.32151985E-03 -4.17780878E-02 -6.76156690E-02
 -1.48712074E-02 -6.44158054E-04  5.85492002E-04 -7.54315144E-03  7.68788996E-02
  1.12260904E-01  3.16518961E-02  3.05768409E-03 -8.42434976E-03  5.56189590E-03
  7.36361203E-02  1.07250215E-01  2.49089335E-02 -6.86437068E-03 -5.53564072E-03
 -4.11273038E-03 -5.03041825E-03 -9.89186075E-03  9.97787107E-04  5.02807975E-03
  9.76121457E-04  2.04729196E-04 -2.15044380E-03 -2.32992211E-03 -3.59365210E-03
 -1.00796073E-03  1.02746168E-03  9.43601314E-04  5.10446012E-03  1.66450942E-02
  5.87141666E-03 -1.32648418E-03  7.48857677E-04 -1.19321739E-03  1.86724315E-02
  2.75258862E-02  4.00646946E-03  1.20314232E-03  1.28580782E-03 -1.39187071E-03
  5.91597824E-02  9.01608995E-02  2.00069487E-02  6.41604051E-03 -2.18198335E-03
 -5.55448995E-03 -5.29850079E-02 -7.84269770E-02 -2.00345385E-02 -7.32732567E-03
  3.02451225E-03 -3.61085093E-03 -2.68853489E-03 -5.67329018E-03  1.21401274E-02
 -4.47475785E-03  4.44164949E-03 -8.72213161E-02 -6.91607133E-02 -9.53759338E-03
 -5.33060335E-02 -5.41602920E-02 -7.01842046E-03 -1.73115866E-02 -2.23113584E-02
 -4.65180897E-03 -5.50598136E-04 -3.33446117E-03 -1.63638895E-03  3.20836927E-03
 -5.67616180E-04  2.17767302E-03 -2.52579592E-03 -1.65254857E-03 -1.80101460E-04
  5.25068110E-04  5.77871077E-04  1.03943607E-04  3.35555779E-04  7.74050530E-04
 -6.42650562E-04 -2.54661565E-05 -1.00568162E-03  5.82637259E-03  7.17865431E-03
 -1.53589791E-03 -2.82248210E-03 -1.84752548E-03  4.93308192E-04  9.45720902E-03
  1.41081073E-02  8.26797264E-03  2.92867897E-03  8.00640898E-04  4.38891963E-03
  4.02314369E-03  7.24981315E-03  4.92021527E-03  3.04289906E-04  2.17689174E-03
  2.08361188E-03 -1.73811083E-04 -2.35041778E-04 -1.25555773E-03  3.80451663E-03
  3.09120430E-02 -7.26282531E-02 -6.00936731E-02 -9.27436490E-02 -4.78041155E-02
 -3.67585008E-02 -6.39910777E-02 -1.46346524E-02 -7.85470453E-03 -2.06016645E-02
  1.61737750E-03  4.45263174E-04  1.87593364E-03 -3.81864819E-03  5.05016857E-04
  9.03902221E-04 -3.01140609E-03  2.48059747E-03 -3.37577776E-03 -1.83389103E-03
  1.18214618E-03  7.83344307E-04 -5.82971600E-04 -1.62240913E-03 -4.44387260E-04
 -3.47171192E-05 -1.53850135E-03  6.29543375E-02  9.25310452E-02  2.82735040E-02
  4.40701451E-03  5.02934383E-03  4.03808675E-03 -9.53122804E-04 -2.10999145E-03
  2.99157564E-03  6.53964187E-03 -1.92864562E-02 -2.01420338E-03  6.31279173E-02
  1.14082022E-02 -6.84744655E-03  5.34436089E-02  8.36210622E-03 -6.84986055E-03
  1.40582717E-02  5.96878393E-03  5.71337353E-04  1.61458119E-03 -3.88020348E-04
 -4.48474172E-03  2.02561989E-03 -8.19796880E-04 -3.65894931E-04 -8.28109927E-04
 -1.01185542E-02  7.10064191E-03 -4.79596079E-04  3.21757275E-04 -1.40592917E-03
  1.74824129E-03 -1.12158794E-03 -6.61375228E-04 -4.69644503E-04 -7.64591478E-03
 -1.67769267E-02  2.57946072E-02  4.65982529E-02 -6.95243995E-02  4.06572289E-02
 -7.50989681E-02  1.05104611E-01  2.88563453E-02 -5.82649069E-02  8.09448452E-02
  7.04506816E-03 -7.66660369E-03  1.71047532E-02  3.56416547E-03  1.15802034E-03
 -1.83863039E-03  1.50192366E-03  1.72348254E-03  6.57590000E-03 -1.43725936E-03
 -3.38125817E-03 -6.15690104E-04 -4.00987530E-03 -1.91710692E-05  5.10071992E-04
 -7.77286620E-04  6.46215465E-04  6.43907348E-04  1.15681707E-03 -2.17635620E-04
 -2.24120999E-03 -4.98913516E-03  8.58574088E-03  9.37820273E-03 -1.14832016E-02
 -6.67801143E-03 -9.29463507E-02  1.16101144E-02 -5.85928878E-03 -6.57398434E-02
  8.58310255E-03 -5.05568145E-03 -2.23731063E-02  1.40197976E-03 -5.91052874E-04
 -1.06693059E-03 -1.30043551E-03 -3.57560979E-04  3.37145194E-04  9.56284459E-04
 -7.60074063E-04  1.55926508E-03  8.11663721E-03 -2.66507342E-03 -3.93933512E-04
 -1.28963595E-04  8.39748334E-04  8.05166639E-04 -5.84577566E-04 -2.57736679E-03
  8.37364584E-04  4.90650782E-04  8.91606825E-04 -8.28647974E-04 -2.26904638E-03
  2.41816544E-02 -1.10378122E-01 -1.23438725E-01  5.68301645E-02 -8.73282948E-02
 -8.61539278E-02  3.74163776E-02 -3.77745919E-02 -4.69188220E-02  1.44106856E-02
  3.77518242E-03  1.48193720E-03  2.00217938E-03  3.76727970E-03  9.38672755E-04
 -1.52890535E-03  2.27668057E-03  7.98524379E-04  4.74628396E-04  5.39917632E-03
 -1.03690092E-04  1.12412538E-03 -7.65586230E-05  3.40212668E-04 -8.95655252E-04
 -8.15119397E-04 -1.00984682E-03  7.50931682E-04  1.55502668E-03 -3.85925523E-03
  2.91882895E-03 -2.19185311E-03  8.12316302E-02  7.25489214E-02 -4.45492984E-02
  6.07676168E-02  6.39597269E-02 -3.19818582E-02  2.45257686E-02  2.04999938E-02
 -1.53714930E-02 -2.04305699E-03 -7.95399091E-04 -1.99682933E-03 -2.88343305E-03
 -3.89682051E-03  1.68181772E-03 -2.88994671E-03 -2.60691884E-03 -5.79267650E-03
 -6.27805665E-03  9.72057120E-05 -5.62165161E-04 -1.07640405E-03  1.08557052E-03
  4.34575905E-04  2.52202880E-04  6.56003616E-04  2.62290268E-03  5.36043017E-03
 -8.45029439E-03 -1.16884146E-02  2.39477301E-02  1.29975374E-01  1.40786386E-02
  7.69217841E-02  9.35663312E-02  1.04835331E-02  5.22351935E-02  5.39767775E-02
  1.19051936E-02  2.48874510E-02 -2.82962426E-03 -3.85830653E-03 -2.06690073E-03
 -2.67555145E-04  9.55065458E-05  1.66276025E-04  2.01576876E-04  2.29810651E-03
  4.16632989E-03  3.52273718E-03  1.37764586E-04 -8.05614865E-04 -8.08936309E-04
 -7.90227463E-04  1.86941652E-04  5.13828457E-04  7.50064179E-04  1.17641398E-02
  1.87292772E-02  6.80156080E-03 -2.41473298E-03  3.16674398E-03 -1.42181698E-03
 -1.27569458E-02 -1.61661178E-02  4.02015594E-03  2.18966056E-03 -4.13424325E-03
  8.57602124E-04 -4.72262935E-02 -6.76401751E-02 -2.07547006E-02 -2.55861215E-03
  5.24775451E-03  4.43818160E-04 -1.74736465E-02 -2.56686543E-02 -4.19167967E-03
  2.84718907E-03 -2.11747893E-03  1.87465825E-03 -5.45614858E-03 -8.30002385E-03
 -7.43717133E-04  4.47388396E-04 -3.65301282E-03 -8.22098932E-04 -7.96938833E-02
 -1.18128045E-01 -3.15579750E-02  2.30279004E-04  1.04937338E-02  5.84233528E-04
  4.60113471E-02  6.93597752E-02  1.79625032E-02 -2.47605492E-03 -4.24433165E-03
 -7.14426675E-03 -3.36743763E-02 -5.17362429E-02 -1.08936106E-02  1.08588455E-03
  2.63604635E-03  5.60896188E-03  1.28908972E-03  1.12984779E-03 -3.35004600E-03
  4.65228719E-03  3.83529426E-04  2.47681979E-03 -7.66398373E-02 -1.14030557E-01
 -2.85579071E-02 -6.78314467E-03 -2.39976970E-03 -6.93244317E-03  8.25239052E-03
  1.79741422E-02 -3.02548141E-02 -3.05061086E-02 -3.68462859E-03  4.85126074E-02
 -5.24341309E-02 -1.16172858E-01  2.97251804E-02 -3.28285046E-02 -8.26213806E-02
  1.26655679E-02 -1.21691368E-02 -2.83875209E-02 -1.86199420E-05 -4.31317840E-04
  3.28352873E-04 -2.51922866E-03 -8.11073226E-04 -3.86034700E-03  2.35786379E-03
 -5.24488048E-04  6.11319089E-04  1.67619104E-03  9.00575084E-04 -3.60161832E-04
 -1.43305204E-03 -1.21206679E-03 -5.81462544E-04  4.72022002E-04 -6.85651763E-04
  5.39649629E-02  7.98409907E-02  2.26065438E-02 -3.72075306E-03  4.03632174E-03
  3.62966405E-03 -1.29952675E-02 -2.16365408E-02 -5.19342988E-03 -1.89042860E-03
  6.18573570E-05  1.28972917E-03  2.53603838E-02  3.73608829E-02  1.05298680E-02
 -1.88408104E-03  3.84260304E-03 -1.81753621E-03  1.66457642E-02  3.60335685E-02
 -5.88070318E-02 -7.46201712E-02 -1.98864414E-02  3.66071296E-02 -1.28535213E-02
 -2.17189702E-02  1.81720201E-02 -9.16789078E-03 -1.46450117E-02  1.85845111E-02
  2.49621826E-03  4.96861131E-04 -4.09619204E-04 -2.14407815E-03 -1.88176013E-03
  5.38812528E-04 -3.02404174E-03  2.59271110E-03 -5.34175257E-03 -4.18358982E-04
 -2.25892566E-03 -5.80851052E-03  7.98352025E-04  8.17029820E-04  2.06646729E-05
 -6.25916635E-04  9.60242359E-04  5.12818728E-05 -1.20043402E-03 -2.19618760E-02
 -3.03497987E-02 -8.10393695E-03  1.16935599E-04 -2.15695656E-03 -2.74147602E-03
 -7.54176540E-03 -1.63176264E-02  2.67626785E-02  3.03552343E-02  1.25993929E-02
 -3.44229786E-02  2.49672458E-02  3.30938245E-02 -2.91349552E-02  2.44798252E-02
  2.39617465E-02 -1.51242071E-02  6.05309531E-03  4.57706939E-03  9.83510292E-04
  2.67061540E-03 -4.03831508E-03  8.01664311E-04  2.92747040E-03  3.04314115E-03
  5.91138716E-03 -9.23758126E-03  1.26357326E-03  4.98404454E-03  3.34871318E-04
 -2.60788080E-04  1.34980490E-03  9.57420059E-04  4.01319055E-04 -2.64129374E-04
  1.41113801E-05 -7.21515724E-03 -1.54397825E-02  2.50541394E-02  3.10216045E-02
  2.09244376E-02 -2.64772745E-02 -9.36160437E-02 -1.10210279E-01 -2.49239562E-02
 -7.11759413E-02 -8.05310415E-02 -9.59279190E-03 -2.04601033E-02 -3.76475738E-02
  2.08860756E-03 -3.07957313E-03  1.79959390E-03 -2.89726196E-03 -7.35406242E-04
  7.57005350E-04  1.28770168E-03 -2.85624245E-03 -2.84553955E-03  1.68975210E-03
  4.09127263E-04  1.20133478E-03  5.23905250E-04 -5.90399356E-04 -1.76246486E-04
  1.02470591E-03 -6.69725452E-04 -9.27781550E-04 -2.05630653E-03  3.17035477E-03
  2.18646488E-03 -2.30419155E-02  1.74696207E-02  8.02743740E-02  1.73066499E-01
  1.04634140E-02  5.77740065E-02  1.21425239E-01  5.95933333E-03  2.79499054E-02
  4.91917370E-02 -4.10874671E-03  2.55958480E-03  1.98647941E-03  3.58192040E-03
  6.14163583E-04  4.82602135E-03 -1.92806437E-03  1.68744997E-05  3.04465759E-03
 -1.69602365E-04 -9.59625180E-04 -3.57485518E-05 -5.73078579E-04 -6.28010110E-04
 -9.07940038E-04 -2.60540203E-04 -4.99797253E-04  3.27372898E-03  7.11190260E-03
 -1.11316812E-02 -1.80756082E-02  1.39174375E-02  7.88143644E-02 -4.53866753E-02
  7.62138608E-02  6.66605549E-02 -3.36824487E-02  5.63957889E-02  1.89416993E-02
 -2.25815952E-02  2.98153108E-02  1.37259325E-03 -4.16810458E-04 -9.19421537E-04
  4.51758003E-04 -2.18349169E-03 -1.14527181E-03  4.85019149E-03 -2.97320480E-04
  2.08480877E-03 -2.26887863E-05 -1.52953386E-03 -1.60816215E-03  1.80999683E-05
  7.42634238E-04 -1.68496367E-03  1.50335319E-03 -6.33219185E-04  8.95669963E-03
  1.94679534E-02 -3.04156696E-02 -4.53705914E-02  2.33268294E-02  8.52351668E-03
  1.32466630E-02  1.06600663E-01  1.08893261E-02  7.14267233E-03  7.66538778E-02
 -4.49234403E-03  8.14550664E-03  3.30071084E-02  1.85655601E-03 -2.75028676E-03
  2.83009882E-03 -1.77555731E-03 -1.07518162E-03 -4.48495477E-03  1.11685836E-03
  9.71344562E-03 -3.90011948E-03  7.13397555E-04 -1.49173484E-03  2.16175129E-04
 -1.77406168E-03 -7.01910683E-04  2.09476918E-04 -3.27296907E-06  4.91571779E-04
  4.19488095E-03  8.95846419E-03 -1.40885385E-02 -2.17435699E-02 -1.93152746E-02
  3.77768062E-02 -7.51238284E-02 -1.02124388E-01  2.50974191E-02 -5.25344358E-02
 -7.06799710E-02  1.30261930E-02 -2.52535507E-02 -3.67362456E-02  3.96344551E-04
  1.94364042E-03 -5.14188795E-03  1.17093334E-03  1.78316147E-03  6.39977190E-03
 -3.86751558E-03 -3.04488177E-03  1.43188981E-03 -1.03862328E-04 -3.19206338E-04
  1.31381158E-03  5.07295688E-04 -5.45835507E-04 -4.24549559E-04  1.20875443E-03
  2.99057148E-05  1.84897328E-02  2.59834835E-02  2.16437188E-02 -1.59871545E-03
  2.63695835E-04 -6.51561005E-04  7.03993479E-02  1.00946374E-01  3.03636262E-02
 -6.05900486E-03  2.28022894E-03  7.55611021E-03 -1.24952208E-02 -2.12925129E-02
 -1.06205450E-02 -2.10162740E-03 -7.56232934E-04 -4.94505961E-03  6.85634165E-02
  1.05452938E-01  3.51024239E-02 -9.83640551E-03 -3.14956717E-03  3.75915001E-04
 -8.07844320E-02 -1.22863160E-01 -3.41493750E-02  3.98256882E-03  3.84716945E-03
 -9.96133068E-03 -2.20090380E-02 -3.18265374E-02 -8.81808817E-03  4.06024230E-03
  2.00428489E-03  2.20476289E-03  2.66178309E-02  3.95838620E-02  4.53751876E-03
  5.28877251E-03 -2.04745987E-03 -2.39725056E-03  4.25015050E-02  6.69638592E-02
  1.19751836E-02  2.47011775E-03  1.91705075E-03 -4.95341674E-03 -7.29782693E-02
 -1.09228424E-01 -3.00682157E-02 -5.11907306E-03  4.23431630E-03  6.52847335E-03
  2.45608859E-02  3.92498087E-02  8.62129296E-03  5.27491286E-03 -1.37230391E-03
 -2.63481312E-04 -1.05375084E-02 -2.25901051E-02  3.75153103E-02  4.37614270E-02
  9.92753219E-03  1.15978636E-02 -9.46408800E-02 -8.34529331E-02 -1.35398698E-03
 -6.98350808E-02 -5.61530122E-02  8.91215707E-03 -2.85049007E-02 -2.97721538E-02
  3.07432910E-03 -3.19288375E-03  1.86704659E-03 -4.26532059E-04 -4.44021980E-03
  2.81504472E-03 -3.54267599E-03 -1.87197492E-04  7.25161719E-04 -5.36670295E-03
  1.19533420E-03  8.97763871E-04 -4.86552676E-06  1.42834161E-04  1.21342624E-04
  5.97357645E-04 -9.62450987E-04  7.30336100E-02  1.07048747E-01  3.40462696E-02
 -5.40986095E-03  3.57393383E-03  6.35352216E-03  2.20805511E-02  3.05063846E-02
  1.16803768E-02  1.62609367E-03  2.53353025E-03  1.59550774E-04 -1.11560960E-02
 -1.80198536E-02 -4.86019235E-03  1.79439602E-03 -5.99175074E-04  3.32477300E-03
 -3.99768601E-03 -8.85852239E-03  1.46746271E-02 -3.56153880E-03  3.64039044E-02
 -2.49282364E-02  1.04540292E-01  7.58744837E-02 -4.04166480E-02  7.85081984E-02
  5.71333514E-02 -2.25699638E-03  3.85144289E-02  3.27254891E-02 -1.21247556E-04
 -3.02852114E-03  1.89708536E-03 -3.09643274E-03 -4.78675098E-03  3.27553821E-03
  1.21736107E-03  6.76449047E-03 -1.11146165E-02 -9.10477107E-03 -1.15844942E-03
  6.09152668E-04  8.13678099E-04 -1.64374936E-03 -1.01752368E-03  9.48870001E-04
 -1.77603340E-04 -4.51175683E-02 -6.72559349E-02 -1.90361906E-02 -4.66720163E-03
 -1.72236030E-03 -2.87375448E-03 -6.52225716E-03 -1.43394862E-02  2.21473192E-02
  3.98937880E-02 -5.28644065E-02  1.35431705E-01  4.91696808E-02 -1.10784063E-01
  9.65463286E-02  3.87142168E-02 -8.24650277E-02  2.07322959E-02  1.22577006E-02
 -2.40108109E-02  3.04742183E-03 -1.21482705E-03  1.10747646E-03 -2.41201448E-03
 -5.02105042E-03  2.50924391E-04 -1.80059574E-03 -3.87282350E-03 -3.18312572E-03
  1.14318713E-03  4.14196671E-05  3.87618079E-04  6.59636542E-04  6.23255652E-04
  5.60879102E-04 -4.52103843E-04 -1.43795945E-03  1.37132652E-03  2.86544630E-03
 -5.65166002E-03  6.07937759E-05 -3.99789050E-02 -6.15118105E-02 -4.13706309E-02
  4.84528290E-02 -5.45059917E-02 -3.45173254E-02  3.51468109E-02 -2.15511532E-02
 -1.71342146E-02  6.70490903E-03 -6.32711114E-04 -1.79348043E-03 -2.03621247E-03
 -2.84145999E-03  4.87611738E-03 -2.75467815E-03 -2.81535642E-03 -1.82569879E-03
 -8.72856151E-03  8.59610908E-03 -1.06164591E-04  4.69904097E-04  2.79456143E-04
 -1.56799895E-03  1.44762267E-03  1.26161925E-04  9.16783992E-04  5.67207373E-03
  1.25668807E-02 -2.02518971E-02 -2.67950345E-02 -3.51067773E-03  1.42757059E-01
  5.60187586E-02 -1.28186718E-02  1.06274344E-01  4.13362418E-02 -9.66220190E-03
  4.85705159E-02  1.58229312E-02 -3.71556501E-03  1.84878118E-03  3.12490996E-03
  3.84604986E-03  3.70100011E-04  1.69661743E-03 -2.86578120E-03 -5.37875492E-04
  4.50028396E-03 -1.99036888E-03 -3.57348022E-03  5.65451336E-04 -6.32388182E-04
  6.03526661E-04  5.31483290E-04 -1.14543692E-03 -3.88760426E-04 -9.15585897E-04
  1.23866561E-03  2.92267549E-03 -3.82562208E-03 -1.67921736E-02  5.71475906E-02
 -1.68075957E-02  1.08642478E-01  5.26625664E-02 -1.97783710E-02  8.30009585E-02
  3.94511364E-02 -9.80348303E-03  2.72924672E-02  1.17361894E-02  2.94509542E-04
 -1.60303168E-03 -2.01537394E-03 -6.85291238E-04  5.42870492E-03 -1.40400945E-03
 -5.16167116E-06  1.36272263E-03  2.83966220E-03  1.04018755E-02 -4.53296898E-05
  1.05602104E-03 -1.42349154E-04  1.10524651E-05 -4.54491418E-04  1.80041283E-03
 -3.26999938E-04  5.25882410E-03  1.15399925E-02 -1.98698820E-02 -1.89575514E-02
  2.94072417E-03  1.16411813E-01 -8.62550010E-02 -6.34134003E-02  7.77493156E-02
 -6.98701835E-02 -4.56711571E-02  3.49636329E-02 -2.93475107E-02 -2.08168978E-02
 -3.95779004E-03  8.76897188E-04  2.38692197E-03  4.55798413E-03  4.51957794E-04
 -2.84634639E-04  1.92233595E-03  3.41757675E-03  5.86792652E-03  8.39885735E-03
  1.81867893E-05  7.62068721E-06  9.26391934E-05 -5.40233235E-04 -7.61947750E-04
 -1.79696940E-03  6.38894441E-04 -4.92405410E-03 -1.09075318E-02  1.75297469E-02
  2.49075242E-02  7.54438997E-03  1.20019878E-01 -2.83298056E-02 -5.53262958E-02
  8.93958544E-02 -2.06742398E-02 -3.89158749E-02  4.14531555E-02 -7.94331830E-03
 -1.21961131E-02 -3.63063365E-03  1.84129247E-04 -2.73303563E-03  1.70902853E-04
 -4.72685047E-04 -2.47146654E-03  3.47621939E-03  2.95039320E-03 -9.23140795E-04
 -5.10617478E-03  1.49146715E-04 -8.36169495E-04  9.19719108E-04  7.10474478E-04
 -8.96382533E-04 -1.44279764E-03 -6.01762644E-04  2.88253199E-04  3.23486266E-03
  5.01004588E-03  3.04201475E-03  1.55769202E-03 -4.09043943E-03 -2.30723809E-02
 -3.21260475E-02 -1.31673636E-02 -1.49012385E-03 -3.35128379E-03 -2.01041269E-03
 -1.32721999E-02 -1.90652140E-02 -1.45895045E-03 -2.33610417E-03  1.10872662E-03
  1.04235261E-03  6.09363548E-02  9.08097926E-02  3.04303044E-02 -4.27955340E-03
 -2.99355724E-03 -5.28807739E-03  1.48865911E-02  2.25803580E-02  3.70674455E-03
  4.50202188E-03  1.21520456E-03  2.95061075E-03  4.68305837E-02  6.64149191E-02
  2.13198006E-02 -1.87390286E-03 -4.48406368E-03  2.79813552E-03  2.19381872E-02
  3.01953220E-02  2.73308607E-03  2.83103904E-05  4.18620702E-03 -2.59585453E-03
 -5.27387028E-02 -7.90299050E-02 -2.86922487E-02  1.30856121E-03 -3.44559381E-03
  7.36365182E-03 -4.95483428E-02 -7.45596629E-02 -2.55653497E-02 -3.67604376E-04
  4.59560601E-03  4.66122155E-03 -1.69674170E-02 -2.43898284E-02 -6.01399112E-03
  1.75716029E-03 -1.40502401E-03 -4.10745582E-03 -3.91197734E-04 -8.44526304E-04
 -4.64602317E-04  2.54830116E-02 -1.63036288E-02  3.49477924E-02  1.17327830E-02
  5.38255101E-03  2.36520651E-03  4.20107855E-03  8.90190120E-05  5.53698257E-03
  4.09359315E-04 -5.06325470E-03 -2.26562330E-04 -1.61156580E-03 -7.99209965E-04
  2.49598024E-03 -2.90520931E-03 -8.06116903E-03 -4.33312209E-03 -5.59993900E-03
  1.56741262E-02 -7.30486269E-03 -1.06647855E-03 -2.93137235E-04 -9.64886183E-04
  2.19882851E-03 -1.85156593E-04  5.88154012E-04  2.78865777E-03  4.96819468E-03
  7.59065360E-03  4.26187576E-03  1.58873314E-03  1.18562684E-03  8.50091815E-04
 -8.03303774E-02 -1.21449177E-01 -4.38441652E-02 -7.21457232E-03 -6.40866144E-03
  1.90776418E-03  6.88713172E-02  1.04760462E-01  3.25618644E-02 -8.13796564E-03
  2.32727160E-03 -2.52561473E-03  3.74130788E-03  7.98076779E-03 -1.67122123E-02
  7.96185902E-03 -3.35052577E-02 -7.25772327E-02  4.28408822E-02  7.40411215E-02
 -4.48018759E-02  3.13748691E-02  5.52031115E-02 -1.85039458E-02  4.24569850E-03
  1.22607057E-02  2.07125277E-03 -3.21548898E-03  4.92835252E-04 -4.80060927E-04
 -7.48562723E-04  2.78665979E-04 -6.56951148E-03 -1.03715491E-03  7.02711080E-03
  2.20224568E-03 -6.23631519E-04 -9.64086275E-04  6.78144276E-04  1.15334525E-03
 -5.65280636E-04 -1.05089389E-03  1.47159689E-03 -2.29554993E-02 -3.33260472E-02
 -1.46093724E-02 -4.31630577E-03 -8.67471177E-04  2.28788140E-04 -2.91031711E-03
 -6.22502209E-03  1.10673072E-02  6.52407664E-03  2.89478414E-02 -1.76535095E-03
 -1.47015353E-01 -2.41345349E-02  4.70982370E-03 -1.11747392E-01 -1.59574062E-02
 -3.34728874E-03 -4.35056528E-02 -1.17175653E-02  4.51611553E-04 -4.60503098E-03
  2.99371215E-03  3.06460051E-03  2.12305441E-03  2.95607172E-03 -1.21059333E-03
  4.13810454E-04  3.94881903E-03  4.60711347E-03  8.46830307E-06  1.09840295E-05
  5.19150991E-04 -1.69640581E-04  3.21239928E-04 -7.28574551E-04  2.97919452E-04
 -2.07587172E-03 -4.43791637E-03  6.85164772E-03  5.73214183E-03  5.72150993E-03
 -1.31044575E-01  5.92010942E-02  2.29133570E-02 -9.54884720E-02  3.72278949E-02
  1.67259768E-02 -3.59898857E-02  1.42207128E-02  7.87211318E-03 -2.08298606E-03
  7.24203697E-04 -2.93840194E-03 -1.97172351E-03 -2.01703748E-03  4.60845429E-03
  3.80886249E-03  1.86961513E-03  7.40721368E-04 -3.09587368E-03  3.13261638E-04
  2.35331843E-03  6.77824034E-04  4.96657595E-04 -5.30927379E-04 -9.14287711E-04
 -1.19780130E-03 -8.19927448E-03 -1.78520308E-02  2.86008915E-02  4.24014987E-02
 -1.36547046E-02 -5.66180229E-03 -7.95966292E-02  5.60640165E-02 -5.03088161E-03
 -6.50556836E-02  3.92346872E-02  1.36532724E-02 -2.68114636E-02  2.90193124E-02
 -2.04309104E-03 -2.11916038E-03  2.04473098E-03 -2.83451771E-03  3.54739016E-03
  1.01959032E-03 -6.27761359E-03  7.66168677E-03 -3.40157237E-03  6.83836284E-03
 -8.70617392E-04 -2.88665925E-04  1.83681764E-03  1.33692810E-03 -8.14174693E-04
  8.17526373E-04  7.48965845E-04  2.65401860E-03  5.83803505E-03 -7.79572488E-03
 -1.99602741E-02  3.38979327E-02 -1.96408703E-02 -4.11181903E-02  1.58862983E-01
 -8.50176751E-03 -2.47154228E-02  1.17147438E-01 -2.30117301E-03 -1.95418732E-02
  4.68927079E-02  4.24973092E-03 -2.69958741E-03 -1.83895066E-03  6.77795278E-04
 -3.20033435E-03 -3.18134931E-03 -4.84949902E-04 -2.58999889E-03 -3.08494984E-03
 -7.15294531E-03 -5.03862027E-04  6.10743348E-04  5.52774274E-04  5.58147034E-04
  6.14252397E-04 -1.37845086E-03  6.65242812E-04  2.78903672E-03  5.76119304E-03
 -1.12485035E-02  8.33459675E-04 -5.66800374E-02 -8.69272151E-02  6.35616158E-02
 -1.38652371E-01 -6.45559537E-02  5.10655510E-02 -1.03035872E-01 -2.68087507E-02
  2.18495516E-02 -4.10431090E-02 -2.66864452E-03  4.54670887E-03  1.48570545E-03
 -5.81283731E-03  3.78912853E-03 -3.39303460E-03  3.87743810E-04  4.17375152E-03
 -5.45375570E-03  2.96245737E-03  2.79907939E-05 -4.50065569E-04 -9.22850762E-04
 -8.66729279E-05 -3.77609002E-04  1.99474416E-04 -4.26497640E-04  8.18409480E-03
  1.77872217E-02 -2.90796406E-02 -3.67267110E-02 -1.43434413E-02 -2.48181327E-02
  6.96868718E-02 -1.08168947E-01 -1.91842266E-02  5.71277705E-02 -8.01175117E-02
 -1.00254511E-02  2.53104406E-02 -3.36993458E-02 -6.88027814E-04  5.35359475E-04
  4.62749681E-04  4.31775940E-04  5.40590323E-03 -2.91064672E-03 -1.51667525E-03
 -2.19434608E-03 -6.02884405E-03  5.73234007E-03  3.34922128E-04  7.17900288E-05
  5.09575657E-04  1.45231544E-03  7.36883113E-04 -3.32421009E-04  1.90879100E-04
 -2.29284318E-02 -3.58378344E-02 -1.17546636E-02  2.02533395E-03 -3.45916489E-03
  2.84934097E-03 -4.15266830E-02 -6.63402346E-02 -2.22599759E-02 -2.69077598E-03
 -2.04365384E-03 -6.41442869E-03  5.70168181E-02  8.86593240E-02  3.32457757E-02
 -6.30281428E-04 -7.36690364E-03  4.05459274E-03  3.53347376E-03  5.03602183E-03
 -4.21671580E-03 -6.50084628E-04 -2.20713788E-03  1.62214438E-03 -2.25021739E-02
 -3.36157480E-02 -3.66168184E-03  1.54939358E-03 -3.47425652E-03 -2.50365574E-03
 -4.01797236E-02 -6.48919813E-02 -2.21100436E-02  7.02006016E-04  6.16058276E-03
  4.59502978E-03  7.96883942E-02  1.19153998E-01  3.88843530E-02  3.11879844E-03
 -1.34251666E-04 -9.61561862E-03 -6.23279528E-02 -9.01197438E-02 -3.13785489E-02
 -5.56670156E-03  2.40452053E-03  5.89945588E-03 -2.61952686E-02 -3.93805610E-02
 -1.60715922E-02 -2.49254116E-03  5.34349063E-03 -7.57687958E-04  3.10840313E-02
  4.90106746E-02  1.31357961E-02  3.90321993E-03  3.28291298E-03  6.32514600E-04
 -8.61300566E-03 -1.88040389E-02  3.02285352E-02  3.37003176E-02  5.46817459E-02
  9.10221622E-02  6.13940143E-02  6.12077269E-03  6.78752564E-02  5.14540324E-02
  3.90724312E-03  2.71764979E-02  1.84639473E-02  5.45558394E-03  1.60071991E-04
 -1.36962979E-03  2.71797700E-03 -4.52870994E-03  8.06274593E-04 -2.23004925E-03
 -4.56745796E-03  1.81535561E-03 -6.08792552E-03  3.54311018E-03 -1.37583952E-03
 -1.16622070E-03 -8.08284506E-04 -9.32520077E-04  9.38055632E-04 -1.05552065E-03
  7.32520727E-04  1.44427683E-02  2.13607146E-02  3.53548085E-03  1.96154894E-03
  3.17944858E-03  1.66170894E-03  4.21440079E-02  6.26787852E-02  2.26137462E-02
  5.64051531E-03 -1.19511631E-03 -3.49945174E-03 -5.69431609E-02 -8.24593746E-02
 -2.91004844E-02  5.99706518E-03 -1.53615108E-03 -4.95771564E-03  2.86023449E-04
  6.15387990E-04 -5.24879481E-03  1.19325551E-02  2.36036193E-02 -1.58006576E-01
 -7.08811617E-02  4.94513189E-02 -1.00036599E-01 -5.71952064E-02  4.16098481E-02
 -4.70176857E-02 -2.70767111E-02  1.45584499E-02  5.95549670E-03  3.39467983E-03
  4.67357275E-03 -5.77429546E-03 -5.36559763E-04  2.94565608E-03  4.03487640E-03
  3.36359816E-03 -2.50305903E-04 -2.43693730E-04  3.79649197E-04 -2.46484975E-04
  1.64796527E-03  1.09484780E-03 -5.54174728E-04 -2.36224334E-04 -1.43527583E-03
  5.18523192E-02  7.79345761E-02  3.14576714E-02 -7.67501614E-05  2.21462612E-03
  6.71865408E-03  5.48527919E-03  1.19371579E-02 -1.79513284E-02 -3.30893616E-02
 -4.11812556E-03  1.13257692E-01 -8.13310933E-02  3.92826398E-02  8.49520973E-02
 -7.09570117E-02  2.97444987E-02  4.99349476E-02 -1.48043782E-02  1.36814751E-02
  2.78601324E-03  1.07471985E-03  6.55236975E-03 -1.18886247E-03  7.66895894E-04
  3.35322386E-04 -1.99505033E-04  7.96436988E-03 -4.61608195E-03 -5.69048446E-05
 -2.31439801E-04 -6.87068395E-04 -5.73822109E-04  9.55524682E-04 -6.21686699E-04
 -1.29650532E-03  1.89161019E-04 -3.62044018E-04 -9.32642131E-04  1.61185255E-03
  6.10265663E-03  3.70502148E-03 -7.77641809E-02 -8.18272062E-02  3.23012747E-02
 -6.30870106E-02 -6.30697198E-02  2.41271553E-02 -2.58010289E-02 -1.97537724E-02
  2.08453664E-02 -1.01883857E-03 -4.86193224E-03 -2.70589803E-03  3.25350922E-03
  1.85331823E-03 -1.68153486E-03 -7.50242182E-03 -2.02077291E-03  9.64343242E-03
 -4.54639078E-04 -3.62706387E-04 -8.51751949E-04 -5.29341395E-04  8.62586155E-04
 -4.08233365E-04  2.15623855E-04 -1.25161843E-03 -3.11953547E-03 -6.71900670E-03
  1.09161105E-02  1.63817210E-02 -1.46921163E-02 -7.47197047E-02  1.55956709E-01
 -6.26109024E-02 -5.86378060E-02  1.19610071E-01 -4.48165081E-02 -2.10738927E-02
  5.46140309E-02 -2.79497561E-02  2.48864190E-03 -2.70591262E-03  3.03611411E-03
  6.01296080E-03 -3.04050293E-03  2.54242476E-03 -3.35860386E-03  1.20358190E-03
  5.12847001E-03 -2.09644827E-04 -1.37099143E-04  3.08162446E-04 -6.48084805E-04
  3.80463073E-04  1.69409913E-04  3.01220771E-04  1.54089693E-04 -1.13142415E-04
 -3.35503667E-04 -8.14837619E-04  1.02941105E-02 -2.53821810E-02  1.03904930E-01
 -7.80192222E-02 -1.58884237E-02  8.21102968E-02 -6.13651456E-02 -1.22120196E-02
  4.21033478E-02 -1.98822981E-02 -8.16397017E-03 -2.82789898E-03 -4.56181253E-03
  2.06996525E-03  3.18993030E-03 -2.93621785E-03 -3.08367212E-03 -8.00707912E-03
  1.77489453E-03  6.57245188E-03  1.03775517E-03  6.42461588E-04  8.96207075E-04
 -9.23922593E-05 -1.88994174E-04  5.00542443E-04  8.27231537E-04 -1.12593907E-03
  4.67565878E-03  1.01845697E-02 -1.37094354E-02 -4.01506958E-02  3.75216204E-02
 -5.87152659E-02 -1.51725575E-01  4.78517349E-02 -4.26170656E-02 -1.23320090E-01
  3.74103501E-02 -4.28633216E-02 -3.62520991E-02  1.65652355E-02  4.28846898E-03
 -2.73631157E-04  4.75281364E-03  1.66114396E-03  2.09295941E-04  4.36074453E-03
 -2.02235806E-03  3.20326500E-03  8.57008170E-05 -2.31483660E-03 -4.02753661E-04
  5.29691432E-04  4.55640836E-04  8.81155113E-04  1.77669732E-04  1.43192022E-03
  1.35990411E-03 -3.97273633E-03 -8.58340801E-03  1.40061870E-02  1.87127399E-02
 -2.61310110E-03  3.34009266E-02  1.48405851E-01 -3.30925666E-02  2.84781883E-02
  1.11550971E-01 -2.78617833E-02  7.54499792E-03  4.61034950E-02 -1.25234089E-02
  1.13575852E-03 -4.21597092E-03  2.17013807E-03  3.61517918E-03  2.85943334E-03
  1.25708379E-03 -1.10260913E-03  3.06309041E-03  6.60097249E-03 -9.29258833E-04
  5.95188177E-04  1.36218133E-05  1.42350620E-06  2.74995055E-04 -7.89690272E-04
  7.29640883E-05 -3.26096623E-04  4.02592713E-02  6.33787693E-02  2.50388288E-02
  5.47772941E-04 -4.05366854E-03 -4.49026878E-03 -8.23128316E-03 -1.26568656E-02
  3.58233263E-03 -1.43168117E-03 -2.66503979E-03  1.64421513E-06 -2.53188652E-02
 -3.77812917E-02 -2.14350631E-02 -5.01482696E-03  3.86086251E-04 -3.67656278E-04
 -7.95371026E-03 -1.16194467E-02 -1.96306494E-03 -1.44973885E-03  6.22589251E-03
 -1.60961845E-03  3.33632172E-02  4.99020660E-02  2.13534747E-02 -3.59540008E-03
  5.13524414E-03  3.31139780E-03 -2.56272075E-02 -3.82203561E-02 -2.20808800E-02
  5.36258388E-03  1.12321360E-03 -8.81734041E-04 -1.63258187E-02 -2.20917634E-02
 -2.06033847E-03  1.93186804E-03 -3.32314732E-03  2.44447535E-03  3.62643075E-02
  5.37775816E-02  2.20222174E-02 -1.35050553E-03 -4.94251540E-03 -3.99838242E-03
  2.73001813E-02  4.23139685E-02  2.14491285E-02  3.31765185E-03  2.72629411E-03
 -4.39896298E-03 -1.13423089E-02 -1.86133781E-02 -6.81349106E-03 -5.19665747E-04
  4.94049922E-03 -2.84617963E-03  5.62100560E-03  1.21727411E-02 -2.51132693E-02
 -8.29620433E-03 -2.19423834E-02  1.67745857E-01 -3.84306883E-02  3.86462445E-02
  1.16529425E-01 -3.50660966E-02  3.73964670E-02  5.12284544E-02 -2.49684303E-02
  3.88513945E-03  5.98807689E-03  1.48609147E-03  3.11866959E-03 -4.75645920E-03
  8.79532094E-04  4.39479830E-03  1.92372809E-03  2.52347611E-03  9.89658011E-04
  2.19678071E-03  3.15199036E-04 -1.44979514E-05  1.46163314E-03  1.20069918E-03
  1.49619067E-03  1.43491126E-03 -4.66229487E-04  3.05982512E-02  4.55606832E-02
  1.62939772E-02  2.56215477E-03  9.41900402E-04  5.00627496E-03 -2.74075989E-02
 -3.94576683E-02 -1.01181311E-02  1.39192223E-03 -5.99388948E-03  2.48539597E-03
 -7.03011833E-03 -8.63049634E-03  5.24254317E-03 -1.96367800E-03 -6.60752823E-03
  1.36052384E-03 -6.23103276E-03 -1.34255284E-02  2.23841361E-02  2.40989891E-02
 -2.28001649E-02  1.23432770E-01 -3.64515632E-02  3.35319238E-02  7.38237206E-02
 -3.14042214E-02  3.66710527E-02  3.07617245E-02 -1.76236952E-02  6.10245299E-03
  3.42101863E-04 -9.99712078E-04 -2.30635361E-03  4.82439058E-03  8.55358894E-04
  6.83249953E-03 -8.57981267E-05  4.68750978E-04 -2.02069085E-03  1.29792326E-03
  1.13505725E-03 -1.42191559E-03  1.46167682E-03  9.03052335E-04  7.86268981E-04
  1.01299918E-04 -1.09487638E-03 -2.53842115E-02 -4.16048551E-02 -1.64950557E-02
  1.19571500E-03 -4.25540595E-03 -1.63377574E-03  7.10752126E-03  1.56247658E-02
 -2.26461659E-02 -4.63256378E-02  1.51942209E-02  2.29116695E-02 -8.77503276E-02
  1.36586933E-01  1.02205885E-02 -6.65064255E-02  1.07216264E-01  7.15536199E-03
 -2.99261809E-02  4.88081236E-02  7.11134533E-04  2.01363177E-03  5.93842117E-04
  5.60916887E-03  3.62421793E-03  9.24345825E-04  5.37213784E-03 -5.24825191E-03
  5.20378128E-03  5.17488799E-04  2.10951717E-04 -1.36076049E-03  1.30074157E-03
 -8.05744379E-04 -1.47738189E-04 -4.88505826E-04  6.31297463E-04  2.62347423E-03
  5.64760556E-03 -9.27156221E-03 -1.33094942E-02 -2.51520376E-02  3.13421427E-02
 -1.03238552E-01 -2.91486474E-02  2.14696096E-02 -7.11601359E-02 -2.00387105E-02
  3.10308555E-02 -4.39516321E-02 -1.76971695E-02  3.14375958E-03 -2.70328835E-04
  4.77789404E-03  3.92426031E-03  1.88787119E-03  2.88488126E-03  5.52524503E-03
  7.10229344E-03  9.96694939E-03  1.87275005E-03  7.02760812E-04  1.83752998E-03
  9.35153278E-04  1.09372699E-03 -8.66412131E-04 -5.82364763E-04 -1.46006862E-03
  5.43961352E-03  1.18654923E-02 -1.96295234E-02 -2.71692451E-02 -2.59611146E-03
 -5.04076790E-03 -2.46361192E-02 -9.24532514E-02 -1.71665962E-03 -1.52674747E-02
 -6.44317239E-02 -9.87363420E-03 -4.97260428E-03 -4.33429016E-02  3.47215023E-03
 -2.95966529E-03  3.17246989E-04  7.25406791E-04 -4.05633776E-03  1.10171231E-03
 -3.13149471E-03  3.18307268E-03  5.86611927E-03 -9.39582445E-03 -6.85133483E-05
 -8.74344905E-04  6.23798229E-04  7.16586172E-04 -1.31591204E-03 -2.51008852E-03
 -8.94766313E-05 -9.38405645E-03 -2.03351110E-02  3.56927568E-02  2.62148373E-02
  2.37960585E-02 -3.92696757E-02 -4.49498947E-02  8.16432647E-02 -2.80999751E-02
 -3.03449635E-02  6.23880645E-02 -2.18418786E-02 -1.97923003E-02  4.00855494E-02
  6.92541551E-03 -3.09661624E-03  1.97035830E-03 -5.87960731E-04  1.66978020E-03
  9.18757697E-03 -6.51634561E-03  5.59307593E-03 -3.51189093E-03  4.38813059E-03
  4.74556124E-04  4.16876305E-05 -1.01868605E-03  1.01114895E-04 -1.69833278E-04
  3.38070032E-04 -4.70094661E-04  3.23791962E-03  7.12596114E-03 -1.08273711E-02
 -1.84313025E-02 -5.43091579E-03  1.60813507E-01 -2.89845536E-02 -2.98452965E-02
  1.17193642E-01 -1.71287712E-02 -1.88668847E-02  7.04691403E-02 -9.42406306E-03
 -1.57276013E-02 -5.49479685E-03 -1.26752367E-03 -3.46561547E-03  5.29863964E-03
 -4.99983127E-03 -1.03228748E-03 -3.61210667E-03 -9.59596686E-03  4.46787762E-03
 -3.06664851E-03  3.95356844E-04  1.04237455E-03  1.43554487E-03  3.17068873E-04
  5.62805526E-04 -3.22679664E-05  1.72617183E-04  2.55620683E-03  5.73899957E-03
 -8.17630065E-03 -2.41269722E-02  3.08609650E-02 -9.50989436E-02  5.91594081E-02
 -1.14474173E-01 -7.04512281E-02  5.22477102E-02 -8.44729261E-02 -2.98873716E-02
  2.67923971E-02 -5.06190207E-02  3.92941349E-03  2.67346817E-03  2.72611842E-03
  7.20737392E-03  4.64648013E-03  5.96080623E-03 -1.18826559E-03  3.60777028E-03
  1.37146899E-02  3.85616651E-03  2.77298008E-05  7.85142800E-04 -6.88940188E-04
 -6.24443501E-04  2.89912779E-04  2.08502381E-03  2.04754460E-04  4.93216684E-02
  7.55535474E-02  3.37600105E-02 -4.58311651E-03 -4.72251854E-03 -2.80937790E-03
  4.32070198E-02  6.45306546E-02  2.63141945E-02 -1.09452502E-03 -2.67563237E-04
  5.22785057E-03 -5.92756750E-02 -8.81893505E-02 -3.63447721E-02 -3.72768090E-03
  4.00380205E-03 -3.86985699E-03 -4.07935837E-02 -6.25887698E-02 -2.69211348E-02
  5.23113677E-03  1.20124058E-03 -1.78727841E-04  4.44211163E-02  6.89840264E-02
  2.69569900E-02 -1.83854238E-03 -1.71203991E-03  4.35913258E-03 -2.66370108E-02
 -4.09543274E-02 -1.65070762E-02  1.82742268E-04  2.85488110E-03  2.55235870E-03
  6.54948093E-02  9.63722922E-02  4.57927649E-02  9.31980853E-04 -8.13546326E-04
 -6.82395773E-03 -4.19248181E-02 -6.42060153E-02 -2.01835276E-02  2.05588801E-03
 -1.74742322E-03  6.36104839E-03 -8.79057125E-03 -1.62295776E-02 -3.98649584E-03
 -4.05187462E-03  2.38922103E-03 -2.04873179E-03  7.43563899E-02  1.13401637E-01
  4.86245342E-02  5.78929051E-03  4.42591366E-03  4.31234030E-03  4.83809056E-03
  1.05920416E-02 -1.66144750E-02 -1.42045353E-02 -1.00618513E-02 -1.20955546E-01
 -3.93544137E-02  3.20695656E-02 -8.35812921E-02 -3.32994130E-02  2.49891847E-02
 -4.05404490E-02 -9.88755515E-03  2.10302857E-02 -4.10292962E-03 -1.91792593E-03
 -5.18787499E-03  6.35526435E-03  2.12852516E-03 -5.50521456E-03 -7.12894512E-04
 -6.42623360E-03  7.69443829E-03  2.74434123E-03 -3.81903827E-04 -8.00999957E-04
 -3.42711424E-04  2.09253594E-03 -7.69822974E-04  3.74368559E-04 -9.04978686E-05
 -3.95045481E-02 -5.99418683E-02 -2.34121350E-02 -1.94603017E-04 -4.20047567E-03
 -2.99711081E-03  3.19388160E-02  4.84277703E-02  2.12967237E-02  4.95720309E-03
  1.07084459E-04  3.05397179E-03  8.96894240E-02  1.40517988E-01  5.85494986E-02
 -8.63527797E-03  4.84313517E-03 -7.34618015E-04  1.23447848E-03  2.69768784E-03
 -4.47315674E-03 -8.38314346E-03 -1.66375181E-02 -6.21749679E-02 -2.33239905E-02
 -8.12538266E-02 -3.86646813E-02 -1.19485624E-02 -6.11051003E-02 -3.84644944E-02
 -1.50214279E-02 -4.30025438E-02  3.92342661E-03  2.08811068E-03  3.82614482E-03
 -6.40166859E-03  3.05897414E-03  7.94254940E-03  4.61751457E-03  5.47097164E-03
 -8.71496261E-03  2.89170952E-03  1.76941949E-03  5.20055211E-04  5.64249657E-04
 -2.76660079E-03 -1.04500975E-04  7.61606141E-05 -1.00977387E-03  5.53833893E-02
  8.35274841E-02  3.23706759E-02  3.54715501E-03  4.15689171E-03  1.88653570E-03
 -2.49789262E-03 -5.43799736E-03  1.08105678E-02 -8.61868132E-04  1.70569940E-02
  1.56208933E-01  1.07488984E-01  8.71584969E-02  1.08653222E-01  7.26328761E-02
  6.16658544E-02  8.81957533E-02  4.73545034E-02  3.61618682E-02  7.36466956E-03
  9.69995383E-03  3.44553353E-03 -3.43604899E-05 -1.83795119E-03  8.22721234E-03
  4.94100389E-03  2.66360854E-03  6.21249343E-04  7.12059712E-04 -7.03020580E-04
  4.37468465E-06 -2.99848264E-04  2.55058570E-04  4.91554111E-04  1.93848017E-04
  1.06180005E-03  1.29372472E-02  2.83102461E-02 -4.74916885E-02 -4.72982920E-02
 -7.31610414E-02 -6.90519338E-02  3.55260903E-02 -1.12717520E-01 -5.57470097E-02
  2.62363432E-02 -8.13036032E-02 -3.66161366E-02  3.81170013E-02 -4.63721085E-02
 -1.39694376E-03 -2.30647917E-03  2.02043356E-04 -3.98043062E-03 -1.84401935E-03
 -1.89622886E-03  3.47839944E-05  5.84388401E-05 -2.92975952E-03  4.14008427E-03
  2.06657085E-04 -3.72155149E-04  5.55419566E-04 -1.30161090E-03 -3.76634476E-04
 -8.41748560E-04  2.75244514E-04  1.33996215E-03  2.75065722E-03 -6.60288618E-03
  6.22768612E-03 -6.56317471E-02 -7.21162250E-02 -1.11088600E-01 -3.13985237E-02
 -4.97149339E-02 -8.55866568E-02 -1.78275407E-02 -2.23353217E-02 -4.49732749E-02
 -2.61900917E-02 -1.66771703E-04 -3.95301548E-03 -2.84884092E-03 -7.67330419E-03
 -2.76855045E-03 -2.86656196E-03 -2.01384341E-04  3.36665757E-04 -1.52135031E-02
 -4.93681786E-03 -3.55198193E-04 -5.73014148E-04  5.44124063E-05 -4.51441901E-04
 -3.39717859E-04  1.77470665E-03  3.42042073E-04  1.99540280E-03  4.46936254E-03
 -4.63439810E-03 -2.82719679E-02  6.95743302E-02  8.50672482E-02  1.05317129E-01
  3.72221230E-02  6.69397542E-02  7.69875841E-02  3.25910709E-02  3.43516850E-02
  2.05729804E-02  1.03608558E-02 -1.43468255E-04 -3.86553702E-03 -2.26009883E-03
 -8.61362439E-03 -1.00746835E-03  5.18925588E-03 -5.43004542E-03 -3.82942248E-04
 -1.58886975E-02 -5.38239361E-03 -3.33579644E-04 -1.76092507E-05  3.51322449E-04
  5.77751676E-04  1.07963876E-03 -9.39597313E-04  1.55692992E-03 -6.60771949E-03
 -1.44849957E-02  2.41647223E-02  2.22596454E-02  1.83391179E-02 -6.02663016E-04
  1.02444213E-01 -3.80260275E-02 -2.00490893E-03  7.90762991E-02 -2.83725286E-02
 -8.38681735E-03  4.46671638E-02 -1.26202603E-02  1.38201079E-03 -4.49477875E-04
 -3.15803427E-03 -3.03904115E-03 -2.78164650E-03  4.98060418E-03 -2.49623644E-03
 -1.35794517E-03  2.57070437E-04 -7.30051279E-03  2.19238584E-04 -5.55213273E-04
 -3.18617044E-04  8.64902219E-04  1.11120963E-04  2.94065898E-04 -1.44390978E-05
 -8.57865241E-05 -1.55638841E-04  4.49496527E-04 -3.46659908E-03  2.71345867E-02
 -3.61181047E-02 -2.82699181E-02 -4.21000149E-02 -2.93918686E-02 -2.33506645E-02
 -2.68309773E-02 -1.00645364E-02 -2.36182474E-02 -2.56348922E-02  3.37347231E-03
  4.86773914E-03 -1.58989155E-03  1.53683325E-03 -3.37980103E-03  8.87597907E-03
  8.59260380E-03 -2.88681612E-03  8.08448948E-04 -1.23342138E-02 -2.62898382E-04
  1.37883133E-03 -1.77726470E-04  1.02828976E-03 -1.78006476E-03 -1.07721847E-03
 -2.53578846E-03  1.09027949E-01  1.68492096E-01  7.22280919E-02 -4.93567901E-03
  3.53736235E-04 -1.17462982E-02  1.90795642E-02  3.65569777E-02  2.63120100E-02
 -3.26497380E-03  2.27558323E-03 -1.52479959E-04  3.59671140E-02  5.60414964E-02
  1.79956400E-02  7.69398635E-04 -4.17615140E-03 -2.05535553E-03 -7.15067236E-02
 -1.09361006E-01 -4.41122621E-02  6.29319179E-03  1.80575185E-03  4.26072302E-03
  6.86367619E-03  1.43199008E-02  4.75747192E-03 -2.83184748E-03 -3.98433460E-03
  1.31265492E-04  6.59365200E-02  1.01767005E-01  4.95019263E-02 -7.56739568E-04
 -6.76417795E-03  2.41479894E-03  7.07340331E-03  6.62028307E-03  6.69696968E-03
  2.68928826E-03  2.61698637E-03  1.34087810E-03 -5.92122346E-03 -9.08945260E-03
  2.65464893E-03 -2.45958156E-03  3.57778151E-03  1.63137657E-03 -1.66740921E-02
 -2.70441892E-02 -5.33901063E-03 -2.49339780E-03  5.88668650E-04  9.42814331E-04
  3.67327595E-02  5.39940791E-02  2.37688348E-02  3.03941863E-03  1.22639875E-03
  1.40914509E-03  1.24227993E-02  2.69444479E-02 -4.42186992E-02 -5.25690742E-02
  1.15154073E-02  3.76860521E-02  1.01622329E-02 -9.11218590E-02  1.90556963E-02
  1.29925867E-02 -7.22884868E-02  8.10037972E-03  8.20664849E-03 -2.64630744E-02
 -3.36352206E-05  6.51958624E-05  1.22906898E-03 -3.68138464E-03 -7.10680898E-04
 -1.70064477E-03  2.83360992E-03  1.01484631E-03 -1.56797274E-03  3.03306876E-03
  6.06769347E-04 -6.65644083E-04 -1.04091769E-03 -1.88031111E-03 -8.42126095E-04
 -4.25370771E-04 -2.07703502E-05  2.57088985E-02  4.13503678E-02  1.57369958E-02
 -1.66388672E-03  3.07065043E-03  1.50629856E-04 -8.69374125E-02 -1.35700944E-01
 -5.05268151E-02 -5.97610979E-03 -3.92679406E-03  7.76940710E-03 -1.26232499E-02
 -1.90141356E-02 -5.47198871E-03  1.77928726E-03  2.30396148E-03 -1.59082380E-03
 -9.03578369E-03 -1.96358264E-02  3.37613618E-02  2.11772130E-02  8.11563117E-03
 -2.92091807E-02  1.96078466E-02  7.02881785E-03 -2.48237663E-02  1.47015761E-02
  2.93689452E-03 -2.12243340E-02  4.89600587E-03 -9.32350283E-03  7.37769279E-04
  1.42273075E-03  7.41834921E-04 -1.01101864E-03  3.10406147E-03  1.65089274E-04
  5.99885126E-03 -1.73776650E-03 -3.66452474E-03  6.87887476E-03 -2.14702090E-04
 -4.39609576E-04 -1.97390681E-05  3.49629129E-04 -5.13724769E-04 -4.25509830E-04
  4.57054112E-04  1.41034205E-02  2.04824690E-02  6.38356298E-03 -3.90083702E-04
  1.74620744E-03  1.41315878E-03  3.15666519E-03  6.92111129E-03 -1.40921232E-02
  4.62829168E-03 -2.87371365E-02  2.39317530E-02 -8.46461481E-03 -5.04702990E-05
  1.93383821E-02 -7.83029696E-03 -1.93413199E-03  2.73149319E-03 -1.39700636E-02
  5.41163949E-03 -1.13579920E-03 -2.47608257E-03  3.95750254E-03 -7.82868958E-04
 -2.40871144E-03 -3.51582086E-03 -6.85987235E-03  9.64598385E-03 -3.64942567E-03
 -6.61721107E-03 -3.75331974E-04  8.68495592E-04 -1.76656827E-03 -7.57204457E-04
 -3.72182231E-04  7.77662270E-04 -2.00607727E-04  1.60185737E-03  3.61595252E-03
 -2.37160160E-03 -3.34975382E-02  6.20205129E-02  3.42177098E-02 -4.49601553E-02
 -1.49452112E-01  1.56433140E-02 -3.12054057E-02 -1.18897966E-01  2.17960445E-02
 -4.73332876E-02 -5.90586154E-02  5.50736423E-03 -5.80746596E-03  3.70178833E-03
 -7.37626667E-04 -5.15744049E-03  8.80655625E-03 -1.23040599E-02 -2.03095818E-03
 -1.96021170E-03 -1.04552262E-02  4.59766259E-04 -1.75771112E-03 -8.47708684E-04
  3.89044825E-04 -3.17796643E-04 -1.04208815E-03  1.47714548E-04  2.24770839E-03
  4.80661674E-03 -1.04973217E-02  4.09661475E-03  4.38164099E-04 -3.82343875E-02
  3.37807440E-02  1.45094243E-01 -3.58653032E-02  2.60398500E-02  1.05603113E-01
 -2.02434294E-02  2.34040181E-02  7.32136999E-02 -9.03421068E-03  2.80710085E-03
  4.63651220E-03 -3.25580500E-04 -2.49848349E-03 -1.04066889E-02  3.64473990E-03
  9.47644576E-03 -2.29902045E-03 -6.51977770E-03  5.03713260E-04  1.21213042E-04
  1.28929404E-03  8.45589376E-04 -1.02981633E-03 -9.91792776E-05  5.28564112E-04
 -3.82253332E-04 -8.33738607E-04  4.85986164E-04  7.67786053E-03 -3.38112397E-02
  1.09542480E-01 -2.26671767E-02  2.09602118E-02  7.95369236E-02 -1.79889424E-02
  1.21113794E-02  3.03695823E-02  2.58107598E-03  1.02171551E-02  2.42707597E-05
  2.53403385E-04 -1.54134413E-04 -1.41036291E-03 -2.41127279E-03  2.47531700E-03
  1.04583191E-02  6.10759483E-04 -7.68574976E-04  4.35096215E-04 -9.76909757E-04
 -2.10893928E-03 -6.54061596E-05  6.57532699E-04 -1.46754348E-03  6.40376495E-04
 -1.91486939E-04 -3.58093175E-03 -7.84969307E-03  1.17675398E-02  2.67632643E-02
 -2.99930827E-02  5.01303484E-02 -3.98067721E-02 -1.51215802E-01  3.05366651E-02
 -2.67102753E-02 -1.08680837E-01  5.13635230E-02 -1.97476233E-02 -7.07561181E-02
 -8.47574368E-03  5.45196644E-03  4.28513651E-03  1.47824164E-03 -6.38500834E-04
 -1.00545800E-02  4.61687625E-03  7.83696211E-03  1.22054322E-03 -5.41672512E-04
 -7.83052578E-05 -2.28627858E-04 -1.34013676E-03 -1.60174536E-03  3.89990255E-05
  3.01611236E-04 -8.21718550E-04  2.56529854E-03  5.64066661E-03 -7.16083817E-03
 -2.41651964E-02 -3.03972849E-03 -4.56771754E-02  6.53138126E-02  1.53298160E-01
 -4.04659429E-02  4.51119205E-02  1.06662473E-01 -1.50243529E-02  3.10437286E-02
  8.29442756E-02  3.98405048E-03 -7.23311281E-03  4.56721904E-03 -1.04965804E-03
 -6.29987804E-03  6.96805262E-03 -7.78232016E-03  3.44125500E-03  2.94842470E-03
 -7.64583476E-03  1.81328512E-04  1.35020006E-03  8.88144947E-04 -3.80293897E-04
  1.13070607E-04  6.05986354E-04 -8.39588968E-04 -5.29179868E-03 -8.14524641E-03
 -9.75981229E-03 -1.44521588E-03  3.10130826E-04 -2.39735430E-04  8.92120009E-02
  1.28535076E-01  5.17320079E-02 -3.30837942E-03  5.06398710E-03  6.85188538E-03
 -1.02590406E-02 -1.85833852E-02  1.22212492E-03  7.13106019E-05  3.51153140E-05
 -5.60464970E-03  2.96113511E-02  4.62678289E-02  1.66566723E-02 -5.31592531E-03
 -7.61776538E-04  2.94290973E-03 -9.00501666E-02 -1.35384825E-01 -6.27863981E-02
  1.02730565E-03  1.13790137E-03 -9.12067585E-03  2.08283023E-03  3.73688344E-03
  1.95144984E-03  4.16114102E-03 -1.17407493E-03  1.05053562E-03 -1.40101267E-03
 -9.21517996E-04 -1.20807854E-03  3.76666464E-03 -4.37757106E-04  8.80458452E-04
 -9.16729642E-02 -1.38905754E-01 -6.31469339E-02 -1.77031265E-03 -1.43637986E-03
  8.79638549E-03  9.71434004E-02  1.49899624E-01  6.85128436E-02  5.15701122E-03
 -6.39014221E-03 -5.76857049E-03 -5.38579398E-02 -8.37286644E-02 -3.18814115E-02
 -7.62543843E-03  9.61269006E-04 -8.13617060E-04 -5.04400245E-04 -1.15298641E-03
 -8.00354115E-04  1.67051260E-02  3.54063222E-02  2.42616997E-02  8.78967937E-02
  5.38834279E-02  1.27568876E-02  6.77943741E-02  3.45812456E-02 -1.44697596E-02
  4.43624568E-02  4.13129685E-02 -3.32019039E-03  3.26143428E-03 -1.41772762E-03
  1.74321979E-03  3.22686465E-03 -9.63457674E-03  3.34137146E-03 -1.69168246E-03
  7.19535792E-03  4.13835260E-03 -1.57807159E-03 -9.71443459E-04 -7.47974598E-04
  3.26831420E-04  4.18851752E-04 -1.46971960E-04  1.68071789E-03 -4.49872560E-02
 -6.76462688E-02 -2.28507860E-02  4.43533366E-03 -2.33976953E-04 -2.92622750E-03
 -1.32725476E-02 -2.08050718E-02 -1.59816788E-02 -9.50740155E-04 -1.00606443E-03
  9.27415996E-04  4.56578896E-02  7.04200523E-02  2.46327215E-02 -4.81173473E-03
  1.39217095E-03 -4.94257248E-03  5.85516221E-03  1.28773033E-02 -1.88690964E-02
 -3.04825751E-02  5.03907366E-02  1.37108205E-02 -8.48351184E-02 -1.22035194E-01
  2.59598157E-02 -5.99824379E-02 -9.34590743E-02  2.64083923E-02 -2.54135881E-02
 -4.44488394E-02 -2.17170913E-03  8.68218371E-03 -1.45233083E-03  3.55535137E-04
  7.77311472E-03 -5.66370266E-03  1.15147240E-02 -8.64416476E-03  4.31690649E-03
  1.22878332E-02 -4.09716422E-05  4.69550835E-04 -2.07444389E-03  1.67011562E-03
  9.76744135E-04 -3.53638160E-04  7.98645620E-04  6.54675569E-02  1.06017244E-01
  5.34161373E-02  5.06601033E-03  3.95708966E-03  3.00686146E-03  5.45672186E-03
  1.19038659E-02 -1.93396400E-02 -2.20126691E-02 -2.86307914E-02 -1.28951792E-01
  7.44273972E-02  5.96432906E-02 -9.28992611E-02  5.48143239E-02  4.05193755E-02
 -6.72204678E-02  1.59150957E-02  1.71873855E-02 -1.82553201E-03  1.82657038E-03
 -5.26427020E-03 -1.95356008E-03  5.28024250E-03  1.75965405E-03 -1.14722901E-03
 -9.87280807E-04 -3.41537316E-03  5.60444621E-03 -4.80458491E-05 -2.81662050E-04
 -1.25192315E-04  6.90672481E-04 -1.05166975E-03 -8.81674157E-05 -3.61480143E-04
 -2.13570916E-03 -4.57541519E-03  8.38914672E-03  6.39104835E-03 -2.31833045E-02
 -7.08903957E-02 -7.82726953E-02 -6.79515731E-02 -5.55647753E-02 -5.63705046E-02
 -4.85286131E-02 -2.09653237E-02 -2.40829065E-02 -3.97026703E-02  4.59453001E-03
 -5.09591553E-03  1.16471935E-03 -4.87457922E-03  3.97133955E-04  9.27965606E-03
 -2.08697249E-03  9.83981302E-04 -9.86939305E-03  1.77961933E-03  6.94502130E-04
  7.26525874E-04 -1.12463199E-04 -9.70594068E-04  1.06910146E-03 -3.92331250E-04
  5.22457838E-04  6.13053100E-03  1.35092921E-02 -1.93985142E-02 -4.97861471E-02
  2.44358113E-02  1.01984080E-01  2.53451836E-02 -9.41350346E-02  8.09135837E-02
  2.42020541E-02 -6.99651533E-02  3.56431554E-02  1.21064491E-03 -5.17675011E-02
  6.75547265E-03 -1.91590963E-03  2.92566641E-03 -4.92292406E-04  5.85424873E-03
  8.18787032E-03 -8.24903767E-03  7.12192907E-03 -9.21836738E-04  1.20088658E-02
 -1.32491196E-05 -1.01266243E-03  4.74324093E-04  8.33311835E-04 -5.22526090E-04
  1.75684712E-03 -1.49864176E-03  1.03095182E-02  2.26164826E-02 -3.43358630E-02
 -6.62962521E-02  1.40853224E-02 -7.96979179E-03  8.85001062E-02  1.49539967E-01
 -1.28757447E-03  7.19881758E-02  1.11608242E-01 -8.08436893E-03  2.55482130E-02
  6.83246120E-02  6.01658877E-03 -5.23018573E-03 -1.13612205E-03 -3.06324112E-03
  4.31394535E-03  8.29911023E-03 -8.63774203E-03  5.81152748E-03 -2.20063086E-03
  6.14528272E-03 -4.55112701E-04  9.59447368E-04 -6.49143806E-04  4.22739914E-04
  2.56981523E-04  1.68344615E-03  5.80251176E-04 -5.30453488E-03 -1.16042269E-02
  1.93854701E-02  2.33135261E-02 -2.34283442E-02 -1.19119191E-01 -8.55725514E-02
 -2.21221676E-02 -8.33392703E-02 -6.12878139E-02 -1.66216821E-02 -4.87100629E-02
 -2.92201164E-02  9.72121519E-03  3.61512191E-03  2.13721824E-03  1.45978378E-03
  1.66232953E-03  6.50164780E-03  2.20641584E-03 -1.77040346E-03 -4.79235161E-03
  5.77313943E-04  9.28821470E-03  4.89482210E-04 -4.78971080E-04  1.08575421E-03
  6.05643142E-05 -9.73192932E-04 -8.87714031E-04 -1.90763037E-04 -1.22030372E-04
 -4.07711339E-04 -2.46926166E-03  1.36856429E-02  9.65429098E-03  9.88951403E-02
 -2.92560979E-02  2.31149759E-02  7.59783520E-02 -2.48975137E-02  1.69216213E-02
  5.70688980E-02 -5.73223474E-03  1.18305233E-02  4.75762440E-04 -3.80010787E-03
 -5.94829446E-03 -2.38085782E-03  1.41049026E-03  6.19757308E-03 -4.82420173E-03
 -8.53510158E-03 -4.32030283E-03  5.03619349E-03 -2.57740453E-04  1.30599193E-03
 -1.10841430E-04 -1.29768561E-03 -5.27599194E-04  6.15924962E-04  6.83662346E-04
 -7.00921433E-03 -5.75575472E-03  1.13649060E-02 -2.75687752E-03  3.61075463E-03
  2.83929537E-03  4.89025543E-02  7.61811464E-02  4.15673901E-02 -4.52968448E-03
  3.41009450E-04  3.69571287E-03 -9.32623623E-03 -1.45872731E-02 -6.73064289E-03
 -2.65080269E-03 -1.16152634E-03 -2.85050531E-03  1.90583990E-02  2.96034124E-02
  1.98011216E-02  4.62622666E-04  4.28293511E-04 -4.76565740E-03  6.18116579E-02
  9.30205698E-02  4.27638875E-02  1.41090022E-03  1.39308269E-04  6.09175174E-03
  2.17197862E-02  3.50007771E-02  1.97227364E-02 -6.81748399E-04 -9.13665296E-04
  5.93718685E-03  7.27743069E-02  1.10968792E-01  5.37656896E-02  2.06845468E-03
  3.45579392E-03 -6.27005681E-03  1.69988014E-02  2.62099753E-02  1.08120032E-02
 -3.24421595E-03 -2.82180262E-03 -2.92941857E-03 -2.25786934E-02 -3.55398210E-02
 -1.54897824E-02  1.79766332E-03  4.81523813E-04  4.25566041E-03 -4.70971850E-02
 -7.41714323E-02 -3.09349533E-02 -1.95737274E-03 -2.54369476E-03 -4.65248174E-03
 -4.55525652E-03 -1.00350551E-02  1.41375063E-02  2.38653352E-02 -3.46228675E-02
  2.32220406E-03  9.59617859E-02  1.03504631E-01  1.91878714E-02  7.36287681E-02
  7.48423420E-02  2.37334670E-02  4.22080918E-02  3.60348564E-02 -1.04129187E-03
  9.47714020E-03  8.94380574E-05  7.07119259E-05  7.21624719E-03  2.48314292E-03
  1.40667260E-02  5.83948367E-03 -5.42870502E-03  1.19163117E-02  2.05898644E-04
  8.40028546E-04  1.74141410E-03 -1.60388788E-03  1.09085192E-03 -5.48497939E-04
 -5.92358200E-04 -7.05415687E-02 -1.13550705E-01 -5.48823011E-02  4.26709120E-03
 -3.20966395E-03 -5.13714443E-03  4.20828416E-02  6.63631243E-02  2.78686135E-02
  1.29956196E-03  5.88671506E-03 -3.23752026E-04 -4.12952826E-02 -6.23847876E-02
 -2.93854294E-02  2.17398254E-03 -4.70433774E-03 -6.39049462E-04  3.18942647E-03
  7.03781760E-03 -1.13532300E-02 -7.69230271E-03 -5.30543723E-02  5.90371986E-02
 -4.29082609E-02 -4.02692390E-02  5.06934149E-02 -3.45217952E-02 -2.96102644E-02
  1.36529369E-02 -1.92014025E-02 -1.97758064E-02 -4.60300200E-04  4.15212932E-04
 -2.30885192E-03  2.65958472E-03  3.50094561E-03 -1.79371324E-04 -9.17050933E-04
 -4.19901263E-03  4.25647175E-03  7.81268088E-03  8.06078580E-04 -7.79659144E-04
 -5.30135082E-04  9.06217606E-04  8.32659956E-04 -4.19169641E-04 -1.31108162E-04
  7.61039362E-03  1.25482097E-02  8.07073945E-03  2.30329185E-03 -6.94318210E-04
 -3.45801260E-04  2.31554087E-03  5.25316754E-03 -8.21873191E-03 -1.04942385E-02
  4.26137323E-02 -6.37367977E-02 -5.09886946E-02  9.48787816E-02 -4.12328306E-02
 -4.01907395E-02  7.21200769E-02 -3.65607231E-02 -2.37499291E-02  4.29441579E-02
 -9.33522765E-04 -1.19226075E-03 -3.73199300E-03  8.68119441E-04  8.33792514E-03
  3.40910303E-03 -4.34014251E-03 -6.80924137E-03 -2.75753862E-03  1.16251274E-02
  1.20908392E-06 -5.87769718E-04  9.63275949E-04  9.19412061E-04 -1.20192981E-03
 -1.17997123E-03 -1.20046498E-03 -5.68836355E-03 -1.26505030E-02  1.99054711E-02
  2.98198893E-02  5.26325019E-02 -1.03623424E-01 -1.30984125E-01  1.20307227E-01
 -7.98050012E-02 -9.95140211E-02  9.12154060E-02 -4.03229521E-02 -7.73215897E-02
  6.76158827E-02 -4.56393148E-03 -5.56458991E-03 -3.22391817E-03  3.56367864E-03
  1.02023719E-02 -1.21225618E-02 -4.80673323E-03 -1.47455124E-03  1.41630505E-04
  1.07501621E-02 -1.31896542E-03 -1.37663752E-03 -5.23052101E-04 -1.56278101E-04
  1.55733841E-03  2.93844509E-04 -1.97190307E-05 -1.37058376E-03 -3.06930618E-03
  1.40455733E-03  3.02708327E-02 -2.79106386E-02 -5.75426603E-02 -5.18162167E-02
  7.41386855E-02 -4.79310157E-02 -4.33967994E-02  5.70226862E-02 -1.67059929E-02
 -1.75078549E-02  4.64127598E-02 -7.25222001E-03  2.24009568E-03 -1.66030128E-03
 -5.96456074E-03 -3.12181523E-03 -1.25705314E-02  5.76503372E-03 -1.49405365E-03
 -1.36017363E-02 -5.85887305E-03  3.32742710E-04  8.44659477E-04 -1.07609671E-04
 -7.34556790E-04  3.56188367E-04  1.57884688E-03  5.36289088E-04 -2.41704284E-03
 -5.26248420E-03  9.37700938E-03  1.40294730E-02 -8.74754721E-03  9.03441783E-02
  9.93337316E-02 -1.14723846E-01  6.46830324E-02  6.66117517E-02 -7.74357197E-02
  5.25028081E-02  6.90822585E-02 -6.70103854E-02 -1.23918105E-02  5.99325316E-04
 -5.54462129E-04 -5.18969247E-03  2.88128448E-03 -1.24270016E-02 -7.24200161E-04
  1.42866633E-04 -5.78266940E-03  6.16426619E-03  1.31441532E-04  1.36307372E-03
  1.01621949E-03  1.03607921E-03 -1.15989041E-03 -9.77872836E-04 -1.01857158E-03
 -9.35594906E-03 -2.04539927E-02  3.42282004E-02  3.97937487E-02  3.41032424E-02
  1.23480644E-02  7.11345433E-02 -6.33333942E-02  7.36452445E-03  5.47672248E-02
 -4.41436703E-02  1.38293640E-02  2.39870832E-02 -3.84428808E-02 -3.69513843E-03
  1.77775543E-03 -1.02053545E-03 -1.50015966E-03 -7.68686293E-04 -3.77556373E-03
  2.71689091E-03  2.31271631E-03  7.23047215E-04 -3.22053728E-03  3.35575641E-04
 -3.91031897E-04 -5.30608807E-04 -5.66549361E-04  2.40031389E-04  3.53347581E-04
 -8.87584416E-04 -9.06857424E-03 -1.99056776E-02  3.14907773E-02  5.54600803E-02
 -3.95086127E-02  1.46326337E-01  1.04380524E-01 -9.65228202E-02  1.15640072E-01
  8.52985183E-02 -7.22897133E-02  4.91813913E-02  3.70879681E-02 -4.56914407E-02
 -1.51034554E-03 -4.89438701E-03 -4.85158284E-03  2.30688122E-03  8.27701729E-03
 -9.70317767E-04 -5.26111748E-03 -7.14437712E-03 -3.57366309E-04  1.22415541E-02
  4.53223746E-04 -1.76689622E-04 -9.23977719E-04 -1.27565072E-03 -8.75300288E-04
  6.66029593E-04  1.41713643E-03  6.91011706E-03  8.45510230E-03 -8.95158346E-03
 -4.36660927E-03 -3.26980840E-03  1.41583634E-03 -4.08467743E-02 -6.56607243E-02
 -4.63054171E-02 -1.81380137E-03 -7.00248168E-03 -1.14644893E-03 -5.41619626E-02
 -8.83466681E-02 -4.11353541E-02 -6.94001963E-03  3.48626734E-03  1.92547225E-03
 -1.73542839E-02 -2.80380776E-02 -2.20838064E-02  2.12453975E-05 -1.17240174E-04
  3.77462335E-03 -5.66622186E-02 -8.48856447E-02 -4.88805290E-02 -3.90166691E-04
 -1.16310147E-03 -4.77802733E-03  8.86331945E-02  1.38943154E-01  6.44184130E-02
  2.20966086E-04 -9.43093057E-03 -1.64754428E-03 -8.92656308E-02 -1.39495464E-01
 -7.50701683E-02 -3.15868131E-04  2.77531924E-03  8.49507873E-03 -3.33708008E-02
 -5.41692647E-02 -3.16390619E-02 -3.31860227E-04  1.65336024E-03  2.61379476E-03
 -3.84751165E-02 -5.90478867E-02 -3.09664667E-02  2.02272429E-03  6.07513827E-03
  1.04854848E-03 -2.45240196E-02 -3.76151547E-02 -2.40425950E-02  2.06924725E-03
  2.75189584E-03 -5.79911216E-03 -1.91419340E-03 -4.17321752E-03  9.32442409E-03
 -1.02525782E-02  2.28566435E-02 -5.10631450E-02  2.86124765E-02  5.47770808E-03
 -2.56322850E-02  2.38408170E-02 -7.01979616E-04 -3.75395695E-02  1.92150970E-02
  1.69226879E-02 -3.14099222E-03  1.37313835E-03 -1.34801899E-03  9.73421616E-04
  3.45323114E-03 -2.79730417E-03  2.72062124E-03  1.39355817E-03 -5.26050271E-03
  5.70643983E-03 -2.95994721E-04 -4.67758786E-04 -5.73421213E-04 -1.04835510E-03
 -1.33169310E-04 -6.16398505E-04 -4.19069561E-04 -2.58775570E-02 -3.99432356E-02
 -1.54351688E-02  2.08613693E-05 -8.26061407E-04 -2.55267290E-03  6.48504926E-02
  1.00045649E-01  4.93498961E-02  5.75231313E-03  2.49612743E-03  1.87707695E-04
  5.89045960E-03  5.92664667E-03 -1.61005334E-03  3.86171802E-04  2.84307015E-03
 -1.90707701E-03  3.04709555E-03  6.64281742E-03 -1.47475477E-02  2.42057696E-03
 -3.00603669E-02 -8.27927160E-02 -2.45607096E-02  2.84231883E-02 -4.78176256E-02
 -2.02246272E-02  2.19401124E-02 -4.27343370E-02 -1.49119475E-02  2.01485778E-03
  3.96250885E-03  1.38932574E-03  2.05412753E-03 -3.13892324E-03  1.57912145E-03
  1.93539650E-03  1.69066421E-03  8.35758638E-04  2.01326581E-03  5.20782534E-03
  5.20490744E-04 -5.35690455E-04  9.22642710E-04  6.58277478E-04 -8.74789556E-05
 -5.49127049E-04 -1.57693977E-04  2.21166397E-02  3.33246188E-02  1.90528179E-02
 -7.80950801E-04  7.48184556E-04  2.56939574E-03  7.82828621E-03  1.71087077E-02
 -2.86535055E-02 -3.34245197E-02 -3.52972220E-02  7.71622550E-02 -6.85654307E-02
  4.77609738E-02  5.44391906E-02 -5.61842243E-02  3.36574183E-02  4.68770327E-02
 -2.74655366E-02  2.27532401E-02  2.29941287E-03  1.88447912E-03  4.51404619E-03
  1.46656282E-03 -3.50274565E-04  3.02570373E-04  2.23014359E-03  3.20227402E-03
  1.26602819E-03 -5.05979011E-03 -3.07046498E-05 -5.91186487E-04 -2.18080061E-04
 -2.29335867E-04 -3.18771610E-05 -2.24745768E-04  9.88541221E-04 -3.42493778E-03
 -7.51131282E-03  9.09045267E-03  3.26901802E-02 -1.94216309E-02  1.67686045E-01
 -9.37851100E-02  2.88054845E-02  1.24225493E-01 -6.29724579E-02  2.61808261E-02
  7.84123457E-02 -4.87940521E-02  6.21752036E-03  4.77872827E-03  1.55095182E-03
  8.48553374E-03  5.50163655E-03  6.31422034E-03 -1.71975833E-03  1.33038033E-03
  9.17144778E-03  6.19496366E-03  1.04896003E-02 -1.61610450E-04  7.86156507E-04
  4.60854578E-04  9.75928180E-04  1.14561186E-03 -1.30050948E-03  1.94819796E-04
  6.72678237E-03  1.47631945E-02 -2.24792835E-02 -4.23619333E-02  1.15215667E-02
  1.79108608E-01 -6.93174725E-02  5.52974898E-02  1.38332762E-01 -5.92871863E-02
  3.63004083E-02  7.34130724E-02 -2.14994778E-02  3.00930558E-02 -9.33089915E-04
  6.81366269E-03 -1.10517902E-03 -1.36888543E-03  1.00234169E-02  1.16489086E-03
  5.01346005E-03 -2.10079952E-03  3.39738748E-05  1.48457578E-02  1.15997391E-03
  2.08258620E-04  7.48218528E-05 -5.77147141E-04  1.56714988E-03  8.00190347E-04
 -7.61057531E-04  1.60416929E-03  3.59812953E-03 -6.62424468E-03 -2.56924543E-03
 -2.22394701E-02 -1.66260819E-01  1.01418462E-01 -5.65696765E-02 -1.30443608E-01
  7.40998255E-02 -4.22858316E-02 -7.25909535E-02  5.58292828E-02 -2.40758791E-02
  1.00471921E-03  7.32872389E-03 -2.77926743E-04 -2.09897989E-03  9.25888287E-03
  1.62684238E-03  5.79003230E-03  3.49237933E-03  8.13384528E-04  1.17176396E-02
 -8.05865763E-04 -8.03481992E-04 -4.29033015E-04  4.24464982E-04 -2.36195412E-03
  1.08460801E-03 -2.10361782E-04 -1.31077661E-03 -2.98304464E-03  2.49733768E-03
  1.58973957E-02 -2.33123210E-02 -1.07209951E-01  5.64159133E-02 -1.93887199E-02
 -7.75363728E-02  4.08877612E-02 -2.07567940E-02 -5.74042211E-02  2.83762747E-02
 -5.16548536E-03  2.89386010E-03  5.19867186E-04  1.29087785E-03 -5.21628490E-03
  7.94889215E-03 -2.38355953E-03 -3.31122732E-04  5.93536239E-03 -2.99029036E-03
  1.58576973E-02  4.91522054E-05 -6.95738672E-04 -7.53930101E-04  2.78598220E-04
 -1.19967419E-03 -1.87275610E-03 -1.39010772E-04  5.22716412E-04  1.26775608E-03
  1.51823732E-03 -2.32235974E-02  4.61778385E-02 -9.65790298E-02  5.10702623E-02
 -2.55818881E-02 -7.63374389E-02  4.13065959E-02 -1.68267767E-02 -3.91729736E-02
  1.72245006E-02 -1.31060340E-02  2.46113217E-03  1.39538858E-03  7.17480111E-03
  7.22957713E-03  3.80580909E-04  1.95034924E-03  2.19394857E-03  1.41396144E-02
  1.67198488E-02 -1.42519939E-03 -6.22199223E-05 -3.92952671E-04 -6.37352418E-04
 -7.00452411E-04  7.62853680E-04  1.59927286E-03  2.81382286E-04  3.42380821E-02
  5.79168173E-02  3.25184877E-02  9.59660642E-05 -3.62895578E-03 -3.14985971E-03
  4.50983056E-02  7.22241270E-02  3.76028130E-02  2.70700143E-03  4.36867841E-05
  6.64205065E-03 -9.67330289E-02 -1.54528127E-01 -8.19829511E-02 -3.21861882E-04
  9.91304444E-03 -2.91417808E-03  7.64126582E-02  1.22012636E-01  6.87250463E-02
 -3.04840582E-03 -7.26293406E-03 -3.64181928E-03 -2.15598086E-02 -3.47429274E-02
 -1.63904310E-02  5.99351594E-03 -1.83883367E-03 -1.53146242E-03  3.71742519E-02
  6.16073318E-02  3.00321732E-02 -6.64465767E-03 -2.39530783E-03 -7.52805555E-04
 -1.55590253E-02 -2.39754630E-02 -7.26125855E-03 -5.72901724E-03  2.83916509E-03
  8.70326136E-04  1.12107139E-02  2.17884274E-02  1.12015094E-02 -3.73281770E-03
  1.91728558E-03 -2.07130943E-03  3.16554379E-02  4.80788397E-02  3.00379163E-02
 -1.60886230E-03 -1.10898538E-03 -3.78369336E-03  4.85287602E-02  7.42501082E-02
  4.27713611E-02  1.55923324E-03  2.79902245E-03  3.90508535E-03 -1.37296357E-03
 -3.08276805E-03  5.78524022E-03 -1.09443301E-02  5.83464735E-02  9.17114936E-02
  2.09007634E-02  2.06763998E-03  6.52125039E-02  1.36290007E-02 -2.55469239E-03
  2.23862756E-02  1.11292200E-02  8.52074933E-03  2.90170073E-03 -8.70690127E-04
  2.91698521E-03 -5.47053489E-03  4.34084317E-04  2.06457896E-03 -3.81156055E-03
  1.73780986E-03 -7.18187995E-03  1.92444776E-03  1.15499713E-04 -5.15601150E-04
  1.90186128E-04 -9.55152290E-04  6.09896757E-04 -3.90353457E-04 -3.54908584E-04
  2.10832219E-02  3.38478699E-02  1.99386081E-02  9.22046908E-04  2.17487269E-03
  1.92565979E-03 -1.79466557E-02 -2.64892043E-02 -7.69509122E-03  1.08639699E-03
 -3.95809158E-03  2.07527028E-03 -7.44068865E-02 -1.18899267E-01 -5.90498152E-02
  7.03782995E-03 -1.63951451E-03 -1.11092954E-03  2.93105774E-03  6.43180702E-03
 -5.45134448E-03 -5.14784779E-02 -5.93497725E-02  1.20624729E-02 -9.69509825E-02
 -8.28065197E-02 -3.11805917E-03 -7.72530042E-02 -5.45754304E-02 -1.09773029E-02
 -6.80093734E-02 -5.49018007E-02 -2.26576832E-04  9.79112177E-03  1.35814257E-03
 -2.07921116E-03  6.03494616E-03  4.03871119E-03  1.67124223E-02  6.99141020E-04
 -7.55231123E-03  5.89855212E-03  3.29717777E-04  4.76434390E-04 -5.45251267E-04
  3.07657070E-04  7.87820786E-04  7.70164306E-05 -4.72143080E-04  6.62323638E-02
  1.05449881E-01  5.19704317E-02  4.79333501E-03  2.29440966E-03  3.31014314E-03
  2.47471271E-03  5.39737468E-03 -7.35918700E-03 -2.84720496E-02  1.01441794E-01
  1.21303022E-02  1.17295698E-01  9.44826273E-02  3.64029378E-03  8.43010716E-02
  7.05658732E-02  4.65146301E-02  7.24217003E-02  2.88727005E-02  3.03753935E-03
  9.39518156E-03 -2.54006646E-03  2.99921279E-04  3.34667054E-04  5.64736881E-03
  9.07116902E-03 -2.76053503E-03  2.67189122E-03  3.55336824E-03  1.26470101E-04
 -1.08979776E-03  7.36789880E-04  4.56287338E-04  6.08031243E-04 -1.16195243E-04
  1.09965593E-03 -3.99801902E-03 -8.74232994E-03  1.35574967E-02  2.84590357E-02
 -8.78001672E-03  5.09216260E-02  1.02941110E-01  7.76365157E-02  4.36869978E-02
  7.25632742E-02  5.73109136E-02  4.50775473E-03  6.10984161E-02  3.70159120E-02
 -4.92656979E-03  8.44087857E-03 -2.92026898E-03  9.26182927E-04 -7.05587485E-04
 -7.58011416E-03  1.00637366E-02 -2.80589017E-03  3.74118429E-03  1.16703756E-03
 -2.38434400E-04  1.12864117E-03  4.45031459E-04 -8.36703516E-05 -7.76801027E-04
  1.61426178E-03 -6.13605360E-04 -3.59835806E-03 -7.82541044E-03  1.39980713E-02
  1.57367219E-02  2.55582045E-02  8.75211438E-03  7.78954158E-02  7.97273421E-02
  1.52567465E-03  6.12657726E-02  5.26893970E-02  1.57665190E-02  3.70442797E-02
  5.05245726E-02 -5.59271405E-03  3.72142555E-03  4.10681517E-03  4.96425889E-03
  1.38443619E-03 -6.92139903E-03  4.92490658E-03  5.02918925E-03  9.36987038E-03
  1.85436353E-03  8.50138753E-04  9.15437756E-04  1.04234371E-03  1.27457398E-03
  5.60765601E-04 -9.73861655E-04  8.05151091E-04 -5.89625989E-03 -1.29723883E-02
  1.89451885E-02  3.83426256E-02  1.97851543E-02 -4.47738350E-02 -1.04609814E-01
 -7.37436740E-02 -3.55829799E-02 -7.87893549E-02 -5.71232411E-02 -2.56084270E-02
 -6.00132289E-02 -3.75954799E-02 -2.01717570E-03  4.79822464E-03  4.06180645E-04
  7.66701076E-03 -3.11714661E-03 -8.48891322E-03  7.72739472E-03 -6.16683071E-03
  9.83228458E-03 -2.35872404E-03  3.24952790E-04 -8.40413260E-04  4.75858309E-04
 -8.07234002E-04  1.32245175E-04  2.63843713E-04 -4.70995230E-04 -9.30980152E-04
 -2.04245646E-03  1.65459896E-03  1.61845128E-02 -5.35720925E-02 -1.59849385E-02
 -9.78832084E-02 -1.09551687E-01 -1.72208609E-02 -7.04159495E-02 -7.91939050E-02
  1.39397635E-02 -4.62897000E-02 -5.57487699E-02 -6.01999650E-03  4.25198222E-03
  4.83621705E-03  1.53862990E-03  2.43304192E-03 -8.90984259E-03  1.77328826E-03
  3.26871310E-03 -3.22865767E-04  4.40146347E-03  1.65105640E-05  1.98063223E-04
 -6.20388617E-04 -8.51487214E-04 -1.42845157E-04  2.34482380E-04 -2.96811901E-04
  5.30027855E-04  1.12672987E-03 -1.71771541E-03 -1.25406213E-03 -4.25760366E-02
 -3.63148848E-02 -1.12815948E-01 -8.36952924E-02 -2.83319792E-02 -8.73222545E-02
 -5.28377106E-02 -2.82986205E-02 -5.47874925E-02 -6.01953184E-02 -7.91562691E-04
  1.08707169E-02 -3.71916260E-03  1.81035289E-03  2.11635903E-03 -1.34967271E-03
  1.40240005E-02 -5.57876002E-03  3.74443638E-04  1.88445377E-03 -5.56293462E-04
 -6.11806628E-04 -1.99964216E-03  3.82184204E-04 -4.89612461E-04 -4.14478208E-04
 -3.08294194E-04  6.39373820E-02  9.51090285E-02  3.77607106E-02 -5.71065465E-03
  1.35054876E-03 -4.88248876E-03 -6.12295241E-02 -9.48792418E-02 -5.32642247E-02
  3.23617887E-03 -3.45749420E-04 -4.59450996E-03  3.53980386E-02  5.74832030E-02
  2.40188425E-02  3.91386936E-03 -1.15873104E-03  3.75601137E-03  5.52424977E-02
  8.64692997E-02  4.33286386E-02 -5.56316279E-03 -8.62754846E-04 -1.14772221E-03
 -4.68293768E-02 -7.38639067E-02 -4.98803273E-02  2.39755581E-03  2.65690664E-03
 -3.08700725E-03 -5.46223273E-02 -8.95053699E-02 -4.59413125E-02  5.62905639E-04
  4.72641343E-03 -4.11539085E-03 -2.84341921E-02 -4.29617967E-02 -3.23809926E-02
 -2.29016782E-03 -4.01634627E-03  1.26158059E-03 -5.94424964E-02 -9.22545949E-02
 -4.15159653E-02 -4.08242941E-03 -3.63205067E-03  5.24258814E-03 -7.09508483E-02
 -1.10636034E-01 -5.92521947E-02 -5.53213563E-03  1.28849801E-03  4.43867152E-03
  6.86453749E-02  1.08641992E-01  6.12119025E-02  5.55831338E-03 -1.91680521E-03
  3.71980294E-03 -3.71461150E-03 -8.15164913E-03  8.21077064E-03  5.77507070E-02
  3.49497107E-02  2.74535029E-02  5.99135579E-02  1.12019679E-01  7.72040414E-03
  4.22804591E-02  8.41535765E-02 -3.76086704E-03  3.68639053E-02  6.97347437E-02
 -2.49272346E-03  7.22235929E-03 -6.73844575E-04  1.72152513E-03  7.87092569E-03
 -9.17436632E-03  1.01755540E-02  2.23912454E-03  8.86451129E-03  1.09975706E-02
 -8.79834145E-04  1.01481101E-04  9.13199454E-04 -5.05372587E-05  8.87554672E-04
 -1.16562719E-04  1.43563183E-04 -6.17908403E-02 -9.82722990E-02 -4.92783928E-02
  4.53255580E-03 -3.11735551E-03 -2.47777248E-03 -3.05947641E-02 -5.18610429E-02
 -1.54678864E-02 -3.55656393E-03  1.58926547E-03  4.47017574E-03  1.79239922E-02
  3.10383035E-02  1.12998924E-02 -3.28750948E-03 -2.17409422E-03 -3.59036238E-03
  9.37634185E-04  1.97343428E-03 -2.23841165E-03 -1.53845548E-02  5.97542376E-02
 -2.45881190E-02  1.97305526E-01 -1.77554350E-01 -2.04260238E-02  1.75156658E-01
 -1.55065416E-01 -1.31759235E-02  1.46427918E-01 -9.32877595E-02  2.73231587E-03
 -6.97058803E-03 -1.61417664E-03 -8.10066639E-04  9.35202110E-03  7.20444522E-03
 -1.18899592E-02 -2.50550526E-03  2.58733756E-03  1.42952627E-02  8.85166653E-04
  1.74738858E-04 -1.75555104E-03 -3.54890116E-03 -9.82241390E-04 -1.93549699E-03
  3.56600156E-03  2.55718026E-03  5.83208090E-03  7.56639877E-03 -8.82163600E-04
  9.40447513E-03 -7.53019498E-03  1.71463813E-03  3.88481164E-03 -5.12695243E-03
 -1.74223973E-02 -4.44548765E-02  6.13166770E-03 -6.31698018E-02  5.60120541E-02
  2.70901124E-03 -4.84151871E-02  4.13244238E-02 -1.69439912E-02 -2.95484312E-02
  4.00943001E-02  6.13478900E-03 -2.55159177E-03  2.19232666E-03  6.42687826E-03
  7.20593501E-03  1.39374687E-02 -8.94272589E-03  2.64821791E-04  1.00544731E-02
  1.34182374E-02 -1.59900443E-03  1.87364419E-03 -1.03440308E-03 -1.87739991E-03
 -7.53317341E-04  9.38125573E-04  6.91894854E-04  1.06734240E-03  2.32664282E-03
 -5.64608741E-03 -1.40250005E-03 -3.12399501E-02  9.01945148E-04  1.56924569E-02
  5.00433247E-02 -1.50150730E-03  9.21756967E-03  3.84830285E-02 -6.23866064E-03
  9.08617889E-03  3.37817617E-02 -1.29213738E-03  1.25260946E-03  1.78269204E-04
  2.62704354E-03 -2.24507557E-04 -5.26170031E-03 -2.72559009E-04  2.28541572E-03
  2.50683868E-03 -4.00721063E-03 -7.55800979E-05  1.50903814E-04  5.30411698E-04
  8.01909835E-04 -5.13558102E-04 -6.69455855E-04 -2.20682636E-04  9.47670899E-03
  2.07713405E-02 -3.43755355E-02 -5.08179055E-02 -5.60266404E-02  1.83985760E-02
  1.10222932E-01 -1.17897214E-02  1.71282590E-02  8.76800652E-02 -1.09789555E-02
  1.31741170E-02  5.48640070E-02 -3.54853721E-03  8.81559157E-04  1.50289845E-03
  2.34372800E-03  4.35596603E-03  1.02995788E-03  1.29791845E-03  2.93529709E-03
  3.51741959E-04  5.61911167E-03  3.27581774E-03  7.77054802E-04 -2.04027248E-05
 -3.84288689E-04  3.81430805E-04 -1.29196096E-04 -4.25140933E-04 -6.98023315E-04
 -1.81656445E-03 -4.05830606E-03  5.67367313E-03  1.27643331E-02  2.55877795E-02
 -1.08246395E-02 -3.44918256E-02 -1.79693391E-02 -7.96474280E-03 -2.53232581E-02
 -1.56309140E-02 -7.01484511E-03 -4.09624026E-02 -1.26997732E-02 -1.69141710E-04
  1.10852745E-04  6.48506977E-04  3.97264280E-03 -2.86543280E-05 -2.65867017E-03
 -5.35507859E-04 -6.38282839E-04  8.43216709E-03  1.69037671E-03  4.76732172E-04
  3.25116528E-05 -9.01858587E-05 -4.61590345E-04  8.87528415E-05  7.18616258E-04
 -3.13287506E-04  2.01774191E-03  4.51820176E-03 -6.06938068E-03 -1.98402476E-02
 -4.55789485E-04  1.06293509E-02 -7.63388117E-02  5.04502351E-02  1.13582340E-02
 -5.79518292E-02  3.62967971E-02  1.30731817E-02 -4.03537699E-02  3.22164700E-02
  6.79068278E-03  1.94821298E-03  2.58403285E-03  8.59763825E-03 -3.24172062E-03
  1.11757050E-02  8.68075679E-03  2.06430281E-03  1.48487215E-02 -8.94044733E-03
 -7.34992361E-04 -1.78850108E-03 -1.00137664E-03 -2.15123403E-03 -1.14524254E-04
 -1.94070149E-03  5.20354199E-04  1.06516061E-02  2.33551224E-02 -3.97224894E-02
 -4.96708150E-02 -5.16396088E-02 -4.88085195E-02  8.43850373E-02 -3.55866713E-02
 -4.15990037E-02  6.83313457E-02 -2.56870972E-02 -2.62492662E-02  4.32863412E-02
 -2.23725559E-02  3.85955999E-04 -2.66066093E-04  3.20169571E-03  2.07359361E-03
  1.74634171E-03 -6.30328364E-06  9.22379086E-04  2.95608843E-03  9.20413762E-04
  1.36911926E-03  2.87256251E-04 -2.20842423E-04 -6.91501550E-04  5.92398705E-04
  1.11335258E-03  1.99013291E-04 -1.48526189E-04  2.72575484E-02  5.10424547E-02
  4.61909546E-02 -1.78061927E-03 -2.05877865E-03 -7.34643923E-04 -2.17415800E-02
 -3.02617926E-02 -2.93852764E-03  1.95587805E-03 -4.07041357E-03 -1.76507035E-03
 -1.61139464E-03 -3.49479917E-03 -2.08629072E-04 -9.00208430E-04  3.30595162E-04
  1.91859999E-03  2.63879044E-02  4.30289936E-02  3.87003459E-02 -1.98766455E-03
  2.39910295E-03 -1.98079704E-03  2.66615928E-03  5.75078855E-03  1.47636820E-02
  2.47845703E-04  3.16973237E-03 -4.35032805E-04 -2.05347306E-02 -3.40188467E-02
 -1.56147634E-02  9.03079988E-04  1.33010727E-03 -1.05017966E-03 -3.49037669E-03
 -7.87985554E-03  2.60661471E-04 -7.05823243E-04 -1.31839140E-03  4.34223811E-04
  3.48241431E-02  6.12857348E-02  4.43537107E-02  1.91168741E-03 -1.16564371E-03
 -2.20647609E-03  1.25210506E-02  2.07840034E-02  2.11074597E-02 -9.67934440E-04
  2.30080708E-03 -2.73415201E-03  1.51742571E-02  2.48184561E-02  2.70331042E-02
 -4.10102727E-04  3.02697977E-03  1.30451506E-05 -3.94486486E-04 -9.24796331E-04
  2.38112268E-03 -8.54907096E-03  2.12752987E-03 -3.52710969E-02  2.04141692E-01
 -1.66962767E-01 -2.60949266E-02  1.81011426E-01 -1.46200354E-01 -1.72641621E-02
  1.28942724E-01 -1.10639832E-01  1.20801273E-04  7.99511839E-03  1.13434201E-03
  3.31801938E-03 -8.44514371E-03  4.25950127E-03  1.36046969E-02  2.07826776E-03
  7.45886340E-03 -1.22716420E-02  6.22652244E-04  1.59578334E-03 -1.48644431E-03
 -3.43792222E-03 -1.37867526E-03 -4.68798063E-04  3.81840607E-03 -3.05059962E-03
 -4.86995895E-03 -8.14784189E-03 -1.38712076E-03  9.15481189E-03 -7.73960598E-03
  3.31785068E-02  5.25722859E-02  4.16661952E-02  2.58053569E-03  6.81448325E-04
  1.08288975E-03  2.45159006E-02  3.76162054E-02  3.02524127E-02 -1.62372746E-03
 -8.30662674E-04  2.19641189E-03  2.20594137E-03  4.67528177E-03 -1.22276359E-03
 -1.30938178E-01  1.13139956E+00 -2.53782429E-02  2.00036245E-01 -1.67442363E-01
 -8.62657370E-02  1.75954417E-01 -1.36912877E-01  1.85371020E-01  8.82397602E-01
  5.21956628E-02 -1.29774111E-03  8.16937551E-03  1.15063944E-03  1.95194817E-03
 -1.03926076E-02  1.17041120E-02  1.14209257E-02  1.75831391E-02 -3.97197277E-03
 -3.72296914E-02 -2.78238782E-03 -3.37375521E-04 -9.48680653E-05 -2.49860456E-04
 -6.43264723E-04 -2.41393283E-04 -1.76332932E-03 -1.78940802E-03  4.64578806E-03
  2.64792036E-01 -3.87953275E-03  1.36210755E-02 -1.18747547E-02 -1.15220462E-03
 -2.69016944E-03  9.57105531E-03 -3.96408760E-02 -3.89666026E-01  8.67514561E-03
 -9.70127674E-04 -7.92021924E-03 -2.59019733E-02  1.61608132E-02  2.11098779E-02
 -2.40147868E-01  2.76962387E-01 -7.25051315E-03  1.04652975E-02 -3.51202811E-03
  2.50616857E-03  7.62803688E-03  7.78964261E-03  2.14976885E-02 -4.63377753E-03
 -4.25364671E-03  2.19808482E-02  3.57125370E-02 -4.02492796E-03  3.03955562E-03
 -2.90674242E-04 -1.17701946E-03 -9.62998519E-04  1.13186062E-03 -8.73908978E-04
  3.03032454E-03  6.97049565E-03 -2.05519745E-02  4.60047955E-02 -7.85738522E-02
 -2.07486087E-03 -1.32177915E-02 -1.35935125E-05 -3.56562707E-02 -2.12695692E-02
  1.06371358E-04 -1.87579555E-01 -1.24225154E-01  2.42454380E-02 -6.74086938E-05
  1.21576095E-03  3.07419484E-03  1.44777156E-04 -6.92666376E-04 -5.02751079E-03
 -5.56913182E-03 -1.07309038E-03 -6.66897869E-03  5.83787820E-03  2.80666062E-04
  1.67580443E-04  4.71593771E-04 -1.17668119E-04  1.96025324E-05  1.12295282E-05
  3.22291562E-04 -2.07617269E-02 -4.66709195E-02  1.10510559E-01 -8.21034009E-02
  1.77783753E+00  1.93154422E-02 -5.96995112E-02 -3.48739964E-03 -1.49339585E-02
 -4.34390070E-02  1.13190661E-02 -5.75728833E-02 -1.23401363E-01 -9.34571764E-02
  5.48087862E-04 -1.29517495E-03 -3.41448271E-03  1.76909361E-04 -2.10022945E-03
 -1.29363155E-02 -1.24915819E-02 -4.51453678E-03  5.36426265E-03 -1.58330408E-02
  1.81444760E-03 -4.30181670E-04 -9.19808480E-04 -1.18562707E-03 -1.24626704E-03
 -1.94831196E-04 -3.80911958E-04 -1.33232650E-03 -2.94677181E-03  7.86458816E-03
 -8.79938073E-03 -1.86118901E-01 -1.64950108E-02  1.40899659E-02 -6.47508811E-03
 -4.71370292E-02  1.19385647E-02 -7.11930638E-03 -2.64453746E-01  1.94070082E-01
 -3.46191130E-02 -1.64954256E-03 -1.23254466E-03  3.32734291E-04 -1.92462091E-03
 -2.69870314E-03 -8.99309724E-04  4.51043798E-03  2.30770058E-03  4.48271635E-03
  8.70560788E-03 -1.76450502E-04  4.62605094E-04  3.44037841E-04 -3.67036736E-04
 -4.65742211E-04 -1.20743178E-04 -3.95123953E-04 -2.00469905E-03 -4.36679579E-03
  6.62228659E-03  3.33707640E-02  5.32062205E-01  5.18984111E-03 -6.67866499E-03
  1.74897108E-02 -3.35083195E-02 -2.12599207E-02 -1.34675629E-02 -2.04271940E-01
 -3.32545319E-01  1.23909419E-01 -1.08281273E-02 -3.14611793E-03 -2.46902273E-03
 -1.07608740E-02  3.37645789E-03 -2.82184698E-02  4.06256739E-03 -3.59994192E-03
 -3.47547567E-02  3.12274461E-02  1.09202484E-03  4.44536627E-03  7.27185056E-04
  3.02138252E-03 -1.09148588E-03  7.74768227E-04  4.41176247E-04  2.05307293E-02
  4.59627958E-02 -1.04663644E-01  3.97581783E-02 -1.51239591E+00  1.99298426E-03
  5.49657431E-02 -2.92524500E-02 -3.79771007E-02  4.57300591E-02 -1.36580610E-02
  3.13867772E-02  1.01533185E-01 -6.40783851E-02  4.28896090E-04 -3.37617379E-03
  3.77027443E-03 -1.14731098E-03 -3.45018433E-03  1.20754635E-02  1.23575842E-02
  2.35860231E-02 -1.04668937E-03 -1.16883972E-02 -1.11805690E-04 -2.63548086E-03
  9.55143575E-04 -1.14694661E-03 -6.21352421E-04  1.81570939E-04 -1.13559150E-03
  2.16634808E-02  3.05317524E-02  2.69829178E-01 -2.89934362E-03  2.10677012E-03
  2.26352108E-03  4.28874949E-03  1.23364457E-02  4.52587432E-02 -4.15183261E-03
 -2.61019179E-03  2.84651109E-04 -7.03501186E-03 -3.24629351E-02  6.56525502E-02
 -3.80510490E-03  2.72332890E-03  6.57150584E-04 -1.20556945E-02  1.23125407E-02
 -4.34900084E-01 -8.49416493E-03 -8.84254010E-03 -5.69620008E-03  6.53164082E-03
  2.29699028E-02 -5.37578165E-01 -9.02265728E-05  1.05068770E-03  1.32878081E-02
  6.95051904E-03  2.58003689E-02 -6.73465299E-02 -4.58750320E-03 -1.37540717E-03
  5.63260601E-04 -5.09701704E-03  1.99221758E-03 -1.56459154E-02 -3.50026526E-03
  8.72495862E-04 -1.28456944E-03 -2.81186765E-02 -3.56172880E-02 -4.62232765E-01
 -9.97323266E-04 -3.12394095E-03 -6.56539531E-03  1.94641645E-02  5.59981226E-03
  5.56887605E-01 -6.67465253E-03  1.00191811E-02  7.23766399E-03 -8.56704682E-03
 -5.00806737E-02  4.24618440E-01 -7.19695114E-03 -1.89369129E-03 -1.09800037E-02
 -1.48861345E-03 -2.96046597E-03 -4.00405665E-03  1.33837668E-01 -1.17783886E+00
  3.12070356E-02 -2.02653322E-01  1.63201345E-01 -3.49018528E-02 -1.89606380E-01
  1.41031433E-01  2.80228158E-01 -8.56494061E-01 -1.21860150E-01 -1.45807256E-03
  9.12769455E-03  2.76755612E-03  2.11202052E-03 -1.06423126E-02 -1.65972622E-02
  5.56574948E-03 -9.25167644E-03  1.92698297E-02 -3.50957442E-02  2.59498474E-03
  1.04994184E-03  4.01375019E-04  8.05914284E-04 -7.67689038E-04 -9.68210602E-04
  1.31836126E-03  2.49477905E-03 -5.15385164E-03 -2.57786857E-01 -4.17554373E-04
 -1.49860969E-02  1.18881160E-02  2.03799460E-02  1.34925046E-02  2.21708770E-01
 -6.25832071E-03  5.78342913E-04  3.36180579E-03 -1.41452235E-02  8.75135581E-03
 -2.16393590E-01 -8.67321314E-03 -1.66933721E-03  5.57091833E-05 -8.65524211E-03
 -1.84690250E-02  3.37118877E-02  3.50615769E-02 -2.66179099E-01 -2.52655506E-02
 -1.25101551E-02 -4.51897240E-02 -5.00312358E-03  1.50715093E-02  1.45630627E-02
 -3.58734835E-02 -3.81397472E-01 -5.38973200E-01  2.47903076E-03 -4.32977084E-03
  5.86027067E-04  7.54215955E-04 -1.74198958E-03  7.17328274E-03 -2.78577609E-02
 -8.38356258E-03  3.57886769E-03 -1.52445672E-02 -1.82076107E-03  5.60858928E-04
  2.93451960E-03 -1.37837756E-03  1.50178678E-03 -1.34612234E-03  1.26504773E-03
 -1.68654823E-03  8.84077242E-02 -7.41421375E-01  1.16862456E-02  1.23324659E-02
  9.92794652E-03 -1.81199149E-02 -4.11337483E-02  1.24305313E-01 -2.30267839E-01
  1.98828556E+00 -9.60771245E-03 -2.07281830E-02  5.12665971E-02  4.05248461E-02
 -7.87969803E-03  4.31765586E-02  1.70010475E-01 -2.73887597E-01  5.32685472E-02
  1.10663684E-03  1.62207139E-03  1.74051727E-03 -1.52010353E-03 -3.07586923E-03
  2.41855931E-02  1.79178398E-02  1.35382684E-02 -1.29890691E-02 -4.87844979E-02
  3.56805672E-03 -2.20632540E-03 -2.71673236E-03 -1.79814863E-03 -3.24142899E-03
  9.33164661E-04  5.34388028E-03 -1.34431491E-02 -3.01150771E-02  9.95371827E-02
 -2.25823631E-01  9.97610484E-01 -1.54538480E-02  4.21065132E-02 -5.01829338E-02
  6.24941311E-03 -4.88237887E-03 -1.29438801E-02 -5.94543202E-02  2.01562125E-01
 -4.00561030E-01  1.66876990E-03 -5.52265709E-04  3.18675459E-03  3.42380804E-03
  2.43443040E-03  1.67827322E-02  3.84609734E-03  1.35665575E-02  3.01105290E-02
  4.81213006E-02 -2.91091976E-03 -2.18473853E-03  5.65142577E-03 -8.93072024E-04
 -3.52071958E-03 -5.80572198E-03  6.77451900E-04 -1.20203657E-02 -2.71317695E-02
  8.51682385E-02 -1.94414617E-01  1.14310035E+00  6.32948285E-02  3.01736949E-02
 -1.65104721E-02  8.64768928E-03 -2.06171729E-02  7.09613599E-03  3.39473350E-01
  1.57355046E-01 -1.50089182E-01  1.15758412E-03 -1.78950025E-03  3.42423800E-04
 -3.41967412E-03 -2.61965501E-03 -3.50627843E-02 -2.09421861E-02 -2.98608119E-02
 -3.09056639E-02 -3.46059197E-02  5.82298705E-03 -2.38287888E-03 -4.04017565E-04
 -4.10062590E-03 -4.13584084E-03  1.31547336E-03  3.72278757E-04 -1.84457876E-02
 -4.12863373E-02  1.23530087E-01 -1.93167337E-01  1.52451994E+00 -3.70017547E-03
  6.22746787E-02  4.78927148E-02 -1.86498958E-02 -6.62053358E-03 -5.39895009E-05
  3.08686153E-02  4.55624644E-01  2.52330181E-01  2.44984312E-03 -6.24416737E-04
 -2.72718538E-04  4.40272378E-03 -9.03710831E-04 -4.76176939E-03  3.74004307E-02
  3.03127672E-02  5.06221584E-02 -3.23939434E-02 -6.21010757E-03  2.60180097E-03
  5.57038525E-03 -4.65790942E-03  3.40911028E-04  5.00597593E-03  2.52727904E-03
 -1.62407529E-02 -3.71295326E-02  1.25013654E-01 -2.91182473E-01  1.68147470E+00
  2.71974830E-02 -2.79756976E-02  3.37651778E-02 -5.46965671E-03 -4.41530276E-02
  2.80119810E-02 -8.31626012E-02 -1.60203345E-01  2.00889731E-01  3.07744173E-03
 -6.96385078E-04 -3.59135434E-04 -3.36707765E-03  2.27258379E-03  1.78923361E-02
  1.50343725E-02  2.27391918E-03 -2.11576246E-02  3.60758812E-02 -2.30922389E-03
  5.10145978E-03 -1.68026294E-03  5.91137729E-04 -1.36885335E-03 -3.44394405E-03
  4.56407748E-03 -1.28400676E-02 -2.93611938E-02  1.01856096E-01 -2.70617767E-01
  1.57839488E+00 -7.34275388E-02  2.22780952E-02  6.48083554E-03  1.76846053E-03
  2.06736057E-03  4.61723693E-03 -3.45880825E-01  2.16451247E-01  1.11191253E-01
  1.54837881E-03 -5.42610778E-04 -3.38108892E-03 -2.82315194E-03  1.02852208E-06
 -2.78932147E-02 -2.12862835E-02 -5.40183116E-02 -1.88700681E-02  2.83591311E-03
 -1.43378808E-03  7.15713872E-03 -2.48069590E-03  3.35960137E-03  3.30480257E-03
 -2.55522494E-03  1.75140054E-03  9.10553785E-03  4.40829080E-03 -5.23690966E-01
 -7.73576402E-03 -5.98385990E-03 -9.32689604E-03  1.02970328E-02  7.75456846E-02
 -5.41502773E-01 -3.88496717E-03  7.77906277E-03  1.31811113E-02 -1.58221410E-02
  1.13052257E-01 -1.01909650E+00  1.30503647E-02 -2.91839691E-02  7.69975632E-03
 -1.00987908E-02  9.52958280E-02 -9.20346814E-01 -2.15493818E-02 -1.08221489E-02
 -1.26844764E-02  7.09613181E-03  9.63265980E-02 -6.85837503E-01 -3.17053848E-03
 -1.43286934E-03  1.99353091E-02 -1.74743385E-02  1.03018627E-01 -1.20141171E+00
 -8.30519952E-03 -3.32864776E-02  5.56850828E-03  1.18579486E-02  1.34864254E-01
 -7.99389075E-01  4.84933714E-03  2.47489025E-03 -2.69352011E-02  1.24698369E-02
  4.44739490E-02 -6.27135287E-01  6.33238392E-03 -3.22364735E-03 -1.55839504E-02
 -5.22088521E-04  8.55256055E-02 -9.67934922E-01  9.67107837E-03 -1.44445286E-02
 -1.89232000E-02 -4.78398977E-03  1.01325603E-01 -8.73840214E-01  1.94741224E-02
  7.21774524E-03  1.71677435E-02 -6.52824676E-03 -1.38653925E-02  2.39563075E-02
  2.79774128E-02 -4.84766379E-02  1.76479349E-02 -4.40145020E-03 -5.02701897E-02
 -2.31087470E-02  2.03093356E-03  3.42429502E-03  7.71406546E-02 -8.74449216E-02
 -2.75078480E-01  5.11015846E-04  4.72683184E-03 -2.73959062E-04  2.05947892E-03
  2.22795012E-03 -9.08068173E-03  2.28641528E-02 -6.53747247E-03  1.90782260E-02
  2.16910155E-02 -1.07067744E-03 -9.74469757E-04  3.30619288E-03 -1.18978372E-03
 -1.04768914E-03 -2.59674696E-04  1.13253636E-03 -4.92598592E-03  8.12347109E-02
 -5.52870434E-01 -9.80318020E-03  1.01066777E-02  1.06217399E-02 -1.53049480E-02
  1.04814432E-01 -9.36525813E-01  2.61150401E-02  1.61844433E-02 -6.74635004E-03
 -1.74726065E-02  8.55946008E-02 -8.17190457E-01 -2.69323411E-02  8.48321427E-03
  1.82741287E-03  1.16857763E-02  2.51953579E-02 -4.42150613E-02 -4.42200464E-02
 -6.14272613E-01  3.24899259E-02  2.40698209E-02  4.27796421E-02  1.25656964E-01
 -6.09979368E-02 -7.21944582E-02  5.11270575E-01  2.97478915E-01  2.04216543E-01
  3.01083636E-03  2.49626867E-03  5.43774930E-03 -1.54909075E-03  4.67633943E-03
 -1.62709786E-02  5.36405755E-02 -1.83295860E-03  1.49165230E-02  5.12801833E-02
  2.68313273E-03 -1.23499833E-03 -2.27911216E-03  1.01662783E-03 -1.07118361E-03
  2.07699910E-03 -4.39712142E-04  1.85585807E-02 -8.02423349E-02  1.05879907E+00
 -9.16518638E-03 -1.57480776E-02 -1.79440345E-02 -1.27758637E-02 -2.77825014E-02
  4.51324581E-02  1.60386750E-01  5.38453409E-01  5.28075655E-02  2.60892369E-02
  7.17415970E-02  4.57056836E-02 -1.57271154E-02 -6.69038824E-02 -1.65759444E-02
 -2.37833998E-01  1.33527191E-01 -7.81131743E-03 -3.80251104E-03 -1.04970488E-03
  2.84663516E-03  1.64594600E-03 -2.63159613E-02 -7.87991143E-02 -5.40834540E-03
 -3.08832128E-02 -4.64319868E-02  1.80591345E-03 -7.05397877E-03 -5.48366758E-03
 -4.27422663E-03  1.36441856E-04 -1.10792493E-03 -3.42124826E-03  1.13325860E-02
  2.64101105E-02 -9.65887891E-02  2.90690524E-01 -3.70989831E+00 -1.11020281E-02
  1.95860253E-03  4.54125852E-02 -3.66890851E-02 -3.83495113E-02 -3.68393637E-02
 -2.82751887E-01  2.19301367E-01 -2.50972870E-01  5.40670783E-03  1.77921441E-03
  9.01862767E-05 -2.68174723E-04 -1.45928696E-03  2.17680326E-02 -3.60786523E-02
  2.46433586E-02 -1.49944895E-02 -2.50772070E-02 -1.35704346E-03  3.79267327E-03
 -6.18612733E-03  1.63205951E-03  3.43136768E-03 -1.11828198E-03 -9.80416491E-05
  4.33279861E-03  1.00100286E-02 -3.41250211E-02  9.38345870E-02 -2.04116405E+00
  6.10708010E-03  9.34767862E-03  5.09240933E-02 -5.63161975E-03  3.32301807E-03
 -3.42963860E-02  5.86676648E-01  4.59369929E-02  1.20803609E-01  1.02185034E-03
 -4.32217481E-03 -2.20338975E-03  2.06086104E-03  1.59399945E-03  4.98787730E-02
 -2.51113323E-02 -5.70047662E-03  1.27946003E-03 -2.42086122E-03 -5.53521661E-03
  2.75844199E-03  1.13306561E-04 -1.73247624E-03 -1.87620315E-03  4.49092567E-04
 -1.85415647E-03 -1.06776622E-02 -2.48759805E-02  8.36593203E-02 -2.02065692E-01
  3.76047360E+00 -2.91167514E-02 -8.77496551E-03  9.00656457E-02 -3.52240828E-02
  9.90493449E-03 -2.37376197E-02 -3.04044885E-01 -5.48269290E-01  1.74699718E-01
 -5.40837860E-03 -2.94136989E-05 -8.73740893E-04 -2.02531244E-03  4.75776279E-04
 -5.67677842E-02  2.76725000E-02  1.09214154E-02  6.85009127E-03  5.23228220E-03
 -6.75217651E-03  4.46093880E-03  1.59762194E-03 -3.73365247E-04 -8.19965200E-04
 -7.14726606E-04 -1.42522019E-03 -8.44942522E-03 -1.91777774E-02  5.02758737E-02
 -4.24408844E-02  1.55174362E+00 -4.56730194E-02 -1.00022674E-03  9.14750487E-02
 -2.02700618E-02 -2.31859751E-02 -2.07092042E-02 -4.56205562E-01  8.74827443E-02
  2.94048256E-01 -7.31696606E-03 -4.65929589E-05 -1.81632458E-04  3.42379803E-03
 -2.76005612E-03 -4.39157658E-02  4.42193122E-02  1.59843697E-02 -1.16357264E-02
  2.80708081E-02 -4.62323821E-03  5.08160385E-03 -1.81383637E-05 -1.40895409E-03
 -3.14495102E-03  1.35556173E-03 -2.01793991E-03  2.51317243E-03  5.31958420E-03
  1.08592051E-04 -1.04282957E-01  1.27948830E+00  1.00128032E-03  3.48120121E-02
  6.01922111E-02 -2.58523766E-02  2.19892760E-02 -2.58159685E-02  4.07736248E-01
  4.02274506E-01  3.07581294E-01 -6.25831532E-04  4.45007670E-03 -2.47072674E-03
  2.47591116E-03  3.93050907E-04  4.25326283E-03  4.99888724E-02  4.39970427E-03
  2.91799665E-02  8.79509139E-03  8.61030741E-04 -2.16293199E-03 -3.19697691E-03
 -2.30008619E-03  1.19990627E-03  9.13498913E-05 -4.23121028E-03 -1.89615006E-02
  1.85437732E-01 -9.47195629E-01 -1.66090399E-02 -6.46397167E-03 -3.70960063E-02
  1.01004688E-02 -7.51685231E-02  1.19411737E+00  5.97513667E-03 -1.32146015E-02
 -2.48522289E-02 -2.10538815E-03  5.40597019E-03  5.27687614E-01 -4.79310775E-03
  7.26343463E-03 -4.30021978E-03  6.12450163E-05  7.86629784E-02 -1.58829558E-01
 -5.31950638E-03 -3.70862080E-03 -6.89626101E-03  9.35765109E-03 -7.32528745E-02
  7.57534536E-01  5.66786810E-03  1.36001737E-03 -2.37509174E-02  6.23831129E-03
 -4.11871510E-02 -1.32259112E-01 -1.29955932E-03  1.22258828E-03  1.34677416E-03
 -8.57316616E-03  9.03702360E-02 -1.47149557E+00  6.77428897E-03  4.45481317E-03
 -3.69952027E-02 -1.16676443E-02  9.99715844E-02 -1.11730059E+00  6.32048563E-03
  9.68427576E-04 -3.44141587E-02 -4.56657894E-03  2.97861628E-02 -6.43589494E-01
  3.23213086E-03 -7.11748010E-03 -1.37980659E-02  9.86599744E-03 -1.11338309E-01
  5.74531699E-01 -1.60119542E-02 -1.22434599E-03 -1.40199077E-02  1.15779421E-02
  2.44657162E-02 -1.58640804E-02 -3.29369864E-01 -1.10919843E+00 -2.86721534E-02
  2.24730265E-02  5.15668765E-02  5.39898443E-02 -6.93986303E-02 -6.24731694E-02
 -1.88633047E-01  1.77618572E-01  1.17830374E-01  5.14363347E-03 -2.08757334E-03
  4.76558248E-03 -1.77655789E-03 -4.65948949E-03  2.80932110E-02 -2.80210094E-02
  1.38200010E-02 -3.96406002E-02 -2.92336274E-02  2.58824230E-03  8.27239362E-04
 -2.19873456E-03 -1.94111255E-04  2.29545459E-03  9.85654356E-04 -1.98596432E-03
  1.65990526E-02 -1.02810908E-01  9.32333370E-01  1.02278132E-02 -1.41432594E-02
 -1.97933280E-02  1.18634861E-02  1.95180109E-02 -1.26464246E-01  4.84686011E-04
  1.63882233E-03 -2.24037934E-03  9.46685798E-03  4.22481380E-03  1.89544843E-01
  1.62202588E-03 -1.99419924E-03  5.31897465E-04  4.83511626E-03  1.02565638E-02
  6.95434675E-03 -4.31366008E-01  7.86644222E-01  3.29491173E-02 -5.54492243E-02
  9.51306290E-02 -2.37963912E-01 -1.02010397E-01  7.44428331E-02  1.82554305E-02
  7.48907760E-01  1.41726423E+00  9.42921426E-05 -4.95666471E-03 -2.70396494E-03
 -3.15274737E-03  3.33951060E-03  5.11880451E-02  1.69347750E-02  3.99584642E-02
 -8.02037386E-02  3.94762875E-04  2.62460188E-03  1.81943506E-03  1.89835102E-04
 -5.37208221E-05 -3.26649400E-03 -1.39963544E-03 -2.08963811E-03 -1.18126310E-02
 -9.96057372E-02  1.01319610E+00 -1.20885995E-02 -1.71053125E-02 -4.65734101E-03
  8.28244067E-03  1.84079831E-02 -5.12558458E-02  5.04994033E-02 -2.19983623E+00
  6.38864721E-02  3.44520920E-02 -3.01339563E-02 -5.06526600E-02 -6.41942856E-03
  5.45083278E-02  1.70872638E-01  7.24988110E-01 -2.44775447E-01 -4.96475859E-03
  2.98786227E-04 -1.95381167E-03 -4.43735921E-03 -1.30726600E-04 -8.95692532E-03
 -6.48152000E-03 -2.47322553E-03  1.47356704E-02  5.46449369E-02 -3.85289576E-03
  3.00888948E-03  3.31317570E-03  2.92785714E-03  2.54338260E-03 -2.22166457E-03
 -4.36064562E-03  5.08375778E-03  1.18376100E-02 -4.31420109E-02  1.49180863E-01
 -6.98262771E-01  1.51403916E-02 -2.92614803E-02  1.61570222E-02 -5.02770508E-02
 -1.92109246E-02 -1.12275871E-02 -3.02172164E-01 -4.43553536E-01  5.49017678E-02
  1.80338664E-03  1.50597710E-03 -2.24021296E-04 -4.72717971E-03 -1.05224713E-03
 -2.98372416E-03 -1.50779226E-02 -1.18605502E-02 -2.47520046E-02 -1.76807236E-02
  2.10058079E-03  4.26545352E-04 -3.23722083E-03 -1.48051151E-03  1.49676117E-03
  2.90948447E-03  4.26998610E-04 -1.17452974E-02 -2.71239472E-02  1.11417397E-01
 -3.67282974E-01  2.58007421E+00  6.54348896E-02  7.73630498E-02 -1.79986654E-02
 -3.75827879E-02  9.02939645E-02 -3.54082410E-03 -5.16124321E-02  4.81340862E-01
  7.14706560E-02 -4.63045306E-04  1.63739781E-03 -1.23598304E-03 -4.46193476E-03
 -4.23800294E-03 -4.29743205E-02 -2.39277746E-02 -5.34410753E-03  2.69223869E-03
 -3.21323115E-02  9.25069138E-03 -2.78858358E-03 -1.81833021E-03 -1.89505590E-03
 -5.77006324E-03 -9.99150849E-04 -2.21939865E-03 -7.72178852E-04 -1.78791558E-03
  1.27434471E-02 -7.73614931E-02 -4.25465310E-02  1.42196969E-02  2.62900353E-02
 -7.81209740E-03 -6.64768237E-02  8.72264000E-03 -6.13137154E-03 -5.10144269E-01
  4.71775008E-01 -1.93984182E-01 -5.53268818E-04 -3.10905065E-03  9.42095293E-04
  3.56725972E-03 -1.17608000E-03  9.94348372E-03  9.17085078E-03  4.93316357E-03
  3.89674594E-02  1.93136050E-02 -1.45421539E-04  6.24074086E-04  1.38147047E-03
 -2.11441796E-03  7.50395755E-05  4.05920638E-03  4.84898263E-05 -1.50846363E-02
 -3.38886546E-02  9.77411195E-02 -1.35044175E-01  3.29444922E+00  9.35220467E-02
 -2.92605915E-02  2.48769900E-02 -6.76569090E-02  9.58269540E-03 -3.28044764E-02
  4.02546373E-01 -7.16189937E-01 -1.31311161E-01  6.29060185E-03  8.79109639E-04
  1.62839724E-03  1.31461524E-03  9.97438406E-04  4.05919281E-03  3.42328886E-02
 -9.22479238E-03 -4.64304166E-02  6.42706698E-02 -2.25951109E-03  7.77512027E-03
 -4.07686083E-03  3.22668062E-04 -2.38689479E-03 -6.26759404E-03  3.76775270E-03
  1.25526889E-02  2.93054641E-02 -1.26971794E-01  4.19416495E-01 -2.75405381E+00
  9.29784650E-02 -5.01206998E-02  1.87853986E-02  9.73576690E-03 -6.38241347E-02
  3.11104692E-02  2.24155096E-01 -1.19978688E-01  2.28454088E-01  2.37806761E-04
  1.96673238E-03  1.77904735E-03  4.28473692E-03 -1.89778700E-03  2.96768532E-02
  3.99090186E-02  4.33075575E-02  9.94819196E-03 -3.05305480E-03  7.77882498E-05
 -8.76294458E-03  2.47835914E-03 -6.42537001E-03 -6.68236936E-03 -2.49839012E-06
 -2.62159202E-03 -8.56950689E-03 -7.54497551E-02  5.14471308E-01  2.09845291E-03
  2.63212296E-03  4.94804877E-03  4.91966219E-03 -2.17574010E-02  2.72335870E-01
 -2.31422237E-03 -3.31290172E-03 -4.81447038E-03  4.10062251E-03 -6.06723752E-02
  6.56106650E-01 -8.56732557E-03  1.37745742E-02 -3.93914621E-03 -2.80822789E-03
  1.20464393E-01 -1.17796910E+00 -2.73638748E-02 -1.12890813E-02 -1.57282553E-02
 -5.75387846E-03  9.28929255E-02 -9.27348753E-01 -7.11859728E-03  1.53291088E-03
  2.51147699E-02 -7.14800963E-03  3.46516375E-02 -5.21609112E-01 -5.84669754E-03
 -1.08899517E-02  2.00015053E-03 -2.45271191E-04  1.25486919E-02  4.73772440E-02
 -6.13772196E-03  8.74787110E-04  3.94539687E-04  1.29315909E-02  1.00951443E-01
 -6.53211175E-01  5.25207563E-03  3.83437394E-04 -1.40271915E-02 -2.38618343E-03
 -1.05387742E-01  9.94354109E-01 -1.10816705E-02  1.41192624E-02  2.18824242E-02
  9.43694516E-03 -1.15911291E-01  1.37215286E+00 -2.53371805E-02 -9.24228629E-03
 -2.40183753E-02 -6.85328391E-03 -1.45612292E-02  7.38398928E-04  4.15430360E-01
 -1.09138655E+00  9.16073167E-03  4.88219407E-02 -9.99389683E-02 -2.59955277E-01
  4.51772076E-02 -3.99004816E-02 -2.67372156E-01 -8.34623629E-01 -1.45351672E+00
  7.40282885E-04 -3.45422107E-03  4.61197827E-04  1.10812681E-03  3.93910914E-03
 -5.22176647E-02 -1.33942934E-02 -5.07294646E-02  8.64853659E-02  2.32706354E-02
 -3.39094704E-03 -1.27494592E-04  1.38382054E-03  2.12957304E-03 -3.18543398E-03
 -1.55835219E-03  1.15397368E-03  4.78364264E-03  9.71134237E-02 -1.07241946E+00
 -1.45195544E-02  1.54475227E-02  8.94668675E-03 -7.04537697E-03 -1.38738507E-01
  1.32578424E+00 -2.50304516E-02 -1.93121345E-02  8.98561204E-03 -8.31126164E-05
  1.70940784E-01 -1.75919300E+00 -4.22402231E-02  1.65989790E-02  2.61656724E-03
 -8.21651404E-03 -1.71441997E-02  2.62138084E-02  9.29585987E-02 -1.35218281E-01
 -3.53024307E-02 -6.28692583E-02 -5.01326052E-02  2.36634398E-02 -9.84265833E-03
  2.79425618E-02  1.41683030E-02 -3.98804843E-01 -5.38682143E-01  1.56855149E-04
 -6.43250929E-03 -1.93698916E-03  1.89094858E-03 -5.45009956E-03 -5.08566783E-03
 -3.71645477E-02 -2.22712058E-02  1.43441891E-02 -3.16859730E-02 -2.94573638E-03
  6.54565506E-04  3.67571355E-03 -4.55188579E-04  3.87305873E-03 -1.67490559E-03
  9.83440854E-04 -1.50144740E-02  1.35904289E-01 -1.07723021E+00  1.66646804E-02
  1.80758125E-02  1.78603464E-02 -1.67589629E-02 -3.78942762E-02  1.07651117E-01
 -1.68791346E-01  3.59440995E+00 -3.15544054E-02 -4.07920212E-02  4.56181338E-02
  5.20550080E-03  6.71587231E-02 -1.28244515E-02 -4.11297428E-01 -9.48037226E-02
  3.42930224E-03  2.53496725E-03  1.56926446E-03  1.07519434E-03 -5.09431824E-03
  1.07216993E-03 -1.55734583E-03  1.00589098E-02 -1.19981928E-02 -2.69956345E-02
 -4.11257141E-02  3.80401287E-03 -4.82401219E-03 -2.47900228E-03 -7.72147847E-04
 -4.02934615E-03 -4.25087990E-04  4.43162533E-03  1.57445224E-02  3.51640282E-02
 -8.93262867E-02  6.62270932E-02 -2.02833034E+00  3.42278818E-02 -5.93048393E-02
  4.85906077E-02  5.03961382E-02  3.43383574E-02 -3.12361259E-02  7.29278669E-01
 -3.20715257E-01 -3.68649212E-02  3.15413304E-04  5.44188619E-06 -3.54144430E-03
 -1.63915065E-03 -1.60346698E-03  3.14574409E-03  1.32256494E-02  2.99138920E-02
 -1.78910223E-02 -8.04031437E-02  4.70837024E-03  4.70494612E-03 -5.94070890E-03
  2.60682543E-03  6.49131032E-04  3.03307570E-03 -6.79648698E-04  7.06644095E-03
  1.66885760E-02 -7.66085870E-02  3.04446352E-01 -2.17513752E+00 -3.38974769E-02
 -7.45256236E-03  1.57142129E-02 -6.59354226E-02  6.04720253E-02  1.26735683E-02
 -2.14020592E-01  1.04813960E+00  2.92612648E-03 -3.65413811E-04  3.67323225E-04
 -3.44559728E-03 -1.26544925E-03  4.73635200E-03  1.15272047E-02  1.53491211E-02
  1.83552019E-02  4.84977411E-02 -8.68890296E-03 -4.02124448E-03  2.19031012E-03
 -2.51948489E-04  2.27609753E-03  1.71703614E-03 -3.14079223E-03  3.50189115E-03
  1.31295475E-02  2.94846056E-02 -8.62952149E-02  1.50647259E-01 -1.75283217E+00
 -3.70456075E-02 -9.37807184E-02 -2.06515221E-03 -5.07660087E-02  2.60233036E-02
  2.83208187E-02 -5.93310331E-01 -5.28759537E-01  1.39148166E-01 -2.36928198E-03
 -1.59418764E-03  1.42972865E-04 -5.46662571E-03  1.04791073E-03  2.51810018E-02
 -1.33178320E-02 -2.62047841E-02 -3.13034691E-02  5.59164665E-02  3.65483231E-03
 -2.07716927E-03 -6.55763451E-03  4.07695057E-03 -3.05374267E-03 -2.78978318E-03
 -1.98653410E-03 -1.51745988E-02 -3.52384150E-02  1.23934686E-01 -3.33158917E-01
  4.07229119E+00  3.18825244E-02 -2.94056883E-02  3.33055745E-02  3.25708293E-02
  6.04453260E-02  2.52729634E-02 -5.32542879E-02  3.72632383E-01 -1.64525208E-01
  8.84205102E-04  1.76826869E-03  2.44766626E-03 -5.44248228E-03 -2.03674247E-03
 -9.72053635E-03  5.50512266E-03 -1.89262092E-02 -2.75940032E-02  3.08913968E-03
 -3.17832929E-03  5.49677281E-03 -1.31400185E-03  8.99074320E-04  1.38354352E-03
 -1.01627800E-03  3.86236184E-03  2.21875889E-03  5.17362950E-03 -2.52798563E-02
  1.27410361E-01 -5.32388204E-01  2.22836180E-03  8.62353721E-03 -2.06773007E-02
  5.56224193E-02  9.40596597E-02 -5.85822725E-02  6.80246002E-02  8.96719685E-01
 -4.78200782E-01 -2.00023472E-03  3.11966608E-03 -2.65023612E-04 -1.04775526E-03
 -3.22406626E-03  8.87386680E-03 -2.21054649E-02  8.41383630E-03  3.47572736E-02
  3.71564212E-02  1.48799403E-03 -8.38419131E-04 -3.57118388E-05 -6.33943190E-04
 -1.34159201E-03  3.09023417E-03  2.81479989E-03  1.24548038E-03  5.98158341E-02
 -7.49808292E-01 -1.20517049E-02 -9.10260549E-04 -1.13526085E-02  8.52207846E-04
 -8.88640139E-02  4.02856859E-01  6.55937603E-03 -7.24534671E-03 -1.53990592E-02
  2.77521121E-03 -1.38843353E-01  1.33461673E+00 -1.23323299E-02  3.17311927E-02
 -9.53200861E-03  6.02191041E-03 -4.41598057E-02  5.02398475E-01  1.02968410E-02
  1.12617815E-02  6.88394741E-03 -2.37645234E-04  1.97402259E-03  5.79984990E-01
 -1.72804978E-03  5.70587178E-03 -1.19176549E-02  4.89230317E-03 -1.49370965E-01
  1.44272594E+00  7.61394046E-03  3.70722253E-02 -6.10908230E-03  2.52788116E-03
 -9.00909079E-02  4.06330970E-01 -3.88603441E-03 -1.54939037E-03  1.43878922E-02
 -2.88869324E-03  7.56291048E-03 -8.07691371E-01  9.18543585E-03  1.90599860E-03
 -1.71048096E-02 -5.71301602E-03 -3.03502521E-02  1.23988780E-01 -2.17839801E-04
  8.47719372E-03  5.72440134E-04  9.35267552E-03  4.07880526E-02  4.87465445E-02
  7.92244223E-04  5.24752964E-03 -1.73132916E-03 -9.26833939E-03 -1.94705176E-02
  2.92027297E-02  3.90903261E-02 -2.37770750E-01  3.32124802E-02 -6.14456697E-02
 -4.43401308E-02  4.72274769E-02 -2.47455718E-03  3.74202336E-02 -1.08213275E-02
 -4.20640276E-01 -4.27360472E-01 -1.99485961E-03  6.75561738E-03 -2.36891356E-03
  1.10161866E-03  5.04525506E-03 -9.26027247E-03  5.00661359E-02 -1.15964518E-02
 -1.99081050E-04  3.77151879E-02 -2.09248438E-03 -2.17231462E-03  4.82117832E-03
 -8.51548682E-04 -1.33081061E-03  1.18857387E-03  1.54138287E-03 -1.71809596E-02
  1.19553020E-01 -1.01101752E+00 -1.29907258E-02  1.46215600E-02  2.03740868E-02
 -1.55295921E-03  1.00234462E-01 -1.43243731E+00  2.87820650E-02  1.57353182E-02
 -7.80317875E-03 -4.42555424E-03  5.48701650E-02 -9.66885989E-01 -2.31445114E-02
  7.17662683E-03  4.84981981E-03  6.35592794E-04  2.02466341E-03 -1.12186265E-02
  6.58802376E-02  1.73346036E-01  2.19231084E-03 -4.87748427E-03 -1.69287359E-03
 -3.47805912E-02  3.07557029E-02  2.01202293E-02  1.37636555E-01 -2.61403712E-01
 -8.05502140E-02 -2.27388852E-03 -1.23459861E-03  7.06662489E-03 -4.99626291E-03
  3.99245084E-03  1.99276321E-02 -6.26851009E-03  1.88738779E-02 -2.99512379E-02
 -8.69396768E-04 -6.19335578E-04  7.27820683E-05  1.02850505E-03 -1.61562294E-03
 -6.60994383E-05 -1.92676391E-03 -1.20010922E-03  2.11300699E-02  5.32703208E-02
 -5.35869782E-02  2.43063917E-03 -6.51849658E-03  4.49484671E-03 -4.97224533E-03
 -1.14127851E-02  3.16901686E-02 -5.41838053E-02  1.75180335E+00  5.84332322E-02
  2.66160845E-02  2.00558838E-02  6.64950485E-03  4.14913107E-02  2.24324825E-02
  5.25861662E-01  6.88833231E-01 -1.52986134E-01 -4.01106090E-03 -6.15152867E-03
 -2.04033125E-03  3.20130917E-03  3.19651491E-03 -1.03143153E-02  6.88582587E-03
 -8.47203563E-03  2.77402386E-03  9.05609321E-04  9.77627180E-05 -1.39752151E-03
 -6.21827793E-04  1.25842526E-05 -6.34261077E-04  1.05986808E-03  1.07921108E-03
 -1.50388704E-02 -3.50854914E-02  1.22941265E-01 -3.48098232E-01  5.00063307E+00
  2.78559654E-02 -9.05907256E-02 -1.05954550E-01 -3.50935820E-02 -2.90183933E-02
  5.82998101E-03  7.07496182E-01 -1.18417643E+00 -1.64420630E-02 -6.17211551E-03
  5.45861576E-03 -5.33017127E-03 -3.01632974E-03 -7.56956897E-03 -3.09460981E-02
  3.83537701E-02 -4.88340255E-02  2.43482823E-02  3.09662524E-02  1.73796303E-03
 -2.81173797E-03  8.75271348E-03 -8.00550226E-04 -4.32286691E-03  1.89111545E-03
 -2.21066611E-03  1.81548164E-03  3.25936549E-03  1.78123997E-02 -1.41164673E-01
  9.42428762E-01  8.62568979E-03 -4.88818835E-03 -1.23777044E-01  2.31221848E-02
  1.37013309E-02 -3.14357582E-02 -9.74965389E-02  2.46462222E-01 -1.17085074E+00
 -7.62902939E-03 -3.88726635E-04 -1.00534890E-04  4.17709851E-03  6.39005097E-03
 -1.52205572E-02  7.32391603E-03 -1.98817605E-03  3.05188239E-03  1.88340578E-02
  1.68263376E-03 -2.85597827E-03  4.56186547E-05  1.04029588E-03  2.89224993E-03
 -1.04347005E-03 -4.97741682E-04  2.69209983E-03  6.80018500E-03 -3.66450913E-02
  1.91364677E-01 -2.80757387E+00 -1.55158045E-02 -4.99666153E-02  3.70014199E-02
  4.39734667E-02 -4.10071576E-02  3.49974374E-02  1.81361095E-01  2.63900863E-01
  9.18158628E-01 -2.35158004E-03 -7.96730177E-04  6.05103012E-03 -8.37578246E-03
  6.04885391E-03  1.54243883E-02 -1.15904841E-02 -8.87183720E-04 -6.02068094E-03
  9.45799374E-04  2.69443567E-03 -1.07237163E-03 -2.31699263E-03 -7.71678327E-04
 -2.57752361E-04 -4.41864922E-04 -5.20504260E-04 -7.21714793E-03 -1.65597701E-02
  4.83954970E-02 -1.02631517E-01  1.71120567E+00 -5.35709247E-02 -1.98277534E-03
  4.65637300E-02 -3.25797641E-02 -9.09316686E-03  1.58448478E-02 -7.80625379E-01
  2.96212129E-01  4.38710477E-01 -1.30025504E-03  1.73784378E-03 -3.05541611E-03
  6.53543748E-03 -3.73178971E-03 -2.76681339E-03 -4.33187099E-03 -1.90439036E-02
  1.32305576E-02 -1.97469702E-02 -6.27679745E-04  6.88481162E-04  1.17430968E-03
  1.41869170E-03  1.32440428E-03 -1.34848179E-03  6.73185308E-04  8.09260392E-03
  1.79222659E-02 -3.28107611E-02  4.48812088E-03 -2.78896546E+00 -3.92001543E-02
 -2.49489882E-02 -2.52874759E-02 -6.97327074E-02 -1.20765452E-02  3.91176926E-02
 -1.14166923E+00  8.85110526E-02 -1.00769033E-01 -2.19553650E-03 -5.31647622E-03
 -4.99033781E-03  6.23272697E-03 -4.56060241E-03  1.82458584E-02 -2.23936161E-02
  2.58531685E-02  5.35242879E-03 -2.17193871E-02 -7.41694191E-04 -4.79096433E-04
  3.11268521E-03  3.07302248E-04 -2.60682788E-03  3.55176489E-03 -9.81833822E-04
 -1.10836578E-02 -7.02100178E-03 -7.66084509E-01 -4.41630359E-03  1.77518546E-04
 -1.29187312E-02 -1.04963812E-02  1.10737496E-01 -2.26372707E+00 -1.58522861E-02
  1.91134943E-02  4.44224309E-02  2.20746900E-02  3.20869499E-02  2.26742864E-01
 -1.29846580E-03 -2.78478504E-03 -1.03666522E-03  8.38851133E-03 -5.23545977E-02
  5.07787721E-01  1.28377919E-02  8.40396061E-03 -2.38462030E-03  5.03142269E-04
  5.45018192E-02 -1.38628011E+00  6.75052967E-04  2.01046252E-03  2.64083336E-02
  1.37183795E-02  2.34559217E-02  7.07787348E-01  4.26926105E-03  1.11443642E-02
  3.98021923E-03  5.98739988E-03  3.71015650E-02 -5.39506852E-02  1.03138837E-03
 -1.29299091E-03 -1.47193198E-03  5.55354892E-03  2.32493236E-02 -9.11466123E-01
  3.52204522E-03 -1.11909956E-03 -1.51798948E-02  4.94004852E-03 -6.88292480E-02
  4.44819349E-01 -1.57943345E-02  4.89911323E-03  1.04783757E-02 -4.83453916E-03
  4.70308670E-02 -3.03278001E-01 -4.54373915E-04  5.44255625E-03  9.80397699E-03
  6.39313611E-03  1.53999519E-02 -6.18054375E-02  3.13248602E-01 -1.61917992E+00
 -1.66137253E-02  2.47805314E-02 -4.29997479E-02 -7.45957077E-02  6.19800456E-02
 -2.41704910E-02  3.18636066E-01 -4.55534456E-01 -4.05043050E-01 -3.21332547E-03
 -2.07569655E-03  1.03539969E-02 -2.77941410E-03 -1.71452472E-03  8.45309793E-03
  6.18939320E-03  4.40205680E-03  1.04605036E-02  1.48586579E-03 -4.12741466E-04
  1.92864804E-03  7.94359666E-04 -9.96916245E-04  5.26187354E-04  2.94393031E-04
 -6.24927352E-04  2.79237518E-02  7.43529625E-02 -4.41252870E-03 -1.43974866E-03
 -5.58689038E-03  3.54984715E-04  1.14495287E-02  4.27794224E-03  4.77455463E-01
 -3.67924083E-03 -7.80725760E-04  4.82149324E-03  1.32226247E-02  1.97357337E-02
  4.75360067E-01  3.54207043E-03 -7.67280874E-04  2.67304669E-03  1.45146189E-03
  3.33047834E-03 -4.18742372E-03 -1.19411387E-01  1.49105424E-01  1.84689235E-02
  7.31294120E-02 -3.51061934E-03 -1.09900953E-01  1.39273428E-02 -4.80897943E-03
 -4.50224360E-01  1.14835966E+00  1.15780354E+00 -2.23842408E-03  1.37221977E-03
  2.61839925E-03  2.73110443E-03 -4.39425951E-04  3.10288467E-02  4.04607628E-02
  4.97683829E-02 -4.55991386E-02  3.89796169E-04  3.77144130E-04 -2.40833420E-04
  2.29444836E-04 -1.08506881E-03 -2.44057187E-03  1.13433476E-03 -4.43005499E-03
  4.00288586E-03 -6.44826050E-02  1.11504944E+00 -1.26856567E-02 -9.73174996E-03
 -1.22342362E-02  7.20776747E-03  1.68878713E-02 -5.44190428E-02  1.33849080E-01
 -3.90183255E+00  7.00394556E-02  1.62837103E-02 -2.98638524E-02  1.29260055E-02
 -5.90744343E-02  3.23311121E-02  5.56070886E-02  2.72218938E-01  9.00908285E-02
 -2.90748358E-03 -2.61572940E-03  2.19216512E-03  5.59492074E-03  5.02420239E-03
  8.50821811E-03 -7.27516044E-03  1.41304402E-02  6.75786442E-03  4.28557644E-02
 -4.22038266E-03  2.46208485E-03 -5.73193400E-04  9.79348818E-04  2.67859014E-03
  4.21612201E-04 -2.20168180E-03 -1.55976294E-02 -3.58884015E-02  1.07150017E-01
 -2.12092428E-01  3.68830467E+00 -7.55953075E-03  7.46998163E-02 -2.83097683E-02
  6.66102155E-02 -3.11950889E-03  4.09367246E-02  3.58334056E-01  8.93458230E-01
  2.37213093E-03  1.92412029E-03 -6.04574817E-03 -6.81425966E-03  1.79042885E-03
  5.53711688E-03  1.09095716E-02  9.16567878E-03  1.72974933E-02  5.21894792E-02
  3.36014290E-02 -3.83694909E-03 -2.16286092E-03  3.49649624E-03 -3.64526816E-04
 -4.03847410E-03 -4.51544182E-03  1.10294846E-03  1.75709458E-02  4.01970219E-02
 -1.11938671E-01  1.77951179E-01 -4.44432592E+00 -1.62313675E-02 -7.83953071E-03
  3.62634499E-02  2.48816876E-02  8.32805963E-02 -2.94475814E-02  1.79589642E-02
  1.16055219E+00  9.09080042E-02  2.74488628E-03 -4.05827625E-03 -4.84270732E-03
 -6.83112787E-03 -2.61428976E-04  4.58018982E-02  1.51450267E-02  1.36185492E-02
  4.10228658E-02  2.93188114E-03 -5.66786776E-03  1.84029720E-03  4.03248686E-04
  1.98856102E-03  2.92365112E-03 -1.31014314E-03 -1.08259962E-04  1.28976158E-02
  2.96161301E-02 -8.15114301E-02  1.32332882E-01 -2.64486762E+00  2.68426442E-02
 -4.39897423E-02 -1.88084499E-02  7.92672895E-02  2.36561623E-02  3.13531973E-02
  8.36551201E-01 -7.32511168E-01  1.53308456E-01  5.57616632E-03  2.89327452E-03
 -5.52496427E-03  2.77150589E-03  6.31666414E-03  1.04550273E-02 -1.95513597E-02
 -2.20738794E-02 -3.45039134E-02  7.21844376E-04  1.80938438E-03 -1.66315794E-03
 -1.75311960E-03  1.02447432E-03 -2.02322516E-04 -1.18389502E-03 -6.18834926E-05
 -1.67597282E-02 -3.85365290E-02  1.23275542E-01 -3.00970482E-01  6.20882970E+00
  6.44436302E-02  1.42226349E-02  1.19928558E-02  9.91885628E-03  1.18738663E-01
 -3.04894110E-02 -6.86532096E-02  6.23751259E-01 -5.80110588E-01 -9.72558333E-04
 -8.77131164E-04  5.49570875E-03  9.44093071E-04  1.60453921E-03 -3.55405432E-02
  9.33952613E-03 -1.79542064E-02 -5.54598672E-02  1.94194308E-02 -3.44325434E-03
  9.21688149E-03 -1.74369561E-03  8.45892914E-04 -3.44827129E-04 -1.81598514E-03
  2.08891073E-03 -6.37951037E-03 -1.44209505E-02  4.00719843E-02 -5.05405734E-02
  1.28054265E+00 -1.69000002E-02  6.66204155E-02  2.16053336E-02  2.44990056E-02
  4.59361232E-03 -1.15877679E-02 -1.34057166E-01 -3.37082291E-01  5.78547461E-01
 -1.67366012E-03  1.13391959E-03  4.91381704E-04  3.27668373E-03  5.50927600E-03
 -1.99751631E-02  3.45490327E-02 -4.14211337E-02 -6.64939949E-03 -4.29155205E-03
  9.09187098E-04  2.33829434E-03 -3.25864799E-03  2.62159543E-04  2.40954221E-03
 -3.43506503E-03 -5.16970521E-04  2.00087338E-03  3.83225026E-02  5.38005276E-01
  5.99869593E-03  5.23322453E-03 -7.30715809E-04 -1.09304195E-02 -3.91167690E-02
 -6.09381642E-01  2.06970636E-03  1.16773563E-02  5.72468409E-03 -4.68652091E-03
  1.17662175E-01 -1.71203219E+00  2.24531537E-02 -3.19688357E-02  4.03507496E-03
 -1.99790386E-02 -1.19100466E-01  5.09378938E-01  1.30850230E-02  1.23031240E-02
  9.31705702E-03  1.29883108E-02 -3.12698877E-02  1.29809555E+00  5.24498974E-03
  8.58583103E-03 -2.55207024E-02 -7.39186054E-03 -6.56492602E-02  1.05209072E+00
  1.40226516E-02  1.65145716E-02 -8.20904699E-03  1.54515662E-02  1.65710001E-02
  8.07157093E-01  2.51110876E-03 -5.84495670E-03  1.39316723E-02 -1.32163088E-02
  2.48235838E-02 -1.04109970E+00  6.31758504E-03  9.26099321E-03 -1.93794367E-02
 -6.93413299E-03  9.89496664E-02 -9.57958820E-01  1.03124805E-02 -1.56969045E-02
 -1.62139033E-02  8.70847540E-03  1.96817897E-02  3.35343080E-02 -5.86567086E-04
 -3.72294059E-03  3.35891264E-03 -7.73574392E-03 -1.67316432E-02  1.69174928E-02
  2.48914166E-01 -7.28329499E-01  9.11380062E-03 -5.70635162E-02  1.69330740E-02
 -1.01051432E-01 -4.00960371E-02  6.63387963E-02 -6.15515071E-01 -1.14704242E+00
 -9.68194941E-01 -6.52317102E-04 -2.15129782E-03  4.47355533E-03  2.78006069E-03
 -1.03405639E-03 -4.34026071E-02  3.37878840E-02 -1.74669590E-02  4.69506641E-02
  1.43774673E-02 -1.77475514E-03 -1.34742858E-03  2.14356185E-03 -1.54205643E-04
 -8.61193614E-04 -2.17908463E-03  5.13902014E-03  9.96711134E-03  1.05471542E-01
 -7.73118439E-01 -7.48350233E-03  7.91118700E-03  1.28215560E-02  1.20638733E-02
 -5.71653098E-02  1.28414281E+00 -2.32023434E-02 -1.38911927E-02  5.12748157E-03
  4.01951633E-03  1.03970750E-01 -1.32806893E+00 -2.93182112E-02  1.49855017E-02
 -7.50411739E-04 -3.73147426E-03 -8.00164981E-03  3.09614015E-02 -2.83244376E-01
  1.61335812E+00 -3.48794837E-02 -1.48768053E-02 -2.87893367E-02 -1.84108171E-01
  1.42597966E-02  6.53327036E-02 -3.12443025E-01  4.79616598E-01  2.25963762E-01
  1.75895283E-04 -3.76270753E-04 -4.56923365E-03  2.43895867E-03  2.82193664E-04
  2.39451078E-02 -1.89047144E-02  3.46317532E-02 -5.36913355E-02 -4.88997361E-02
 -2.79638035E-03  1.89293984E-03  3.68977012E-03 -7.03104656E-04 -1.88944565E-03
 -2.12476330E-03 -5.95188291E-04 -5.87565683E-03  4.67984864E-02 -4.13052195E-01
 -3.44697097E-04  1.06468750E-02  1.13954500E-02 -1.87462280E-03 -4.67319234E-03
  3.46759151E-02 -1.96431682E-01 -1.38362720E-01  3.40545922E-02  4.35342122E-02
  2.32090814E-04 -7.94588538E-02  6.95112028E-02  7.91447559E-02  3.88857602E-01
  4.82031450E-01 -2.23774378E-01 -3.74484405E-03  1.04367064E-03  3.01922416E-03
 -2.91700984E-03  4.23996003E-03 -9.91601248E-03 -3.97327962E-03 -1.12941595E-02
  9.89162619E-03  2.92727091E-02 -3.23407967E-03 -8.56016373E-04 -1.73404176E-03
  1.06669078E-03 -2.69110422E-03  4.69485130E-05 -4.68197783E-04 -3.97674945E-04
 -1.19205605E-03  1.00287886E-02 -1.73463615E-02  1.06368618E+00 -2.67439052E-02
  4.57661674E-03 -2.35412824E-03 -7.12296132E-02 -4.21056725E-02  3.54334705E-02
 -9.86278401E-01 -3.74152298E-01 -2.82319441E-01  3.28739384E-03  4.10664597E-03
 -2.10978008E-03  4.69228621E-03 -3.34882460E-03 -5.18700136E-04 -2.01004184E-02
 -1.23034175E-02 -1.53888993E-02  9.13433152E-03 -2.96165061E-04 -2.55100841E-03
 -9.13246695E-04 -4.35224269E-04 -5.81796788E-04 -6.91096932E-04  1.29288351E-03
  9.52794409E-03  2.19453609E-02 -6.58702519E-02  1.17079430E-01 -2.69950433E+00
 -3.87466428E-02 -6.23889852E-02 -5.02078402E-02  8.24956777E-02 -8.05023951E-02
  8.64221971E-03  2.45628095E-01 -9.81811551E-01 -7.94668263E-01 -1.43614171E-03
 -8.46296474E-05  2.21670630E-03  3.31443038E-03 -1.89286563E-03  5.77081914E-03
  4.60785205E-02  2.10964520E-02  1.03732753E-02  6.36043749E-02 -2.55147159E-03
 -8.74643843E-04 -9.01935360E-04  4.17755148E-03  5.42696144E-03  2.22653708E-03
  1.71784569E-03 -1.48488772E-02 -3.37724307E-02  9.12814041E-02 -1.28834185E-01
  4.12442101E+00  8.64624619E-03  2.49937326E-02  3.81990202E-02  2.22213229E-02
 -6.42863570E-02 -3.91804728E-02  7.06154797E-01 -1.65391142E-01  4.92016324E-02
 -2.63939688E-03  2.09573969E-03  1.03727514E-03 -2.73471439E-03  5.13670122E-03
 -4.55006262E-02  1.53167511E-02  1.84694720E-02  2.53993555E-02 -3.80183968E-02
 -5.50157209E-03  4.29948894E-03  4.47440724E-03 -3.45146186E-03  8.67663481E-04
  7.03904692E-05 -9.34271111E-04  1.50373707E-02  3.39794517E-02 -8.29804858E-02
  8.86364642E-02 -1.93402100E+00 -1.44237336E-02  2.43228565E-02 -1.76578950E-02
  4.57012310E-02  6.66603162E-02  9.81370480E-02 -1.55788211E-01  5.26022442E-01
  5.20568415E-01  3.27948544E-03  3.15416124E-03  3.89440757E-04 -1.38592419E-03
  4.18848832E-04  4.60700402E-02 -6.76644659E-02 -4.18829249E-02  1.69086405E-02
 -3.47922403E-02  5.14057147E-03 -5.40417023E-03  2.61555307E-03  2.05724721E-03
  4.87931279E-03 -8.74895995E-04  2.63803896E-03  1.18296367E-02  2.69363488E-02
 -8.37076367E-02  2.05293231E-01 -2.77331742E+00  4.09552693E-02  5.22564977E-02
  1.09678183E-01 -3.28444442E-02 -2.79528721E-02  6.22912375E-03 -2.93298705E-01
  3.67412503E-01  1.37824248E+00 -2.06279101E-03  4.08588202E-03 -5.25837385E-03
  3.09611708E-03 -1.01972979E-04  1.93622398E-02  7.86977771E-02  1.00995095E-02
  1.48240257E-02  4.05114449E-03  2.30111277E-03 -4.60412763E-03 -3.12681003E-03
 -5.39733018E-03 -1.23301954E-03 -4.57044287E-03 -6.04603921E-03  7.73466830E-04
  2.75054498E-02 -3.72704937E-01 -4.74670784E-03  7.20490716E-04 -7.17868411E-03
  1.01243410E-03  3.36225162E-02 -2.71372803E-01 -4.31226687E-03  1.17880843E-03
  1.32817936E-03  4.35286799E-03  1.52839759E-02 -3.20902125E-01 -2.88883734E-03
 -9.03717349E-03 -3.39062132E-03 -1.56846042E-03 -1.55407395E-01  1.45543744E+00
  3.04620692E-02  1.14802135E-02  1.78160569E-02  4.08884303E-03  5.58799377E-02
 -1.62194187E-01  2.38397178E-03 -5.28488897E-03  3.68839858E-03  1.82142897E-02
  9.54136837E-02 -8.75974432E-01 -2.77214362E-03 -1.98371666E-02  7.00202629E-03
 -1.47583565E-02  9.17794354E-02 -1.19624903E+00  8.78680139E-03 -1.35967441E-03
 -2.72782131E-02  1.32010693E-02 -1.46989186E-01  6.56180974E-01 -2.14532806E-03
 -1.22626140E-03  2.80819380E-02 -5.20152304E-03  5.43106938E-02 -7.85989846E-01
  8.83724174E-04 -7.59518967E-03 -1.16316173E-02  9.83630948E-04 -1.81709158E-01
  1.86647512E+00 -3.45195125E-02 -6.84331115E-03 -2.98292717E-02 -1.72880895E-02
 -3.72962749E-02  3.75611580E-02  4.68782909E-01  1.75706849E+00  5.86477199E-02
 -6.72481175E-02 -5.49662193E-02 -9.13440916E-02  9.78907573E-02  1.33939007E-01
  1.18466365E+00 -6.82541425E-01 -7.48669365E-01 -2.73760590E-03  8.51654128E-04
 -4.71754993E-03  6.64086697E-04 -1.45917619E-03 -5.68227849E-02  6.60263614E-02
 -3.26857633E-02  4.71061172E-02  7.43209132E-02 -3.67974932E-03 -2.15272581E-03
  6.15676478E-03 -2.41655903E-03 -4.82556243E-03 -2.41111491E-03  1.13629338E-03
 -1.03840514E-02  2.16347982E-01 -2.24590891E+00 -2.02468623E-02  2.69633829E-02
  3.91762578E-02 -5.48334949E-04 -5.62489622E-02  6.45907084E-01 -1.20112002E-02
 -6.45791608E-03  8.56496042E-05 -1.32515670E-02 -7.61720338E-02  7.50137342E-01
  1.56236486E-02 -3.67956591E-03  4.42924085E-03 -9.90642382E-03 -2.11595629E-02
  9.42767965E-03  3.74419534E-01  8.75244735E-01 -3.53301955E-02 -1.77479236E-03
 -6.14425261E-02  1.23935383E-01  1.32495980E-01 -5.62012565E-03 -8.96670110E-01
 -3.97468522E-01 -2.50482737E-01 -7.49866318E-05 -6.10257333E-05 -4.45940282E-03
 -2.08298041E-03  1.67748058E-03 -3.47742672E-02 -3.06624385E-02 -2.48511437E-02
  4.95917153E-02 -3.42475582E-02 -1.52327120E-03 -4.64627588E-04  6.07796857E-04
 -1.82637459E-03  4.90695402E-03  2.63417323E-03  3.55652839E-04 -3.78473333E-03
  1.33129706E-01 -1.27450976E+00  1.47634395E-02  1.66945440E-02  1.92244168E-02
  2.31038828E-02  5.26442469E-02 -1.50427186E-01  2.90348682E-01 -4.35117277E+00
  4.24809303E-02  2.42394184E-02 -3.24067797E-02  9.39187909E-03 -6.85519159E-03
  5.53768830E-02  5.59733874E-01 -2.65929899E-01  4.52945389E-01  3.71275801E-04
 -1.95241203E-03 -4.50728269E-03 -2.04511895E-03  1.54119785E-03 -4.51540479E-03
  1.22027621E-02 -1.15203931E-02  4.78730418E-02  6.20705826E-02 -4.37568323E-03
  5.76816137E-03  4.19186433E-03  2.85279220E-03  3.05141068E-03  6.97417054E-04
 -3.00444867E-03  5.24052386E-03  1.16425010E-02 -3.36467444E-02  1.74104009E-02
 -2.32293554E+00  3.19429701E-02 -5.95086346E-02 -5.79457870E-03 -5.45812764E-02
 -1.41864472E-02 -1.57643487E-02  6.88051138E-01 -2.09750339E-01 -5.06553562E-01
 -2.38142118E-03  1.40197584E-03 -7.01012868E-03 -4.63487833E-03  1.06252164E-04
 -8.45592129E-03  1.58298207E-02 -2.06524482E-02 -2.46584277E-02 -3.35159224E-02
  3.47263094E-03  2.67376318E-03 -2.05349727E-03  2.57673104E-03  2.11230265E-03
  4.66083448E-03  5.44197870E-05  9.07676183E-04  2.03210641E-03 -5.68621892E-03
  4.90183188E-02 -3.14944207E-01  7.73177781E-02 -2.21033853E-03  7.95654507E-02
  2.30050800E-02 -1.13223416E-01 -4.44306276E-03  1.10968418E+00  4.32910250E-01
  8.38585709E-01  5.69382410E-05 -8.20020455E-03  8.87625912E-04  2.28091234E-03
 -1.50069666E-03  3.40603159E-02 -4.85504235E-02 -2.17887601E-02 -2.44462760E-02
 -2.64506524E-02 -1.51008255E-03  2.05728631E-03  1.50212332E-03 -2.13860930E-03
 -5.57503623E-03 -1.36456973E-03 -2.93223492E-03 -9.76310408E-03 -2.26354776E-02
  7.85877200E-02 -2.37211411E-01  2.28484783E+00 -1.23825383E-02 -5.80551463E-02
  9.06861285E-02  3.55959633E-02 -4.20934153E-03 -2.07358784E-03 -6.10764826E-01
 -1.08708015E+00  4.17208327E-01 -4.59037100E-03  2.66039445E-03 -7.05572448E-03
 -6.45734553E-03  4.33594248E-03 -5.38270427E-02  3.85136426E-02  1.03925680E-02
 -8.56212456E-04  2.17837131E-03 -8.20787190E-03  1.19113761E-03  4.33732868E-04
 -1.64540571E-03 -1.93964318E-03 -7.62274130E-04 -2.52629777E-03  7.08895519E-03
  1.57783956E-02 -1.63015825E-02 -1.36140811E-01 -4.78393588E-01  1.42087707E-02
 -1.22610447E-02 -1.70260641E-02  4.34194945E-02 -1.19370417E-02  1.59167832E-02
  2.59828912E-02 -2.57959334E-01 -4.86250846E-01  2.10567268E-04 -7.25190529E-03
 -4.91840340E-04 -4.98255594E-03 -1.01372560E-03 -7.90107251E-04 -3.61637508E-04
  1.69991262E-02  2.71921317E-02  8.81930384E-04 -1.85468340E-03  5.03893954E-04
 -5.18840196E-04 -1.23470949E-03 -5.29436272E-04 -9.29034060E-06  2.50455019E-03
 -1.20615149E-02 -2.77701316E-02  7.84507248E-02 -9.51729215E-02  4.36158479E+00
 -3.93999024E-02 -1.85251394E-02 -5.63426862E-03  5.70136903E-02 -5.59373699E-02
  4.20506226E-02 -2.38008138E-01 -4.58557207E-01 -2.12490184E-01 -2.72384529E-03
 -4.08557432E-03 -5.27024529E-04  7.59917630E-03 -7.67296077E-04 -5.92777297E-03
 -3.77975012E-02 -2.23408777E-03 -2.24993624E-02 -3.15816173E-02 -1.10179666E-03
  2.77978297E-03  1.17222022E-03  3.69501524E-03  2.92646928E-03  1.56901134E-03
 -1.16384414E-04  3.14693097E-03 -6.48557620E-02  7.89399182E-01  1.47960300E-02
  1.95696916E-04  1.84080689E-02 -8.56890883E-03  4.15942591E-03 -3.09764960E-01
 -1.63871969E-03  7.52188791E-04  2.73567884E-03  1.92039778E-02 -4.21218754E-02
  1.19650365E+00 -7.05500512E-03  2.28871473E-02 -9.16335095E-03 -6.35599864E-03
  1.15128005E-01 -1.51630840E+00 -2.06924799E-02 -1.40153524E-02 -1.88945663E-02
  5.75367889E-03 -6.58231583E-02  8.65890421E-01  9.72665370E-03 -3.21445813E-03
 -1.84368354E-02  2.03089858E-02  1.69650087E-02  7.60526051E-01  1.01773831E-03
  7.80212059E-03 -5.89853922E-03 -1.01168115E-02  1.29583856E-01 -1.69551697E+00
  1.25466047E-02 -5.00149934E-03 -3.52359463E-02  6.08453615E-03  5.29339488E-02
  4.27365404E-01 -4.51973305E-03 -2.08471375E-03  1.10034004E-03  7.77155198E-03
 -1.25290935E-02 -5.51256076E-01 -3.59545645E-03 -8.26198419E-03 -6.13630265E-03
 -6.37573232E-03  3.83593292E-02 -1.41696462E+00  1.31106165E-02  5.95860579E-03
  2.37625410E-02  2.67889649E-03  5.89586683E-03  2.18541403E-02 -4.21825714E-01
  1.14801928E+00  2.48128899E-02 -1.68668583E-02 -1.69182723E-02  1.62463831E-01
  1.60614051E-02 -2.92222385E-02 -2.08183482E-01  3.36205603E-01  2.74956528E-01
  1.30757129E-03  1.04941952E-03 -5.94270582E-03  3.16711399E-03 -2.73781053E-03
  1.38620343E-02  2.93640476E-02  1.37017895E-02 -4.74619991E-02 -2.38351693E-04
  8.37439135E-04 -2.70324079E-03  5.21205425E-04 -1.42270574E-03 -8.03752197E-04
  3.71555804E-03  2.53215541E-03 -7.07960203E-03  3.01283564E-02 -8.39749026E-02
  2.90746749E-03  7.64382195E-03  7.15130701E-03  7.61555598E-03 -1.28058278E-01
  1.55633052E+00 -2.80717554E-02 -2.13224552E-02  1.65006634E-02 -5.49079341E-03
 -3.15391346E-02 -8.01988623E-02  1.17880108E-04 -3.40840473E-03 -5.65471577E-03
  1.85289250E-02  4.02821768E-02 -3.57067785E-02 -5.99650962E-01 -1.15216529E+00
  3.22780001E-02  7.54621222E-02  1.08877603E-02 -1.55944003E-01 -7.75394055E-02
 -1.44953411E-01  5.17397400E-01  1.00924316E+00  9.08267795E-01  3.93178680E-03
 -5.95295889E-04 -2.16402293E-03 -2.39710224E-03 -1.98094493E-03  4.22310249E-02
  8.93905952E-02  2.80042179E-02 -6.44557512E-02  7.80827038E-02  5.75210303E-03
  5.34283078E-06 -4.77243802E-03  2.27658066E-03 -3.35260307E-03 -2.18453729E-03
 -4.43108631E-03 -5.28124542E-04 -2.11779214E-01  1.94988539E+00 -2.20341795E-02
 -2.40782560E-02 -3.06758635E-02  2.58276104E-05  3.35223118E-04 -1.37865921E-02
  5.73879709E-02 -2.39119503E+00  2.15433377E-02 -2.72559526E-02  9.54774490E-04
  6.04743541E-02 -1.56401863E-01 -6.14360085E-02  2.12300934E-01 -1.00471506E+00
  1.01706726E-01 -3.63200104E-03  3.94934356E-03 -6.53570025E-03 -2.05909952E-03
 -1.07485697E-03  1.39144210E-02 -6.68067883E-02  5.15558443E-02  1.37320889E-02
 -7.36168625E-03 -1.23597238E-03  8.72661256E-04 -4.07587121E-03 -2.54853027E-03
  3.68535427E-03 -1.61600857E-03 -2.47176883E-03  8.85318145E-03  1.99291756E-02
 -6.05358897E-02  1.56168694E-01 -2.17795043E+00  2.85705836E-02 -3.98386234E-03
  1.54892508E-02  6.50707959E-02  2.12925845E-02 -1.24416418E-03  7.35390161E-01
  5.92007305E-01 -1.91204870E-01 -2.96094690E-04 -1.10385959E-03 -1.49524526E-03
 -5.84937791E-04 -4.88651608E-03  1.65691455E-02 -1.64185774E-02  8.01848043E-03
 -1.36628658E-02 -6.74416374E-03  3.66016411E-04  1.39833780E-03 -1.72981349E-03
  1.53813178E-03  3.08542001E-03  1.65962126E-03 -3.19501535E-03 -1.57071955E-02
 -3.67539042E-02  1.31256447E-01 -4.01659144E-01  4.76393498E+00 -5.38629028E-03
 -3.78999737E-02 -7.59846874E-02  1.07072739E-02 -9.67162951E-03  1.88029613E-02
 -1.29370386E+00 -4.55753120E-01 -7.09959935E-01  9.15638952E-04  5.74357397E-03
  4.66806456E-03  6.84317719E-04  2.97760952E-03 -6.07954853E-02  1.74765151E-02
  1.39068977E-02  1.72141153E-02 -1.20606743E-02  7.85603295E-03 -4.41405367E-03
 -1.51401120E-03  1.51599089E-03 -1.38036504E-03 -8.52940647E-04  8.51595908E-04
  1.01649710E-02  2.28547729E-02 -6.51581396E-02  1.28239485E-01 -2.94615309E+00
 -2.83269931E-02 -4.68814220E-02  3.42753112E-02 -5.10884639E-02  4.33989900E-02
  4.13086685E-03 -4.45036003E-01  1.13830762E-01  7.95698014E-01 -2.32675423E-03
 -4.21556844E-04  3.93569042E-03 -1.30651070E-03  1.72328084E-03 -7.95925348E-03
 -7.83003155E-03 -1.05199129E-02 -5.30487983E-02  1.16624843E-02  8.93901709E-04
 -7.12520625E-04 -4.49783326E-03  4.22132563E-03  1.60387239E-04 -3.14701891E-03
 -4.72909470E-03  1.01343694E-02  2.34690058E-02 -8.72775712E-02  2.56542237E-01
 -1.42132403E+00  6.79258032E-02 -3.45361617E-02 -3.58908744E-02 -7.89884605E-02
 -5.64277519E-02 -4.24270994E-02  7.55174899E-01 -9.75760205E-01  1.03168257E-01
  1.97362636E-03  4.26556771E-03 -5.29277684E-03 -6.05897908E-03  6.52362175E-04
  1.99094182E-02  3.18371248E-05 -1.40629857E-02 -2.46529009E-03  3.32986239E-02
  6.35778812E-03 -1.22946662E-03  6.54874593E-04  9.38352341E-04 -2.01367183E-04
 -5.99438178E-04 -8.36810027E-04 -1.91598218E-02 -4.49161687E-02  1.61862056E-01
 -4.64454107E-01  5.93561819E+00 -6.08732923E-02  3.80618350E-02  6.58736533E-02
 -8.74820162E-03 -7.43710749E-02  2.31085794E-02  5.87577009E-01  4.16143410E-02
  3.45047664E-01 -7.53079309E-04  3.23972195E-03  3.83156232E-03 -7.45807336E-04
 -7.72514484E-04 -5.00299523E-02  3.42860662E-02 -8.47358734E-02 -1.03572069E-02
  1.64238892E-02 -4.14531933E-04  7.21194891E-03 -5.72628538E-03  1.47164466E-03
  7.48270880E-03 -4.29774923E-03  6.28444178E-04 -4.92757276E-03  7.78043192E-02
  1.51859066E-01  2.95613108E-03 -9.80980119E-03 -8.27265056E-03  9.01024068E-03
 -5.12366826E-04  4.53529705E-01  6.33142914E-03 -6.71975662E-03 -7.47475603E-03
  1.09015645E-02 -4.60365189E-03  4.82997252E-01 -2.92939641E-03  1.10741335E-02
 -3.14565774E-03  1.31348168E-02  1.14224241E-02  3.64317850E-01 -2.04289708E-03
 -2.75728292E-04  3.17801572E-03 -5.34141655E-03  9.79748288E-02 -1.81820801E+00
 -1.07822922E-02 -2.88112066E-03  3.72293466E-02  4.54065158E-03 -1.15083220E-01
  1.11490148E+00  6.38550188E-03  3.01261027E-02 -1.09004176E-03  4.24855431E-03
  2.54293304E-02 -2.15107630E-01  3.52128087E-04  3.04639818E-03  9.55376685E-05
 -1.25064021E-03 -9.88883538E-02  7.85475311E-01 -4.03137215E-03 -7.85343690E-03
  2.39107353E-02  4.14705722E-03  2.21671793E-01 -1.89785035E+00  2.30769516E-02
 -2.52314763E-02 -4.05494752E-02  2.84149866E-03 -1.77238673E-02 -7.31051167E-01
  1.00555529E-02  1.15081610E-03  9.95396581E-03 -1.86949398E-03 -4.38325248E-03
 -2.93478395E-03  2.60711445E-01  2.73742341E-01  9.47754346E-03 -1.40728215E-02
 -1.38622859E-02 -2.16435923E-01 -1.64075485E-02 -2.60694892E-02 -2.61014904E-01
 -7.52128795E-01 -6.43527109E-01  1.51370576E-03  3.35269379E-03 -2.26583567E-03
 -4.26676906E-03 -1.81283804E-03 -5.33678226E-02 -1.87336095E-02 -4.99197017E-02
  8.67336642E-02 -1.23827144E-02 -2.86336135E-04  8.71563585E-04 -1.89131204E-03
  3.10640077E-03 -5.06857148E-03 -7.61700875E-04 -7.53434760E-04 -5.07135500E-03
  8.96796120E-03 -7.67457884E-01 -1.11848372E-02  9.77466346E-04  6.00098311E-03
  3.90191889E-03  8.72083478E-03  1.92084451E-01 -1.14612271E-03 -8.44839247E-03
 -2.14405303E-03 -2.22105372E-03  6.62637136E-02 -7.13933334E-01 -1.33398197E-02
  7.29051700E-05  5.45752494E-03  4.69690282E-03  9.72624483E-03 -6.85572957E-03
 -1.59285845E-01 -1.94516515E-01 -1.45842024E-02 -2.09732483E-03  2.76671907E-03
 -8.63217119E-02  1.53292082E-02 -3.14308764E-04 -7.59142048E-01 -8.01310944E-02
  2.80804458E-01  3.27180330E-03  5.64829417E-04 -1.93615576E-03 -8.30493014E-03
 -3.17069551E-03  1.59846019E-02 -1.91611163E-03  3.65129548E-03 -1.75668599E-02
 -7.80294397E-03  2.34941295E-03 -3.00544946E-04  9.41090600E-04 -2.40468014E-03
 -6.90070537E-04  1.44498405E-03 -2.53983481E-03 -1.84085532E-03 -2.46042202E-02
 -8.07360624E-02  1.85581156E-03 -2.38580853E-03 -1.65119638E-03  1.09092984E-03
  2.25510822E-03 -1.41434971E-02  4.93707909E-02 -1.43059323E+00  9.01803680E-02
  4.79591340E-02  2.41460641E-02  5.67786778E-03 -3.77046266E-02  7.46241904E-02
  1.29082131E+00  7.66529980E-01  8.87116864E-01  3.59220718E-03 -2.86292122E-03
 -6.83046781E-03  3.25460300E-04 -4.34811870E-03  1.18498508E-02  3.12148891E-03
  6.49528154E-04  3.30808831E-02  4.69252778E-02 -4.56714920E-03  3.56363090E-03
  4.78091613E-03  1.58608661E-03  3.55748523E-03 -1.18440249E-03 -1.95769942E-03
 -2.38098902E-03 -5.11138314E-03 -1.71697311E-04  2.90719637E-02  2.25721233E+00
 -3.03940210E-02  6.03838408E-02  4.04485756E-02  1.44220930E-02 -1.89364804E-02
  9.36342635E-02 -7.21810746E-02  7.23466232E-01  1.29030817E+00 -3.01250807E-03
 -1.28447215E-03  9.64519145E-03 -6.43412455E-03 -1.08032471E-03 -8.92229007E-03
  1.36917850E-02 -6.59764624E-03  2.99622567E-02  3.75725013E-02 -4.25533564E-03
  1.23402900E-03  4.91659063E-03 -2.49014242E-04  1.23863057E-03  3.28029975E-04
 -1.01014762E-03  1.22928185E-03  3.74794824E-03 -5.61421767E-02  2.23256195E-01
 -5.57187896E-01 -1.02714547E-01 -4.08110945E-02  1.38908383E-02 -6.75051654E-02
  1.63940309E-02  3.44064405E-02 -1.28262432E+00 -7.24475755E-01 -3.99460054E-01
  6.45467782E-03  4.94605746E-03  5.36171172E-03  5.21143859E-05  1.82602185E-03
  2.47475811E-02  1.23890828E-02  2.04905450E-02  3.19623778E-02  2.55078456E-02
 -8.28688154E-03  2.78719060E-03 -9.78322971E-05  2.25029565E-03  1.71922504E-03
  2.35572672E-04  3.53689173E-03 -7.36498900E-04 -1.91382414E-03  2.93443606E-02
 -9.93537394E-02 -1.10584713E+00 -1.76279179E-02  3.12747877E-02  5.55198118E-02
  1.31602391E-02  4.50263983E-02  8.04664272E-02  5.94957206E-01  5.38146420E-01
  7.74342006E-01 -4.49936568E-03  4.49136661E-03  6.75042186E-03  2.29986630E-03
 -7.60241594E-03  1.63757787E-03 -1.75480095E-02 -3.15195609E-04 -1.56608850E-02
 -1.03089876E-02 -1.25308330E-03  3.81349850E-03 -3.88272128E-04  1.72325237E-03
  2.08136496E-03  2.12830249E-04  4.96492317E-03 -9.38414515E-04 -1.56377797E-03
 -5.50259952E-03  1.41925538E-01 -1.85213466E-01  2.79038488E-02 -3.13190484E-02
  4.69751356E-02 -3.82062193E-02 -1.01586695E-02  8.49337859E-03  8.96707609E-01
 -4.16362360E-01  6.68683781E-01 -1.10653780E-04  7.84268511E-03 -2.60769930E-03
 -5.30015659E-03 -1.15986399E-03 -8.47940519E-03  8.16307929E-03 -9.58581975E-04
 -1.94174036E-02  1.38869010E-02 -1.43931611E-03  2.55413769E-03  1.11005374E-03
 -2.47426876E-04  2.49637723E-04  6.50820635E-04  1.47765038E-03  8.32345202E-05
  4.48401414E-06  9.32804023E-04  1.59602839E-02 -3.11407923E-01 -2.71912709E-02
 -8.53844916E-02 -9.53602194E-02 -2.47741660E-02 -9.56035412E-02  7.23518582E-02
 -7.92050353E-01 -1.50770713E+00 -1.35592696E+00 -1.33344892E-03 -6.78103291E-03
  1.85615938E-03  1.17002743E-04 -2.67658313E-03  2.18336395E-03 -2.97191749E-02
  1.33468000E-02 -4.47787488E-02 -5.29107893E-02 -4.35958689E-03 -2.69883321E-04
  2.61923527E-03  2.64671398E-03 -2.04588377E-03 -3.94931185E-04 -7.52487965E-04
  6.72640749E-03 -9.65261661E-02 -7.84007613E-01 -6.62046352E-03 -8.59807550E-03
  2.97349043E-03  4.81545847E-03  7.62014366E-02  7.21674399E-01  5.52765863E-03
 -9.94450020E-03  9.61363364E-04  1.12883781E-02  9.73112663E-02 -8.71427362E-01
  7.06154209E-03 -1.24256955E-02  1.57051053E-02  1.01400830E-02 -5.91855014E-02
  1.67151418E+00  1.75278295E-02  1.16551690E-02  2.15464277E-02  1.77261300E-02
 -3.71254565E-02  4.48750770E-01 -4.27799586E-03 -4.02534416E-03 -1.72596752E-02
 -1.43828739E-02 -3.40793580E-02 -3.60387553E-01 -5.06504211E-03 -1.74653509E-03
  1.07770196E-02 -1.82883713E-02 -4.77718147E-02 -5.04026734E-01  3.11229948E-03
  1.17680644E-02 -7.34089399E-03 -1.31882284E-02  2.90953357E-03 -5.01250646E-01
  9.50303300E-03 -3.67895153E-03 -6.61915136E-03  5.09025284E-03 -8.92183674E-02
  1.60558080E+00 -1.59811242E-02  1.23061819E-02  2.03358785E-02 -5.64694560E-03
  6.66102082E-02 -1.65203922E+00  1.78292307E-02  1.71452686E-03  2.03810742E-02
  1.69142952E-03  3.09237581E-03  8.20524744E-03 -6.87067877E-02  2.10904537E+00
  4.53678937E-02 -3.11312888E-02 -9.43429049E-03 -2.81175229E-02 -8.78143725E-03
  2.76846057E-02 -2.96081436E-01 -1.04187166E-01 -2.98878618E-01  2.75943418E-03
  3.46553641E-03 -5.60401796E-03 -4.48984320E-03  4.59155680E-04 -2.27434439E-02
 -4.00783654E-03 -3.14431046E-02  2.50122181E-02 -3.35662769E-03 -6.14193014E-04
 -5.79269117E-04  7.08572507E-04  1.92264192E-03 -2.91612003E-03  6.06003015E-04
 -1.86977703E-04 -1.28505882E-02  9.23765502E-03 -7.36825056E-01 -8.92855242E-03
  7.39718930E-03  9.43954520E-03 -1.45111769E-02 -1.42637240E-01  1.49087803E+00
 -2.08507685E-02 -1.41113854E-02  1.71271530E-02 -7.19533999E-03 -2.95380871E-05
 -8.20217791E-01 -1.07610026E-02  8.37301741E-04  8.97136136E-03  1.75079272E-02
  3.91337477E-02 -7.75342826E-02 -1.60202725E-01 -2.24230705E+00  5.87162338E-02
  5.36206133E-02  9.99758754E-03 -9.87933829E-02 -2.43497845E-02 -7.63646435E-02
  8.37518654E-01  5.75942552E-01  7.02507826E-01 -1.81834064E-03 -3.68128410E-05
  6.65975817E-03  1.17883687E-03 -3.25826417E-03  2.41120047E-02  8.61485774E-02
  3.67089793E-02 -4.42882995E-02  4.50260831E-02  2.31981046E-03 -8.41643720E-04
 -4.28760648E-03  2.36885617E-03 -4.65073663E-03  2.49754995E-03 -3.63219722E-03
  1.37878861E-02 -1.41197555E-01  2.09397875E+00 -1.84547921E-02 -2.66644042E-02
 -2.98689755E-02 -1.27311227E-02 -2.82138307E-02  3.99854270E-02  2.03500635E-01
  1.44436323E+00 -2.07346697E-02 -1.99671283E-02 -3.17360125E-02  2.43273473E-02
  2.50511378E-02 -1.07873318E-01 -7.84727603E-01 -2.78963538E-01 -2.66780826E-01
  1.44188190E-03  1.35957311E-03 -5.08621417E-03  4.65876699E-03  2.25216618E-03
  8.59324848E-03 -5.60766467E-03  9.32829148E-03 -3.10530190E-02 -1.90290858E-02
  2.37661153E-03 -3.82912981E-04 -1.28884238E-03  7.80330797E-04 -1.67220770E-04
 -7.84082500E-04  1.03815937E-03  8.96615857E-03  2.01891170E-02 -5.00030050E-02
  6.62133948E-02 -3.99525277E+00  3.12349573E-02 -7.86389657E-02 -3.94687165E-02
 -1.74239369E-02  4.83218186E-02 -8.65190180E-02  1.62595932E-01 -7.65922894E-01
 -4.94987361E-01 -8.93412551E-03  4.42338685E-03 -4.34320935E-03  6.02569325E-03
  2.46255053E-03 -2.56130666E-02  3.41221634E-02 -2.63992189E-02 -2.18641151E-02
 -4.71688563E-02  3.43792124E-03  1.52848261E-03 -1.92679121E-03  3.73680312E-03
 -3.08765611E-04  5.98949782E-03  6.11680441E-04  2.31442735E-02  5.27129491E-02
 -1.32393437E-01  1.82406166E-01 -5.76198718E+00  2.58516938E-02 -3.98930750E-02
 -3.53779897E-03  1.09474813E-01 -2.94082200E-02 -2.50727907E-02  1.14316404E+00
 -7.90151441E-02  1.82594876E-01 -2.78221963E-03 -1.84069288E-03 -3.55095210E-05
  4.50858065E-03 -1.03283960E-02  6.68666224E-03  3.50778676E-02  2.18736441E-02
  1.46362733E-02  3.76028435E-02 -2.50122528E-03  8.14978318E-04  4.17916107E-05
  4.02507290E-03  4.61572048E-03 -8.64112591E-04  1.64037150E-03 -2.74677695E-02
 -6.25655826E-02  1.58268220E-01 -2.34468226E-01  6.14439389E+00  3.66935336E-02
  7.37914046E-03 -3.69368284E-02  6.72630018E-02 -8.50297284E-02 -3.00857253E-02
  2.67371768E-01 -7.08076550E-01 -7.62575419E-01  8.25413475E-03  1.18161421E-03
 -2.46469223E-03 -3.95128795E-03  5.44643357E-03  3.22397687E-02  7.19507507E-03
  1.70078448E-02  4.87923200E-02 -4.13128322E-02 -1.08388658E-03 -1.78877070E-03
  4.77523753E-03 -3.78644275E-03  3.43151132E-04  4.23424402E-03  3.01030311E-03
 -8.74543196E-04 -2.07467453E-03  1.48366981E-02 -7.62427994E-02  2.21119384E+00
  6.56006271E-02  2.93109257E-04 -4.91038358E-02 -2.99603906E-03  5.50103374E-02
  6.95449799E-03  5.06220015E-01  4.98388439E-01 -7.16979486E-01  5.18740145E-03
 -9.76928468E-04  4.10179548E-03  3.49077605E-03  9.08120810E-03  2.56924445E-02
 -2.76516187E-02 -2.11369310E-02 -2.85193480E-02  2.68969413E-02  2.76129186E-03
  3.04985094E-03 -7.97626886E-04  3.86993327E-04 -4.09255478E-05 -3.44893838E-03
  4.44071090E-03 -3.02329708E-03 -6.62653811E-03  2.00737046E-03  9.98279579E-02
  5.24066886E-01 -7.55746333E-03  1.04593822E-03 -7.87309311E-02  2.80650892E-02
  8.05248505E-02 -4.28608031E-02  1.52850792E-02  6.32012716E-01 -1.02789831E+00
 -1.92380296E-03 -5.81081614E-03 -2.21793821E-03 -3.43323974E-03 -9.82096650E-03
  7.10911083E-03 -6.10762934E-02  2.42849231E-02 -4.15279605E-03  1.64464282E-03
 -1.80315867E-04  3.80875203E-05  5.89706416E-03  1.79705103E-03 -2.56678888E-03
  4.80866639E-03  3.06827973E-03  7.92969431E-05  4.47600610E-02  1.75424132E-01
  3.89711874E-03 -3.44277964E-03 -3.01485908E-03 -2.46391720E-02 -1.40598153E-02
 -2.17690030E-01 -1.54947771E-03  5.78367715E-03  7.20440859E-03  2.46530220E-03
 -1.06875033E-01  1.73464556E+00 -1.96623594E-02  2.64434259E-02 -1.26470569E-02
 -7.26456528E-03 -1.43226818E-01  7.37111292E-01  2.61654005E-02  3.72093771E-03
  1.31052480E-02 -3.62259278E-03  3.97196683E-02  1.10486624E+00  7.42511364E-03
 -3.74691164E-03 -1.21403470E-02 -3.31702129E-04  1.48961337E-01 -1.35821212E+00
 -6.66684883E-03 -3.70638145E-02  1.16264402E-03  1.43358653E-02 -5.00857571E-02
 -4.68815129E-01  9.47978184E-03 -2.75619958E-03 -2.93286202E-03  9.95387445E-03
 -6.18855995E-02  7.02211549E-01 -2.73991540E-03  4.13277537E-03  1.58089128E-02
  1.95670668E-02 -4.98737457E-02  7.52975800E-01 -1.33031547E-02  1.35287856E-02
  8.50285552E-03 -2.89886650E-02 -3.20514781E-02 -1.04160704E+00  1.05623153E-02
  1.07978551E-02  9.63195477E-03 -1.06941931E-02 -2.35236052E-02  2.90431558E-02
  2.20991744E-01  1.09021073E-01  1.07865536E-02 -3.28710374E-02  3.05840640E-02
 -7.12575635E-02 -1.60287091E-02  7.83034364E-02 -4.10282596E-01 -3.27489672E-01
 -3.45838953E-01  1.48648973E-03 -9.95495039E-04  1.94960555E-03  1.21617925E-03
  2.90935098E-03 -5.13678704E-02  3.25046800E-02 -1.51415642E-02  3.50077953E-02
  2.92521096E-02 -1.24723319E-03 -8.34377245E-04  1.22957101E-03 -6.16325694E-04
 -2.17614198E-03 -1.97190841E-03  1.27014670E-03 -4.28263643E-03  6.14780203E-02
 -4.79607024E-01 -9.46858016E-03  7.43524445E-03  8.26320773E-03  1.19642526E-02
  6.94141137E-02 -8.90344473E-01  1.16845950E-02  8.73172509E-03 -5.30723456E-03
 -1.71336877E-02  4.66938017E-02 -1.14852572E+00 -1.87777680E-02  1.75946478E-02
 -1.16147861E-03  1.00361248E-02  2.33727985E-02 -5.00210749E-02 -6.90745805E-02
 -1.88002276E-01 -1.35104502E-02 -2.78448932E-03 -4.40110941E-03 -1.79464642E-01
  3.32295787E-02  3.89880103E-02 -3.23727380E-01 -1.38235287E-02  3.77740261E-01
 -4.13428960E-03 -1.38835568E-03  9.88882110E-05  6.93947534E-05  1.18777411E-03
  5.14761360E-02  1.70289787E-02  3.15333732E-02 -6.54469509E-02  1.58351130E-02
 -2.17615843E-04  4.61055966E-04  1.18233346E-03  7.78605729E-04 -2.39003020E-03
 -3.06297953E-03 -1.59859863E-03  4.03032162E-03 -2.44613696E-02  2.68449936E-01
 -8.93235671E-03 -6.70513321E-03  1.34353018E-04  4.11079801E-03  9.24159739E-03
 -2.24066895E-02  1.17111961E-03 -2.13315701E+00  5.57734883E-02  8.59276383E-03
 -6.41200795E-03 -3.17125293E-03 -3.40322406E-02  4.41032505E-02  3.16281890E-01
 -1.52419605E-01  1.03226456E-01 -2.36702468E-03 -1.25427749E-03 -2.56472960E-03
 -3.54666638E-03  5.72217956E-03  5.07720359E-03  9.29980478E-03 -1.87038834E-02
  2.50042819E-04  5.32680666E-02 -4.12832478E-03 -7.05135813E-04  1.19827405E-03
  3.11851003E-03  1.22816081E-03  2.76441586E-03 -3.23351394E-03  2.46981343E-02
  5.49027543E-02 -8.46956716E-02 -2.05945299E-01 -4.41064809E+00  8.46659858E-03
  2.13362245E-02 -4.68723819E-02  1.11241976E-02  8.95573093E-02 -1.18179051E-01
  3.76456894E-01  4.07621602E-01 -8.67999758E-01 -1.74006552E-03 -4.99913341E-03
 -2.91200245E-03  1.68171718E-03  1.04142888E-02 -8.72059432E-04  1.13834446E-02
  4.66414974E-03 -2.07057603E-02 -4.38115853E-02  4.48005759E-03 -1.01174851E-03
 -9.39474044E-04 -1.47829811E-03 -2.22688286E-03  6.88432511E-04 -2.40019637E-05
 -3.34576559E-03 -7.94198173E-03  3.34083242E-02 -1.15792461E-01  9.65801244E-01
  3.00169569E-03  2.53976594E-02 -6.99623459E-03 -5.76265516E-03 -5.59641741E-03
  2.20122237E-02  3.35096000E-01 -2.90800720E-02 -2.19518669E-01 -8.35442717E-05
  3.02560326E-03 -9.21849826E-03  3.18898248E-03  1.84409389E-03 -1.27144074E-02
  1.90246697E-02 -2.76354975E-02 -1.36212861E-02  1.52183511E-02  3.24101031E-03
 -9.92937211E-04 -1.82788778E-03 -2.53823312E-03  2.55652002E-03  1.78447161E-03
 -2.18486236E-04  1.18097787E-03  3.03419787E-03 -1.27330167E-02  4.94451082E-02
  1.11080884E+00 -2.00077197E-02  5.27709091E-02 -6.82825860E-02 -3.92253593E-02
 -4.66571504E-02 -6.05238475E-02 -6.21713177E-01  6.94752638E-01 -1.00089156E+00
  8.10882459E-03 -1.04648311E-02 -5.47935344E-03 -3.65991950E-03 -7.46985462E-03
  1.90426941E-02  1.54038107E-02  1.26015496E-02  4.45773332E-02 -1.93364007E-02
 -1.45515266E-03 -1.79477773E-03  4.41096401E-03 -3.82483184E-03  1.09549671E-03
  2.48290777E-03  2.22375100E-03  3.70652785E-03  7.50196236E-03  5.32855071E-03
 -1.93965829E-01 -4.36311532E-01 -9.85821360E-02  5.33907731E-02  8.10842647E-02
  7.97158771E-02  5.13852387E-03  8.73602297E-02 -1.60370263E+00  8.31882190E-01
  1.27947980E+00 -7.84851077E-03  6.63877742E-03  5.56861079E-03  3.79008508E-03
 -1.46162610E-03 -4.02836513E-02 -1.96378723E-02 -2.33730933E-02  5.48503439E-02
 -5.44318825E-02 -4.02351123E-03 -3.81166388E-03  3.87038970E-03 -1.08485031E-03
  3.86049751E-03  1.41077841E-03 -6.03902100E-03 -1.89623936E-02 -4.33997604E-02
  1.16034870E-01 -2.28618731E-01  4.70902563E+00  6.46431898E-03  2.16132554E-02
 -6.79263282E-02  9.06113711E-02  7.62717483E-02 -4.80109806E-02  1.19100764E+00
  2.47215553E-01 -3.89152851E-01  6.81689751E-03  3.83231978E-03  5.80408275E-03
 -3.21710982E-03 -5.97199120E-03 -2.68576573E-02 -4.94538708E-02 -4.47078501E-02
 -1.55652263E-02  8.31172103E-03 -1.83949956E-03  6.24921650E-03  1.31016739E-03
  4.98540864E-03  1.16130615E-04 -5.57447682E-04  4.93112458E-03 -3.39877495E-03
  2.12391563E-02 -7.07147608E-03  1.99007001E-04  3.20993076E-03 -2.45672368E-03
 -4.11601905E-03  6.42920551E-03  2.93234943E-01  5.18880330E-03  5.75486451E-03
 -6.54516580E-03 -1.37789530E-02 -8.79969020E-02  5.61477470E-01 -1.29374681E-03
  1.53242952E-02 -7.44043559E-03  6.20451138E-03  2.22813594E-02 -3.04971270E-01
  5.46662460E-04 -7.98192859E-03 -3.91674710E-03 -2.86631498E-03  3.62374312E-02
 -5.91330757E-01 -4.63624610E-03  8.22354547E-03  1.01787643E-02 -8.24756738E-03
  6.29418942E-02 -1.14125833E+00 -1.20255261E-02 -2.01457776E-02 -7.54904024E-03
  2.91831088E-02  1.01554197E-01  8.38970953E-01 -9.55929036E-03 -4.58807866E-03
  5.50497876E-03 -1.75947909E-02 -4.44884583E-02 -1.60850331E+00  8.67392818E-03
  4.53792445E-03 -1.54425540E-02  7.88163976E-03 -2.73954453E-03 -3.32365719E-01
  1.02378410E-02  1.71667000E-03 -5.32217561E-03  5.84373555E-03  1.93323447E-01
 -9.71324258E-01  3.13193313E-02  7.47574213E-03  1.75731475E-02 -1.76347638E-02
 -3.80101026E-02  3.18225635E-02  4.97252030E-01  1.66485452E+00  3.68677613E-02
 -7.75880052E-03 -4.43927008E-02 -1.34602965E-01  9.12636549E-02  8.53966660E-02
  7.86315435E-01 -4.91453387E-01 -8.33282320E-01  1.92273752E-03 -2.66226648E-04
  2.35300481E-03 -3.95996147E-03 -2.49950998E-03 -5.47986843E-02  5.95959796E-02
 -1.36672114E-02  4.94413834E-02  5.57759352E-02 -3.17241574E-03  8.36214959E-04
  6.41904117E-03 -2.45329489E-03 -1.63277072E-03 -1.94218430E-03  2.24361634E-05
  7.72972990E-03  1.94363957E-01 -1.74803863E+00 -1.61781159E-02  1.77565410E-02
  2.79199139E-02  1.59981560E-02 -5.57578892E-02  9.90039152E-01 -1.26069171E-02
 -1.73857790E-02  8.53714847E-03  1.49630603E-02 -1.23526591E-01  2.22121660E+00
  3.85536613E-02 -1.33543395E-02  5.06208685E-03 -2.38921353E-03 -5.39555263E-03
  1.88754548E-02  4.47883889E-02 -2.52108759E+00  2.90126756E-03  2.04645205E-02
 -3.40309203E-02  2.75479839E-02  6.61534216E-03 -4.82528155E-02 -1.25091592E-01
 -1.43860395E+00 -1.16127655E+00 -4.14690907E-03  3.45689784E-03  6.68158515E-03
 -4.87663027E-03  5.49400622E-03  2.69747596E-02 -1.29422675E-02 -1.24987109E-02
 -1.87122115E-03 -9.97008674E-03 -1.64711397E-03  1.41801008E-04  2.89021178E-03
 -7.76155791E-04 -9.31839541E-04 -2.47067837E-03 -5.26265974E-04  2.98213975E-02
  9.53693735E-02 -6.48686990E-01  2.65515562E-03 -5.67183277E-04  6.97933914E-03
 -1.31701732E-02 -3.17925718E-02  1.20725161E-01 -4.93881457E-01  6.84840683E+00
  5.92453182E-02  5.73707906E-02  5.82978404E-02 -2.45439547E-02  2.96699363E-02
  3.59569104E-02  1.88858112E+00  1.45298240E+00 -1.06984320E+00 -4.81457515E-03
 -3.92589252E-03 -5.23086352E-04  1.27706579E-03  7.22694289E-03 -3.82635251E-04
 -3.89385311E-02 -1.70909603E-02  1.46444098E-03 -1.86629984E-02  7.36460104E-06
 -1.13268612E-03 -2.13585905E-03 -1.35926289E-03  3.08433606E-05  1.54694133E-03
 -3.11105471E-03 -7.57990393E-03 -1.77700980E-02  4.22657607E-02 -7.27271456E-02
  3.93503847E+00  7.90080846E-02 -4.37928735E-02  1.37336344E-02  7.99140767E-02
  2.45911943E-02  2.93515128E-02  1.20411144E+00 -1.34585955E+00  8.61235844E-01
 -6.90069666E-03 -7.76550759E-03 -3.51384385E-03 -3.41026211E-03 -2.41225455E-03
  1.17416405E-03  4.17350827E-03  1.02391004E-02  1.92274536E-02  3.57769503E-03
  7.74230802E-05  4.41504668E-04 -5.55646415E-04  5.15500994E-04  1.90839760E-03
  6.95393699E-04  1.21927331E-03 -5.45122225E-03 -1.20904243E-02  3.55547556E-02
 -1.52901648E-01  4.83222219E+00  4.20298931E-02  6.73369063E-03  8.72262641E-02
 -6.06683438E-02 -4.86675316E-02  1.91549100E-02 -9.41886721E-01 -6.87557803E-01
  1.75815056E+00  1.64384891E-02  4.11826097E-03  2.85168794E-03 -1.49452843E-03
 -4.86834575E-03 -2.23937240E-04 -4.63653708E-02 -2.75118564E-02 -2.67772012E-02
 -3.01802706E-02  2.47244655E-03  1.51483427E-03  1.84202019E-05 -6.14603541E-03
 -7.50042736E-03  2.79110531E-04 -3.91273338E-03  1.61093810E-02  3.69482783E-02
 -8.68023792E-02  1.38491024E-01 -5.38140570E+00  3.93053007E-02  6.28148087E-02
 -3.25255126E-02  9.88762682E-03  1.60441667E-02  5.43960590E-02  5.04204214E-01
  2.11571100E+00 -1.92679218E-01  4.60682125E-03  9.92507684E-03  4.82323679E-03
  2.49460562E-03 -2.10115813E-03  4.16867645E-02 -1.05661439E-02 -1.18113954E-02
 -6.98101269E-03  1.42068622E-02  6.42411888E-04 -1.50566269E-03  3.00564247E-04
  2.68522395E-03 -1.55492062E-03  4.14252825E-03  1.41488295E-03  1.44642173E-02
  3.35727182E-02 -9.51365808E-02  2.03671986E-01 -5.61238919E+00  1.43499953E-02
 -1.12943381E-02  1.08194438E-03  2.01105832E-02 -5.69429496E-02  6.67921150E-02
  9.13301095E-01 -5.48310877E-01  2.81389554E-01  3.54890777E-04  5.09792467E-03
  6.57870853E-03 -6.02232557E-03  4.98539082E-03  2.07401447E-02 -2.16477740E-02
  1.62373512E-03  2.46845694E-02 -3.21451830E-02  3.43722312E-04 -4.33472013E-03
  6.76462897E-05 -9.94301021E-04  3.17550918E-03 -1.44559950E-03  1.20519426E-04
 -9.35295861E-04 -2.09448534E-03 -4.47403894E-03  1.54277109E-01 -4.17730169E+00
  6.63911152E-03  5.15544202E-02  2.19926380E-04  1.69699522E-04  7.88540807E-02
 -3.53410365E-02 -1.70270746E+00  1.23113335E+00  2.46280188E-02 -8.15496311E-03
  3.16254844E-03 -6.97954400E-03  6.58271056E-03 -6.75467398E-03  3.39830419E-03
  2.04658566E-02 -3.02731305E-03  1.00735679E-02  3.01861412E-02  7.17034001E-04
 -8.05447136E-04 -2.60986250E-03 -3.37022143E-03 -1.64435723E-03 -1.56726328E-04
 -3.42674056E-04 -1.96320549E-03 -3.32461213E-02 -1.87585376E+00 -1.49998996E-02
 -2.96695275E-03 -2.30318171E-02  2.18361395E-03 -4.56830450E-02 -8.60473628E-01
  8.88191355E-03  4.86579383E-03  9.43037606E-03 -7.16567071E-04 -5.53834173E-02
  8.56326636E-01 -3.19514958E-03  1.02434837E-02  3.24316014E-04 -8.92589285E-03
  1.20438891E-01 -1.47869399E+00 -3.37308023E-02 -1.96700375E-02 -2.37485327E-03
  3.03736192E-02  5.93665555E-02  1.04473264E+00 -6.04341879E-03 -4.57437650E-03
 -9.86330667E-03 -8.85770733E-03  9.27001205E-03 -7.85740942E-01 -7.07948118E-03
 -5.43879926E-03  5.53007070E-03 -4.12036820E-03 -2.17434178E-02  1.62184291E+00
  4.89987655E-03  8.45953395E-04  2.42755271E-02 -9.41038473E-03 -4.88217326E-02
  1.11131272E+00  2.15570913E-03  4.01876601E-03  1.79390606E-02 -2.28061132E-02
 -1.95436712E-02 -5.46129140E-01 -3.35076324E-03  1.97610058E-03 -1.11564618E-02
  8.88880389E-03  2.03791912E-03  2.62667537E-01 -1.27554308E-02  7.74829884E-03
 -1.08145075E-03 -5.32512547E-03 -1.10558725E-02 -1.30376343E-02  3.19460236E-01
  2.04120523E+00  3.38798919E-02  1.54658159E-02  4.16074286E-02  1.47274373E-02
  6.48583933E-02  7.78881990E-02  6.29073181E-01  8.21607955E-01  7.96255699E-01
 -5.70903597E-03  2.60002697E-04 -2.14675216E-03  4.86189192E-03 -4.07414087E-03
  1.07506161E-02 -1.70705624E-03  2.47333240E-03 -6.80557182E-03 -4.98575488E-03
 -3.04372529E-04  1.97854627E-03 -6.67275094E-04  2.19655985E-03  3.66709804E-04
  1.49180476E-03  1.42659540E-03 -1.33113492E-02 -6.25687992E-02  1.10998341E-01
  7.98296191E-03 -3.08327362E-03  3.24879629E-03  2.13877251E-02  5.58541456E-02
  8.45073026E-01 -2.46190360E-03 -1.86696807E-04 -4.53500875E-04 -1.61142329E-02
 -8.93030080E-02  3.13968694E-01  1.05664148E-02 -8.91954357E-03  2.59805728E-03
  1.69000619E-02  3.74373305E-02 -6.68858502E-02 -3.37390384E-01 -2.03144190E-01
  3.66016852E-02  6.20979281E-03  5.16361935E-02 -1.70524617E-01 -8.43980809E-02
 -5.39299516E-04  7.69253992E-01  1.30397459E+00  1.56084907E+00 -2.93002378E-03
 -1.40033692E-03 -1.15807675E-03  5.73929125E-03  8.61235339E-04  5.51119809E-02
  5.79652220E-02  6.88021114E-02 -6.96114104E-02  5.44801497E-02  2.39762788E-03
 -3.05689641E-04 -1.27223058E-03  1.03128127E-03 -7.95307743E-03 -3.62013745E-04
  5.93357550E-04  4.70599408E-03 -1.47772519E-01  2.29803700E+00 -2.74557896E-02
 -2.28946116E-02 -2.32836690E-02 -8.20967153E-03 -1.87972564E-02  8.30646490E-02
 -2.29297716E-01  6.28620868E-01 -3.96098418E-02 -5.40308954E-02  5.15239181E-03
 -1.10282112E-02 -3.30405642E-02 -7.30616984E-03 -1.24211763E+00 -1.45000609E-01
 -1.42674605E-01  1.03208769E-03  7.64084938E-03 -3.10109011E-04  4.34381693E-03
 -2.45298807E-03  1.64593991E-02  1.43707128E-02  2.89770121E-02 -3.19849540E-02
 -3.11159609E-02  2.53959593E-03 -5.37385362E-03 -3.34396974E-03 -2.24383760E-03
 -4.79689545E-03 -2.84594136E-03  7.47057586E-03 -1.87601043E-02 -4.26949740E-02
  1.30410312E-01 -2.68095666E-01  3.15758755E+00 -2.01197862E-02 -3.50809170E-03
 -8.69820041E-04 -2.34689197E-02 -3.50552481E-02  1.45246202E-02  2.50480908E-01
  3.23700371E-02  5.55331494E-01  1.24271661E-03 -1.89425275E-03  4.15672690E-03
 -8.89701145E-03 -3.34499722E-03  1.33201858E-02  1.38530441E-02  1.47895756E-02
  4.59043482E-02  4.07325992E-02 -2.14108823E-03 -1.06339437E-03  7.00682682E-03
 -1.37992667E-03 -3.38859223E-03 -3.95351159E-03  1.24427001E-03 -7.94189430E-03
 -1.76009078E-02  2.57906512E-02  1.20507044E-01  1.55959121E+00  1.92878686E-02
  2.76853629E-02  9.46036846E-02 -8.06674410E-02 -2.11397841E-02  3.09294613E-02
  6.95626923E-01  3.40750118E-01  5.10214328E-01  2.51720058E-03 -1.09407079E-02
 -2.50348047E-03  2.03614039E-03 -1.06822937E-04  5.08996670E-02 -2.77691472E-02
 -9.35075317E-03 -2.29453584E-02 -2.20943113E-02 -1.54679230E-03  2.16634316E-03
 -1.73217500E-04 -3.19941214E-03 -5.14603685E-03  5.36068335E-04 -4.21800187E-03
  8.33897264E-03  1.86290430E-02 -3.80621467E-02 -2.60905594E-02 -2.09779280E+00
 -7.66757446E-03 -4.79616724E-02  7.43164135E-02  7.90613631E-02  4.69583166E-02
  4.90747473E-02 -2.52543371E-01 -5.06112735E-01  5.94153950E-01 -9.51191454E-03
  1.05910260E-03 -2.69780635E-03 -5.34920905E-04 -3.91899355E-03 -4.90952622E-02
  3.16706289E-02 -6.50389356E-03 -3.84345639E-02  2.83733666E-02 -1.91703451E-03
  1.67668661E-03 -3.98925000E-03  7.97220377E-04 -4.85504544E-03 -5.16006357E-03
 -3.16472530E-03  1.75313757E-02  3.94344212E-02 -9.78359619E-02  4.78030907E-02
 -7.25176529E-01 -2.11699651E-02  3.05406818E-02  2.13686955E-02  1.26013232E-02
  4.30091797E-03  3.17315677E-02 -9.78740685E-01 -1.38526247E-01  2.26424995E-01
 -1.88786479E-03  9.64191665E-04  3.39985578E-03 -2.13926715E-03 -3.64091485E-03
 -2.47482064E-02 -4.31050173E-03 -1.73547933E-03  5.48125700E-02 -1.10033510E-02
  9.95418187E-04 -3.83042397E-03  1.78883414E-03 -3.32188487E-03  7.10692278E-04
  2.14571799E-03 -5.16181752E-03  1.09903614E-02  2.49007404E-02 -7.15761178E-02
  9.42208313E-02 -2.63011251E+00 -1.57643728E-02 -4.83514590E-02 -2.38886802E-02
 -4.90933204E-02 -3.22085437E-02  2.60844804E-02 -1.72769982E-01 -3.62051425E-01
 -3.90427078E-01 -1.83649543E-03 -6.60401961E-03  4.71612049E-03 -1.63059753E-03
  5.28888114E-03 -6.12631941E-04 -1.35711860E-02 -8.50452270E-04 -2.41405914E-03
 -5.30110976E-03 -6.50441851E-04 -2.53782155E-03  2.47386844E-03 -3.48147255E-03
 -4.39506422E-03  1.54551000E-03  2.87517400E-03  1.09523687E-02  1.45878268E-01
  3.04666811E-01 -6.83039231E-04 -4.73541812E-03 -1.14665528E-02  1.05135870E-02
  8.03786870E-02 -4.82118234E-01 -6.12151786E-03  1.92049812E-03  1.65317540E-02
  1.64621484E-04  1.36382557E-01 -8.48869063E-01  1.52741890E-02 -2.08220162E-02
  1.52592563E-02 -2.08507230E-02  7.03130339E-02 -1.58597717E+00 -2.24964053E-02
 -1.20896810E-02 -1.67187405E-02  1.53058810E-02 -7.38037361E-02  5.24669119E-01
  1.06901778E-02  1.71304972E-03 -1.66037705E-02  1.11506461E-02 -9.96603159E-02
  1.43593876E+00  6.19534253E-03  3.00405583E-02 -3.29866591E-03 -2.21867489E-02
  3.77068267E-02 -5.55945196E-01  2.43153755E-03 -6.03150120E-04 -1.63896781E-02
  2.02814061E-04 -2.76988379E-02  1.13359594E-02 -9.91568895E-04  9.98708106E-04
  6.68346422E-03  1.34249986E-02 -1.45527821E-02  1.19260874E+00 -9.51240603E-03
  9.31459797E-03  1.56076003E-02 -5.90189648E-03 -1.20280332E-02  9.87081345E-02
 -1.47001462E-03 -1.04210766E-02  2.82401291E-05 -2.07715906E-02 -4.61108586E-02
  8.77018809E-02  3.24319908E-01  4.47722651E-01  1.79359672E-02 -5.28899109E-03
 -6.19892048E-02 -2.02863027E-01  3.72254777E-02  3.93845850E-02  7.45909292E-01
 -1.00314952E+00 -1.62494704E+00  2.00449424E-03 -2.79071390E-03 -3.09092136E-03
  1.29865146E-04 -3.77165670E-03 -6.30950634E-02  3.43065543E-02 -7.30889113E-02
  6.17685383E-02  7.14174510E-02 -2.39156995E-03 -3.21969114E-03  4.48518540E-03
  2.65830779E-04 -7.25299364E-03  6.40880772E-04 -7.46614783E-04 -6.56196585E-03
  1.82539107E-01 -2.38244150E+00 -1.94936869E-02  2.71986555E-02  3.29311576E-02
 -1.97133482E-02  7.14184860E-02 -1.55115458E+00  2.23441320E-02  1.79267425E-02
 -1.50808105E-02  1.19487452E-02 -8.78347715E-02  1.32805992E+00  2.51607517E-02
 -1.26649808E-02 -4.79438040E-04  1.49143336E-02  3.26174500E-02 -1.23675511E-02
 -3.63673761E-01 -2.68279420E+00  3.92309541E-02 -7.01211229E-02 -6.65779967E-02
  3.49132330E-02 -8.26392422E-02 -8.11728121E-02  5.65579015E-01 -1.28143853E+00
 -9.06807304E-01 -5.32453721E-03 -6.83805339E-03  8.30930833E-03 -1.98916078E-03
 -9.05612911E-03  2.30287485E-02 -1.54256344E-02 -2.35167825E-02 -2.67763386E-02
 -2.06267217E-02 -2.13394421E-03  5.31653142E-03  2.32699216E-03 -4.80722047E-04
  5.61456187E-03 -5.47966662E-03 -1.62516758E-03 -7.96535214E-03  5.81508019E-02
 -6.62551742E-01  1.50022369E-02  1.43205170E-03  1.05489048E-02 -1.45159649E-02
 -3.32236185E-02  6.24824070E-02 -6.82908814E-02  4.38976206E+00  1.61780405E-02
  2.53470673E-02 -1.35571220E-01 -8.43937232E-03  4.26089140E-02 -1.51791211E-01
  1.35551556E+00  5.38434106E-01 -2.45633196E+00 -5.59427208E-03  1.36903545E-02
 -2.61664112E-03  8.91946884E-03  1.45228588E-02  9.26728271E-03 -6.11490782E-03
  7.45399866E-03  3.93208584E-03 -1.12608329E-02  2.14493793E-03  3.08957825E-03
 -2.04616614E-03  1.17225906E-03  3.86252028E-03 -6.75452192E-05 -4.55653028E-04
  3.58014588E-03  7.80477630E-03 -1.88172949E-02 -7.21595682E-02  1.34324651E+00
 -1.56775653E-02  3.98886111E-02  5.34241755E-02  3.07959665E-02 -3.56366545E-03
 -4.82632319E-04 -6.88796251E-02 -1.84076341E-01  1.32408935E+00  4.93316460E-03
 -7.16981821E-03  9.11718476E-03  8.93976368E-04 -6.76172982E-03  2.80781682E-02
 -8.58536510E-03  3.32316727E-02  1.95223111E-02  2.65196907E-03 -4.83521087E-03
  3.76915000E-03 -2.85600722E-03  1.35771907E-03  1.00540806E-03 -3.86391838E-03
  1.31823202E-03  2.33677222E-03  5.49964452E-03 -1.47471543E-02 -9.15379181E-03
 -7.12964820E-02  4.00637268E-03  4.27880184E-02 -1.29658110E-02 -6.82927910E-02
  7.13229522E-02 -1.41695526E-02  3.58444298E-01  5.35600483E-01 -1.62809955E-01
 -7.07512845E-03 -8.14588157E-04  2.07729903E-03 -5.32714387E-03  7.76887622E-03
 -1.95569178E-02 -9.84714508E-03  9.33481038E-03  9.61179001E-03 -1.35498104E-02
  1.27070780E-03  1.87287634E-04  3.77814667E-04  1.07059550E-03  6.93236739E-04
  1.14318858E-03 -5.99244632E-04  7.06637852E-03  1.53755040E-02  5.82226074E-03
 -2.13338114E-01 -6.78471784E-01  2.14521637E-03  4.04410154E-02 -1.18216939E-03
 -2.04082374E-02  2.75767254E-02  2.15967613E-02  4.05149206E-01  4.27358503E-01
  8.19482299E-02 -4.10658008E-03 -1.64237989E-03  1.97363298E-03  2.49862810E-03
  1.13320580E-03  1.19558340E-04  1.11491247E-04 -1.06939780E-02  5.59715727E-03
  4.71478366E-03 -3.35113497E-03  3.43340979E-03  2.34098899E-03 -1.37907811E-03
  2.45601992E-05  4.05065157E-03  5.77167134E-03 -9.94238983E-03 -2.20097753E-02
  3.51794243E-02  5.21036826E-02  1.80806249E+00 -4.71472218E-02 -1.16427604E-03
 -8.65029876E-02 -8.81058864E-02  2.51309472E-02 -1.23544207E-01 -1.18341081E+00
 -6.98997974E-02 -7.93481134E-01 -9.86949666E-04 -1.07920075E-02 -3.67404602E-03
  7.18917257E-03 -1.01858906E-02 -4.81401536E-03  6.23965219E-03  5.54844074E-03
 -1.49662446E-02  1.37866607E-02  5.49620348E-04  1.25742471E-03 -2.29787285E-03
  7.32249367E-04 -2.34896963E-03 -6.67190151E-04  1.17026914E-03  8.76068706E-03
  1.90948794E-02 -2.48454704E-02 -2.25830578E-02 -2.87094662E+00 -4.91509768E-02
  2.52589654E-02 -2.97064538E-02 -2.45539008E-02  5.25212923E-02 -1.08212699E-02
 -1.79474976E+00  9.22514150E-01 -1.86341775E-01 -1.72279735E-02  1.29544430E-03
 -1.85865968E-03 -5.46511449E-03 -7.81565148E-03 -1.28278381E-02 -7.99394997E-03
  1.14335707E-02 -1.39822022E-02  1.36189210E-02 -1.24738872E-03 -1.85157690E-04
  3.11555430E-03  3.89945105E-03 -1.18292670E-05  1.56690709E-03  8.40004212E-05
  3.58885078E-02  6.19224202E-02  5.97821915E-01  1.68323270E-02  3.88151688E-03
 -6.33912571E-03  4.41161080E-02 -1.44034279E-02  1.55695075E+00  1.03031316E-02
 -8.53420562E-03 -1.85162800E-02 -1.34880054E-02  3.37610366E-02 -2.48069234E-01
 -2.20958053E-03 -9.44284677E-03  1.33182098E-02  1.71868396E-02  6.32822678E-02
 -2.56308970E-01 -5.13763272E-03  7.89450942E-03 -9.19893976E-03 -2.29333236E-02
 -6.33218225E-02 -4.21707718E-01 -3.20015690E-03  2.52713039E-03  1.02890461E-03
  2.10335276E-04  7.24496265E-02 -5.20066481E-01  5.72643621E-05 -1.32973493E-02
  6.28281245E-03 -1.44436769E-02  1.05362930E-02  5.92115591E-02 -2.38343417E-03
 -2.68143225E-03 -3.59204331E-03  7.73705038E-03  5.23251577E-02  1.16260920E-01
 -1.73219237E-02  9.34957555E-04 -3.81288127E-03 -8.71007541E-03 -8.37445157E-02
 -1.98884133E-01 -8.52969836E-03  1.66712251E-02 -9.13764758E-03 -1.64457082E-02
 -2.05752579E-03 -7.40483372E-01 -7.46691928E-04  5.28713633E-03  1.26138844E-02
  1.18766098E-02  2.60796248E-02 -3.56883116E-02 -4.64003739E-02 -1.29944583E+00
 -4.57396437E-02 -7.75898709E-02 -4.92147777E-02 -1.80137849E-01 -7.96613316E-02
 -2.76698741E-02 -2.28334272E-01 -7.31221355E-01 -7.14757112E-01 -4.52182560E-03
  5.25237547E-03  5.89021172E-03 -3.21241514E-03  9.84573437E-03 -1.36475391E-02
  1.17069357E-02 -2.04273608E-02  1.10680666E-02  6.83892697E-03  5.80274948E-04
 -1.96139724E-03  2.65463773E-03 -9.44206593E-04 -4.82505319E-03  2.19486788E-03
 -2.09747470E-03 -1.08641512E-02  2.07354247E-02 -7.24895709E-01 -1.50765019E-02
 -3.92705328E-04  9.40318045E-03  2.44379490E-02  9.74330204E-02  1.00460331E+00
 -7.04131209E-03 -2.09255083E-03 -1.70879160E-02  3.29547000E-02  1.84745250E-01
  5.70910460E-01 -8.45380859E-03  2.23141124E-03 -1.09008172E-02  7.01924733E-03
  1.47287333E-02  2.35847434E-02 -4.23334897E-01  2.24299145E+00  4.92583066E-05
  1.07533079E-02 -3.15579994E-02 -9.40615288E-02 -1.28008385E-02 -7.00489609E-02
  3.03126304E-01  9.54054642E-01  6.66333602E-01  9.44005668E-05 -3.27717087E-03
 -8.32597871E-03  3.75262511E-03  1.15312077E-03  3.46263771E-02  5.38032907E-02
 -1.46990304E-02 -5.99237331E-02 -1.11866212E-02  3.21992263E-04  2.76477029E-03
 -1.83227159E-03  2.91091489E-03  3.92056933E-03 -5.95621812E-03 -3.70527307E-03
 -2.08746836E-02 -6.23130590E-02  2.77580394E-01 -5.98660611E-03  2.85487150E-03
  1.90080618E-03  1.49754781E-02  3.45415331E-02 -1.09072492E-01  3.05731014E-01
 -4.18327702E+00 -2.77101957E-02 -7.60545485E-02 -7.06492021E-03  8.33247418E-02
 -6.05538469E-02  1.07015579E-02 -1.51722889E+00 -1.80000915E+00  1.36778377E-01
  2.54389471E-03  8.77044789E-03 -7.36877634E-03 -5.50015477E-03 -1.87039415E-03
  3.48733571E-02  1.83783602E-02  5.69080047E-02  3.03722110E-03 -1.04580140E-02
  1.06793405E-03  5.28599447E-03 -1.50574879E-03  5.46005119E-04  1.66591153E-03
 -1.97120037E-03  2.24848135E-03 -1.04267130E-02 -2.37266270E-02  6.54396770E-02
 -2.20151215E-01  1.87255756E+00  9.66140091E-02 -5.88084739E-02  2.02101496E-02
  9.55810989E-02  7.52513398E-02  2.10686938E-03  1.49455571E+00 -1.60687909E+00
  1.01088978E+00 -4.24520112E-03 -5.96175441E-03  2.12831406E-03 -1.24173349E-02
 -7.07271163E-03 -3.47759927E-02  1.16831212E-02 -4.80109198E-02  2.20724196E-04
 -2.40871643E-02  2.36677782E-03 -3.89539874E-03  3.78319377E-03  1.85690277E-03
  8.93937896E-04  6.33370073E-03 -2.45790449E-03  6.05411295E-03  1.36377819E-02
 -4.82835006E-02  1.46408476E-01 -2.54437311E+00 -4.23031093E-02 -5.16156801E-03
  2.32575637E-02 -4.58290032E-02  7.87254480E-02  1.05213287E-02  5.59854902E-01
 -5.91064496E-01 -1.87193698E-01  6.81531192E-04 -4.47575658E-03  5.22715069E-03
 -2.74820378E-04  1.15073831E-03  2.84010785E-02  1.54047253E-02 -1.63594841E-02
 -2.55138213E-02  1.93897437E-03 -5.55038352E-03  1.60094854E-04  1.22343079E-03
 -5.61861969E-03  3.29910738E-03  2.25365788E-03  2.03400336E-05  8.51895412E-03
  1.86619858E-02 -2.24693696E-02 -8.07316503E-03 -7.50019660E-02  9.03466299E-02
  8.20751545E-02  1.63296236E-02  1.25256938E-01 -2.95039377E-02  2.60284122E-02
  1.62780264E+00  1.89283991E+00  4.35336359E-01 -2.71548357E-03  6.42868554E-03
  1.09301194E-02  5.25769462E-03  8.32501123E-04  3.21112758E-02  2.37973382E-02
  4.44145464E-03  1.35215271E-02 -3.18273737E-02  2.85512296E-04  2.20717645E-04
  1.92737399E-03  1.26240371E-04 -3.84247463E-04  1.43866804E-03  6.13246044E-03
 -1.16912767E-02 -2.75597619E-02  1.08605043E-01 -4.53936886E-01  4.34009347E+00
 -3.11926240E-02  4.94982251E-03  7.85469949E-02  1.04964293E-02 -3.77278038E-02
  2.44999116E-02 -2.43168642E+00  2.09743954E-01  1.58437140E-01 -2.98844569E-03
 -7.17551940E-03 -1.31307429E-03  1.63971097E-03 -3.59205347E-03 -3.33947929E-02
  4.80395547E-02  3.64221066E-03 -4.12613073E-03  1.83448055E-02 -4.04695369E-03
  4.45566601E-03  4.14504406E-04 -1.22211962E-03 -3.64265327E-03  1.17597487E-03
 -6.39921412E-04 -8.34980122E-03 -1.89523774E-02  4.72191631E-02 -7.28967258E-02
  1.95643984E+00  1.26386770E-02 -2.49718563E-02  9.25617058E-02  3.71331836E-03
 -1.63508087E-01  3.09304989E-02  7.05833684E-01 -8.36753770E-03  1.10900130E+00
 -1.37122979E-03  1.13487120E-03  9.90070615E-03  1.81593931E-03  4.55384137E-03
 -2.80885551E-02  1.84181984E-02 -2.17320818E-02  1.86605152E-02  2.61739290E-02
  5.28095686E-03  9.62565459E-04 -5.31708076E-03 -4.02169503E-03  2.97517793E-03
 -2.10254123E-03  8.52250519E-04  1.63910674E-02  2.41876684E-02  2.06358792E+00
  1.57712209E-02 -4.76999563E-03  2.11177935E-02  7.38407317E-03  1.48496392E-01
 -9.36139464E-01 -1.88258623E-04  4.91582779E-03  2.83632730E-02  2.77555170E-02
  1.53590530E-02  2.00598325E+00 -3.49951562E-03  2.33049456E-02  3.17553637E-03
 -5.20947685E-03 -4.24339357E-02  5.63872057E-01  4.73847515E-03  1.10306914E-02
  5.05547021E-03  1.27857053E-02 -3.00294504E-02  6.59164666E-01  5.08438464E-03
 -3.00695925E-03 -1.49933603E-02 -1.10018505E-02  3.58088873E-02 -2.05395851E+00
 -2.32009009E-03 -2.21824970E-02  1.61933370E-02 -1.36216870E-02 -9.10676759E-02
  1.50292360E-01  3.76054690E-03  7.59308572E-03  1.10161732E-02 -1.50607660E-03
  7.84485540E-02 -2.12639971E+00  3.83707931E-03 -1.87422972E-03 -3.30848650E-02
  1.21812414E-02  1.78902089E-01 -1.20032280E+00  1.79766167E-02 -1.54426756E-02
 -1.96455113E-02  7.63851417E-03 -4.79661679E-02  9.99785298E-01 -9.92991165E-03
 -1.62147811E-02 -5.37660056E-03  3.01380446E-03  5.69058631E-03 -7.13536722E-03
  8.86511673E-02 -2.89538994E+00 -2.76597805E-02 -3.95501564E-02 -2.17713291E-02
 -2.54046684E-01 -9.81998938E-02 -5.13897938E-02  4.43938826E-01 -1.27212073E+00
 -1.21148367E+00 -8.12371753E-04  7.09861952E-04  4.65326519E-04 -1.79289695E-03
 -1.86078116E-03 -9.94249942E-03  1.76402504E-02 -2.19149098E-02  6.38048945E-02
 -5.98986450E-03  1.61721886E-03  1.99431573E-03  2.18729489E-03 -1.05174294E-03
 -5.54796457E-04 -1.58200021E-03  2.27213734E-03  4.33138203E-03  2.13185705E-02
 -8.14551056E-01 -3.67681902E-03  1.93939165E-03  5.21791289E-03 -1.54976534E-02
 -4.71647781E-02 -1.08004462E+00  9.63665244E-03 -4.49561050E-03 -1.24429279E-03
  1.04881686E-02  1.16931615E-01  8.32969255E-01 -4.91917277E-03  3.19510990E-03
 -7.38925122E-03  1.37376955E-02  2.85760890E-02  2.14495746E-03 -4.05095127E-01
 -1.69663064E+00  4.16192974E-02  2.72804276E-03 -1.13424870E-01  9.82166735E-02
  2.57774947E-02 -2.18250877E-01  2.61178809E-01 -1.08844780E+00 -1.50126004E+00
  7.82734573E-03 -9.56368939E-03 -5.20456703E-04 -5.47911584E-03 -4.94970489E-03
 -3.30191379E-03  2.68673191E-02 -3.74309180E-02 -1.85642699E-03  1.32358306E-02
  2.26344750E-03  3.49874171E-04 -3.04413001E-03  4.31174252E-04  6.48851166E-03
 -7.06094005E-04 -2.24484328E-03 -1.26065552E-02 -7.84043825E-02 -8.76975712E-01
  1.44721827E-02  2.94872019E-04 -4.36484346E-03 -1.24362505E-02 -2.77766474E-02
  4.45738394E-02  1.81047221E-01  2.34768395E+00  6.37246445E-02 -4.53362650E-02
  2.05335064E-02  1.00407039E-01 -8.62002903E-02 -1.12385237E-01  1.33987536E+00
 -1.53272445E+00  5.00832943E-01 -2.97157503E-03  9.33398073E-04 -1.90942094E-02
 -1.20380570E-02  4.79551668E-03  3.40580216E-03 -6.60867633E-02  2.58888256E-02
 -3.74424335E-03 -1.28702248E-02 -1.78353658E-03 -1.66886326E-03 -3.03074008E-03
 -3.84899090E-03  2.08836308E-04 -4.58284574E-03 -3.92030317E-03  1.34216943E-03
  1.05182143E-03  5.82154164E-02 -3.67478317E-01  1.07389279E+00  8.24141591E-02
  7.97177473E-02 -7.32091908E-02  8.19701745E-02  1.08835506E-01 -7.25221764E-02
  7.30011168E-01  6.26139932E-01 -7.51854781E-01 -3.85967989E-04 -2.05051242E-03
 -7.23238446E-03  5.36582769E-04  9.27027735E-03 -1.92956874E-03 -1.14435628E-02
 -2.52805647E-02 -2.09504049E-02  1.82736550E-02  2.36663773E-03 -2.72099185E-03
  3.53334925E-03 -3.59342771E-03 -3.23593626E-03  9.36395825E-04  1.44836845E-03
  2.63207368E-03  5.53534820E-03 -2.31957619E-02  1.02979583E-01  3.55807763E-01
  8.08442111E-03 -1.83242345E-02  3.43923805E-02  3.92100837E-02 -1.14416348E-01
  1.39812409E-02  1.58442144E-01  2.86783274E-01  1.07994264E-01 -3.82223408E-03
 -2.65632513E-03 -1.85498275E-03 -7.20118961E-03  2.66548016E-03  3.52006066E-02
 -2.07446836E-02  8.79578184E-03 -1.74004624E-02  2.03312570E-03 -4.18321800E-03
  2.42161704E-03  1.83633742E-03  1.83733030E-03  5.06141541E-04  1.33449372E-03
 -3.53769239E-04  2.30185006E-03  4.93406491E-03 -1.64011958E-02  2.66883632E-02
 -8.46182919E-01  1.74447718E-02 -4.94666952E-03  1.35336859E-02  2.51814683E-02
  3.98968118E-02 -3.48885147E-02  1.76433306E-01 -3.92004485E-01  3.39434147E-01
  9.02598865E-03  4.20428818E-03 -2.52193564E-03  5.85342761E-03  1.77180297E-03
 -2.09665492E-02  1.81352744E-02 -7.48077245E-03 -8.95415384E-03 -1.01073397E-02
 -1.44117798E-03 -1.81451042E-03 -1.04210362E-04 -2.26723371E-03  9.45287328E-05
 -3.09473272E-03 -2.15852374E-03 -9.55669788E-03 -2.03371257E-02 -2.23482892E-02
  4.76953999E-01 -1.44880492E+00 -3.80991248E-02  3.21902685E-03 -8.22442720E-02
 -5.20017161E-02  8.74451086E-03 -8.12645942E-02 -1.52746856E-02 -5.26133032E-01
 -5.03562326E-01  1.45568255E-03 -4.58632917E-03 -7.21164494E-03 -7.09614023E-03
 -1.90586969E-03  2.38674083E-02  3.50919718E-03  2.75717959E-02  3.68635688E-02
 -8.62343918E-03  5.27656661E-03 -6.45220491E-03  5.01615288E-04 -2.46343808E-03
 -2.60645773E-03  3.97639347E-03 -1.55408774E-03 -7.88433854E-03 -1.77942841E-02
 -7.17825595E-03  2.21927463E-01  1.01893383E+00  1.36071006E-01 -2.74605494E-02
 -2.92340948E-03  8.96572971E-02 -7.76195982E-02  1.09369304E-02  1.32954795E+00
 -2.89588408E-01 -2.14941427E-01  5.88810219E-03  7.10413086E-03  1.06367628E-02
  9.78099502E-04 -1.13838509E-02  6.52124439E-04  1.24975288E-02  3.00610008E-02
 -4.62067460E-03 -8.64291273E-03  1.75807296E-03 -6.45827134E-03  4.01080070E-03
 -3.89355248E-03 -8.85178020E-03 -2.81022061E-03 -2.65497230E-04 -2.99341484E-02
 -8.06352210E-03 -1.77470480E+00 -6.78698611E-03 -1.45555135E-02 -1.73773466E-02
 -2.12906469E-02 -4.97776031E-02 -1.11065486E+00 -4.80057738E-03  1.54997804E-02
  8.04086477E-03 -6.30274467E-03  1.18437486E-02 -8.12080121E-01  1.20104795E-02
 -7.74444458E-03 -3.95020999E-03 -3.56797330E-03 -3.88480690E-02 -2.24199038E-01
 -9.15043134E-05  4.32837605E-03 -3.19148550E-03 -4.62503761E-03 -1.72131445E-01
  3.59828178E-01  8.92997021E-03  6.58344820E-03 -1.70152696E-02 -2.64789663E-02
 -1.15537207E-01  3.35627792E-01  9.57920800E-03  6.74140704E-03 -8.47401800E-03
  2.36595560E-02  1.28327285E-01 -5.13218013E-02  5.65806392E-03  4.97530625E-03
 -7.69273586E-03  7.38026752E-03 -8.03927077E-02  1.10637752E+00 -5.13638799E-03
 -8.67201037E-03  1.62881831E-02  3.74384694E-02  1.38469081E-02  1.20479110E+00
 -2.72011451E-03  1.44082402E-02  1.40608541E-02  2.26514664E-02 -7.76254013E-02
  1.06340608E+00 -1.15517380E-02 -1.26348037E-03 -2.32574915E-02  1.14707658E-02
  2.40479262E-02 -6.38795143E-04 -3.54189469E-01  2.43353158E-01 -2.18820135E-02
  7.40277280E-03 -6.25915112E-02 -6.86387262E-02  5.76951241E-02 -1.72385177E-01
 -3.35506544E-01  1.38570382E-01  6.34411277E-01 -7.15784238E-04  1.22578370E-02
  1.90500590E-04 -1.63507406E-05  5.39526795E-03 -1.48181601E-02  1.35514686E-02
 -1.81884799E-02 -3.03050771E-03 -2.21482295E-03  2.80472483E-03 -1.10043113E-04
 -1.33744739E-03 -1.81000642E-03 -5.23483767E-03  1.38260523E-03 -1.14939835E-03
 -2.33726363E-02 -4.42123478E-02  2.05830028E-01 -8.51285011E-03 -2.25561620E-03
  1.65559345E-03  2.04476687E-02  5.28204390E-02 -2.22812992E-01  1.33952469E-02
 -1.16343066E-02  3.60535838E-03 -1.16495069E-02 -1.03293794E-01  2.59675735E-01
  8.91235382E-03 -1.00875406E-02 -4.37401811E-03  3.85266426E-03  8.46117761E-03
 -2.75620986E-02  1.16900158E-01 -9.55828537E-01 -4.84793108E-02  3.82137198E-02
  8.97864743E-03 -4.25898564E-02  1.84295803E-01 -6.51975101E-02 -7.61491610E-01
 -3.13717200E-01  7.33915806E-01 -8.65695434E-03 -3.99686515E-03 -1.49734245E-03
  7.84585125E-04  2.34265705E-03 -2.79919726E-02 -1.18454076E-02 -1.57894388E-02
 -2.19058867E-03  1.03379950E-02 -4.90804123E-04  5.59112061E-04 -2.79927721E-03
 -5.11165250E-05  4.76178049E-04 -9.71890286E-04 -4.86066901E-04 -6.63577166E-03
 -5.03938532E-02  3.53002974E-02 -3.24156628E-03 -1.01047215E-02  7.86019375E-03
 -2.66486219E-04 -5.07078022E-04 -2.72512406E-02  2.20577277E-01 -3.41703611E-01
 -9.99776443E-02  3.70575870E-02 -7.62792080E-02 -1.26041007E-02  6.74026354E-02
 -2.11187726E-02 -1.24194062E+00  5.08520368E-01 -6.57575241E-01  5.99151471E-03
  1.09438824E-03  1.08406034E-02 -1.52757064E-03 -2.08700140E-04  3.99191831E-02
  4.78301901E-02  2.51060581E-02  2.70041158E-02  3.28462576E-02  1.65041088E-03
  7.48631588E-03  2.73469092E-03  3.65714949E-03 -2.60180033E-04 -1.03579311E-03
  2.53444071E-03 -2.94785831E-04 -2.87904113E-03  7.18520947E-02 -5.27213486E-01
  1.38441868E+00 -2.26174345E-02 -2.80755446E-02 -2.95218842E-02 -1.72923884E-01
  6.11727210E-02 -1.48106912E-02  8.72550350E-01 -1.44498031E+00 -3.72421722E-01
 -1.20284039E-03 -3.50111075E-03  3.10733703E-03  8.27565540E-03 -5.10938347E-03
  4.92589904E-03 -2.30866334E-03 -4.24013719E-02 -2.09501988E-02  2.85188207E-02
  3.43818948E-03 -2.55809325E-03  2.01551227E-03 -1.74667984E-03 -7.31694770E-04
  4.83766936E-04  6.40180212E-04  4.09440610E-03  8.35931202E-03  2.74584255E-03
 -2.03874530E-01  1.47981166E+00 -2.51223437E-02 -7.34397376E-03  4.73118907E-02
  5.52792781E-02 -1.87641010E-01  1.79551827E-02 -1.37231845E+00  7.95868427E-01
  5.61857904E-02  7.10961111E-03  1.13084833E-02 -1.11319610E-02 -5.67302843E-03
  1.21450286E-02  2.68528697E-02 -4.12071904E-02 -7.80052037E-03 -4.14856167E-02
 -1.21910240E-03 -2.71751108E-03  2.99424648E-03 -7.04408504E-04 -1.72312619E-04
 -4.81912675E-03  1.06789114E-03 -2.65812465E-03  1.60987421E-03  3.47172296E-03
  2.50211758E-02 -2.38079336E-01 -1.42583845E+00 -6.62029886E-02  5.89327287E-02
  5.68068703E-02 -7.26781079E-02  8.71789611E-02 -1.19920134E-02 -7.38137642E-01
  4.56963053E-01  3.00581906E-01  4.24358977E-03 -5.57061960E-03 -1.65369868E-03
 -2.42116320E-03  5.27168789E-03 -7.64427056E-02  4.42799996E-02  2.98430310E-02
  4.06702641E-02 -4.34486285E-02 -8.81308842E-03  3.80773308E-03  3.90046568E-03
 -6.73675279E-03 -1.23058978E-04 -1.09057191E-03 -2.71596842E-03 -5.00770184E-03
 -1.03722564E-02 -1.95755852E-02  3.37449772E-01  9.08993812E-01  2.89949017E-02
  4.38511989E-02  3.05094413E-02 -8.49634175E-02  1.10886596E-02 -4.96278859E-02
  7.36755444E-01 -3.62019103E-01  1.06669772E+00 -6.94876127E-03  1.44263865E-02
 -2.04191510E-03 -4.80575769E-03 -3.79739318E-03  1.96065012E-03  3.62169981E-02
  3.43687383E-02  4.38863790E-02  1.26996588E-02  1.76309615E-03 -3.52740620E-03
  7.51143996E-04 -3.49576406E-03  6.91924685E-04  2.84136775E-03  1.61097423E-03
  1.06075392E-02  2.26297374E-02 -2.72131754E-02 -1.72323017E-01 -1.08235640E+00
 -9.69023952E-03  4.86496065E-02 -3.38520602E-03 -5.58543743E-02 -2.20025543E-02
  3.14047212E-02 -3.48791541E-01  1.46609360E+00  2.28888456E-01 -2.28390594E-03
  5.70068355E-03 -8.35935284E-03 -1.53830699E-03 -2.85849377E-03 -3.25467600E-03
 -3.04228861E-02 -6.97418053E-04 -4.84251320E-02 -1.20633511E-02  1.02542475E-03
  3.85471242E-04  2.51896345E-03  6.03764083E-04 -8.47280654E-04  2.38755055E-05
  1.38175562E-03  2.24341491E-02 -1.87403764E-01  2.08170775E+00  9.27185708E-03
  1.39248247E-02  3.52464745E-02  1.48315137E-02  3.46523407E-02 -1.44549034E+00
  4.20000616E-04  1.52628109E-02  1.73201618E-02 -1.47466039E-02 -8.12378948E-03
  6.68927030E-01 -1.44293986E-02 -2.09499129E-03  4.91647720E-03  1.86361994E-02
  1.56332417E-01  2.21290422E-01 -1.05119247E-02 -6.82819300E-03 -1.11215132E-03
  1.85671463E-02 -9.60843028E-02  5.74181787E-01 -9.11776581E-03  1.29964294E-02
 -1.98753656E-02  2.36511465E-03  1.23827924E-01 -2.09065110E-01  1.14647477E-03
 -1.28759509E-02 -5.92753047E-03  8.45282334E-03  3.25847200E-01 -8.66602634E-01
  6.77543155E-04 -2.04652893E-03 -3.62884088E-02 -4.22285585E-02 -2.27407125E-01
 -1.18054206E+00  7.18484970E-03 -3.58280882E-03  6.79999483E-03 -1.62070601E-02
 -1.61362163E-01 -6.33176089E-01 -5.17865422E-03  3.61265709E-03  4.92369991E-03
 -4.31382286E-04  2.61397757E-02  3.66144553E-01 -5.54514246E-03  8.72368734E-03
  3.61886006E-03 -1.61155309E-03 -4.87118707E-03  3.14651395E-02 -1.30011701E-01
  2.12424105E+00 -2.66638198E-02  7.96391977E-02 -1.97776235E-02 -5.44568010E-02
  2.05522730E-01 -1.44992953E-01 -6.26583123E-01 -3.54143345E-01 -1.49487236E-01
  1.70050758E-03  3.85094396E-03 -6.11962709E-04 -8.56236822E-03 -4.80893148E-03
 -1.38723929E-02 -5.16525864E-02 -2.60028704E-02 -3.74817937E-02 -5.60891357E-02
  5.96773510E-04  1.20408244E-03 -4.67910370E-03  2.92164774E-03 -2.96881025E-03
  3.11353362E-03 -4.40890769E-03  5.24323866E-03 -1.17067455E-01 -9.16443345E-02
 -2.01070766E-03 -1.43759494E-02 -4.53896661E-03 -1.81060028E-02 -2.84554253E-02
 -6.50228476E-01  3.17820168E-03  6.51004812E-03 -5.69168552E-03  1.64154663E-02
  2.48746758E-02 -6.03582708E-01 -4.74364544E-03 -5.86668438E-03  1.65910871E-02
  1.32715850E-04 -2.57597714E-03  6.62259149E-02 -4.96877292E-01  3.80011347E+00
 -2.10476520E-02  4.57937064E-02  3.12515017E-02 -9.40008882E-02  5.34214148E-02
 -9.82658267E-02 -6.20108892E-02  6.13904100E-01  1.41965990E+00  7.71731509E-04
 -2.64948933E-03 -5.79052156E-03 -1.08717687E-02  2.23549551E-04  7.99381155E-03
  6.31348487E-02 -2.39878074E-03 -4.36114894E-02  2.84489861E-02  1.62182551E-03
  1.40995267E-03 -2.87263263E-03 -1.05936623E-03  1.11590874E-03 -8.87969119E-04
 -6.33512639E-03 -8.53886870E-03 -1.72400275E-01  3.98813858E-01 -1.49963221E-03
 -1.65088927E-02 -5.63166788E-03 -8.61701632E-03 -1.77945309E-02 -3.20687885E-02
  5.08439625E-01 -1.33012695E+00 -3.80013226E-02  9.42326209E-02 -2.10496287E-02
  8.06321282E-03  9.32729226E-02 -1.13620196E-01 -5.95954335E-01  1.29318585E+00
  9.19741931E-01 -1.34529446E-03 -1.10455713E-02  1.45115948E-03 -6.84338165E-04
 -3.78407714E-03  2.79708815E-02 -5.20599314E-03  6.14163867E-02  1.80975856E-03
 -8.57139064E-03  2.64666432E-04  6.34167115E-03  1.00557183E-03  2.16412452E-03
  4.58556124E-03 -3.65576017E-03  7.45810455E-04  4.14822036E-03  8.30813059E-03
  2.68677586E-02 -3.86607741E-01  1.76411517E+00 -3.93452379E-02  3.27276723E-02
 -3.56299824E-02  5.17986512E-02  7.36737072E-02 -1.00626856E-01 -1.04635740E+00
 -1.46362298E+00  3.46679194E-01 -1.16722573E-03  1.84220592E-02  1.12197561E-02
  1.16958050E-02 -3.89664795E-03 -3.12175681E-03 -5.16214259E-02 -1.50656221E-02
  2.55288847E-02 -1.22409870E-02 -2.56378548E-03 -3.02238277E-03 -9.49811224E-04
 -3.81686150E-03 -9.31311331E-04 -4.90838315E-03 -4.40424475E-03  1.99348909E-03
  3.70949423E-03  5.25712038E-03 -7.31197900E-02  1.40092115E+00  3.48033701E-02
 -3.83745864E-02  5.91727960E-02 -1.57501223E-02 -1.96194744E-02 -1.39707679E-03
  1.17380378E+00 -1.26541833E+00  3.82525062E-01 -4.68058243E-03 -4.47863382E-03
  3.21168220E-03  1.07715407E-02 -5.31603979E-03  3.17216151E-02  1.13039126E-02
 -2.05507571E-02  2.18102149E-03  1.51065936E-02 -1.14429813E-03  1.68828376E-03
  9.14558413E-04 -3.49382162E-03  3.83128478E-03 -1.26430694E-03 -4.37863362E-03
 -1.03322908E-02 -2.20503951E-02 -5.26551511E-02  7.11694132E-01 -5.63185203E-01
 -2.38994085E-02 -7.41365329E-02 -1.36227495E-01 -3.81988220E-02 -9.74039727E-02
 -1.59504211E-01  3.49281951E-01  2.82370282E-01 -8.05449799E-01 -2.95380486E-04
 -1.24407946E-03  4.14255223E-03 -4.09941102E-03  3.33364935E-03  3.29368958E-04
  7.73333223E-03 -3.84745808E-02 -3.53761786E-02 -5.72825689E-03  1.16105974E-02
 -6.44968098E-03 -4.34614377E-03  2.79908961E-03 -2.02566174E-03 -6.74304334E-03
 -4.19477099E-03  6.20183401E-03  1.44219380E-02 -4.17143058E-02 -1.18772536E-02
  5.81131732E-01  1.65868573E-02 -3.54635231E-02  6.18643812E-02 -5.59799942E-02
 -7.80170062E-02 -1.22158153E-02 -1.59290553E+00 -1.30589753E+00  7.97327364E-02
  2.41968674E-03 -8.61634401E-03 -3.43943821E-03 -6.31837299E-03  2.24911777E-04
 -3.36027183E-02  6.70871839E-02  2.82798652E-02  4.51248667E-03  4.73814944E-02
 -1.04359187E-03  2.95789697E-03 -2.76295843E-03 -2.80889678E-03 -8.21856082E-03
  4.68139566E-04 -1.59500586E-05  7.82047793E-03  1.78355087E-02 -1.96502906E-02
 -1.02176735E-01 -2.36078174E+00 -7.13121790E-02  3.30307412E-02  2.88071632E-02
 -1.20641827E-01 -8.94547570E-02  3.79560765E-02 -6.91642550E-01  7.10957861E-01
 -1.33716476E-01  4.49740276E-03  6.15770275E-03 -1.12105947E-02 -7.15601665E-03
 -1.26095000E-02 -6.58753309E-03  4.71819529E-03 -5.93869628E-02 -2.12173187E-03
  2.26123644E-02  3.48162175E-03  5.51754785E-03 -3.24200528E-03  2.10415122E-03
  2.50997464E-03 -8.87408628E-04 -1.95680151E-06 -2.86265280E-02 -2.03459838E-01
 -3.40914918E-01  5.55899626E-03  8.52745965E-03  1.22299670E-02 -7.08704942E-03
 -1.41841442E-01 -1.65692185E-01 -8.43308621E-03 -6.78044955E-03 -7.65929576E-03
 -8.25656039E-03  1.14305528E-01 -1.94798732E-01 -5.64909801E-03 -1.99761212E-02
  4.37441310E-03  1.02452871E-02  4.68121656E-02 -7.08555111E-01 -3.97609204E-03
 -5.72180740E-03 -9.66530933E-03 -1.17908082E-02 -2.12742032E-01  2.86772872E-01
  1.48041597E-02 -7.11881647E-03 -1.69478104E-02  2.10783827E-02 -7.95574641E-02
  4.88533986E-01  8.82164205E-03  2.13752900E-02 -3.23765138E-05 -9.78825719E-04
 -2.10092410E-01  1.58192546E+00 -9.47090616E-03  4.13811633E-04  3.21898362E-02
  1.47826580E-02  1.33313878E-01 -6.78649968E-01  4.05997276E-03 -3.44041087E-03
 -1.58370292E-02 -1.71814975E-02  1.04297425E-01 -6.38094507E-01  1.04544714E-02
 -1.14784473E-02 -1.43743158E-02 -1.32286395E-02 -2.37978771E-02 -4.45470976E-02
  2.31359712E-03  1.52781747E-02 -6.99950759E-03  7.95227008E-03  1.54059759E-02
  2.61413170E-02 -3.06954658E-01 -1.63008985E+00  2.95304884E-02  1.00337074E-02
 -4.77662355E-02 -2.03072890E-01 -1.47120845E-02 -9.96602311E-02  6.81007841E-01
 -1.21614606E+00 -1.83503369E+00  1.66234437E-03  2.83735490E-04 -7.99358021E-03
 -1.26221800E-03 -2.91379071E-03 -2.20095538E-02 -1.80314389E-02 -7.14733290E-02
  4.96260621E-02 -4.17042203E-02  2.04524539E-03 -4.50148655E-04 -1.86839266E-04
  1.61478734E-03 -6.74765387E-03  3.83997076E-03  2.08784477E-03 -1.15103083E-02
 -4.95768060E-02 -1.67418051E+00 -6.16365500E-03  1.15103320E-02  1.04265047E-02
  3.01916709E-03  5.02757052E-02  2.05070488E-01  1.08553778E-03  3.52813857E-03
  6.44728107E-03 -1.50038846E-02  4.04950994E-02  2.38674466E-01 -5.78889988E-03
  1.42447025E-04 -8.98897689E-03 -5.01268071E-03 -1.04561466E-02 -6.90975537E-02
  5.65079988E-01  4.43087942E+00 -3.08299348E-02  3.18161826E-02  5.41043266E-02
  1.32442465E-02  1.07453733E-01  1.09486278E-01  1.26027982E+00  1.70795991E+00
  1.12417744E+00  1.16589242E-02 -4.13576328E-03  4.09547577E-03 -9.52307801E-03
 -5.70143293E-03 -4.53282869E-02 -1.64647636E-02  4.08280409E-02  6.38044993E-02
  1.43888156E-02  3.37562739E-03 -8.87608450E-03 -1.20540239E-03 -7.93170080E-04
 -5.14665901E-03  9.02285502E-03  2.65985238E-04 -1.91347494E-03 -9.65527803E-02
  1.20852880E+00  5.06348832E-03 -1.37325894E-02 -2.18732657E-02  1.36472095E-03
  3.65096313E-03 -2.30180117E-02  2.03168523E-01 -2.48542835E+00  9.53293983E-03
 -6.07600691E-02  2.48421821E-02 -1.05805043E-02  9.55663364E-03  3.01606762E-02
 -5.72059357E-01  3.01012971E-01  1.79112995E+00  2.00744657E-03 -1.25636475E-02
  2.10915962E-03  2.65139220E-03 -1.78977346E-02 -1.41046659E-02  4.74617317E-02
 -6.91780113E-02  3.04022950E-03  3.89810103E-02 -1.47186174E-03  2.24505010E-03
  5.89022397E-03  3.36143361E-03 -3.50272507E-03  2.56985302E-03  4.24686192E-03
 -1.17870988E-02 -2.62408818E-02 -1.27041438E-02  4.61932792E-01  1.01588032E+00
  1.21137376E-02 -2.63282079E-02  1.38425915E-01 -4.75605472E-02 -2.59985759E-02
  1.51327134E-01  1.35653969E-01 -6.26453955E-01  6.69843170E-01 -2.22714517E-03
  6.31491419E-04 -2.05795758E-03  1.74283748E-03  1.49410158E-03  6.67344910E-03
 -2.77477303E-02 -3.58320536E-03 -7.41222410E-02 -4.57748761E-02  1.16416216E-03
  5.73469943E-03 -1.21963770E-02  8.93567163E-04  6.04084191E-03  5.39336930E-03
 -3.16607273E-04  6.45904348E-03  1.36288448E-02  1.85194186E-02 -2.76959449E-01
 -1.03186234E+00  4.50412699E-02  3.87121243E-02 -2.96493814E-02  1.17534897E-01
  3.41926233E-03 -6.90461829E-03  3.84351607E-01  8.01689587E-01 -3.31057226E-01
  1.82174412E-04 -2.07424075E-03 -9.29241219E-03 -1.47920509E-02  4.60955386E-03
 -2.45514377E-02  8.05960040E-03  3.11069146E-02 -1.13761028E-03  2.89283528E-02
  6.04474509E-03 -3.42484769E-03 -1.44446265E-03  2.27884342E-03  3.30752123E-04
  1.88836234E-03 -2.43486392E-03  6.62797771E-03  1.52467147E-02 -4.83862255E-02
  8.84253515E-02 -7.78209935E-01  6.58900159E-03  5.39725270E-02 -3.19387574E-03
 -1.03531517E-01  5.14720807E-02  2.64106600E-02  1.19701168E+00  1.24710927E-01
 -2.58746964E-01  7.79092302E-03  1.01924378E-02  3.27730140E-04  8.95874024E-03
  1.02156920E-02 -1.18637840E-02 -2.75775794E-02 -1.47419558E-04  4.55542889E-02
 -3.50128030E-03  2.79507850E-03 -1.67104018E-03  3.10438402E-03 -2.44884027E-03
  3.20219632E-03  2.04960883E-03 -3.03823565E-03 -1.02409108E-02 -2.20199724E-02
 -2.51964479E-02  3.94588192E-01  2.70661852E+00 -5.41416056E-02  9.55329600E-02
 -3.45049221E-02 -7.38809703E-02  8.73468276E-02 -8.89701058E-02 -1.77957013E+00
  4.68916613E-01 -3.33016525E-01 -4.34181485E-04 -4.17509462E-03  4.53392582E-03
  1.86789086E-03 -5.78702410E-03  1.24514423E-02  1.14834046E-02  9.32396365E-03
  1.15562799E-02  2.41420934E-02  6.52509596E-03 -6.02243180E-03 -6.49829276E-04
 -1.14407898E-04 -1.95951477E-03  1.30883884E-03 -6.84570318E-03 -2.15389423E-03
 -4.53072839E-03 -3.31958155E-03  1.40913672E-01  1.59735859E-01 -2.16103045E-02
 -3.59639583E-02  1.53632182E-02 -3.30161588E-02  1.62002018E-03 -1.68683656E-02
 -9.57406095E-01 -8.93463021E-01  2.89337245E-01 -2.01185801E-03 -1.17545362E-02
 -8.36845434E-03  9.94307309E-03  9.30192788E-03  1.07877936E-02  3.90475107E-02
  3.75697004E-02  1.95450865E-02  1.25305925E-02  1.02272954E-03 -5.13733670E-03
 -3.29536396E-03 -1.77062359E-03  2.94050297E-03  9.61382329E-05 -3.57268254E-03
 -3.14004684E-02 -2.13314604E-01 -6.92043140E-01 -9.81048256E-04 -4.13663568E-03
  1.70436862E-02 -5.75233088E-03 -3.04416388E-01  6.90389037E-01  6.36694388E-03
 -1.11955450E-02 -2.86263810E-02  1.28230938E-02 -1.06063985E-01  1.01145011E+00
 -1.34455589E-02  2.07415366E-02 -9.98719860E-03 -2.16351201E-02 -9.45480840E-02
 -3.75908188E-01 -3.73810320E-03  8.40413630E-03 -5.92941542E-04  3.19079647E-04
  1.15133667E-01 -5.00414382E-01 -3.86944737E-03  1.26766431E-02  1.70202823E-02
 -1.75507142E-02  2.47790436E-03 -6.12453988E-01  6.53252899E-03 -9.67356965E-03
  4.53713722E-04  1.15444185E-02  1.14660713E-02  9.26581199E-01  1.02679314E-02
  7.50083635E-04  1.45880680E-02  9.81085185E-03 -1.31476506E-01 -1.77998318E-01
 -3.66543488E-03  6.95184617E-03  1.09156015E-02 -1.76354027E-02 -9.21273789E-02
 -3.65533131E-01 -1.61644683E-02 -1.41606294E-02  3.03949649E-03 -7.47832918E-03
 -1.56909765E-01 -3.36259033E-01 -1.45804492E-02  2.09531598E-04 -2.06924148E-03
  8.40330671E-03  1.87031768E-02  2.89151601E-02 -4.88745337E-01 -3.57849236E+00
  5.34005282E-02 -1.75378220E-02 -3.76575832E-02  1.82314270E-01  8.07584756E-02
 -5.65509197E-02  1.21735368E+00 -2.14402250E+00 -1.95968660E+00  4.40282520E-04
  2.63406169E-03  3.50375077E-03 -7.79191461E-03 -4.14537983E-04  8.91524199E-03
  3.44441295E-03 -5.93171783E-02 -5.64886426E-02 -1.38200956E-02  1.54327959E-03
 -7.45444266E-03  7.13447085E-04 -2.79601640E-03 -7.60476578E-03  6.84082275E-03
 -2.19346267E-03  3.40301782E-03  6.60183853E-02 -2.05127172E+00 -1.53920694E-02
  4.97960383E-03  1.96253990E-02 -1.58424724E-02 -2.77471158E-02 -4.37055669E-01
 -1.00538240E-03  1.19479934E-02  1.29386541E-02  1.37275777E-02 -2.29120500E-02
  1.33866214E+00  1.54973798E-02 -8.49521195E-03 -4.17170584E-03 -1.10600492E-02
 -2.47163900E-02  6.38787128E-02 -2.02243087E-02  2.41602989E+00  4.32860653E-02
  5.26183629E-02  6.93315730E-03 -6.19902621E-02  2.63637635E-02 -2.68019895E-02
  7.41476180E-02  2.85088856E-01  6.80138959E-02 -8.01464171E-03  8.22406165E-03
 -5.46593657E-03  2.92549629E-03  6.17247045E-03  4.29844208E-02  8.19126347E-02
  2.89938262E-02 -9.51866741E-02  9.95354942E-03 -1.54168297E-03  2.77002019E-04
 -1.10746107E-03  4.25702957E-03 -1.06830566E-03 -3.31235733E-03 -5.13688241E-03
  1.17995899E-02 -7.65529445E-02  1.68906294E-01 -1.99794020E-02 -7.91335427E-03
  8.56754133E-04  1.04550326E-03  2.85207444E-03 -3.66627982E-02  2.08042336E-01
 -6.31002647E-02 -1.39988009E-02  8.95730995E-02  4.75925649E-02 -4.11080733E-02
  1.18002170E-01  2.02295913E-02 -5.96345744E-01  1.28201810E-01  6.57308745E-01
  1.87853883E-03 -4.80766899E-03 -5.61442912E-03 -2.84633211E-03 -2.15647400E-04
  9.40075474E-03 -1.52771212E-02  3.43104121E-02  7.46041931E-03 -5.85763373E-03
 -2.57885133E-03  1.04973906E-03 -7.68403388E-04  1.57535474E-03  4.27451384E-03
  1.48322489E-04 -3.38652195E-03  1.77586969E-03  2.67682794E-03  2.91535728E-02
 -3.30941915E-01 -1.23335434E-01  5.21887433E-02  9.46424368E-03  1.68007058E-02
  1.29443611E-01  1.71998593E-01 -1.70077322E-02  4.36197453E-01 -5.88205974E-01
  1.06166991E-01  6.86144884E-03  8.81590194E-03  1.53794247E-02 -5.47095262E-04
 -2.71835738E-03 -3.18375523E-03 -4.23865715E-03  1.41423776E-03  5.78702875E-03
 -2.47308911E-02  3.44313254E-03  5.57587855E-04  2.62312540E-03  3.29622866E-04
  6.56394755E-04  2.30789057E-03 -3.73404663E-03  2.92212489E-03  6.01704166E-03
 -1.26151523E-02  3.45021141E-02 -8.43040441E-01 -5.21785132E-02  1.08277064E-01
 -8.66361292E-03 -2.74883376E-02  1.55197135E-01  1.52283915E-02 -1.02477132E+00
  2.81618963E+00 -4.08553163E-01 -4.00865378E-04 -3.83984890E-03 -8.22676500E-03
 -2.01062545E-02  7.01848280E-03  1.19755795E-02  1.40222760E-02  1.41950534E-02
  3.90360591E-02 -1.59507342E-02 -1.68807282E-03  5.54911459E-04 -1.08116907E-03
  2.98578817E-03  5.23714183E-04 -3.07365284E-03  1.33168383E-03  9.35632281E-04
  2.01921524E-03 -1.12975778E-02  1.48877827E-01 -2.27225986E+00 -7.52911285E-02
  2.97340632E-02  3.09739211E-02 -9.81197898E-02  8.66480467E-02 -1.54322768E-02
 -1.01706638E+00  7.52170879E-01  1.19232886E+00 -7.99562222E-03  7.37024163E-04
  6.59489060E-03  1.46283748E-02 -1.30872083E-03  8.25736352E-03 -6.99021227E-03
 -7.71923155E-03  6.72626736E-03 -7.10345019E-03  3.86534822E-04  9.52040254E-04
 -1.88838873E-03 -1.78225051E-03 -2.03790865E-03  9.34189612E-04  7.55767729E-04
 -6.31893995E-03 -1.41156834E-02  3.11310488E-03  1.13484970E-01  1.19486037E+00
  3.92791803E-02  1.35669712E-01 -4.78065361E-02  7.16080100E-02  2.19323299E-01
  2.14168335E-02  2.59188615E-01  2.21912519E+00 -1.20060948E+00  8.47528971E-03
 -4.01131099E-03  9.67470048E-03  2.64098836E-03 -1.90742084E-03  2.18169507E-02
 -7.58059467E-03  7.76781219E-03  1.36478212E-03 -3.58890356E-02  4.92182259E-03
 -4.05912376E-03 -1.31328754E-03  2.61287083E-03  1.58301225E-03  3.01298298E-03
 -4.14813013E-03  3.07840627E-03  6.28280098E-03  2.31937081E-02 -2.23015180E-01
  3.39029376E-01 -5.40219581E-02 -2.47884909E-02  1.20553719E-02 -6.57250272E-02
 -9.30680204E-02  5.98940065E-02  5.51409642E-01  8.10493674E-01 -8.03919164E-01
  3.71308543E-03  7.82460662E-03 -3.17714737E-05 -9.86997624E-03 -1.00854895E-02
 -1.28215024E-02 -4.62450819E-02 -3.10427020E-02  1.15631448E-02  4.28989822E-02
  3.02074406E-03  6.09471526E-03 -3.32157326E-03  3.27306099E-03  2.17273783E-03
 -3.05663047E-04  3.64820256E-03 -9.23494838E-03  1.53398022E-02 -5.39499289E-01
 -2.23687932E-03 -3.70787664E-03 -8.32581729E-05  3.65693141E-02  1.37015100E-01
 -1.39967535E-01 -1.23658333E-02  4.97743625E-03  4.82239661E-03 -2.23914963E-02
 -1.61152871E-01  5.51412260E-01 -1.11420661E-02  1.28519472E-02  5.82171682E-03
 -2.63361896E-02 -1.88005321E-01  1.39120855E-03  1.16772786E-03  2.29394906E-02
  3.76209176E-03  8.63247319E-03  7.60254299E-03 -1.71990230E-02  4.50562278E-03
  1.40350824E-02  7.36464428E-05 -3.82737105E-02 -1.54874478E-01 -8.46773294E-02
  7.46425196E-03  6.56183542E-03  7.05486776E-03 -1.84851830E-02 -7.30082163E-02
 -9.10870896E-01 -1.07817402E-03  8.92007664E-03 -5.53040287E-03  2.82432600E-02
 -1.20535105E-02  1.45320198E+00  1.78174834E-03  1.07442328E-02  1.86913026E-02
 -8.40365317E-04  1.17772547E-01  5.50970642E-03  1.19012218E-02  9.36921510E-05
 -1.14098268E-02  5.75834006E-04  1.26990908E-01 -3.45635595E-01  1.86674398E-02
  4.55799107E-03  3.62086571E-03 -5.84347708E-03 -1.12248756E-02 -3.12027176E-02
  6.24584088E-01 -1.36444047E+00  1.31769877E-02  1.16237169E-03  2.73538124E-02
 -2.30175257E-01  2.55649820E-02 -3.36560452E-03  1.54087957E+00 -9.57979474E-03
  8.69391171E-01 -1.53435052E-02 -1.54616192E-02  4.93640113E-04  1.23729346E-02
 -3.02203415E-03 -3.33227024E-02  3.12411368E-02  1.18048165E-03  3.57709160E-02
 -3.08679442E-03  6.45125534E-05  2.30619805E-04  1.00327584E-03 -2.72478818E-03
  1.79371829E-03 -1.45243852E-03  4.55443116E-03  1.44844026E-02  1.21010262E-01
  2.35475175E-01  1.88679920E-02  2.87234145E-03  1.34985189E-02  5.94347544E-03
 -1.03468020E-01 -4.09693096E-02 -5.41769805E-03 -6.65268792E-03  1.40813782E-02
  1.92614229E-03 -3.63811029E-02  2.91620032E-01  6.82506079E-03 -3.45757879E-05
 -9.80486976E-03  1.58598814E-02  3.20271316E-02  9.03993051E-02 -1.20135128E+00
 -3.37386792E+00 -5.90219589E-02  1.16671026E-02 -2.89992377E-02 -1.72259693E-01
  2.91217326E-03 -8.15371215E-02 -1.95240246E+00 -2.69290861E+00 -2.68614849E+00
 -2.45245153E-04  8.75125960E-03 -1.00440489E-02 -9.80941255E-03  2.32752037E-03
  2.91199024E-02  8.45485214E-02 -1.04643608E-01 -6.75767175E-02  2.92019861E-02
 -1.41439942E-03  8.81235545E-03 -1.80849835E-03  3.35410201E-03  1.16037321E-02
 -1.13690787E-02 -4.20701851E-03  1.18427627E-03 -4.06874241E-02 -2.77276927E+00
  9.16477117E-03  1.43441248E-02  1.54256339E-02  8.06845580E-03  1.82992348E-02
 -4.06340367E-02 -7.04122969E-02  3.01602455E+00 -2.12620070E-02  1.62387026E-02
  6.94687896E-02  1.13220063E-01 -7.38209597E-02 -1.15215291E-01  1.99051813E+00
 -6.57154570E-01  1.35243663E-01  2.85952729E-04  5.34826217E-03 -4.47711472E-03
 -1.31623450E-03  5.94206677E-03  1.26930853E-02 -7.57417573E-02  7.76523368E-02
 -7.83435253E-03 -1.01926393E-01  5.73865994E-03 -1.74781056E-03 -7.97571371E-03
 -6.09886778E-03  1.09425462E-03 -3.34229780E-03  2.51312766E-03 -2.95620229E-03
 -7.77220906E-03  6.73205910E-02 -4.24287942E-01  2.52865590E+00 -1.32466885E-02
  1.35914189E-02  4.16741998E-02 -2.74032487E-02 -4.54276391E-02  1.30325406E-02
 -5.19873518E-01 -1.17804676E-01  1.95864025E+00 -4.04926237E-03 -7.44294925E-04
  3.46749093E-03 -5.19274744E-03 -1.45659525E-02  4.55595592E-03 -1.73299712E-02
 -1.85999535E-02 -2.37635717E-03  3.65022549E-02 -1.92002909E-03 -2.41409154E-03
  4.15084773E-03 -1.34738952E-03 -2.91336740E-03 -1.21224157E-03  8.55619470E-05
  1.67144850E-02  3.68690601E-02 -2.57687749E-02 -3.43597673E-01 -1.66429058E+00
  8.52747821E-02  6.32090711E-02 -4.51901336E-02  8.60883301E-02  9.05865602E-02
 -4.46306099E-02  1.34545177E+00  3.02911362E-01 -7.70478495E-01 -5.17860686E-03
 -3.20242517E-03 -8.82022753E-03  9.07013265E-04 -1.08161085E-02  7.13951924E-05
 -6.06549243E-04 -2.53943188E-02 -1.54398598E-02 -1.57239500E-02  4.62376514E-03
 -2.37804557E-03 -3.06311450E-03 -2.63558005E-03 -4.23452779E-03 -6.34962007E-04
 -7.78241083E-03  4.51392044E-04  9.68425798E-04 -9.62608309E-03  5.36240616E-03
 -4.85737748E-01  8.66679994E-02 -4.94318995E-02 -7.91505205E-03  1.48143683E-01
 -7.54580022E-02 -1.15918519E-02  1.36150977E+00 -8.14690874E-01 -6.45068918E-01
  1.45057189E-04 -6.58547510E-03 -4.30545356E-03  3.22316277E-03  1.33206941E-02
 -3.36346346E-04  3.25861012E-02  1.15828057E-02  3.47377515E-03 -2.27814895E-02
  3.02402432E-03  8.05882790E-04 -1.63082447E-04 -4.07456275E-03 -2.12688457E-03
 -1.02151184E-03 -1.62837497E-04 -4.56031466E-05  4.91226951E-04 -1.00895530E-02
  1.20191672E-01 -3.80884756E+00  4.98592356E-02  8.24036889E-02  1.26317953E-02
  4.01652164E-02  1.24961975E-01  3.76614167E-02  1.52030274E+00  2.54222117E+00
  1.29784970E+00 -1.56368383E-03  1.21629122E-02  1.18875737E-02  1.30653979E-02
  1.79453721E-02  1.15769227E-02 -2.63677317E-02 -3.29702449E-02 -1.74553104E-02
 -4.23918804E-05  2.63390495E-03  1.38446688E-03  8.78355664E-04  2.15236753E-03
  8.46835002E-04 -1.02571625E-03  3.81349028E-03  1.09691969E-02  2.27474110E-02
  1.37474792E-02 -5.11714221E-01 -2.51487408E-01 -2.92480734E-02 -3.81232457E-02
  4.29600402E-02 -4.97793024E-02 -9.02189935E-02  7.36099921E-02 -1.00013015E+00
 -1.33398661E+00 -2.02948307E-01 -2.73572973E-03  6.55164725E-04  5.66307180E-03
  3.61079352E-03  1.83610069E-03 -1.92397263E-02  6.38638707E-03 -1.99719540E-02
 -2.13650235E-02 -4.92360428E-03  6.79497322E-04  3.60008929E-03 -2.34699354E-03
  3.10739982E-03  2.27241041E-03 -2.13383779E-03 -2.44630911E-03  1.11321921E-02
  1.05204607E-01 -1.34612679E+00 -6.03926497E-03 -1.88250240E-03 -1.83080396E-02
  3.30075501E-03  1.03745387E-01  8.75514246E-01  2.81119540E-04 -1.41769829E-02
  1.16780387E-02  3.95197605E-02  2.64333877E-01 -2.05437845E-01  3.83179704E-03
 -1.72645452E-02  1.53248819E-02 -4.09803717E-02 -8.30480690E-02 -1.06488829E+00
 -3.14467038E-03 -1.21365467E-02 -1.07964006E-02 -5.40626220E-03  2.29534826E-02
 -7.48988863E-01  3.67398030E-03  7.48686407E-03  1.00841036E-02  1.04231208E-02
  6.18905286E-02  4.67846726E-01  1.41255322E-02 -4.41636399E-03 -5.60461261E-03
  1.47290686E-02  9.28232069E-02  9.43622032E-01  4.06733952E-04 -9.63047209E-03
 -9.42503215E-04 -2.19935581E-02 -1.19130258E-01  8.11159607E-02  2.69219519E-03
  1.20729250E-02  9.29903367E-03  6.24560452E-03  1.19008113E-01  1.41994389E-01
  5.74518316E-03 -5.57017007E-03 -7.91397320E-03  9.24776011E-03 -2.15053988E-02
 -6.66599518E-01  1.13341997E-04 -6.60420571E-03  5.49467801E-03 -1.01532257E-02
 -2.44771716E-02  6.99833398E-03  2.54057036E-01  7.72456367E+00  7.78529214E-02
  4.67495337E-02  9.44633364E-02 -1.35339577E-01  9.04768136E-02  1.31235971E-01
 -4.32816432E-01  2.07825891E+00  2.89542078E+00  3.61037816E-03  4.10871538E-04
 -3.12074427E-03 -1.32194071E-02 -2.67004428E-03 -7.37347497E-02 -1.87377437E-02
  2.77118433E-02  9.82629748E-02  8.73752002E-04 -2.07628294E-03  5.70100481E-03
  1.46267306E-03 -1.48240070E-03  2.79394958E-03 -7.90059559E-03 -8.56009976E-04
  2.58243634E-03 -2.67822409E-02  1.17303166E+00 -3.81665656E-03 -1.03537745E-02
 -3.96746439E-03  9.13659802E-04  1.73322595E-01 -1.43382350E-01  1.71435941E-02
  7.29295749E-03 -1.14133468E-02 -9.47248207E-03  9.63326413E-02  6.39751023E-02
 -1.56414766E-03  2.43412845E-02  6.49962523E-03  5.16672779E-03  9.77405034E-03
  2.84104495E-03 -6.46362860E-02  7.38415886E-01  2.44415046E-02 -3.08636488E-03
 -8.14070843E-03  2.54202082E-01 -8.16339088E-04 -1.23184428E-01 -1.09454098E+00
 -2.66764773E-01  5.04451614E-01 -1.29145384E-02  5.25588091E-03 -9.18420520E-03
  8.38030464E-03  6.47599558E-03 -4.96740973E-04 -1.37352439E-02 -1.68949548E-02
  1.30453745E-02  3.06447755E-02  9.31560300E-05 -1.41551453E-04  9.85237353E-04
  9.81779611E-04 -1.59526084E-03 -4.23770683E-03  1.77683315E-03 -2.02288206E-04
 -4.43094670E-02 -3.39026114E-01 -1.46909219E-02  1.47126219E-03  1.05324645E-02
  5.81086733E-03  1.20211658E-02  3.97274765E-02 -5.08459339E-01  3.90233857E-01
 -5.85666437E-02  1.74209359E-02  2.95195954E-02 -4.40219738E-02 -2.86893423E-02
 -1.97903039E-02  7.46526154E-02  7.03532044E-01 -2.63444255E-01  1.45619011E-03
  6.88124583E-03  2.02366748E-03 -1.22131550E-03  7.72374235E-03  2.72021569E-02
 -3.44329411E-02  1.60985629E-02 -3.04766263E-03 -2.67191056E-02  2.44886050E-03
 -6.33737386E-03 -2.78489773E-03 -3.76513717E-03 -4.45030239E-03 -3.75460782E-03
  5.54437187E-03  7.91835559E-04  2.35135320E-03 -3.47943483E-02  2.77202563E-01
 -4.02937215E-01  4.51337719E-02  5.40842371E-02  5.11212736E-02  1.67754361E-01
  1.04534990E-02  7.81771917E-02  4.10445604E-01  1.40160890E+00 -1.51442141E-01
 -3.30047390E-03  2.93639135E-03 -1.09595325E-02  5.02489064E-03 -1.46606959E-03
  6.90393908E-03  7.29344683E-03  4.13595309E-02 -2.46044258E-03  1.60608042E-02
 -4.05349116E-03  3.59702886E-03 -4.26050907E-03  2.24189230E-03 -3.51568383E-03
 -1.53926294E-03  6.08269803E-04  9.38623405E-03  2.01521306E-02  3.28582633E-02
 -6.29553788E-01 -2.76252977E-01  9.07833922E-02 -5.50466707E-02 -7.32648900E-02
  1.21858845E-01 -1.07283234E-01 -1.06369537E-02 -1.24536014E-01 -9.29310609E-01
 -2.39926903E-01  8.72475907E-03  5.55982654E-03  8.36732947E-03 -1.33108075E-03
  5.40703036E-03 -8.78738652E-02 -4.45749751E-02 -8.69526493E-03 -1.34752383E-02
 -6.26846182E-02  1.23287913E-02 -7.03506961E-03 -1.95919252E-03 -2.55752748E-03
 -5.48951693E-03  6.13484139E-04  2.21333330E-03 -2.95351852E-04 -1.39797270E-03
  5.30163233E-02 -3.68265203E-01  7.60387189E-01  1.14200041E-02 -2.33955733E-02
  1.63942272E-02 -1.49544619E-01  4.26801648E-02 -9.46893100E-03  1.91789686E+00
 -8.98184933E-01  6.40400037E-01  6.82646940E-03  1.89689808E-02 -3.96366968E-03
 -6.01484714E-03  1.86864218E-02 -2.36540914E-03 -4.33550970E-02  6.06177312E-03
  1.87388263E-02 -1.38662285E-03 -4.57658353E-03  4.01852515E-03  3.60267436E-03
  3.97500271E-03  6.65314237E-03  4.04436522E-03 -9.45239268E-04  9.98859829E-03
  2.18614767E-02  2.11123066E-03 -4.02419694E-01 -6.86373321E-01  2.14068657E-02
  1.12544108E-02  8.19129919E-02 -2.35627259E-02 -8.95143359E-02 -3.49189281E-02
 -1.75210021E-01 -9.10094463E-02  2.15205873E-01 -1.22280556E-03 -7.75694975E-03
 -6.86392207E-04  1.34650164E-03 -8.36519880E-03 -9.52896577E-03  8.62470865E-02
  5.21829145E-02 -2.43181502E-02  9.57679740E-02 -7.89727998E-03  8.81328141E-03
 -2.29510922E-03 -5.57414859E-04 -8.08438813E-03 -7.83498763E-04  1.93816472E-03
  2.36304823E-03  5.59512840E-03 -2.66245505E-02 -2.05031228E-03  2.99689700E-01
  2.09315763E-02  4.36120755E-03 -7.75762849E-02  6.71190269E-02  2.62826003E-02
 -4.86810134E-02  5.62151846E-01  2.27856121E-01 -7.90125993E-01  3.06524526E-03
 -4.62194738E-03  7.42729900E-03 -4.95963110E-03 -7.34661270E-03 -2.61067913E-02
  2.64857037E-02 -2.83946463E-02  6.57321918E-03  1.30417382E-02 -1.58462314E-03
 -1.69563747E-03  1.54990184E-04 -2.33696106E-04 -3.10722279E-03  4.96466410E-04
  2.45843039E-03  2.00454193E-02  1.90318301E-01 -7.47923385E-03 -6.21335543E-03
  3.15658170E-03 -1.84793655E-02 -3.10357388E-02 -2.69394776E-01  8.32683166E-01
  1.28734188E-02 -7.87491934E-03 -1.79206719E-02  1.70760971E-02  1.04772930E-01
 -6.91342101E-01  3.73140661E-03 -1.32197906E-02 -7.46311366E-03  9.48802151E-03
  1.83417821E-01  1.93949091E-01 -1.99631994E-02 -4.69149188E-03  1.88795413E-03
  1.38078066E-02  3.84897653E-01 -9.84598372E-01 -1.98825562E-02 -1.55662506E-02
  3.74663853E-02  1.84406484E-02  1.22988355E-01  2.49110778E-01  5.45364450E-03
 -1.00823891E-02  2.51560964E-03 -3.09577756E-03  4.35398291E-02 -5.84923310E-01
  1.57971197E-02 -1.16573067E-02 -8.30224497E-03  7.51768175E-03  3.41448333E-01
 -8.61268769E-01 -4.66451462E-03  7.40082314E-03 -3.84497264E-02  3.11568427E-02
  4.43476202E-02  1.02593538E+00 -1.07821945E-02  6.66761161E-03  3.87250869E-03
 -7.12434351E-03  1.74721189E-02 -3.97621416E-01  1.40439559E-02 -2.67653739E-03
 -7.12322953E-03  7.29097066E-04 -1.12006213E-03  9.09412366E-02 -5.91138131E-01
  1.71970446E+00 -4.60710293E-02  2.05477543E-02 -7.38667917E-03 -1.44939988E-01
 -8.04994227E-02 -1.04418461E-01  9.65888349E-01  7.15920551E-02 -6.20841576E-02
 -6.76477527E-03 -8.67491822E-03 -1.11131998E-02  3.75126166E-03 -8.10126976E-03
  6.41042657E-02 -3.47221538E-02 -1.98510293E-02 -6.20964999E-02 -5.00397755E-02
  1.78024121E-03 -4.85519058E-03  1.36365410E-03 -5.46855350E-04 -1.29067010E-03
  9.38111326E-03 -1.86682699E-03  6.26044852E-04 -8.37828063E-02 -5.15737014E-01
  1.49778167E-02  2.09790380E-03  6.73787410E-03  1.21981995E-03  1.79477151E-01
 -2.08228153E-01  1.83786326E-02  5.34205150E-03 -1.61948476E-02  7.20404239E-03
  1.47005881E-01 -3.82432150E-02 -1.68395397E-02 -5.09705654E-04 -5.77548559E-03
 -5.60999705E-03 -1.47762317E-02  3.71197802E-02  1.21072491E-01  1.62246479E+00
 -1.08176977E-03  3.33221753E-02  5.59423542E-03  4.26575322E-01 -1.25615288E-02
 -8.59496491E-02 -4.47067809E-01  6.77423148E-01  1.13920521E+00 -5.57142911E-03
  4.31308117E-03 -8.12856612E-03  5.16202012E-04  3.24299080E-03 -1.43869270E-02
  9.47672179E-03 -1.45856367E-02  9.07973624E-02  6.62174808E-02 -1.77136696E-03
 -1.41373586E-03  4.50589593E-03 -1.20449340E-03  3.04924986E-03  6.11462670E-04
  9.36207067E-04 -1.55229831E-03  3.73732406E-02  1.72341226E-01 -2.69043641E-03
  5.32683750E-03  7.48138787E-03  8.11331878E-03  1.82337214E-02  1.87359306E-02
 -4.30481027E-01 -1.75210768E+00  3.13696909E-02 -1.50796554E-02  1.29098836E-01
  8.37397321E-02 -1.01816292E-01  5.64489116E-02 -2.76215609E-01  4.79629705E-01
 -1.30614822E-01 -7.99866906E-03 -8.01862750E-04  1.06608513E-02  1.08495524E-02
  5.10304484E-03 -8.71814710E-03 -8.03534088E-02 -1.36384952E-02 -5.42374272E-02
 -1.12620075E-01  4.35662097E-03 -1.24716651E-02 -9.54886197E-03 -6.75560652E-03
 -2.25382624E-03 -1.18020441E-03  1.86463060E-03  3.87742165E-03  7.86821611E-03
 -6.53319340E-03 -1.52005581E-01 -2.95703660E-01 -6.82150430E-02 -7.14293330E-02
  4.91912340E-03 -1.07670782E-01 -5.50525930E-02 -9.21675435E-03 -8.25431866E-01
 -4.96910561E-01  1.77679878E-01 -9.13418679E-04 -2.01614336E-03 -3.87042336E-03
 -7.50027553E-03 -3.78846997E-03 -1.96035681E-02  4.68764421E-02  2.52611198E-02
  1.21544667E-02  3.13946569E-02  8.32904311E-05 -8.14234908E-04  2.88238546E-03
  2.74521107E-03  1.48174257E-03  5.78809087E-03  2.20060728E-03  2.52286764E-03
  6.55640018E-03 -1.04305238E-01  5.54610740E-01 -1.15198718E+00 -2.83943663E-02
 -1.48474458E-02  1.67587660E-02 -7.63622223E-02 -1.59999597E-01  4.22117016E-02
  6.21958757E-01  5.53009165E-01 -1.51533258E-01 -1.15421555E-02  1.24400627E-03
 -5.13798734E-03 -3.55631888E-03  3.45685746E-03 -1.85550330E-02  4.95929556E-03
  8.81359569E-03 -4.75725919E-02 -9.32642077E-03 -8.61155836E-03  5.93755303E-03
  2.91225807E-03  1.10765161E-03  3.31372686E-03  1.48514798E-03  8.58643171E-03
 -1.20171556E-03 -3.71123550E-03  6.93521317E-02 -3.48832653E-01  1.51701445E+00
  2.49910549E-02  4.12026451E-02 -5.34290133E-02  7.32262948E-02  9.85558969E-03
  2.97501757E-02 -5.67720727E-01 -9.42991249E-02 -1.03411184E+00  9.29190921E-04
 -1.41810985E-02 -2.68144918E-03 -5.83749616E-05 -2.28548735E-03  2.70061329E-02
  4.47835075E-03  1.48298174E-02 -3.31398891E-03  6.40592687E-03 -1.24785607E-03
  3.32817773E-03  3.12165646E-03 -5.34292677E-04 -2.25395216E-03  5.63711652E-03
  7.86023224E-03  1.49590329E-03  2.03995916E-03  3.67910480E-02 -3.14150979E-01
  2.37884424E+00  6.73826977E-02  5.01616434E-02 -4.10204030E-02  5.42674062E-02
  8.31983244E-03 -3.29149577E-02 -8.84124157E-01 -6.77340587E-01 -4.91766438E-01
  5.32447575E-03 -7.06973683E-03 -1.21159632E-02 -1.00191901E-02 -5.75838713E-03
  3.77013764E-02  2.62621345E-02  7.90636068E-02  6.64124864E-02  1.39474094E-02
  2.55911682E-05  6.47731122E-04 -7.17811631E-04 -6.65092582E-03 -4.22413181E-03
  1.34914738E-03  7.90179998E-03  5.00243142E-03  9.86261156E-03  5.04034530E-02
 -5.12259606E-01 -7.85824969E-02 -3.78453759E-02 -5.58988610E-03 -2.03604259E-02
 -3.59885490E-02  1.47219594E-01 -5.44102217E-02 -1.83390027E-01 -1.26051450E+00
  9.53368772E-01  5.19897612E-03 -9.60186545E-03  7.79501334E-03  9.78642858E-03
  1.54204213E-02 -8.78359266E-03  7.67115371E-03 -6.16687059E-02 -1.53716231E-02
  1.22281755E-02 -4.83912148E-03  8.46473491E-03 -3.41141733E-03  4.29331602E-03
  3.79831895E-03  6.73478457E-04  1.02715936E-03 -4.46408548E-03  4.67487344E-01
 -1.02203627E+00 -1.46750367E-02  1.23434292E-03 -5.02451341E-02 -3.32792652E-03
  3.48404645E-02  8.62773320E-02  6.90911409E-04 -3.12295581E-03  8.60022990E-03
  2.06592619E-02  1.99353020E-02  6.43033896E-01 -1.97205563E-03  7.26308053E-03
 -2.75505497E-03  1.89298735E-02 -2.69402513E-02  3.26151805E-01  1.47596187E-02
  9.47002366E-03 -3.40575613E-03 -3.34939346E-02 -2.88915288E-01  1.82349380E-01
  7.13314434E-03  4.91444483E-03 -2.18763667E-02 -3.93886808E-03  1.71337848E-01
 -8.62393874E-01 -5.50403195E-03 -2.91772252E-02 -7.48070488E-03  1.55228286E-02
  1.04944922E-02  8.80797770E-01 -1.13040598E-02 -1.07905277E-04  2.29963792E-03
  2.31393677E-02 -2.04118751E-02  4.08764370E-01  8.03182517E-04 -1.00105762E-02
  5.76645096E-03 -9.73607034E-05  6.82295530E-02 -2.15393849E-01  8.63853933E-03
 -1.21797844E-02 -2.62177387E-03  4.66299399E-03  2.08564733E-01 -3.24958290E-01
  2.06407885E-02 -9.92865220E-03  1.60547116E-02  1.49626256E-02  3.00259613E-02
  6.92611872E-02 -1.09241107E+00 -4.10758225E-01 -2.63115452E-02  1.21187680E-02
 -4.82001466E-02  1.41129811E-01  6.92639047E-02 -1.98170901E-01  3.85525266E-01
 -9.90472737E-01 -9.08468198E-01 -1.82337481E-03 -5.58351679E-03 -9.06758400E-03
  2.40048952E-03 -7.97407927E-03  2.94852286E-02  2.77922835E-02 -3.63863079E-02
 -1.07534429E-01 -1.77060447E-02  2.35700530E-03 -5.27820358E-03 -2.02748603E-03
 -8.05258105E-04 -2.47057504E-03  1.04312254E-02  2.46664463E-03  3.25139392E-03
 -2.61141111E-02 -9.00895690E-01  9.66492137E-03  6.97171824E-03  1.07429082E-02
  7.97678042E-03  2.09919556E-01 -8.77922674E-02  6.67266523E-03  1.79133542E-02
 -1.95904184E-02 -1.69650479E-02  1.78024907E-02 -5.76776617E-01 -1.46944879E-02
 -1.15572400E-03 -4.88574147E-03 -1.64195011E-03 -3.54233339E-03  9.28324122E-03
 -2.08018797E-03 -1.80151026E+00 -5.80659066E-03 -1.66666443E-02  2.49162326E-02
  4.69669996E-03 -6.50012848E-02  9.13249794E-02 -1.22327725E+00  8.54935390E-01
  4.58924141E-01  1.72496245E-03  9.27766335E-03 -4.63612926E-03  1.57188138E-02
  1.45830181E-02  1.03423323E-02 -5.47089780E-02  4.99719966E-03  9.99081840E-03
 -7.28707483E-02 -1.75524828E-03  1.49887662E-03  2.87793445E-03 -8.55331239E-04
 -2.02217047E-03  2.21561151E-03  5.13302042E-03  1.98643330E-02  2.19767951E-01
  4.37324612E-01 -1.31924854E-02  1.97230492E-02  1.07698448E-02 -1.67147983E-03
 -3.62838685E-03 -9.61912261E-03  1.54146172E-01 -5.44434498E-01 -1.82343607E-02
  7.00897569E-02  2.30915296E-02 -1.70685769E-01  2.24761733E-01  1.30447093E-01
 -9.51435192E-02 -2.38957895E-01  1.56184374E-01 -1.02163913E-03  9.71203526E-03
 -5.92506902E-03 -4.97161054E-03 -8.54704104E-03 -1.39642501E-02  2.35072401E-03
 -1.94269538E-02  1.40934339E-02  5.50852938E-02 -3.16349724E-03  2.33100267E-03
  2.34322520E-03  2.66359547E-03  2.57346579E-03 -2.02822736E-03 -4.77322499E-03
 -6.18011475E-03 -1.11801303E-02 -8.52667456E-02  8.42023418E-01 -1.60337684E+00
  1.41298140E-02  1.61325062E-02  2.93593065E-02  5.07511871E-02 -3.13912682E-02
  7.38787437E-02  1.49636914E-01  7.25106745E-01  2.85576825E-01 -1.96845105E-03
 -5.54195780E-03  6.93228049E-04  8.13871504E-03  1.92707207E-03 -2.86990935E-02
 -1.36353326E-03 -1.66643597E-02  2.57756200E-02 -2.55916730E-03 -2.67460092E-03
  2.82546021E-03 -2.61253287E-03  4.52675290E-03  6.08802530E-03  4.28338969E-03
  1.49250734E-03 -7.12525369E-03 -1.38214502E-02 -5.84331713E-02  7.92212693E-01
 -1.64600636E+00  5.15904967E-02 -7.62247015E-02 -6.42186150E-03  4.86978542E-02
 -1.67871381E-01 -2.55390474E-03  1.16207570E+00  9.53651140E-02 -1.25741003E+00
 -1.94265382E-02 -2.02599629E-03 -8.96787802E-03 -1.05844642E-02 -6.13789182E-03
  7.04109156E-02  1.02222752E-02  3.91366353E-02  4.60281470E-02 -1.27173338E-02
 -7.96065165E-03  5.14437325E-03 -6.19468860E-04  3.65760098E-03 -1.61655951E-03
  1.27560951E-03 -1.33365195E-03 -5.87028742E-03 -1.33766054E-02  1.56655967E-02
  1.77673832E-02  1.62445562E+00  5.48933451E-02 -2.69494654E-02 -3.15180721E-02
  9.05536211E-02  8.34968096E-02  2.23212833E-02  9.47116537E-01 -1.43841503E+00
  1.74774735E-01  1.55030007E-02  1.96677861E-03  4.71649676E-03  1.02562572E-02
  3.79150009E-03  9.33714553E-03 -7.69630974E-02 -1.93435999E-02 -7.25369855E-02
  4.01689373E-02  6.07914815E-03 -2.17672326E-03 -6.68780533E-03  5.71494650E-03
  2.43647118E-03 -3.62384219E-03  2.60362544E-04 -2.82477577E-03 -4.40528340E-03
 -7.02344119E-02  6.90640956E-01 -1.67011849E+00  1.69498229E-02  7.77350957E-02
  4.81198371E-02  9.19534340E-02  2.56605491E-01  1.82655807E-02  1.00794389E+00
 -8.35231995E-01  9.02543069E-01 -6.38982427E-03  2.58671266E-03 -1.89147013E-02
 -1.00234615E-02  7.13521099E-03 -2.12351814E-02  3.03339793E-03  3.38758463E-02
  2.25158377E-02  8.27506517E-03  2.98624103E-03 -5.91323311E-03  2.44526766E-03
 -2.07838742E-03 -3.64634475E-03  5.53461272E-03 -3.69543071E-03 -9.87816711E-03
 -2.11001157E-02 -1.95186746E-02  6.21785529E-01  2.33610114E-01  1.86499052E-02
 -1.72457518E-02 -1.51572146E-02  1.19293095E-02 -8.03166716E-02  4.74573988E-02
 -8.27640988E-01  7.36061586E-01 -4.19158416E-01 -1.26406478E-02 -4.79732362E-04
 -1.25511293E-02 -6.29094103E-03 -4.65206516E-03  5.14572894E-02  1.95339210E-02
  7.81806645E-02  1.11208982E-02 -1.71717266E-02  6.97036727E-04 -7.58442567E-03
  3.46985174E-03 -2.22378380E-03 -2.84322811E-03  4.50634568E-03 -3.06709908E-03
  1.01524548E-02  1.73378500E-02  1.18011932E-01 -5.63023592E-03 -8.47171050E-03
  7.72340856E-03 -3.26478682E-03  1.84566627E-02  8.11076977E-01  8.43423578E-03
 -3.55157225E-03 -1.18727354E-02 -9.58595636E-03 -9.78681244E-02  3.09791344E-02
 -1.28226445E-02  7.68075019E-03 -1.87283814E-03 -2.46910336E-02 -1.08215917E-01
 -1.54659813E-02  1.44361860E-02  3.88223103E-03 -1.23235667E-02 -4.89538962E-02
 -3.67876050E-01 -6.92823854E-01  9.07622474E-03  7.52073153E-03 -1.89030150E-02
 -3.50200643E-02 -3.01506686E-01  6.12529910E-01  1.90875937E-02  2.05777837E-02
 -6.31854588E-03  4.99309986E-02 -2.38502751E-02  4.42522160E-01  3.18061416E-03
  2.00282538E-02  1.86522752E-02 -1.39224496E-02 -1.95555544E-02 -2.73459014E-01
  2.37052863E-03 -1.79732802E-02 -1.58075807E-04 -2.90557863E-02 -3.20643267E-01
 -3.36089187E-02 -2.09015066E-02  1.75263830E-02  6.67151447E-03 -2.45015396E-02
 -2.17241787E-01 -4.97299706E-01 -1.67827948E-02  2.25665446E-03 -1.27712879E-04
 -1.06463811E-02 -2.47400561E-02  8.36120465E-02 -1.94163902E-01  3.18519453E+00
 -2.81470519E-02  9.30223759E-03  2.83326103E-02  5.14149904E-03 -7.99718251E-02
  3.08071589E-02 -1.02546233E+00  1.38984986E+00  7.78585334E-01  1.09442472E-02
 -7.28357068E-03 -5.80473286E-03  7.64920199E-03 -1.18522354E-02  2.56424067E-02
 -1.70213131E-02 -8.34635198E-03 -3.18494243E-02  1.98027178E-02  7.24852831E-05
 -1.03080100E-03 -1.38609775E-03  1.58170708E-03 -1.41718749E-03 -3.11228832E-03
  4.24421230E-04  1.88957820E-02  1.39634659E-01  9.72294513E-01  7.43321672E-03
  1.44387141E-02 -2.82009750E-03 -2.71724741E-02 -2.87763960E-01  1.32507860E-01
 -1.90078493E-02 -1.19476298E-02  7.59107660E-03 -2.59057951E-02 -2.94174757E-01
 -2.35266833E-01  2.33908048E-02 -5.28545902E-03  1.11942526E-02 -1.23796361E-02
 -2.68183793E-02 -2.33743622E-02  5.93609547E-01  6.85187277E+00 -8.88133475E-03
  3.26215259E-02  4.30461169E-02  1.42128063E-01  1.68169506E-01  4.09936696E-02
  1.76897718E+00  1.85274439E+00  1.84968992E+00  3.43333193E-04  2.72821281E-03
  1.22893619E-03 -4.90727949E-03 -2.20441295E-03 -7.70751793E-02 -9.90418994E-03
  1.72964701E-02  4.42489423E-02  2.47999756E-02 -1.15154172E-04 -5.43187281E-03
 -1.48359662E-03 -2.77272416E-03 -3.28953333E-03  6.82224348E-03  2.73602625E-03
  6.08998651E-03  3.23845189E-02  1.27853090E+00  1.93757058E-03 -5.86586399E-03
 -4.94299417E-03 -4.25918840E-03 -9.00460444E-03  9.64354208E-03  3.06986730E-01
 -2.25397311E+00 -3.90806376E-02  5.99994016E-02  5.24075901E-03  3.04073410E-02
  1.33303178E-01  4.52513688E-02 -2.60082383E+00  1.01528974E+00  1.30276245E+00
  3.47628364E-03 -1.85313492E-02  2.64240934E-03  3.01422213E-03 -1.18255109E-03
  1.33430373E-03  3.94741716E-02  2.75677893E-03 -1.59465700E-02  3.19698740E-02
  1.20909254E-03 -5.71954951E-04  2.89273018E-03  3.85634135E-04 -3.73316665E-03
 -3.31833525E-03  1.55926274E-03  8.56352352E-03  1.81261958E-02  3.64495498E-02
 -5.87742420E-01 -7.27535714E-01  4.01505789E-02  6.81879977E-02 -2.92107153E-03
 -8.72140818E-02  5.65266566E-02 -4.30625110E-02  2.72724303E+00  1.28152060E+00
  1.28444936E+00 -4.55617010E-03 -3.19204671E-02 -4.21191024E-04 -5.50260681E-03
 -6.71694159E-04  1.42169538E-02  3.43867418E-02 -2.42786099E-02  3.26319414E-02
  2.03517021E-02  7.27390942E-04 -9.45741687E-04  7.45308418E-03  7.39131217E-04
 -6.55365102E-03 -4.32532415E-03  3.45297787E-03  6.24811389E-03  1.25980998E-02
  1.10600787E-02 -2.70876707E-01 -5.28942380E-01  4.65769803E-03  9.76454960E-03
 -4.51898122E-02 -2.18491807E-02  5.36782662E-02  1.92026330E-02  9.99578379E-01
 -4.49791054E-01 -1.21819207E+00 -1.24542897E-02  1.56945788E-03  7.03336644E-03
  8.47957269E-03 -5.37637264E-03  8.12859945E-03 -9.69607191E-03 -2.43204590E-02
 -5.77969303E-02 -3.08828509E-02  3.79478402E-03 -3.85822179E-03  1.46691739E-04
 -2.63349217E-03  6.72916141E-04  9.85496722E-04  1.00922754E-03  5.30527618E-03
  1.08217811E-02  3.11090172E-02 -4.35318287E-01 -7.65187107E-01  1.24143818E-01
 -1.88317608E-02  7.91727778E-02  3.02116578E-01  4.43224482E-02  5.55599132E-02
  7.61811147E-01 -6.87847310E-01  6.06050748E-01  4.37056413E-03 -8.65708638E-03
 -4.08495087E-03 -2.65228463E-03 -5.41553983E-03 -8.94972938E-03  6.48979777E-02
  2.05109375E-02  2.90378138E-02 -1.28432247E-02 -7.57682620E-03  1.96538675E-03
 -6.40138494E-04 -4.85185263E-03 -4.05296223E-04 -3.61826571E-03  2.08962760E-03
  4.22497723E-03  8.96984423E-03  1.55688874E-02 -3.30477971E-01  1.69802918E+00
  2.89236378E-02  2.44223085E-02  1.94491347E-02  3.72488075E-02 -7.02500370E-02
 -1.96401355E-03 -1.17877960E+00  5.04965716E-01 -1.81808523E-01  1.23436419E-02
 -8.21839800E-03  2.28753115E-03  2.62654982E-03  9.60811202E-04  2.04631659E-03
  2.06365619E-02 -6.32796569E-03  3.11121988E-03  3.26995969E-02 -8.10821833E-04
  2.90210084E-03  2.10434843E-04  1.67135072E-03 -1.11847657E-03 -1.31975934E-03
  2.04024138E-03 -2.05658331E-03 -4.04646712E-03 -3.07856171E-02  2.06535408E-01
  1.06255459E+00  6.22498571E-02  1.01782843E-01 -4.12052446E-02  1.07229285E-01
  1.18350350E-01 -4.06969497E-03  6.70182540E-01  1.46344172E+00 -1.64841701E+00
 -5.11774466E-03  1.65789663E-02 -3.28586789E-03  1.00120006E-04  3.17975716E-04
  2.16132722E-03 -3.09089738E-02  2.43744795E-02 -1.43161998E-02 -3.13407966E-02
  1.81729435E-03 -5.53058454E-03 -1.43435541E-03 -4.98020396E-03 -2.68337694E-03
  2.40275721E-04 -3.11693428E-04 -3.98206123E-02 -1.67807209E-01  4.14428719E-01
  1.24022591E-03  1.02286337E-02  1.07395557E-02  3.30143476E-02  2.88697942E-01
  7.47525793E-01  1.49947188E-02  9.00464601E-03  2.01462216E-02 -9.47538801E-03
  9.97161184E-02 -2.36726920E-02  1.55638665E-02 -2.06571401E-03  2.28726504E-02
  8.42842091E-03  6.29151171E-02  2.70974483E-01  3.84337960E-03 -3.97202494E-03
 -1.19573355E-02 -3.63218682E-02 -8.91414167E-02 -1.56612645E+00 -8.36616683E-03
 -9.39129716E-03  1.08958619E-02 -1.63935813E-02 -3.17497242E-02  4.34545671E-01
  1.80050733E-03 -1.46615084E-03 -8.56302835E-03  2.57907503E-02  3.10813093E-01
 -7.12758925E-01  3.97132686E-03 -2.13006056E-03 -2.94688206E-02  5.03249755E-02
  2.35964189E-01 -1.10838626E-01  6.50004557E-03  5.82533707E-04 -1.10306247E-02
 -4.11091740E-02 -2.57554704E-01  1.11899762E-01  1.60227134E-03  1.67390742E-02
  1.12061313E-02  4.63605248E-02  1.02496489E-01  2.57188673E-01 -1.06339261E-02
  7.77976975E-03  3.15662872E-03  7.33614451E-03  1.53953969E-02  3.08743275E-02
 -5.31588100E-01 -4.35947798E+00  2.88612633E-02 -1.56444977E-03  5.42041931E-03
  2.22210661E-01  4.72172164E-03 -2.64213286E-02  2.22102315E+00 -1.31492178E+00
 -1.44158121E+00 -6.10964617E-03 -6.99226186E-03 -5.80630150E-03 -1.96104616E-03
 -3.48245383E-03  4.77893096E-02  3.44017361E-03 -2.47901992E-02 -5.77628917E-02
 -3.47856464E-04  1.84331103E-03 -6.03489192E-03  6.28183015E-04 -1.03058460E-03
 -2.34928871E-04  6.59957612E-03 -8.29715175E-04 -8.88477506E-04 -5.81189918E-02
 -1.24158918E+00  9.42632093E-03  1.26426389E-03  9.04247710E-03  2.15630773E-02
  1.02214877E-01 -8.95947294E-01  8.66830468E-03  1.60410011E-02  1.27524329E-02
 -2.49178535E-02 -2.70869289E-02  1.98214856E-01 -2.52619958E-03  8.89552421E-03
 -1.48557259E-02  8.26045136E-04  1.13137983E-03 -2.53883441E-03 -5.27268929E-02
  3.82052589E+00  2.74051231E-02 -8.75901725E-02  7.32308512E-02  2.46205053E-01
 -1.97833180E-01  2.31939788E-01  6.78323363E-01  1.46871000E+00  4.58236468E-01
  7.71882403E-03  4.83093837E-03 -9.81920743E-04 -1.27171503E-03 -9.37658727E-04
 -4.53417508E-02 -1.91702849E-02  6.18132283E-03  4.42188701E-02  4.94762509E-03
 -2.00249793E-03  5.22472809E-04  1.23874591E-03 -3.58363709E-03  1.78582648E-03
  4.91722056E-03  2.54164822E-03  9.23771744E-03  1.07255672E-01  3.56818760E-01
  1.00446637E-02  1.36829126E-02 -4.79786959E-03  5.86957154E-03  1.32739065E-02
 -2.36539455E-02 -2.55905492E-02 -2.08855735E+00  1.38366264E-02 -8.08149384E-03
  5.60451053E-03  3.95466149E-02  1.01246642E-01 -2.28197707E-02 -5.24692400E-01
  8.32412185E-03  9.43738207E-01 -5.08072611E-03 -7.89362436E-03 -8.75572481E-03
 -1.05343390E-04  3.39497604E-03 -3.65220284E-02  3.44127258E-02 -3.52777530E-03
 -5.56152946E-02 -4.35820790E-02  5.68054389E-03 -3.49726592E-03 -7.94722061E-04
  1.86416011E-03 -1.86069199E-03 -2.45708517E-04  2.11840423E-03  8.83958335E-03
  2.22286516E-02 -2.87036055E-02 -1.57126134E-01 -2.89685287E+00  2.96632282E-02
 -3.26191900E-03 -8.54975461E-02  9.53901646E-02 -6.75749279E-02  1.87490284E-02
 -1.09024425E+00  8.28283429E-01  4.95502708E-01 -9.79184875E-03  2.90080703E-03
  3.34700575E-03 -4.15451515E-03 -1.64694878E-02 -6.27618993E-02  5.40904777E-02
 -8.26931962E-02  2.61749291E-02  1.27654345E-01 -4.21832716E-03 -1.01874063E-02
  1.69109192E-02 -1.15435550E-03 -7.43569405E-03 -3.22581565E-03  1.93110137E-03
  5.83709550E-03  1.14544966E-02  4.09512370E-02 -6.12664046E-01  8.41559878E-01
  1.34901857E-02 -4.59863311E-02  9.92595082E-03  8.41275122E-02 -1.52218903E-01
  3.96224116E-03 -3.02922863E-01  2.15264184E-01  5.85137698E-01  7.44830488E-03
  4.88463256E-03 -4.83650740E-03 -4.79685468E-03  1.67314079E-02 -4.71267397E-02
 -5.65923453E-03  3.12443392E-02  1.74629070E-03 -9.37500800E-03  6.79945044E-03
 -1.12956958E-03 -2.48344129E-03  4.15994988E-03 -2.17700563E-03  3.96067534E-03
 -1.04746275E-03  1.27332953E-02  2.69913865E-02  6.42237115E-02 -1.02003845E+00
  1.91430377E+00 -4.21898148E-02  4.46756368E-02  2.91953229E-03 -6.46794887E-02
  2.52199956E-02  2.50933393E-02 -7.12478120E-02 -9.84359690E-01 -1.54190104E+00
  2.87979531E-03 -5.96977076E-03 -1.47428598E-02 -7.13058264E-03  1.20145657E-02
 -2.63114705E-02  1.90200624E-02  5.86026137E-02 -1.50351959E-03 -6.68259034E-02
 -1.03682972E-02  7.51405903E-03  7.01681787E-03 -1.72720900E-03  1.81198605E-03
  7.28231973E-03  5.62878442E-03  5.84246808E-03  1.23876539E-02 -1.05052815E-02
 -1.30851527E-01  2.94881625E-01 -6.29993038E-03 -5.86972237E-03 -1.78010561E-02
 -6.75469994E-02  5.93641605E-02  2.34158546E-02 -2.38936514E-01 -9.81493652E-01
  1.74740029E-01 -5.77778923E-03  1.02487683E-05 -4.61332959E-03 -4.06590462E-03
 -1.40477943E-02  2.36548611E-02 -2.63944322E-02  2.49311584E-02 -3.55961034E-02
  3.62244772E-02  1.95333589E-03  2.57706441E-03 -4.24206073E-03  6.28768594E-04
  5.06410376E-04 -2.08039179E-03  2.96993363E-03  4.55210433E-03  9.05147577E-03
  6.18654188E-02 -6.65597491E-01  2.00072488E+00 -5.61936541E-03 -3.67907566E-02
  2.72694854E-02 -8.07204910E-02 -1.04924790E-01  2.16764020E-02  7.44444043E-01
  1.31060635E-01 -5.56002651E-01  3.85861420E-03  8.87674541E-03  7.74144091E-03
 -1.09772681E-03 -1.09866599E-02  9.74093807E-03 -6.70767557E-03  4.62615331E-03
  3.45694313E-02  9.38685349E-03  3.25974336E-03  4.12902057E-03 -5.08479978E-03
  3.63233442E-03  8.19236985E-03  1.52339179E-03 -5.74838271E-03 -3.75968096E-02
 -1.04615321E-01 -2.18190306E-01  8.33948885E-03  7.56381371E-03 -6.78476717E-03
 -2.31274304E-02  5.30452371E-01 -5.75351465E-02 -2.36766414E-03 -6.84637969E-03
  5.86876270E-02  4.32409027E-02  3.69691476E-01 -4.73166059E-01  3.44714141E-03
 -2.31701895E-02  1.58613346E-02  3.01528563E-02  1.42744727E-01 -1.80905358E-01
 -9.23765398E-03 -2.82451997E-04 -1.16475813E-04  8.51191628E-03  1.28778403E-01
  6.74139029E-02 -8.66101133E-03 -1.90046981E-03  1.10453882E-02  3.75725269E-02
  3.91297201E-01 -2.60735349E-01 -3.45830528E-03 -3.61402450E-02 -1.11006581E-02
  1.78358280E-02  2.64948186E-01  3.80352425E-01  5.97434116E-05 -1.82953717E-02
 -2.51928198E-02 -1.72023904E-02 -1.60889287E-01 -2.64124522E-02 -7.56574402E-03
  2.99397491E-03  1.08755961E-02  1.62704899E-02  1.81147322E-01 -3.15431719E-01
  1.23792105E-02 -7.14267807E-03 -1.12044506E-02  1.52327939E-02  3.28783192E-02
 -1.51852378E-01  7.34764509E-03  1.57264527E-03 -2.98140199E-03  1.36743711E-02
  2.91030906E-02  2.19547124E-02 -7.41932524E-01 -1.65661110E+00  8.15948219E-03
 -7.51711464E-02  3.00977865E-02  1.64526136E-01 -1.85955457E-01  1.85755855E-01
  9.55741526E-01 -4.63015241E-02 -1.34496628E+00  6.02266810E-03 -3.95207772E-03
 -3.31495370E-03  1.53506192E-03 -2.26192680E-03  1.09441315E-02  1.71408008E-02
 -1.14833424E-02 -6.46767219E-02  3.59440186E-02 -1.28576895E-03 -7.36836272E-03
  2.24306664E-03 -2.14245378E-03 -3.05340273E-03  4.42405105E-03 -3.12079262E-03
  9.20551079E-03  8.11542773E-02 -9.13664345E-01 -4.82820264E-03  1.67351404E-02
  5.37614034E-03  3.44056336E-02  2.74091058E-01 -2.63996485E-02  1.70916459E-02
  7.23908021E-03  1.77191188E-03  2.46518209E-02  2.24612278E-01 -2.39387320E-01
 -2.11315144E-02 -6.13991203E-03  4.40661213E-03  3.56397723E-03  6.13035321E-03
  5.80770645E-02 -6.54824637E-01  4.21767943E+00  4.80584740E-02  3.12283535E-02
 -3.94618859E-02  2.77901983E-02  5.84981161E-02 -8.29214704E-02  2.17684452E+00
  3.61551571E-01 -8.29974066E-01  1.00740071E-02  8.78594815E-03 -3.81400286E-03
 -1.05336446E-03  1.24025272E-02 -1.66458798E-03  9.84964299E-03 -3.16881944E-02
 -3.85669246E-02 -1.27653124E-02 -1.52940814E-04  1.92589759E-04 -1.13001238E-03
  3.44901259E-03  3.08682139E-03 -3.61229019E-03  2.92570442E-03  3.12366934E-02
  1.62163830E-01  2.87655285E-02  2.42588079E-03  1.07087088E-02  3.21479394E-03
  4.25827425E-03  9.34040024E-03  4.20984651E-03 -8.54085365E-02  8.73503644E-01
 -4.91416442E-02 -9.64852797E-03  2.04870264E-02 -5.13285056E-02  4.94162526E-02
  2.32121402E-02  9.98841569E-01 -1.61526032E+00 -2.34242213E-01 -6.19466755E-03
  9.85873399E-03 -1.91508279E-02 -2.45733707E-03 -9.70831886E-03  1.78301566E-02
 -5.32610938E-02  5.31849641E-02  3.46020647E-02  8.65279262E-03  7.99807264E-05
  2.87722462E-03 -1.76263265E-03 -6.24985338E-03 -3.20720731E-03 -7.88097130E-03
  4.63988293E-03  5.88477262E-03  1.20377427E-02  2.30718553E-02 -2.64983218E-01
  5.43946281E-01 -1.37824687E-01 -2.02247477E-02 -3.94208396E-02 -2.43123891E-01
 -8.79791941E-02 -5.70531856E-02 -9.41585640E-01 -8.77405139E-01 -4.29447079E-01
 -2.34548809E-03 -5.48264431E-04  2.16305555E-05  4.01364421E-03  8.57239720E-03
  3.14570498E-02  4.02468959E-02  3.28417041E-02 -4.28077575E-02 -1.40195288E-02
 -5.41854755E-04  2.30953292E-03  1.40864531E-03 -2.42237297E-03 -4.33673142E-03
 -5.25284625E-03  8.17757691E-03 -5.83348551E-03 -1.26308061E-02  1.43936131E-02
  8.90791178E-02 -5.52389612E-01 -7.94329611E-02  1.51471714E-02 -1.61862396E-02
 -1.84989025E-01  1.06075571E-01  4.10768989E-03 -1.22449305E-02  3.64226615E-01
  1.06028355E+00  6.09831260E-03  1.01420928E-02 -2.08922329E-03  1.03652255E-02
  6.87167045E-03 -3.87423476E-02  4.45361814E-04 -3.93777659E-02  1.53009960E-02
 -4.76151512E-02  4.42169372E-03 -8.32857449E-04 -3.39634121E-03  1.04550366E-03
  1.62249924E-03 -7.31752967E-04  4.77055787E-03  3.72208121E-03  6.53494447E-03
  4.31456313E-02 -5.19780916E-01  1.31089913E+00 -9.72437575E-02  1.69742048E-02
 -4.51898874E-02 -1.66462227E-01  8.20945886E-02  1.53073940E-02 -1.64535757E+00
 -2.15991493E-01 -1.53414234E+00  1.66614555E-03 -1.39660806E-02 -4.71388646E-03
 -9.02115160E-03 -1.32613916E-02  4.04327312E-02  1.48733141E-02 -9.54004498E-03
 -9.50500134E-03  1.99434618E-02 -1.82315526E-03 -7.06979122E-04 -1.48961817E-03
 -1.14203202E-03 -2.83067283E-03  1.82976519E-04  1.77207598E-03  9.48403621E-03
  2.15534844E-02  1.28804817E-02 -4.07239156E-01 -6.70847311E-01  4.29738928E-02
 -4.67948980E-03  6.45435938E-02 -3.94702183E-02  2.72348950E-02  7.58706045E-02
  2.58994577E-02  8.29828229E-01 -1.65348303E-01 -5.58233920E-03 -5.22363215E-03
  1.09390355E-02  3.65067878E-03 -5.68404930E-03  5.96697059E-03  4.31783092E-02
 -1.09207021E-02 -6.46089610E-02  3.93419704E-02 -4.47724086E-03  1.13137782E-02
 -3.51340336E-03  2.71585445E-03  8.94906981E-05 -3.32789103E-03  7.50627186E-03
 -8.07888118E-03 -1.57487623E-02 -1.13030457E-01  1.07429890E+00 -1.06555898E+00
  3.01612940E-02 -6.31839304E-02  4.07667630E-02  1.62895593E-01 -1.71050767E-01
 -6.10968580E-03 -2.09637577E+00 -3.98754574E-01  1.05630136E+00 -1.11753453E-02
 -1.31315030E-02 -1.28929317E-02  3.50679638E-03 -7.04367308E-04  2.54361133E-02
  2.96062341E-02  1.68219045E-02 -1.48094963E-02  1.19456648E-02  1.64581667E-03
 -1.00867012E-02  4.21044634E-03 -8.22180450E-03 -9.46919657E-03 -4.22055652E-03
 -2.59344044E-03 -1.05832222E-02 -7.79065820E-02  8.90257082E-02  7.99661361E-03
 -1.52797713E-02  1.68269306E-03 -6.66336596E-03 -9.65910183E-02 -2.57489452E-01
 -7.53255679E-03  7.65697408E-04 -3.60577333E-03 -1.70192868E-02  4.13336586E-02
 -4.15225711E-01  2.60210521E-03 -1.51845746E-02  1.83557829E-03  3.21008682E-02
  6.29462883E-02  1.47103231E-01  3.24715396E-03 -4.93774893E-03  5.39121398E-03
  2.37549335E-03  2.24871987E-01  3.83637481E-01 -2.11982157E-02  1.93895357E-03
  1.18735392E-02  9.17645924E-03  3.33165763E-02  1.07802941E-01 -1.68704666E-02
  3.87001774E-04 -9.29704787E-03  2.38498592E-02  7.92376360E-02  8.00041978E-01
 -5.52623441E-03  1.41147522E-03  2.23067505E-03 -1.49147358E-02  1.46581617E-01
 -2.68279120E-01 -1.11713180E-02  1.02691557E-02 -2.07605404E-02 -5.59222273E-03
 -1.44514612E-01 -5.38481678E-01 -2.33219579E-02  1.87014152E-03  2.40196707E-03
 -4.46664107E-02 -4.66700688E-01 -6.94348540E-03 -3.53873195E-02 -1.15391678E-03
 -1.48695882E-02  2.50392705E-03  5.36470480E-03 -4.87100466E-03 -9.45583315E-03
 -3.38766103E+00  2.47433334E-02  2.67842311E-02  5.36146910E-03 -1.42177755E-01
  2.45540440E-02  2.52461563E-02  3.19181193E+00  3.15745544E-01  4.20562660E-01
 -5.22784783E-03 -1.01449703E-02 -2.86875863E-03  9.06316099E-03 -1.21932095E-02
  1.03496928E-02  3.79401074E-02 -1.63127144E-02  3.73635101E-02  1.89712037E-02
 -1.27879803E-03 -4.25341255E-03  5.37114850E-03 -2.69732708E-03 -1.58184691E-03
  1.36065097E-03 -1.00475238E-03  1.43811718E-02  1.54105455E-01 -3.54469615E-01
  8.02129313E-03  1.07523612E-02  1.61017964E-02 -9.48329121E-03  6.04537365E-02
 -5.96352531E-01  1.14432000E-02  6.82081282E-03 -1.79708913E-03  2.01362898E-02
  3.66470762E-01 -3.69282606E-01 -3.35603819E-02  1.20380658E-02 -8.23270099E-03
  4.73874805E-03  1.31407749E-02 -5.21896190E-02  5.95291586E-02 -4.81616799E+00
 -2.89164079E-02  7.11268875E-02  2.47497582E-03 -1.92538092E-01  2.89293004E-01
  2.04951049E-01 -1.73977181E-01 -1.25840826E+00 -1.05577763E+00  3.41966656E-03
  1.60821661E-02  1.05946996E-02 -5.32381919E-03  1.55565305E-02  1.39796143E-02
 -8.98050503E-02  1.25466170E-03 -3.47624260E-02 -6.61567020E-02 -8.98581294E-03
 -3.79138321E-04  5.66673444E-03  5.67165279E-04  4.12343337E-03 -3.40896105E-03
  8.51049853E-05  7.27778802E-02  6.08522365E-01 -5.01617972E-01  1.04111613E-02
  1.76777544E-02  2.10627863E-02  2.18910198E-02  4.53517248E-02  5.36749855E-02
 -1.26651254E+00  6.50738864E+00 -2.91908587E-02 -1.73480720E-02  1.01876399E-02
  1.06567791E-01  1.76690091E-01  1.42105586E-01  6.40967957E-01 -3.98736600E-01
 -5.18278533E-01 -9.44082624E-03 -9.57186149E-03 -6.21571687E-03 -2.52047776E-03
  1.27372113E-03  1.14449945E-02  8.76897668E-02 -7.69812362E-03  4.78699893E-02
  6.46864087E-02  3.32468897E-03 -9.00493216E-04  3.29243461E-03 -3.95859505E-03
 -1.26374438E-02  1.42826958E-04  9.97610806E-03  4.60920754E-03  8.19153771E-03
  6.97013917E-02 -7.18524735E-01  2.35237404E+00  2.67060467E-02  3.23727603E-02
  6.95115692E-02  2.17758000E-01  5.33160029E-02  7.27895906E-02  2.12589632E-01
 -2.11061557E-01 -1.11898702E+00  1.40337054E-02 -3.14975879E-03 -6.13751007E-03
 -5.95255364E-03 -5.25784060E-03  2.39017322E-02  3.56355824E-02  3.61734102E-02
 -3.84762323E-02 -9.46539675E-02  2.09201212E-03 -1.17197359E-03 -2.56599591E-03
 -5.96121110E-03 -7.31913737E-03 -8.35222289E-03  2.81967138E-03 -2.99113217E-03
 -4.72364882E-03 -6.31192831E-02  5.42747017E-01 -1.77073069E+00 -9.86341512E-03
 -2.60801540E-02  2.28707860E-02 -1.22270832E-01 -6.77222737E-02  1.50079256E-01
  5.23138460E-01  6.98820504E-01 -7.18198202E-01  2.36743199E-03 -6.92427244E-03
  1.65678491E-03  1.28396560E-03  6.06329194E-04 -8.58976570E-02  3.10673862E-02
 -4.88551554E-03  1.94421529E-02 -1.13911656E-02  2.66687308E-04  1.43052029E-03
  1.16140469E-03 -4.92067615E-04  2.34846735E-04 -1.10827397E-03  3.48342959E-03
  1.58394279E-02  3.40807438E-02 -1.10454637E-02 -5.60101402E-01  2.36350680E+00
  6.76442825E-02  2.75615381E-02  2.33759011E-02 -4.46097973E-03 -1.09870639E-01
  1.19246216E-01 -1.85360636E-01  2.38622613E-01  1.26579147E+00 -7.75139207E-03
  3.39335557E-03  6.65456245E-03 -1.63098532E-03  2.28445456E-03  2.83995881E-02
  1.28796850E-02 -2.63687621E-02  1.73201614E-02  3.83959981E-02  5.64920793E-04
  3.18940503E-04  5.88631409E-03 -2.77801910E-03 -4.06601991E-04  7.13022591E-03
  9.44133637E-03  2.05032061E-02  4.41481996E-02  2.58958362E-03 -8.18940666E-01
  2.81807036E+00  5.35414960E-02  1.95418836E-02  2.31074905E-02 -6.26124725E-02
  1.13911911E-01  1.56255120E-01  6.40789353E-01 -4.96559773E-02 -2.73833057E-01
 -8.41632364E-03 -1.27709076E-05 -7.35445760E-03  3.80692921E-03  1.65373479E-03
 -8.57987537E-03 -8.95159552E-03  2.04484740E-02  3.60526734E-02 -1.15018977E-02
 -1.19320827E-03  6.73584630E-03  4.47553310E-04 -3.42761776E-03  7.51490917E-04
 -2.95529596E-03  8.83269785E-03  9.45066351E-04  3.25243760E-03 -6.04347064E-02
  3.73253257E-01 -2.05941527E+00  5.44051302E-03 -5.91321249E-02  2.29392716E-02
  2.47456808E-01  3.77337270E-02  1.61772791E-01 -2.88027733E-01  6.89536905E-01
  1.70127165E-01  1.58768467E-03  1.48563037E-02  3.07382606E-03  1.11670790E-02
  1.83391187E-03 -6.34752278E-02 -1.39802911E-01 -5.22266620E-02 -2.31186865E-02
  3.74785684E-02 -3.60447938E-03  2.82971913E-03  6.37659340E-03  6.39328711E-03
 -5.54909084E-03  5.82467270E-04  1.23893152E-02 -4.04116345E-02 -4.95868467E-01
 -6.57644331E-01  1.88480680E-02  3.89151945E-03  2.28376774E-02  1.86479507E-02
 -1.64466299E-01 -6.58363612E-01  7.90653086E-03  9.82673434E-03 -1.67690691E-02
  1.97128758E-02  1.59613262E-01 -8.96409922E-01  9.83122246E-03 -1.28432398E-02
  1.31311898E-03 -1.39100412E-02 -6.92194964E-02 -3.24687838E-02  3.73218873E-03
  3.52271122E-03  6.94186044E-03  1.32806679E-02  1.09817698E-01 -2.17399405E-01
  2.53680831E-03 -9.93227336E-04  8.99485860E-03  3.12344454E-02  3.40807267E-01
 -1.03844042E+00 -9.13147447E-04 -2.84994932E-02  1.93512215E-02 -3.66236693E-02
 -4.24985479E-01 -9.16488784E-01 -9.03317047E-03  3.89642386E-03  1.96933498E-02
 -2.53152653E-02 -2.24337684E-01  1.17656210E-01 -6.95724225E-03 -1.00818020E-02
  9.80567079E-03 -2.48167143E-02 -2.63042539E-01  4.16316260E-01  4.17644570E-03
  1.20412257E-02  2.64664560E-02  6.06282476E-02  6.63595409E-01 -1.84048847E-01
  2.70133901E-02  1.52575853E-02  3.00582235E-02 -7.64882356E-04  6.00898730E-04
 -3.04660153E-02  1.13403479E-01  1.30350967E+00  3.15162035E-02  6.47736073E-03
  4.20634214E-02 -1.28211507E-01  1.12073375E-01  2.20562436E-01 -1.27861165E+00
  6.53400775E-01  6.70133433E-01  1.08163711E-02 -1.31520776E-02  4.30102627E-03
 -2.49577541E-03 -1.44404325E-02 -7.15050963E-02  2.90785826E-02 -1.32721602E-02
  4.57174747E-02 -1.08739496E-02 -5.64573362E-03 -3.31605056E-03  5.81546768E-03
  1.43697134E-03 -8.26880619E-03 -1.41986677E-03  4.27780285E-03  5.57711489E-02
  6.06639957E-01  2.59388479E-01 -1.32667673E-02  2.25688736E-02  2.40565903E-02
  5.68719817E-02  4.40576966E-01 -1.33452706E+00  3.46914462E-02  2.02750200E-02
  1.85219480E-03  4.02434446E-02  2.87882310E-01 -1.29230089E+00 -1.99715147E-02
  1.67258353E-02  9.08334652E-03 -1.56910684E-03 -1.64569407E-03 -1.02579481E-01
  1.23595146E+00  3.23300532E+00  7.14615329E-02 -3.57628733E-02 -4.95800637E-02
  5.45284504E-01  3.58779931E-02 -1.95219609E-02  5.05596341E+00 -1.71152410E-01
 -1.71850769E+00  8.01711293E-03 -7.73326870E-03  1.76840650E-02  3.22388073E-03
 -2.47125982E-03 -8.34610449E-02 -1.19848059E-01 -2.13010900E-02  1.47399359E-01
  2.88683239E-02  9.77051094E-04 -9.23043363E-03  1.30603940E-03 -1.95196365E-03
 -2.92791018E-03  6.73628195E-03  6.83440892E-03  2.98704690E-02  2.50127493E-01
  7.22714354E-01  1.95537050E-02  1.98323078E-03 -5.13028420E-03 -5.33113579E-03
 -1.22046082E-02 -8.24423498E-03  2.33598700E-01  1.14091614E+00  8.29804990E-02
 -1.17992698E-01 -7.74924673E-02  5.97754183E-02 -6.03925035E-02 -6.11350768E-05
  5.78016398E-02 -2.06598580E+00 -2.19385517E+00 -8.10962061E-03  4.32368178E-03
 -7.36680351E-03 -1.64685428E-04 -2.76879928E-03 -2.21833114E-02  7.43016762E-02
 -7.95719525E-02 -7.07737578E-04  2.74540260E-02 -7.28948122E-04  5.27129596E-03
  3.65126057E-03  2.45944329E-03  5.35658345E-03  4.87652547E-03 -5.09216139E-03
 -6.05117804E-03 -1.28557202E-02  6.72458316E-03  2.02257465E-01 -2.08888265E-01
  3.13365099E-03 -2.52832263E-02  3.17835817E-02 -3.05858139E-03 -4.27553196E-02
  3.75820092E-02 -1.91604622E+00  3.06255871E-01  2.26773393E-01  9.70656859E-03
  7.21066397E-04  3.98925254E-03  1.37859641E-03 -1.74000247E-02 -1.54878512E-02
 -2.15250110E-02 -6.94626836E-02 -1.85890941E-02  3.30766570E-02  1.00821868E-03
 -4.11003815E-03 -1.69372371E-03 -1.86002565E-03  7.40490421E-04  3.35741773E-03
 -3.41349383E-03  6.49937965E-03  1.24480689E-02  1.56197754E-02 -4.92436434E-01
  2.32400836E+00  5.83438220E-02 -3.90378878E-02  1.15470077E-02  2.65045177E-01
 -1.06243098E-01  1.52477312E-01 -8.72935429E-01 -1.34649711E+00 -1.20014176E+00
  3.87890578E-03 -3.59408885E-04 -5.89722072E-03  1.36569357E-03 -1.12475222E-02
 -4.05031460E-03 -1.30436362E-02  7.79193212E-03 -4.42282266E-02  8.53631577E-03
 -3.45827990E-03 -6.51173791E-04 -1.12218045E-03  2.63691656E-03  2.55916594E-03
 -3.19805135E-04  4.82362733E-03 -7.16593495E-03 -1.47399261E-02 -9.01845535E-03
  3.62423030E-01 -2.82522097E-01  9.35785798E-02 -4.78311143E-02 -5.75949793E-03
  7.58992049E-02 -9.80881221E-02 -1.68061349E-02  2.50468156E-01 -4.76935545E-01
 -4.66407672E-01 -4.58939580E-03  4.04549674E-04 -5.53217227E-03 -1.17467095E-03
  1.08938844E-02 -1.50205780E-02 -1.76001492E-02  2.04314575E-02  6.96592325E-02
  8.19385398E-03  2.37303413E-03  3.32320088E-03  9.50851363E-04 -2.18039074E-03
  1.43803280E-03 -1.59836952E-03 -3.98975978E-03 -4.65172221E-04 -8.92396054E-04
 -8.24563511E-03  1.61728140E-01 -3.70491469E+00  6.01719064E-02  2.26362291E-02
  6.69740153E-02  2.57135697E-01 -1.04559232E-01 -2.75393948E-02  2.20213328E-01
  3.38963120E-01  2.53673878E+00  4.79764158E-03  6.94208743E-03  6.73239856E-03
 -1.31520609E-02  7.71910917E-03 -1.37127084E-03  1.67268195E-02  7.12290046E-02
  1.33584571E-02 -5.53183069E-03 -6.49048035E-03 -3.08780429E-03 -7.48203745E-04
  7.48856703E-04 -2.43864635E-03  2.10597087E-03 -9.05213609E-04 -2.97084480E-03
 -6.65224547E-03  4.23654506E-02 -1.59268974E-01 -7.98439735E-01 -3.48229269E-02
 -1.17225842E-01  4.44822356E-02 -1.60312658E-01 -1.15938421E-01  1.27442899E-01
  7.60303470E-01 -2.16919029E-01  1.70175469E+00 -3.86439179E-03  6.70987269E-03
  5.04542885E-03 -1.61852230E-03  7.01979842E-03 -4.23484640E-03 -4.38986968E-02
  6.67046648E-02  2.42127517E-02 -5.60129798E-04 -2.39728736E-03 -3.93100656E-05
  6.00234761E-03  7.88545779E-03  5.93509868E-04  4.88068797E-03  1.99570332E-04
  3.35493169E-04 -1.05482387E-01  1.92184140E+00  1.22286872E-02  2.19057154E-03
  1.59035355E-02  2.90298230E-02  2.11695754E-01  7.30058508E-01  1.36464340E-03
  8.35955994E-03  5.93301110E-03  1.60294622E-02 -3.83201749E-02 -4.77779793E-01
 -1.51749768E-02  3.40316217E-03  3.84314686E-03 -3.31922064E-02 -2.49170914E-01
  1.09223371E+00  1.66977782E-02 -5.41052065E-03  1.21675941E-02  2.89229622E-02
  2.33662394E-02 -9.92870186E-01  9.25608250E-03 -4.60713099E-04  7.02589765E-03
  2.91451395E-02  2.42698356E-01  5.16554069E-01  1.26488515E-02 -1.16843287E-02
 -8.96065070E-04 -1.80322906E-02 -2.07335148E-02  3.37225247E-01 -6.51397376E-03
 -1.44762336E-02  9.12581912E-04  6.79088843E-04  1.64642062E-01 -1.91842005E+00
  1.72767524E-02  2.75070773E-03 -1.86328835E-02 -1.13091610E-02 -2.68357427E-01
 -6.92112199E-02 -1.67434426E-03  1.55221679E-02  1.60827469E-02  1.76381181E-02
  3.39336721E-01  7.64568936E-01  8.95756157E-03 -4.78942885E-03  2.04722383E-02
 -1.12031904E-02 -2.50047718E-02  7.94797949E-02 -3.15091423E-01 -5.08965599E+00
  3.95022011E-02  9.03860660E-02 -2.47535687E-02  5.37354423E-01  1.42806338E-01
 -2.45526762E-01  5.09187963E+00  6.86901638E-01  7.19738622E-01 -1.32831341E-02
  5.54317548E-03 -1.08992663E-02  1.30213302E-02 -6.34168222E-05  1.62793878E-01
 -2.83248394E-02  4.91012933E-02 -1.91436592E-01 -4.35979519E-02  6.30259108E-03
 -2.08571901E-03 -5.72920982E-03 -1.94329375E-03  5.47136069E-03  8.15611900E-03
 -4.67580077E-03 -5.44851443E-02 -5.40138638E-01  4.83277051E-02  3.32533423E-02
 -1.71925344E-02 -1.18961021E-02  9.66869550E-03 -1.22324276E-01  2.78416612E-01
 -7.90313150E-03 -1.48498291E-02  5.86982803E-03 -6.94893430E-02 -4.45054918E-01
  3.28502775E-01  1.88942582E-02 -1.28211929E-02  3.44934822E-03  7.13315651E-03
  1.59762369E-02 -7.82226801E-04 -5.19896696E-01  3.46897854E+00 -2.83859275E-02
 -1.24138232E-01  8.92646282E-02  9.22186754E-02 -3.15482524E-01  2.82571522E-01
  1.61102879E+00  2.84985412E+00  5.50759645E-01  9.58910724E-03  1.42414164E-02
  1.05257270E-03 -2.54100800E-03  8.62692956E-04 -7.87396265E-02 -1.16071450E-01
 -2.43410490E-02  8.23793342E-02 -3.80500001E-02 -4.09936627E-03  1.44346691E-03
  6.06156794E-03 -2.93656613E-03  6.11216048E-03 -2.03743635E-04  7.89687229E-03
  2.60307776E-02  5.10644080E-01  7.36567472E-01  1.79613540E-02  3.44067082E-02
  1.19010357E-02  9.26270446E-03  1.88716126E-02  2.34668702E-02 -6.92830344E-01
  9.18743909E-01 -1.43446612E-02  2.00670352E-02 -4.14365316E-02 -7.46877057E-02
  8.47306802E-02 -1.03556505E-02 -8.20293730E-01  7.32863473E-01 -4.61287383E-01
  1.56856983E-03  5.28169196E-03 -4.32870423E-03  6.29966656E-03  2.56539797E-03
 -5.39500891E-02 -2.87232493E-03 -4.96072941E-02  2.95490769E-02 -2.18291157E-02
  5.45650214E-04 -5.50499822E-03  3.72512511E-03 -7.64595889E-04  2.82172397E-04
  1.48431073E-03 -5.15511007E-03  1.27479829E-02  3.01696605E-02 -1.00775544E-01
  2.91604272E-01  5.62296329E-01  3.86376942E-02  2.97120272E-02 -6.80513574E-02
  1.18931335E-01 -1.59638386E-01 -6.67111536E-02 -2.22070091E-01  1.34477978E+00
 -6.85151822E-01 -8.25179370E-03  4.10557532E-03 -3.55028031E-03  2.23764556E-03
[truncated: 4,465,514 more chars]
