# Supplementary material for: Hyperpyramidalized alkenes with bond orders near 1.5 as synthetic building blocks
Source: Nat Chem. 2026 Jan 21;18(5):913–22. doi: 10.1038/s41557-025-02055-9 (PMC12859755; doi:10.1038/s41557-025-02055-9)
Supplement: Supplementary file 2 — Output files for reported computations. [file 41557_2025_2055_MOESM2_ESM.zip › Computation data/cis-cyclooctadiene 6/CCO.out]

 Entering Gaussian System, Link 0=/u/local/apps/gaussian/16_sse4/g16
 Initial command:
 /u/local/apps/gaussian/16_sse4/l1.exe "/work/8434013.1.msa_smp.q/Gau-19316.inp" -scrdir="/work/8434013.1.msa_smp.q/"
 Entering Link 1 = /u/local/apps/gaussian/16_sse4/l1.exe PID=     19317.
  
 Copyright (c) 1988,1990,1992,1993,1995,1998,2003,2009,2016,
            Gaussian, Inc.  All Rights Reserved.
  
 This is part of the Gaussian(R) 16 program.  It is based on
 the Gaussian(R) 09 system (copyright 2009, Gaussian, Inc.),
 the Gaussian(R) 03 system (copyright 2003, Gaussian, Inc.),
 the Gaussian(R) 98 system (copyright 1998, Gaussian, Inc.),
 the Gaussian(R) 94 system (copyright 1995, Gaussian, Inc.),
 the Gaussian 92(TM) system (copyright 1992, Gaussian, Inc.),
 the Gaussian 90(TM) system (copyright 1990, Gaussian, Inc.),
 the Gaussian 88(TM) system (copyright 1988, Gaussian, Inc.),
 the Gaussian 86(TM) system (copyright 1986, Carnegie Mellon
 University), and the Gaussian 82(TM) system (copyright 1983,
 Carnegie Mellon University). Gaussian is a federally registered
 trademark of Gaussian, Inc.
  
 This software contains proprietary and confidential information,
 including trade secrets, belonging to Gaussian, Inc.
  
 This software is provided under written license and may be
 used, copied, transmitted, or stored only in accord with that
 written license.
  
 The following legend is applicable only to US Government
 contracts under FAR:
  
                    RESTRICTED RIGHTS LEGEND
  
 Use, reproduction and disclosure by the US Government is
 subject to restrictions as set forth in subparagraphs (a)
 and (c) of the Commercial Computer Software - Restricted
 Rights clause in FAR 52.227-19.
  
 Gaussian, Inc.
 340 Quinnipiac St., Bldg. 40, Wallingford CT 06492
  
  
 ---------------------------------------------------------------
 Warning -- This program may not be used in any manner that
 competes with the business of Gaussian, Inc. or will provide
 assistance to any competitor of Gaussian, Inc.  The licensee
 of this program is prohibited from giving any competitor of
 Gaussian, Inc. access to this program.  By using this program,
 the user acknowledges that Gaussian, Inc. is engaged in the
 business of creating and licensing software in the field of
 computational chemistry and represents and warrants to the
 licensee that it is not a competitor of Gaussian, Inc. and that
 it will not use this program in any manner prohibited above.
 ---------------------------------------------------------------
  

 Cite this work as:
 Gaussian 16, Revision A.03,
 M. J. Frisch, G. W. Trucks, H. B. Schlegel, G. E. Scuseria, 
 M. A. Robb, J. R. Cheeseman, G. Scalmani, V. Barone, 
 G. A. Petersson, H. Nakatsuji, X. Li, M. Caricato, A. V. Marenich, 
 J. Bloino, B. G. Janesko, R. Gomperts, B. Mennucci, H. P. Hratchian, 
 J. V. Ortiz, A. F. Izmaylov, J. L. Sonnenberg, D. Williams-Young, 
 F. Ding, F. Lipparini, F. Egidi, J. Goings, B. Peng, A. Petrone, 
 T. Henderson, D. Ranasinghe, V. G. Zakrzewski, J. Gao, N. Rega, 
 G. Zheng, W. Liang, M. Hada, M. Ehara, K. Toyota, R. Fukuda, 
 J. Hasegawa, M. Ishida, T. Nakajima, Y. Honda, O. Kitao, H. Nakai, 
 T. Vreven, K. Throssell, J. A. Montgomery, Jr., J. E. Peralta, 
 F. Ogliaro, M. J. Bearpark, J. J. Heyd, E. N. Brothers, K. N. Kudin, 
 V. N. Staroverov, T. A. Keith, R. Kobayashi, J. Normand, 
 K. Raghavachari, A. P. Rendell, J. C. Burant, S. S. Iyengar, 
 J. Tomasi, M. Cossi, J. M. Millam, M. Klene, C. Adamo, R. Cammi, 
 J. W. Ochterski, R. L. Martin, K. Morokuma, O. Farkas, 
 J. B. Foresman, and D. J. Fox, Gaussian, Inc., Wallingford CT, 2016.
 
 ******************************************
 Gaussian 16:  ES64L-G16RevA.03 25-Dec-2016
                28-Apr-2025 
 ******************************************
 %nproc=8
 Will use up to    8 processors via shared memory.
 %mem=16GB
 %chk=CCO.chk
 --------------------------------------------------------
 # opt freq wb97xd geom=connectivity pop=nboread def2tzvp
 --------------------------------------------------------
 1/18=20,19=15,26=3,38=1,57=2/1,3;
 2/9=110,12=2,17=6,18=5,40=1/2;
 3/5=44,7=101,11=2,25=1,30=1,71=1,74=-58/1,2,3;
 4//1;
 5/5=2,38=5/2;
 6/7=2,8=2,9=2,10=2,28=1,40=2/1,7;
 7//1,2,3,16;
 1/18=20,19=15,26=3/3(2);
 2/9=110/2;
 99//99;
 2/9=110/2;
 3/5=44,7=101,11=2,25=1,30=1,71=1,74=-58/1,2,3;
 4/5=5,16=3,69=1/1;
 5/5=2,38=5/2;
 7//1,2,3,16;
 1/18=20,19=15,26=3/3(-5);
 2/9=110/2;
 6/7=2,8=2,9=2,10=2,19=2,28=1,40=2/1,7;
 99/9=1/99;
 -----
 M0001
 -----
 Symbolic Z-matrix:
 Charge =  0 Multiplicity = 1
 C                     0.21737   0.0562   -1.85093 
 H                    -0.11067   0.52604  -2.77743 
 C                    -0.6601   -1.02764  -1.29239 
 C                    -1.35403   0.51523   0.67367 
 C                     1.17932   0.54512   1.32674 
 C                    -0.23631   0.01862   1.61503 
 C                     1.87162   0.00826   0.05932 
 C                    -1.79761  -0.47035  -0.41506 
 H                    -0.0588   -1.72179  -0.69344 
 H                    -1.03536   1.45301   0.20378 
 H                    -2.24183   0.76135   1.26866 
 H                     1.81414   0.28929   2.18509 
 H                     1.14878   1.64223   1.28341 
 H                    -0.48341   0.32244   2.63936 
 H                    -0.21862  -1.08061   1.63133 
 H                     1.8348   -1.08902   0.08138 
 H                    -2.31588  -1.31849   0.05184 
 H                    -2.53664   0.03041  -1.05398 
 C                     1.30877   0.52472  -1.24332 
 H                     1.83934   1.35881  -1.70064 
 H                    -1.09815  -1.61969  -2.10441 
 H                     2.93327   0.27587   0.112 
 

 GradGradGradGradGradGradGradGradGradGradGradGradGradGradGradGradGradGrad
 Berny optimization.
 Initialization pass.
                           ----------------------------
                           !    Initial Parameters    !
                           ! (Angstroms and Degrees)  !
 --------------------------                            --------------------------
 ! Name  Definition              Value          Derivative Info.                !
 --------------------------------------------------------------------------------
 ! R1    R(1,2)                  1.0894         estimate D2E/DX2                !
 ! R2    R(1,3)                  1.5022         estimate D2E/DX2                !
 ! R3    R(1,19)                 1.3341         estimate D2E/DX2                !
 ! R4    R(3,8)                  1.5408         estimate D2E/DX2                !
 ! R5    R(3,9)                  1.0964         estimate D2E/DX2                !
 ! R6    R(3,21)                 1.0963         estimate D2E/DX2                !
 ! R7    R(4,6)                  1.5434         estimate D2E/DX2                !
 ! R8    R(4,8)                  1.5341         estimate D2E/DX2                !
 ! R9    R(4,10)                 1.0963         estimate D2E/DX2                !
 ! R10   R(4,11)                 1.0967         estimate D2E/DX2                !
 ! R11   R(5,6)                  1.5376         estimate D2E/DX2                !
 ! R12   R(5,7)                  1.5407         estimate D2E/DX2                !
 ! R13   R(5,12)                 1.0978         estimate D2E/DX2                !
 ! R14   R(5,13)                 1.0984         estimate D2E/DX2                !
 ! R15   R(6,14)                 1.0966         estimate D2E/DX2                !
 ! R16   R(6,15)                 1.0995         estimate D2E/DX2                !
 ! R17   R(7,16)                 1.0981         estimate D2E/DX2                !
 ! R18   R(7,19)                 1.5101         estimate D2E/DX2                !
 ! R19   R(7,22)                 1.0961         estimate D2E/DX2                !
 ! R20   R(8,17)                 1.0981         estimate D2E/DX2                !
 ! R21   R(8,18)                 1.0978         estimate D2E/DX2                !
 ! R22   R(19,20)                1.0892         estimate D2E/DX2                !
 ! A1    A(2,1,3)              116.8395         estimate D2E/DX2                !
 ! A2    A(2,1,19)             118.8311         estimate D2E/DX2                !
 ! A3    A(3,1,19)             124.1867         estimate D2E/DX2                !
 ! A4    A(1,3,8)              112.4564         estimate D2E/DX2                !
 ! A5    A(1,3,9)              109.8495         estimate D2E/DX2                !
 ! A6    A(1,3,21)             110.3436         estimate D2E/DX2                !
 ! A7    A(8,3,9)              108.8323         estimate D2E/DX2                !
 ! A8    A(8,3,21)             108.7897         estimate D2E/DX2                !
 ! A9    A(9,3,21)             106.371          estimate D2E/DX2                !
 ! A10   A(6,4,8)              115.8194         estimate D2E/DX2                !
 ! A11   A(6,4,10)             109.036          estimate D2E/DX2                !
 ! A12   A(6,4,11)             109.1201         estimate D2E/DX2                !
 ! A13   A(8,4,10)             109.235          estimate D2E/DX2                !
 ! A14   A(8,4,11)             107.1653         estimate D2E/DX2                !
 ! A15   A(10,4,11)            106.0149         estimate D2E/DX2                !
 ! A16   A(6,5,7)              116.6534         estimate D2E/DX2                !
 ! A17   A(6,5,12)             107.8174         estimate D2E/DX2                !
 ! A18   A(6,5,13)             108.8934         estimate D2E/DX2                !
 ! A19   A(7,5,12)             107.5863         estimate D2E/DX2                !
 ! A20   A(7,5,13)             109.1527         estimate D2E/DX2                !
 ! A21   A(12,5,13)            106.2418         estimate D2E/DX2                !
 ! A22   A(4,6,5)              116.2447         estimate D2E/DX2                !
 ! A23   A(4,6,14)             108.5051         estimate D2E/DX2                !
 ! A24   A(4,6,15)             110.0219         estimate D2E/DX2                !
 ! A25   A(5,6,14)             106.7206         estimate D2E/DX2                !
 ! A26   A(5,6,15)             109.2867         estimate D2E/DX2                !
 ! A27   A(14,6,15)            105.4714         estimate D2E/DX2                !
 ! A28   A(5,7,16)             108.4573         estimate D2E/DX2                !
 ! A29   A(5,7,19)             115.0211         estimate D2E/DX2                !
 ! A30   A(5,7,22)             108.095          estimate D2E/DX2                !
 ! A31   A(16,7,19)            110.2781         estimate D2E/DX2                !
 ! A32   A(16,7,22)            105.9898         estimate D2E/DX2                !
 ! A33   A(19,7,22)            108.5993         estimate D2E/DX2                !
 ! A34   A(3,8,4)              115.0231         estimate D2E/DX2                !
 ! A35   A(3,8,17)             108.1292         estimate D2E/DX2                !
 ! A36   A(3,8,18)             109.3035         estimate D2E/DX2                !
 ! A37   A(4,8,17)             109.324          estimate D2E/DX2                !
 ! A38   A(4,8,18)             108.3389         estimate D2E/DX2                !
 ! A39   A(17,8,18)            106.3819         estimate D2E/DX2                !
 ! A40   A(1,19,7)             125.2872         estimate D2E/DX2                !
 ! A41   A(1,19,20)            118.4377         estimate D2E/DX2                !
 ! A42   A(7,19,20)            116.2657         estimate D2E/DX2                !
 ! D1    D(2,1,3,8)            -85.3743         estimate D2E/DX2                !
 ! D2    D(2,1,3,9)            153.2561         estimate D2E/DX2                !
 ! D3    D(2,1,3,21)            36.2912         estimate D2E/DX2                !
 ! D4    D(19,1,3,8)            90.222          estimate D2E/DX2                !
 ! D5    D(19,1,3,9)           -31.1476         estimate D2E/DX2                !
 ! D6    D(19,1,3,21)         -148.1125         estimate D2E/DX2                !
 ! D7    D(2,1,19,7)           178.3977         estimate D2E/DX2                !
 ! D8    D(2,1,19,20)           -0.4421         estimate D2E/DX2                !
 ! D9    D(3,1,19,7)             2.8832         estimate D2E/DX2                !
 ! D10   D(3,1,19,20)         -175.9566         estimate D2E/DX2                !
 ! D11   D(1,3,8,4)            -50.7253         estimate D2E/DX2                !
 ! D12   D(1,3,8,17)          -173.2118         estimate D2E/DX2                !
 ! D13   D(1,3,8,18)            71.3758         estimate D2E/DX2                !
 ! D14   D(9,3,8,4)             71.2233         estimate D2E/DX2                !
 ! D15   D(9,3,8,17)           -51.2632         estimate D2E/DX2                !
 ! D16   D(9,3,8,18)          -166.6756         estimate D2E/DX2                !
 ! D17   D(21,3,8,4)          -173.2711         estimate D2E/DX2                !
 ! D18   D(21,3,8,17)           64.2424         estimate D2E/DX2                !
 ! D19   D(21,3,8,18)          -51.17           estimate D2E/DX2                !
 ! D20   D(8,4,6,5)            101.4687         estimate D2E/DX2                !
 ! D21   D(8,4,6,14)          -138.3143         estimate D2E/DX2                !
 ! D22   D(8,4,6,15)           -23.3938         estimate D2E/DX2                !
 ! D23   D(10,4,6,5)           -22.1792         estimate D2E/DX2                !
 ! D24   D(10,4,6,14)           98.0378         estimate D2E/DX2                !
 ! D25   D(10,4,6,15)         -147.0417         estimate D2E/DX2                !
 ! D26   D(11,4,6,5)          -137.5516         estimate D2E/DX2                !
 ! D27   D(11,4,6,14)          -17.3346         estimate D2E/DX2                !
 ! D28   D(11,4,6,15)           97.5859         estimate D2E/DX2                !
 ! D29   D(6,4,8,3)            -53.2587         estimate D2E/DX2                !
 ! D30   D(6,4,8,17)            68.5836         estimate D2E/DX2                !
 ! D31   D(6,4,8,18)          -175.8787         estimate D2E/DX2                !
 ! D32   D(10,4,8,3)            70.2852         estimate D2E/DX2                !
 ! D33   D(10,4,8,17)         -167.8724         estimate D2E/DX2                !
 ! D34   D(10,4,8,18)          -52.3347         estimate D2E/DX2                !
 ! D35   D(11,4,8,3)          -175.2837         estimate D2E/DX2                !
 ! D36   D(11,4,8,17)          -53.4413         estimate D2E/DX2                !
 ! D37   D(11,4,8,18)           62.0963         estimate D2E/DX2                !
 ! D38   D(7,5,6,4)            -70.8787         estimate D2E/DX2                !
 ! D39   D(7,5,6,14)           167.9499         estimate D2E/DX2                !
 ! D40   D(7,5,6,15)            54.3581         estimate D2E/DX2                !
 ! D41   D(12,5,6,4)           168.029          estimate D2E/DX2                !
 ! D42   D(12,5,6,14)           46.8576         estimate D2E/DX2                !
 ! D43   D(12,5,6,15)          -66.7342         estimate D2E/DX2                !
 ! D44   D(13,5,6,4)            53.1622         estimate D2E/DX2                !
 ! D45   D(13,5,6,14)          -68.0092         estimate D2E/DX2                !
 ! D46   D(13,5,6,15)          178.399          estimate D2E/DX2                !
 ! D47   D(6,5,7,16)           -52.2682         estimate D2E/DX2                !
 ! D48   D(6,5,7,19)            71.7185         estimate D2E/DX2                !
 ! D49   D(6,5,7,22)          -166.7607         estimate D2E/DX2                !
 ! D50   D(12,5,7,16)           68.9461         estimate D2E/DX2                !
 ! D51   D(12,5,7,19)         -167.0672         estimate D2E/DX2                !
 ! D52   D(12,5,7,22)          -45.5464         estimate D2E/DX2                !
 ! D53   D(13,5,7,16)         -176.1764         estimate D2E/DX2                !
 ! D54   D(13,5,7,19)          -52.1897         estimate D2E/DX2                !
 ! D55   D(13,5,7,22)           69.3311         estimate D2E/DX2                !
 ! D56   D(5,7,19,1)           -81.0641         estimate D2E/DX2                !
 ! D57   D(5,7,19,20)           97.7982         estimate D2E/DX2                !
 ! D58   D(16,7,19,1)           41.9556         estimate D2E/DX2                !
 ! D59   D(16,7,19,20)        -139.182          estimate D2E/DX2                !
 ! D60   D(22,7,19,1)          157.6892         estimate D2E/DX2                !
 ! D61   D(22,7,19,20)         -23.4484         estimate D2E/DX2                !
 --------------------------------------------------------------------------------
 Trust Radius=3.00D-01 FncErr=1.00D-07 GrdErr=1.00D-06 EigMax=2.50D+02 EigMin=1.00D-04
 Number of steps in this run=    132 maximum allowed number of steps=    132.
 GradGradGradGradGradGradGradGradGradGradGradGradGradGradGradGradGradGrad

                          Input orientation:                          
 ---------------------------------------------------------------------
 Center     Atomic      Atomic             Coordinates (Angstroms)
 Number     Number       Type             X           Y           Z
 ---------------------------------------------------------------------
      1          6           0        0.217373    0.056203   -1.850935
      2          1           0       -0.110674    0.526039   -2.777435
      3          6           0       -0.660104   -1.027638   -1.292389
      4          6           0       -1.354032    0.515230    0.673666
      5          6           0        1.179324    0.545123    1.326739
      6          6           0       -0.236310    0.018621    1.615026
      7          6           0        1.871618    0.008256    0.059324
      8          6           0       -1.797610   -0.470355   -0.415058
      9          1           0       -0.058801   -1.721793   -0.693437
     10          1           0       -1.035360    1.453007    0.203783
     11          1           0       -2.241829    0.761346    1.268659
     12          1           0        1.814142    0.289285    2.185090
     13          1           0        1.148784    1.642231    1.283410
     14          1           0       -0.483410    0.322445    2.639363
     15          1           0       -0.218622   -1.080611    1.631329
     16          1           0        1.834804   -1.089016    0.081380
     17          1           0       -2.315876   -1.318488    0.051843
     18          1           0       -2.536644    0.030405   -1.053982
     19          6           0        1.308774    0.524724   -1.243322
     20          1           0        1.839337    1.358805   -1.700638
     21          1           0       -1.098151   -1.619692   -2.104412
     22          1           0        2.933266    0.275872    0.111997
 ---------------------------------------------------------------------
                    Distance matrix (angstroms):
                    1          2          3          4          5
     1  C    0.000000
     2  H    1.089386   0.000000
     3  C    1.502215   2.218365   0.000000
     4  C    3.008924   3.668262   2.593713   0.000000
     5  C    3.355891   4.302174   3.566078   2.616351   0.000000
     6  C    3.495730   4.423456   3.118866   1.543399   1.537640
     7  C    2.527432   3.499254   3.051200   3.322538   1.540727
     8  C    2.529656   3.069100   1.540842   1.534098   3.595440
     9  H    2.139472   3.065695   1.096431   2.924186   3.279173
    10  H    2.782493   3.256067   2.921121   1.096252   2.643882
    11  H    4.034448   4.579090   3.501612   1.096711   3.428472
    12  H    4.346665   5.328004   4.466435   3.517496   1.097822
    13  H    3.634161   4.395745   4.127350   2.811762   1.098388
    14  H    4.552445   5.433422   4.160843   2.158498   2.130083
    15  H    3.688983   4.693631   2.957336   2.180133   2.165650
    16  H    2.767932   3.816557   2.848785   3.618436   2.156614
    17  H    3.453649   4.033610   2.152471   2.162019   4.161109
    18  H    2.867125   3.016831   2.167416   2.149045   4.443106
    19  C    1.334115   2.090056   2.507732   3.281077   2.573400
    20  H    2.085696   2.378136   3.479797   4.067744   3.203546
    21  H    2.145572   2.456060   1.096264   3.512988   4.652539
    22  H    3.358189   4.204399   4.072315   4.330553   2.150443
                    6          7          8          9         10
     6  C    0.000000
     7  C    2.619863   0.000000
     8  C    2.607296   3.730595   0.000000
     9  H    2.896473   2.699303   2.160335   0.000000
    10  H    2.165075   3.249415   2.159470   3.440643   0.000000
    11  H    2.166499   4.353170   2.132913   3.844660   1.751549
    12  H    2.145364   2.145033   4.514706   3.979733   3.660531
    13  H    2.159760   2.165814   4.003629   4.084464   2.443744
    14  H    1.096646   3.507346   3.418353   3.932780   2.741326
    15  H    1.099496   2.833008   2.655807   2.416856   3.020624
    16  H    2.805075   1.098111   3.718013   2.141609   3.835975
    17  H    2.925063   4.392654   1.098147   2.410909   3.056795
    18  H    3.523532   4.546726   1.097796   3.056124   2.420666
    19  C    3.288401   1.510106   3.365386   2.686908   2.907024
    20  H    4.134977   2.218669   4.269183   3.755991   3.449576
    21  H    4.154643   4.018893   2.159661   1.755427   3.843591
    22  H    3.517313   1.096125   4.818281   3.686714   4.140539
                   11         12         13         14         15
    11  H    0.000000
    12  H    4.184924   0.000000
    13  H    3.503204   1.756756   0.000000
    14  H    2.272334   2.342265   2.498900   0.000000
    15  H    2.760019   2.513046   3.066711   1.747802   0.000000
    16  H    4.631675   2.515103   3.061896   3.729560   2.572736
    17  H    2.410774   4.918610   4.720856   3.570133   2.636253
    18  H    2.452723   5.430281   4.652286   4.235783   3.717321
    19  C    4.355781   3.473448   2.767452   4.281131   3.629553
    20  H    5.082283   4.030310   3.075993   5.030388   4.613887
    21  H    4.284268   5.524987   5.212120   5.162674   3.875557
    22  H    5.324957   2.355915   2.534466   4.250109   3.752708
                   16         17         18         19         20
    16  H    0.000000
    17  H    4.157123   0.000000
    18  H    4.653140   1.758153   0.000000
    19  C    2.153067   4.267666   3.881680   0.000000
    20  H    3.027778   5.244510   4.618659   1.089186   0.000000
    21  H    3.696150   2.494597   2.428062   3.336658   4.202774
    22  H    1.752278   5.486264   5.598185   2.130209   2.378040
                   21         22
    21  H    0.000000
    22  H    4.975737   0.000000
 Stoichiometry    C8H14
 Framework group  C1[X(C8H14)]
 Deg. of freedom    60
 Full point group                 C1      NOp   1
 Largest Abelian subgroup         C1      NOp   1
 Largest concise Abelian subgroup C1      NOp   1
                         Standard orientation:                         
 ---------------------------------------------------------------------
 Center     Atomic      Atomic             Coordinates (Angstroms)
 Number     Number       Type             X           Y           Z
 ---------------------------------------------------------------------
      1          6           0       -0.578397   -1.642428   -0.313043
      2          1           0       -1.136621   -2.286669   -0.991352
      3          6           0       -1.379936   -0.825738    0.660201
      4          6           0       -0.769393    1.344460   -0.622306
      5          6           0        1.721128    0.787166   -0.046093
      6          6           0        0.476611    1.644487    0.237658
      7          6           0        1.655919   -0.690214    0.386267
      8          6           0       -1.861929    0.506299    0.053940
      9          1           0       -0.777819   -0.611759    1.551171
     10          1           0       -0.454196    0.848123   -1.547545
     11          1           0       -1.230772    2.291025   -0.928766
     12          1           0        2.571725    1.247540    0.473285
     13          1           0        1.951621    0.838887   -1.118778
     14          1           0        0.768954    2.688768    0.074428
     15          1           0        0.223000    1.574346    1.305203
     16          1           0        1.357721   -0.730556    1.442344
     17          1           0       -2.329838    1.096110    0.853384
     18          1           0       -2.649462    0.305263   -0.683985
     19          6           0        0.746331   -1.560306   -0.448004
     20          1           0        1.225467   -2.148102   -1.229830
     21          1           0       -2.252335   -1.392629    1.005672
     22          1           0        2.670552   -1.102695    0.343042
 ---------------------------------------------------------------------
 Rotational constants (GHZ):           2.4613041           2.2135636           1.3661813
 Standard basis: def2TZVP (5D, 7F)
 There are   372 symmetry adapted cartesian basis functions of A   symmetry.
 There are   332 symmetry adapted basis functions of A   symmetry.
   332 basis functions,   520 primitive gaussians,   372 cartesian basis functions
    31 alpha electrons       31 beta electrons
       nuclear repulsion energy       389.0914880081 Hartrees.
 NAtoms=   22 NActive=   22 NUniq=   22 SFac= 1.00D+00 NAtFMM=   60 NAOKFM=F Big=F
 Integral buffers will be    131072 words long.
 Raffenetti 2 integral format.
 Two-electron integral symmetry is turned on.
 Nuclear repulsion after empirical dispersion term =      389.0749273353 Hartrees.
 One-electron integrals computed using PRISM.
   1 Symmetry operations used in ECPInt.
 ECPInt:  NShTT=   10440 NPrTT=   30108 LenC2=   10340 LenP2D=   24343.
 LDataN:  DoStor=T MaxTD1= 6 Len=  172
 NBasis=   332 RedAO= T EigKep=  7.76D-05  NBF=   332
 NBsUse=   332 1.00D-06 EigRej= -1.00D+00 NBFU=   332
 ExpMin= 9.52D-02 ExpMax= 1.36D+04 ExpMxC= 4.63D+02 IAcc=3 IRadAn=         5 AccDes= 0.00D+00
 Harris functional with IExCor= 4639 and IRadAn=       5 diagonalized for initial guess.
 HarFok:  IExCor= 4639 AccDes= 0.00D+00 IRadAn=         5 IDoV= 1 UseB2=F ITyADJ=14
 ICtDFT=  3500011 ScaDFX=  1.000000  1.000000  1.000000  1.000000
 FoFCou: FMM=F IPFlag=           0 FMFlag=      100000 FMFlg1=           0
         NFxFlg=           0 DoJE=T BraDBF=F KetDBF=T FulRan=T
         wScrn=  0.000000 ICntrl=       500 IOpCl=  0 I1Cent=   200000004 NGrid=           0
         NMat0=    1 NMatS0=      1 NMatT0=    0 NMatD0=    1 NMtDS0=    0 NMtDT0=    0
 Petite list used in FoFCou.
 Requested convergence on RMS density matrix=1.00D-08 within 128 cycles.
 Requested convergence on MAX density matrix=1.00D-06.
 Requested convergence on             energy=1.00D-06.
 No special actions if energy rises.
 Integral accuracy reduced to 1.0D-05 until final iterations.
 Initial convergence to 1.0D-05 achieved.  Increase integral accuracy.
 SCF Done:  E(RwB97XD) =  -313.282008378     A.U. after   13 cycles
            NFock= 13  Conv=0.57D-08     -V/T= 2.0060

 **********************************************************************

            Population analysis using the SCF density.

 **********************************************************************

 Orbital symmetries:
       Occupied  (A) (A) (A) (A) (A) (A) (A) (A) (A) (A) (A) (A)
                 (A) (A) (A) (A) (A) (A) (A) (A) (A) (A) (A) (A)
                 (A) (A) (A) (A) (A) (A) (A)
       Virtual   (A) (A) (A) (A) (A) (A) (A) (A) (A) (A) (A) (A)
                 (A) (A) (A) (A) (A) (A) (A) (A) (A) (A) (A) (A)
                 (A) (A) (A) (A) (A) (A) (A) (A) (A) (A) (A) (A)
                 (A) (A) (A) (A) (A) (A) (A) (A) (A) (A) (A) (A)
                 (A) (A) (A) (A) (A) (A) (A) (A) (A) (A) (A) (A)
                 (A) (A) (A) (A) (A) (A) (A) (A) (A) (A) (A) (A)
                 (A) (A) (A) (A) (A) (A) (A) (A) (A) (A) (A) (A)
                 (A) (A) (A) (A) (A) (A) (A) (A) (A) (A) (A) (A)
                 (A) (A) (A) (A) (A) (A) (A) (A) (A) (A) (A) (A)
                 (A) (A) (A) (A) (A) (A) (A) (A) (A) (A) (A) (A)
                 (A) (A) (A) (A) (A) (A) (A) (A) (A) (A) (A) (A)
                 (A) (A) (A) (A) (A) (A) (A) (A) (A) (A) (A) (A)
                 (A) (A) (A) (A) (A) (A) (A) (A) (A) (A) (A) (A)
                 (A) (A) (A) (A) (A) (A) (A) (A) (A) (A) (A) (A)
                 (A) (A) (A) (A) (A) (A) (A) (A) (A) (A) (A) (A)
                 (A) (A) (A) (A) (A) (A) (A) (A) (A) (A) (A) (A)
                 (A) (A) (A) (A) (A) (A) (A) (A) (A) (A) (A) (A)
                 (A) (A) (A) (A) (A) (A) (A) (A) (A) (A) (A) (A)
                 (A) (A) (A) (A) (A) (A) (A) (A) (A) (A) (A) (A)
                 (A) (A) (A) (A) (A) (A) (A) (A) (A) (A) (A) (A)
                 (A) (A) (A) (A) (A) (A) (A) (A) (A) (A) (A) (A)
                 (A) (A) (A) (A) (A) (A) (A) (A) (A) (A) (A) (A)
                 (A) (A) (A) (A) (A) (A) (A) (A) (A) (A) (A) (A)
                 (A) (A) (A) (A) (A) (A) (A) (A) (A) (A) (A) (A)
                 (A) (A) (A) (A) (A) (A) (A) (A) (A) (A) (A) (A)
                 (A)
 The electronic state is 1-A.
 Alpha  occ. eigenvalues --  -10.27881 -10.27766 -10.27738 -10.27672 -10.27492
 Alpha  occ. eigenvalues --  -10.27474 -10.27385 -10.27108  -0.92474  -0.87068
 Alpha  occ. eigenvalues --   -0.86812  -0.77424  -0.76391  -0.67949  -0.65779
 Alpha  occ. eigenvalues --   -0.60642  -0.57727  -0.54593  -0.53061  -0.51229
 Alpha  occ. eigenvalues --   -0.50579  -0.48885  -0.45920  -0.44111  -0.43478
 Alpha  occ. eigenvalues --   -0.42230  -0.41510  -0.39466  -0.38837  -0.38119
 Alpha  occ. eigenvalues --   -0.31912
 Alpha virt. eigenvalues --    0.08099   0.11183   0.12620   0.13936   0.14380
 Alpha virt. eigenvalues --    0.16226   0.17072   0.17750   0.18057   0.18214
 Alpha virt. eigenvalues --    0.19611   0.20702   0.21188   0.21839   0.22115
 Alpha virt. eigenvalues --    0.25795   0.26571   0.26975   0.28995   0.29643
 Alpha virt. eigenvalues --    0.29723   0.30850   0.31527   0.32192   0.32617
 Alpha virt. eigenvalues --    0.34225   0.34577   0.35367   0.35697   0.39145
 Alpha virt. eigenvalues --    0.41306   0.41616   0.42680   0.44360   0.44888
 Alpha virt. eigenvalues --    0.46262   0.47185   0.47890   0.48416   0.49409
 Alpha virt. eigenvalues --    0.49951   0.50635   0.51000   0.51507   0.51957
 Alpha virt. eigenvalues --    0.52542   0.52855   0.53522   0.53845   0.54292
 Alpha virt. eigenvalues --    0.55000   0.55586   0.56227   0.56724   0.57920
 Alpha virt. eigenvalues --    0.58064   0.59695   0.60729   0.63356   0.64846
 Alpha virt. eigenvalues --    0.67010   0.68486   0.70488   0.74775   0.76312
 Alpha virt. eigenvalues --    0.76685   0.77581   0.81600   0.81962   0.85064
 Alpha virt. eigenvalues --    0.87168   0.89530   0.92756   0.94776   0.95665
 Alpha virt. eigenvalues --    0.96496   0.98320   0.99801   1.01976   1.03118
 Alpha virt. eigenvalues --    1.04418   1.07673   1.08711   1.09501   1.10131
 Alpha virt. eigenvalues --    1.11865   1.13967   1.15137   1.16489   1.17769
 Alpha virt. eigenvalues --    1.20077   1.21551   1.24438   1.25695   1.27190
 Alpha virt. eigenvalues --    1.27571   1.30711   1.31201   1.32095   1.33575
 Alpha virt. eigenvalues --    1.33762   1.36470   1.37722   1.39150   1.42240
 Alpha virt. eigenvalues --    1.43599   1.47341   1.53766   1.56197   1.57133
 Alpha virt. eigenvalues --    1.60825   1.61758   1.63016   1.64255   1.67219
 Alpha virt. eigenvalues --    1.68141   1.69333   1.69718   1.71792   1.73364
 Alpha virt. eigenvalues --    1.74322   1.75495   1.75759   1.76510   1.78084
 Alpha virt. eigenvalues --    1.79411   1.81310   1.82398   1.84135   1.86022
 Alpha virt. eigenvalues --    1.90060   1.91922   1.92035   1.94047   1.96491
 Alpha virt. eigenvalues --    1.98678   1.98896   2.01412   2.03661   2.05270
 Alpha virt. eigenvalues --    2.08125   2.09172   2.11112   2.11267   2.13513
 Alpha virt. eigenvalues --    2.16129   2.18940   2.21143   2.23029   2.27084
 Alpha virt. eigenvalues --    2.29150   2.30353   2.31722   2.34028   2.39316
 Alpha virt. eigenvalues --    2.40371   2.42837   2.45932   2.46176   2.49887
 Alpha virt. eigenvalues --    2.50914   2.52322   2.53070   2.54513   2.56998
 Alpha virt. eigenvalues --    2.59492   2.60804   2.62330   2.63943   2.64821
 Alpha virt. eigenvalues --    2.65902   2.67666   2.69305   2.69654   2.71924
 Alpha virt. eigenvalues --    2.73002   2.74261   2.74635   2.75761   2.77212
 Alpha virt. eigenvalues --    2.78297   2.79238   2.80967   2.83274   2.84142
 Alpha virt. eigenvalues --    2.84812   2.85972   2.86988   2.87595   2.90883
 Alpha virt. eigenvalues --    2.91560   2.92267   2.93093   2.94220   2.99151
 Alpha virt. eigenvalues --    3.00073   3.00547   3.04828   3.06758   3.07368
 Alpha virt. eigenvalues --    3.08422   3.09851   3.13271   3.16104   3.18574
 Alpha virt. eigenvalues --    3.19163   3.20520   3.23125   3.25070   3.25759
 Alpha virt. eigenvalues --    3.26773   3.27465   3.31041   3.31733   3.33194
 Alpha virt. eigenvalues --    3.35092   3.35868   3.36181   3.38783   3.39226
 Alpha virt. eigenvalues --    3.40523   3.41934   3.42840   3.45188   3.46121
 Alpha virt. eigenvalues --    3.48598   3.49207   3.51064   3.53334   3.54528
 Alpha virt. eigenvalues --    3.55544   3.56738   3.56986   3.58135   3.61722
 Alpha virt. eigenvalues --    3.62826   3.65043   3.67321   3.69192   3.69297
 Alpha virt. eigenvalues --    3.71909   3.77645   3.79557   3.81067   3.81196
 Alpha virt. eigenvalues --    3.84710   3.85887   3.89270   3.90029   3.93476
 Alpha virt. eigenvalues --    3.95315   3.96616   4.01016   4.02385   4.04146
 Alpha virt. eigenvalues --    4.05198   4.07114   4.10541   4.11125   4.12450
 Alpha virt. eigenvalues --    4.14528   4.16459   4.17310   4.20392   4.24764
 Alpha virt. eigenvalues --    4.28122   4.30377   4.33466   4.36985   4.42090
 Alpha virt. eigenvalues --    4.45365   4.47847   4.54843   4.56450   4.56982
 Alpha virt. eigenvalues --    4.60673   4.64413   4.70178   4.71504   4.73125
 Alpha virt. eigenvalues --    4.81936   4.84906   4.86103   4.88924   4.90224
 Alpha virt. eigenvalues --    4.92521   4.97937   5.02660   5.05094   5.08952
 Alpha virt. eigenvalues --    5.11589   5.19618   5.45246  22.36895  22.57347
 Alpha virt. eigenvalues --   22.57959  22.62537  22.64093  22.65330  22.68553
 Alpha virt. eigenvalues --   23.00739
          Condensed to atoms (all electrons):
               1          2          3          4          5          6
     1  C    5.072507   0.414636   0.243851  -0.014507  -0.014772   0.008262
     2  H    0.414636   0.556255  -0.042186  -0.002159  -0.000619   0.000367
     3  C    0.243851  -0.042186   4.918018  -0.056107   0.005548   0.013066
     4  C   -0.014507  -0.002159  -0.056107   4.974492  -0.001267   0.259191
     5  C   -0.014772  -0.000619   0.005548  -0.001267   4.950904   0.308745
     6  C    0.008262   0.000367   0.013066   0.259191   0.308745   4.969734
     7  C   -0.030309   0.006141  -0.006281  -0.004663   0.296907  -0.022952
     8  C   -0.023635   0.004002   0.303676   0.310415   0.001895  -0.018586
     9  H   -0.050213   0.004389   0.423486  -0.012231  -0.009477   0.010098
    10  H    0.005788   0.000438  -0.012501   0.407502   0.001387  -0.046104
    11  H    0.000365  -0.000068   0.010460   0.420508   0.004652  -0.034807
    12  H   -0.000081   0.000034  -0.000031   0.008007   0.418618  -0.043314
    13  H    0.004442  -0.000083  -0.001190  -0.012189   0.418704  -0.034409
    14  H   -0.000234   0.000002  -0.000647  -0.031199  -0.040984   0.413568
    15  H    0.003451  -0.000016  -0.010090  -0.058792  -0.043080   0.430580
    16  H    0.011031   0.000066  -0.009667  -0.002261  -0.048015  -0.001860
    17  H    0.009833  -0.000261  -0.050968  -0.029502   0.000324  -0.009587
    18  H   -0.003894   0.000898  -0.029516  -0.044940  -0.000784   0.009819
    19  C    0.635888  -0.039580  -0.026416   0.000018  -0.019758   0.007476
    20  H   -0.041353  -0.009660   0.006503  -0.000152   0.001584  -0.000267
    21  H   -0.039735  -0.003935   0.429487   0.010450  -0.000152  -0.000788
    22  H    0.005358  -0.000232   0.000165  -0.000175  -0.040690   0.007753
               7          8          9         10         11         12
     1  C   -0.030309  -0.023635  -0.050213   0.005788   0.000365  -0.000081
     2  H    0.006141   0.004002   0.004389   0.000438  -0.000068   0.000034
     3  C   -0.006281   0.303676   0.423486  -0.012501   0.010460  -0.000031
     4  C   -0.004663   0.310415  -0.012231   0.407502   0.420508   0.008007
     5  C    0.296907   0.001895  -0.009477   0.001387   0.004652   0.418618
     6  C   -0.022952  -0.018586   0.010098  -0.046104  -0.034807  -0.043314
     7  C    4.894459   0.006626   0.003274  -0.001371  -0.000809  -0.042069
     8  C    0.006626   4.990424  -0.035972  -0.019710  -0.047121  -0.000765
     9  H    0.003274  -0.035972   0.588667   0.001228  -0.000428   0.000466
    10  H   -0.001371  -0.019710   0.001228   0.583718  -0.028740   0.000375
    11  H   -0.000809  -0.047121  -0.000428  -0.028740   0.593851  -0.000374
    12  H   -0.042069  -0.000765   0.000466   0.000375  -0.000374   0.592528
    13  H   -0.042376   0.001413   0.000071   0.003370   0.000317  -0.025408
    14  H    0.008962   0.005321   0.000085   0.002517  -0.012372  -0.007253
    15  H   -0.002557   0.007555   0.002158   0.005655   0.002618  -0.001915
    16  H    0.438987  -0.000869   0.004888   0.000442  -0.000069  -0.000200
    17  H    0.000132   0.420546  -0.004522   0.006001  -0.005644   0.000024
    18  H   -0.000411   0.413803   0.005814  -0.004882  -0.003696   0.000033
    19  C    0.273739  -0.013177   0.000086  -0.002053  -0.000004   0.009206
    20  H   -0.038834  -0.000144  -0.000086   0.000623  -0.000029  -0.000187
    21  H    0.000195  -0.049344  -0.020935  -0.000430  -0.000196   0.000002
    22  H    0.424219  -0.000335   0.000408  -0.000206   0.000028  -0.007405
              13         14         15         16         17         18
     1  C    0.004442  -0.000234   0.003451   0.011031   0.009833  -0.003894
     2  H   -0.000083   0.000002  -0.000016   0.000066  -0.000261   0.000898
     3  C   -0.001190  -0.000647  -0.010090  -0.009667  -0.050968  -0.029516
     4  C   -0.012189  -0.031199  -0.058792  -0.002261  -0.029502  -0.044940
     5  C    0.418704  -0.040984  -0.043080  -0.048015   0.000324  -0.000784
     6  C   -0.034409   0.413568   0.430580  -0.001860  -0.009587   0.009819
     7  C   -0.042376   0.008962  -0.002557   0.438987   0.000132  -0.000411
     8  C    0.001413   0.005321   0.007555  -0.000869   0.420546   0.413803
     9  H    0.000071   0.000085   0.002158   0.004888  -0.004522   0.005814
    10  H    0.003370   0.002517   0.005655   0.000442   0.006001  -0.004882
    11  H    0.000317  -0.012372   0.002618  -0.000069  -0.005644  -0.003696
    12  H   -0.025408  -0.007253  -0.001915  -0.000200   0.000024   0.000033
    13  H    0.583132  -0.002784   0.006429   0.006107   0.000026  -0.000032
    14  H   -0.002784   0.588161  -0.026307   0.000023   0.000189  -0.000323
    15  H    0.006429  -0.026307   0.585124   0.001812   0.002151   0.000133
    16  H    0.006107   0.000023   0.001812   0.573391   0.000210   0.000025
    17  H    0.000026   0.000189   0.002151   0.000210   0.585053  -0.024256
    18  H   -0.000032  -0.000323   0.000133   0.000025  -0.024256   0.585672
    19  C   -0.006118   0.000023  -0.002967  -0.063358   0.000095   0.002238
    20  H    0.000606   0.000023  -0.000050   0.003401   0.000032  -0.000033
    21  H    0.000013  -0.000002  -0.000020   0.000580  -0.002279  -0.004553
    22  H   -0.001260  -0.000344   0.000134  -0.021822   0.000000   0.000006
              19         20         21         22
     1  C    0.635888  -0.041353  -0.039735   0.005358
     2  H   -0.039580  -0.009660  -0.003935  -0.000232
     3  C   -0.026416   0.006503   0.429487   0.000165
     4  C    0.000018  -0.000152   0.010450  -0.000175
     5  C   -0.019758   0.001584  -0.000152  -0.040690
     6  C    0.007476  -0.000267  -0.000788   0.007753
     7  C    0.273739  -0.038834   0.000195   0.424219
     8  C   -0.013177  -0.000144  -0.049344  -0.000335
     9  H    0.000086  -0.000086  -0.020935   0.000408
    10  H   -0.002053   0.000623  -0.000430  -0.000206
    11  H   -0.000004  -0.000029  -0.000196   0.000028
    12  H    0.009206  -0.000187   0.000002  -0.007405
    13  H   -0.006118   0.000606   0.000013  -0.001260
    14  H    0.000023   0.000023  -0.000002  -0.000344
    15  H   -0.002967  -0.000050  -0.000020   0.000134
    16  H   -0.063358   0.003401   0.000580  -0.021822
    17  H    0.000095   0.000032  -0.002279   0.000000
    18  H    0.002238  -0.000033  -0.004553   0.000006
    19  C    5.044583   0.416887   0.003360  -0.041170
    20  H    0.416887   0.554151  -0.000248  -0.006381
    21  H    0.003360  -0.000248   0.571104  -0.000003
    22  H   -0.041170  -0.006381  -0.000003   0.575319
 Mulliken charges:
               1
     1  C   -0.196681
     2  H    0.111572
     3  C   -0.108659
     4  C   -0.120439
     5  C   -0.189668
     6  C   -0.225986
     7  C   -0.161009
     8  C   -0.256017
     9  H    0.088748
    10  H    0.096954
    11  H    0.101558
    12  H    0.099709
    13  H    0.101221
    14  H    0.103576
    15  H    0.097996
    16  H    0.107159
    17  H    0.102403
    18  H    0.098880
    19  C   -0.178997
    20  H    0.113616
    21  H    0.107428
    22  H    0.106634
 Sum of Mulliken charges =  -0.00000
 Mulliken charges with hydrogens summed into heavy atoms:
               1
     1  C   -0.085109
     3  C    0.087517
     4  C    0.078074
     5  C    0.011263
     6  C   -0.024414
     7  C    0.052784
     8  C   -0.054733
    19  C   -0.065382
 Electronic spatial extent (au):  <R**2>=            994.8574
 Charge=              0.0000 electrons
 Dipole moment (field-independent basis, Debye):
    X=              0.0041    Y=              0.4077    Z=              0.0546  Tot=              0.4113
 Quadrupole moment (field-independent basis, Debye-Ang):
   XX=            -50.1644   YY=            -53.0646   ZZ=            -51.6335
   XY=              0.3687   XZ=             -0.1601   YZ=              1.0701
 Traceless Quadrupole moment (field-independent basis, Debye-Ang):
   XX=              1.4564   YY=             -1.4438   ZZ=             -0.0127
   XY=              0.3687   XZ=             -0.1601   YZ=              1.0701
 Octapole moment (field-independent basis, Debye-Ang**2):
  XXX=              0.8651  YYY=              7.2132  ZZZ=              1.2524  XYY=             -1.2253
  XXY=             -2.8697  XXZ=             -0.5446  XZZ=              0.1781  YZZ=             -0.6646
  YYZ=             -3.9447  XYZ=              0.4553
 Hexadecapole moment (field-independent basis, Debye-Ang**3):
 XXXX=           -641.1712 YYYY=           -584.7972 ZZZZ=           -171.8303 XXXY=              1.3740
 XXXZ=              1.2727 YYYX=              3.4447 YYYZ=              7.9168 ZZZX=             -1.2262
 ZZZY=              2.3806 XXYY=           -196.8512 XXZZ=           -134.9946 YYZZ=           -122.7752
 XXYZ=              3.2976 YYXZ=             -1.0690 ZZXY=             -0.3598
 N-N= 3.890749273353D+02 E-N=-1.503447082786D+03  KE= 3.114067248461D+02
 ******************************Gaussian NBO Version 3.1******************************
             N A T U R A L   A T O M I C   O R B I T A L   A N D
          N A T U R A L   B O N D   O R B I T A L   A N A L Y S I S
 ******************************Gaussian NBO Version 3.1******************************

       /RESON  / : Allow strongly delocalized NBO set
       /BNDIDX / : Print bond indices based on the NAO density matrix
       /MULORB / : Print Mulliken populations by orbital and atom

 Analyzing the SCF density

 Job title: M0001                                                           

 Storage needed:    332478 in NPA,    442407 in NBO (2147481008 available)


 Input atomic orbitals, gross Mulliken populations:

  AO  Atom No lang  Mulliken Population    Atom No      Total
 -------------------------------------------------------------------------------
   1    C  1  S        0.8550199
   2    C  1  S        1.1165489
   3    C  1  S        0.5280974
   4    C  1  S        0.5855997
   5    C  1  S        0.1371908
   6    C  1  px       0.5016157
   7    C  1  py       0.3972555
   8    C  1  pz       0.4087864
   9    C  1  px       0.3820705
  10    C  1  py       0.4121400
  11    C  1  pz       0.4005380
  12    C  1  px       0.0695987
  13    C  1  py       0.1861469
  14    C  1  pz       0.1202086
  15    C  1  dz2      0.0021888
  16    C  1  dxz      0.0052124
  17    C  1  dyz      0.0023038
  18    C  1  dx2y2    0.0040690
  19    C  1  dxy      0.0047855
  20    C  1  dz2      0.0087379
  21    C  1  dxz      0.0235841
  22    C  1  dyz      0.0055843
  23    C  1  dx2y2    0.0109737
  24    C  1  dxy      0.0217530
  25    C  1  f(0)     0.0007588
  26    C  1  f(C1)    0.0005637
  27    C  1  f(S1)    0.0007887
  28    C  1  f(C2)    0.0016106
  29    C  1  f(S2)    0.0008173
  30    C  1  f(C3)    0.0006342
  31    C  1  f(S3)    0.0014982
                                             C  1      6.1966809
  32    H  2  S        0.2736371
  33    H  2  S        0.4971468
  34    H  2  S        0.0954812
  35    H  2  px       0.0060057
  36    H  2  py       0.0080666
  37    H  2  pz       0.0080905
                                             H  2      0.8884280
  38    C  3  S        0.8540173
  39    C  3  S        1.1178791
  40    C  3  S        0.4978151
  41    C  3  S        0.6598488
  42    C  3  S        0.0199368
  43    C  3  px       0.4499848
  44    C  3  py       0.4360507
  45    C  3  pz       0.4426103
  46    C  3  px       0.4112007
  47    C  3  py       0.4110719
  48    C  3  pz       0.4067589
  49    C  3  px       0.1339034
  50    C  3  py       0.0853776
  51    C  3  pz       0.0903290
  52    C  3  dz2      0.0026161
  53    C  3  dxz      0.0048883
  54    C  3  dyz      0.0037949
  55    C  3  dx2y2    0.0025159
  56    C  3  dxy      0.0044644
  57    C  3  dz2      0.0123684
  58    C  3  dxz      0.0127011
  59    C  3  dyz      0.0139154
  60    C  3  dx2y2    0.0126124
  61    C  3  dxy      0.0171519
  62    C  3  f(0)     0.0002330
  63    C  3  f(C1)    0.0006112
  64    C  3  f(S1)    0.0007628
  65    C  3  f(C2)    0.0009649
  66    C  3  f(S2)    0.0010007
  67    C  3  f(C3)    0.0004462
  68    C  3  f(S3)    0.0008276
                                             C  3      6.1086594
  69    C  4  S        0.8540628
  70    C  4  S        1.1178735
  71    C  4  S        0.4992158
  72    C  4  S        0.6522944
  73    C  4  S        0.0385609
  74    C  4  px       0.4334731
  75    C  4  py       0.4466153
  76    C  4  pz       0.4396202
  77    C  4  px       0.4044509
  78    C  4  py       0.4159777
  79    C  4  pz       0.4154679
  80    C  4  px       0.0884086
  81    C  4  py       0.1092293
  82    C  4  pz       0.1110986
  83    C  4  dz2      0.0029172
  84    C  4  dxz      0.0044121
  85    C  4  dyz      0.0033170
  86    C  4  dx2y2    0.0028789
  87    C  4  dxy      0.0042674
  88    C  4  dz2      0.0164642
  89    C  4  dxz      0.0139912
  90    C  4  dyz      0.0078565
  91    C  4  dx2y2    0.0153706
  92    C  4  dxy      0.0175759
  93    C  4  f(0)     0.0002647
  94    C  4  f(C1)    0.0011777
  95    C  4  f(S1)    0.0003668
  96    C  4  f(C2)    0.0007935
  97    C  4  f(S2)    0.0010210
  98    C  4  f(C3)    0.0009147
  99    C  4  f(S3)    0.0005003
                                             C  4      6.1204387
 100    C  5  S        0.8541313
 101    C  5  S        1.1178434
 102    C  5  S        0.5010702
 103    C  5  S        0.6494961
 104    C  5  S        0.0809863
 105    C  5  px       0.4382146
 106    C  5  py       0.4280407
 107    C  5  pz       0.4477290
 108    C  5  px       0.4140752
 109    C  5  py       0.4005324
 110    C  5  pz       0.4116265
 111    C  5  px       0.1181215
 112    C  5  py       0.0830848
 113    C  5  pz       0.1435980
 114    C  5  dz2      0.0048642
 115    C  5  dxz      0.0027758
 116    C  5  dyz      0.0021211
 117    C  5  dx2y2    0.0039953
 118    C  5  dxy      0.0043439
 119    C  5  dz2      0.0132621
 120    C  5  dxz      0.0103712
 121    C  5  dyz      0.0116540
 122    C  5  dx2y2    0.0206329
 123    C  5  dxy      0.0219985
 124    C  5  f(0)     0.0008633
 125    C  5  f(C1)    0.0003278
 126    C  5  f(S1)    0.0005322
 127    C  5  f(C2)    0.0004965
 128    C  5  f(S2)    0.0005496
 129    C  5  f(C3)    0.0013923
 130    C  5  f(S3)    0.0009373
                                             C  5      6.1896679
 131    C  6  S        0.8540741
 132    C  6  S        1.1178896
 133    C  6  S        0.5002331
 134    C  6  S        0.6457576
 135    C  6  S        0.0900026
 136    C  6  px       0.4320488
 137    C  6  py       0.4438009
 138    C  6  pz       0.4409413
 139    C  6  px       0.4045946
 140    C  6  py       0.4196140
 141    C  6  pz       0.4107265
 142    C  6  px       0.0884532
 143    C  6  py       0.1639876
 144    C  6  pz       0.1197106
 145    C  6  dz2      0.0052863
 146    C  6  dxz      0.0035200
 147    C  6  dyz      0.0008341
 148    C  6  dx2y2    0.0042793
 149    C  6  dxy      0.0037867
 150    C  6  dz2      0.0162291
 151    C  6  dxz      0.0150287
 152    C  6  dyz      0.0049313
 153    C  6  dx2y2    0.0202719
 154    C  6  dxy      0.0149699
 155    C  6  f(0)     0.0006650
 156    C  6  f(C1)    0.0010730
 157    C  6  f(S1)    0.0002101
 158    C  6  f(C2)    0.0003246
 159    C  6  f(S2)    0.0008526
 160    C  6  f(C3)    0.0010691
 161    C  6  f(S3)    0.0008194
                                             C  6      6.2259857
 162    C  7  S        0.8540217
 163    C  7  S        1.1179133
 164    C  7  S        0.4989383
 165    C  7  S        0.6536555
 166    C  7  S        0.0432315
 167    C  7  px       0.4474409
 168    C  7  py       0.4339007
 169    C  7  pz       0.4439429
 170    C  7  px       0.4112092
 171    C  7  py       0.4103813
 172    C  7  pz       0.4084437
 173    C  7  px       0.1472962
 174    C  7  py       0.0801989
 175    C  7  pz       0.1178650
 176    C  7  dz2      0.0050573
 177    C  7  dxz      0.0022241
 178    C  7  dyz      0.0027322
 179    C  7  dx2y2    0.0042092
 180    C  7  dxy      0.0038846
 181    C  7  dz2      0.0155549
 182    C  7  dxz      0.0046148
 183    C  7  dyz      0.0136069
 184    C  7  dx2y2    0.0142355
 185    C  7  dxy      0.0215759
 186    C  7  f(0)     0.0005046
 187    C  7  f(C1)    0.0005881
 188    C  7  f(S1)    0.0007891
 189    C  7  f(C2)    0.0008231
 190    C  7  f(S2)    0.0003463
 191    C  7  f(C3)    0.0009810
 192    C  7  f(S3)    0.0008421
                                             C  7      6.1610087
 193    C  8  S        0.8541486
 194    C  8  S        1.1178276
 195    C  8  S        0.5019388
 196    C  8  S        0.6454472
 197    C  8  S        0.1210181
 198    C  8  px       0.4389931
 199    C  8  py       0.4301341
 200    C  8  pz       0.4455839
 201    C  8  px       0.4152605
 202    C  8  py       0.4053584
 203    C  8  pz       0.4065414
 204    C  8  px       0.1355466
 205    C  8  py       0.0970422
 206    C  8  pz       0.1405948
 207    C  8  dz2      0.0015509
 208    C  8  dxz      0.0054387
 209    C  8  dyz      0.0042786
 210    C  8  dx2y2    0.0030483
 211    C  8  dxy      0.0038125
 212    C  8  dz2      0.0094689
 213    C  8  dxz      0.0175219
 214    C  8  dyz      0.0160071
 215    C  8  dx2y2    0.0191363
 216    C  8  dxy      0.0151973
 217    C  8  f(0)     0.0000820
 218    C  8  f(C1)    0.0007143
 219    C  8  f(S1)    0.0007639
 220    C  8  f(C2)    0.0008392
 221    C  8  f(S2)    0.0010845
 222    C  8  f(C3)    0.0008614
 223    C  8  f(S3)    0.0007753
                                             C  8      6.2560165
 224    H  9  S        0.2754904
 225    H  9  S        0.5049247
 226    H  9  S        0.1082683
 227    H  9  px       0.0070831
 228    H  9  py       0.0045687
 229    H  9  pz       0.0109163
                                             H  9      0.9112515
 230    H 10  S        0.2752322
 231    H 10  S        0.4965916
 232    H 10  S        0.1091740
 233    H 10  px       0.0047757
 234    H 10  py       0.0063014
 235    H 10  pz       0.0109711
                                             H 10      0.9030460
 236    H 11  S        0.2758201
 237    H 11  S        0.5034801
 238    H 11  S        0.0975652
 239    H 11  px       0.0056292
 240    H 11  py       0.0106620
 241    H 11  pz       0.0052849
                                             H 11      0.8984416
 242    H 12  S        0.2756500
 243    H 12  S        0.5031265
 244    H 12  S        0.1000497
 245    H 12  px       0.0098595
 246    H 12  py       0.0057900
 247    H 12  pz       0.0058149
                                             H 12      0.9002906
 248    H 13  S        0.2750891
 249    H 13  S        0.5001901
 250    H 13  S        0.1019949
 251    H 13  px       0.0046947
 252    H 13  py       0.0041315
 253    H 13  pz       0.0126785
                                             H 13      0.8987788
 254    H 14  S        0.2758341
 255    H 14  S        0.5022999
 256    H 14  S        0.0966609
 257    H 14  px       0.0047854
 258    H 14  py       0.0124156
 259    H 14  pz       0.0044282
                                             H 14      0.8964241
 260    H 15  S        0.2749198
 261    H 15  S        0.4995158
 262    H 15  S        0.1058945
 263    H 15  px       0.0045504
 264    H 15  py       0.0043460
 265    H 15  pz       0.0127774
                                             H 15      0.9020039
 266    H 16  S        0.2743263
 267    H 16  S        0.5000773
 268    H 16  S        0.0963690
 269    H 16  px       0.0049348
 270    H 16  py       0.0041770
 271    H 16  pz       0.0129568
                                             H 16      0.8928412
 272    H 17  S        0.2753209
 273    H 17  S        0.5016294
 274    H 17  S        0.0992437
 275    H 17  px       0.0060887
 276    H 17  py       0.0067713
 277    H 17  pz       0.0085428
                                             H 17      0.8975967
 278    H 18  S        0.2753290
 279    H 18  S        0.5027289
 280    H 18  S        0.1016267
 281    H 18  px       0.0092183
 282    H 18  py       0.0043500
 283    H 18  pz       0.0078668
                                             H 18      0.9011196
 284    C 19  S        0.8550168
 285    C 19  S        1.1165972
 286    C 19  S        0.5283001
 287    C 19  S        0.5824616
 288    C 19  S        0.1321899
 289    C 19  px       0.5006970
 290    C 19  py       0.3950549
 291    C 19  pz       0.4096391
 292    C 19  px       0.3729370
 293    C 19  py       0.4140323
 294    C 19  pz       0.4030075
 295    C 19  px       0.0656736
 296    C 19  py       0.1699073
 297    C 19  pz       0.1360201
 298    C 19  dz2      0.0023086
 299    C 19  dxz      0.0049886
 300    C 19  dyz      0.0021822
 301    C 19  dx2y2    0.0043509
 302    C 19  dxy      0.0045536
 303    C 19  dz2      0.0106195
 304    C 19  dxz      0.0203582
 305    C 19  dyz      0.0044558
 306    C 19  dx2y2    0.0169654
 307    C 19  dxy      0.0200387
 308    C 19  f(0)     0.0006355
 309    C 19  f(C1)    0.0006669
 310    C 19  f(S1)    0.0007493
 311    C 19  f(C2)    0.0015063
 312    C 19  f(S2)    0.0008134
 313    C 19  f(C3)    0.0006319
 314    C 19  f(S3)    0.0016378
                                             C 19      6.1789972
 315    H 20  S        0.2739124
 316    H 20  S        0.4966222
 317    H 20  S        0.0936590
 318    H 20  px       0.0053642
 319    H 20  py       0.0074810
 320    H 20  pz       0.0093455
                                             H 20      0.8863844
 321    H 21  S        0.2747011
 322    H 21  S        0.5012091
 323    H 21  S        0.0950054
 324    H 21  px       0.0096410
 325    H 21  py       0.0066801
 326    H 21  pz       0.0053357
                                             H 21      0.8925724
 327    H 22  S        0.2754501
 328    H 22  S        0.5018505
 329    H 22  S        0.0943773
 330    H 22  px       0.0118764
 331    H 22  py       0.0055714
 332    H 22  pz       0.0042406
                                             H 22      0.8933663

 Total number of electrons:   62.000000


 Mayer-Mulliken atom-atom bond order matrix:                                   

     Atom    1       2       3       4       5       6       7       8       9
     ---- ------  ------  ------  ------  ------  ------  ------  ------  ------
   1.  C  0.0000  0.9634  0.9443 -0.0064  0.0068  0.0127  0.0197  0.0209 -0.0209
   2.  H  0.9634  0.0000 -0.0100 -0.0006  0.0005  0.0002  0.0091  0.0027  0.0058
   3.  C  0.9443 -0.0100  0.0000 -0.0272 -0.0023  0.0147  0.0083  0.9631  0.9766
   4.  C -0.0064 -0.0006 -0.0272  0.0000  0.0250  0.9334 -0.0037  0.9903 -0.0075
   5.  C  0.0068  0.0005 -0.0023  0.0250  0.0000  0.9907  0.9480  0.0032 -0.0055
   6.  C  0.0127  0.0002  0.0147  0.9334  0.9907  0.0000  0.0188  0.0295  0.0103
   7.  C  0.0197  0.0091  0.0083 -0.0037  0.9480  0.0188  0.0000  0.0011  0.0089
   8.  C  0.0209  0.0027  0.9631  0.9903  0.0032  0.0295  0.0011  0.0000 -0.0018
   9.  H -0.0209  0.0058  0.9766 -0.0075 -0.0055  0.0103  0.0089 -0.0018  0.0000
  10.  H  0.0080  0.0003 -0.0077  0.9633  0.0131 -0.0140 -0.0028  0.0068  0.0015
  11.  H  0.0016  0.0001  0.0029  0.9760  0.0028 -0.0055  0.0006 -0.0059  0.0001
  12.  H  0.0033  0.0001  0.0004  0.0043  0.9726 -0.0050 -0.0031  0.0002  0.0003
  13.  H  0.0021  0.0001  0.0001 -0.0038  0.9754 -0.0037 -0.0122  0.0006  0.0000
  14.  H  0.0005 -0.0000  0.0007 -0.0024 -0.0029  0.9708  0.0043  0.0033  0.0002
  15.  H  0.0010 -0.0000 -0.0055 -0.0256 -0.0095  0.9830  0.0032  0.0147  0.0028
  16.  H  0.0166  0.0003 -0.0042 -0.0019 -0.0129  0.0031  0.9841  0.0003  0.0060
  17.  H  0.0045  0.0003 -0.0082 -0.0002 -0.0000 -0.0044  0.0003  0.9729 -0.0013
  18.  H  0.0001  0.0004 -0.0018 -0.0057  0.0007  0.0046 -0.0000  0.9735  0.0055
  19.  C  1.9540  0.0006  0.0106 -0.0043  0.0164  0.0090  0.9503  0.0134  0.0097
  20.  H  0.0002 -0.0007  0.0090  0.0002  0.0011  0.0000 -0.0089  0.0005  0.0001
  21.  H -0.0064 -0.0008  0.9778  0.0032  0.0002  0.0017  0.0012 -0.0082 -0.0018
  22.  H  0.0041  0.0008  0.0010 -0.0002 -0.0048  0.0044  0.9752  0.0008  0.0003

     Atom   10      11      12      13      14      15      16      17      18
     ---- ------  ------  ------  ------  ------  ------  ------  ------  ------
   1.  C  0.0080  0.0016  0.0033  0.0021  0.0005  0.0010  0.0166  0.0045  0.0001
   2.  H  0.0003  0.0001  0.0001  0.0001 -0.0000 -0.0000  0.0003  0.0003  0.0004
   3.  C -0.0077  0.0029  0.0004  0.0001  0.0007 -0.0055 -0.0042 -0.0082 -0.0018
   4.  C  0.9633  0.9760  0.0043 -0.0038 -0.0024 -0.0256 -0.0019 -0.0002 -0.0057
   5.  C  0.0131  0.0028  0.9726  0.9754 -0.0029 -0.0095 -0.0129 -0.0000  0.0007
   6.  C -0.0140 -0.0055 -0.0050 -0.0037  0.9708  0.9830  0.0031 -0.0044  0.0046
   7.  C -0.0028  0.0006 -0.0031 -0.0122  0.0043  0.0032  0.9841  0.0003 -0.0000
   8.  C  0.0068 -0.0059  0.0002  0.0006  0.0033  0.0147  0.0003  0.9729  0.9735
   9.  H  0.0015  0.0001  0.0003  0.0000  0.0002  0.0028  0.0060 -0.0013  0.0055
  10.  H  0.0000 -0.0055  0.0006  0.0023  0.0011  0.0060  0.0009  0.0058 -0.0015
  11.  H -0.0055  0.0000  0.0010  0.0000 -0.0021  0.0012 -0.0001 -0.0017 -0.0017
  12.  H  0.0006  0.0010  0.0000 -0.0037 -0.0024 -0.0009 -0.0004  0.0000  0.0002
  13.  H  0.0023  0.0000 -0.0037  0.0000 -0.0013  0.0064  0.0063  0.0003  0.0000
  14.  H  0.0011 -0.0021 -0.0024 -0.0013  0.0000 -0.0041  0.0004  0.0000  0.0008
  15.  H  0.0060  0.0012 -0.0009  0.0064 -0.0041  0.0000  0.0006  0.0011  0.0003
  16.  H  0.0009 -0.0001 -0.0004  0.0063  0.0004  0.0006  0.0000  0.0002  0.0001
  17.  H  0.0058 -0.0017  0.0000  0.0003  0.0000  0.0011  0.0002  0.0000 -0.0028
  18.  H -0.0015 -0.0017  0.0002  0.0000  0.0008  0.0003  0.0001 -0.0028  0.0000
  19.  C  0.0033  0.0005  0.0042  0.0028  0.0005 -0.0008 -0.0273  0.0032  0.0017
  20.  H  0.0005  0.0000  0.0002  0.0003 -0.0000 -0.0001  0.0042  0.0002  0.0000
  21.  H  0.0001  0.0007  0.0000  0.0000  0.0000  0.0000  0.0004 -0.0012 -0.0014
  22.  H  0.0001  0.0000 -0.0023 -0.0008  0.0011  0.0005 -0.0019 -0.0000 -0.0000

     Atom   19      20      21      22
     ---- ------  ------  ------  ------
   1.  C  1.9540  0.0002 -0.0064  0.0041
   2.  H  0.0006 -0.0007 -0.0008  0.0008
   3.  C  0.0106  0.0090  0.9778  0.0010
   4.  C -0.0043  0.0002  0.0032 -0.0002
   5.  C  0.0164  0.0011  0.0002 -0.0048
   6.  C  0.0090  0.0000  0.0017  0.0044
   7.  C  0.9503 -0.0089  0.0012  0.9752
   8.  C  0.0134  0.0005 -0.0082  0.0008
   9.  H  0.0097  0.0001 -0.0018  0.0003
  10.  H  0.0033  0.0005  0.0001  0.0001
  11.  H  0.0005  0.0000  0.0007  0.0000
  12.  H  0.0042  0.0002  0.0000 -0.0023
  13.  H  0.0028  0.0003  0.0000 -0.0008
  14.  H  0.0005 -0.0000  0.0000  0.0011
  15.  H -0.0008 -0.0001  0.0000  0.0005
  16.  H -0.0273  0.0042  0.0004 -0.0019
  17.  H  0.0032  0.0002 -0.0012 -0.0000
  18.  H  0.0017  0.0000 -0.0014 -0.0000
  19.  C  0.0000  0.9651  0.0064 -0.0046
  20.  H  0.9651  0.0000  0.0008 -0.0011
  21.  H  0.0064  0.0008  0.0000  0.0001
  22.  H -0.0046 -0.0011  0.0001  0.0000


 Mayer-Mulliken valencies by atom:                                             

     Atom    1
     ---- ------
   1.  C  3.9302
   2.  H  0.9724
   3.  C  3.8427
   4.  C  3.8059
   5.  C  3.9184
   6.  C  3.9543
   7.  C  3.9025
   8.  C  3.9819
   9.  H  0.9890
  10.  H  0.9823
  11.  H  0.9651
  12.  H  0.9696
  13.  H  0.9712
  14.  H  0.9685
  15.  H  0.9743
  16.  H  0.9750
  17.  H  0.9692
  18.  H  0.9730
  19.  C  3.9148
  20.  H  0.9717
  21.  H  0.9729
  22.  H  0.9725
 GSVD:  LWork=       34960 too small for GESVD, short by      113840 words or      113840 for optimal perf.


 NATURAL POPULATIONS:  Natural atomic orbital occupancies 
                                                          
   NAO  Atom  No  lang   Type(AO)    Occupancy      Energy
 ----------------------------------------------------------
     1    C    1  S      Cor( 1S)     1.99910     -10.11907
     2    C    1  S      Val( 2S)     0.98318      -0.21850
     3    C    1  S      Ryd( 3S)     0.00176       1.22337
     4    C    1  S      Ryd( 4S)     0.00015       1.97984
     5    C    1  S      Ryd( 5S)     0.00001      21.17534
     6    C    1  px     Val( 2p)     1.08797      -0.05720
     7    C    1  px     Ryd( 3p)     0.00390       1.00531
     8    C    1  px     Ryd( 4p)     0.00026       2.26214
     9    C    1  py     Val( 2p)     1.04866      -0.07399
    10    C    1  py     Ryd( 3p)     0.00274       1.02235
    11    C    1  py     Ryd( 4p)     0.00022       1.69713
    12    C    1  pz     Val( 2p)     1.04474      -0.06213
    13    C    1  pz     Ryd( 3p)     0.00281       1.04578
    14    C    1  pz     Ryd( 4p)     0.00022       1.84197
    15    C    1  dxy    Ryd( 3d)     0.00093       1.44072
    16    C    1  dxy    Ryd( 4d)     0.00054       3.49813
    17    C    1  dxz    Ryd( 3d)     0.00111       1.53552
    18    C    1  dxz    Ryd( 4d)     0.00058       3.56845
    19    C    1  dyz    Ryd( 3d)     0.00083       1.54122
    20    C    1  dyz    Ryd( 4d)     0.00021       3.42602
    21    C    1  dx2y2  Ryd( 3d)     0.00172       1.54174
    22    C    1  dx2y2  Ryd( 4d)     0.00038       3.50320
    23    C    1  dz2    Ryd( 3d)     0.00081       1.37382
    24    C    1  dz2    Ryd( 4d)     0.00019       3.23896
    25    C    1  f(0)   Ryd( 4f)     0.00013       3.53735
    26    C    1  f(C1)  Ryd( 4f)     0.00007       3.80031
    27    C    1  f(S1)  Ryd( 4f)     0.00014       3.51562
    28    C    1  f(C2)  Ryd( 4f)     0.00015       3.66322
    29    C    1  f(S2)  Ryd( 4f)     0.00015       3.83078
    30    C    1  f(C3)  Ryd( 4f)     0.00009       3.94178
    31    C    1  f(S3)  Ryd( 4f)     0.00013       3.72715

    32    H    2  S      Val( 1S)     0.80023       0.06113
    33    H    2  S      Ryd( 2S)     0.00050       1.22351
    34    H    2  S      Ryd( 3S)     0.00016       1.58671
    35    H    2  px     Ryd( 2p)     0.00016       2.88076
    36    H    2  py     Ryd( 2p)     0.00025       2.60981
    37    H    2  pz     Ryd( 2p)     0.00032       2.67879

    38    C    3  S      Cor( 1S)     1.99941     -10.13107
    39    C    3  S      Val( 2S)     1.04712      -0.27969
    40    C    3  S      Ryd( 3S)     0.00141       1.35055
    41    C    3  S      Ryd( 4S)     0.00014       2.94825
    42    C    3  S      Ryd( 5S)     0.00000      21.15869
    43    C    3  px     Val( 2p)     1.16690      -0.10193
    44    C    3  px     Ryd( 3p)     0.00293       1.18520
    45    C    3  px     Ryd( 4p)     0.00016       2.07651
    46    C    3  py     Val( 2p)     1.07691      -0.08872
    47    C    3  py     Ryd( 3p)     0.00160       1.01168
    48    C    3  py     Ryd( 4p)     0.00022       2.07484
    49    C    3  pz     Val( 2p)     1.13945      -0.10184
    50    C    3  pz     Ryd( 3p)     0.00095       0.92020
    51    C    3  pz     Ryd( 4p)     0.00034       1.90643
    52    C    3  dxy    Ryd( 3d)     0.00227       1.57337
    53    C    3  dxy    Ryd( 4d)     0.00022       3.38557
    54    C    3  dxz    Ryd( 3d)     0.00171       1.63261
    55    C    3  dxz    Ryd( 4d)     0.00020       3.41155
    56    C    3  dyz    Ryd( 3d)     0.00147       1.56515
    57    C    3  dyz    Ryd( 4d)     0.00022       3.42086
    58    C    3  dx2y2  Ryd( 3d)     0.00101       1.52179
    59    C    3  dx2y2  Ryd( 4d)     0.00032       3.18106
    60    C    3  dz2    Ryd( 3d)     0.00048       1.53678
    61    C    3  dz2    Ryd( 4d)     0.00041       3.16228
    62    C    3  f(0)   Ryd( 4f)     0.00002       3.63453
    63    C    3  f(C1)  Ryd( 4f)     0.00007       3.77338
    64    C    3  f(S1)  Ryd( 4f)     0.00003       3.68663
    65    C    3  f(C2)  Ryd( 4f)     0.00007       3.75370
    66    C    3  f(S2)  Ryd( 4f)     0.00010       3.79069
    67    C    3  f(C3)  Ryd( 4f)     0.00006       3.61075
    68    C    3  f(S3)  Ryd( 4f)     0.00004       3.84423

    69    C    4  S      Cor( 1S)     1.99943     -10.12759
    70    C    4  S      Val( 2S)     1.04784      -0.27943
    71    C    4  S      Ryd( 3S)     0.00140       1.34674
    72    C    4  S      Ryd( 4S)     0.00015       3.10842
    73    C    4  S      Ryd( 5S)     0.00000      20.94470
    74    C    4  px     Val( 2p)     1.05098      -0.07553
    75    C    4  px     Ryd( 3p)     0.00169       1.06990
    76    C    4  px     Ryd( 4p)     0.00016       1.96124
    77    C    4  py     Val( 2p)     1.15708      -0.09376
    78    C    4  py     Ryd( 3p)     0.00208       1.14849
    79    C    4  py     Ryd( 4p)     0.00019       2.02789
    80    C    4  pz     Val( 2p)     1.13316      -0.09251
    81    C    4  pz     Ryd( 3p)     0.00107       0.94674
    82    C    4  pz     Ryd( 4p)     0.00022       1.77674
    83    C    4  dxy    Ryd( 3d)     0.00192       1.61219
    84    C    4  dxy    Ryd( 4d)     0.00023       3.40415
    85    C    4  dxz    Ryd( 3d)     0.00148       1.63181
    86    C    4  dxz    Ryd( 4d)     0.00024       3.47157
    87    C    4  dyz    Ryd( 3d)     0.00089       1.61143
    88    C    4  dyz    Ryd( 4d)     0.00022       3.25174
    89    C    4  dx2y2  Ryd( 3d)     0.00102       1.55193
    90    C    4  dx2y2  Ryd( 4d)     0.00034       3.20405
    91    C    4  dz2    Ryd( 3d)     0.00063       1.60941
    92    C    4  dz2    Ryd( 4d)     0.00044       3.20330
    93    C    4  f(0)   Ryd( 4f)     0.00002       3.61385
    94    C    4  f(C1)  Ryd( 4f)     0.00003       3.74670
    95    C    4  f(S1)  Ryd( 4f)     0.00006       3.68735
    96    C    4  f(C2)  Ryd( 4f)     0.00007       3.67153
    97    C    4  f(S2)  Ryd( 4f)     0.00008       3.74928
    98    C    4  f(C3)  Ryd( 4f)     0.00005       3.83856
    99    C    4  f(S3)  Ryd( 4f)     0.00004       3.61921

   100    C    5  S      Cor( 1S)     1.99942     -10.13508
   101    C    5  S      Val( 2S)     1.04846      -0.28360
   102    C    5  S      Ryd( 3S)     0.00143       1.29337
   103    C    5  S      Ryd( 4S)     0.00012       3.06400
   104    C    5  S      Ryd( 5S)     0.00000      20.84657
   105    C    5  px     Val( 2p)     1.10617      -0.09268
   106    C    5  px     Ryd( 3p)     0.00138       1.03548
   107    C    5  px     Ryd( 4p)     0.00019       1.92040
   108    C    5  py     Val( 2p)     1.02568      -0.07599
   109    C    5  py     Ryd( 3p)     0.00131       1.05489
   110    C    5  py     Ryd( 4p)     0.00016       1.84283
   111    C    5  pz     Val( 2p)     1.18110      -0.10051
   112    C    5  pz     Ryd( 3p)     0.00133       1.12451
   113    C    5  pz     Ryd( 4p)     0.00011       1.72273
   114    C    5  dxy    Ryd( 3d)     0.00146       1.58921
   115    C    5  dxy    Ryd( 4d)     0.00041       3.47830
   116    C    5  dxz    Ryd( 3d)     0.00111       1.53259
   117    C    5  dxz    Ryd( 4d)     0.00019       3.19179
   118    C    5  dyz    Ryd( 3d)     0.00060       1.48845
   119    C    5  dyz    Ryd( 4d)     0.00020       3.10891
   120    C    5  dx2y2  Ryd( 3d)     0.00124       1.55377
   121    C    5  dx2y2  Ryd( 4d)     0.00038       3.44481
   122    C    5  dz2    Ryd( 3d)     0.00174       1.61584
   123    C    5  dz2    Ryd( 4d)     0.00015       3.43032
   124    C    5  f(0)   Ryd( 4f)     0.00010       3.85369
   125    C    5  f(C1)  Ryd( 4f)     0.00004       3.51873
   126    C    5  f(S1)  Ryd( 4f)     0.00003       3.54058
   127    C    5  f(C2)  Ryd( 4f)     0.00002       3.64259
   128    C    5  f(S2)  Ryd( 4f)     0.00002       3.69745
   129    C    5  f(C3)  Ryd( 4f)     0.00002       3.75622
   130    C    5  f(S3)  Ryd( 4f)     0.00009       3.87479

   131    C    6  S      Cor( 1S)     1.99944     -10.13193
   132    C    6  S      Val( 2S)     1.04895      -0.28326
   133    C    6  S      Ryd( 3S)     0.00147       1.32678
   134    C    6  S      Ryd( 4S)     0.00014       3.17132
   135    C    6  S      Ryd( 5S)     0.00000      20.84908
   136    C    6  px     Val( 2p)     1.03352      -0.07505
   137    C    6  px     Ryd( 3p)     0.00149       1.05387
   138    C    6  px     Ryd( 4p)     0.00015       1.93065
   139    C    6  py     Val( 2p)     1.15468      -0.09853
   140    C    6  py     Ryd( 3p)     0.00220       1.07813
   141    C    6  py     Ryd( 4p)     0.00024       2.05828
   142    C    6  pz     Val( 2p)     1.14979      -0.09540
   143    C    6  pz     Ryd( 3p)     0.00108       1.03741
   144    C    6  pz     Ryd( 4p)     0.00013       1.72404
   145    C    6  dxy    Ryd( 3d)     0.00155       1.58546
   146    C    6  dxy    Ryd( 4d)     0.00027       3.37945
   147    C    6  dxz    Ryd( 3d)     0.00124       1.58773
   148    C    6  dxz    Ryd( 4d)     0.00022       3.33217
   149    C    6  dyz    Ryd( 3d)     0.00045       1.51654
   150    C    6  dyz    Ryd( 4d)     0.00020       3.00868
   151    C    6  dx2y2  Ryd( 3d)     0.00148       1.60318
   152    C    6  dx2y2  Ryd( 4d)     0.00039       3.38690
   153    C    6  dz2    Ryd( 3d)     0.00127       1.70521
   154    C    6  dz2    Ryd( 4d)     0.00035       3.41101
   155    C    6  f(0)   Ryd( 4f)     0.00008       3.76596
   156    C    6  f(C1)  Ryd( 4f)     0.00005       3.74399
   157    C    6  f(S1)  Ryd( 4f)     0.00003       3.56923
   158    C    6  f(C2)  Ryd( 4f)     0.00003       3.60513
   159    C    6  f(S2)  Ryd( 4f)     0.00002       3.63675
   160    C    6  f(C3)  Ryd( 4f)     0.00005       3.78660
   161    C    6  f(S3)  Ryd( 4f)     0.00008       3.80532

   162    C    7  S      Cor( 1S)     1.99941     -10.13356
   163    C    7  S      Val( 2S)     1.04944      -0.28290
   164    C    7  S      Ryd( 3S)     0.00160       1.33613
   165    C    7  S      Ryd( 4S)     0.00013       2.87806
   166    C    7  S      Ryd( 5S)     0.00000      21.14726
   167    C    7  px     Val( 2p)     1.16699      -0.10349
   168    C    7  px     Ryd( 3p)     0.00320       1.13074
   169    C    7  px     Ryd( 4p)     0.00021       2.12753
   170    C    7  py     Val( 2p)     1.05290      -0.08436
   171    C    7  py     Ryd( 3p)     0.00136       0.96900
   172    C    7  py     Ryd( 4p)     0.00020       2.03578
   173    C    7  pz     Val( 2p)     1.15918      -0.10393
   174    C    7  pz     Ryd( 3p)     0.00131       0.98846
   175    C    7  pz     Ryd( 4p)     0.00029       1.81456
   176    C    7  dxy    Ryd( 3d)     0.00170       1.54212
   177    C    7  dxy    Ryd( 4d)     0.00030       3.31230
   178    C    7  dxz    Ryd( 3d)     0.00135       1.50252
   179    C    7  dxz    Ryd( 4d)     0.00010       3.14619
   180    C    7  dyz    Ryd( 3d)     0.00101       1.53751
   181    C    7  dyz    Ryd( 4d)     0.00024       3.26002
   182    C    7  dx2y2  Ryd( 3d)     0.00174       1.59289
   183    C    7  dx2y2  Ryd( 4d)     0.00030       3.43172
   184    C    7  dz2    Ryd( 3d)     0.00113       1.65076
   185    C    7  dz2    Ryd( 4d)     0.00040       3.39991
   186    C    7  f(0)   Ryd( 4f)     0.00006       3.72912
   187    C    7  f(C1)  Ryd( 4f)     0.00008       3.75937
   188    C    7  f(S1)  Ryd( 4f)     0.00002       3.65079
   189    C    7  f(C2)  Ryd( 4f)     0.00003       3.67452
   190    C    7  f(S2)  Ryd( 4f)     0.00006       3.62115
   191    C    7  f(C3)  Ryd( 4f)     0.00004       3.70362
   192    C    7  f(S3)  Ryd( 4f)     0.00009       3.93733

   193    C    8  S      Cor( 1S)     1.99943     -10.13369
   194    C    8  S      Val( 2S)     1.04870      -0.28178
   195    C    8  S      Ryd( 3S)     0.00116       1.28707
   196    C    8  S      Ryd( 4S)     0.00012       3.06637
   197    C    8  S      Ryd( 5S)     0.00000      20.81104
   198    C    8  px     Val( 2p)     1.11408      -0.09475
   199    C    8  px     Ryd( 3p)     0.00111       0.96662
   200    C    8  px     Ryd( 4p)     0.00022       1.82696
   201    C    8  py     Val( 2p)     1.04575      -0.08026
   202    C    8  py     Ryd( 3p)     0.00165       1.04141
   203    C    8  py     Ryd( 4p)     0.00013       1.82979
   204    C    8  pz     Val( 2p)     1.15412      -0.09334
   205    C    8  pz     Ryd( 3p)     0.00157       1.12348
   206    C    8  pz     Ryd( 4p)     0.00012       1.76750
   207    C    8  dxy    Ryd( 3d)     0.00109       1.57602
   208    C    8  dxy    Ryd( 4d)     0.00034       3.44686
   209    C    8  dxz    Ryd( 3d)     0.00199       1.62971
   210    C    8  dxz    Ryd( 4d)     0.00016       3.48109
   211    C    8  dyz    Ryd( 3d)     0.00183       1.58261
   212    C    8  dyz    Ryd( 4d)     0.00021       3.40097
   213    C    8  dx2y2  Ryd( 3d)     0.00063       1.53958
   214    C    8  dx2y2  Ryd( 4d)     0.00036       3.30852
   215    C    8  dz2    Ryd( 3d)     0.00068       1.45533
   216    C    8  dz2    Ryd( 4d)     0.00017       3.05165
   217    C    8  f(0)   Ryd( 4f)     0.00003       3.54360
   218    C    8  f(C1)  Ryd( 4f)     0.00007       3.71028
   219    C    8  f(S1)  Ryd( 4f)     0.00002       3.67372
   220    C    8  f(C2)  Ryd( 4f)     0.00006       3.71964
   221    C    8  f(S2)  Ryd( 4f)     0.00010       3.81351
   222    C    8  f(C3)  Ryd( 4f)     0.00004       3.72195
   223    C    8  f(S3)  Ryd( 4f)     0.00003       3.69742

   224    H    9  S      Val( 1S)     0.79727       0.03762
   225    H    9  S      Ryd( 2S)     0.00138       1.09157
   226    H    9  S      Ryd( 3S)     0.00008       1.72326
   227    H    9  px     Ryd( 2p)     0.00024       2.65812
   228    H    9  py     Ryd( 2p)     0.00015       2.57998
   229    H    9  pz     Ryd( 2p)     0.00046       3.03382

   230    H   10  S      Val( 1S)     0.79539       0.04806
   231    H   10  S      Ryd( 2S)     0.00099       1.08760
   232    H   10  S      Ryd( 3S)     0.00009       1.67433
   233    H   10  px     Ryd( 2p)     0.00016       2.65095
   234    H   10  py     Ryd( 2p)     0.00016       2.55022
   235    H   10  pz     Ryd( 2p)     0.00043       3.05222

   236    H   11  S      Val( 1S)     0.79438       0.04674
   237    H   11  S      Ryd( 2S)     0.00031       1.24700
   238    H   11  S      Ryd( 3S)     0.00010       1.49015
   239    H   11  px     Ryd( 2p)     0.00019       2.71094
   240    H   11  py     Ryd( 2p)     0.00032       2.96701
   241    H   11  pz     Ryd( 2p)     0.00014       2.53978

   242    H   12  S      Val( 1S)     0.79790       0.04165
   243    H   12  S      Ryd( 2S)     0.00044       1.06309
   244    H   12  S      Ryd( 3S)     0.00010       1.67875
   245    H   12  px     Ryd( 2p)     0.00030       2.94220
   246    H   12  py     Ryd( 2p)     0.00020       2.72917
   247    H   12  pz     Ryd( 2p)     0.00016       2.51903

   248    H   13  S      Val( 1S)     0.80508       0.03862
   249    H   13  S      Ryd( 2S)     0.00091       1.10179
   250    H   13  S      Ryd( 3S)     0.00009       1.58113
   251    H   13  px     Ryd( 2p)     0.00017       2.52232
   252    H   13  py     Ryd( 2p)     0.00017       2.58115
   253    H   13  pz     Ryd( 2p)     0.00040       3.05828

   254    H   14  S      Val( 1S)     0.79249       0.04588
   255    H   14  S      Ryd( 2S)     0.00032       1.26595
   256    H   14  S      Ryd( 3S)     0.00009       1.46354
   257    H   14  px     Ryd( 2p)     0.00017       2.66594
   258    H   14  py     Ryd( 2p)     0.00037       3.10577
   259    H   14  pz     Ryd( 2p)     0.00010       2.44199

   260    H   15  S      Val( 1S)     0.80670       0.03517
   261    H   15  S      Ryd( 2S)     0.00109       1.11014
   262    H   15  S      Ryd( 3S)     0.00009       1.60786
   263    H   15  px     Ryd( 2p)     0.00016       2.63912
   264    H   15  py     Ryd( 2p)     0.00011       2.42147
   265    H   15  pz     Ryd( 2p)     0.00048       3.14193

   266    H   16  S      Val( 1S)     0.79585       0.03656
   267    H   16  S      Ryd( 2S)     0.00129       1.10964
   268    H   16  S      Ryd( 3S)     0.00009       1.62813
   269    H   16  px     Ryd( 2p)     0.00015       2.48565
   270    H   16  py     Ryd( 2p)     0.00014       2.60794
   271    H   16  pz     Ryd( 2p)     0.00048       3.15180

   272    H   17  S      Val( 1S)     0.80158       0.04020
   273    H   17  S      Ryd( 2S)     0.00061       1.08794
   274    H   17  S      Ryd( 3S)     0.00010       1.62461
   275    H   17  px     Ryd( 2p)     0.00020       2.61987
   276    H   17  py     Ryd( 2p)     0.00023       2.77180
   277    H   17  pz     Ryd( 2p)     0.00025       2.77170

   278    H   18  S      Val( 1S)     0.80012       0.04167
   279    H   18  S      Ryd( 2S)     0.00055       1.09736
   280    H   18  S      Ryd( 3S)     0.00010       1.60240
   281    H   18  px     Ryd( 2p)     0.00030       2.89497
   282    H   18  py     Ryd( 2p)     0.00016       2.56109
   283    H   18  pz     Ryd( 2p)     0.00024       2.71630

   284    C   19  S      Cor( 1S)     1.99911     -10.12066
   285    C   19  S      Val( 2S)     0.98409      -0.21997
   286    C   19  S      Ryd( 3S)     0.00167       1.18836
   287    C   19  S      Ryd( 4S)     0.00015       1.81534
   288    C   19  S      Ryd( 5S)     0.00000      21.31495
   289    C   19  px     Val( 2p)     1.07609      -0.05444
   290    C   19  px     Ryd( 3p)     0.00373       1.00502
   291    C   19  px     Ryd( 4p)     0.00028       2.27610
   292    C   19  py     Val( 2p)     1.04131      -0.07369
   293    C   19  py     Ryd( 3p)     0.00296       1.01816
   294    C   19  py     Ryd( 4p)     0.00019       1.73847
   295    C   19  pz     Val( 2p)     1.06593      -0.06511
   296    C   19  pz     Ryd( 3p)     0.00296       1.04235
   297    C   19  pz     Ryd( 4p)     0.00020       1.83100
   298    C   19  dxy    Ryd( 3d)     0.00085       1.44735
   299    C   19  dxy    Ryd( 4d)     0.00055       3.52328
   300    C   19  dxz    Ryd( 3d)     0.00113       1.50056
   301    C   19  dxz    Ryd( 4d)     0.00057       3.52730
   302    C   19  dyz    Ryd( 3d)     0.00089       1.51191
   303    C   19  dyz    Ryd( 4d)     0.00026       3.42028
   304    C   19  dx2y2  Ryd( 3d)     0.00171       1.54337
   305    C   19  dx2y2  Ryd( 4d)     0.00038       3.54855
   306    C   19  dz2    Ryd( 3d)     0.00079       1.35383
   307    C   19  dz2    Ryd( 4d)     0.00020       3.29405
   308    C   19  f(0)   Ryd( 4f)     0.00012       3.50254
   309    C   19  f(C1)  Ryd( 4f)     0.00006       3.78386
   310    C   19  f(S1)  Ryd( 4f)     0.00014       3.51724
   311    C   19  f(C2)  Ryd( 4f)     0.00017       3.65188
   312    C   19  f(S2)  Ryd( 4f)     0.00013       3.80460
   313    C   19  f(C3)  Ryd( 4f)     0.00010       3.98667
   314    C   19  f(S3)  Ryd( 4f)     0.00012       3.73407

   315    H   20  S      Val( 1S)     0.80010       0.06170
   316    H   20  S      Ryd( 2S)     0.00043       1.19057
   317    H   20  S      Ryd( 3S)     0.00016       1.60757
   318    H   20  px     Ryd( 2p)     0.00014       2.85906
   319    H   20  py     Ryd( 2p)     0.00024       2.57517
   320    H   20  pz     Ryd( 2p)     0.00035       2.73596

   321    H   21  S      Val( 1S)     0.78674       0.04403
   322    H   21  S      Ryd( 2S)     0.00047       1.18948
   323    H   21  S      Ryd( 3S)     0.00011       1.54491
   324    H   21  px     Ryd( 2p)     0.00025       2.88551
   325    H   21  py     Ryd( 2p)     0.00021       2.77251
   326    H   21  pz     Ryd( 2p)     0.00015       2.58486

   327    H   22  S      Val( 1S)     0.78840       0.04369
   328    H   22  S      Ryd( 2S)     0.00044       1.17216
   329    H   22  S      Ryd( 3S)     0.00011       1.56765
   330    H   22  px     Ryd( 2p)     0.00033       3.06922
   331    H   22  py     Ryd( 2p)     0.00018       2.72387
   332    H   22  pz     Ryd( 2p)     0.00009       2.44693


 Summary of Natural Population Analysis:                  
                                                          
                                       Natural Population 
                Natural  -----------------------------------------------
    Atom  No    Charge         Core      Valence    Rydberg      Total
 -----------------------------------------------------------------------
      C    1   -0.18387      1.99910     4.16455    0.02021     6.18387
      H    2    0.19838      0.00000     0.80023    0.00138     0.80162
      C    3   -0.44624      1.99941     4.43038    0.01645     6.44624
      C    4   -0.40322      1.99943     4.38905    0.01473     6.40322
      C    5   -0.37470      1.99942     4.36142    0.01386     6.37470
      C    6   -0.40102      1.99944     4.38694    0.01464     6.40102
      C    7   -0.44487      1.99941     4.42851    0.01695     6.44487
      C    8   -0.37597      1.99943     4.36266    0.01389     6.37597
      H    9    0.20042      0.00000     0.79727    0.00230     0.79958
      H   10    0.20277      0.00000     0.79539    0.00184     0.79723
      H   11    0.20456      0.00000     0.79438    0.00106     0.79544
      H   12    0.20090      0.00000     0.79790    0.00120     0.79910
      H   13    0.19318      0.00000     0.80508    0.00173     0.80682
      H   14    0.20646      0.00000     0.79249    0.00104     0.79354
      H   15    0.19137      0.00000     0.80670    0.00193     0.80863
      H   16    0.20200      0.00000     0.79585    0.00215     0.79800
      H   17    0.19703      0.00000     0.80158    0.00139     0.80297
      H   18    0.19854      0.00000     0.80012    0.00134     0.80146
      C   19   -0.18682      1.99911     4.16742    0.02030     6.18682
      H   20    0.19858      0.00000     0.80010    0.00132     0.80142
      H   21    0.21206      0.00000     0.78674    0.00119     0.78794
      H   22    0.21044      0.00000     0.78840    0.00116     0.78956
 =======================================================================
   * Total *   -0.00000     15.99475    45.85317    0.15208    62.00000

                                 Natural Population      
 --------------------------------------------------------
   Core                      15.99475 ( 99.9672% of  16)
   Valence                   45.85317 ( 99.6808% of  46)
   Natural Minimal Basis     61.84792 ( 99.7547% of  62)
   Natural Rydberg Basis      0.15208 (  0.2453% of  62)
 --------------------------------------------------------

    Atom  No          Natural Electron Configuration
 ----------------------------------------------------------------------------
      C    1      [core]2S( 0.98)2p( 3.18)3p( 0.01)3d( 0.01)
      H    2            1S( 0.80)
      C    3      [core]2S( 1.05)2p( 3.38)3p( 0.01)3d( 0.01)
      C    4      [core]2S( 1.05)2p( 3.34)3d( 0.01)
      C    5      [core]2S( 1.05)2p( 3.31)3d( 0.01)
      C    6      [core]2S( 1.05)2p( 3.34)3d( 0.01)
      C    7      [core]2S( 1.05)2p( 3.38)3p( 0.01)3d( 0.01)
      C    8      [core]2S( 1.05)2p( 3.31)3d( 0.01)
      H    9            1S( 0.80)
      H   10            1S( 0.80)
      H   11            1S( 0.79)
      H   12            1S( 0.80)
      H   13            1S( 0.81)
      H   14            1S( 0.79)
      H   15            1S( 0.81)
      H   16            1S( 0.80)
      H   17            1S( 0.80)
      H   18            1S( 0.80)
      C   19      [core]2S( 0.98)2p( 3.18)3p( 0.01)3d( 0.01)
      H   20            1S( 0.80)
      H   21            1S( 0.79)
      H   22            1S( 0.79)


 Wiberg bond index matrix in the NAO basis:                                    

     Atom    1       2       3       4       5       6       7       8       9
     ---- ------  ------  ------  ------  ------  ------  ------  ------  ------
   1.  C  0.0000  0.9204  1.0321  0.0017  0.0204  0.0008  0.0116  0.0079  0.0024
   2.  H  0.9204  0.0000  0.0025  0.0001  0.0001  0.0001  0.0157  0.0005  0.0098
   3.  C  1.0321  0.0025  0.0000  0.0061  0.0007  0.0017  0.0033  1.0009  0.9202
   4.  C  0.0017  0.0001  0.0061  0.0000  0.0061  1.0119  0.0006  1.0214  0.0007
   5.  C  0.0204  0.0001  0.0007  0.0061  0.0000  1.0212  1.0056  0.0024  0.0007
   6.  C  0.0008  0.0001  0.0017  1.0119  1.0212  0.0000  0.0066  0.0062  0.0007
   7.  C  0.0116  0.0157  0.0033  0.0006  1.0056  0.0066  0.0000  0.0006  0.0012
   8.  C  0.0079  0.0005  1.0009  1.0214  0.0024  0.0062  0.0006  0.0000  0.0023
   9.  H  0.0024  0.0098  0.9202  0.0007  0.0007  0.0007  0.0012  0.0023  0.0000
  10.  H  0.0005  0.0000  0.0008  0.9263  0.0030  0.0019  0.0001  0.0023  0.0000
  11.  H  0.0011  0.0000  0.0105  0.9295  0.0058  0.0016  0.0001  0.0018  0.0001
  12.  H  0.0022  0.0004  0.0002  0.0099  0.9284  0.0014  0.0013  0.0002  0.0001
  13.  H  0.0003  0.0001  0.0002  0.0016  0.9278  0.0020  0.0019  0.0002  0.0001
  14.  H  0.0003  0.0000  0.0004  0.0016  0.0018  0.9291  0.0100  0.0060  0.0001
  15.  H  0.0002  0.0000  0.0004  0.0022  0.0020  0.9300  0.0014  0.0031  0.0006
  16.  H  0.0101  0.0003  0.0007  0.0001  0.0023  0.0016  0.9193  0.0004  0.0024
  17.  H  0.0093  0.0000  0.0012  0.0020  0.0002  0.0008  0.0001  0.9283  0.0019
  18.  H  0.0005  0.0002  0.0018  0.0015  0.0002  0.0106  0.0001  0.9288  0.0120
  19.  C  1.9424  0.0056  0.0115  0.0020  0.0075  0.0010  1.0284  0.0239  0.0063
  20.  H  0.0054  0.0042  0.0155  0.0001  0.0014  0.0001  0.0022  0.0001  0.0006
  21.  H  0.0019  0.0023  0.9221  0.0099  0.0003  0.0002  0.0005  0.0016  0.0003
  22.  H  0.0099  0.0001  0.0009  0.0000  0.0017  0.0095  0.9252  0.0002  0.0002

     Atom   10      11      12      13      14      15      16      17      18
     ---- ------  ------  ------  ------  ------  ------  ------  ------  ------
   1.  C  0.0005  0.0011  0.0022  0.0003  0.0003  0.0002  0.0101  0.0093  0.0005
   2.  H  0.0000  0.0000  0.0004  0.0001  0.0000  0.0000  0.0003  0.0000  0.0002
   3.  C  0.0008  0.0105  0.0002  0.0002  0.0004  0.0004  0.0007  0.0012  0.0018
   4.  C  0.9263  0.9295  0.0099  0.0016  0.0016  0.0022  0.0001  0.0020  0.0015
   5.  C  0.0030  0.0058  0.9284  0.9278  0.0018  0.0020  0.0023  0.0002  0.0002
   6.  C  0.0019  0.0016  0.0014  0.0020  0.9291  0.9300  0.0016  0.0008  0.0106
   7.  C  0.0001  0.0001  0.0013  0.0019  0.0100  0.0014  0.9193  0.0001  0.0001
   8.  C  0.0023  0.0018  0.0002  0.0002  0.0060  0.0031  0.0004  0.9283  0.9288
   9.  H  0.0000  0.0001  0.0001  0.0001  0.0001  0.0006  0.0024  0.0019  0.0120
  10.  H  0.0000  0.0003  0.0006  0.0006  0.0003  0.0093  0.0002  0.0124  0.0017
  11.  H  0.0003  0.0000  0.0002  0.0001  0.0043  0.0003  0.0000  0.0021  0.0011
  12.  H  0.0006  0.0002  0.0000  0.0003  0.0024  0.0007  0.0007  0.0000  0.0002
  13.  H  0.0006  0.0001  0.0003  0.0000  0.0009  0.0134  0.0131  0.0000  0.0000
  14.  H  0.0003  0.0043  0.0024  0.0009  0.0000  0.0003  0.0002  0.0000  0.0002
  15.  H  0.0093  0.0003  0.0007  0.0134  0.0003  0.0000  0.0006  0.0003  0.0007
  16.  H  0.0002  0.0000  0.0007  0.0131  0.0002  0.0006  0.0000  0.0001  0.0001
  17.  H  0.0124  0.0021  0.0000  0.0000  0.0000  0.0003  0.0001  0.0000  0.0003
  18.  H  0.0017  0.0011  0.0002  0.0000  0.0002  0.0007  0.0001  0.0003  0.0000
  19.  C  0.0006  0.0000  0.0092  0.0013  0.0003  0.0001  0.0023  0.0025  0.0002
  20.  H  0.0001  0.0000  0.0000  0.0002  0.0000  0.0000  0.0070  0.0003  0.0000
  21.  H  0.0001  0.0002  0.0000  0.0000  0.0000  0.0000  0.0002  0.0010  0.0021
  22.  H  0.0000  0.0001  0.0026  0.0007  0.0003  0.0001  0.0003  0.0000  0.0000

     Atom   19      20      21      22
     ---- ------  ------  ------  ------
   1.  C  1.9424  0.0054  0.0019  0.0099
   2.  H  0.0056  0.0042  0.0023  0.0001
   3.  C  0.0115  0.0155  0.9221  0.0009
   4.  C  0.0020  0.0001  0.0099  0.0000
   5.  C  0.0075  0.0014  0.0003  0.0017
   6.  C  0.0010  0.0001  0.0002  0.0095
   7.  C  1.0284  0.0022  0.0005  0.9252
   8.  C  0.0239  0.0001  0.0016  0.0002
   9.  H  0.0063  0.0006  0.0003  0.0002
  10.  H  0.0006  0.0001  0.0001  0.0000
  11.  H  0.0000  0.0000  0.0002  0.0001
  12.  H  0.0092  0.0000  0.0000  0.0026
  13.  H  0.0013  0.0002  0.0000  0.0007
  14.  H  0.0003  0.0000  0.0000  0.0003
  15.  H  0.0001  0.0000  0.0000  0.0001
  16.  H  0.0023  0.0070  0.0002  0.0003
  17.  H  0.0025  0.0003  0.0010  0.0000
  18.  H  0.0002  0.0000  0.0021  0.0000
  19.  C  0.0000  0.9216  0.0136  0.0021
  20.  H  0.9216  0.0000  0.0002  0.0030
  21.  H  0.0136  0.0002  0.0000  0.0001
  22.  H  0.0021  0.0030  0.0001  0.0000


 Wiberg bond index, Totals by atom:                                            

     Atom    1
     ---- ------
   1.  C  3.9813
   2.  H  0.9622
   3.  C  3.9337
   4.  C  3.9352
   5.  C  3.9396
   6.  C  3.9391
   7.  C  3.9358
   8.  C  3.9394
   9.  H  0.9627
  10.  H  0.9611
  11.  H  0.9592
  12.  H  0.9610
  13.  H  0.9648
  14.  H  0.9585
  15.  H  0.9658
  16.  H  0.9619
  17.  H  0.9628
  18.  H  0.9621
  19.  C  3.9823
  20.  H  0.9620
  21.  H  0.9564
  22.  H  0.9570


 Atom-atom overlap-weighted NAO bond order:                                    

     Atom    1       2       3       4       5       6       7       8       9
     ---- ------  ------  ------  ------  ------  ------  ------  ------  ------
   1.  C  0.0000  0.7917  0.9135  0.0054 -0.0013  0.0038  0.0157  0.0259  0.0078
   2.  H  0.7917  0.0000 -0.0034 -0.0003  0.0000 -0.0001 -0.0001 -0.0013 -0.0009
   3.  C  0.9135 -0.0034  0.0000  0.0150  0.0024  0.0016 -0.0032  0.8659  0.7848
   4.  C  0.0054 -0.0003  0.0150  0.0000  0.0105  0.8741  0.0010  0.8794 -0.0019
   5.  C -0.0013  0.0000  0.0024  0.0105  0.0000  0.8797  0.8705  0.0028  0.0004
   6.  C  0.0038 -0.0001  0.0016  0.8741  0.8797  0.0000  0.0119  0.0115 -0.0033
   7.  C  0.0157 -0.0001 -0.0032  0.0010  0.8705  0.0119  0.0000  0.0016 -0.0030
   8.  C  0.0259 -0.0013  0.8659  0.8794  0.0028  0.0115  0.0016  0.0000  0.0049
   9.  H  0.0078 -0.0009  0.7848 -0.0019  0.0004 -0.0033 -0.0030  0.0049  0.0000
  10.  H -0.0026 -0.0002 -0.0025  0.7880 -0.0075  0.0040 -0.0005  0.0036 -0.0001
  11.  H -0.0000 -0.0000 -0.0001  0.7880  0.0006  0.0040 -0.0001  0.0046  0.0000
  12.  H  0.0000 -0.0000  0.0000 -0.0000  0.7894  0.0046  0.0046  0.0001  0.0000
  13.  H -0.0006 -0.0000 -0.0000 -0.0059  0.7894  0.0022  0.0021  0.0001 -0.0001
  14.  H -0.0000 -0.0000 -0.0002  0.0041  0.0047  0.7875  0.0001  0.0005 -0.0000
  15.  H -0.0000 -0.0000 -0.0024  0.0031  0.0020  0.7881 -0.0055 -0.0074 -0.0035
  16.  H -0.0062 -0.0001 -0.0036  0.0000  0.0041 -0.0060  0.7832  0.0003 -0.0033
  17.  H -0.0007 -0.0000  0.0040  0.0023  0.0000 -0.0038  0.0001  0.7902 -0.0030
  18.  H -0.0030 -0.0008  0.0023  0.0044  0.0002 -0.0003 -0.0000  0.7905 -0.0011
  19.  C  1.3203  0.0034  0.0169  0.0034  0.0217  0.0027  0.9086 -0.0011 -0.0055
  20.  H  0.0030 -0.0051 -0.0001 -0.0002 -0.0008 -0.0001 -0.0031  0.0001 -0.0001
  21.  H  0.0037 -0.0023  0.7855 -0.0000 -0.0000  0.0000  0.0000  0.0055  0.0042
  22.  H  0.0008  0.0000 -0.0001  0.0000  0.0049  0.0002  0.7861  0.0000 -0.0000

     Atom   10      11      12      13      14      15      16      17      18
     ---- ------  ------  ------  ------  ------  ------  ------  ------  ------
   1.  C -0.0026 -0.0000  0.0000 -0.0006 -0.0000 -0.0000 -0.0062 -0.0007 -0.0030
   2.  H -0.0002 -0.0000 -0.0000 -0.0000 -0.0000 -0.0000 -0.0001 -0.0000 -0.0008
   3.  C -0.0025 -0.0001  0.0000 -0.0000 -0.0002 -0.0024 -0.0036  0.0040  0.0023
   4.  C  0.7880  0.7880 -0.0000 -0.0059  0.0041  0.0031  0.0000  0.0023  0.0044
   5.  C -0.0075  0.0006  0.7894  0.7894  0.0047  0.0020  0.0041  0.0000  0.0002
   6.  C  0.0040  0.0040  0.0046  0.0022  0.7875  0.7881 -0.0060 -0.0038 -0.0003
   7.  C -0.0005 -0.0001  0.0046  0.0021  0.0001 -0.0055  0.7832  0.0001 -0.0000
   8.  C  0.0036  0.0046  0.0001  0.0001  0.0005 -0.0074  0.0003  0.7902  0.7905
   9.  H -0.0001  0.0000  0.0000 -0.0001 -0.0000 -0.0035 -0.0033 -0.0030 -0.0011
  10.  H  0.0000  0.0039 -0.0001 -0.0036 -0.0003 -0.0014 -0.0001 -0.0013 -0.0026
  11.  H  0.0039  0.0000  0.0000  0.0001 -0.0043 -0.0004 -0.0000 -0.0023 -0.0015
  12.  H -0.0001  0.0000  0.0000  0.0040 -0.0026 -0.0015 -0.0016 -0.0000 -0.0000
  13.  H -0.0036  0.0001  0.0040  0.0000 -0.0016 -0.0013 -0.0014 -0.0000 -0.0000
  14.  H -0.0003 -0.0043 -0.0026 -0.0016  0.0000  0.0041  0.0001  0.0001  0.0000
  15.  H -0.0014 -0.0004 -0.0015 -0.0013  0.0041  0.0000 -0.0031 -0.0023 -0.0001
  16.  H -0.0001 -0.0000 -0.0016 -0.0014  0.0001 -0.0031  0.0000  0.0000 -0.0000
  17.  H -0.0013 -0.0023 -0.0000 -0.0000  0.0001 -0.0023  0.0000  0.0000  0.0042
  18.  H -0.0026 -0.0015 -0.0000 -0.0000  0.0000 -0.0001 -0.0000  0.0042  0.0000
  19.  C -0.0019 -0.0001 -0.0002 -0.0050  0.0001  0.0001  0.0077  0.0000 -0.0001
  20.  H -0.0002 -0.0000 -0.0000 -0.0005 -0.0000 -0.0000 -0.0008 -0.0000 -0.0000
  21.  H  0.0000  0.0000 -0.0000 -0.0000 -0.0000  0.0001  0.0000 -0.0014 -0.0021
  22.  H  0.0000 -0.0000 -0.0027 -0.0010  0.0000  0.0001  0.0044 -0.0000 -0.0000

     Atom   19      20      21      22
     ---- ------  ------  ------  ------
   1.  C  1.3203  0.0030  0.0037  0.0008
   2.  H  0.0034 -0.0051 -0.0023  0.0000
   3.  C  0.0169 -0.0001  0.7855 -0.0001
   4.  C  0.0034 -0.0002 -0.0000  0.0000
   5.  C  0.0217 -0.0008 -0.0000  0.0049
   6.  C  0.0027 -0.0001  0.0000  0.0002
   7.  C  0.9086 -0.0031  0.0000  0.7861
   8.  C -0.0011  0.0001  0.0055  0.0000
   9.  H -0.0055 -0.0001  0.0042 -0.0000
  10.  H -0.0019 -0.0002  0.0000  0.0000
  11.  H -0.0001 -0.0000  0.0000 -0.0000
  12.  H -0.0002 -0.0000 -0.0000 -0.0027
  13.  H -0.0050 -0.0005 -0.0000 -0.0010
  14.  H  0.0001 -0.0000 -0.0000  0.0000
  15.  H  0.0001 -0.0000  0.0001  0.0001
  16.  H  0.0077 -0.0008  0.0000  0.0044
  17.  H  0.0000 -0.0000 -0.0014 -0.0000
  18.  H -0.0001 -0.0000 -0.0021 -0.0000
  19.  C  0.0000  0.7920  0.0004  0.0036
  20.  H  0.7920  0.0000  0.0000 -0.0029
  21.  H  0.0004  0.0000  0.0000 -0.0000
  22.  H  0.0036 -0.0029 -0.0000  0.0000


 Atom-atom overlap-weighted NAO bond order, Totals by atom:                    

     Atom    1
     ---- ------
   1.  C  3.0771
   2.  H  0.7808
   3.  C  3.3762
   4.  C  3.3702
   5.  C  3.3737
   6.  C  3.3624
   7.  C  3.3699
   8.  C  3.3775
   9.  H  0.7764
  10.  H  0.7746
  11.  H  0.7924
  12.  H  0.7939
  13.  H  0.7769
  14.  H  0.7923
  15.  H  0.7684
  16.  H  0.7737
  17.  H  0.7860
  18.  H  0.7899
  19.  C  3.0669
  20.  H  0.7812
  21.  H  0.7935
  22.  H  0.7933


 MO bond order:                                                                

     Atom    1       2       3       4       5       6       7       8       9
     ---- ------  ------  ------  ------  ------  ------  ------  ------  ------
   1.  C  0.0000 -0.8756  0.4131  0.0336  0.0083 -0.0254 -0.0833  0.0020  0.0432
   2.  H -0.8756  0.0000  0.0179  0.0078  0.0068 -0.0102 -0.0903  0.0291  0.0748
   3.  C  0.4131  0.0179  0.0000 -0.0217 -0.0018 -0.0541 -0.0496  0.7040  1.7829
   4.  C  0.0336  0.0078 -0.0217  0.0000  0.1246 -1.3596  0.0218  0.2066 -0.0188
   5.  C  0.0083  0.0068 -0.0018  0.1246  0.0000  0.7139  0.2458  0.0238  0.0049
   6.  C -0.0254 -0.0102 -0.0541 -1.3596  0.7139  0.0000 -0.0024 -0.0602 -0.0200
   7.  C -0.0833 -0.0903 -0.0496  0.0218  0.2458 -0.0024  0.0000  0.0220 -0.0134
   8.  C  0.0020  0.0291  0.7040  0.2066  0.0238 -0.0602  0.0220  0.0000  0.0275
   9.  H  0.0432  0.0748  1.7829 -0.0188  0.0049 -0.0200 -0.0134  0.0275  0.0000
  10.  H  0.0077 -0.0019 -0.0149 -0.3982 -0.0127 -0.0228  0.0071 -0.0047  0.0009
  11.  H  0.0013  0.0014  0.0432  0.5583  0.0291 -0.0168 -0.0049 -0.0080  0.0122
  12.  H  0.0100  0.0119  0.0066  0.1482  1.8582  0.0478  0.0349 -0.0034  0.0075
  13.  H  0.0094 -0.0073 -0.0197 -0.0442 -0.1079 -0.0301 -0.0258  0.0050 -0.0002
  14.  H -0.0049  0.0010  0.0220  0.0152 -0.0052  1.2654  0.0769  0.0456  0.0051
  15.  H  0.0052 -0.0044 -0.0314 -0.0157 -0.0057  1.0205 -0.0447 -0.0477 -0.0037
  16.  H -0.0394  0.0095 -0.0363  0.0035 -0.0175 -0.0318  0.9996 -0.0035  0.0113
  17.  H  0.0715 -0.0028 -0.0090  0.0069  0.0015  0.0048  0.0177  1.1568 -0.0421
  18.  H  0.0107  0.0015  0.0122 -0.0358  0.0009 -0.0552 -0.0156 -0.8352  0.0782
  19.  C  0.2726 -0.0483 -0.0822  0.0587  0.0883  0.0408 -1.7707 -0.0188 -0.0332
  20.  H -0.0337 -0.0759 -0.0219  0.0096  0.0049 -0.0126  0.0172 -0.0003  0.0109
  21.  H -0.0219 -0.0541 -0.3581 -0.0032  0.0035  0.0084  0.0187 -0.0443  0.0108
  22.  H  0.0582 -0.0053  0.0417 -0.0038 -0.0337  0.0400  0.8559  0.0001  0.0126

     Atom   10      11      12      13      14      15      16      17      18
     ---- ------  ------  ------  ------  ------  ------  ------  ------  ------
   1.  C  0.0077  0.0013  0.0100  0.0094 -0.0049  0.0052 -0.0394  0.0715  0.0107
   2.  H -0.0019  0.0014  0.0119 -0.0073  0.0010 -0.0044  0.0095 -0.0028  0.0015
   3.  C -0.0149  0.0432  0.0066 -0.0197  0.0220 -0.0314 -0.0363 -0.0090  0.0122
   4.  C -0.3982  0.5583  0.1482 -0.0442  0.0152 -0.0157  0.0035  0.0069 -0.0358
   5.  C -0.0127  0.0291  1.8582 -0.1079 -0.0052 -0.0057 -0.0175  0.0015  0.0009
   6.  C -0.0228 -0.0168  0.0478 -0.0301  1.2654  1.0205 -0.0318  0.0048 -0.0552
   7.  C  0.0071 -0.0049  0.0349 -0.0258  0.0769 -0.0447  0.9996  0.0177 -0.0156
   8.  C -0.0047 -0.0080 -0.0034  0.0050  0.0456 -0.0477 -0.0035  1.1568 -0.8352
   9.  H  0.0009  0.0122  0.0075 -0.0002  0.0051 -0.0037  0.0113 -0.0421  0.0782
  10.  H  0.0000 -0.0009  0.0155 -0.0024  0.0081  0.0669  0.0082  0.0800 -0.0430
  11.  H -0.0009  0.0000 -0.0063  0.0111 -0.0590  0.0122 -0.0047 -0.0449 -0.0311
  12.  H  0.0155 -0.0063  0.0000  0.0160 -0.0446 -0.0265 -0.0283  0.0006  0.0102
  13.  H -0.0024  0.0111  0.0160  0.0000 -0.0287  0.0804  0.0815 -0.0038 -0.0007
  14.  H  0.0081 -0.0590 -0.0446 -0.0287  0.0000  0.0269  0.0143  0.0054 -0.0078
  15.  H  0.0669  0.0122 -0.0265  0.0804  0.0269  0.0000 -0.0037 -0.0046  0.0176
  16.  H  0.0082 -0.0047 -0.0283  0.0815  0.0143 -0.0037  0.0000  0.0089 -0.0038
  17.  H  0.0800 -0.0449  0.0006 -0.0038  0.0054 -0.0046  0.0089  0.0000 -0.0041
  18.  H -0.0430 -0.0311  0.0102 -0.0007 -0.0078  0.0176 -0.0038 -0.0041  0.0000
  19.  C -0.0083  0.0047  0.1611 -0.0643  0.0018  0.0051 -0.0028  0.0019  0.0050
  20.  H  0.0009 -0.0015 -0.0008  0.0020  0.0014 -0.0034  0.0667  0.0092 -0.0021
  21.  H  0.0078 -0.0089  0.0020  0.0011 -0.0006  0.0025  0.0189 -0.0299 -0.0476
  22.  H -0.0031  0.0046 -0.0469 -0.0230 -0.0085  0.0134  0.0188  0.0009  0.0020

     Atom   19      20      21      22
     ---- ------  ------  ------  ------
   1.  C  0.2726 -0.0337 -0.0219  0.0582
   2.  H -0.0483 -0.0759 -0.0541 -0.0053
   3.  C -0.0822 -0.0219 -0.3581  0.0417
   4.  C  0.0587  0.0096 -0.0032 -0.0038
   5.  C  0.0883  0.0049  0.0035 -0.0337
   6.  C  0.0408 -0.0126  0.0084  0.0400
   7.  C -1.7707  0.0172  0.0187  0.8559
   8.  C -0.0188 -0.0003 -0.0443  0.0001
   9.  H -0.0332  0.0109  0.0108  0.0126
  10.  H -0.0083  0.0009  0.0078 -0.0031
  11.  H  0.0047 -0.0015 -0.0089  0.0046
  12.  H  0.1611 -0.0008  0.0020 -0.0469
  13.  H -0.0643  0.0020  0.0011 -0.0230
  14.  H  0.0018  0.0014 -0.0006 -0.0085
  15.  H  0.0051 -0.0034  0.0025  0.0134
  16.  H -0.0028  0.0667  0.0189  0.0188
  17.  H  0.0019  0.0092 -0.0299  0.0009
  18.  H  0.0050 -0.0021 -0.0476  0.0020
  19.  C  0.0000 -0.1463 -0.0134  0.0032
  20.  H -0.1463  0.0000 -0.0100 -0.0557
  21.  H -0.0134 -0.0100  0.0000  0.0024
  22.  H  0.0032 -0.0557  0.0024  0.0000


 MO atomic valencies:                                                          

     Atom    1
     ---- ------
   1.  C -0.1374
   2.  H -1.0141
   3.  C  2.3431
   4.  C -0.7062
   5.  C  2.9302
   6.  C  1.4403
   7.  C  0.2169
   8.  C  1.1965
   9.  H  1.9512
  10.  H -0.3098
  11.  H  0.4911
  12.  H  2.1736
  13.  H -0.1518
  14.  H  1.3299
  15.  H  1.0593
  16.  H  1.0697
  17.  H  1.2249
  18.  H -0.9438
  19.  C -1.5450
  20.  H -0.2415
  21.  H -0.5158
  22.  H  0.8739


 NATURAL BOND ORBITAL ANALYSIS:

                       Occupancies       Lewis Structure    Low   High
           Occ.    -------------------  -----------------   occ   occ
  Cycle   Thresh.   Lewis   Non-Lewis     CR  BD  3C  LP    (L)   (NL)   Dev
 =============================================================================
   1(1)    1.90    61.53166   0.46834      8  23   0   0     0      0    0.03
 -----------------------------------------------------------------------------

 Structure accepted: No low occupancy Lewis orbitals

 --------------------------------------------------------
   Core                     15.99474 ( 99.967% of  16)
   Valence Lewis            45.53692 ( 98.993% of  46)
  ==================       ============================
   Total Lewis              61.53166 ( 99.245% of  62)
  -----------------------------------------------------
   Valence non-Lewis         0.38345 (  0.618% of  62)
   Rydberg non-Lewis         0.08489 (  0.137% of  62)
  ==================       ============================
   Total non-Lewis           0.46834 (  0.755% of  62)
 --------------------------------------------------------


       (Occupancy)   Bond orbital/ Coefficients/ Hybrids
 ---------------------------------------------------------------------------------
     1. (1.97356) BD ( 1) C   1 - H   2  
                ( 59.93%)   0.7742* C   1 s( 27.89%)p 2.58( 71.99%)d 0.00(  0.10%)
                                                  f 0.00(  0.02%)
                                            0.0004 -0.5279  0.0131  0.0014 -0.0008
                                            0.4439 -0.0093 -0.0013  0.5011 -0.0101
                                           -0.0024  0.5210 -0.0098  0.0006 -0.0122
                                           -0.0064 -0.0197 -0.0054 -0.0126 -0.0059
                                            0.0103  0.0021 -0.0109  0.0002 -0.0076
                                           -0.0024  0.0056  0.0000  0.0062  0.0007
                                            0.0063
                ( 40.07%)   0.6330* H   2 s( 99.95%)p 0.00(  0.05%)
                                           -0.9997 -0.0017 -0.0007 -0.0091 -0.0137
                                           -0.0161
     2. (1.98469) BD ( 1) C   1 - C   3  
                ( 48.78%)   0.6984* C   1 s( 32.82%)p 2.04( 67.09%)d 0.00(  0.08%)
                                                  f 0.00(  0.01%)
                                           -0.0000  0.5729 -0.0039 -0.0016 -0.0003
                                           -0.4387 -0.0223  0.0047  0.4247 -0.0036
                                           -0.0092  0.5454  0.0062 -0.0009 -0.0113
                                           -0.0058 -0.0077 -0.0085  0.0198  0.0058
                                           -0.0059 -0.0007  0.0032  0.0016 -0.0056
                                           -0.0030  0.0032  0.0019 -0.0076  0.0019
                                            0.0035
                ( 51.22%)   0.7157* C   3 s( 28.48%)p 2.51( 71.39%)d 0.00(  0.12%)
                                                  f 0.00(  0.01%)
                                            0.0002  0.5335  0.0157 -0.0022  0.0004
                                            0.4447  0.0006 -0.0082 -0.4690 -0.0194
                                           -0.0010 -0.5437 -0.0044  0.0069 -0.0151
                                           -0.0017 -0.0232 -0.0012  0.0205  0.0039
                                            0.0013 -0.0002  0.0053  0.0008  0.0004
                                            0.0043 -0.0008  0.0022  0.0054 -0.0004
                                           -0.0028
     3. (1.98881) BD ( 1) C   1 - C  19  
                ( 50.04%)   0.7074* C   1 s( 39.12%)p 1.55( 60.71%)d 0.00(  0.15%)
                                                  f 0.00(  0.01%)
                                            0.0001  0.6252  0.0181  0.0027 -0.0004
                                            0.7683  0.0323 -0.0033  0.0779 -0.0105
                                           -0.0028 -0.0972 -0.0141  0.0016  0.0124
                                            0.0005 -0.0008 -0.0025 -0.0017  0.0003
                                            0.0300  0.0087 -0.0192 -0.0052  0.0016
                                           -0.0061 -0.0032 -0.0012  0.0020  0.0076
                                            0.0011
                ( 49.96%)   0.7068* C  19 s( 39.27%)p 1.54( 60.57%)d 0.00(  0.14%)
                                                  f 0.00(  0.01%)
                                            0.0001  0.6264  0.0180  0.0032 -0.0003
                                           -0.7748 -0.0337  0.0035 -0.0146 -0.0142
                                           -0.0017  0.0614 -0.0059  0.0004 -0.0048
                                            0.0019 -0.0118 -0.0016 -0.0004  0.0002
                                            0.0291  0.0100 -0.0172 -0.0056 -0.0016
                                            0.0060 -0.0019  0.0028 -0.0025 -0.0072
                                           -0.0018
     4. (1.96295) BD ( 2) C   1 - C  19  
                ( 49.86%)   0.7061* C   1 s(  0.14%)p99.99( 99.78%)d 0.35(  0.05%)
                                                  f 0.18(  0.03%)
                                            0.0001 -0.0365 -0.0088 -0.0011 -0.0003
                                           -0.1281  0.0040 -0.0012  0.7489 -0.0214
                                            0.0077 -0.6479  0.0145 -0.0102  0.0108
                                            0.0091 -0.0131 -0.0078 -0.0001 -0.0016
                                           -0.0033 -0.0035  0.0055 -0.0019 -0.0031
                                            0.0019 -0.0071 -0.0110 -0.0043 -0.0028
                                            0.0064
                ( 50.14%)   0.7081* C  19 s(  0.07%)p99.99( 99.86%)d 0.73(  0.05%)
                                                  f 0.37(  0.03%)
                                            0.0001 -0.0250 -0.0076 -0.0014 -0.0003
                                           -0.0859  0.0019 -0.0020  0.7569 -0.0214
                                            0.0075 -0.6461  0.0150 -0.0107 -0.0104
                                           -0.0096  0.0137  0.0074  0.0050  0.0009
                                            0.0017  0.0005  0.0022 -0.0049 -0.0026
                                            0.0011 -0.0071 -0.0115 -0.0022 -0.0026
                                            0.0071
     5. (1.97749) BD ( 1) C   3 - C   8  
                ( 50.73%)   0.7122* C   3 s( 27.30%)p 2.66( 72.59%)d 0.00(  0.11%)
                                                  f 0.00(  0.01%)
                                            0.0000  0.5223  0.0126 -0.0004 -0.0001
                                           -0.2663 -0.0116 -0.0041  0.7344  0.0078
                                           -0.0048 -0.3396  0.0066  0.0027 -0.0102
                                           -0.0010  0.0080  0.0013 -0.0228 -0.0027
                                           -0.0171 -0.0028 -0.0075 -0.0006  0.0011
                                            0.0028  0.0003  0.0044  0.0035  0.0024
                                           -0.0036
                ( 49.27%)   0.7019* C   8 s( 27.52%)p 2.63( 72.40%)d 0.00(  0.07%)
                                                  f 0.00(  0.01%)
                                            0.0003  0.5244  0.0137 -0.0001 -0.0000
                                            0.2769 -0.0088 -0.0056 -0.7347 -0.0114
                                            0.0046  0.3274  0.0097  0.0007 -0.0141
                                           -0.0040  0.0060  0.0020 -0.0111 -0.0048
                                           -0.0141 -0.0036 -0.0073 -0.0019  0.0004
                                           -0.0042  0.0019 -0.0031 -0.0044 -0.0022
                                            0.0013
     6. (1.97724) BD ( 1) C   3 - H   9  
                ( 60.20%)   0.7759* C   3 s( 22.33%)p 3.47( 77.54%)d 0.01(  0.12%)
                                                  f 0.00(  0.00%)
                                           -0.0001  0.4723 -0.0148 -0.0015 -0.0000
                                            0.4873 -0.0065 -0.0006  0.1712 -0.0030
                                           -0.0020  0.7131 -0.0015  0.0081  0.0138
                                           -0.0003  0.0253  0.0052  0.0075  0.0007
                                            0.0136  0.0008  0.0080  0.0059  0.0004
                                            0.0035  0.0030  0.0012  0.0039  0.0016
                                           -0.0020
                ( 39.80%)   0.6308* H   9 s( 99.94%)p 0.00(  0.06%)
                                            0.9997  0.0038  0.0003 -0.0124 -0.0019
                                           -0.0212
     7. (1.97632) BD ( 1) C   3 - H  21  
                ( 60.55%)   0.7781* C   3 s( 21.91%)p 3.56( 77.91%)d 0.01(  0.17%)
                                                  f 0.00(  0.00%)
                                            0.0002 -0.4679  0.0112 -0.0041  0.0002
                                            0.7014 -0.0142  0.0031  0.4575 -0.0080
                                            0.0035 -0.2786  0.0026 -0.0037 -0.0348
                                            0.0000  0.0065  0.0027  0.0079  0.0015
                                           -0.0158  0.0015  0.0122 -0.0003  0.0020
                                           -0.0034 -0.0011 -0.0043 -0.0019  0.0001
                                            0.0007
                ( 39.45%)   0.6281* H  21 s( 99.96%)p 0.00(  0.04%)
                                           -0.9998 -0.0014 -0.0003 -0.0158 -0.0114
                                            0.0083
     8. (1.98928) BD ( 1) C   4 - C   6  
                ( 49.84%)   0.7059* C   4 s( 27.92%)p 2.58( 71.99%)d 0.00(  0.08%)
                                                  f 0.00(  0.01%)
                                            0.0001  0.5282  0.0151 -0.0011  0.0002
                                            0.6764  0.0110 -0.0081  0.1541  0.0128
                                            0.0064  0.4881 -0.0007 -0.0029  0.0043
                                            0.0005  0.0235  0.0045  0.0048  0.0011
                                            0.0139  0.0033 -0.0021  0.0008 -0.0016
                                            0.0016 -0.0023  0.0041  0.0035  0.0046
                                           -0.0009
                ( 50.16%)   0.7083* C   6 s( 28.18%)p 2.55( 71.73%)d 0.00(  0.08%)
                                                  f 0.00(  0.01%)
                                            0.0001  0.5306  0.0154 -0.0010  0.0001
                                           -0.6774 -0.0113  0.0069 -0.1845  0.0090
                                            0.0077 -0.4733 -0.0049  0.0002  0.0124
                                            0.0017  0.0215  0.0043  0.0032  0.0022
                                            0.0135  0.0026 -0.0022  0.0008  0.0043
                                           -0.0022 -0.0015 -0.0013 -0.0018 -0.0031
                                           -0.0044
     9. (1.98876) BD ( 1) C   4 - C   8  
                ( 49.97%)   0.7069* C   4 s( 27.93%)p 2.58( 71.97%)d 0.00(  0.09%)
                                                  f 0.00(  0.01%)
                                            0.0001  0.5282  0.0163 -0.0006  0.0001
                                           -0.5856 -0.0164  0.0004 -0.4737 -0.0016
                                            0.0079  0.3900 -0.0041 -0.0033  0.0175
                                            0.0040 -0.0183 -0.0033 -0.0144 -0.0022
                                            0.0006  0.0007 -0.0083  0.0010 -0.0023
                                            0.0016 -0.0024  0.0016  0.0055  0.0031
                                           -0.0022
                ( 50.03%)   0.7073* C   8 s( 28.43%)p 2.51( 71.49%)d 0.00(  0.08%)
                                                  f 0.00(  0.01%)
                                            0.0001  0.5330  0.0146 -0.0002  0.0002
                                            0.6159  0.0004 -0.0092  0.4498  0.0157
                                           -0.0012 -0.3645 -0.0080  0.0002  0.0190
                                            0.0043 -0.0139 -0.0037 -0.0096 -0.0015
                                            0.0073  0.0020 -0.0074 -0.0009  0.0006
                                           -0.0043  0.0013 -0.0035 -0.0049 -0.0015
                                            0.0026
    10. (1.98228) BD ( 1) C   4 - H  10  
                ( 60.33%)   0.7767* C   4 s( 22.50%)p 3.44( 77.39%)d 0.00(  0.10%)
                                                  f 0.00(  0.00%)
                                            0.0000 -0.4740  0.0155  0.0022 -0.0002
                                           -0.2561  0.0033  0.0015  0.3992 -0.0021
                                           -0.0026  0.7409 -0.0037  0.0090  0.0134
                                            0.0007  0.0126  0.0028 -0.0203 -0.0043
                                            0.0054  0.0014 -0.0145 -0.0047  0.0003
                                           -0.0019  0.0042 -0.0031 -0.0028 -0.0026
                                            0.0006
                ( 39.67%)   0.6299* H  10 s( 99.94%)p 0.00(  0.06%)
                                           -0.9997 -0.0030 -0.0003  0.0068 -0.0085
                                           -0.0210
    11. (1.97850) BD ( 1) C   4 - H  11  
                ( 60.13%)   0.7755* C   4 s( 21.69%)p 3.60( 78.13%)d 0.01(  0.17%)
                                                  f 0.00(  0.00%)
                                           -0.0003  0.4656 -0.0129  0.0042 -0.0004
                                           -0.3635  0.0067 -0.0005  0.7686 -0.0134
                                            0.0048 -0.2414  0.0023 -0.0028 -0.0314
                                            0.0011  0.0027  0.0026 -0.0078 -0.0034
                                           -0.0218 -0.0008 -0.0120  0.0005  0.0011
                                            0.0030 -0.0035  0.0013  0.0033  0.0016
                                            0.0002
                ( 39.87%)   0.6314* H  11 s( 99.95%)p 0.00(  0.05%)
                                            0.9998  0.0008  0.0002  0.0091 -0.0179
                                            0.0075
    12. (1.98816) BD ( 1) C   5 - C   6  
                ( 49.96%)   0.7068* C   5 s( 28.46%)p 2.51( 71.45%)d 0.00(  0.09%)
                                                  f 0.00(  0.01%)
                                            0.0001  0.5333  0.0161 -0.0003  0.0001
                                           -0.7003 -0.0032  0.0090  0.4447  0.0154
                                           -0.0006  0.1612 -0.0001  0.0022 -0.0210
                                           -0.0043 -0.0054 -0.0019  0.0065  0.0007
                                            0.0123  0.0032 -0.0124 -0.0019 -0.0041
                                            0.0037  0.0002  0.0005  0.0011 -0.0002
                                            0.0053
                ( 50.04%)   0.7074* C   6 s( 28.09%)p 2.56( 71.82%)d 0.00(  0.09%)
                                                  f 0.00(  0.01%)
                                            0.0001  0.5297  0.0164 -0.0005  0.0001
                                            0.6654  0.0160 -0.0031 -0.4978  0.0021
                                            0.0076 -0.1651  0.0035 -0.0007 -0.0238
                                           -0.0044 -0.0101 -0.0014  0.0016  0.0027
                                            0.0035  0.0011 -0.0142 -0.0015  0.0037
                                           -0.0038  0.0004 -0.0001  0.0008 -0.0038
                                           -0.0043
    13. (1.97981) BD ( 1) C   5 - C   7  
                ( 49.33%)   0.7024* C   5 s( 27.72%)p 2.60( 72.20%)d 0.00(  0.08%)
                                                  f 0.00(  0.01%)
                                            0.0003  0.5262  0.0156 -0.0000 -0.0000
                                           -0.0609  0.0110  0.0043 -0.8130 -0.0107
                                            0.0065  0.2387  0.0036  0.0011  0.0061
                                            0.0015  0.0020 -0.0012 -0.0107 -0.0037
                                           -0.0215 -0.0055 -0.0088 -0.0026 -0.0044
                                            0.0026  0.0016  0.0000  0.0015  0.0017
                                            0.0044
                ( 50.67%)   0.7118* C   7 s( 27.77%)p 2.60( 72.13%)d 0.00(  0.10%)
                                                  f 0.00(  0.01%)
                                            0.0000  0.5268  0.0131 -0.0003 -0.0001
                                            0.0208  0.0114  0.0050  0.8107  0.0106
                                           -0.0053 -0.2515  0.0040 -0.0008 -0.0025
                                           -0.0013 -0.0035  0.0006 -0.0171 -0.0023
                                           -0.0228 -0.0038 -0.0114 -0.0013  0.0033
                                           -0.0026 -0.0021  0.0020  0.0002  0.0015
                                           -0.0058
    14. (1.97740) BD ( 1) C   5 - H  12  
                ( 59.98%)   0.7745* C   5 s( 21.59%)p 3.62( 78.23%)d 0.01(  0.18%)
                                                  f 0.00(  0.00%)
                                           -0.0003  0.4644 -0.0133  0.0016 -0.0002
                                            0.6849 -0.0092  0.0037  0.3714 -0.0051
                                            0.0023  0.4184 -0.0085  0.0009  0.0239
                                            0.0015  0.0271 -0.0009  0.0152 -0.0003
                                            0.0152  0.0012  0.0045 -0.0028 -0.0046
                                            0.0020  0.0006  0.0007  0.0016  0.0001
                                            0.0017
                ( 40.02%)   0.6326* H  12 s( 99.96%)p 0.00(  0.04%)
                                            0.9998  0.0014  0.0001 -0.0167 -0.0090
                                           -0.0085
    15. (1.98051) BD ( 1) C   5 - H  13  
                ( 59.82%)   0.7735* C   5 s( 22.28%)p 3.48( 77.59%)d 0.01(  0.13%)
                                                  f 0.00(  0.00%)
                                            0.0001 -0.4717  0.0166  0.0010 -0.0001
                                           -0.1846 -0.0009 -0.0040 -0.0382 -0.0013
                                           -0.0015  0.8604 -0.0070  0.0061 -0.0036
                                           -0.0008  0.0082  0.0022  0.0000  0.0007
                                           -0.0030 -0.0006 -0.0345 -0.0040  0.0048
                                           -0.0022 -0.0008 -0.0011 -0.0023 -0.0004
                                           -0.0030
                ( 40.18%)   0.6338* H  13 s( 99.95%)p 0.00(  0.05%)
                                           -0.9997 -0.0029 -0.0002  0.0073  0.0023
                                           -0.0210
    16. (1.97864) BD ( 1) C   6 - H  14  
                ( 60.23%)   0.7761* C   6 s( 21.50%)p 3.64( 78.33%)d 0.01(  0.17%)
                                                  f 0.00(  0.00%)
                                           -0.0003  0.4634 -0.0132  0.0031 -0.0004
                                            0.2288 -0.0047  0.0000  0.8436 -0.0137
                                            0.0064 -0.1381  0.0039  0.0009  0.0210
                                           -0.0006 -0.0093  0.0022 -0.0147  0.0026
                                           -0.0298 -0.0017 -0.0088 -0.0024  0.0033
                                           -0.0030 -0.0030  0.0008 -0.0005 -0.0020
                                           -0.0010
                ( 39.77%)   0.6307* H  14 s( 99.96%)p 0.00(  0.04%)
                                            0.9998  0.0009  0.0002 -0.0055 -0.0200
                                            0.0020
    17. (1.98177) BD ( 1) C   6 - H  15  
                ( 59.75%)   0.7730* C   6 s( 22.28%)p 3.48( 77.61%)d 0.00(  0.10%)
                                                  f 0.00(  0.00%)
                                           -0.0000  0.4717 -0.0164 -0.0012  0.0001
                                           -0.2102  0.0019  0.0003 -0.0629  0.0036
                                            0.0038  0.8532 -0.0045  0.0065  0.0035
                                            0.0004 -0.0147 -0.0021 -0.0071  0.0005
                                           -0.0031  0.0002  0.0266  0.0065  0.0048
                                           -0.0017 -0.0020  0.0010 -0.0007 -0.0029
                                           -0.0029
                ( 40.25%)   0.6344* H  15 s( 99.94%)p 0.00(  0.06%)
                                            0.9997  0.0031  0.0002  0.0055 -0.0018
                                           -0.0229
    18. (1.97619) BD ( 1) C   7 - H  16  
                ( 60.25%)   0.7762* C   7 s( 22.14%)p 3.51( 77.74%)d 0.01(  0.12%)
                                                  f 0.00(  0.00%)
                                           -0.0001  0.4702 -0.0166 -0.0008 -0.0001
                                           -0.2462  0.0058  0.0020 -0.0363 -0.0023
                                           -0.0031  0.8458 -0.0053  0.0077 -0.0051
                                            0.0007 -0.0204 -0.0017 -0.0022 -0.0018
                                            0.0072  0.0005  0.0248  0.0064  0.0044
                                           -0.0032  0.0016  0.0001  0.0010  0.0006
                                           -0.0037
                ( 39.75%)   0.6305* H  16 s( 99.94%)p 0.00(  0.06%)
                                            0.9997  0.0037  0.0003  0.0041  0.0027
                                           -0.0231
    19. (1.98485) BD ( 1) C   7 - C  19  
                ( 51.24%)   0.7158* C   7 s( 28.62%)p 2.49( 71.25%)d 0.00(  0.12%)
                                                  f 0.00(  0.01%)
                                            0.0002  0.5347  0.0173 -0.0018  0.0004
                                           -0.5149  0.0003  0.0088 -0.4785 -0.0180
                                            0.0015 -0.4669 -0.0068  0.0045  0.0194
                                            0.0023  0.0204  0.0019  0.0200  0.0027
                                            0.0056 -0.0006 -0.0020  0.0014  0.0038
                                           -0.0040 -0.0011  0.0002 -0.0033  0.0023
                                           -0.0033
                ( 48.76%)   0.6983* C  19 s( 32.85%)p 2.04( 67.07%)d 0.00(  0.07%)
                                                  f 0.00(  0.01%)
                                           -0.0000  0.5731 -0.0026 -0.0014 -0.0003
                                            0.4895  0.0245 -0.0041  0.4673 -0.0010
                                           -0.0090  0.4605 -0.0000 -0.0011  0.0118
                                            0.0073  0.0092  0.0078  0.0182  0.0056
                                           -0.0052 -0.0005  0.0014 -0.0008 -0.0060
                                           -0.0003  0.0009  0.0011  0.0077 -0.0026
                                            0.0048
    20. (1.97744) BD ( 1) C   7 - H  22  
                ( 60.45%)   0.7775* C   7 s( 21.51%)p 3.64( 78.30%)d 0.01(  0.18%)
                                                  f 0.00(  0.00%)
                                           -0.0003  0.4637 -0.0119  0.0029 -0.0002
                                            0.8193 -0.0156  0.0048 -0.3321  0.0047
                                           -0.0020 -0.0340  0.0030  0.0025 -0.0279
                                           -0.0007 -0.0130  0.0031  0.0013 -0.0007
                                            0.0267 -0.0002 -0.0114 -0.0016  0.0020
                                           -0.0049  0.0001  0.0018  0.0011  0.0016
                                           -0.0005
                ( 39.55%)   0.6289* H  22 s( 99.96%)p 0.00(  0.04%)
                                            0.9998  0.0012  0.0003 -0.0188  0.0090
                                           -0.0004
    21. (1.97885) BD ( 1) C   8 - H  17  
                ( 59.89%)   0.7739* C   8 s( 21.97%)p 3.54( 77.87%)d 0.01(  0.16%)
                                                  f 0.00(  0.00%)
                                            0.0002 -0.4685  0.0138 -0.0005  0.0001
                                            0.3746 -0.0008  0.0020 -0.4779  0.0072
                                           -0.0030 -0.6401  0.0088 -0.0040  0.0113
                                            0.0027  0.0159  0.0019 -0.0300 -0.0013
                                            0.0014 -0.0005 -0.0165  0.0011 -0.0007
                                            0.0033 -0.0014  0.0031  0.0035  0.0004
                                           -0.0003
                ( 40.11%)   0.6333* H  17 s( 99.96%)p 0.00(  0.04%)
                                           -0.9998 -0.0019 -0.0001 -0.0111  0.0109
                                            0.0141
    22. (1.97968) BD ( 1) C   8 - H  18  
                ( 59.97%)   0.7744* C   8 s( 22.10%)p 3.52( 77.73%)d 0.01(  0.16%)
                                                  f 0.00(  0.00%)
                                            0.0002 -0.4700  0.0126 -0.0002  0.0001
                                            0.6332 -0.0061  0.0038  0.1669 -0.0051
                                            0.0007  0.5902 -0.0075  0.0037 -0.0057
                                           -0.0003 -0.0323 -0.0016 -0.0152  0.0004
                                           -0.0134 -0.0026 -0.0123  0.0010  0.0000
                                            0.0032 -0.0014  0.0025  0.0036  0.0002
                                            0.0003
                ( 40.03%)   0.6327* H  18 s( 99.96%)p 0.00(  0.04%)
                                           -0.9998 -0.0019 -0.0001 -0.0163 -0.0021
                                           -0.0131
    23. (1.97373) BD ( 1) C  19 - H  20  
                ( 59.91%)   0.7740* C  19 s( 27.79%)p 2.59( 72.09%)d 0.00(  0.10%)
                                                  f 0.00(  0.02%)
                                           -0.0004  0.5270 -0.0141 -0.0021  0.0006
                                            0.3858 -0.0075 -0.0020 -0.4547  0.0090
                                            0.0026 -0.6042  0.0111  0.0000 -0.0129
                                           -0.0054 -0.0128 -0.0063  0.0134  0.0068
                                           -0.0126 -0.0017  0.0152  0.0025  0.0073
                                            0.0027 -0.0074 -0.0019  0.0049  0.0026
                                           -0.0045
                ( 40.09%)   0.6332* H  20 s( 99.95%)p 0.00(  0.05%)
                                            0.9997  0.0014  0.0007 -0.0071  0.0132
                                            0.0175
    24. (1.99911) CR ( 1) C   1           s(100.00%)p 0.00(  0.00%)
                                            1.0000  0.0002 -0.0000 -0.0000  0.0000
                                           -0.0002  0.0000  0.0000 -0.0003  0.0000
                                            0.0000 -0.0001  0.0000  0.0000  0.0000
                                            0.0000  0.0000  0.0000  0.0000  0.0000
                                           -0.0000 -0.0000  0.0000  0.0000  0.0000
                                            0.0000 -0.0000  0.0000 -0.0000 -0.0000
                                           -0.0000
    25. (1.99941) CR ( 1) C   3           s(100.00%)p 0.00(  0.00%)
                                            1.0000  0.0000 -0.0000  0.0000 -0.0000
                                           -0.0002  0.0000  0.0000 -0.0000  0.0000
                                           -0.0000  0.0002 -0.0000  0.0000  0.0000
                                            0.0000  0.0000  0.0000 -0.0000 -0.0000
                                            0.0000 -0.0000 -0.0000  0.0000 -0.0000
                                            0.0000  0.0000  0.0000 -0.0000  0.0000
                                            0.0000
    26. (1.99943) CR ( 1) C   4           s(100.00%)p 0.00(  0.00%)
                                            1.0000  0.0000 -0.0000  0.0000 -0.0000
                                           -0.0001  0.0000  0.0000  0.0002 -0.0000
                                           -0.0000 -0.0002  0.0000 -0.0000 -0.0000
                                           -0.0000 -0.0000  0.0000 -0.0000 -0.0000
                                           -0.0000 -0.0000 -0.0000  0.0000  0.0000
                                            0.0000 -0.0000 -0.0000  0.0000 -0.0000
                                            0.0000
    27. (1.99942) CR ( 1) C   5           s(100.00%)p 0.00(  0.00%)
                                            1.0000 -0.0000 -0.0000  0.0000 -0.0000
                                            0.0003 -0.0000 -0.0000  0.0003  0.0000
                                           -0.0000  0.0000 -0.0000 -0.0000  0.0000
                                            0.0000  0.0000  0.0000  0.0000  0.0000
                                            0.0000  0.0000  0.0000  0.0000 -0.0000
                                           -0.0000 -0.0000  0.0000  0.0000 -0.0000
                                           -0.0000
    28. (1.99943) CR ( 1) C   6           s(100.00%)p 0.00(  0.00%)
                                            1.0000  0.0000 -0.0000  0.0000 -0.0000
                                            0.0001 -0.0000 -0.0000  0.0003 -0.0000
                                            0.0000  0.0000  0.0000  0.0000  0.0000
                                           -0.0000 -0.0000  0.0000 -0.0000  0.0000
                                           -0.0000 -0.0000 -0.0000 -0.0000  0.0000
                                           -0.0000 -0.0000  0.0000 -0.0000  0.0000
                                            0.0000
    29. (1.99941) CR ( 1) C   7           s(100.00%)p 0.00(  0.00%)
                                            1.0000  0.0001 -0.0000  0.0000 -0.0000
                                            0.0003 -0.0000 -0.0000 -0.0000  0.0000
                                           -0.0000  0.0001  0.0000  0.0000 -0.0000
                                           -0.0000 -0.0000  0.0000 -0.0000 -0.0000
                                            0.0000  0.0000 -0.0000 -0.0000  0.0000
                                           -0.0000  0.0000  0.0000  0.0000  0.0000
                                            0.0000
    30. (1.99942) CR ( 1) C   8           s(100.00%)p 0.00(  0.00%)
                                            1.0000 -0.0000 -0.0000  0.0000 -0.0000
                                           -0.0003  0.0000  0.0000  0.0002  0.0000
                                           -0.0000 -0.0000 -0.0000  0.0000  0.0000
                                            0.0000  0.0000 -0.0000  0.0000  0.0000
                                            0.0000  0.0000  0.0000  0.0000 -0.0000
                                            0.0000 -0.0000  0.0000  0.0000  0.0000
                                           -0.0000
    31. (1.99911) CR ( 1) C  19           s(100.00%)p 0.00(  0.00%)
                                            1.0000  0.0002 -0.0000 -0.0000  0.0000
                                            0.0003 -0.0000 -0.0000 -0.0003  0.0000
                                           -0.0000 -0.0002  0.0000  0.0000 -0.0000
                                           -0.0000 -0.0000 -0.0000  0.0000  0.0000
                                           -0.0000 -0.0000  0.0000  0.0000  0.0000
                                            0.0000 -0.0000  0.0000  0.0000  0.0000
                                           -0.0000
    32. (0.00475) RY*( 1) C   1           s(  0.61%)p99.99( 75.46%)d38.40( 23.39%)
                                                  f 0.89(  0.54%)
                                            0.0000 -0.0017  0.0777  0.0055  0.0046
                                            0.0021  0.5797  0.0724  0.0083  0.3515
                                            0.0295  0.0155  0.5352 -0.0457 -0.1896
                                            0.2797 -0.1618  0.2658  0.0266  0.0262
                                           -0.1023 -0.0144  0.1038 -0.0066  0.0194
                                            0.0176  0.0341 -0.0482 -0.0105 -0.0095
                                           -0.0327
    33. (0.00302) RY*( 2) C   1           s( 14.77%)p 4.53( 66.84%)d 1.23( 18.19%)
                                                  f 0.01(  0.20%)
                                            0.0000 -0.0080  0.3805 -0.0519  0.0118
                                           -0.0241  0.5054  0.1902 -0.0054 -0.4178
                                            0.0088  0.0049 -0.4432 -0.0719 -0.0772
                                            0.0133 -0.0797 -0.0731  0.1955 -0.1533
                                           -0.2394  0.1898  0.0894 -0.0320 -0.0315
                                            0.0149 -0.0056  0.0015 -0.0120 -0.0194
                                           -0.0138
    34. (0.00212) RY*( 3) C   1           s( 28.84%)p 2.22( 63.91%)d 0.24(  6.83%)
                                                  f 0.01(  0.41%)
                                            0.0000  0.0034  0.5369  0.0058  0.0069
                                           -0.0076 -0.1607  0.0461  0.0213  0.6971
                                            0.0107 -0.0167 -0.3477  0.0591  0.0395
                                           -0.1194  0.0324  0.1147 -0.0371 -0.0017
                                           -0.1134  0.0228 -0.0413 -0.1478  0.0345
                                            0.0195 -0.0291  0.0063  0.0266 -0.0236
                                           -0.0201
    35. (0.00066) RY*( 4) C   1           s(  0.69%)p43.67( 30.34%)d96.22( 66.84%)
                                                  f 3.05(  2.12%)
                                            0.0000 -0.0098  0.0042  0.0811 -0.0159
                                           -0.0329  0.4147 -0.0326  0.0096  0.0610
                                           -0.1180  0.0056 -0.2957 -0.1553 -0.0506
                                           -0.0505  0.2014 -0.0394 -0.1632  0.2834
                                            0.5075 -0.4669 -0.1327  0.1454  0.0821
                                           -0.0029 -0.0470 -0.0212  0.0554  0.0905
                                            0.0227
    36. (0.00042) RY*( 5) C   1           s( 17.49%)p 1.38( 24.12%)d 3.06( 53.54%)
                                                  f 0.28(  4.85%)
                                            0.0000 -0.0028  0.3839 -0.1654  0.0102
                                           -0.0005  0.0134  0.1770  0.0064 -0.1022
                                            0.2292  0.0116  0.3718  0.0912  0.2319
                                            0.0242  0.6186 -0.2628 -0.0846 -0.0437
                                            0.0122 -0.0610  0.0712  0.1065 -0.0541
                                            0.0559 -0.0800  0.0705  0.1277 -0.0243
                                            0.1193
    37. (0.00028) RY*( 6) C   1           s( 20.18%)p 0.34(  6.80%)d 3.34( 67.37%)
                                                  f 0.28(  5.66%)
                                            0.0000 -0.0005 -0.1466  0.4223  0.0442
                                           -0.0057  0.1467 -0.1347  0.0072  0.1595
                                            0.0050  0.0033 -0.0505 -0.0135  0.0057
                                            0.1237  0.1625 -0.2711 -0.1175 -0.0408
                                           -0.3313  0.2844 -0.4707  0.3615 -0.0382
                                            0.0413 -0.1720  0.0136  0.0278  0.1350
                                           -0.0682
    38. (0.00023) RY*( 7) C   1           s( 17.71%)p 0.71( 12.64%)d 3.75( 66.35%)
                                                  f 0.19(  3.31%)
                                            0.0000 -0.0025  0.4101 -0.0578 -0.0744
                                           -0.0339  0.0038 -0.0889 -0.0136 -0.2082
                                            0.0516  0.0002  0.1946  0.1824  0.2918
                                           -0.0692 -0.4477  0.0994 -0.2340  0.0344
                                            0.2868  0.1266 -0.4288  0.1584 -0.0150
                                           -0.0656  0.0215 -0.0545 -0.0964  0.0122
                                           -0.1251
    39. (0.00016) RY*( 8) C   1           s( 12.47%)p 1.23( 15.29%)d 5.60( 69.86%)
                                                  f 0.19(  2.38%)
                                            0.0000  0.0029 -0.1730  0.3050 -0.0411
                                           -0.0115  0.1393  0.3147  0.0072 -0.0637
                                            0.0830  0.0137 -0.0048 -0.1521  0.2979
                                           -0.2092  0.0993  0.2144 -0.5156  0.0612
                                           -0.0159  0.2637  0.0985 -0.4015  0.1301
                                           -0.0385  0.0107  0.0676 -0.0080  0.0221
                                           -0.0131
    40. (0.00014) RY*( 9) C   1           s(  6.47%)p 4.78( 30.94%)d 8.96( 57.94%)
                                                  f 0.72(  4.65%)
                                            0.0000 -0.0145 -0.0745  0.2425  0.0112
                                           -0.0188  0.2478 -0.2602  0.0051  0.1462
                                           -0.1501  0.0045  0.0163  0.3684  0.2690
                                           -0.0295  0.0719 -0.1969  0.3213 -0.2914
                                            0.3791  0.2162  0.0908 -0.2746 -0.0462
                                           -0.1244  0.0894  0.0553  0.0043 -0.0509
                                            0.1232
    41. (0.00011) RY*(10) C   1           s( 33.72%)p 0.68( 23.06%)d 1.01( 33.93%)
                                                  f 0.28(  9.29%)
                                            0.0000  0.0015  0.3670  0.4497  0.0183
                                           -0.0040 -0.2234 -0.2451 -0.0087 -0.1809
                                           -0.0119 -0.0065  0.1438 -0.2587 -0.4352
                                            0.1275  0.1039 -0.0288 -0.0496 -0.0556
                                            0.2281  0.1222  0.1314 -0.1795  0.1085
                                            0.1147 -0.0516 -0.1535 -0.1759  0.1037
                                           -0.0075
    42. (0.00005) RY*(11) C   1           s( 21.22%)p 0.48( 10.19%)d 2.86( 60.59%)
                                                  f 0.38(  7.99%)
    43. (0.00004) RY*(12) C   1           s(  3.28%)p18.10( 59.38%)d 9.72( 31.89%)
                                                  f 1.66(  5.45%)
    44. (0.00001) RY*(13) C   1           s(  4.39%)p 4.48( 19.65%)d15.75( 69.15%)
                                                  f 1.55(  6.80%)
    45. (0.00002) RY*(14) C   1           s(  8.85%)p 5.17( 45.78%)d 2.70( 23.88%)
                                                  f 2.43( 21.49%)
    46. (0.00000) RY*(15) C   1           s(  3.08%)p 0.85(  2.63%)d30.35( 93.59%)
                                                  f 0.23(  0.70%)
    47. (0.00001) RY*(16) C   1           s(  1.54%)p18.89( 29.10%)d44.15( 68.02%)
                                                  f 0.87(  1.34%)
    48. (0.00000) RY*(17) C   1           s( 96.60%)p 0.02(  1.72%)d 0.01(  1.36%)
                                                  f 0.00(  0.32%)
    49. (0.00001) RY*(18) C   1           s(  2.75%)p17.66( 48.51%)d17.56( 48.25%)
                                                  f 0.18(  0.49%)
    50. (0.00000) RY*(19) C   1           s(  0.06%)p66.29(  3.81%)d99.99( 95.87%)
                                                  f 4.41(  0.25%)
    51. (0.00000) RY*(20) C   1           s(  0.09%)p45.46(  3.88%)d75.62(  6.46%)
                                                  f99.99( 89.57%)
    52. (0.00000) RY*(21) C   1           s(  1.23%)p 1.75(  2.15%)d 4.48(  5.50%)
                                                  f74.14( 91.12%)
    53. (0.00000) RY*(22) C   1           s(  0.60%)p29.64( 17.79%)d15.78(  9.47%)
                                                  f99.99( 72.14%)
    54. (0.00000) RY*(23) C   1           s(  0.47%)p 6.46(  3.01%)d 9.35(  4.36%)
                                                  f99.99( 92.17%)
    55. (0.00000) RY*(24) C   1           s(  1.35%)p 0.78(  1.05%)d 4.41(  5.94%)
                                                  f68.06( 91.66%)
    56. (0.00000) RY*(25) C   1           s(  1.50%)p 0.87(  1.31%)d 2.48(  3.72%)
                                                  f62.45( 93.48%)
    57. (0.00000) RY*(26) C   1           s(  0.09%)p12.20(  1.05%)d85.30(  7.31%)
                                                  f99.99( 91.56%)
    58. (0.00050) RY*( 1) H   2           s( 98.97%)p 0.01(  1.03%)
                                            0.0002  0.9948  0.0063  0.0040 -0.0913
                                           -0.0442
    59. (0.00017) RY*( 2) H   2           s( 91.47%)p 0.09(  8.53%)
                                            0.0008 -0.0246  0.9561  0.2334 -0.1445
                                           -0.0995
    60. (0.00015) RY*( 3) H   2           s(  0.22%)p99.99( 99.78%)
                                            0.0032  0.0285  0.0376 -0.0529  0.6684
                                           -0.7404
    61. (0.00011) RY*( 4) H   2           s(  8.64%)p10.58( 91.36%)
                                           -0.0038  0.0497  0.2896 -0.8068  0.3413
                                            0.3824
    62. (0.00002) RY*( 5) H   2           s(  0.75%)p99.99( 99.25%)
    63. (0.00340) RY*( 1) C   3           s(  5.80%)p14.57( 84.56%)d 1.60(  9.25%)
                                                  f 0.07(  0.38%)
                                           -0.0000  0.0021  0.2312  0.0676 -0.0026
                                            0.0186  0.8593  0.0166  0.0101  0.3146
                                           -0.0582 -0.0024  0.0612  0.0220  0.1459
                                           -0.0139  0.0060 -0.1725 -0.0440 -0.0988
                                           -0.0336  0.0882  0.0370 -0.1390 -0.0084
                                            0.0056  0.0073  0.0203 -0.0384 -0.0231
                                            0.0352
    64. (0.00161) RY*( 2) C   3           s( 11.44%)p 4.60( 52.61%)d 3.07( 35.10%)
                                                  f 0.07(  0.85%)
                                            0.0000  0.0023  0.3353  0.0444 -0.0021
                                           -0.0063  0.0124  0.0790 -0.0139 -0.5191
                                            0.0407  0.0163  0.4693 -0.1668 -0.1156
                                           -0.2828  0.2441 -0.0951 -0.1907  0.1675
                                           -0.1812  0.0365 -0.0240 -0.2998 -0.0377
                                           -0.0266  0.0442  0.0433 -0.0278  0.0420
                                            0.0032
    65. (0.00128) RY*( 3) C   3           s(  0.18%)p99.99( 66.63%)d99.99( 32.27%)
                                                  f 5.02(  0.92%)
                                            0.0000  0.0056  0.0280  0.0317  0.0019
                                           -0.0039 -0.1883 -0.0438 -0.0042  0.4957
                                            0.2370  0.0097  0.5718 -0.0060 -0.2037
                                            0.0026 -0.1626  0.0448  0.3184 -0.0641
                                            0.0344 -0.2212  0.0994 -0.2953 -0.0199
                                            0.0439 -0.0210 -0.0240  0.0499 -0.0577
                                           -0.0019
    66. (0.00066) RY*( 4) C   3           s( 44.62%)p 0.54( 24.21%)d 0.65( 29.14%)
                                                  f 0.05(  2.03%)
                                            0.0000  0.0002  0.6677  0.0064 -0.0173
                                            0.0014 -0.1447  0.0594 -0.0007  0.0825
                                            0.1303  0.0065 -0.3314 -0.2898  0.1159
                                            0.0822  0.0926  0.0447  0.0100 -0.0955
                                            0.2576 -0.4230 -0.0714 -0.0326 -0.0224
                                           -0.0712  0.0576 -0.0548 -0.0876 -0.0259
                                            0.0042
    67. (0.00034) RY*( 5) C   3           s(  2.11%)p14.04( 29.67%)d30.55( 64.54%)
                                                  f 1.74(  3.68%)
                                            0.0000  0.0007 -0.0867  0.1101  0.0385
                                           -0.0073  0.3190  0.1935  0.0072 -0.3138
                                            0.0308  0.0097  0.1271  0.2042 -0.4306
                                            0.3125 -0.0956  0.1696  0.0515 -0.0468
                                            0.2118 -0.3919 -0.3180  0.1415  0.0950
                                           -0.0472 -0.0115 -0.0727  0.0380  0.1303
                                           -0.0413
    68. (0.00028) RY*( 6) C   3           s(  5.77%)p 2.93( 16.89%)d12.05( 69.60%)
                                                  f 1.34(  7.73%)
                                           -0.0000  0.0032 -0.0787  0.2265 -0.0159
                                            0.0024 -0.0031  0.1032 -0.0087  0.0519
                                           -0.0392 -0.0105  0.1238 -0.3722 -0.0548
                                           -0.1713  0.3342  0.1428  0.1649 -0.5433
                                            0.0076  0.2130 -0.2939  0.2781  0.0156
                                           -0.0351 -0.1016  0.0626  0.1573 -0.1919
                                            0.0023
    69. (0.00020) RY*( 7) C   3           s(  1.26%)p19.16( 24.19%)d55.47( 70.00%)
                                                  f 3.61(  4.55%)
                                           -0.0000 -0.0031 -0.0688  0.0853  0.0244
                                            0.0267 -0.0738  0.1317 -0.0098  0.3151
                                            0.1540 -0.0210  0.3023  0.0587  0.3174
                                           -0.1304  0.0811  0.0203 -0.4383  0.3196
                                            0.2027 -0.0462 -0.3508  0.3387  0.0217
                                           -0.1128  0.0310 -0.0137 -0.0816  0.1561
                                            0.0133
    70. (0.00018) RY*( 8) C   3           s(  4.52%)p 7.13( 32.21%)d13.33( 60.19%)
                                                  f 0.68(  3.09%)
                                            0.0000 -0.0017  0.2041 -0.0388  0.0446
                                           -0.0121  0.0725  0.2087  0.0227 -0.1878
                                            0.3895  0.0034 -0.0371  0.2901  0.1287
                                           -0.3753 -0.2946  0.2972  0.3174  0.0217
                                            0.2229  0.3256  0.0224  0.1092 -0.0079
                                            0.0025 -0.0195 -0.0256 -0.1171 -0.1237
                                           -0.0282
    71. (0.00016) RY*( 9) C   3           s( 32.75%)p 0.72( 23.53%)d 1.22( 40.07%)
                                                  f 0.11(  3.65%)
                                            0.0000 -0.0031 -0.0393  0.5709  0.0041
                                            0.0064 -0.0050  0.0002  0.0176 -0.0664
                                           -0.4250  0.0070 -0.0174 -0.2226  0.1617
                                           -0.2208 -0.4674  0.0343  0.1162  0.2371
                                            0.0114 -0.1674 -0.0792 -0.0449 -0.0252
                                            0.0852  0.0194 -0.0166  0.0651 -0.1408
                                           -0.0623
    72. (0.00012) RY*(10) C   3           s( 15.26%)p 1.62( 24.78%)d 3.48( 53.09%)
                                                  f 0.45(  6.87%)
                                            0.0000  0.0015  0.2356  0.3087  0.0424
                                            0.0022 -0.0916  0.0385 -0.0199  0.2289
                                            0.1853  0.0254 -0.2695  0.2785 -0.3191
                                           -0.0508 -0.0225  0.1040 -0.1606  0.0759
                                           -0.5736  0.0488 -0.2284  0.0004  0.0820
                                            0.0462 -0.0661  0.2214  0.0701 -0.0379
                                           -0.0086
    73. (0.00005) RY*(11) C   3           s(  4.33%)p 7.37( 31.88%)d 8.98( 38.88%)
                                                  f 5.76( 24.91%)
    74. (0.00006) RY*(12) C   3           s( 10.82%)p 0.35(  3.74%)d 5.23( 56.60%)
                                                  f 2.66( 28.83%)
    75. (0.00002) RY*(13) C   3           s(  7.21%)p 6.80( 49.03%)d 5.47( 39.48%)
                                                  f 0.59(  4.28%)
    76. (0.00002) RY*(14) C   3           s(  9.75%)p 3.17( 30.91%)d 4.40( 42.91%)
                                                  f 1.69( 16.43%)
    77. (0.00001) RY*(15) C   3           s(  0.84%)p55.40( 46.47%)d54.05( 45.34%)
                                                  f 8.76(  7.35%)
    78. (0.00000) RY*(16) C   3           s( 20.35%)p 0.49(  9.99%)d 3.30( 67.15%)
                                                  f 0.12(  2.51%)
    79. (0.00000) RY*(17) C   3           s( 98.55%)p 0.01(  1.02%)d 0.00(  0.23%)
                                                  f 0.00(  0.21%)
    80. (0.00000) RY*(18) C   3           s(  2.58%)p 0.99(  2.55%)d36.13( 93.16%)
                                                  f 0.66(  1.71%)
    81. (0.00000) RY*(19) C   3           s(  3.80%)p 2.10(  7.99%)d23.15( 88.01%)
                                                  f 0.05(  0.20%)
    82. (0.00000) RY*(20) C   3           s(  7.82%)p 0.98(  7.67%)d 0.51(  4.02%)
                                                  f10.29( 80.48%)
    83. (0.00000) RY*(21) C   3           s(  0.25%)p 2.68(  0.66%)d15.37(  3.81%)
                                                  f99.99( 95.28%)
    84. (0.00000) RY*(22) C   3           s(  0.02%)p99.99(  2.58%)d99.99( 10.99%)
                                                  f99.99( 86.41%)
    85. (0.00000) RY*(23) C   3           s(  1.83%)p 4.09(  7.47%)d 3.41(  6.22%)
                                                  f46.27( 84.48%)
    86. (0.00000) RY*(24) C   3           s(  2.41%)p 1.92(  4.62%)d 6.12( 14.76%)
                                                  f32.43( 78.21%)
    87. (0.00000) RY*(25) C   3           s(  0.25%)p55.28( 13.82%)d74.96( 18.75%)
                                                  f99.99( 67.18%)
    88. (0.00000) RY*(26) C   3           s(  5.45%)p 0.16(  0.86%)d 1.09(  5.92%)
                                                  f16.10( 87.77%)
    89. (0.00239) RY*( 1) C   4           s(  6.74%)p12.34( 83.13%)d 1.43(  9.66%)
                                                  f 0.07(  0.48%)
                                           -0.0000 -0.0009  0.2522  0.0609 -0.0067
                                            0.0085  0.4672  0.0385 -0.0181 -0.7766
                                            0.0389  0.0039  0.0804 -0.0110 -0.1456
                                           -0.0384 -0.0337  0.1135 -0.0225 -0.1960
                                           -0.0922 -0.0748  0.0025 -0.0826  0.0012
                                            0.0037 -0.0084 -0.0526 -0.0151 -0.0340
                                            0.0227
    90. (0.00206) RY*( 2) C   4           s(  5.73%)p11.42( 65.49%)d 4.92( 28.21%)
                                                  f 0.10(  0.57%)
                                            0.0000  0.0010  0.2358  0.0415  0.0012
                                           -0.0028  0.4500  0.0553 -0.0003  0.2975
                                            0.0175 -0.0141 -0.5968  0.0648  0.0759
                                            0.0845 -0.1130  0.0511 -0.1251  0.0651
                                           -0.1376  0.3175  0.0287 -0.3366  0.0269
                                           -0.0098 -0.0383 -0.0430  0.0236 -0.0240
                                           -0.0212
    91. (0.00110) RY*( 3) C   4           s(  5.34%)p10.34( 55.25%)d 7.21( 38.50%)
                                                  f 0.17(  0.91%)
                                            0.0000 -0.0006  0.2285  0.0351  0.0014
                                            0.0016 -0.5305 -0.1302  0.0005 -0.2958
                                           -0.0589 -0.0074 -0.4037 -0.0123 -0.1133
                                            0.3332  0.3749 -0.1149  0.0730  0.0296
                                            0.0296 -0.0662  0.0942 -0.2950  0.0383
                                            0.0176 -0.0274  0.0372 -0.0544 -0.0095
                                            0.0457
    92. (0.00046) RY*( 4) C   4           s( 24.06%)p 1.10( 26.53%)d 1.93( 46.39%)
                                                  f 0.13(  3.02%)
                                            0.0000 -0.0030  0.4891 -0.0348 -0.0110
                                            0.0017 -0.0254  0.1077 -0.0065  0.1973
                                           -0.0207 -0.0002  0.3788  0.2648 -0.2490
                                            0.1652  0.0824 -0.3343  0.0886 -0.0141
                                           -0.4387  0.2041 -0.0317  0.1140  0.0221
                                           -0.0575 -0.0121 -0.0611 -0.0726  0.0029
                                            0.1313
    93. (0.00033) RY*( 5) C   4           s( 12.94%)p 1.22( 15.78%)d 5.11( 66.13%)
                                                  f 0.40(  5.14%)
                                            0.0000  0.0040  0.3343 -0.1321 -0.0141
                                            0.0040 -0.1857  0.0026  0.0180  0.0351
                                           -0.0770 -0.0088  0.3333  0.0687  0.1482
                                            0.0927 -0.3215  0.4367 -0.1629  0.2873
                                            0.0897 -0.1189  0.3257 -0.3152  0.0782
                                           -0.0258 -0.0976 -0.1148 -0.0460 -0.0099
                                           -0.1403
    94. (0.00026) RY*( 6) C   4           s(  9.75%)p 1.17( 11.40%)d 7.75( 75.56%)
                                                  f 0.34(  3.29%)
                                           -0.0000 -0.0054  0.1059  0.2929  0.0209
                                            0.0230 -0.2240  0.0857 -0.0025 -0.1136
                                           -0.0535  0.0008 -0.1998  0.0163 -0.2975
                                            0.1429 -0.4075  0.1614 -0.2271  0.2313
                                            0.0412  0.0767 -0.4615  0.3590  0.0208
                                           -0.1077  0.0440 -0.0304 -0.0500  0.0438
                                           -0.1167
    95. (0.00022) RY*( 7) C   4           s(  7.99%)p 3.67( 29.32%)d 7.70( 61.50%)
                                                  f 0.15(  1.20%)
                                            0.0000 -0.0017  0.0375  0.2788  0.0281
                                           -0.0046  0.2673  0.2807 -0.0015  0.1121
                                            0.2195 -0.0115  0.1436 -0.2478  0.1810
                                            0.4740  0.2167 -0.1714 -0.1583  0.2486
                                            0.1004 -0.4195 -0.0903 -0.0117 -0.0454
                                           -0.0500 -0.0423  0.0537 -0.0299  0.0393
                                           -0.0169
    96. (0.00016) RY*( 8) C   4           s( 26.18%)p 0.65( 17.05%)d 2.05( 53.55%)
                                                  f 0.12(  3.22%)
                                            0.0000  0.0021 -0.0117  0.5110  0.0225
                                           -0.0003 -0.0684 -0.1136  0.0015 -0.1577
                                           -0.2065 -0.0068  0.1802 -0.2300  0.3220
                                           -0.1933  0.2059 -0.0372 -0.1497  0.2768
                                           -0.1348  0.4724  0.1019 -0.0033 -0.0879
                                            0.0340 -0.0010 -0.0699  0.0891  0.0849
                                            0.0571
    97. (0.00012) RY*( 9) C   4           s( 15.03%)p 0.89( 13.44%)d 4.60( 69.12%)
                                                  f 0.16(  2.41%)
                                           -0.0000  0.0056  0.0889  0.3755 -0.0376
                                           -0.0101  0.0378  0.2526  0.0092  0.0614
                                           -0.1879  0.0009  0.0667  0.1595 -0.2119
                                           -0.0460 -0.1712 -0.2647  0.1677 -0.1941
                                            0.6194  0.1177  0.2556 -0.1270 -0.0237
                                            0.0033 -0.0041  0.0969 -0.0231  0.1145
                                           -0.0209
    98. (0.00009) RY*(10) C   4           s(  4.36%)p 5.27( 23.00%)d15.18( 66.20%)
                                                  f 1.48(  6.44%)
    99. (0.00007) RY*(11) C   4           s(  8.58%)p 5.00( 42.89%)d 4.01( 34.39%)
                                                  f 1.65( 14.15%)
   100. (0.00005) RY*(12) C   4           s( 14.70%)p 2.96( 43.46%)d 2.50( 36.73%)
                                                  f 0.35(  5.10%)
   101. (0.00003) RY*(13) C   4           s(  6.92%)p 8.03( 55.57%)d 3.82( 26.42%)
                                                  f 1.60( 11.09%)
   102. (0.00000) RY*(14) C   4           s(  1.25%)p 6.96(  8.72%)d71.47( 89.49%)
                                                  f 0.43(  0.54%)
   103. (0.00000) RY*(15) C   4           s(  1.91%)p18.76( 35.80%)d32.57( 62.14%)
                                                  f 0.08(  0.15%)
   104. (0.00000) RY*(16) C   4           s( 10.56%)p 1.43( 15.13%)d 7.00( 73.97%)
                                                  f 0.03(  0.34%)
   105. (0.00000) RY*(17) C   4           s( 99.19%)p 0.01(  0.58%)d 0.00(  0.19%)
                                                  f 0.00(  0.04%)
   106. (0.00001) RY*(18) C   4           s( 21.44%)p 1.52( 32.51%)d 1.84( 39.53%)
                                                  f 0.30(  6.52%)
   107. (0.00000) RY*(19) C   4           s(  5.08%)p 1.55(  7.85%)d17.09( 86.85%)
                                                  f 0.04(  0.21%)
   108. (0.00000) RY*(20) C   4           s(  1.03%)p 0.42(  0.43%)d 2.38(  2.44%)
                                                  f93.59( 96.10%)
   109. (0.00000) RY*(21) C   4           s(  0.57%)p 4.04(  2.30%)d 6.68(  3.80%)
                                                  f99.99( 93.33%)
   110. (0.00000) RY*(22) C   4           s(  0.09%)p 3.71(  0.32%)d23.99(  2.05%)
                                                  f99.99( 97.55%)
   111. (0.00000) RY*(23) C   4           s(  5.02%)p 1.58(  7.93%)d 1.18(  5.89%)
                                                  f16.18( 81.16%)
   112. (0.00000) RY*(24) C   4           s(  0.91%)p 2.87(  2.61%)d 7.56(  6.87%)
                                                  f98.55( 89.61%)
   113. (0.00000) RY*(25) C   4           s(  1.39%)p 0.52(  0.72%)d 1.18(  1.64%)
                                                  f69.00( 96.24%)
   114. (0.00000) RY*(26) C   4           s(  3.22%)p 1.02(  3.29%)d 3.83( 12.32%)
                                                  f25.24( 81.18%)
   115. (0.00225) RY*( 1) C   5           s(  5.33%)p16.29( 86.86%)d 1.41(  7.54%)
                                                  f 0.05(  0.27%)
                                            0.0000 -0.0005  0.2165  0.0800 -0.0079
                                           -0.0088 -0.5934  0.0234 -0.0072 -0.2918
                                            0.0082 -0.0152 -0.6558  0.0178  0.0735
                                            0.1130  0.0801  0.0984  0.0442  0.0233
                                            0.0132  0.1069 -0.0194 -0.1632 -0.0161
                                            0.0144  0.0043 -0.0225 -0.0304  0.0057
                                           -0.0282
   116. (0.00141) RY*( 2) C   5           s(  0.19%)p99.99( 61.70%)d99.99( 36.86%)
                                                  f 6.45(  1.24%)
                                            0.0000 -0.0008  0.0203  0.0388 -0.0032
                                           -0.0032  0.3281  0.0644  0.0005 -0.6962
                                           -0.1427 -0.0016  0.0106  0.0031 -0.2311
                                            0.2034  0.0041 -0.0643  0.1526  0.0834
                                            0.3822 -0.2997  0.0131 -0.0578  0.0077
                                            0.0349 -0.0736  0.0364 -0.0192 -0.0635
                                           -0.0056
   117. (0.00127) RY*( 3) C   5           s( 15.49%)p 2.21( 34.26%)d 3.15( 48.80%)
                                                  f 0.09(  1.45%)
                                            0.0000  0.0007  0.3918  0.0361  0.0103
                                            0.0164  0.4087  0.0362  0.0067  0.1971
                                            0.0190 -0.0138 -0.3667  0.0076  0.1213
                                           -0.4427 -0.1293  0.2795 -0.0335  0.0666
                                            0.0749 -0.3281 -0.2087 -0.1416 -0.0481
                                            0.0141  0.0065  0.0502  0.0278 -0.0060
                                           -0.0929
   118. (0.00033) RY*( 4) C   5           s( 36.55%)p 1.14( 41.73%)d 0.54( 19.79%)
                                                  f 0.05(  1.92%)
                                            0.0000 -0.0020  0.5996 -0.0771 -0.0080
                                            0.0018 -0.2654 -0.1255  0.0104 -0.2578
                                            0.0435 -0.0119  0.5114  0.0321  0.3351
                                           -0.1781  0.0683 -0.0552  0.0892 -0.0755
                                            0.0003 -0.0550 -0.1000  0.1397  0.0478
                                            0.0438  0.0162  0.0531  0.0282  0.0027
                                           -0.1055
   119. (0.00032) RY*( 5) C   5           s(  0.88%)p 2.60(  2.29%)d99.99( 88.87%)
                                                  f 9.03(  7.96%)
                                            0.0000 -0.0014  0.0102  0.0932 -0.0054
                                           -0.0102  0.0033 -0.0135  0.0003  0.0142
                                           -0.1218 -0.0026  0.0024 -0.0870  0.1461
                                           -0.1285  0.3723 -0.3640 -0.4048  0.6257
                                            0.0710 -0.0254  0.0794 -0.1110  0.0013
                                           -0.0522  0.1149 -0.1502  0.1387 -0.1441
                                           -0.0339
   120. (0.00025) RY*( 6) C   5           s( 24.19%)p 0.74( 17.90%)d 2.24( 54.26%)
                                                  f 0.15(  3.65%)
                                            0.0000  0.0067  0.3836 -0.3072 -0.0187
                                            0.0365 -0.1431 -0.0809  0.0036  0.1492
                                           -0.2800  0.0054  0.0958  0.2019 -0.5460
                                            0.1544 -0.3236  0.0503 -0.2195  0.2365
                                           -0.0587  0.0132  0.0407 -0.0627 -0.1254
                                           -0.0623 -0.0870 -0.0756 -0.0242 -0.0145
                                            0.0529
   121. (0.00020) RY*( 7) C   5           s(  1.89%)p24.27( 45.87%)d26.18( 49.48%)
                                                  f 1.46(  2.75%)
                                           -0.0000 -0.0022  0.0963  0.0980  0.0032
                                            0.0015 -0.1798 -0.2774 -0.0106  0.3670
                                            0.4425 -0.0011  0.0205 -0.1358 -0.1371
                                            0.3305  0.1411 -0.1101  0.0721 -0.0010
                                            0.2653 -0.5001  0.0613 -0.0732  0.0405
                                            0.0765 -0.1243  0.0580  0.0055 -0.0309
                                           -0.0147
   122. (0.00018) RY*( 8) C   5           s( 24.31%)p 1.03( 25.14%)d 1.91( 46.33%)
                                                  f 0.17(  4.22%)
                                            0.0000  0.0032 -0.0644  0.4884  0.0187
                                            0.0188 -0.2254  0.1997  0.0085 -0.1122
                                            0.0708 -0.0002  0.1127 -0.3605 -0.2189
                                           -0.1293 -0.3180 -0.0071 -0.2550  0.0520
                                           -0.1050 -0.1587 -0.3682  0.2409 -0.0726
                                            0.1052  0.0269 -0.0529 -0.0408  0.0189
                                            0.1427
   123. (0.00013) RY*( 9) C   5           s(  1.17%)p15.80( 18.43%)d66.34( 77.37%)
                                                  f 2.60(  3.03%)
                                           -0.0000 -0.0025 -0.0386  0.1008 -0.0025
                                            0.0040 -0.2131  0.0576 -0.0319  0.2185
                                           -0.2836 -0.0007  0.0785 -0.0145 -0.2077
                                           -0.3293  0.1535  0.0724  0.0371 -0.2176
                                            0.7078  0.2075 -0.0033  0.0243  0.0231
                                            0.0174  0.1078  0.0399 -0.0220 -0.1246
                                            0.0158
   124. (0.00010) RY*(10) C   5           s(  1.36%)p14.73( 20.01%)d55.50( 75.39%)
                                                  f 2.38(  3.24%)
                                            0.0000  0.0036  0.0471  0.1050 -0.0181
                                           -0.0040  0.1132 -0.3614  0.0175 -0.1854
                                           -0.0235  0.0030  0.0427 -0.1401 -0.0823
                                            0.0225  0.2414  0.2882 -0.5678 -0.4637
                                           -0.1061 -0.0022  0.1608 -0.1754 -0.0795
                                           -0.0347  0.0010 -0.1366  0.0545 -0.0548
                                            0.0151
   125. (0.00004) RY*(11) C   5           s( 49.71%)p 0.70( 34.83%)d 0.20( 10.15%)
                                                  f 0.11(  5.32%)
   126. (0.00003) RY*(12) C   5           s(  8.29%)p 4.12( 34.16%)d 6.67( 55.33%)
                                                  f 0.27(  2.21%)
   127. (0.00000) RY*(13) C   5           s(  2.07%)p 3.54(  7.32%)d43.73( 90.49%)
                                                  f 0.06(  0.12%)
   128. (0.00001) RY*(14) C   5           s(  6.07%)p10.52( 63.88%)d 4.52( 27.42%)
                                                  f 0.43(  2.62%)
   129. (0.00000) RY*(15) C   5           s(  6.31%)p11.44( 72.18%)d 3.21( 20.27%)
                                                  f 0.20(  1.24%)
   130. (0.00000) RY*(16) C   5           s( 99.19%)p 0.01(  0.75%)d 0.00(  0.05%)
                                                  f 0.00(  0.01%)
   131. (0.00000) RY*(17) C   5           s(  4.67%)p 2.00(  9.36%)d18.27( 85.36%)
                                                  f 0.13(  0.61%)
   132. (0.00000) RY*(18) C   5           s(  1.87%)p 2.91(  5.45%)d49.45( 92.60%)
                                                  f 0.04(  0.08%)
   133. (0.00001) RY*(19) C   5           s(  3.50%)p 3.28( 11.51%)d24.20( 84.79%)
                                                  f 0.06(  0.19%)
   134. (0.00000) RY*(20) C   5           s(  0.07%)p10.28(  0.71%)d45.16(  3.10%)
                                                  f99.99( 96.13%)
   135. (0.00000) RY*(21) C   5           s(  0.05%)p27.90(  1.35%)d40.13(  1.94%)
                                                  f99.99( 96.66%)
   136. (0.00000) RY*(22) C   5           s(  0.35%)p 2.23(  0.78%)d12.44(  4.38%)
                                                  f99.99( 94.49%)
   137. (0.00000) RY*(23) C   5           s(  0.22%)p 4.36(  0.97%)d26.72(  5.92%)
                                                  f99.99( 92.89%)
   138. (0.00000) RY*(24) C   5           s(  0.04%)p15.73(  0.68%)d88.37(  3.81%)
                                                  f99.99( 95.46%)
   139. (0.00000) RY*(25) C   5           s(  0.15%)p 5.11(  0.77%)d29.95(  4.50%)
                                                  f99.99( 94.58%)
   140. (0.00000) RY*(26) C   5           s(  6.02%)p 0.27(  1.65%)d 0.79(  4.72%)
                                                  f14.56( 87.61%)
   141. (0.00255) RY*( 1) C   6           s(  7.26%)p11.40( 82.80%)d 1.32(  9.60%)
                                                  f 0.05(  0.33%)
                                           -0.0000 -0.0003  0.2591  0.0735 -0.0086
                                           -0.0066 -0.3203 -0.0203 -0.0172 -0.7522
                                            0.0174  0.0068  0.3981  0.0029  0.0817
                                            0.0314 -0.1072  0.1057 -0.0206  0.0104
                                           -0.1070 -0.1110  0.0234 -0.2022 -0.0018
                                           -0.0043  0.0114  0.0203  0.0073  0.0272
                                            0.0442
   142. (0.00180) RY*( 2) C   6           s(  6.94%)p 9.14( 63.44%)d 4.18( 29.03%)
                                                  f 0.08(  0.59%)
                                            0.0000  0.0004  0.2614  0.0330  0.0032
                                            0.0019 -0.4701 -0.0731  0.0081  0.5155
                                           -0.0090  0.0102  0.3682 -0.0802 -0.1583
                                            0.0325 -0.0586  0.0496  0.0224 -0.1333
                                           -0.1266  0.3976 -0.0476 -0.2524  0.0034
                                           -0.0137 -0.0119  0.0560  0.0407 -0.0076
                                            0.0265
   143. (0.00122) RY*( 3) C   6           s(  4.45%)p13.13( 58.44%)d 8.21( 36.54%)
                                                  f 0.13(  0.57%)
                                            0.0000  0.0007  0.2096  0.0236  0.0023
                                           -0.0009  0.5861  0.1322  0.0070  0.0644
                                           -0.0398  0.0101  0.4659  0.0197  0.2557
                                           -0.3401  0.2959  0.0835  0.0905 -0.2387
                                            0.0340  0.0782  0.0305 -0.1285  0.0281
                                            0.0108 -0.0460 -0.0042 -0.0399  0.0241
                                            0.0223
   144. (0.00043) RY*( 4) C   6           s(  6.21%)p 1.66( 10.32%)d12.88( 79.95%)
                                                  f 0.57(  3.52%)
                                           -0.0000 -0.0036  0.2465  0.0331 -0.0150
                                            0.0019 -0.0175 -0.0441 -0.0155 -0.0179
                                           -0.2165 -0.0001 -0.2075 -0.1023  0.1640
                                           -0.2333  0.2244 -0.3971 -0.4150  0.2936
                                           -0.4568  0.1335  0.1530 -0.0423 -0.0153
                                            0.0743  0.0011 -0.0385 -0.0454 -0.0871
                                            0.1353
   145. (0.00037) RY*( 5) C   6           s( 38.32%)p 0.75( 28.64%)d 0.76( 29.30%)
                                                  f 0.10(  3.74%)
                                            0.0000  0.0010  0.6118 -0.0941 -0.0061
                                           -0.0037  0.1460  0.0495  0.0148 -0.0963
                                           -0.1477  0.0075 -0.4700 -0.1019 -0.0324
                                            0.0374 -0.2360  0.2891  0.1855 -0.2458
                                           -0.0638  0.1847  0.0136  0.1345 -0.0475
                                            0.0417  0.0111  0.1725  0.0211  0.0464
                                            0.0304
   146. (0.00025) RY*( 6) C   6           s( 24.79%)p 0.52( 12.91%)d 2.35( 58.26%)
                                                  f 0.16(  4.05%)
                                           -0.0000 -0.0029  0.0135  0.4971  0.0237
                                           -0.0069 -0.1049 -0.1897 -0.0059 -0.0164
                                           -0.0290  0.0092  0.0276  0.2830  0.0547
                                           -0.3303 -0.0220  0.1302 -0.0799 -0.0251
                                           -0.0541  0.0945 -0.4738  0.4579  0.0092
                                            0.1120  0.1233  0.0148  0.0166 -0.0481
                                           -0.0991
   147. (0.00016) RY*( 7) C   6           s(  3.19%)p 6.96( 22.22%)d22.81( 72.79%)
                                                  f 0.56(  1.80%)
                                            0.0000  0.0012  0.1449  0.1039  0.0098
                                            0.0290 -0.3280  0.0352  0.0055 -0.0524
                                            0.2298  0.0138 -0.2240  0.0815  0.4402
                                            0.0336  0.3576 -0.3380  0.3572 -0.1311
                                            0.3459  0.1550  0.0482  0.0141  0.0008
                                           -0.0472 -0.0060 -0.0463 -0.1142 -0.0220
                                            0.0042
   148. (0.00017) RY*( 8) C   6           s(  4.58%)p 8.42( 38.53%)d11.81( 54.04%)
                                                  f 0.62(  2.85%)
                                           -0.0000 -0.0034 -0.0943  0.1915  0.0136
                                            0.0013  0.1686  0.4695 -0.0111 -0.0605
                                           -0.0117 -0.0026  0.0641  0.3584  0.0936
                                            0.5455  0.0165  0.0278 -0.0311  0.1563
                                           -0.2034  0.4038 -0.0461  0.0331 -0.0830
                                           -0.0487  0.0442  0.0959 -0.0297 -0.0440
                                            0.0728
   149. (0.00013) RY*( 9) C   6           s(  5.36%)p 2.09( 11.19%)d14.56( 78.10%)
                                                  f 1.00(  5.35%)
                                            0.0000  0.0028 -0.0916  0.2123  0.0123
                                           -0.0065  0.0523 -0.0905  0.0117 -0.2100
                                            0.1720 -0.0008 -0.1412  0.0849 -0.6418
                                           -0.0780  0.4124  0.0054  0.1572 -0.2524
                                           -0.2122  0.1469  0.1850 -0.0601  0.1005
                                           -0.1289 -0.0086 -0.0925 -0.0206 -0.0943
                                            0.0938
   150. (0.00009) RY*(10) C   6           s( 10.35%)p 1.47( 15.20%)d 6.76( 70.04%)
                                                  f 0.42(  4.40%)
   151. (0.00006) RY*(11) C   6           s(  2.97%)p 7.18( 21.31%)d20.02( 59.42%)
                                                  f 5.49( 16.30%)
   152. (0.00004) RY*(12) C   6           s( 42.38%)p 0.13(  5.31%)d 1.09( 46.32%)
                                                  f 0.14(  5.98%)
   153. (0.00001) RY*(13) C   6           s( 15.91%)p 1.59( 25.33%)d 3.66( 58.29%)
                                                  f 0.03(  0.47%)
   154. (0.00001) RY*(14) C   6           s(  2.11%)p30.99( 65.42%)d15.25( 32.19%)
                                                  f 0.13(  0.28%)
   155. (0.00000) RY*(15) C   6           s(  0.73%)p 3.01(  2.20%)d99.99( 97.01%)
                                                  f 0.08(  0.06%)
   156. (0.00001) RY*(16) C   6           s(  3.89%)p20.85( 81.02%)d 3.76( 14.59%)
                                                  f 0.13(  0.50%)
   157. (0.00001) RY*(17) C   6           s( 15.17%)p 1.60( 24.20%)d 3.99( 60.60%)
                                                  f 0.00(  0.03%)
   158. (0.00000) RY*(18) C   6           s( 99.52%)p 0.00(  0.28%)d 0.00(  0.15%)
                                                  f 0.00(  0.05%)
   159. (0.00001) RY*(19) C   6           s(  1.46%)p16.00( 23.44%)d51.24( 75.06%)
                                                  f 0.02(  0.04%)
   160. (0.00000) RY*(20) C   6           s(  0.09%)p 8.14(  0.76%)d38.46(  3.59%)
                                                  f99.99( 95.56%)
   161. (0.00000) RY*(21) C   6           s(  0.23%)p14.12(  3.31%)d43.73( 10.25%)
                                                  f99.99( 86.21%)
   162. (0.00000) RY*(22) C   6           s(  0.16%)p 4.95(  0.81%)d31.30(  5.12%)
                                                  f99.99( 93.90%)
   163. (0.00000) RY*(23) C   6           s(  1.45%)p 0.75(  1.09%)d 4.23(  6.13%)
                                                  f62.98( 91.33%)
   164. (0.00000) RY*(24) C   6           s(  0.18%)p 5.45(  0.99%)d20.08(  3.64%)
                                                  f99.99( 95.19%)
   165. (0.00000) RY*(25) C   6           s(  1.43%)p 0.13(  0.19%)d 1.18(  1.69%)
                                                  f67.44( 96.69%)
   166. (0.00001) RY*(26) C   6           s(  0.80%)p 1.44(  1.15%)d 9.74(  7.83%)
                                                  f99.99( 90.22%)
   167. (0.00375) RY*( 1) C   7           s(  4.79%)p18.31( 87.75%)d 1.50(  7.21%)
                                                  f 0.05(  0.25%)
                                           -0.0000  0.0023  0.2088  0.0657 -0.0052
                                           -0.0203 -0.8354 -0.0259  0.0051  0.2292
                                           -0.0184  0.0048  0.3542  0.0103 -0.1280
                                           -0.0035 -0.0267  0.0724 -0.0006 -0.0324
                                            0.0200  0.1089  0.0301 -0.1885  0.0008
                                           -0.0022 -0.0067 -0.0009  0.0118 -0.0000
                                            0.0479
   168. (0.00154) RY*( 2) C   7           s( 11.52%)p 5.21( 59.98%)d 2.46( 28.34%)
                                                  f 0.01(  0.16%)
                                            0.0000  0.0044  0.3361  0.0472  0.0006
                                            0.0108  0.3649 -0.0258 -0.0123  0.0659
                                            0.1691  0.0158  0.6396 -0.1530  0.2106
                                            0.0651  0.0307 -0.0818  0.0133  0.1680
                                           -0.0160 -0.2838 -0.0085 -0.3433 -0.0034
                                           -0.0260  0.0250 -0.0103  0.0138  0.0014
                                            0.0051
   169. (0.00140) RY*( 3) C   7           s( 13.70%)p 3.74( 51.28%)d 2.43( 33.23%)
                                                  f 0.13(  1.79%)
                                            0.0000 -0.0020  0.3689  0.0303 -0.0019
                                            0.0040 -0.0662 -0.0972 -0.0062 -0.6775
                                           -0.1171  0.0057 -0.0936 -0.1320 -0.2000
                                            0.3051 -0.2039  0.0472 -0.2963  0.1017
                                           -0.2039  0.0629 -0.0544 -0.0941 -0.0435
                                            0.0165  0.0103  0.0421  0.1170 -0.0030
                                            0.0111
   170. (0.00057) RY*( 4) C   7           s( 29.78%)p 0.99( 29.59%)d 1.26( 37.61%)
                                                  f 0.10(  3.01%)
                                           -0.0000 -0.0028  0.5443 -0.0340 -0.0183
                                           -0.0076  0.0055 -0.1177  0.0038  0.2363
                                            0.1714  0.0039 -0.4098 -0.1697 -0.1849
                                           -0.2210 -0.1170  0.0351 -0.0191  0.0358
                                            0.3964 -0.3335 -0.0118  0.0895 -0.0357
                                            0.0814  0.0510 -0.0708  0.1093 -0.0388
                                            0.0341
   171. (0.00036) RY*( 5) C   7           s(  0.20%)p87.36( 17.71%)d99.99( 74.23%)
                                                  f38.75(  7.86%)
                                           -0.0000  0.0015  0.0336  0.0066 -0.0292
                                           -0.0016  0.1514 -0.0979 -0.0084  0.1126
                                            0.0305 -0.0118 -0.0299 -0.3604 -0.0634
                                            0.0013 -0.4077  0.1396  0.2387 -0.5926
                                           -0.1936  0.1682  0.2164 -0.1783 -0.0688
                                           -0.0615  0.0253  0.0488 -0.1211  0.2104
                                            0.0899
   172. (0.00029) RY*( 6) C   7           s(  1.17%)p15.34( 17.93%)d65.94( 77.06%)
                                                  f 3.29(  3.84%)
                                            0.0000  0.0020 -0.0574  0.0898  0.0179
                                            0.0086 -0.1907 -0.1900 -0.0008 -0.3080
                                           -0.0902  0.0030  0.0585  0.0171  0.5131
                                           -0.5202 -0.2423 -0.0006 -0.0899 -0.2160
                                           -0.0335 -0.2868 -0.1823  0.0814  0.0531
                                            0.1057  0.0267  0.0529 -0.0751 -0.0517
                                           -0.1124
   173. (0.00022) RY*( 7) C   7           s( 10.41%)p 3.05( 31.74%)d 5.29( 55.08%)
                                                  f 0.27(  2.76%)
                                           -0.0000 -0.0053 -0.1749  0.2681  0.0406
                                           -0.0218  0.0677 -0.2410  0.0181 -0.2007
                                            0.1390 -0.0109  0.2711  0.3475 -0.3447
                                            0.1572 -0.2293  0.1354  0.3095 -0.1078
                                            0.3507 -0.1554 -0.2255  0.1761 -0.0618
                                            0.0438 -0.0230 -0.0219  0.0391  0.1023
                                            0.0941
   174. (0.00019) RY*( 8) C   7           s(  6.74%)p 2.95( 19.90%)d10.52( 70.89%)
                                                  f 0.37(  2.48%)
                                            0.0000  0.0021  0.2406 -0.0948  0.0216
                                            0.0278 -0.1482 -0.0394  0.0247 -0.2555
                                            0.2250  0.0150 -0.1681  0.1724  0.4063
                                            0.3202  0.2988 -0.2913  0.3483 -0.2835
                                            0.1952  0.0671  0.1439 -0.0463 -0.0022
                                            0.0166 -0.0179 -0.1287 -0.0412  0.0715
                                            0.0282
   175. (0.00017) RY*( 9) C   7           s( 15.10%)p 3.60( 54.42%)d 1.71( 25.80%)
                                                  f 0.31(  4.69%)
                                           -0.0000 -0.0017 -0.1238  0.3659 -0.0414
                                           -0.0024 -0.0486  0.0928  0.0187 -0.1590
                                           -0.5012  0.0038 -0.0154 -0.5060 -0.0134
                                            0.0225  0.2487  0.0227  0.2305  0.0806
                                            0.3430 -0.1049  0.0435 -0.0697  0.0351
                                           -0.0846  0.0683 -0.1334 -0.1145  0.0481
                                           -0.0239
   176. (0.00012) RY*(10) C   7           s( 41.85%)p 0.31( 13.08%)d 0.95( 39.59%)
                                                  f 0.13(  5.48%)
                                            0.0000  0.0009  0.1542  0.6276  0.0296
                                            0.0021  0.0025 -0.0127 -0.0186  0.3088
                                            0.0106  0.0156 -0.1839  0.0275  0.1026
                                            0.2698  0.0611 -0.1515 -0.0946 -0.1105
                                           -0.3266 -0.0764 -0.3705  0.1225  0.0827
                                            0.0141 -0.1029  0.0717 -0.0574  0.1343
                                           -0.1035
   177. (0.00009) RY*(11) C   7           s(  3.67%)p 2.64(  9.70%)d18.12( 66.57%)
                                                  f 5.46( 20.05%)
   178. (0.00006) RY*(12) C   7           s(  9.37%)p 0.62(  5.82%)d 7.54( 70.67%)
                                                  f 1.51( 14.14%)
   179. (0.00001) RY*(13) C   7           s(  0.17%)p99.99( 76.16%)d99.99( 19.30%)
                                                  f25.41(  4.37%)
   180. (0.00002) RY*(14) C   7           s( 15.26%)p 0.60(  9.21%)d 3.28( 50.07%)
                                                  f 1.67( 25.46%)
   181. (0.00002) RY*(15) C   7           s(  8.41%)p 8.38( 70.45%)d 0.66(  5.53%)
                                                  f 1.86( 15.61%)
   182. (0.00000) RY*(16) C   7           s(  1.99%)p 0.88(  1.75%)d47.14( 93.84%)
                                                  f 1.22(  2.42%)
   183. (0.00000) RY*(17) C   7           s( 98.69%)p 0.01(  1.05%)d 0.00(  0.13%)
                                                  f 0.00(  0.13%)
   184. (0.00000) RY*(18) C   7           s(  9.17%)p 1.21( 11.11%)d 8.13( 74.58%)
                                                  f 0.56(  5.14%)
   185. (0.00000) RY*(19) C   7           s(  5.35%)p 2.00( 10.69%)d15.67( 83.89%)
                                                  f 0.01(  0.06%)
   186. (0.00000) RY*(20) C   7           s(  1.87%)p 1.38(  2.58%)d 1.24(  2.32%)
                                                  f49.88( 93.23%)
   187. (0.00000) RY*(21) C   7           s(  0.64%)p 9.19(  5.92%)d15.32(  9.86%)
                                                  f99.99( 83.58%)
   188. (0.00000) RY*(22) C   7           s(  0.93%)p 0.56(  0.52%)d10.75(  9.97%)
                                                  f95.56( 88.58%)
   189. (0.00000) RY*(23) C   7           s(  0.71%)p 6.83(  4.88%)d19.32( 13.80%)
                                                  f99.99( 80.61%)
   190. (0.00000) RY*(24) C   7           s(  1.45%)p 0.48(  0.69%)d 9.15( 13.28%)
                                                  f58.30( 84.58%)
   191. (0.00000) RY*(25) C   7           s(  0.73%)p 6.71(  4.88%)d40.46( 29.46%)
                                                  f89.15( 64.92%)
   192. (0.00000) RY*(26) C   7           s(  6.27%)p 0.29(  1.81%)d 1.14(  7.17%)
                                                  f13.52( 84.75%)
   193. (0.00222) RY*( 1) C   8           s(  0.18%)p99.99( 82.80%)d94.22( 16.66%)
                                                  f 2.06(  0.36%)
                                            0.0000  0.0000  0.0347 -0.0237  0.0011
                                            0.0007  0.2541  0.0176  0.0097  0.6589
                                            0.0300  0.0182  0.5640 -0.0977 -0.1533
                                            0.2266  0.2120  0.1068 -0.1013 -0.0173
                                           -0.0766  0.1345 -0.0231 -0.0179 -0.0411
                                            0.0098  0.0382  0.0106 -0.0158 -0.0049
                                           -0.0032
   194. (0.00136) RY*( 2) C   8           s(  0.43%)p99.99( 66.88%)d75.55( 32.21%)
                                                  f 1.13(  0.48%)
                                           -0.0000 -0.0000  0.0028  0.0634 -0.0152
                                            0.0136  0.7790  0.0360 -0.0052 -0.2412
                                           -0.0075  0.0000 -0.0470  0.0069  0.0549
                                           -0.2246  0.0423  0.0402  0.0814  0.2816
                                           -0.0611  0.3191  0.1511 -0.2257 -0.0080
                                            0.0432 -0.0194  0.0024 -0.0137 -0.0272
                                            0.0400
   195. (0.00119) RY*( 3) C   8           s(  0.04%)p99.99( 67.17%)d99.99( 30.60%)
                                                  f61.14(  2.19%)
                                            0.0000 -0.0004  0.0120  0.0142 -0.0036
                                            0.0021 -0.0570 -0.0101  0.0056 -0.3581
                                           -0.1360  0.0031  0.7123  0.1193  0.3460
                                           -0.1315 -0.1549  0.2271  0.0663 -0.0851
                                            0.2581 -0.1170  0.0095 -0.0373  0.0857
                                            0.0055 -0.0126  0.0343 -0.0277  0.0971
                                            0.0546
   196. (0.00069) RY*( 4) C   8           s( 52.44%)p 0.10(  5.36%)d 0.77( 40.35%)
                                                  f 0.04(  1.85%)
                                            0.0000  0.0025  0.7206  0.0712 -0.0040
                                           -0.0273  0.1935  0.0057  0.0074 -0.1105
                                            0.0188 -0.0023 -0.0359 -0.0388 -0.1391
                                            0.2735 -0.1407  0.0354 -0.1675  0.1234
                                            0.0573 -0.4305 -0.1617 -0.1740  0.0244
                                           -0.0000  0.0046  0.0124  0.0007  0.0488
                                           -0.1238
   197. (0.00042) RY*( 5) C   8           s(  4.62%)p 2.29( 10.57%)d16.76( 77.51%)
                                                  f 1.58(  7.29%)
                                           -0.0000 -0.0055  0.1030  0.1886  0.0052
                                            0.0225  0.1342  0.0764  0.0048 -0.1762
                                            0.1806 -0.0056  0.0715  0.1120 -0.2173
                                            0.1076  0.3154 -0.1395  0.6395 -0.3309
                                            0.0398 -0.0061 -0.1988  0.1941 -0.0146
                                           -0.1358  0.0441  0.1127  0.1945  0.0401
                                           -0.0124
   198. (0.00024) RY*( 6) C   8           s(  1.63%)p26.06( 42.45%)d30.82( 50.19%)
                                                  f 3.52(  5.73%)
                                           -0.0000 -0.0022  0.0915  0.0888 -0.0049
                                            0.0017  0.0621  0.2081 -0.0132  0.3634
                                            0.3379  0.0108 -0.2418 -0.2691  0.3485
                                           -0.3147 -0.0364  0.3467  0.1901 -0.1888
                                            0.1912 -0.1977  0.0731 -0.0844  0.1842
                                           -0.0062 -0.0102  0.1022 -0.0234  0.0928
                                            0.0604
   199. (0.00018) RY*( 7) C   8           s( 30.01%)p 1.27( 38.05%)d 0.93( 27.89%)
                                                  f 0.14(  4.05%)
                                            0.0000 -0.0014 -0.2618  0.4793  0.0423
                                           -0.0107  0.1900 -0.5053  0.0013 -0.0485
                                            0.2729 -0.0035  0.0214 -0.1082 -0.1078
                                           -0.0443 -0.2214  0.0783 -0.2460 -0.0736
                                            0.0244 -0.0923 -0.2917  0.2236  0.1001
                                           -0.0606  0.0808  0.0063 -0.0584 -0.1043
                                            0.0772
   200. (0.00013) RY*( 8) C   8           s( 27.18%)p 0.46( 12.62%)d 1.94( 52.77%)
                                                  f 0.27(  7.43%)
                                           -0.0000 -0.0026 -0.1973  0.4824 -0.0140
                                            0.0055 -0.0552 -0.0614 -0.0096  0.1592
                                           -0.0805  0.0132 -0.0901  0.2814  0.3649
                                            0.3073  0.1628 -0.1293  0.1088  0.1367
                                            0.0583 -0.1518 -0.0385 -0.4454 -0.2017
                                            0.0206 -0.0617 -0.1229  0.0030  0.0952
                                            0.0721
   201. (0.00010) RY*( 9) C   8           s(  7.31%)p 3.64( 26.62%)d 8.68( 63.44%)
                                                  f 0.36(  2.63%)
   202. (0.00008) RY*(10) C   8           s(  5.20%)p 2.95( 15.34%)d13.32( 69.27%)
                                                  f 1.96( 10.18%)
   203. (0.00004) RY*(11) C   8           s( 27.98%)p 0.99( 27.63%)d 1.07( 30.08%)
                                                  f 0.51( 14.31%)
   204. (0.00001) RY*(12) C   8           s(  9.02%)p 6.29( 56.75%)d 3.72( 33.58%)
                                                  f 0.07(  0.66%)
   205. (0.00001) RY*(13) C   8           s(  2.36%)p10.25( 24.15%)d30.88( 72.76%)
                                                  f 0.31(  0.73%)
   206. (0.00001) RY*(14) C   8           s( 11.50%)p 1.79( 20.61%)d 5.72( 65.77%)
                                                  f 0.18(  2.12%)
   207. (0.00001) RY*(15) C   8           s(  4.29%)p14.77( 63.36%)d 5.89( 25.26%)
                                                  f 1.65(  7.09%)
   208. (0.00001) RY*(16) C   8           s(  5.40%)p 1.36(  7.37%)d16.10( 86.94%)
                                                  f 0.05(  0.29%)
   209. (0.00000) RY*(17) C   8           s( 98.26%)p 0.01(  1.19%)d 0.00(  0.45%)
                                                  f 0.00(  0.09%)
   210. (0.00001) RY*(18) C   8           s(  0.47%)p33.81( 15.77%)d99.99( 83.53%)
                                                  f 0.48(  0.22%)
   211. (0.00000) RY*(19) C   8           s(  4.15%)p 1.11(  4.62%)d21.84( 90.71%)
                                                  f 0.12(  0.51%)
   212. (0.00000) RY*(20) C   8           s(  0.22%)p 7.20(  1.57%)d53.04( 11.58%)
                                                  f99.99( 86.63%)
   213. (0.00000) RY*(21) C   8           s(  0.09%)p14.02(  1.27%)d66.30(  6.00%)
                                                  f99.99( 92.64%)
   214. (0.00000) RY*(22) C   8           s(  0.52%)p 2.55(  1.32%)d 9.40(  4.87%)
                                                  f99.99( 93.29%)
   215. (0.00000) RY*(23) C   8           s(  0.62%)p 1.97(  1.22%)d 7.37(  4.56%)
                                                  f99.99( 93.60%)
   216. (0.00000) RY*(24) C   8           s(  1.11%)p 0.65(  0.72%)d 5.00(  5.55%)
                                                  f83.36( 92.61%)
   217. (0.00000) RY*(25) C   8           s(  2.64%)p 1.41(  3.73%)d 4.14( 10.93%)
                                                  f31.33( 82.71%)
   218. (0.00000) RY*(26) C   8           s(  2.31%)p 0.59(  1.35%)d 2.62(  6.06%)
                                                  f39.07( 90.27%)
   219. (0.00139) RY*( 1) H   9           s( 99.72%)p 0.00(  0.28%)
                                           -0.0026  0.9986  0.0007  0.0356  0.0208
                                            0.0335
   220. (0.00018) RY*( 2) H   9           s(  1.26%)p78.10( 98.74%)
                                           -0.0028  0.0003  0.1124  0.7297 -0.4328
                                           -0.5172
   221. (0.00015) RY*( 3) H   9           s( 10.86%)p 8.21( 89.14%)
                                           -0.0061 -0.0076  0.3294  0.1312  0.8273
                                           -0.4356
   222. (0.00008) RY*( 4) H   9           s( 87.46%)p 0.14( 12.54%)
   223. (0.00002) RY*( 5) H   9           s(  0.75%)p99.99( 99.25%)
   224. (0.00101) RY*( 1) H  10           s( 98.77%)p 0.01(  1.23%)
                                           -0.0020  0.9938  0.0026  0.0524 -0.0975
                                            0.0070
   225. (0.00013) RY*( 2) H  10           s(  5.76%)p16.35( 94.24%)
                                           -0.0009 -0.0002  0.2401 -0.8540 -0.4586
                                           -0.0520
   226. (0.00014) RY*( 3) H  10           s( 19.42%)p 4.15( 80.58%)
                                           -0.0061 -0.0768  0.4339  0.3677 -0.5284
                                            0.6256
   227. (0.00008) RY*( 4) H  10           s( 75.51%)p 0.32( 24.49%)
   228. (0.00002) RY*( 5) H  10           s(  0.59%)p99.99( 99.41%)
   229. (0.00033) RY*( 1) H  11           s( 92.05%)p 0.09(  7.95%)
                                            0.0002  0.9591  0.0224 -0.1513  0.0728
                                            0.2266
   230. (0.00015) RY*( 2) H  11           s(  0.38%)p99.99( 99.62%)
                                           -0.0002  0.0572 -0.0222  0.8503  0.4946
                                            0.1690
   231. (0.00013) RY*( 3) H  11           s( 63.65%)p 0.57( 36.35%)
                                           -0.0086 -0.1274  0.7875  0.0442 -0.2175
                                            0.5606
   232. (0.00006) RY*( 4) H  11           s( 33.64%)p 1.97( 66.36%)
   233. (0.00002) RY*( 5) H  11           s( 10.33%)p 8.68( 89.67%)
   234. (0.00047) RY*( 1) H  12           s( 93.34%)p 0.07(  6.66%)
                                            0.0006  0.9661  0.0119 -0.0236  0.0145
                                            0.2565
   235. (0.00017) RY*( 2) H  12           s(  1.48%)p66.73( 98.52%)
                                           -0.0008 -0.0245  0.1190 -0.5057  0.8541
                                           -0.0080
   236. (0.00013) RY*( 3) H  12           s( 53.72%)p 0.86( 46.28%)
                                           -0.0058 -0.1299  0.7213 -0.3976 -0.3355
                                            0.4384
   237. (0.00007) RY*( 4) H  12           s( 41.97%)p 1.38( 58.03%)
   238. (0.00001) RY*( 5) H  12           s(  9.53%)p 9.49( 90.47%)
   239. (0.00093) RY*( 1) H  13           s( 98.10%)p 0.02(  1.90%)
                                           -0.0024  0.9904  0.0042 -0.1127 -0.0457
                                           -0.0650
   240. (0.00017) RY*( 2) H  13           s(  0.02%)p99.99( 99.98%)
                                            0.0013  0.0104  0.0076 -0.2686  0.9618
                                           -0.0505
   241. (0.00013) RY*( 3) H  13           s( 34.22%)p 1.92( 65.78%)
                                           -0.0063 -0.1006  0.5762 -0.7803 -0.2207
                                            0.0128
   242. (0.00008) RY*( 4) H  13           s( 66.79%)p 0.50( 33.21%)
   243. (0.00002) RY*( 5) H  13           s(  0.92%)p99.99( 99.08%)
   244. (0.00034) RY*( 1) H  14           s( 90.01%)p 0.11(  9.99%)
                                            0.0005  0.9486  0.0164  0.1723 -0.0093
                                           -0.2649
   245. (0.00016) RY*( 2) H  14           s(  0.64%)p99.99( 99.36%)
                                           -0.0001  0.0556  0.0575 -0.8950  0.2078
                                           -0.3866
   246. (0.00011) RY*( 3) H  14           s( 67.23%)p 0.49( 32.77%)
                                           -0.0070 -0.1438  0.8072  0.1101 -0.4151
                                           -0.3785
   247. (0.00006) RY*( 4) H  14           s( 32.49%)p 2.08( 67.51%)
   248. (0.00002) RY*( 5) H  14           s(  9.68%)p 9.33( 90.32%)
   249. (0.00111) RY*( 1) H  15           s( 99.20%)p 0.01(  0.80%)
                                           -0.0023  0.9960  0.0011 -0.0196 -0.0791
                                            0.0373
   250. (0.00015) RY*( 2) H  15           s(  7.55%)p12.24( 92.45%)
                                            0.0019  0.0138  0.2745  0.9096  0.0918
                                            0.2978
   251. (0.00012) RY*( 3) H  15           s( 16.32%)p 5.13( 83.68%)
                                           -0.0079 -0.0588  0.3996  0.0557 -0.8734
                                           -0.2663
   252. (0.00008) RY*( 4) H  15           s( 76.50%)p 0.31( 23.50%)
   253. (0.00002) RY*( 5) H  15           s(  0.49%)p99.99( 99.51%)
   254. (0.00130) RY*( 1) H  16           s( 99.75%)p 0.00(  0.25%)
                                           -0.0031  0.9987  0.0013 -0.0274  0.0349
                                            0.0237
   255. (0.00017) RY*( 2) H  16           s(  1.57%)p62.66( 98.43%)
                                           -0.0035  0.0008  0.1253 -0.8203 -0.4376
                                           -0.3463
   256. (0.00013) RY*( 3) H  16           s( 12.05%)p 7.30( 87.95%)
                                           -0.0050 -0.0354  0.3453 -0.3315  0.8594
                                           -0.1759
   257. (0.00008) RY*( 4) H  16           s( 86.39%)p 0.16( 13.61%)
   258. (0.00002) RY*( 5) H  16           s(  0.30%)p99.99( 99.70%)
   259. (0.00064) RY*( 1) H  17           s( 95.28%)p 0.05(  4.72%)
                                           -0.0016  0.9761  0.0125  0.1685  0.1258
                                            0.0542
   260. (0.00017) RY*( 2) H  17           s(  1.25%)p79.08( 98.75%)
                                            0.0000  0.0837 -0.0740 -0.0651 -0.8047
                                            0.5795
   261. (0.00014) RY*( 3) H  17           s( 50.18%)p 0.99( 49.82%)
                                           -0.0051 -0.1353  0.6953  0.6847 -0.0102
                                            0.1711
   262. (0.00007) RY*( 4) H  17           s( 49.19%)p 1.03( 50.81%)
   263. (0.00002) RY*( 5) H  17           s(  4.14%)p23.16( 95.86%)
   264. (0.00058) RY*( 1) H  18           s( 94.18%)p 0.06(  5.82%)
                                           -0.0009  0.9704  0.0115  0.0681 -0.1959
                                           -0.1231
   265. (0.00018) RY*( 2) H  18           s(  0.52%)p99.99( 99.48%)
                                            0.0006  0.0561  0.0451  0.3171  0.7514
                                           -0.5742
   266. (0.00013) RY*( 3) H  18           s( 46.48%)p 1.15( 53.52%)
                                           -0.0054 -0.1582  0.6631  0.5625 -0.4211
                                           -0.2038
   267. (0.00007) RY*( 4) H  18           s( 54.95%)p 0.82( 45.05%)
   268. (0.00002) RY*( 5) H  18           s(  3.92%)p24.51( 96.08%)
   269. (0.00470) RY*( 1) C  19           s(  0.39%)p99.99( 74.69%)d61.99( 24.29%)
                                                  f 1.62(  0.63%)
                                           -0.0000 -0.0005  0.0607  0.0147  0.0039
                                            0.0001 -0.4670 -0.0810  0.0093  0.3285
                                            0.0287  0.0155  0.6425 -0.0166  0.1823
                                           -0.2663  0.2115 -0.2560 -0.0176  0.0537
                                           -0.1319  0.0023  0.0324  0.0827  0.0262
                                            0.0088  0.0287 -0.0583  0.0147  0.0051
                                           -0.0334
   270. (0.00327) RY*( 2) C  19           s( 14.03%)p 4.70( 65.91%)d 1.41( 19.84%)
                                                  f 0.02(  0.22%)
                                            0.0000 -0.0091  0.3710 -0.0490  0.0133
                                            0.0253 -0.5540 -0.1867 -0.0033 -0.4784
                                           -0.0259  0.0011 -0.2941 -0.0256  0.0739
                                           -0.0124  0.1290  0.0367  0.2174 -0.1570
                                           -0.2309  0.2035  0.0666 -0.0609 -0.0229
                                           -0.0272 -0.0035 -0.0153  0.0144  0.0214
                                           -0.0008
   271. (0.00210) RY*( 3) C  19           s( 23.61%)p 2.88( 67.99%)d 0.34(  8.07%)
                                                  f 0.01(  0.33%)
                                            0.0000  0.0016  0.4858 -0.0032  0.0061
                                            0.0018 -0.0370 -0.0191  0.0209  0.7137
                                           -0.0100 -0.0175 -0.4016  0.0819 -0.1098
                                            0.1411  0.0048 -0.1465  0.0478 -0.0582
                                           -0.0822 -0.0306 -0.0558 -0.1040  0.0126
                                            0.0023 -0.0148  0.0068 -0.0184  0.0497
                                           -0.0057
   272. (0.00056) RY*( 4) C  19           s(  1.87%)p17.70( 33.16%)d33.07( 61.96%)
                                                  f 1.61(  3.01%)
                                            0.0000 -0.0056 -0.0547  0.1241 -0.0178
                                            0.0309 -0.5022 -0.0724  0.0150  0.0151
                                           -0.0803 -0.0011 -0.2233 -0.1279  0.0758
                                            0.0441 -0.2752  0.1238 -0.3323  0.3344
                                            0.3299 -0.4028 -0.0825  0.1441  0.0682
                                            0.0448 -0.0374  0.0328 -0.0823 -0.1100
                                           -0.0458
   273. (0.00045) RY*( 5) C  19           s(  7.96%)p 1.63( 13.01%)d 9.41( 74.97%)
                                                  f 0.51(  4.06%)
                                           -0.0000  0.0000  0.2751 -0.0611  0.0146
                                            0.0021 -0.0148 -0.0524  0.0120 -0.0257
                                            0.1354  0.0126  0.3230  0.0589 -0.3231
                                            0.0670 -0.5980  0.2763 -0.2505  0.0108
                                           -0.3306  0.1295  0.1336 -0.0050  0.0128
                                           -0.1136 -0.0869  0.0487 -0.1324 -0.0014
                                            0.0090
   274. (0.00033) RY*( 6) C  19           s( 41.52%)p 0.49( 20.22%)d 0.90( 37.44%)
                                                  f 0.02(  0.82%)
                                            0.0000 -0.0030  0.5313 -0.3595 -0.0603
                                            0.0149  0.1958 -0.1831 -0.0101 -0.2021
                                            0.0333 -0.0061  0.2164  0.2032 -0.0613
                                           -0.0950  0.0617 -0.0543  0.0557  0.0070
                                            0.5129 -0.2751 -0.0214  0.1119 -0.0376
                                           -0.0170  0.0601  0.0106  0.0108  0.0368
                                            0.0359
   275. (0.00023) RY*( 7) C  19           s( 11.03%)p 1.06( 11.68%)d 6.59( 72.71%)
                                                  f 0.41(  4.57%)
                                            0.0000 -0.0061  0.1569  0.2919 -0.0215
                                            0.0327 -0.1037  0.2785 -0.0029 -0.0705
                                           -0.0068 -0.0047  0.1399  0.0527 -0.2502
                                            0.1137  0.0803  0.0590 -0.0730 -0.0818
                                            0.2006  0.3359 -0.6721  0.1578 -0.0594
                                            0.0786 -0.0663 -0.0580  0.1051 -0.0271
                                           -0.1284
   276. (0.00018) RY*( 8) C  19           s(  4.00%)p 5.15( 20.60%)d18.04( 72.18%)
                                                  f 0.81(  3.22%)
                                            0.0000  0.0043  0.0283  0.1910 -0.0520
                                            0.0064  0.0730 -0.3439 -0.0005 -0.1724
                                            0.0541  0.0044  0.0689 -0.2120 -0.2403
                                            0.3578  0.1335 -0.5097 -0.3968  0.0052
                                            0.0404  0.0361  0.0967 -0.2977  0.1215
                                            0.0287  0.0309 -0.0225  0.1064 -0.0282
                                           -0.0552
   277. (0.00014) RY*( 9) C  19           s(  6.47%)p 2.51( 16.26%)d10.62( 68.75%)
                                                  f 1.31(  8.51%)
                                            0.0000  0.0134  0.2134 -0.1353 -0.0269
                                           -0.0158  0.2943 -0.0976 -0.0090 -0.0749
                                            0.1388 -0.0117 -0.0901 -0.1816  0.3738
                                           -0.0076  0.1866  0.0855 -0.3122  0.2415
                                           -0.4314 -0.0960 -0.2729  0.2829  0.0448
                                           -0.0356 -0.0416 -0.1615  0.0779 -0.0537
                                           -0.2124
   278. (0.00009) RY*(10) C  19           s( 17.12%)p 1.01( 17.23%)d 3.53( 60.43%)
                                                  f 0.31(  5.22%)
   279. (0.00006) RY*(11) C  19           s( 45.46%)p 0.67( 30.26%)d 0.42( 19.06%)
                                                  f 0.11(  5.21%)
   280. (0.00004) RY*(12) C  19           s(  5.61%)p12.15( 68.13%)d 2.67( 14.96%)
                                                  f 2.01( 11.30%)
   281. (0.00003) RY*(13) C  19           s(  0.12%)p99.99( 24.39%)d99.99( 62.13%)
                                                  f99.99( 13.36%)
   282. (0.00002) RY*(14) C  19           s(  4.29%)p 7.90( 33.92%)d 9.07( 38.95%)
                                                  f 5.32( 22.84%)
   283. (0.00000) RY*(15) C  19           s(  2.41%)p 0.55(  1.33%)d39.73( 95.60%)
                                                  f 0.27(  0.66%)
   284. (0.00000) RY*(16) C  19           s( 94.92%)p 0.02(  1.62%)d 0.03(  2.70%)
                                                  f 0.01(  0.75%)
   285. (0.00001) RY*(17) C  19           s(  1.94%)p14.12( 27.38%)d35.00( 67.87%)
                                                  f 1.45(  2.81%)
   286. (0.00000) RY*(18) C  19           s( 10.46%)p 3.39( 35.47%)d 4.92( 51.49%)
                                                  f 0.25(  2.58%)
   287. (0.00000) RY*(19) C  19           s(  0.72%)p 4.85(  3.51%)d99.99( 94.41%)
                                                  f 1.87(  1.36%)
   288. (0.00000) RY*(20) C  19           s(  0.17%)p16.25(  2.68%)d48.97(  8.09%)
                                                  f99.99( 89.06%)
   289. (0.00000) RY*(21) C  19           s(  0.56%)p 2.70(  1.53%)d 4.32(  2.44%)
                                                  f99.99( 95.47%)
   290. (0.00000) RY*(22) C  19           s(  0.63%)p19.31( 12.08%)d11.59(  7.25%)
                                                  f99.99( 80.04%)
   291. (0.00000) RY*(23) C  19           s(  1.02%)p 4.47(  4.54%)d 7.05(  7.16%)
                                                  f85.84( 87.27%)
   292. (0.00000) RY*(24) C  19           s(  2.22%)p 1.59(  3.54%)d 3.76(  8.36%)
                                                  f38.63( 85.88%)
   293. (0.00000) RY*(25) C  19           s(  1.30%)p 6.78(  8.81%)d 8.68( 11.28%)
                                                  f60.50( 78.61%)
   294. (0.00000) RY*(26) C  19           s(  0.18%)p 2.56(  0.47%)d39.86(  7.23%)
                                                  f99.99( 92.12%)
   295. (0.00044) RY*( 1) H  20           s( 98.20%)p 0.02(  1.80%)
                                            0.0008  0.9909  0.0093 -0.0517 -0.1037
                                           -0.0676
   296. (0.00017) RY*( 2) H  20           s( 90.68%)p 0.10(  9.32%)
                                           -0.0001 -0.0374  0.9515 -0.1701 -0.2402
                                            0.0807
   297. (0.00014) RY*( 3) H  20           s(  3.76%)p25.59( 96.24%)
                                            0.0030  0.0069  0.1938 -0.1641  0.6383
                                           -0.7266
   298. (0.00011) RY*( 4) H  20           s(  6.71%)p13.91( 93.29%)
                                           -0.0040  0.1013  0.2383  0.8387  0.4149
                                            0.2396
   299. (0.00002) RY*( 5) H  20           s(  0.70%)p99.99( 99.30%)
   300. (0.00048) RY*( 1) H  21           s( 96.55%)p 0.04(  3.45%)
                                           -0.0013  0.9826  0.0101 -0.0912  0.0023
                                           -0.1617
   301. (0.00014) RY*( 2) H  21           s( 70.85%)p 0.41( 29.15%)
                                           -0.0072 -0.0827  0.8376  0.1267  0.0701
                                           -0.5201
   302. (0.00014) RY*( 3) H  21           s(  0.23%)p99.99( 99.77%)
                                            0.0016  0.0460 -0.0124  0.5072 -0.8603
                                           -0.0198
   303. (0.00007) RY*( 4) H  21           s( 26.97%)p 2.71( 73.03%)
   304. (0.00002) RY*( 5) H  21           s(  5.45%)p17.36( 94.55%)
   305. (0.00046) RY*( 1) H  22           s( 95.80%)p 0.04(  4.20%)
                                           -0.0002  0.9787  0.0098  0.0599  0.0135
                                           -0.1956
   306. (0.00013) RY*( 2) H  22           s( 77.42%)p 0.29( 22.58%)
                                           -0.0061 -0.0713  0.8770 -0.2613  0.0920
                                           -0.3861
   307. (0.00013) RY*( 3) H  22           s(  0.24%)p99.99( 99.76%)
                                           -0.0024 -0.0086  0.0483  0.3162  0.9397
                                            0.1211
   308. (0.00006) RY*( 4) H  22           s( 19.65%)p 4.09( 80.35%)
   309. (0.00002) RY*( 5) H  22           s(  6.93%)p13.43( 93.07%)
   310. (0.01652) BD*( 1) C   1 - H   2  
                ( 40.07%)   0.6330* C   1 s( 27.89%)p 2.58( 71.99%)d 0.00(  0.10%)
                                                  f 0.00(  0.02%)
                                           -0.0004  0.5279 -0.0131 -0.0014  0.0008
                                           -0.4439  0.0093  0.0013 -0.5011  0.0101
                                            0.0024 -0.5210  0.0098 -0.0006  0.0122
                                            0.0064  0.0197  0.0054  0.0126  0.0059
                                           -0.0103 -0.0021  0.0109 -0.0002  0.0076
                                            0.0024 -0.0056 -0.0000 -0.0062 -0.0007
                                           -0.0063
                ( 59.93%)  -0.7742* H   2 s( 99.95%)p 0.00(  0.05%)
                                            0.9997  0.0017  0.0007  0.0091  0.0137
                                            0.0161
   311. (0.01986) BD*( 1) C   1 - C   3  
                ( 51.22%)   0.7157* C   1 s( 32.82%)p 2.04( 67.09%)d 0.00(  0.08%)
                                                  f 0.00(  0.01%)
                                           -0.0000  0.5729 -0.0039 -0.0016 -0.0003
                                           -0.4387 -0.0223  0.0047  0.4247 -0.0036
                                           -0.0092  0.5454  0.0062 -0.0009 -0.0113
                                           -0.0058 -0.0077 -0.0085  0.0198  0.0058
                                           -0.0059 -0.0007  0.0032  0.0016 -0.0056
                                           -0.0030  0.0032  0.0019 -0.0076  0.0019
                                            0.0035
                ( 48.78%)  -0.6984* C   3 s( 28.48%)p 2.51( 71.39%)d 0.00(  0.12%)
                                                  f 0.00(  0.01%)
                                            0.0002  0.5335  0.0157 -0.0022  0.0004
                                            0.4447  0.0006 -0.0082 -0.4690 -0.0194
                                           -0.0010 -0.5437 -0.0044  0.0069 -0.0151
                                           -0.0017 -0.0232 -0.0012  0.0205  0.0039
                                            0.0013 -0.0002  0.0053  0.0008  0.0004
                                            0.0043 -0.0008  0.0022  0.0054 -0.0004
                                           -0.0028
   312. (0.01381) BD*( 1) C   1 - C  19  
                ( 49.96%)   0.7068* C   1 s( 39.12%)p 1.55( 60.71%)d 0.00(  0.15%)
                                                  f 0.00(  0.01%)
                                           -0.0001 -0.6252 -0.0181 -0.0027  0.0004
                                           -0.7683 -0.0323  0.0033 -0.0779  0.0105
                                            0.0028  0.0972  0.0141 -0.0016 -0.0124
                                           -0.0005  0.0008  0.0025  0.0017 -0.0003
                                           -0.0300 -0.0087  0.0192  0.0052 -0.0016
                                            0.0061  0.0032  0.0012 -0.0020 -0.0076
                                           -0.0011
                ( 50.04%)  -0.7074* C  19 s( 39.27%)p 1.54( 60.57%)d 0.00(  0.14%)
                                                  f 0.00(  0.01%)
                                           -0.0001 -0.6264 -0.0180 -0.0032  0.0003
                                            0.7748  0.0337 -0.0035  0.0146  0.0142
                                            0.0017 -0.0614  0.0059 -0.0004  0.0048
                                           -0.0019  0.0118  0.0016  0.0004 -0.0002
                                           -0.0291 -0.0100  0.0172  0.0056  0.0016
                                           -0.0060  0.0019 -0.0028  0.0025  0.0072
                                            0.0018
   313. (0.04816) BD*( 2) C   1 - C  19  
                ( 50.14%)   0.7081* C   1 s(  0.14%)p99.99( 99.78%)d 0.35(  0.05%)
                                                  f 0.18(  0.03%)
                                            0.0001 -0.0365 -0.0088 -0.0011 -0.0003
                                           -0.1281  0.0040 -0.0012  0.7489 -0.0214
                                            0.0077 -0.6479  0.0145 -0.0102  0.0108
                                            0.0091 -0.0131 -0.0078 -0.0001 -0.0016
                                           -0.0033 -0.0035  0.0055 -0.0019 -0.0031
                                            0.0019 -0.0071 -0.0110 -0.0043 -0.0028
                                            0.0064
                ( 49.86%)  -0.7061* C  19 s(  0.07%)p99.99( 99.86%)d 0.73(  0.05%)
                                                  f 0.37(  0.03%)
                                            0.0001 -0.0250 -0.0076 -0.0014 -0.0003
                                           -0.0859  0.0019 -0.0020  0.7569 -0.0214
                                            0.0075 -0.6461  0.0150 -0.0107 -0.0104
                                           -0.0096  0.0137  0.0074  0.0050  0.0009
                                            0.0017  0.0005  0.0022 -0.0049 -0.0026
                                            0.0011 -0.0071 -0.0115 -0.0022 -0.0026
                                            0.0071
   314. (0.02014) BD*( 1) C   3 - C   8  
                ( 49.27%)   0.7019* C   3 s( 27.30%)p 2.66( 72.59%)d 0.00(  0.11%)
                                                  f 0.00(  0.01%)
                                           -0.0000 -0.5223 -0.0126  0.0004  0.0001
                                            0.2663  0.0116  0.0041 -0.7344 -0.0078
                                            0.0048  0.3396 -0.0066 -0.0027  0.0102
                                            0.0010 -0.0080 -0.0013  0.0228  0.0027
                                            0.0171  0.0028  0.0075  0.0006 -0.0011
                                           -0.0028 -0.0003 -0.0044 -0.0035 -0.0024
                                            0.0036
                ( 50.73%)  -0.7122* C   8 s( 27.52%)p 2.63( 72.40%)d 0.00(  0.07%)
                                                  f 0.00(  0.01%)
                                           -0.0003 -0.5244 -0.0137  0.0001  0.0000
                                           -0.2769  0.0088  0.0056  0.7347  0.0114
                                           -0.0046 -0.3274 -0.0097 -0.0007  0.0141
                                            0.0040 -0.0060 -0.0020  0.0111  0.0048
                                            0.0141  0.0036  0.0073  0.0019 -0.0004
                                            0.0042 -0.0019  0.0031  0.0044  0.0022
                                           -0.0013
   315. (0.01810) BD*( 1) C   3 - H   9  
                ( 39.80%)   0.6308* C   3 s( 22.33%)p 3.47( 77.54%)d 0.01(  0.12%)
                                                  f 0.00(  0.00%)
                                            0.0001 -0.4723  0.0148  0.0015  0.0000
                                           -0.4873  0.0065  0.0006 -0.1712  0.0030
                                            0.0020 -0.7131  0.0015 -0.0081 -0.0138
                                            0.0003 -0.0253 -0.0052 -0.0075 -0.0007
                                           -0.0136 -0.0008 -0.0080 -0.0059 -0.0004
                                           -0.0035 -0.0030 -0.0012 -0.0039 -0.0016
                                            0.0020
                ( 60.20%)  -0.7759* H   9 s( 99.94%)p 0.00(  0.06%)
                                           -0.9997 -0.0038 -0.0003  0.0124  0.0019
                                            0.0212
   316. (0.01227) BD*( 1) C   3 - H  21  
                ( 39.45%)   0.6281* C   3 s( 21.91%)p 3.56( 77.91%)d 0.01(  0.17%)
                                                  f 0.00(  0.00%)
                                           -0.0002  0.4679 -0.0112  0.0041 -0.0002
                                           -0.7014  0.0142 -0.0031 -0.4575  0.0080
                                           -0.0035  0.2786 -0.0026  0.0037  0.0348
                                           -0.0000 -0.0065 -0.0027 -0.0079 -0.0015
                                            0.0158 -0.0015 -0.0122  0.0003 -0.0020
                                            0.0034  0.0011  0.0043  0.0019 -0.0001
                                           -0.0007
                ( 60.55%)  -0.7781* H  21 s( 99.96%)p 0.00(  0.04%)
                                            0.9998  0.0014  0.0003  0.0158  0.0114
                                           -0.0083
   317. (0.01679) BD*( 1) C   4 - C   6  
                ( 50.16%)   0.7083* C   4 s( 27.92%)p 2.58( 71.99%)d 0.00(  0.08%)
                                                  f 0.00(  0.01%)
                                            0.0001  0.5282  0.0151 -0.0011  0.0002
                                            0.6764  0.0110 -0.0081  0.1541  0.0128
                                            0.0064  0.4881 -0.0007 -0.0029  0.0043
                                            0.0005  0.0235  0.0045  0.0048  0.0011
                                            0.0139  0.0033 -0.0021  0.0008 -0.0016
                                            0.0016 -0.0023  0.0041  0.0035  0.0046
                                           -0.0009
                ( 49.84%)  -0.7059* C   6 s( 28.18%)p 2.55( 71.73%)d 0.00(  0.08%)
                                                  f 0.00(  0.01%)
                                            0.0001  0.5306  0.0154 -0.0010  0.0001
                                           -0.6774 -0.0113  0.0069 -0.1845  0.0090
                                            0.0077 -0.4733 -0.0049  0.0002  0.0124
                                            0.0017  0.0215  0.0043  0.0032  0.0022
                                            0.0135  0.0026 -0.0022  0.0008  0.0043
                                           -0.0022 -0.0015 -0.0013 -0.0018 -0.0031
                                           -0.0044
   318. (0.01422) BD*( 1) C   4 - C   8  
                ( 50.03%)   0.7073* C   4 s( 27.93%)p 2.58( 71.97%)d 0.00(  0.09%)
                                                  f 0.00(  0.01%)
                                            0.0001  0.5282  0.0163 -0.0006  0.0001
                                           -0.5856 -0.0164  0.0004 -0.4737 -0.0016
                                            0.0079  0.3900 -0.0041 -0.0033  0.0175
                                            0.0040 -0.0183 -0.0033 -0.0144 -0.0022
                                            0.0006  0.0007 -0.0083  0.0010 -0.0023
                                            0.0016 -0.0024  0.0016  0.0055  0.0031
                                           -0.0022
                ( 49.97%)  -0.7069* C   8 s( 28.43%)p 2.51( 71.49%)d 0.00(  0.08%)
                                                  f 0.00(  0.01%)
                                            0.0001  0.5330  0.0146 -0.0002  0.0002
                                            0.6159  0.0004 -0.0092  0.4498  0.0157
                                           -0.0012 -0.3645 -0.0080  0.0002  0.0190
                                            0.0043 -0.0139 -0.0037 -0.0096 -0.0015
                                            0.0073  0.0020 -0.0074 -0.0009  0.0006
                                           -0.0043  0.0013 -0.0035 -0.0049 -0.0015
                                            0.0026
   319. (0.01559) BD*( 1) C   4 - H  10  
                ( 39.67%)   0.6299* C   4 s( 22.50%)p 3.44( 77.39%)d 0.00(  0.10%)
                                                  f 0.00(  0.00%)
                                           -0.0000  0.4740 -0.0155 -0.0022  0.0002
                                            0.2561 -0.0033 -0.0015 -0.3992  0.0021
                                            0.0026 -0.7409  0.0037 -0.0090 -0.0134
                                           -0.0007 -0.0126 -0.0028  0.0203  0.0043
                                           -0.0054 -0.0014  0.0145  0.0047 -0.0003
                                            0.0019 -0.0042  0.0031  0.0028  0.0026
                                           -0.0006
                ( 60.33%)  -0.7767* H  10 s( 99.94%)p 0.00(  0.06%)
                                            0.9997  0.0030  0.0003 -0.0068  0.0085
                                            0.0210
   320. (0.00997) BD*( 1) C   4 - H  11  
                ( 39.87%)   0.6314* C   4 s( 21.69%)p 3.60( 78.13%)d 0.01(  0.17%)
                                                  f 0.00(  0.00%)
                                            0.0003 -0.4656  0.0129 -0.0042  0.0004
                                            0.3635 -0.0067  0.0005 -0.7686  0.0134
                                           -0.0048  0.2414 -0.0023  0.0028  0.0314
                                           -0.0011 -0.0027 -0.0026  0.0078  0.0034
                                            0.0218  0.0008  0.0120 -0.0005 -0.0011
                                           -0.0030  0.0035 -0.0013 -0.0033 -0.0016
                                           -0.0002
                ( 60.13%)  -0.7755* H  11 s( 99.95%)p 0.00(  0.05%)
                                           -0.9998 -0.0008 -0.0002 -0.0091  0.0179
                                           -0.0075
   321. (0.01406) BD*( 1) C   5 - C   6  
                ( 50.04%)   0.7074* C   5 s( 28.46%)p 2.51( 71.45%)d 0.00(  0.09%)
                                                  f 0.00(  0.01%)
                                            0.0001  0.5333  0.0161 -0.0003  0.0001
                                           -0.7003 -0.0032  0.0090  0.4447  0.0154
                                           -0.0006  0.1612 -0.0001  0.0022 -0.0210
                                           -0.0043 -0.0054 -0.0019  0.0065  0.0007
                                            0.0123  0.0032 -0.0124 -0.0019 -0.0041
                                            0.0037  0.0002  0.0005  0.0011 -0.0002
                                            0.0053
                ( 49.96%)  -0.7068* C   6 s( 28.09%)p 2.56( 71.82%)d 0.00(  0.09%)
                                                  f 0.00(  0.01%)
                                            0.0001  0.5297  0.0164 -0.0005  0.0001
                                            0.6654  0.0160 -0.0031 -0.4978  0.0021
                                            0.0076 -0.1651  0.0035 -0.0007 -0.0238
                                           -0.0044 -0.0101 -0.0014  0.0016  0.0027
                                            0.0035  0.0011 -0.0142 -0.0015  0.0037
                                           -0.0038  0.0004 -0.0001  0.0008 -0.0038
                                           -0.0043
   322. (0.01911) BD*( 1) C   5 - C   7  
                ( 50.67%)   0.7118* C   5 s( 27.72%)p 2.60( 72.20%)d 0.00(  0.08%)
                                                  f 0.00(  0.01%)
                                            0.0003  0.5262  0.0156 -0.0000 -0.0000
                                           -0.0609  0.0110  0.0043 -0.8130 -0.0107
                                            0.0065  0.2387  0.0036  0.0011  0.0061
                                            0.0015  0.0020 -0.0012 -0.0107 -0.0037
                                           -0.0215 -0.0055 -0.0088 -0.0026 -0.0044
                                            0.0026  0.0016  0.0000  0.0015  0.0017
                                            0.0044
                ( 49.33%)  -0.7024* C   7 s( 27.77%)p 2.60( 72.13%)d 0.00(  0.10%)
                                                  f 0.00(  0.01%)
                                            0.0000  0.5268  0.0131 -0.0003 -0.0001
                                            0.0208  0.0114  0.0050  0.8107  0.0106
                                           -0.0053 -0.2515  0.0040 -0.0008 -0.0025
                                           -0.0013 -0.0035  0.0006 -0.0171 -0.0023
                                           -0.0228 -0.0038 -0.0114 -0.0013  0.0033
                                           -0.0026 -0.0021  0.0020  0.0002  0.0015
                                           -0.0058
   323. (0.01143) BD*( 1) C   5 - H  12  
                ( 40.02%)   0.6326* C   5 s( 21.59%)p 3.62( 78.23%)d 0.01(  0.18%)
                                                  f 0.00(  0.00%)
                                            0.0003 -0.4644  0.0133 -0.0016  0.0002
                                           -0.6849  0.0092 -0.0037 -0.3714  0.0051
                                           -0.0023 -0.4184  0.0085 -0.0009 -0.0239
                                           -0.0015 -0.0271  0.0009 -0.0152  0.0003
                                           -0.0152 -0.0012 -0.0045  0.0028  0.0046
                                           -0.0020 -0.0006 -0.0007 -0.0016 -0.0001
                                           -0.0017
                ( 59.98%)  -0.7745* H  12 s( 99.96%)p 0.00(  0.04%)
                                           -0.9998 -0.0014 -0.0001  0.0167  0.0090
                                            0.0085
   324. (0.01638) BD*( 1) C   5 - H  13  
                ( 40.18%)   0.6338* C   5 s( 22.28%)p 3.48( 77.59%)d 0.01(  0.13%)
                                                  f 0.00(  0.00%)
                                           -0.0001  0.4717 -0.0166 -0.0010  0.0001
                                            0.1846  0.0009  0.0040  0.0382  0.0013
                                            0.0015 -0.8604  0.0070 -0.0061  0.0036
                                            0.0008 -0.0082 -0.0022 -0.0000 -0.0007
                                            0.0030  0.0006  0.0345  0.0040 -0.0048
                                            0.0022  0.0008  0.0011  0.0023  0.0004
                                            0.0030
                ( 59.82%)  -0.7735* H  13 s( 99.95%)p 0.00(  0.05%)
                                            0.9997  0.0029  0.0002 -0.0073 -0.0023
                                            0.0210
   325. (0.00976) BD*( 1) C   6 - H  14  
                ( 39.77%)   0.6307* C   6 s( 21.50%)p 3.64( 78.33%)d 0.01(  0.17%)
                                                  f 0.00(  0.00%)
                                            0.0003 -0.4634  0.0132 -0.0031  0.0004
                                           -0.2288  0.0047 -0.0000 -0.8436  0.0137
                                           -0.0064  0.1381 -0.0039 -0.0009 -0.0210
                                            0.0006  0.0093 -0.0022  0.0147 -0.0026
                                            0.0298  0.0017  0.0088  0.0024 -0.0033
                                            0.0030  0.0030 -0.0008  0.0005  0.0020
                                            0.0010
                ( 60.23%)  -0.7761* H  14 s( 99.96%)p 0.00(  0.04%)
                                           -0.9998 -0.0009 -0.0002  0.0055  0.0200
                                           -0.0020
   326. (0.01590) BD*( 1) C   6 - H  15  
                ( 40.25%)   0.6344* C   6 s( 22.28%)p 3.48( 77.61%)d 0.00(  0.10%)
                                                  f 0.00(  0.00%)
                                            0.0000 -0.4717  0.0164  0.0012 -0.0001
                                            0.2102 -0.0019 -0.0003  0.0629 -0.0036
                                           -0.0038 -0.8532  0.0045 -0.0065 -0.0035
                                           -0.0004  0.0147  0.0021  0.0071 -0.0005
                                            0.0031 -0.0002 -0.0266 -0.0065 -0.0048
                                            0.0017  0.0020 -0.0010  0.0007  0.0029
                                            0.0029
                ( 59.75%)  -0.7730* H  15 s( 99.94%)p 0.00(  0.06%)
                                           -0.9997 -0.0031 -0.0002 -0.0055  0.0018
                                            0.0229
   327. (0.01772) BD*( 1) C   7 - H  16  
                ( 39.75%)   0.6305* C   7 s( 22.14%)p 3.51( 77.74%)d 0.01(  0.12%)
                                                  f 0.00(  0.00%)
                                            0.0001 -0.4702  0.0166  0.0008  0.0001
                                            0.2462 -0.0058 -0.0020  0.0363  0.0023
                                            0.0031 -0.8458  0.0053 -0.0077  0.0051
                                           -0.0007  0.0204  0.0017  0.0022  0.0018
                                           -0.0072 -0.0005 -0.0248 -0.0064 -0.0044
                                            0.0032 -0.0016 -0.0001 -0.0010 -0.0006
                                            0.0037
                ( 60.25%)  -0.7762* H  16 s( 99.94%)p 0.00(  0.06%)
                                           -0.9997 -0.0037 -0.0003 -0.0041 -0.0027
                                            0.0231
   328. (0.02013) BD*( 1) C   7 - C  19  
                ( 48.76%)   0.6983* C   7 s( 28.62%)p 2.49( 71.25%)d 0.00(  0.12%)
                                                  f 0.00(  0.01%)
                                           -0.0002 -0.5347 -0.0173  0.0018 -0.0004
                                            0.5149 -0.0003 -0.0088  0.4785  0.0180
                                           -0.0015  0.4669  0.0068 -0.0045 -0.0194
                                           -0.0023 -0.0204 -0.0019 -0.0200 -0.0027
                                           -0.0056  0.0006  0.0020 -0.0014 -0.0038
                                            0.0040  0.0011 -0.0002  0.0033 -0.0023
                                            0.0033
                ( 51.24%)  -0.7158* C  19 s( 32.85%)p 2.04( 67.07%)d 0.00(  0.07%)
                                                  f 0.00(  0.01%)
                                            0.0000 -0.5731  0.0026  0.0014  0.0003
                                           -0.4895 -0.0245  0.0041 -0.4673  0.0010
                                            0.0090 -0.4605  0.0000  0.0011 -0.0118
                                           -0.0073 -0.0092 -0.0078 -0.0182 -0.0056
                                            0.0052  0.0005 -0.0014  0.0008  0.0060
                                            0.0003 -0.0009 -0.0011 -0.0077  0.0026
                                           -0.0048
   329. (0.01095) BD*( 1) C   7 - H  22  
                ( 39.55%)   0.6289* C   7 s( 21.51%)p 3.64( 78.30%)d 0.01(  0.18%)
                                                  f 0.00(  0.00%)
                                            0.0003 -0.4637  0.0119 -0.0029  0.0002
                                           -0.8193  0.0156 -0.0048  0.3321 -0.0047
                                            0.0020  0.0340 -0.0030 -0.0025  0.0279
                                            0.0007  0.0130 -0.0031 -0.0013  0.0007
                                           -0.0267  0.0002  0.0114  0.0016 -0.0020
                                            0.0049 -0.0001 -0.0018 -0.0011 -0.0016
                                            0.0005
                ( 60.45%)  -0.7775* H  22 s( 99.96%)p 0.00(  0.04%)
                                           -0.9998 -0.0012 -0.0003  0.0188 -0.0090
                                            0.0004
   330. (0.01372) BD*( 1) C   8 - H  17  
                ( 40.11%)   0.6333* C   8 s( 21.97%)p 3.54( 77.87%)d 0.01(  0.16%)
                                                  f 0.00(  0.00%)
                                           -0.0002  0.4685 -0.0138  0.0005 -0.0001
                                           -0.3746  0.0008 -0.0020  0.4779 -0.0072
                                            0.0030  0.6401 -0.0088  0.0040 -0.0113
                                           -0.0027 -0.0159 -0.0019  0.0300  0.0013
                                           -0.0014  0.0005  0.0165 -0.0011  0.0007
                                           -0.0033  0.0014 -0.0031 -0.0035 -0.0004
                                            0.0003
                ( 59.89%)  -0.7739* H  17 s( 99.96%)p 0.00(  0.04%)
                                            0.9998  0.0019  0.0001  0.0111 -0.0109
                                           -0.0141
   331. (0.01332) BD*( 1) C   8 - H  18  
                ( 40.03%)   0.6327* C   8 s( 22.10%)p 3.52( 77.73%)d 0.01(  0.16%)
                                                  f 0.00(  0.00%)
                                           -0.0002  0.4700 -0.0126  0.0002 -0.0001
                                           -0.6332  0.0061 -0.0038 -0.1669  0.0051
                                           -0.0007 -0.5902  0.0075 -0.0037  0.0057
                                            0.0003  0.0323  0.0016  0.0152 -0.0004
                                            0.0134  0.0026  0.0123 -0.0010 -0.0000
                                           -0.0032  0.0014 -0.0025 -0.0036 -0.0002
                                           -0.0003
                ( 59.97%)  -0.7744* H  18 s( 99.96%)p 0.00(  0.04%)
                                            0.9998  0.0019  0.0001  0.0163  0.0021
                                            0.0131
   332. (0.01552) BD*( 1) C  19 - H  20  
                ( 40.09%)   0.6332* C  19 s( 27.79%)p 2.59( 72.09%)d 0.00(  0.10%)
                                                  f 0.00(  0.02%)
                                            0.0004 -0.5270  0.0141  0.0021 -0.0006
                                           -0.3858  0.0075  0.0020  0.4547 -0.0090
                                           -0.0026  0.6042 -0.0111 -0.0000  0.0129
                                            0.0054  0.0128  0.0063 -0.0134 -0.0068
                                            0.0126  0.0017 -0.0152 -0.0025 -0.0073
                                           -0.0027  0.0074  0.0019 -0.0049 -0.0026
                                            0.0045
                ( 59.91%)  -0.7740* H  20 s( 99.95%)p 0.00(  0.05%)
                                           -0.9997 -0.0014 -0.0007  0.0071 -0.0132
                                           -0.0175


 NHO Directionality and "Bond Bending" (deviations from line of nuclear centers)

         [Thresholds for printing:  angular deviation  >  1.0 degree]
                                    hybrid p-character > 25.0%
                                    orbital occupancy  >  0.10e

                                Line of Centers        Hybrid 1              Hybrid 2
                                ---------------  -------------------   ------------------
                NBO               Theta   Phi    Theta   Phi    Dev    Theta   Phi    Dev
 ========================================================================================
     2. BD (   1) C   1 - C   3    49.6  134.5    48.1  137.9   3.0    129.5  311.8   2.2
     3. BD (   1) C   1 - C  19    95.8    3.5    97.8    4.6   2.3     86.0  182.2   2.3
     4. BD (   2) C   1 - C  19    95.8    3.5    49.2  279.7  89.2     49.4  276.6  88.5
     5. BD (   1) C   3 - C   8   113.2  109.9   112.7  110.9   1.1      --     --    --
     8. BD (   1) C   4 - C   6    56.1   13.5    55.3   14.3   1.0      --     --    --
    12. BD (   1) C   5 - C   6    79.4  145.4    78.9  146.5   1.1    101.0  324.3   1.2
    19. BD (   1) C   7 - C  19   123.5  223.7     --     --    --      56.2   41.9   1.6


 Second Order Perturbation Theory Analysis of Fock Matrix in NBO Basis

     Threshold for printing:   0.50 kcal/mol
                                                                              E(2)  E(j)-E(i) F(i,j)
         Donor NBO (i)                     Acceptor NBO (j)                 kcal/mol   a.u.    a.u. 
 ===================================================================================================

 within unit  1
   1. BD (   1) C   1 - H   2        / 63. RY*(   1) C   3                    1.30    2.02    0.046
   1. BD (   1) C   1 - H   2        /269. RY*(   1) C  19                    3.17    2.10    0.073
   1. BD (   1) C   1 - H   2        /312. BD*(   1) C   1 - C  19            0.90    1.30    0.031
   1. BD (   1) C   1 - H   2        /315. BD*(   1) C   3 - H   9            2.37    1.03    0.044
   1. BD (   1) C   1 - H   2        /316. BD*(   1) C   3 - H  21            0.53    1.03    0.021
   1. BD (   1) C   1 - H   2        /328. BD*(   1) C   7 - C  19            7.87    1.06    0.082
   1. BD (   1) C   1 - H   2        /332. BD*(   1) C  19 - H  20            0.95    1.09    0.029
   2. BD (   1) C   1 - C   3        /269. RY*(   1) C  19                    0.61    2.22    0.033
   2. BD (   1) C   1 - C   3        /270. RY*(   2) C  19                    2.38    2.14    0.064
   2. BD (   1) C   1 - C   3        /312. BD*(   1) C   1 - C  19            1.51    1.42    0.041
   2. BD (   1) C   1 - C   3        /330. BD*(   1) C   8 - H  17            1.64    1.16    0.039
   2. BD (   1) C   1 - C   3        /332. BD*(   1) C  19 - H  20            3.98    1.21    0.062
   3. BD (   1) C   1 - C  19        / 63. RY*(   1) C   3                    0.78    2.27    0.038
   3. BD (   1) C   1 - C  19        /167. RY*(   1) C   7                    0.91    2.20    0.040
   3. BD (   1) C   1 - C  19        /310. BD*(   1) C   1 - H   2            0.87    1.33    0.030
   3. BD (   1) C   1 - C  19        /311. BD*(   1) C   1 - C   3            1.10    1.32    0.034
   3. BD (   1) C   1 - C  19        /316. BD*(   1) C   3 - H  21            0.85    1.28    0.029
   3. BD (   1) C   1 - C  19        /328. BD*(   1) C   7 - C  19            0.99    1.31    0.032
   3. BD (   1) C   1 - C  19        /329. BD*(   1) C   7 - H  22            0.73    1.28    0.027
   3. BD (   1) C   1 - C  19        /332. BD*(   1) C  19 - H  20            0.84    1.33    0.030
   4. BD (   2) C   1 - C  19        / 64. RY*(   2) C   3                    0.52    1.88    0.028
   4. BD (   2) C   1 - C  19        /168. RY*(   2) C   7                    0.72    1.88    0.033
   4. BD (   2) C   1 - C  19        /314. BD*(   1) C   3 - C   8            4.30    0.77    0.052
   4. BD (   2) C   1 - C  19        /315. BD*(   1) C   3 - H   9            0.84    0.78    0.023
   4. BD (   2) C   1 - C  19        /316. BD*(   1) C   3 - H  21            1.40    0.79    0.030
   4. BD (   2) C   1 - C  19        /322. BD*(   1) C   5 - C   7            3.93    0.77    0.049
   4. BD (   2) C   1 - C  19        /327. BD*(   1) C   7 - H  16            1.71    0.78    0.033
   4. BD (   2) C   1 - C  19        /329. BD*(   1) C   7 - H  22            0.59    0.79    0.019
   5. BD (   1) C   3 - C   8        / 34. RY*(   3) C   1                    0.53    1.89    0.028
   5. BD (   1) C   3 - C   8        / 89. RY*(   1) C   4                    0.52    2.10    0.030
   5. BD (   1) C   3 - C   8        /312. BD*(   1) C   1 - C  19            0.59    1.39    0.026
   5. BD (   1) C   3 - C   8        /313. BD*(   2) C   1 - C  19            4.54    0.81    0.054
   5. BD (   1) C   3 - C   8        /320. BD*(   1) C   4 - H  11            1.52    1.13    0.037
   6. BD (   1) C   3 - H   9        / 32. RY*(   1) C   1                    0.61    2.10    0.032
   6. BD (   1) C   3 - H   9        /193. RY*(   1) C   8                    0.66    1.94    0.032
   6. BD (   1) C   3 - H   9        /310. BD*(   1) C   1 - H   2            3.73    1.07    0.056
   6. BD (   1) C   3 - H   9        /313. BD*(   2) C   1 - C  19            0.99    0.71    0.024
   6. BD (   1) C   3 - H   9        /331. BD*(   1) C   8 - H  18            3.04    1.02    0.050
   7. BD (   1) C   3 - H  21        / 33. RY*(   2) C   1                    0.76    1.99    0.035
   7. BD (   1) C   3 - H  21        /194. RY*(   2) C   8                    0.79    2.36    0.039
   7. BD (   1) C   3 - H  21        /312. BD*(   1) C   1 - C  19            3.79    1.28    0.062
   7. BD (   1) C   3 - H  21        /313. BD*(   2) C   1 - C  19            1.49    0.70    0.029
   7. BD (   1) C   3 - H  21        /318. BD*(   1) C   4 - C   8            4.03    1.01    0.057
   7. BD (   1) C   3 - H  21        /331. BD*(   1) C   8 - H  18            0.56    1.02    0.021
   8. BD (   1) C   4 - C   6        /115. RY*(   1) C   5                    0.63    2.05    0.032
   8. BD (   1) C   4 - C   6        /195. RY*(   3) C   8                    0.52    2.47    0.032
   8. BD (   1) C   4 - C   6        /323. BD*(   1) C   5 - H  12            1.49    1.12    0.037
   8. BD (   1) C   4 - C   6        /331. BD*(   1) C   8 - H  18            1.64    1.12    0.038
   9. BD (   1) C   4 - C   8        /316. BD*(   1) C   3 - H  21            1.65    1.13    0.039
   9. BD (   1) C   4 - C   8        /325. BD*(   1) C   6 - H  14            0.91    1.13    0.029
   9. BD (   1) C   4 - C   8        /326. BD*(   1) C   6 - H  15            0.56    1.12    0.022
  10. BD (   1) C   4 - H  10        /142. RY*(   2) C   6                    1.14    2.21    0.045
  10. BD (   1) C   4 - H  10        /193. RY*(   1) C   8                    0.79    1.94    0.035
  10. BD (   1) C   4 - H  10        /326. BD*(   1) C   6 - H  15            2.40    1.01    0.044
  10. BD (   1) C   4 - H  10        /330. BD*(   1) C   8 - H  17            3.18    1.01    0.051
  11. BD (   1) C   4 - H  11        /143. RY*(   3) C   6                    0.55    2.36    0.032
  11. BD (   1) C   4 - H  11        /194. RY*(   2) C   8                    0.81    2.36    0.039
  11. BD (   1) C   4 - H  11        /314. BD*(   1) C   3 - C   8            4.72    0.99    0.061
  11. BD (   1) C   4 - H  11        /321. BD*(   1) C   5 - C   6            2.68    1.00    0.046
  11. BD (   1) C   4 - H  11        /325. BD*(   1) C   6 - H  14            1.06    1.01    0.029
  11. BD (   1) C   4 - H  11        /330. BD*(   1) C   8 - H  17            0.56    1.01    0.021
  12. BD (   1) C   5 - C   6        /167. RY*(   1) C   7                    0.66    2.05    0.033
  12. BD (   1) C   5 - C   6        /319. BD*(   1) C   4 - H  10            0.58    1.13    0.023
  12. BD (   1) C   5 - C   6        /320. BD*(   1) C   4 - H  11            1.00    1.13    0.030
  12. BD (   1) C   5 - C   6        /329. BD*(   1) C   7 - H  22            1.52    1.13    0.037
  13. BD (   1) C   5 - C   7        /141. RY*(   1) C   6                    0.65    2.04    0.033
  13. BD (   1) C   5 - C   7        /271. RY*(   3) C  19                    0.60    1.75    0.029
  13. BD (   1) C   5 - C   7        /313. BD*(   2) C   1 - C  19            3.59    0.81    0.049
  13. BD (   1) C   5 - C   7        /325. BD*(   1) C   6 - H  14            1.41    1.13    0.036
  14. BD (   1) C   5 - H  12        /142. RY*(   2) C   6                    0.77    2.21    0.037
  14. BD (   1) C   5 - H  12        /317. BD*(   1) C   4 - C   6            4.36    0.99    0.059
  14. BD (   1) C   5 - H  12        /325. BD*(   1) C   6 - H  14            0.60    1.02    0.022
  14. BD (   1) C   5 - H  12        /328. BD*(   1) C   7 - C  19            4.12    1.04    0.059
  14. BD (   1) C   5 - H  12        /329. BD*(   1) C   7 - H  22            0.62    1.01    0.022
  15. BD (   1) C   5 - H  13        /143. RY*(   3) C   6                    0.83    2.37    0.040
  15. BD (   1) C   5 - H  13        /168. RY*(   2) C   7                    0.58    2.11    0.031
  15. BD (   1) C   5 - H  13        /326. BD*(   1) C   6 - H  15            3.43    1.01    0.053
  15. BD (   1) C   5 - H  13        /327. BD*(   1) C   7 - H  16            3.18    1.01    0.051
  16. BD (   1) C   6 - H  14        / 89. RY*(   1) C   4                    0.53    1.99    0.029
  16. BD (   1) C   6 - H  14        / 91. RY*(   3) C   4                    0.51    2.42    0.032
  16. BD (   1) C   6 - H  14        /117. RY*(   3) C   5                    0.64    2.62    0.037
  16. BD (   1) C   6 - H  14        /318. BD*(   1) C   4 - C   8            2.74    1.00    0.047
  16. BD (   1) C   6 - H  14        /320. BD*(   1) C   4 - H  11            1.08    1.02    0.030
  16. BD (   1) C   6 - H  14        /322. BD*(   1) C   5 - C   7            4.63    0.99    0.060
  16. BD (   1) C   6 - H  14        /323. BD*(   1) C   5 - H  12            0.61    1.01    0.022
  17. BD (   1) C   6 - H  15        / 90. RY*(   2) C   4                    1.22    2.16    0.046
  17. BD (   1) C   6 - H  15        /319. BD*(   1) C   4 - H  10            2.14    1.02    0.042
  17. BD (   1) C   6 - H  15        /324. BD*(   1) C   5 - H  13            3.29    1.01    0.052
  18. BD (   1) C   7 - H  16        /116. RY*(   2) C   5                    0.57    2.38    0.033
  18. BD (   1) C   7 - H  16        /271. RY*(   3) C  19                    0.64    1.64    0.029
  18. BD (   1) C   7 - H  16        /313. BD*(   2) C   1 - C  19            2.10    0.70    0.035
  18. BD (   1) C   7 - H  16        /324. BD*(   1) C   5 - H  13            3.29    1.01    0.052
  18. BD (   1) C   7 - H  16        /332. BD*(   1) C  19 - H  20            2.77    1.07    0.049
  19. BD (   1) C   7 - C  19        / 33. RY*(   2) C   1                    2.48    2.13    0.065
  19. BD (   1) C   7 - C  19        /115. RY*(   1) C   5                    0.71    2.08    0.034
  19. BD (   1) C   7 - C  19        /310. BD*(   1) C   1 - H   2            3.97    1.20    0.062
  19. BD (   1) C   7 - C  19        /312. BD*(   1) C   1 - C  19            1.50    1.42    0.041
  19. BD (   1) C   7 - C  19        /323. BD*(   1) C   5 - H  12            1.48    1.15    0.037
  20. BD (   1) C   7 - H  22        /117. RY*(   3) C   5                    0.62    2.62    0.036
  20. BD (   1) C   7 - H  22        /270. RY*(   2) C  19                    0.82    2.00    0.036
  20. BD (   1) C   7 - H  22        /312. BD*(   1) C   1 - C  19            4.47    1.28    0.068
  20. BD (   1) C   7 - H  22        /313. BD*(   2) C   1 - C  19            0.73    0.70    0.020
  20. BD (   1) C   7 - H  22        /321. BD*(   1) C   5 - C   6            4.14    1.00    0.058
  20. BD (   1) C   7 - H  22        /323. BD*(   1) C   5 - H  12            0.63    1.02    0.023
  20. BD (   1) C   7 - H  22        /332. BD*(   1) C  19 - H  20            0.72    1.07    0.025
  21. BD (   1) C   8 - H  17        / 64. RY*(   2) C   3                    0.70    2.11    0.034
  21. BD (   1) C   8 - H  17        / 91. RY*(   3) C   4                    0.65    2.43    0.036
  21. BD (   1) C   8 - H  17        /311. BD*(   1) C   1 - C   3            3.87    1.05    0.057
  21. BD (   1) C   8 - H  17        /319. BD*(   1) C   4 - H  10            3.32    1.02    0.052
  22. BD (   1) C   8 - H  18        / 65. RY*(   3) C   3                    0.53    2.29    0.031
  22. BD (   1) C   8 - H  18        / 90. RY*(   2) C   4                    0.90    2.16    0.040
  22. BD (   1) C   8 - H  18        /315. BD*(   1) C   3 - H   9            3.12    1.01    0.050
  22. BD (   1) C   8 - H  18        /317. BD*(   1) C   4 - C   6            4.43    1.00    0.059
  23. BD (   1) C  19 - H  20        / 32. RY*(   1) C   1                    3.23    2.11    0.074
  23. BD (   1) C  19 - H  20        /167. RY*(   1) C   7                    1.16    1.96    0.043
  23. BD (   1) C  19 - H  20        /310. BD*(   1) C   1 - H   2            0.95    1.08    0.029
  23. BD (   1) C  19 - H  20        /311. BD*(   1) C   1 - C   3            7.78    1.07    0.082
  23. BD (   1) C  19 - H  20        /312. BD*(   1) C   1 - C  19            0.86    1.30    0.030
  23. BD (   1) C  19 - H  20        /322. BD*(   1) C   5 - C   7            0.59    1.01    0.022
  23. BD (   1) C  19 - H  20        /327. BD*(   1) C   7 - H  16            1.82    1.02    0.039
  23. BD (   1) C  19 - H  20        /329. BD*(   1) C   7 - H  22            0.76    1.03    0.025
  24. CR (   1) C   1                /270. RY*(   2) C  19                    1.17   11.56    0.104
  24. CR (   1) C   1                /272. RY*(   4) C  19                    0.84   11.83    0.089
  24. CR (   1) C   1                /312. BD*(   1) C   1 - C  19            0.93   10.84    0.090
  24. CR (   1) C   1                /328. BD*(   1) C   7 - C  19            0.98   10.60    0.092
  25. CR (   1) C   3                /312. BD*(   1) C   1 - C  19            0.52   10.85    0.068
  29. CR (   1) C   7                /312. BD*(   1) C   1 - C  19            0.57   10.85    0.070
  31. CR (   1) C  19                / 32. RY*(   1) C   1                    0.56   11.65    0.072
  31. CR (   1) C  19                / 33. RY*(   2) C   1                    1.11   11.55    0.101
  31. CR (   1) C  19                / 35. RY*(   4) C   1                    0.80   11.83    0.087
  31. CR (   1) C  19                /311. BD*(   1) C   1 - C   3            0.94   10.61    0.090
  31. CR (   1) C  19                /312. BD*(   1) C   1 - C  19            0.93   10.84    0.090


 Natural Bond Orbitals (Summary):

                                                            Principal Delocalizations
           NBO                        Occupancy    Energy   (geminal,vicinal,remote)
 ====================================================================================
 Molecular unit  1  (C8H14)
     1. BD (   1) C   1 - H   2          1.97356    -0.58244  328(v),269(v),315(v),63(v)
                                                    332(v),312(g),316(v)
     2. BD (   1) C   1 - C   3          1.98469    -0.70394  332(v),270(v),330(v),312(g)
                                                    269(v)
     3. BD (   1) C   1 - C  19          1.98881    -0.82936  311(g),328(g),167(v),310(g)
                                                    316(v),332(g),63(v),329(v)
     4. BD (   2) C   1 - C  19          1.96295    -0.33711  314(v),322(v),327(v),316(v)
                                                    315(v),168(v),329(v),64(v)
     5. BD (   1) C   3 - C   8          1.97749    -0.67022  313(v),320(v),312(v),34(v)
                                                    89(v)
     6. BD (   1) C   3 - H   9          1.97724    -0.56778  310(v),331(v),313(v),193(v)
                                                    32(v)
     7. BD (   1) C   3 - H  21          1.97632    -0.56443  318(v),312(v),313(v),194(v)
                                                    33(v),331(v)
     8. BD (   1) C   4 - C   6          1.98928    -0.67082  331(v),323(v),115(v),195(v)
     9. BD (   1) C   4 - C   8          1.98876    -0.67548  316(v),325(v),326(v)
    10. BD (   1) C   4 - H  10          1.98228    -0.56062  330(v),326(v),142(v),193(v)
    11. BD (   1) C   4 - H  11          1.97850    -0.55772  314(v),321(v),325(v),194(v)
                                                    330(v),143(v)
    12. BD (   1) C   5 - C   6          1.98816    -0.67574  329(v),320(v),167(v),319(v)
    13. BD (   1) C   5 - C   7          1.97981    -0.67307  313(v),325(v),141(v),271(v)
    14. BD (   1) C   5 - H  12          1.97740    -0.56033  317(v),328(v),142(v),329(v)
                                                    325(v)
    15. BD (   1) C   5 - H  13          1.98051    -0.56454  326(v),327(v),143(v),168(v)
    16. BD (   1) C   6 - H  14          1.97864    -0.55882  322(v),318(v),320(v),117(v)
                                                    323(v),89(v),91(v)
    17. BD (   1) C   6 - H  15          1.98177    -0.56535  324(v),319(v),90(v)
    18. BD (   1) C   7 - H  16          1.97619    -0.56686  324(v),332(v),313(v),271(v)
                                                    116(v)
    19. BD (   1) C   7 - C  19          1.98485    -0.70139  310(v),33(v),312(g),323(v)
                                                    115(v)
    20. BD (   1) C   7 - H  22          1.97744    -0.56255  312(v),321(v),270(v),313(v)
                                                    332(v),323(v),117(v)
    21. BD (   1) C   8 - H  17          1.97885    -0.56278  311(v),319(v),64(v),91(v)
    22. BD (   1) C   8 - H  18          1.97968    -0.56322  317(v),315(v),90(v),65(v)
    23. BD (   1) C  19 - H  20          1.97373    -0.58145  311(v),32(v),327(v),167(v)
                                                    310(v),312(g),329(v),322(v)
    24. CR (   1) C   1                  1.99911   -10.11941  270(v),328(v),312(g),272(v)
    25. CR (   1) C   3                  1.99941   -10.13115  312(v)
    26. CR (   1) C   4                  1.99943   -10.12763   
    27. CR (   1) C   5                  1.99942   -10.13505   
    28. CR (   1) C   6                  1.99943   -10.13197   
    29. CR (   1) C   7                  1.99941   -10.13365  312(v)
    30. CR (   1) C   8                  1.99942   -10.13363   
    31. CR (   1) C  19                  1.99911   -10.12100  33(v),311(v),312(g),35(v)
                                                    32(v)
    32. RY*(   1) C   1                  0.00475     1.53198   
    33. RY*(   2) C   1                  0.00302     1.42667   
    34. RY*(   3) C   1                  0.00212     1.21505   
    35. RY*(   4) C   1                  0.00066     1.70894   
    36. RY*(   5) C   1                  0.00042     1.57280   
    37. RY*(   6) C   1                  0.00028     2.05023   
    38. RY*(   7) C   1                  0.00023     1.64563   
    39. RY*(   8) C   1                  0.00016     1.93785   
    40. RY*(   9) C   1                  0.00014     2.05823   
    41. RY*(  10) C   1                  0.00011     1.91101   
    42. RY*(  11) C   1                  0.00005     2.62490   
    43. RY*(  12) C   1                  0.00004     2.26947   
    44. RY*(  13) C   1                  0.00001     3.06743   
    45. RY*(  14) C   1                  0.00002     2.02503   
    46. RY*(  15) C   1                  0.00000     3.57614   
    47. RY*(  16) C   1                  0.00001     2.84380   
    48. RY*(  17) C   1                  0.00000    20.65411   
    49. RY*(  18) C   1                  0.00001     2.10632   
    50. RY*(  19) C   1                  0.00000     2.79526   
    51. RY*(  20) C   1                  0.00000     3.39881   
    52. RY*(  21) C   1                  0.00000     3.65905   
    53. RY*(  22) C   1                  0.00000     3.14115   
    54. RY*(  23) C   1                  0.00000     3.55538   
    55. RY*(  24) C   1                  0.00000     3.75180   
    56. RY*(  25) C   1                  0.00000     3.88602   
    57. RY*(  26) C   1                  0.00000     3.50439   
    58. RY*(   1) H   2                  0.00050     1.18722   
    59. RY*(   2) H   2                  0.00017     1.66085   
    60. RY*(   3) H   2                  0.00015     2.28357   
    61. RY*(   4) H   2                  0.00011     2.68756   
    62. RY*(   5) H   2                  0.00002     3.15815   
    63. RY*(   1) C   3                  0.00340     1.43694   
    64. RY*(   2) C   3                  0.00161     1.54645   
    65. RY*(   3) C   3                  0.00128     1.72496   
    66. RY*(   4) C   3                  0.00066     1.99864   
    67. RY*(   5) C   3                  0.00034     1.63438   
    68. RY*(   6) C   3                  0.00028     2.33081   
    69. RY*(   7) C   3                  0.00020     1.65275   
    70. RY*(   8) C   3                  0.00018     2.24329   
    71. RY*(   9) C   3                  0.00016     2.08595   
    72. RY*(  10) C   3                  0.00012     1.74913   
    73. RY*(  11) C   3                  0.00005     2.75040   
    74. RY*(  12) C   3                  0.00006     2.95739   
    75. RY*(  13) C   3                  0.00002     2.16163   
    76. RY*(  14) C   3                  0.00002     2.43893   
    77. RY*(  15) C   3                  0.00001     2.24215   
    78. RY*(  16) C   3                  0.00000     3.24051   
    79. RY*(  17) C   3                  0.00000    20.74526   
    80. RY*(  18) C   3                  0.00000     2.58842   
    81. RY*(  19) C   3                  0.00000     3.04065   
    82. RY*(  20) C   3                  0.00000     3.56961   
    83. RY*(  21) C   3                  0.00000     3.73299   
    84. RY*(  22) C   3                  0.00000     3.51847   
    85. RY*(  23) C   3                  0.00000     3.26894   
    86. RY*(  24) C   3                  0.00000     3.49413   
    87. RY*(  25) C   3                  0.00000     3.22399   
    88. RY*(  26) C   3                  0.00000     3.73121   
    89. RY*(   1) C   4                  0.00239     1.42770   
    90. RY*(   2) C   4                  0.00206     1.59834   
    91. RY*(   3) C   4                  0.00110     1.86531   
    92. RY*(   4) C   4                  0.00046     1.98782   
    93. RY*(   5) C   4                  0.00033     1.77925   
    94. RY*(   6) C   4                  0.00026     1.77196   
    95. RY*(   7) C   4                  0.00022     2.51960   
    96. RY*(   8) C   4                  0.00016     2.32830   
    97. RY*(   9) C   4                  0.00012     2.07392   
    98. RY*(  10) C   4                  0.00009     2.33674   
    99. RY*(  11) C   4                  0.00007     1.84126   
   100. RY*(  12) C   4                  0.00005     2.24508   
   101. RY*(  13) C   4                  0.00003     2.11188   
   102. RY*(  14) C   4                  0.00000     1.76445   
   103. RY*(  15) C   4                  0.00000     2.91233   
   104. RY*(  16) C   4                  0.00000     3.17146   
   105. RY*(  17) C   4                  0.00000    20.84351   
   106. RY*(  18) C   4                  0.00001     2.12270   
   107. RY*(  19) C   4                  0.00000     2.97288   
   108. RY*(  20) C   4                  0.00000     3.61360   
   109. RY*(  21) C   4                  0.00000     3.64235   
   110. RY*(  22) C   4                  0.00000     3.64245   
   111. RY*(  23) C   4                  0.00000     3.47180   
   112. RY*(  24) C   4                  0.00000     3.60773   
   113. RY*(  25) C   4                  0.00000     3.86025   
   114. RY*(  26) C   4                  0.00000     3.28702   
   115. RY*(   1) C   5                  0.00225     1.37560   
   116. RY*(   2) C   5                  0.00141     1.81227   
   117. RY*(   3) C   5                  0.00127     2.05854   
   118. RY*(   4) C   5                  0.00033     1.35202   
   119. RY*(   5) C   5                  0.00032     1.99386   
   120. RY*(   6) C   5                  0.00025     1.76364   
   121. RY*(   7) C   5                  0.00020     2.20350   
   122. RY*(   8) C   5                  0.00018     1.86410   
   123. RY*(   9) C   5                  0.00013     2.37523   
   124. RY*(  10) C   5                  0.00010     2.56836   
   125. RY*(  11) C   5                  0.00004     2.07708   
   126. RY*(  12) C   5                  0.00003     1.83806   
   127. RY*(  13) C   5                  0.00000     3.20361   
   128. RY*(  14) C   5                  0.00001     1.93752   
   129. RY*(  15) C   5                  0.00000     1.94852   
   130. RY*(  16) C   5                  0.00000    20.98611   
   131. RY*(  17) C   5                  0.00000     2.53789   
   132. RY*(  18) C   5                  0.00000     1.73927   
   133. RY*(  19) C   5                  0.00001     3.19227   
   134. RY*(  20) C   5                  0.00000     3.75474   
   135. RY*(  21) C   5                  0.00000     3.49661   
   136. RY*(  22) C   5                  0.00000     3.53733   
   137. RY*(  23) C   5                  0.00000     3.51261   
   138. RY*(  24) C   5                  0.00000     3.59565   
   139. RY*(  25) C   5                  0.00000     3.63012   
   140. RY*(  26) C   5                  0.00000     3.85845   
   141. RY*(   1) C   6                  0.00255     1.37110   
   142. RY*(   2) C   6                  0.00180     1.65331   
   143. RY*(   3) C   6                  0.00122     1.80118   
   144. RY*(   4) C   6                  0.00043     2.00154   
   145. RY*(   5) C   6                  0.00037     1.62694   
   146. RY*(   6) C   6                  0.00025     2.57973   
   147. RY*(   7) C   6                  0.00016     1.56150   
   148. RY*(   8) C   6                  0.00017     2.85198   
   149. RY*(   9) C   6                  0.00013     1.69632   
   150. RY*(  10) C   6                  0.00009     2.62681   
   151. RY*(  11) C   6                  0.00006     2.18252   
   152. RY*(  12) C   6                  0.00004     2.49909   
   153. RY*(  13) C   6                  0.00001     1.84969   
   154. RY*(  14) C   6                  0.00001     1.78054   
   155. RY*(  15) C   6                  0.00000     3.10495   
   156. RY*(  16) C   6                  0.00001     1.80265   
   157. RY*(  17) C   6                  0.00001     2.69013   
   158. RY*(  18) C   6                  0.00000    20.76068   
   159. RY*(  19) C   6                  0.00001     3.04942   
   160. RY*(  20) C   6                  0.00000     3.70844   
   161. RY*(  21) C   6                  0.00000     3.48813   
   162. RY*(  22) C   6                  0.00000     3.49463   
   163. RY*(  23) C   6                  0.00000     3.48282   
   164. RY*(  24) C   6                  0.00000     3.53634   
   165. RY*(  25) C   6                  0.00000     3.79598   
   166. RY*(  26) C   6                  0.00001     3.65313   
   167. RY*(   1) C   7                  0.00375     1.37463   
   168. RY*(   2) C   7                  0.00154     1.54370   
   169. RY*(   3) C   7                  0.00140     1.72621   
   170. RY*(   4) C   7                  0.00057     1.92163   
   171. RY*(   5) C   7                  0.00036     2.12227   
   172. RY*(   6) C   7                  0.00029     1.88248   
   173. RY*(   7) C   7                  0.00022     1.96615   
   174. RY*(   8) C   7                  0.00019     1.85532   
   175. RY*(   9) C   7                  0.00017     1.57461   
   176. RY*(  10) C   7                  0.00012     2.28415   
   177. RY*(  11) C   7                  0.00009     2.87810   
   178. RY*(  12) C   7                  0.00006     2.55130   
   179. RY*(  13) C   7                  0.00001     2.06052   
   180. RY*(  14) C   7                  0.00002     2.90357   
   181. RY*(  15) C   7                  0.00002     1.71625   
   182. RY*(  16) C   7                  0.00000     3.45566   
   183. RY*(  17) C   7                  0.00000    20.80190   
   184. RY*(  18) C   7                  0.00000     2.70712   
   185. RY*(  19) C   7                  0.00000     3.22700   
   186. RY*(  20) C   7                  0.00000     3.68761   
   187. RY*(  21) C   7                  0.00000     3.46936   
   188. RY*(  22) C   7                  0.00000     3.41937   
   189. RY*(  23) C   7                  0.00000     3.31964   
   190. RY*(  24) C   7                  0.00000     3.44631   
   191. RY*(  25) C   7                  0.00000     3.12597   
   192. RY*(  26) C   7                  0.00000     3.84881   
   193. RY*(   1) C   8                  0.00222     1.37646   
   194. RY*(   2) C   8                  0.00136     1.79852   
   195. RY*(   3) C   8                  0.00119     1.79694   
   196. RY*(   4) C   8                  0.00069     1.71762   
   197. RY*(   5) C   8                  0.00042     1.83035   
   198. RY*(   6) C   8                  0.00024     1.99013   
   199. RY*(   7) C   8                  0.00018     2.07118   
   200. RY*(   8) C   8                  0.00013     2.67606   
   201. RY*(   9) C   8                  0.00010     2.12771   
   202. RY*(  10) C   8                  0.00008     2.04875   
   203. RY*(  11) C   8                  0.00004     2.23348   
   204. RY*(  12) C   8                  0.00001     2.08294   
   205. RY*(  13) C   8                  0.00001     2.86914   
   206. RY*(  14) C   8                  0.00001     2.78756   
   207. RY*(  15) C   8                  0.00001     1.88713   
   208. RY*(  16) C   8                  0.00001     1.85464   
   209. RY*(  17) C   8                  0.00000    20.60813   
   210. RY*(  18) C   8                  0.00001     1.75244   
   211. RY*(  19) C   8                  0.00000     3.37852   
   212. RY*(  20) C   8                  0.00000     3.50596   
   213. RY*(  21) C   8                  0.00000     3.55316   
   214. RY*(  22) C   8                  0.00000     3.55074   
   215. RY*(  23) C   8                  0.00000     3.68554   
   216. RY*(  24) C   8                  0.00000     3.74422   
   217. RY*(  25) C   8                  0.00000     3.51280   
   218. RY*(  26) C   8                  0.00000     3.62236   
   219. RY*(   1) H   9                  0.00139     1.06065   
   220. RY*(   2) H   9                  0.00018     2.62897   
   221. RY*(   3) H   9                  0.00015     2.45570   
   222. RY*(   4) H   9                  0.00008     1.79371   
   223. RY*(   5) H   9                  0.00002     3.14561   
   224. RY*(   1) H  10                  0.00101     1.06030   
   225. RY*(   2) H  10                  0.00013     2.58489   
   226. RY*(   3) H  10                  0.00014     2.34000   
   227. RY*(   4) H  10                  0.00008     1.89053   
   228. RY*(   5) H  10                  0.00002     3.13780   
   229. RY*(   1) H  11                  0.00033     1.31138   
   230. RY*(   2) H  11                  0.00015     2.62495   
   231. RY*(   3) H  11                  0.00013     1.80623   
   232. RY*(   4) H  11                  0.00006     2.24879   
   233. RY*(   5) H  11                  0.00002     2.96281   
   234. RY*(   1) H  12                  0.00047     1.07643   
   235. RY*(   2) H  12                  0.00017     2.62152   
   236. RY*(   3) H  12                  0.00013     1.97970   
   237. RY*(   4) H  12                  0.00007     2.24831   
   238. RY*(   5) H  12                  0.00001     3.00554   
   239. RY*(   1) H  13                  0.00093     1.09324   
   240. RY*(   2) H  13                  0.00017     2.61543   
   241. RY*(   3) H  13                  0.00013     2.11619   
   242. RY*(   4) H  13                  0.00008     1.91863   
   243. RY*(   5) H  13                  0.00002     3.09961   
   244. RY*(   1) H  14                  0.00034     1.33168   
   245. RY*(   2) H  14                  0.00016     2.63764   
   246. RY*(   3) H  14                  0.00011     1.69386   
   247. RY*(   4) H  14                  0.00006     2.27886   
   248. RY*(   5) H  14                  0.00002     3.00053   
   249. RY*(   1) H  15                  0.00111     1.08121   
   250. RY*(   2) H  15                  0.00015     2.54017   
   251. RY*(   3) H  15                  0.00012     2.35004   
   252. RY*(   4) H  15                  0.00008     1.84540   
   253. RY*(   5) H  15                  0.00002     3.10192   
   254. RY*(   1) H  16                  0.00130     1.09032   
   255. RY*(   2) H  16                  0.00017     2.59475   
   256. RY*(   3) H  16                  0.00013     2.44073   
   257. RY*(   4) H  16                  0.00008     1.72701   
   258. RY*(   5) H  16                  0.00002     3.12827   
   259. RY*(   1) H  17                  0.00064     1.13280   
   260. RY*(   2) H  17                  0.00017     2.58723   
   261. RY*(   3) H  17                  0.00014     1.94278   
   262. RY*(   4) H  17                  0.00007     2.13607   
   263. RY*(   5) H  17                  0.00002     3.07599   
   264. RY*(   1) H  18                  0.00058     1.12730   
   265. RY*(   2) H  18                  0.00018     2.62628   
   266. RY*(   3) H  18                  0.00013     1.94454   
   267. RY*(   4) H  18                  0.00007     2.08904   
   268. RY*(   5) H  18                  0.00002     3.08392   
   269. RY*(   1) C  19                  0.00470     1.51712   
   270. RY*(   2) C  19                  0.00327     1.43943   
   271. RY*(   3) C  19                  0.00210     1.07661   
   272. RY*(   4) C  19                  0.00056     1.70890   
   273. RY*(   5) C  19                  0.00045     1.78512   
   274. RY*(   6) C  19                  0.00033     1.49966   
   275. RY*(   7) C  19                  0.00023     1.92548   
   276. RY*(   8) C  19                  0.00018     2.20226   
   277. RY*(   9) C  19                  0.00014     1.85671   
   278. RY*(  10) C  19                  0.00009     2.06015   
   279. RY*(  11) C  19                  0.00006     2.22698   
   280. RY*(  12) C  19                  0.00004     1.74314   
   281. RY*(  13) C  19                  0.00003     2.85446   
   282. RY*(  14) C  19                  0.00002     2.56123   
   283. RY*(  15) C  19                  0.00000     3.61776   
   284. RY*(  16) C  19                  0.00000    20.69028   
   285. RY*(  17) C  19                  0.00001     2.80710   
   286. RY*(  18) C  19                  0.00000     2.48397   
   287. RY*(  19) C  19                  0.00000     3.12432   
   288. RY*(  20) C  19                  0.00000     3.40661   
   289. RY*(  21) C  19                  0.00000     3.69216   
   290. RY*(  22) C  19                  0.00000     3.32455   
   291. RY*(  23) C  19                  0.00000     3.55046   
   292. RY*(  24) C  19                  0.00000     3.62238   
   293. RY*(  25) C  19                  0.00000     3.56496   
   294. RY*(  26) C  19                  0.00000     3.51902   
   295. RY*(   1) H  20                  0.00044     1.16433   
   296. RY*(   2) H  20                  0.00017     1.65244   
   297. RY*(   3) H  20                  0.00014     2.26478   
   298. RY*(   4) H  20                  0.00011     2.73062   
   299. RY*(   5) H  20                  0.00002     3.15408   
   300. RY*(   1) H  21                  0.00048     1.21478   
   301. RY*(   2) H  21                  0.00014     1.82436   
   302. RY*(   3) H  21                  0.00014     2.63871   
   303. RY*(   4) H  21                  0.00007     2.27917   
   304. RY*(   5) H  21                  0.00002     3.01921   
   305. RY*(   1) H  22                  0.00046     1.18016   
   306. RY*(   2) H  22                  0.00013     1.77481   
   307. RY*(   3) H  22                  0.00013     2.66471   
   308. RY*(   4) H  22                  0.00006     2.32692   
   309. RY*(   5) H  22                  0.00002     3.03239   
   310. BD*(   1) C   1 - H   2          0.01652     0.50206   
   311. BD*(   1) C   1 - C   3          0.01986     0.48866   
   312. BD*(   1) C   1 - C  19          0.01381     0.72025   
   313. BD*(   2) C   1 - C  19          0.04816     0.13754   
   314. BD*(   1) C   3 - C   8          0.02014     0.43102   
   315. BD*(   1) C   3 - H   9          0.01810     0.44646   
   316. BD*(   1) C   3 - H  21          0.01227     0.45231   
   317. BD*(   1) C   4 - C   6          0.01679     0.43421   
   318. BD*(   1) C   4 - C   8          0.01422     0.44384   
   319. BD*(   1) C   4 - H  10          0.01559     0.45583   
   320. BD*(   1) C   4 - H  11          0.00997     0.45869   
   321. BD*(   1) C   5 - C   6          0.01406     0.43925   
   322. BD*(   1) C   5 - C   7          0.01911     0.43197   
   323. BD*(   1) C   5 - H  12          0.01143     0.45247   
   324. BD*(   1) C   5 - H  13          0.01638     0.44811   
   325. BD*(   1) C   6 - H  14          0.00976     0.45660   
   326. BD*(   1) C   6 - H  15          0.01590     0.44552   
   327. BD*(   1) C   7 - H  16          0.01772     0.44334   
   328. BD*(   1) C   7 - C  19          0.02013     0.48191   
   329. BD*(   1) C   7 - H  22          0.01095     0.45206   
   330. BD*(   1) C   8 - H  17          0.01372     0.45116   
   331. BD*(   1) C   8 - H  18          0.01332     0.45226   
   332. BD*(   1) C  19 - H  20          0.01552     0.50326   
       -------------------------------
              Total Lewis   61.53166  ( 99.2446%)
        Valence non-Lewis    0.38345  (  0.6185%)
        Rydberg non-Lewis    0.08489  (  0.1369%)
       -------------------------------
            Total unit  1   62.00000  (100.0000%)
           Charge unit  1    0.00000
   1 Symmetry operations used in ECPInt.
 ECPInt:  NShTT=   10440 NPrTT=   30108 LenC2=   10340 LenP2D=   24343.
 LDataN:  DoStor=T MaxTD1= 7 Len=  274
 Calling FoFJK, ICntrl=      2127 FMM=F ISym2X=0 I1Cent= 0 IOpClX= 0 NMat=1 NMatS=1 NMatT=0.
 ***** Axes restored to original set *****
 -------------------------------------------------------------------
 Center     Atomic                   Forces (Hartrees/Bohr)
 Number     Number              X              Y              Z
 -------------------------------------------------------------------
      1        6           0.003514422    0.001541369    0.002626389
      2        1           0.001067269   -0.000785570    0.001931454
      3        6           0.000484686   -0.000259007    0.000174235
      4        6          -0.000488711   -0.000110503    0.000284095
      5        6           0.000071519   -0.000129009    0.000107511
      6        6           0.000146200    0.000208730    0.000469590
      7        6           0.000140084   -0.000269068    0.000175593
      8        6          -0.000071646    0.000014216   -0.000030967
      9        1          -0.001201587    0.001779493   -0.001207475
     10        1          -0.000613322   -0.001977171    0.001156232
     11        1           0.002170219   -0.000653080   -0.001369931
     12        1          -0.001432769    0.000557226   -0.002054756
     13        1          -0.000036171   -0.002301171    0.000039929
     14        1           0.000512632   -0.000592119   -0.002471535
     15        1          -0.000075836    0.002460015   -0.000263263
     16        1          -0.000186239    0.002444789   -0.000244607
     17        1           0.001240108    0.001904337   -0.001080565
     18        1           0.001610403   -0.001051682    0.001352991
     19        6          -0.003965519   -0.002156999   -0.001869137
     20        1          -0.001331251   -0.001821384    0.000748374
     21        1           0.001016006    0.001629099    0.001780301
     22        1          -0.002570497   -0.000432511   -0.000254459
 -------------------------------------------------------------------
 Cartesian Forces:  Max     0.003965519 RMS     0.001418650

 GradGradGradGradGradGradGradGradGradGradGradGradGradGradGradGradGradGrad
 Berny optimization.
 FormGI is forming the generalized inverse of G from B-inverse, IUseBI=4.
 Internal  Forces:  Max     0.007978094 RMS     0.001298923
 Search for a local minimum.
 Step number   1 out of a maximum of  132
 All quantities printed in internal units (Hartrees-Bohrs-Radians)
 Mixed Optimization -- RFO/linear search
 Second derivative matrix not updated -- first step.
 ITU=  0
     Eigenvalues ---    0.00293   0.00522   0.00610   0.01080   0.01370
     Eigenvalues ---    0.01502   0.01809   0.02720   0.03021   0.03243
     Eigenvalues ---    0.03840   0.04232   0.04509   0.04601   0.04882
     Eigenvalues ---    0.05038   0.05261   0.05837   0.06627   0.07116
     Eigenvalues ---    0.07860   0.08683   0.08832   0.08919   0.08950
     Eigenvalues ---    0.09331   0.09687   0.10338   0.12588   0.12736
     Eigenvalues ---    0.12939   0.15062   0.15312   0.15995   0.16008
     Eigenvalues ---    0.19538   0.21954   0.21975   0.27484   0.27742
     Eigenvalues ---    0.28091   0.28444   0.28843   0.30557   0.31592
     Eigenvalues ---    0.33738   0.33861   0.33888   0.33892   0.33924
     Eigenvalues ---    0.33927   0.34048   0.34056   0.34080   0.34099
     Eigenvalues ---    0.34100   0.34114   0.34884   0.34907   0.56856
 RFO step:  Lambda=-5.85267676D-04 EMin= 2.92765153D-03
 Linear search not attempted -- first point.
 Iteration  1 RMS(Cart)=  0.00871414 RMS(Int)=  0.00001833
 Iteration  2 RMS(Cart)=  0.00002504 RMS(Int)=  0.00000377
 Iteration  3 RMS(Cart)=  0.00000000 RMS(Int)=  0.00000377
 Variable       Old X    -DE/DX   Delta X   Delta X   Delta X     New X
                                 (Linear)    (Quad)   (Total)
    R1        2.05864  -0.00230   0.00000  -0.00659  -0.00659   2.05205
    R2        2.83878  -0.00302   0.00000  -0.01005  -0.01005   2.82872
    R3        2.52111  -0.00798   0.00000  -0.01426  -0.01426   2.50685
    R4        2.91177  -0.00249   0.00000  -0.00893  -0.00893   2.90284
    R5        2.07195  -0.00244   0.00000  -0.00716  -0.00716   2.06479
    R6        2.07164  -0.00260   0.00000  -0.00763  -0.00763   2.06401
    R7        2.91660  -0.00313   0.00000  -0.01011  -0.01011   2.90649
    R8        2.89903  -0.00289   0.00000  -0.00884  -0.00884   2.89019
    R9        2.07162  -0.00237   0.00000  -0.00693  -0.00693   2.06469
   R10        2.07248  -0.00265   0.00000  -0.00776  -0.00776   2.06472
   R11        2.90572  -0.00306   0.00000  -0.00963  -0.00963   2.89609
   R12        2.91155  -0.00268   0.00000  -0.00966  -0.00966   2.90189
   R13        2.07458  -0.00257   0.00000  -0.00755  -0.00755   2.06703
   R14        2.07565  -0.00230   0.00000  -0.00678  -0.00678   2.06887
   R15        2.07236  -0.00259   0.00000  -0.00759  -0.00759   2.06477
   R16        2.07775  -0.00246   0.00000  -0.00729  -0.00729   2.07045
   R17        2.07513  -0.00244   0.00000  -0.00719  -0.00719   2.06794
   R18        2.85369  -0.00297   0.00000  -0.01011  -0.01011   2.84357
   R19        2.07138  -0.00261   0.00000  -0.00763  -0.00763   2.06375
   R20        2.07520  -0.00251   0.00000  -0.00741  -0.00741   2.06779
   R21        2.07453  -0.00235   0.00000  -0.00692  -0.00692   2.06761
   R22        2.05826  -0.00236   0.00000  -0.00674  -0.00674   2.05152
    A1        2.03923   0.00039   0.00000   0.00422   0.00422   2.04345
    A2        2.07399  -0.00046   0.00000  -0.00113  -0.00113   2.07286
    A3        2.16747   0.00008   0.00000  -0.00274  -0.00273   2.16473
    A4        1.96273   0.00041   0.00000   0.00107   0.00106   1.96380
    A5        1.91724  -0.00020   0.00000  -0.00112  -0.00111   1.91612
    A6        1.92586  -0.00023   0.00000  -0.00201  -0.00201   1.92385
    A7        1.89948  -0.00000   0.00000   0.00008   0.00008   1.89957
    A8        1.89874  -0.00020   0.00000  -0.00040  -0.00039   1.89835
    A9        1.85652   0.00021   0.00000   0.00248   0.00248   1.85900
   A10        2.02143  -0.00046   0.00000  -0.00010  -0.00012   2.02131
   A11        1.90304   0.00004   0.00000  -0.00142  -0.00141   1.90163
   A12        1.90451   0.00010   0.00000  -0.00019  -0.00019   1.90432
   A13        1.90651   0.00013   0.00000   0.00101   0.00101   1.90752
   A14        1.87039   0.00029   0.00000   0.00053   0.00053   1.87092
   A15        1.85031  -0.00006   0.00000   0.00024   0.00024   1.85055
   A16        2.03599  -0.00025   0.00000   0.00008   0.00007   2.03606
   A17        1.88177   0.00015   0.00000  -0.00001  -0.00000   1.88176
   A18        1.90055   0.00000   0.00000  -0.00021  -0.00020   1.90035
   A19        1.87774  -0.00004   0.00000  -0.00099  -0.00098   1.87675
   A20        1.90507   0.00017   0.00000   0.00047   0.00047   1.90554
   A21        1.85427   0.00000   0.00000   0.00071   0.00071   1.85498
   A22        2.02885  -0.00035   0.00000   0.00028   0.00029   2.02914
   A23        1.89377  -0.00002   0.00000  -0.00059  -0.00059   1.89318
   A24        1.92025   0.00008   0.00000  -0.00147  -0.00147   1.91877
   A25        1.86263   0.00030   0.00000   0.00088   0.00088   1.86350
   A26        1.90741  -0.00001   0.00000  -0.00058  -0.00059   1.90683
   A27        1.84082   0.00004   0.00000   0.00174   0.00174   1.84256
   A28        1.89294   0.00002   0.00000   0.00072   0.00072   1.89365
   A29        2.00750   0.00047   0.00000  -0.00043  -0.00043   2.00706
   A30        1.88661  -0.00016   0.00000   0.00055   0.00056   1.88717
   A31        1.92472  -0.00032   0.00000  -0.00169  -0.00168   1.92303
   A32        1.84987   0.00019   0.00000   0.00258   0.00258   1.85245
   A33        1.89541  -0.00022   0.00000  -0.00143  -0.00143   1.89399
   A34        2.00753  -0.00014   0.00000   0.00123   0.00122   2.00875
   A35        1.88721  -0.00001   0.00000  -0.00170  -0.00170   1.88551
   A36        1.90771   0.00005   0.00000   0.00058   0.00058   1.90829
   A37        1.90806   0.00005   0.00000  -0.00096  -0.00096   1.90710
   A38        1.89087   0.00005   0.00000   0.00057   0.00057   1.89145
   A39        1.85671   0.00000   0.00000   0.00022   0.00022   1.85693
   A40        2.18667   0.00025   0.00000  -0.00185  -0.00184   2.18483
   A41        2.06713  -0.00044   0.00000  -0.00102  -0.00102   2.06611
   A42        2.02922   0.00019   0.00000   0.00287   0.00287   2.03208
    D1       -1.49006   0.00012   0.00000   0.00080   0.00080  -1.48926
    D2        2.67482  -0.00001   0.00000   0.00076   0.00076   2.67558
    D3        0.63340  -0.00001   0.00000  -0.00040  -0.00040   0.63300
    D4        1.57467   0.00029   0.00000   0.00635   0.00635   1.58102
    D5       -0.54363   0.00016   0.00000   0.00631   0.00631  -0.53732
    D6       -2.58505   0.00016   0.00000   0.00515   0.00514  -2.57991
    D7        3.11363   0.00019   0.00000   0.00234   0.00233   3.11596
    D8       -0.00772   0.00005   0.00000   0.00206   0.00205  -0.00566
    D9        0.05032  -0.00002   0.00000  -0.00352  -0.00352   0.04680
   D10       -3.07102  -0.00016   0.00000  -0.00381  -0.00380  -3.07482
   D11       -0.88532  -0.00009   0.00000  -0.00837  -0.00837  -0.89370
   D12       -3.02312  -0.00005   0.00000  -0.00666  -0.00667  -3.02978
   D13        1.24574  -0.00007   0.00000  -0.00630  -0.00631   1.23944
   D14        1.24308  -0.00007   0.00000  -0.00902  -0.00903   1.23405
   D15       -0.89471  -0.00003   0.00000  -0.00732  -0.00732  -0.90203
   D16       -2.90904  -0.00006   0.00000  -0.00696  -0.00696  -2.91600
   D17       -3.02415   0.00007   0.00000  -0.00625  -0.00625  -3.03040
   D18        1.12124   0.00011   0.00000  -0.00455  -0.00454   1.11670
   D19       -0.89308   0.00008   0.00000  -0.00418  -0.00419  -0.89727
   D20        1.77096  -0.00034   0.00000  -0.00777  -0.00777   1.76319
   D21       -2.41404  -0.00019   0.00000  -0.00689  -0.00689  -2.42093
   D22       -0.40830  -0.00011   0.00000  -0.00594  -0.00594  -0.41424
   D23       -0.38710  -0.00020   0.00000  -0.00789  -0.00789  -0.39499
   D24        1.71108  -0.00006   0.00000  -0.00701  -0.00701   1.70407
   D25       -2.56636   0.00002   0.00000  -0.00606  -0.00606  -2.57242
   D26       -2.40073  -0.00021   0.00000  -0.00730  -0.00730  -2.40803
   D27       -0.30255  -0.00006   0.00000  -0.00642  -0.00642  -0.30897
   D28        1.70320   0.00002   0.00000  -0.00547  -0.00547   1.69772
   D29       -0.92954   0.00012   0.00000   0.00975   0.00975  -0.91979
   D30        1.19701   0.00004   0.00000   0.00765   0.00765   1.20466
   D31       -3.06966   0.00010   0.00000   0.00770   0.00770  -3.06196
   D32        1.22671  -0.00007   0.00000   0.00860   0.00860   1.23531
   D33       -2.92993  -0.00015   0.00000   0.00650   0.00650  -2.92343
   D34       -0.91341  -0.00009   0.00000   0.00656   0.00655  -0.90686
   D35       -3.05928   0.00008   0.00000   0.00966   0.00966  -3.04961
   D36       -0.93273   0.00001   0.00000   0.00756   0.00756  -0.92517
   D37        1.08379   0.00007   0.00000   0.00761   0.00762   1.09140
   D38       -1.23707  -0.00005   0.00000  -0.00519  -0.00518  -1.24225
   D39        2.93128  -0.00003   0.00000  -0.00527  -0.00527   2.92601
   D40        0.94873  -0.00022   0.00000  -0.00746  -0.00746   0.94127
   D41        2.93266   0.00007   0.00000  -0.00395  -0.00394   2.92872
   D42        0.81782   0.00009   0.00000  -0.00403  -0.00403   0.81379
   D43       -1.16473  -0.00011   0.00000  -0.00622  -0.00622  -1.17095
   D44        0.92786  -0.00001   0.00000  -0.00467  -0.00467   0.92319
   D45       -1.18698   0.00001   0.00000  -0.00475  -0.00475  -1.19174
   D46        3.11365  -0.00019   0.00000  -0.00694  -0.00694   3.10671
   D47       -0.91225   0.00006   0.00000   0.00965   0.00965  -0.90260
   D48        1.25172  -0.00001   0.00000   0.00768   0.00769   1.25941
   D49       -2.91052  -0.00010   0.00000   0.00597   0.00597  -2.90455
   D50        1.20334   0.00004   0.00000   0.00893   0.00893   1.21227
   D51       -2.91587  -0.00002   0.00000   0.00697   0.00697  -2.90890
   D52       -0.79493  -0.00011   0.00000   0.00525   0.00525  -0.78968
   D53       -3.07486   0.00011   0.00000   0.00948   0.00948  -3.06538
   D54       -0.91088   0.00004   0.00000   0.00751   0.00752  -0.90337
   D55        1.21006  -0.00005   0.00000   0.00580   0.00580   1.21586
   D56       -1.41484  -0.00021   0.00000  -0.00035  -0.00034  -1.41517
   D57        1.70690  -0.00008   0.00000  -0.00010  -0.00010   1.70680
   D58        0.73226  -0.00009   0.00000  -0.00105  -0.00105   0.73122
   D59       -2.42918   0.00004   0.00000  -0.00081  -0.00081  -2.43000
   D60        2.75220  -0.00016   0.00000   0.00030   0.00030   2.75250
   D61       -0.40925  -0.00002   0.00000   0.00054   0.00054  -0.40871
         Item               Value     Threshold  Converged?
 Maximum Force            0.007978     0.000450     NO 
 RMS     Force            0.001299     0.000300     NO 
 Maximum Displacement     0.028005     0.001800     NO 
 RMS     Displacement     0.008720     0.001200     NO 
 Predicted change in Energy=-2.938280D-04
 GradGradGradGradGradGradGradGradGradGradGradGradGradGradGradGradGradGrad

                          Input orientation:                          
 ---------------------------------------------------------------------
 Center     Atomic      Atomic             Coordinates (Angstroms)
 Number     Number       Type             X           Y           Z
 ---------------------------------------------------------------------
      1          6           0        0.219072    0.057683   -1.844904
      2          1           0       -0.104237    0.524843   -2.770329
      3          6           0       -0.653954   -1.021778   -1.285185
      4          6           0       -1.353405    0.512507    0.676496
      5          6           0        1.173684    0.544542    1.319125
      6          6           0       -0.235927    0.018588    1.610778
      7          6           0        1.863014    0.004969    0.057460
      8          6           0       -1.790839   -0.466420   -0.414139
      9          1           0       -0.053211   -1.709279   -0.684924
     10          1           0       -1.040269    1.451635    0.214184
     11          1           0       -2.238489    0.749614    1.271636
     12          1           0        1.808106    0.293560    2.174096
     13          1           0        1.141107    1.637824    1.271536
     14          1           0       -0.479987    0.320409    2.632141
     15          1           0       -0.217195   -1.076805    1.624326
     16          1           0        1.819984   -1.088279    0.078910
     17          1           0       -2.308706   -1.312897    0.046969
     18          1           0       -2.524984    0.034143   -1.052574
     19          6           0        1.305841    0.521049   -1.241579
     20          1           0        1.836769    1.349723   -1.699817
     21          1           0       -1.087998   -1.613791   -2.093944
     22          1           0        2.921623    0.268160    0.109738
 ---------------------------------------------------------------------
                    Distance matrix (angstroms):
                    1          2          3          4          5
     1  C    0.000000
     2  H    1.085899   0.000000
     3  C    1.496895   2.213567   0.000000
     4  C    3.006162   3.666221   2.586785   0.000000
     5  C    3.340569   4.284519   3.546273   2.607715   0.000000
     6  C    3.485727   4.412225   3.105433   1.538050   1.532544
     7  C    2.514819   3.483782   3.031837   3.314536   1.535615
     8  C    2.522204   3.062492   1.536116   1.529422   3.579755
     9  H    2.131161   3.056602   1.092641   2.912096   3.255947
    10  H    2.787273   3.262272   2.918068   1.092587   2.635393
    11  H    4.028797   4.576356   3.490833   1.092605   3.418660
    12  H    4.328167   5.306400   4.445051   3.505124   1.093827
    13  H    3.613751   4.373360   4.102749   2.800535   1.094801
    14  H    4.538903   5.419378   4.144536   2.150420   2.123410
    15  H    3.675996   4.678784   2.942625   2.171467   2.157883
    16  H    2.752673   3.797756   2.825872   3.604168   2.149871
    17  H    3.441996   4.021709   2.144199   2.154300   4.146746
    18  H    2.856253   3.008568   2.160978   2.142688   4.423302
    19  C    1.326566   2.079762   2.494597   3.278822   2.564220
    20  H    2.075419   2.365148   3.464050   4.065096   3.194059
    21  H    2.136417   2.449293   1.092229   3.502417   4.628461
    22  H    3.341961   4.185271   4.049012   4.319350   2.143431
                    6          7          8          9         10
     6  C    0.000000
     7  C    2.611232   0.000000
     8  C    2.598706   3.714196   0.000000
     9  H    2.879089   2.676135   2.153456   0.000000
    10  H    2.156633   3.247531   2.153387   3.431334   0.000000
    11  H    2.158628   4.341779   2.126257   3.827495   1.745500
    12  H    2.137991   2.136924   4.497659   3.955990   3.646317
    13  H    2.152494   2.159015   3.983170   4.056751   2.431267
    14  H    1.092631   3.495445   3.408409   3.912120   2.727655
    15  H    1.095636   2.820031   2.646557   2.399906   3.009810
    16  H    2.792587   1.094305   3.697006   2.116115   3.827598
    17  H    2.918007   4.374944   1.094227   2.404172   3.046232
    18  H    3.511903   4.526317   1.094134   3.047022   2.412123
    19  C    3.281075   1.504753   3.353980   2.670440   2.913669
    20  H    4.126503   2.212934   4.255688   3.736245   3.457042
    21  H    4.137107   3.994671   2.152253   1.750783   3.837521
    22  H    3.505071   1.092087   4.798057   3.659424   4.136195
                   11         12         13         14         15
    11  H    0.000000
    12  H    4.171013   0.000000
    13  H    3.494365   1.751156   0.000000
    14  H    2.264403   2.333643   2.492944   0.000000
    15  H    2.746966   2.506390   3.055921   1.742686   0.000000
    16  H    4.612120   2.509866   3.052027   3.713927   2.557058
    17  H    2.399728   4.904438   4.701864   3.563007   2.630250
    18  H    2.448659   5.408730   4.627472   4.223870   3.704846
    19  C    4.350951   3.459893   2.755009   4.270262   3.617484
    20  H    5.079114   4.015408   3.065272   5.019233   4.599645
    21  H    4.270415   5.499234   5.183470   5.142634   3.856447
    22  H    5.311173   2.345664   2.529030   4.235114   3.735650
                   16         17         18         19         20
    16  H    0.000000
    17  H    4.134920   0.000000
    18  H    4.628048   1.752224   0.000000
    19  C    2.144288   4.253078   3.866267   0.000000
    20  H    3.017947   5.227406   4.601583   1.085618   0.000000
    21  H    3.667945   2.482776   2.421790   3.318815   4.182345
    22  H    1.747708   5.464432   5.574159   2.121499   2.370902
                   21         22
    21  H    0.000000
    22  H    4.947222   0.000000
 Stoichiometry    C8H14
 Framework group  C1[X(C8H14)]
 Deg. of freedom    60
 Full point group                 C1      NOp   1
 Largest Abelian subgroup         C1      NOp   1
 Largest concise Abelian subgroup C1      NOp   1
                         Standard orientation:                         
 ---------------------------------------------------------------------
 Center     Atomic      Atomic             Coordinates (Angstroms)
 Number     Number       Type             X           Y           Z
 ---------------------------------------------------------------------
      1          6           0       -0.557185   -1.643902   -0.313412
      2          1           0       -1.105258   -2.294938   -0.987908
      3          6           0       -1.360963   -0.836697    0.657700
      4          6           0       -0.782936    1.338281   -0.617766
      5          6           0        1.704469    0.800346   -0.048892
      6          6           0        0.458091    1.644870    0.237484
      7          6           0        1.654144   -0.671589    0.385837
      8          6           0       -1.859857    0.484487    0.053358
      9          1           0       -0.758696   -0.614962    1.541992
     10          1           0       -0.464702    0.855023   -1.544554
     11          1           0       -1.254234    2.278398   -0.914149
     12          1           0        2.550094    1.266839    0.464686
     13          1           0        1.929061    0.851800   -1.119173
     14          1           0        0.740314    2.688081    0.076537
     15          1           0        0.206814    1.568925    1.301209
     16          1           0        1.352532   -0.713059    1.436938
     17          1           0       -2.334892    1.063754    0.850932
     18          1           0       -2.641396    0.273854   -0.682822
     19          6           0        0.759393   -1.550042   -0.446043
     20          1           0        1.242614   -2.133802   -1.223403
     21          1           0       -2.222251   -1.411683    1.004885
     22          1           0        2.669066   -1.072758    0.345225
 ---------------------------------------------------------------------
 Rotational constants (GHZ):           2.4733579           2.2346093           1.3760067
 Standard basis: def2TZVP (5D, 7F)
 There are   372 symmetry adapted cartesian basis functions of A   symmetry.
 There are   332 symmetry adapted basis functions of A   symmetry.
   332 basis functions,   520 primitive gaussians,   372 cartesian basis functions
    31 alpha electrons       31 beta electrons
       nuclear repulsion energy       390.5032641273 Hartrees.
 NAtoms=   22 NActive=   22 NUniq=   22 SFac= 1.00D+00 NAtFMM=   60 NAOKFM=F Big=F
 Integral buffers will be    131072 words long.
 Raffenetti 2 integral format.
 Two-electron integral symmetry is turned on.
 Nuclear repulsion after empirical dispersion term =      390.4866671883 Hartrees.
 One-electron integrals computed using PRISM.
   1 Symmetry operations used in ECPInt.
 ECPInt:  NShTT=   10440 NPrTT=   30108 LenC2=   10341 LenP2D=   24368.
 LDataN:  DoStor=T MaxTD1= 6 Len=  172
 NBasis=   332 RedAO= T EigKep=  7.40D-05  NBF=   332
 NBsUse=   332 1.00D-06 EigRej= -1.00D+00 NBFU=   332
 Initial guess from the checkpoint file:  "CCO.chk"
 B after Tr=    -0.000000   -0.000000   -0.000000
         Rot=    0.999986   -0.000220   -0.000316   -0.005206 Ang=  -0.60 deg.
 ExpMin= 9.52D-02 ExpMax= 1.36D+04 ExpMxC= 4.63D+02 IAcc=2 IRadAn=         4 AccDes= 0.00D+00
 Harris functional with IExCor= 4639 and IRadAn=       4 diagonalized for initial guess.
 HarFok:  IExCor= 4639 AccDes= 0.00D+00 IRadAn=         4 IDoV= 1 UseB2=F ITyADJ=14
 ICtDFT=  3500011 ScaDFX=  1.000000  1.000000  1.000000  1.000000
 FoFCou: FMM=F IPFlag=           0 FMFlag=      100000 FMFlg1=           0
         NFxFlg=           0 DoJE=T BraDBF=F KetDBF=T FulRan=T
         wScrn=  0.000000 ICntrl=       500 IOpCl=  0 I1Cent=   200000004 NGrid=           0
         NMat0=    1 NMatS0=      1 NMatT0=    0 NMatD0=    1 NMtDS0=    0 NMtDT0=    0
 Petite list used in FoFCou.
 Requested convergence on RMS density matrix=1.00D-08 within 128 cycles.
 Requested convergence on MAX density matrix=1.00D-06.
 Requested convergence on             energy=1.00D-06.
 No special actions if energy rises.
 Integral accuracy reduced to 1.0D-05 until final iterations.
 Initial convergence to 1.0D-05 achieved.  Increase integral accuracy.
 SCF Done:  E(RwB97XD) =  -313.282276602     A.U. after   10 cycles
            NFock= 10  Conv=0.58D-08     -V/T= 2.0055
   1 Symmetry operations used in ECPInt.
 ECPInt:  NShTT=   10440 NPrTT=   30108 LenC2=   10341 LenP2D=   24368.
 LDataN:  DoStor=T MaxTD1= 7 Len=  274
 Calling FoFJK, ICntrl=      2127 FMM=F ISym2X=0 I1Cent= 0 IOpClX= 0 NMat=1 NMatS=1 NMatT=0.
 ***** Axes restored to original set *****
 -------------------------------------------------------------------
 Center     Atomic                   Forces (Hartrees/Bohr)
 Number     Number              X              Y              Z
 -------------------------------------------------------------------
      1        6          -0.000623771   -0.000294263   -0.000442554
      2        1          -0.000087018    0.000044679   -0.000084983
      3        6          -0.000295051   -0.000057113   -0.000202494
      4        6          -0.000093551   -0.000172049   -0.000014959
      5        6           0.000141758   -0.000228751    0.000131808
      6        6           0.000036448    0.000178369    0.000146741
      7        6           0.000370253    0.000196962    0.000087981
      8        6           0.000021749   -0.000136080   -0.000077815
      9        1          -0.000119036    0.000005685   -0.000094465
     10        1          -0.000071804    0.000187936    0.000055839
     11        1          -0.000023353    0.000046684   -0.000025534
     12        1           0.000018730    0.000096531    0.000073158
     13        1           0.000040543    0.000048487    0.000038854
     14        1          -0.000007177   -0.000018409    0.000014783
     15        1          -0.000051428   -0.000042222    0.000142173
     16        1           0.000126945    0.000044990    0.000012423
     17        1          -0.000129729   -0.000026045    0.000001856
     18        1          -0.000045028   -0.000038729   -0.000044818
     19        6           0.000690283    0.000216951    0.000211272
     20        1           0.000114139    0.000127026    0.000003476
     21        1          -0.000067420   -0.000110146    0.000015131
     22        1           0.000053516   -0.000070493    0.000052128
 -------------------------------------------------------------------
 Cartesian Forces:  Max     0.000690283 RMS     0.000173790

 GradGradGradGradGradGradGradGradGradGradGradGradGradGradGradGradGradGrad
 Berny optimization.
 Using GEDIIS/GDIIS optimizer.
 FormGI is forming the generalized inverse of G from B-inverse, IUseBI=4.
 Internal  Forces:  Max     0.001343385 RMS     0.000169274
 Search for a local minimum.
 Step number   2 out of a maximum of  132
 All quantities printed in internal units (Hartrees-Bohrs-Radians)
 Mixed Optimization -- En-DIIS/RFO-DIIS
 Update second derivatives using D2CorX and points    1    2
 DE= -2.68D-04 DEPred=-2.94D-04 R= 9.13D-01
 TightC=F SS=  1.41D+00  RLast= 6.34D-02 DXNew= 5.0454D-01 1.9029D-01
 Trust test= 9.13D-01 RLast= 6.34D-02 DXMaxT set to 3.00D-01
 ITU=  1  0
 Use linear search instead of GDIIS.
     Eigenvalues ---    0.00294   0.00524   0.00607   0.01079   0.01367
     Eigenvalues ---    0.01503   0.01807   0.02717   0.03030   0.03246
     Eigenvalues ---    0.03844   0.04231   0.04513   0.04604   0.04884
     Eigenvalues ---    0.05089   0.05263   0.05839   0.06627   0.07125
     Eigenvalues ---    0.07847   0.08694   0.08829   0.08916   0.08949
     Eigenvalues ---    0.09340   0.09683   0.10326   0.12588   0.12735
     Eigenvalues ---    0.12938   0.15062   0.15292   0.16003   0.16013
     Eigenvalues ---    0.19556   0.21937   0.21998   0.27544   0.27723
     Eigenvalues ---    0.28146   0.28700   0.28918   0.30627   0.32193
     Eigenvalues ---    0.33225   0.33758   0.33867   0.33901   0.33918
     Eigenvalues ---    0.33926   0.33984   0.34052   0.34069   0.34099
     Eigenvalues ---    0.34110   0.34196   0.34890   0.34998   0.59919
 RFO step:  Lambda=-1.09829654D-05 EMin= 2.93989862D-03
 Quartic linear search produced a step of -0.08263.
 Iteration  1 RMS(Cart)=  0.00291533 RMS(Int)=  0.00000325
 Iteration  2 RMS(Cart)=  0.00000392 RMS(Int)=  0.00000074
 Iteration  3 RMS(Cart)=  0.00000000 RMS(Int)=  0.00000074
 Variable       Old X    -DE/DX   Delta X   Delta X   Delta X     New X
                                 (Linear)    (Quad)   (Total)
    R1        2.05205   0.00012   0.00054  -0.00036   0.00018   2.05223
    R2        2.82872   0.00033   0.00083   0.00007   0.00090   2.82962
    R3        2.50685   0.00134   0.00118   0.00074   0.00192   2.50877
    R4        2.90284   0.00004   0.00074  -0.00068   0.00005   2.90289
    R5        2.06479  -0.00012   0.00059  -0.00106  -0.00046   2.06433
    R6        2.06401   0.00008   0.00063  -0.00058   0.00005   2.06407
    R7        2.90649   0.00045   0.00084   0.00031   0.00115   2.90764
    R8        2.89019   0.00041   0.00073   0.00026   0.00099   2.89118
    R9        2.06469   0.00012   0.00057  -0.00039   0.00018   2.06487
   R10        2.06472   0.00002   0.00064  -0.00075  -0.00011   2.06461
   R11        2.89609   0.00041   0.00080   0.00013   0.00092   2.89701
   R12        2.90189   0.00028   0.00080  -0.00011   0.00069   2.90258
   R13        2.06703   0.00005   0.00062  -0.00065  -0.00002   2.06701
   R14        2.06887   0.00005   0.00056  -0.00057  -0.00001   2.06887
   R15        2.06477   0.00001   0.00063  -0.00075  -0.00012   2.06465
   R16        2.07045   0.00004   0.00060  -0.00063  -0.00003   2.07043
   R17        2.06794  -0.00005   0.00059  -0.00087  -0.00028   2.06766
   R18        2.84357   0.00043   0.00084   0.00027   0.00111   2.84468
   R19        2.06375   0.00004   0.00063  -0.00068  -0.00005   2.06370
   R20        2.06779   0.00008   0.00061  -0.00053   0.00008   2.06787
   R21        2.06761   0.00004   0.00057  -0.00060  -0.00003   2.06758
   R22        2.05152   0.00015   0.00056  -0.00029   0.00027   2.05179
    A1        2.04345  -0.00011  -0.00035  -0.00089  -0.00124   2.04221
    A2        2.07286  -0.00002   0.00009  -0.00093  -0.00084   2.07202
    A3        2.16473   0.00013   0.00023   0.00180   0.00202   2.16676
    A4        1.96380  -0.00003  -0.00009   0.00091   0.00082   1.96462
    A5        1.91612  -0.00001   0.00009  -0.00006   0.00003   1.91615
    A6        1.92385   0.00012   0.00017   0.00053   0.00070   1.92455
    A7        1.89957  -0.00007  -0.00001  -0.00050  -0.00051   1.89906
    A8        1.89835   0.00003   0.00003  -0.00041  -0.00038   1.89797
    A9        1.85900  -0.00004  -0.00020  -0.00057  -0.00077   1.85823
   A10        2.02131   0.00042   0.00001   0.00224   0.00225   2.02356
   A11        1.90163  -0.00016   0.00012  -0.00011   0.00001   1.90163
   A12        1.90432  -0.00007   0.00002  -0.00073  -0.00072   1.90360
   A13        1.90752  -0.00009  -0.00008   0.00061   0.00053   1.90805
   A14        1.87092  -0.00014  -0.00004  -0.00092  -0.00096   1.86996
   A15        1.85055   0.00000  -0.00002  -0.00144  -0.00146   1.84909
   A16        2.03606   0.00005  -0.00001   0.00134   0.00134   2.03739
   A17        1.88176   0.00001   0.00000   0.00027   0.00027   1.88204
   A18        1.90035  -0.00003   0.00002  -0.00065  -0.00063   1.89971
   A19        1.87675   0.00005   0.00008   0.00052   0.00060   1.87736
   A20        1.90554  -0.00004  -0.00004  -0.00071  -0.00075   1.90479
   A21        1.85498  -0.00004  -0.00006  -0.00096  -0.00102   1.85396
   A22        2.02914   0.00010  -0.00002   0.00138   0.00136   2.03050
   A23        1.89318  -0.00003   0.00005  -0.00079  -0.00074   1.89243
   A24        1.91877  -0.00002   0.00012   0.00016   0.00028   1.91905
   A25        1.86350  -0.00002  -0.00007  -0.00058  -0.00066   1.86285
   A26        1.90683  -0.00001   0.00005   0.00047   0.00052   1.90735
   A27        1.84256  -0.00003  -0.00014  -0.00090  -0.00104   1.84152
   A28        1.89365   0.00002  -0.00006   0.00017   0.00011   1.89377
   A29        2.00706  -0.00018   0.00004   0.00018   0.00021   2.00727
   A30        1.88717   0.00009  -0.00005  -0.00006  -0.00010   1.88707
   A31        1.92303   0.00006   0.00014   0.00003   0.00017   1.92320
   A32        1.85245  -0.00008  -0.00021  -0.00074  -0.00095   1.85149
   A33        1.89399   0.00011   0.00012   0.00033   0.00045   1.89444
   A34        2.00875  -0.00001  -0.00010   0.00145   0.00134   2.01009
   A35        1.88551   0.00001   0.00014   0.00021   0.00035   1.88586
   A36        1.90829   0.00001  -0.00005  -0.00075  -0.00080   1.90749
   A37        1.90710   0.00005   0.00008   0.00010   0.00017   1.90728
   A38        1.89145  -0.00001  -0.00005  -0.00027  -0.00032   1.89113
   A39        1.85693  -0.00004  -0.00002  -0.00091  -0.00093   1.85600
   A40        2.18483   0.00021   0.00015   0.00201   0.00216   2.18699
   A41        2.06611  -0.00003   0.00008  -0.00078  -0.00070   2.06541
   A42        2.03208  -0.00018  -0.00024  -0.00127  -0.00150   2.03058
    D1       -1.48926  -0.00011  -0.00007  -0.00158  -0.00164  -1.49091
    D2        2.67558   0.00002  -0.00006  -0.00151  -0.00157   2.67401
    D3        0.63300   0.00000   0.00003  -0.00110  -0.00107   0.63193
    D4        1.58102  -0.00020  -0.00052  -0.00211  -0.00263   1.57838
    D5       -0.53732  -0.00008  -0.00052  -0.00204  -0.00257  -0.53989
    D6       -2.57991  -0.00009  -0.00043  -0.00163  -0.00206  -2.58196
    D7        3.11596  -0.00013  -0.00019  -0.00233  -0.00252   3.11344
    D8       -0.00566  -0.00001  -0.00017   0.00033   0.00016  -0.00550
    D9        0.04680  -0.00003   0.00029  -0.00179  -0.00150   0.04530
   D10       -3.07482   0.00008   0.00031   0.00087   0.00118  -3.07364
   D11       -0.89370   0.00015   0.00069   0.00241   0.00311  -0.89059
   D12       -3.02978   0.00009   0.00055   0.00114   0.00170  -3.02809
   D13        1.23944   0.00013   0.00052   0.00250   0.00303   1.24246
   D14        1.23405   0.00007   0.00075   0.00259   0.00334   1.23739
   D15       -0.90203   0.00000   0.00060   0.00132   0.00193  -0.90010
   D16       -2.91600   0.00005   0.00058   0.00268   0.00326  -2.91274
   D17       -3.03040  -0.00001   0.00052   0.00142   0.00194  -3.02846
   D18        1.11670  -0.00007   0.00038   0.00015   0.00053   1.11723
   D19       -0.89727  -0.00003   0.00035   0.00151   0.00186  -0.89541
   D20        1.76319  -0.00001   0.00064  -0.00285  -0.00221   1.76098
   D21       -2.42093   0.00001   0.00057  -0.00329  -0.00272  -2.42365
   D22       -0.41424  -0.00006   0.00049  -0.00472  -0.00423  -0.41847
   D23       -0.39499  -0.00008   0.00065  -0.00523  -0.00458  -0.39957
   D24        1.70407  -0.00006   0.00058  -0.00567  -0.00509   1.69898
   D25       -2.57242  -0.00012   0.00050  -0.00710  -0.00660  -2.57902
   D26       -2.40803   0.00005   0.00060  -0.00307  -0.00246  -2.41049
   D27       -0.30897   0.00007   0.00053  -0.00350  -0.00297  -0.31194
   D28        1.69772   0.00000   0.00045  -0.00493  -0.00448   1.69324
   D29       -0.91979   0.00004  -0.00081   0.00115   0.00034  -0.91945
   D30        1.20466   0.00008  -0.00063   0.00250   0.00187   1.20653
   D31       -3.06196   0.00005  -0.00064   0.00133   0.00069  -3.06127
   D32        1.23531   0.00006  -0.00071   0.00316   0.00245   1.23776
   D33       -2.92343   0.00010  -0.00054   0.00452   0.00398  -2.91945
   D34       -0.90686   0.00007  -0.00054   0.00334   0.00280  -0.90406
   D35       -3.04961  -0.00005  -0.00080   0.00130   0.00050  -3.04911
   D36       -0.92517  -0.00001  -0.00062   0.00266   0.00203  -0.92313
   D37        1.09140  -0.00004  -0.00063   0.00148   0.00085   1.09225
   D38       -1.24225   0.00005   0.00043   0.00103   0.00146  -1.24079
   D39        2.92601   0.00004   0.00044   0.00160   0.00204   2.92805
   D40        0.94127   0.00009   0.00062   0.00272   0.00334   0.94461
   D41        2.92872  -0.00005   0.00033  -0.00078  -0.00045   2.92827
   D42        0.81379  -0.00006   0.00033  -0.00021   0.00013   0.81392
   D43       -1.17095  -0.00001   0.00051   0.00091   0.00143  -1.16952
   D44        0.92319   0.00001   0.00039   0.00054   0.00093   0.92411
   D45       -1.19174  -0.00000   0.00039   0.00111   0.00150  -1.19023
   D46        3.10671   0.00005   0.00057   0.00223   0.00280   3.10951
   D47       -0.90260  -0.00006  -0.00080  -0.00213  -0.00292  -0.90552
   D48        1.25941  -0.00010  -0.00064  -0.00182  -0.00246   1.25696
   D49       -2.90455  -0.00001  -0.00049  -0.00132  -0.00181  -2.90636
   D50        1.21227   0.00002  -0.00074  -0.00046  -0.00120   1.21107
   D51       -2.90890  -0.00002  -0.00058  -0.00015  -0.00073  -2.90963
   D52       -0.78968   0.00007  -0.00043   0.00035  -0.00008  -0.78976
   D53       -3.06538  -0.00002  -0.00078  -0.00167  -0.00245  -3.06783
   D54       -0.90337  -0.00007  -0.00062  -0.00136  -0.00198  -0.90535
   D55        1.21586   0.00002  -0.00048  -0.00086  -0.00134   1.21452
   D56       -1.41517   0.00018   0.00003   0.00330   0.00333  -1.41185
   D57        1.70680   0.00006   0.00001   0.00069   0.00070   1.70750
   D58        0.73122   0.00011   0.00009   0.00369   0.00377   0.73499
   D59       -2.43000  -0.00001   0.00007   0.00108   0.00115  -2.42885
   D60        2.75250   0.00010  -0.00002   0.00300   0.00298   2.75548
   D61       -0.40871  -0.00001  -0.00004   0.00040   0.00036  -0.40836
         Item               Value     Threshold  Converged?
 Maximum Force            0.001343     0.000450     NO 
 RMS     Force            0.000169     0.000300     YES
 Maximum Displacement     0.011003     0.001800     NO 
 RMS     Displacement     0.002914     0.001200     NO 
 Predicted change in Energy=-7.728302D-06
 GradGradGradGradGradGradGradGradGradGradGradGradGradGradGradGradGradGrad

                          Input orientation:                          
 ---------------------------------------------------------------------
 Center     Atomic      Atomic             Coordinates (Angstroms)
 Number     Number       Type             X           Y           Z
 ---------------------------------------------------------------------
      1          6           0        0.219550    0.056524   -1.845638
      2          1           0       -0.103158    0.525341   -2.770545
      3          6           0       -0.656643   -1.022249   -1.288271
      4          6           0       -1.354041    0.511093    0.676946
      5          6           0        1.175054    0.544874    1.319830
      6          6           0       -0.235231    0.019520    1.611870
      7          6           0        1.865868    0.005512    0.058441
      8          6           0       -1.791890   -0.467122   -0.414895
      9          1           0       -0.057798   -1.712986   -0.690279
     10          1           0       -1.043705    1.452002    0.216145
     11          1           0       -2.239301    0.746190    1.272513
     12          1           0        1.809169    0.295797    2.175568
     13          1           0        1.142197    1.638106    1.271402
     14          1           0       -0.479262    0.323970    2.632391
     15          1           0       -0.216887   -1.075809    1.629340
     16          1           0        1.825807   -1.087680    0.081074
     17          1           0       -2.310632   -1.313627    0.045278
     18          1           0       -2.526255    0.034285   -1.052384
     19          6           0        1.307621    0.519089   -1.241806
     20          1           0        1.838315    1.348118   -1.700007
     21          1           0       -1.092739   -1.611570   -2.097929
     22          1           0        2.923960    0.270621    0.110955
 ---------------------------------------------------------------------
                    Distance matrix (angstroms):
                    1          2          3          4          5
     1  C    0.000000
     2  H    1.085995   0.000000
     3  C    1.497371   2.213259   0.000000
     4  C    3.007699   3.667439   2.588354   0.000000
     5  C    3.342403   4.285484   3.551503   2.609743   0.000000
     6  C    3.487485   4.413486   3.110255   1.538656   1.533032
     7  C    2.517634   3.485750   3.038583   3.317525   1.535981
     8  C    2.523316   3.063640   1.536144   1.529946   3.582759
     9  H    2.131417   3.056088   1.092395   2.914803   3.264720
    10  H    2.791796   3.265525   2.921473   1.092683   2.638919
    11  H    4.030441   4.578013   3.491389   1.092546   3.420612
    12  H    4.330616   5.307893   4.451478   3.506867   1.093815
    13  H    3.615054   4.373385   4.106731   2.802631   1.094797
    14  H    4.540111   5.419753   4.149139   2.150353   2.123294
    15  H    3.680778   4.683547   2.951052   2.172195   2.158683
    16  H    2.757078   3.801904   2.835832   3.608679   2.150169
    17  H    3.443065   4.022886   2.144513   2.154919   4.150725
    18  H    2.858180   3.010750   2.160407   2.142899   4.425809
    19  C    1.327583   2.080236   2.497241   3.281176   2.565193
    20  H    2.076011   2.364811   3.465974   4.067142   3.194453
    21  H    2.137356   2.449097   1.092257   3.503414   4.634027
    22  H    3.344835   4.187048   4.055867   4.321974   2.143656
                    6          7          8          9         10
     6  C    0.000000
     7  C    2.613035   0.000000
     8  C    2.601497   3.718417   0.000000
     9  H    2.886685   2.685947   2.152925   0.000000
    10  H    2.157240   3.253125   2.154305   3.436680   0.000000
    11  H    2.158590   4.344536   2.125947   3.828714   1.744573
    12  H    2.138611   2.137688   4.501131   3.966593   3.648978
    13  H    2.152452   2.158782   3.985531   4.064234   2.434414
    14  H    1.092568   3.496608   3.410978   3.920071   2.725673
    15  H    1.095622   2.823977   2.651421   2.410796   3.011740
    16  H    2.795908   1.094159   3.703891   2.129311   3.834361
    17  H    2.922119   4.379892   1.094269   2.403287   3.046803
    18  H    3.513867   4.530509   1.094117   3.045875   2.411855
    19  C    3.282290   1.505339   3.356094   2.674082   2.919706
    20  H    4.127141   2.212575   4.257346   3.739672   3.462437
    21  H    4.142268   4.002279   2.152017   1.750104   3.839638
    22  H    3.506605   1.092061   4.802085   3.669817   4.141146
                   11         12         13         14         15
    11  H    0.000000
    12  H    4.172346   0.000000
    13  H    3.497148   1.750475   0.000000
    14  H    2.263906   2.333752   2.491661   0.000000
    15  H    2.745390   2.506905   3.056234   1.741934   0.000000
    16  H    4.616027   2.510217   3.051903   3.716896   2.563175
    17  H    2.398758   4.909292   4.705118   3.567743   2.636205
    18  H    2.448326   5.411467   4.629230   4.225123   3.709061
    19  C    4.353623   3.461193   2.756044   4.270881   3.620954
    20  H    5.081845   4.016007   3.065606   5.018935   4.602589
    21  H    4.270073   5.506532   5.187266   5.147678   3.866095
    22  H    5.313628   2.346491   2.528108   4.235847   3.739423
                   16         17         18         19         20
    16  H    0.000000
    17  H    4.142760   0.000000
    18  H    4.635081   1.751635   0.000000
    19  C    2.144816   4.255255   3.869047   0.000000
    20  H    3.017535   5.229213   4.603807   1.085759   0.000000
    21  H    3.679731   2.483016   2.420118   3.321804   4.184396
    22  H    1.746944   5.469470   5.577997   2.122322   2.370487
                   21         22
    21  H    0.000000
    22  H    4.955369   0.000000
 Stoichiometry    C8H14
 Framework group  C1[X(C8H14)]
 Deg. of freedom    60
 Full point group                 C1      NOp   1
 Largest Abelian subgroup         C1      NOp   1
 Largest concise Abelian subgroup C1      NOp   1
                         Standard orientation:                         
 ---------------------------------------------------------------------
 Center     Atomic      Atomic             Coordinates (Angstroms)
 Number     Number       Type             X           Y           Z
 ---------------------------------------------------------------------
      1          6           0       -0.560380   -1.643470   -0.313398
      2          1           0       -1.108411   -2.292911   -0.989618
      3          6           0       -1.366364   -0.835861    0.656281
      4          6           0       -0.781228    1.340777   -0.616292
      5          6           0        1.707433    0.797550   -0.048638
      6          6           0        0.462281    1.644907    0.237319
      7          6           0        1.655853   -0.674867    0.385601
      8          6           0       -1.860454    0.487820    0.053386
      9          1           0       -0.767198   -0.617014    1.543091
     10          1           0       -0.465158    0.860049   -1.545246
     11          1           0       -1.251265    2.282187   -0.910350
     12          1           0        2.554375    1.263252    0.463457
     13          1           0        1.931626    0.848414   -1.119027
     14          1           0        0.746750    2.687097    0.074157
     15          1           0        0.212054    1.572656    1.301534
     16          1           0        1.357159   -0.716481    1.437378
     17          1           0       -2.335678    1.067166    0.850847
     18          1           0       -2.641888    0.279919   -0.683656
     19          6           0        0.757529   -1.552131   -0.444741
     20          1           0        1.239669   -2.136280   -1.222676
     21          1           0       -2.230230   -1.409124    0.999985
     22          1           0        2.670174   -1.077283    0.343016
 ---------------------------------------------------------------------
 Rotational constants (GHZ):           2.4717590           2.2301301           1.3732796
 Standard basis: def2TZVP (5D, 7F)
 There are   372 symmetry adapted cartesian basis functions of A   symmetry.
 There are   332 symmetry adapted basis functions of A   symmetry.
   332 basis functions,   520 primitive gaussians,   372 cartesian basis functions
    31 alpha electrons       31 beta electrons
       nuclear repulsion energy       390.2750611489 Hartrees.
 NAtoms=   22 NActive=   22 NUniq=   22 SFac= 1.00D+00 NAtFMM=   60 NAOKFM=F Big=F
 Integral buffers will be    131072 words long.
 Raffenetti 2 integral format.
 Two-electron integral symmetry is turned on.
 Nuclear repulsion after empirical dispersion term =      390.2584743075 Hartrees.
 One-electron integrals computed using PRISM.
   1 Symmetry operations used in ECPInt.
 ECPInt:  NShTT=   10440 NPrTT=   30108 LenC2=   10341 LenP2D=   24365.
 LDataN:  DoStor=T MaxTD1= 6 Len=  172
 NBasis=   332 RedAO= T EigKep=  7.46D-05  NBF=   332
 NBsUse=   332 1.00D-06 EigRej= -1.00D+00 NBFU=   332
 Initial guess from the checkpoint file:  "CCO.chk"
 B after Tr=    -0.000000    0.000000   -0.000000
         Rot=    1.000000   -0.000146    0.000078    0.000907 Ang=  -0.11 deg.
 Requested convergence on RMS density matrix=1.00D-08 within 128 cycles.
 Requested convergence on MAX density matrix=1.00D-06.
 Requested convergence on             energy=1.00D-06.
 No special actions if energy rises.
 SCF Done:  E(RwB97XD) =  -313.282283256     A.U. after    8 cycles
            NFock=  8  Conv=0.47D-08     -V/T= 2.0055
   1 Symmetry operations used in ECPInt.
 ECPInt:  NShTT=   10440 NPrTT=   30108 LenC2=   10341 LenP2D=   24365.
 LDataN:  DoStor=T MaxTD1= 7 Len=  274
 Calling FoFJK, ICntrl=      2127 FMM=F ISym2X=0 I1Cent= 0 IOpClX= 0 NMat=1 NMatS=1 NMatT=0.
 ***** Axes restored to original set *****
 -------------------------------------------------------------------
 Center     Atomic                   Forces (Hartrees/Bohr)
 Number     Number              X              Y              Z
 -------------------------------------------------------------------
      1        6          -0.000008478    0.000001704    0.000053423
      2        1           0.000017226    0.000032198   -0.000061148
      3        6          -0.000000784    0.000059379    0.000038421
      4        6           0.000039360   -0.000154584   -0.000020884
      5        6          -0.000069032   -0.000067757   -0.000100638
      6        6           0.000039843    0.000095606   -0.000088411
      7        6          -0.000026368    0.000027243   -0.000001095
      8        6           0.000092992    0.000042743   -0.000018297
      9        1           0.000121412   -0.000067391    0.000078943
     10        1           0.000024544    0.000077939   -0.000000804
     11        1          -0.000064153   -0.000001492    0.000051780
     12        1           0.000007013   -0.000024694    0.000041763
     13        1           0.000004066    0.000081402    0.000009335
     14        1          -0.000020523    0.000048551    0.000049001
     15        1          -0.000022000   -0.000082204   -0.000009783
     16        1          -0.000022513   -0.000117778   -0.000015107
     17        1          -0.000025142   -0.000035393    0.000020909
     18        1          -0.000058755    0.000055596   -0.000000455
     19        6          -0.000093363    0.000003519    0.000062434
     20        1           0.000037746    0.000028016   -0.000052718
     21        1          -0.000008762   -0.000015785   -0.000039536
     22        1           0.000035670    0.000013181    0.000002867
 -------------------------------------------------------------------
 Cartesian Forces:  Max     0.000154584 RMS     0.000054249

 GradGradGradGradGradGradGradGradGradGradGradGradGradGradGradGradGradGrad
 Berny optimization.
 Using GEDIIS/GDIIS optimizer.
 FormGI is forming the generalized inverse of G from B-inverse, IUseBI=4.
 Internal  Forces:  Max     0.000153196 RMS     0.000035527
 Search for a local minimum.
 Step number   3 out of a maximum of  132
 All quantities printed in internal units (Hartrees-Bohrs-Radians)
 Mixed Optimization -- En-DIIS/RFO-DIIS
 Swapping is turned off.
 Update second derivatives using D2CorX and points    1    2    3
 DE= -6.65D-06 DEPred=-7.73D-06 R= 8.61D-01
 TightC=F SS=  1.41D+00  RLast= 2.07D-02 DXNew= 5.0454D-01 6.2164D-02
 Trust test= 8.61D-01 RLast= 2.07D-02 DXMaxT set to 3.00D-01
 ITU=  1  1  0
     Eigenvalues ---    0.00295   0.00513   0.00570   0.01067   0.01377
     Eigenvalues ---    0.01548   0.01806   0.02714   0.03087   0.03264
     Eigenvalues ---    0.03830   0.04207   0.04511   0.04600   0.04891
     Eigenvalues ---    0.05212   0.05315   0.05836   0.06622   0.07138
     Eigenvalues ---    0.07975   0.08731   0.08858   0.08932   0.08963
     Eigenvalues ---    0.09410   0.09691   0.10340   0.12603   0.12735
     Eigenvalues ---    0.12979   0.15029   0.15342   0.16000   0.16050
     Eigenvalues ---    0.19591   0.21911   0.22308   0.27673   0.27714
     Eigenvalues ---    0.28280   0.28747   0.29172   0.30705   0.32335
     Eigenvalues ---    0.33742   0.33833   0.33864   0.33900   0.33923
     Eigenvalues ---    0.33948   0.34017   0.34051   0.34081   0.34093
     Eigenvalues ---    0.34106   0.34875   0.34897   0.34993   0.60371
 En-DIIS/RFO-DIIS/Sim-DIIS IScMMF=       -3 using points:     3    2
 RFO step:  Lambda=-1.07513852D-06.
 DidBck=F Rises=F RFO-DIIS coefs:    1.11350   -0.11350
 Iteration  1 RMS(Cart)=  0.00087230 RMS(Int)=  0.00000039
 Iteration  2 RMS(Cart)=  0.00000046 RMS(Int)=  0.00000017
 Variable       Old X    -DE/DX   Delta X   Delta X   Delta X     New X
                                 (Linear)    (Quad)   (Total)
    R1        2.05223   0.00006   0.00002   0.00015   0.00017   2.05241
    R2        2.82962  -0.00001   0.00010  -0.00015  -0.00005   2.82957
    R3        2.50877  -0.00007   0.00022  -0.00025  -0.00003   2.50873
    R4        2.90289   0.00003   0.00001   0.00004   0.00004   2.90294
    R5        2.06433   0.00015  -0.00005   0.00043   0.00038   2.06470
    R6        2.06407   0.00004   0.00001   0.00011   0.00012   2.06419
    R7        2.90764  -0.00010   0.00013  -0.00027  -0.00014   2.90750
    R8        2.89118  -0.00008   0.00011  -0.00017  -0.00006   2.89112
    R9        2.06487   0.00008   0.00002   0.00020   0.00022   2.06509
   R10        2.06461   0.00008  -0.00001   0.00022   0.00021   2.06482
   R11        2.89701  -0.00007   0.00010  -0.00010   0.00000   2.89701
   R12        2.90258  -0.00002   0.00008  -0.00007   0.00001   2.90260
   R13        2.06701   0.00004  -0.00000   0.00012   0.00012   2.06713
   R14        2.06887   0.00008  -0.00000   0.00022   0.00022   2.06909
   R15        2.06465   0.00006  -0.00001   0.00018   0.00017   2.06482
   R16        2.07043   0.00008  -0.00000   0.00022   0.00022   2.07064
   R17        2.06766   0.00012  -0.00003   0.00033   0.00030   2.06796
   R18        2.84468  -0.00002   0.00013  -0.00015  -0.00002   2.84466
   R19        2.06370   0.00004  -0.00001   0.00011   0.00010   2.06380
   R20        2.06787   0.00005   0.00001   0.00013   0.00014   2.06801
   R21        2.06758   0.00006  -0.00000   0.00018   0.00018   2.06776
   R22        2.05179   0.00006   0.00003   0.00015   0.00018   2.05197
    A1        2.04221   0.00005  -0.00014   0.00061   0.00047   2.04268
    A2        2.07202  -0.00000  -0.00010   0.00027   0.00018   2.07220
    A3        2.16676  -0.00005   0.00023  -0.00082  -0.00059   2.16617
    A4        1.96462   0.00002   0.00009  -0.00009   0.00000   1.96462
    A5        1.91615  -0.00002   0.00000  -0.00030  -0.00029   1.91586
    A6        1.92455  -0.00002   0.00008  -0.00008  -0.00000   1.92454
    A7        1.89906   0.00003  -0.00006   0.00020   0.00015   1.89921
    A8        1.89797  -0.00001  -0.00004   0.00010   0.00006   1.89803
    A9        1.85823   0.00001  -0.00009   0.00019   0.00010   1.85833
   A10        2.02356  -0.00006   0.00026  -0.00008   0.00018   2.02374
   A11        1.90163   0.00001   0.00000  -0.00009  -0.00009   1.90154
   A12        1.90360   0.00000  -0.00008  -0.00009  -0.00017   1.90343
   A13        1.90805   0.00003   0.00006   0.00023   0.00029   1.90833
   A14        1.86996   0.00003  -0.00011  -0.00002  -0.00013   1.86982
   A15        1.84909  -0.00001  -0.00017   0.00006  -0.00010   1.84899
   A16        2.03739   0.00001   0.00015   0.00020   0.00035   2.03774
   A17        1.88204  -0.00003   0.00003  -0.00038  -0.00035   1.88169
   A18        1.89971   0.00001  -0.00007   0.00015   0.00007   1.89979
   A19        1.87736   0.00001   0.00007  -0.00012  -0.00005   1.87731
   A20        1.90479  -0.00000  -0.00009   0.00013   0.00005   1.90484
   A21        1.85396   0.00000  -0.00012  -0.00000  -0.00012   1.85384
   A22        2.03050   0.00005   0.00015   0.00022   0.00037   2.03087
   A23        1.89243  -0.00002  -0.00008  -0.00020  -0.00028   1.89215
   A24        1.91905  -0.00003   0.00003  -0.00019  -0.00016   1.91890
   A25        1.86285   0.00000  -0.00007  -0.00009  -0.00016   1.86269
   A26        1.90735  -0.00001   0.00006   0.00009   0.00015   1.90749
   A27        1.84152   0.00002  -0.00012   0.00017   0.00005   1.84157
   A28        1.89377   0.00002   0.00001   0.00009   0.00010   1.89387
   A29        2.00727  -0.00001   0.00002  -0.00025  -0.00023   2.00704
   A30        1.88707  -0.00001  -0.00001   0.00008   0.00007   1.88714
   A31        1.92320  -0.00001   0.00002  -0.00011  -0.00009   1.92311
   A32        1.85149   0.00000  -0.00011   0.00019   0.00008   1.85157
   A33        1.89444   0.00000   0.00005   0.00005   0.00010   1.89454
   A34        2.01009  -0.00000   0.00015  -0.00001   0.00014   2.01024
   A35        1.88586   0.00001   0.00004  -0.00012  -0.00008   1.88578
   A36        1.90749   0.00003  -0.00009   0.00046   0.00037   1.90786
   A37        1.90728  -0.00001   0.00002  -0.00016  -0.00014   1.90714
   A38        1.89113  -0.00002  -0.00004  -0.00017  -0.00021   1.89092
   A39        1.85600  -0.00000  -0.00011   0.00001  -0.00010   1.85590
   A40        2.18699  -0.00005   0.00024  -0.00075  -0.00050   2.18649
   A41        2.06541   0.00001  -0.00008   0.00028   0.00020   2.06561
   A42        2.03058   0.00004  -0.00017   0.00049   0.00032   2.03090
    D1       -1.49091   0.00002  -0.00019   0.00009  -0.00010  -1.49101
    D2        2.67401  -0.00001  -0.00018   0.00010  -0.00008   2.67393
    D3        0.63193  -0.00000  -0.00012   0.00010  -0.00002   0.63191
    D4        1.57838   0.00005  -0.00030   0.00115   0.00085   1.57924
    D5       -0.53989   0.00002  -0.00029   0.00117   0.00088  -0.53901
    D6       -2.58196   0.00003  -0.00023   0.00117   0.00093  -2.58103
    D7        3.11344   0.00004  -0.00029   0.00132   0.00104   3.11448
    D8       -0.00550   0.00000   0.00002  -0.00019  -0.00017  -0.00567
    D9        0.04530   0.00001  -0.00017   0.00022   0.00005   0.04536
   D10       -3.07364  -0.00003   0.00013  -0.00129  -0.00115  -3.07479
   D11       -0.89059  -0.00002   0.00035  -0.00147  -0.00112  -0.89171
   D12       -3.02809  -0.00001   0.00019  -0.00117  -0.00097  -3.02906
   D13        1.24246  -0.00003   0.00034  -0.00135  -0.00101   1.24146
   D14        1.23739  -0.00002   0.00038  -0.00177  -0.00139   1.23600
   D15       -0.90010  -0.00001   0.00022  -0.00146  -0.00124  -0.90135
   D16       -2.91274  -0.00003   0.00037  -0.00164  -0.00128  -2.91402
   D17       -3.02846   0.00000   0.00022  -0.00138  -0.00116  -3.02963
   D18        1.11723   0.00001   0.00006  -0.00107  -0.00101   1.11621
   D19       -0.89541  -0.00000   0.00021  -0.00126  -0.00105  -0.89646
   D20        1.76098  -0.00002  -0.00025  -0.00136  -0.00162   1.75936
   D21       -2.42365  -0.00001  -0.00031  -0.00148  -0.00179  -2.42545
   D22       -0.41847  -0.00002  -0.00048  -0.00149  -0.00197  -0.42044
   D23       -0.39957  -0.00002  -0.00052  -0.00154  -0.00206  -0.40163
   D24        1.69898  -0.00001  -0.00058  -0.00166  -0.00223   1.69675
   D25       -2.57902  -0.00002  -0.00075  -0.00167  -0.00241  -2.58143
   D26       -2.41049  -0.00002  -0.00028  -0.00152  -0.00180  -2.41229
   D27       -0.31194  -0.00001  -0.00034  -0.00163  -0.00197  -0.31391
   D28        1.69324  -0.00002  -0.00051  -0.00164  -0.00215   1.69109
   D29       -0.91945  -0.00000   0.00004   0.00096   0.00100  -0.91845
   D30        1.20653  -0.00000   0.00021   0.00067   0.00088   1.20741
   D31       -3.06127  -0.00002   0.00008   0.00050   0.00058  -3.06069
   D32        1.23776  -0.00001   0.00028   0.00097   0.00125   1.23901
   D33       -2.91945  -0.00001   0.00045   0.00068   0.00113  -2.91832
   D34       -0.90406  -0.00003   0.00032   0.00051   0.00082  -0.90324
   D35       -3.04911   0.00001   0.00006   0.00115   0.00120  -3.04791
   D36       -0.92313   0.00001   0.00023   0.00086   0.00109  -0.92205
   D37        1.09225  -0.00001   0.00010   0.00068   0.00078   1.09303
   D38       -1.24079  -0.00000   0.00017   0.00030   0.00047  -1.24032
   D39        2.92805  -0.00000   0.00023   0.00048   0.00071   2.92876
   D40        0.94461  -0.00002   0.00038   0.00029   0.00067   0.94528
   D41        2.92827   0.00001  -0.00005   0.00062   0.00057   2.92884
   D42        0.81392   0.00001   0.00001   0.00080   0.00082   0.81474
   D43       -1.16952  -0.00001   0.00016   0.00061   0.00077  -1.16875
   D44        0.92411   0.00001   0.00011   0.00075   0.00085   0.92496
   D45       -1.19023   0.00001   0.00017   0.00093   0.00110  -1.18914
   D46        3.10951  -0.00000   0.00032   0.00073   0.00105   3.11056
   D47       -0.90552   0.00002  -0.00033   0.00121   0.00088  -0.90464
   D48        1.25696   0.00002  -0.00028   0.00095   0.00067   1.25763
   D49       -2.90636   0.00001  -0.00021   0.00091   0.00070  -2.90566
   D50        1.21107   0.00000  -0.00014   0.00076   0.00062   1.21170
   D51       -2.90963  -0.00001  -0.00008   0.00050   0.00042  -2.90922
   D52       -0.78976  -0.00001  -0.00001   0.00046   0.00045  -0.78932
   D53       -3.06783   0.00001  -0.00028   0.00076   0.00048  -3.06735
   D54       -0.90535  -0.00000  -0.00023   0.00050   0.00027  -0.90508
   D55        1.21452  -0.00001  -0.00015   0.00045   0.00030   1.21482
   D56       -1.41185  -0.00003   0.00038  -0.00102  -0.00065  -1.41249
   D57        1.70750   0.00000   0.00008   0.00046   0.00054   1.70804
   D58        0.73499  -0.00003   0.00043  -0.00119  -0.00076   0.73423
   D59       -2.42885   0.00001   0.00013   0.00030   0.00043  -2.42842
   D60        2.75548  -0.00002   0.00034  -0.00099  -0.00065   2.75482
   D61       -0.40836   0.00002   0.00004   0.00049   0.00053  -0.40783
         Item               Value     Threshold  Converged?
 Maximum Force            0.000153     0.000450     YES
 RMS     Force            0.000036     0.000300     YES
 Maximum Displacement     0.002891     0.001800     NO 
 RMS     Displacement     0.000872     0.001200     YES
 Predicted change in Energy=-5.376566D-07
 GradGradGradGradGradGradGradGradGradGradGradGradGradGradGradGradGradGrad

                          Input orientation:                          
 ---------------------------------------------------------------------
 Center     Atomic      Atomic             Coordinates (Angstroms)
 Number     Number       Type             X           Y           Z
 ---------------------------------------------------------------------
      1          6           0        0.219560    0.057092   -1.845871
      2          1           0       -0.102932    0.525477   -2.771182
      3          6           0       -0.655976   -1.021921   -1.288011
      4          6           0       -1.354586    0.510858    0.677363
      5          6           0        1.174973    0.544659    1.319397
      6          6           0       -0.235408    0.019896    1.612049
      7          6           0        1.865571    0.005063    0.057982
      8          6           0       -1.791674   -0.467043   -0.415021
      9          1           0       -0.056375   -1.711894   -0.689531
     10          1           0       -1.045170    1.452594    0.217362
     11          1           0       -2.240140    0.744660    1.273207
     12          1           0        1.809064    0.295256    2.175138
     13          1           0        1.142659    1.638031    1.271117
     14          1           0       -0.479119    0.325396    2.632428
     15          1           0       -0.217489   -1.075541    1.630457
     16          1           0        1.824554   -1.088261    0.080167
     17          1           0       -2.310524   -1.313792    0.044761
     18          1           0       -2.526070    0.034576   -1.052467
     19          6           0        1.307668    0.519530   -1.242048
     20          1           0        1.839077    1.348074   -1.700525
     21          1           0       -1.091586   -1.612040   -2.097435
     22          1           0        2.923922    0.269329    0.110662
 ---------------------------------------------------------------------
                    Distance matrix (angstroms):
                    1          2          3          4          5
     1  C    0.000000
     2  H    1.086087   0.000000
     3  C    1.497344   2.213615   0.000000
     4  C    3.008413   3.668693   2.588466   0.000000
     5  C    3.342074   4.285585   3.550369   2.609984   0.000000
     6  C    3.487921   4.414280   3.110081   1.538584   1.533034
     7  C    2.517283   3.485685   3.037201   3.317962   1.535988
     8  C    2.523314   3.064056   1.536168   1.529915   3.582282
     9  H    2.131331   3.056348   1.092594   2.914511   3.262520
    10  H    2.793546   3.267836   2.922472   1.092797   2.639670
    11  H    4.031318   4.579605   3.491449   1.092657   3.421276
    12  H    4.330330   5.307994   4.450255   3.506920   1.093876
    13  H    3.614844   4.373723   4.106040   2.803444   1.094915
    14  H    4.540408   5.420382   4.149263   2.150144   2.123240
    15  H    3.682217   4.685168   2.951711   2.172104   2.158878
    16  H    2.756349   3.801255   2.833609   3.608427   2.150366
    17  H    3.443129   4.023171   2.144527   2.154843   4.150569
    18  H    2.858055   3.011073   2.160767   2.142786   4.425341
    19  C    1.327565   2.080403   2.496814   3.282043   2.565003
    20  H    2.076198   2.365242   3.465881   4.068754   3.194751
    21  H    2.137379   2.449561   1.092321   3.503622   4.632859
    22  H    3.344644   4.187181   4.054539   4.322628   2.143751
                    6          7          8          9         10
     6  C    0.000000
     7  C    2.613323   0.000000
     8  C    2.601555   3.717803   0.000000
     9  H    2.885900   2.683392   2.153200   0.000000
    10  H    2.157195   3.254714   2.154573   3.437172   0.000000
    11  H    2.158483   4.345186   2.125902   3.828293   1.744686
    12  H    2.138400   2.137699   4.500593   3.964195   3.649516
    13  H    2.152595   2.158908   3.985563   4.062489   2.435443
    14  H    1.092657   3.496850   3.411408   3.919780   2.724616
    15  H    1.095738   2.824805   2.651850   2.411068   3.012201
    16  H    2.796089   1.094318   3.702462   2.125852   3.835372
    17  H    2.922537   4.379421   1.094344   2.403925   3.046934
    18  H    3.513829   4.529953   1.094210   3.046518   2.411702
    19  C    3.282771   1.505327   3.356072   2.673039   2.921700
    20  H    4.128037   2.212854   4.257878   3.738749   3.465270
    21  H    4.142044   4.000703   2.152129   1.750379   3.840888
    22  H    3.506814   1.092117   4.801608   3.667114   4.143090
                   11         12         13         14         15
    11  H    0.000000
    12  H    4.172708   0.000000
    13  H    3.498777   1.750541   0.000000
    14  H    2.263727   2.333624   2.491253   0.000000
    15  H    2.744426   2.506527   3.056567   1.742131   0.000000
    16  H    4.615699   2.510630   3.052214   3.717441   2.563884
    17  H    2.398178   4.909027   4.705495   3.568894   2.636662
    18  H    2.448415   5.410986   4.629221   4.225286   3.709446
    19  C    4.354782   3.461049   2.755771   4.271049   3.622381
    20  H    5.084014   4.016228   3.065897   5.019400   4.604217
    21  H    4.270181   5.505127   5.186710   5.147852   3.866401
    22  H    5.314601   2.346410   2.528418   4.235934   3.739909
                   16         17         18         19         20
    16  H    0.000000
    17  H    4.141375   0.000000
    18  H    4.633740   1.751704   0.000000
    19  C    2.144858   4.255380   3.868936   0.000000
    20  H    3.017748   5.229794   4.604320   1.085855   0.000000
    21  H    3.676978   2.482694   2.420960   3.321400   4.184328
    22  H    1.747167   5.469007   5.577669   2.122429   2.370860
                   21         22
    21  H    0.000000
    22  H    4.953741   0.000000
 Stoichiometry    C8H14
 Framework group  C1[X(C8H14)]
 Deg. of freedom    60
 Full point group                 C1      NOp   1
 Largest Abelian subgroup         C1      NOp   1
 Largest concise Abelian subgroup C1      NOp   1
                         Standard orientation:                         
 ---------------------------------------------------------------------
 Center     Atomic      Atomic             Coordinates (Angstroms)
 Number     Number       Type             X           Y           Z
 ---------------------------------------------------------------------
      1          6           0       -0.558262   -1.644328   -0.313778
      2          1           0       -1.105629   -2.294977   -0.989522
      3          6           0       -1.364442   -0.837570    0.656404
      4          6           0       -0.783346    1.340392   -0.615981
      5          6           0        1.706126    0.799381   -0.048662
      6          6           0        0.460249    1.645802    0.236918
      7          6           0        1.656204   -0.673029    0.385819
      8          6           0       -1.860894    0.485295    0.053599
      9          1           0       -0.764400   -0.617771    1.542632
     10          1           0       -0.467039    0.861211   -1.545788
     11          1           0       -1.255075    2.281476   -0.908782
     12          1           0        2.552433    1.266165    0.463631
     13          1           0        1.930707    0.850389   -1.119082
     14          1           0        0.743862    2.688154    0.072708
     15          1           0        0.210219    1.574294    1.301349
     16          1           0        1.356624   -0.714968    1.437496
     17          1           0       -2.337080    1.063749    0.851237
     18          1           0       -2.642102    0.276441   -0.683551
     19          6           0        0.759512   -1.551356   -0.445143
     20          1           0        1.242699   -2.135522   -1.222551
     21          1           0       -2.227218   -1.411979    1.001131
     22          1           0        2.671115   -1.074188    0.344030
 ---------------------------------------------------------------------
 Rotational constants (GHZ):           2.4710283           2.2307735           1.3733345
 Standard basis: def2TZVP (5D, 7F)
 There are   372 symmetry adapted cartesian basis functions of A   symmetry.
 There are   332 symmetry adapted basis functions of A   symmetry.
   332 basis functions,   520 primitive gaussians,   372 cartesian basis functions
    31 alpha electrons       31 beta electrons
       nuclear repulsion energy       390.2724812310 Hartrees.
 NAtoms=   22 NActive=   22 NUniq=   22 SFac= 1.00D+00 NAtFMM=   60 NAOKFM=F Big=F
 Integral buffers will be    131072 words long.
 Raffenetti 2 integral format.
 Two-electron integral symmetry is turned on.
 Nuclear repulsion after empirical dispersion term =      390.2558960403 Hartrees.
 One-electron integrals computed using PRISM.
   1 Symmetry operations used in ECPInt.
 ECPInt:  NShTT=   10440 NPrTT=   30108 LenC2=   10341 LenP2D=   24365.
 LDataN:  DoStor=T MaxTD1= 6 Len=  172
 NBasis=   332 RedAO= T EigKep=  7.45D-05  NBF=   332
 NBsUse=   332 1.00D-06 EigRej= -1.00D+00 NBFU=   332
 Initial guess from the checkpoint file:  "CCO.chk"
 B after Tr=     0.000000    0.000000   -0.000000
         Rot=    1.000000   -0.000013   -0.000053   -0.000633 Ang=  -0.07 deg.
 Requested convergence on RMS density matrix=1.00D-08 within 128 cycles.
 Requested convergence on MAX density matrix=1.00D-06.
 Requested convergence on             energy=1.00D-06.
 No special actions if energy rises.
 SCF Done:  E(RwB97XD) =  -313.282283956     A.U. after    7 cycles
            NFock=  7  Conv=0.38D-08     -V/T= 2.0056
   1 Symmetry operations used in ECPInt.
 ECPInt:  NShTT=   10440 NPrTT=   30108 LenC2=   10341 LenP2D=   24365.
 LDataN:  DoStor=T MaxTD1= 7 Len=  274
 Calling FoFJK, ICntrl=      2127 FMM=F ISym2X=0 I1Cent= 0 IOpClX= 0 NMat=1 NMatS=1 NMatT=0.
 ***** Axes restored to original set *****
 -------------------------------------------------------------------
 Center     Atomic                   Forces (Hartrees/Bohr)
 Number     Number              X              Y              Z
 -------------------------------------------------------------------
      1        6           0.000013689    0.000005752    0.000000194
      2        1           0.000007490    0.000007153    0.000011207
      3        6          -0.000024521    0.000022615    0.000031335
      4        6           0.000024501   -0.000048056   -0.000004129
      5        6          -0.000017303   -0.000033375   -0.000029991
      6        6           0.000008780    0.000036857   -0.000040359
      7        6          -0.000018745    0.000007595    0.000012119
      8        6           0.000044098   -0.000006766   -0.000015599
      9        1           0.000002232    0.000000392    0.000007300
     10        1           0.000008272    0.000013454    0.000006730
     11        1          -0.000011369   -0.000010223    0.000011373
     12        1          -0.000005756   -0.000009011    0.000014748
     13        1          -0.000004024    0.000005263   -0.000002328
     14        1           0.000004021    0.000019929    0.000005811
     15        1          -0.000007441   -0.000012761   -0.000003954
     16        1           0.000002648   -0.000004517   -0.000003528
     17        1          -0.000002190   -0.000003882    0.000004493
     18        1          -0.000000840    0.000007105   -0.000000804
     19        6          -0.000011379   -0.000005671   -0.000007773
     20        1          -0.000008481   -0.000002909    0.000003847
     21        1          -0.000000248    0.000004092   -0.000005462
     22        1          -0.000003434    0.000006965    0.000004770
 -------------------------------------------------------------------
 Cartesian Forces:  Max     0.000048056 RMS     0.000015569

 GradGradGradGradGradGradGradGradGradGradGradGradGradGradGradGradGradGrad
 Berny optimization.
 Using GEDIIS/GDIIS optimizer.
 FormGI is forming the generalized inverse of G from B-inverse, IUseBI=4.
 Internal  Forces:  Max     0.000053959 RMS     0.000010217
 Search for a local minimum.
 Step number   4 out of a maximum of  132
 All quantities printed in internal units (Hartrees-Bohrs-Radians)
 Mixed Optimization -- En-DIIS/RFO-DIIS
 Swapping is turned off.
 Update second derivatives using D2CorX and points    1    2    3    4
 DE= -7.01D-07 DEPred=-5.38D-07 R= 1.30D+00
 Trust test= 1.30D+00 RLast= 8.70D-03 DXMaxT set to 3.00D-01
 ITU=  0  1  1  0
     Eigenvalues ---    0.00290   0.00437   0.00546   0.01063   0.01388
     Eigenvalues ---    0.01589   0.01804   0.02709   0.03125   0.03317
     Eigenvalues ---    0.03830   0.04218   0.04514   0.04600   0.04888
     Eigenvalues ---    0.05188   0.05283   0.05834   0.06612   0.07145
     Eigenvalues ---    0.07971   0.08681   0.08805   0.08917   0.08980
     Eigenvalues ---    0.09445   0.09708   0.10320   0.12604   0.12708
     Eigenvalues ---    0.12945   0.15016   0.15332   0.15976   0.16024
     Eigenvalues ---    0.19615   0.21872   0.22434   0.27247   0.27719
     Eigenvalues ---    0.28108   0.28679   0.28967   0.30646   0.32490
     Eigenvalues ---    0.33435   0.33771   0.33865   0.33901   0.33923
     Eigenvalues ---    0.33962   0.33988   0.34043   0.34060   0.34104
     Eigenvalues ---    0.34129   0.34601   0.34897   0.35813   0.60495
 En-DIIS/RFO-DIIS/Sim-DIIS IScMMF=       -3 using points:     4    3    2
 RFO step:  Lambda=-1.19231381D-07.
 DidBck=F Rises=F RFO-DIIS coefs:    1.32869   -0.25189   -0.07680
 Iteration  1 RMS(Cart)=  0.00033346 RMS(Int)=  0.00000014
 Iteration  2 RMS(Cart)=  0.00000011 RMS(Int)=  0.00000011
 Variable       Old X    -DE/DX   Delta X   Delta X   Delta X     New X
                                 (Linear)    (Quad)   (Total)
    R1        2.05241  -0.00001   0.00007  -0.00009  -0.00001   2.05239
    R2        2.82957  -0.00000   0.00005  -0.00007  -0.00002   2.82955
    R3        2.50873  -0.00003   0.00014  -0.00019  -0.00005   2.50868
    R4        2.90294  -0.00004   0.00002  -0.00023  -0.00021   2.90272
    R5        2.06470   0.00001   0.00009  -0.00005   0.00004   2.06474
    R6        2.06419   0.00000   0.00004  -0.00003   0.00002   2.06420
    R7        2.90750  -0.00005   0.00004  -0.00024  -0.00020   2.90731
    R8        2.89112  -0.00003   0.00006  -0.00014  -0.00008   2.89104
    R9        2.06509   0.00001   0.00009  -0.00002   0.00006   2.06515
   R10        2.06482   0.00001   0.00006   0.00000   0.00006   2.06488
   R11        2.89701  -0.00005   0.00007  -0.00022  -0.00015   2.89687
   R12        2.90260  -0.00003   0.00006  -0.00018  -0.00012   2.90248
   R13        2.06713   0.00001   0.00004   0.00001   0.00004   2.06717
   R14        2.06909   0.00001   0.00007  -0.00003   0.00004   2.06913
   R15        2.06482   0.00001   0.00005   0.00000   0.00005   2.06487
   R16        2.07064   0.00001   0.00007  -0.00001   0.00006   2.07070
   R17        2.06796   0.00000   0.00008  -0.00004   0.00003   2.06800
   R18        2.84466  -0.00001   0.00008  -0.00012  -0.00004   2.84461
   R19        2.06380  -0.00000   0.00003  -0.00003  -0.00000   2.06380
   R20        2.06801   0.00001   0.00005  -0.00002   0.00003   2.06804
   R21        2.06776   0.00000   0.00006  -0.00003   0.00003   2.06778
   R22        2.05197  -0.00001   0.00008  -0.00009  -0.00001   2.05196
    A1        2.04268   0.00001   0.00006   0.00007   0.00013   2.04281
    A2        2.07220  -0.00001  -0.00001  -0.00002  -0.00003   2.07216
    A3        2.16617  -0.00000  -0.00004  -0.00007  -0.00011   2.16606
    A4        1.96462   0.00000   0.00006  -0.00003   0.00004   1.96466
    A5        1.91586   0.00000  -0.00009   0.00008  -0.00001   1.91585
    A6        1.92454  -0.00000   0.00005  -0.00008  -0.00002   1.92452
    A7        1.89921  -0.00000   0.00001  -0.00004  -0.00003   1.89917
    A8        1.89803  -0.00000  -0.00001  -0.00001  -0.00002   1.89801
    A9        1.85833   0.00000  -0.00003   0.00008   0.00005   1.85838
   A10        2.02374   0.00000   0.00023  -0.00007   0.00016   2.02390
   A11        1.90154  -0.00001  -0.00003  -0.00004  -0.00007   1.90148
   A12        1.90343  -0.00000  -0.00011  -0.00005  -0.00016   1.90327
   A13        1.90833   0.00000   0.00013   0.00006   0.00019   1.90852
   A14        1.86982   0.00000  -0.00012  -0.00002  -0.00014   1.86969
   A15        1.84899   0.00000  -0.00014   0.00014  -0.00000   1.84899
   A16        2.03774   0.00001   0.00022   0.00005   0.00027   2.03801
   A17        1.88169  -0.00001  -0.00009  -0.00009  -0.00019   1.88151
   A18        1.89979  -0.00000  -0.00002  -0.00006  -0.00009   1.89970
   A19        1.87731   0.00001   0.00003   0.00005   0.00008   1.87739
   A20        1.90484  -0.00000  -0.00004  -0.00005  -0.00009   1.90475
   A21        1.85384   0.00000  -0.00012   0.00011  -0.00001   1.85384
   A22        2.03087   0.00001   0.00023   0.00000   0.00023   2.03109
   A23        1.89215  -0.00000  -0.00015  -0.00002  -0.00017   1.89198
   A24        1.91890  -0.00001  -0.00003  -0.00001  -0.00004   1.91886
   A25        1.86269  -0.00001  -0.00010  -0.00015  -0.00025   1.86243
   A26        1.90749  -0.00000   0.00009   0.00004   0.00013   1.90762
   A27        1.84157   0.00001  -0.00006   0.00015   0.00008   1.84165
   A28        1.89387   0.00001   0.00004   0.00009   0.00013   1.89400
   A29        2.00704  -0.00001  -0.00006  -0.00003  -0.00009   2.00695
   A30        1.88714  -0.00000   0.00001  -0.00011  -0.00010   1.88704
   A31        1.92311   0.00000  -0.00002   0.00007   0.00005   1.92316
   A32        1.85157   0.00000  -0.00005   0.00007   0.00003   1.85160
   A33        1.89454   0.00001   0.00007  -0.00008  -0.00001   1.89454
   A34        2.01024  -0.00000   0.00015  -0.00005   0.00010   2.01033
   A35        1.88578   0.00000  -0.00000   0.00001   0.00001   1.88578
   A36        1.90786   0.00000   0.00006  -0.00003   0.00004   1.90790
   A37        1.90714  -0.00000  -0.00003  -0.00002  -0.00006   1.90708
   A38        1.89092  -0.00000  -0.00009   0.00001  -0.00009   1.89084
   A39        1.85590   0.00000  -0.00010   0.00010  -0.00001   1.85590
   A40        2.18649  -0.00000   0.00000  -0.00008  -0.00008   2.18641
   A41        2.06561  -0.00000   0.00001  -0.00000   0.00001   2.06562
   A42        2.03090   0.00001  -0.00001   0.00008   0.00006   2.03097
    D1       -1.49101   0.00001  -0.00016   0.00043   0.00027  -1.49074
    D2        2.67393   0.00001  -0.00015   0.00044   0.00029   2.67422
    D3        0.63191   0.00000  -0.00009   0.00034   0.00025   0.63216
    D4        1.57924   0.00000   0.00008   0.00013   0.00020   1.57944
    D5       -0.53901   0.00000   0.00009   0.00014   0.00023  -0.53878
    D6       -2.58103   0.00000   0.00015   0.00004   0.00019  -2.58084
    D7        3.11448   0.00000   0.00015  -0.00030  -0.00016   3.11432
    D8       -0.00567   0.00000  -0.00004   0.00005   0.00000  -0.00567
    D9        0.04536   0.00000  -0.00010   0.00000  -0.00009   0.04526
   D10       -3.07479   0.00000  -0.00029   0.00035   0.00007  -3.07473
   D11       -0.89171   0.00000  -0.00013  -0.00001  -0.00014  -0.89186
   D12       -3.02906   0.00000  -0.00019   0.00005  -0.00014  -3.02920
   D13        1.24146  -0.00000  -0.00010  -0.00006  -0.00016   1.24130
   D14        1.23600   0.00000  -0.00020   0.00005  -0.00015   1.23585
   D15       -0.90135   0.00000  -0.00026   0.00011  -0.00015  -0.90150
   D16       -2.91402  -0.00000  -0.00017   0.00000  -0.00017  -2.91418
   D17       -3.02963   0.00000  -0.00023   0.00011  -0.00012  -3.02975
   D18        1.11621   0.00000  -0.00029   0.00017  -0.00012   1.11609
   D19       -0.89646  -0.00000  -0.00020   0.00006  -0.00014  -0.89659
   D20        1.75936  -0.00000  -0.00070   0.00001  -0.00069   1.75867
   D21       -2.42545  -0.00001  -0.00080  -0.00020  -0.00100  -2.42645
   D22       -0.42044  -0.00000  -0.00097  -0.00004  -0.00102  -0.42146
   D23       -0.40163  -0.00001  -0.00103   0.00001  -0.00101  -0.40264
   D24        1.69675  -0.00001  -0.00113  -0.00020  -0.00132   1.69543
   D25       -2.58143  -0.00001  -0.00130  -0.00003  -0.00134  -2.58277
   D26       -2.41229  -0.00000  -0.00078  -0.00011  -0.00089  -2.41318
   D27       -0.31391  -0.00001  -0.00088  -0.00032  -0.00119  -0.31511
   D28        1.69109  -0.00000  -0.00105  -0.00016  -0.00121   1.68988
   D29       -0.91845  -0.00000   0.00035  -0.00011   0.00024  -0.91821
   D30        1.20741   0.00000   0.00043  -0.00015   0.00028   1.20769
   D31       -3.06069   0.00000   0.00024  -0.00005   0.00020  -3.06050
   D32        1.23901  -0.00000   0.00060  -0.00017   0.00043   1.23944
   D33       -2.91832  -0.00000   0.00068  -0.00021   0.00047  -2.91785
   D34       -0.90324  -0.00000   0.00049  -0.00010   0.00038  -0.90286
   D35       -3.04791   0.00000   0.00043   0.00002   0.00045  -3.04746
   D36       -0.92205   0.00000   0.00051  -0.00003   0.00049  -0.92156
   D37        1.09303   0.00000   0.00032   0.00008   0.00040   1.09343
   D38       -1.24032   0.00000   0.00027   0.00010   0.00037  -1.23996
   D39        2.92876   0.00001   0.00039   0.00024   0.00063   2.92939
   D40        0.94528   0.00000   0.00048   0.00012   0.00060   0.94587
   D41        2.92884  -0.00000   0.00015   0.00007   0.00022   2.92906
   D42        0.81474  -0.00000   0.00028   0.00021   0.00048   0.81522
   D43       -1.16875  -0.00000   0.00036   0.00009   0.00045  -1.16830
   D44        0.92496   0.00000   0.00035   0.00002   0.00037   0.92534
   D45       -1.18914   0.00000   0.00048   0.00016   0.00063  -1.18850
   D46        3.11056  -0.00000   0.00056   0.00004   0.00060   3.11116
   D47       -0.90464   0.00000   0.00007  -0.00014  -0.00008  -0.90472
   D48        1.25763   0.00000   0.00003  -0.00001   0.00002   1.25765
   D49       -2.90566  -0.00000   0.00009  -0.00022  -0.00012  -2.90578
   D50        1.21170  -0.00000   0.00011  -0.00019  -0.00008   1.21162
   D51       -2.90922  -0.00000   0.00008  -0.00006   0.00002  -2.90919
   D52       -0.78932  -0.00001   0.00014  -0.00026  -0.00012  -0.78944
   D53       -3.06735   0.00000  -0.00003  -0.00006  -0.00009  -3.06744
   D54       -0.90508   0.00000  -0.00006   0.00008   0.00001  -0.90506
   D55        1.21482   0.00000  -0.00000  -0.00013  -0.00013   1.21469
   D56       -1.41249  -0.00000   0.00004  -0.00006  -0.00001  -1.41250
   D57        1.70804  -0.00000   0.00023  -0.00040  -0.00017   1.70787
   D58        0.73423   0.00000   0.00004   0.00009   0.00013   0.73436
   D59       -2.42842   0.00000   0.00023  -0.00025  -0.00003  -2.42845
   D60        2.75482   0.00001   0.00001   0.00017   0.00019   2.75501
   D61       -0.40783   0.00000   0.00020  -0.00017   0.00003  -0.40780
         Item               Value     Threshold  Converged?
 Maximum Force            0.000054     0.000450     YES
 RMS     Force            0.000010     0.000300     YES
 Maximum Displacement     0.001990     0.001800     NO 
 RMS     Displacement     0.000333     0.001200     YES
 Predicted change in Energy=-5.947535D-08
 GradGradGradGradGradGradGradGradGradGradGradGradGradGradGradGradGradGrad

                          Input orientation:                          
 ---------------------------------------------------------------------
 Center     Atomic      Atomic             Coordinates (Angstroms)
 Number     Number       Type             X           Y           Z
 ---------------------------------------------------------------------
      1          6           0        0.219592    0.057214   -1.845904
      2          1           0       -0.102948    0.525800   -2.771087
      3          6           0       -0.655857   -1.021834   -1.288008
      4          6           0       -1.354687    0.510699    0.677410
      5          6           0        1.174968    0.544456    1.319186
      6          6           0       -0.235443    0.020120    1.612047
      7          6           0        1.865559    0.004835    0.057854
      8          6           0       -1.791535   -0.467102   -0.415097
      9          1           0       -0.056189   -1.711735   -0.689472
     10          1           0       -1.045657    1.452768    0.217750
     11          1           0       -2.240352    0.743921    1.273376
     12          1           0        1.808923    0.294982    2.175036
     13          1           0        1.142850    1.637853    1.270853
     14          1           0       -0.478951    0.326449    2.632252
     15          1           0       -0.217833   -1.075340    1.631167
     16          1           0        1.824542   -1.088510    0.079919
     17          1           0       -2.310404   -1.313914    0.044592
     18          1           0       -2.525929    0.034584   -1.052516
     19          6           0        1.307745    0.519505   -1.242109
     20          1           0        1.839132    1.348121   -1.700466
     21          1           0       -1.091425   -1.611996   -2.097435
     22          1           0        2.923897    0.269126    0.110651
 ---------------------------------------------------------------------
                    Distance matrix (angstroms):
                    1          2          3          4          5
     1  C    0.000000
     2  H    1.086079   0.000000
     3  C    1.497333   2.213686   0.000000
     4  C    3.008508   3.668680   2.588415   0.000000
     5  C    3.341848   4.285295   3.550021   2.610014   0.000000
     6  C    3.487959   4.414197   3.110102   1.538480   1.532957
     7  C    2.517190   3.485589   3.036928   3.318092   1.535925
     8  C    2.523242   3.063963   1.536055   1.529871   3.582056
     9  H    2.131331   3.056447   1.092616   2.914392   3.262032
    10  H    2.794117   3.268197   2.922825   1.092832   2.639956
    11  H    4.031477   4.579712   3.491304   1.092689   3.421447
    12  H    4.330181   5.307792   4.449924   3.506829   1.093899
    13  H    3.614554   4.373323   4.105734   2.803630   1.094936
    14  H    4.540301   5.420073   4.149410   2.149946   2.122997
    15  H    3.682940   4.685797   2.952340   2.172006   2.158927
    16  H    2.756327   3.801243   2.833381   3.608596   2.150420
    17  H    3.443087   4.023115   2.144448   2.154777   4.150415
    18  H    2.857947   3.010916   2.160704   2.142694   4.425108
    19  C    1.327538   2.080353   2.496711   3.282252   2.564856
    20  H    2.076175   2.365188   3.465802   4.068913   3.194573
    21  H    2.137357   2.449707   1.092329   3.503557   4.632508
    22  H    3.344590   4.187134   4.054315   4.322714   2.143622
                    6          7          8          9         10
     6  C    0.000000
     7  C    2.613419   0.000000
     8  C    2.601561   3.717626   0.000000
     9  H    2.885904   2.682950   2.153094   0.000000
    10  H    2.157080   3.255342   2.154700   3.437466   0.000000
    11  H    2.158297   4.345371   2.125784   3.828000   1.744738
    12  H    2.138209   2.137721   4.500317   3.963706   3.649666
    13  H    2.152479   2.158801   3.985458   4.062057   2.435743
    14  H    1.092681   3.496811   3.411589   3.920048   2.723889
    15  H    1.095768   2.825352   2.652110   2.411741   3.012370
    16  H    2.796429   1.094336   3.702323   2.125446   3.836030
    17  H    2.922674   4.379262   1.094362   2.403871   3.046981
    18  H    3.513749   4.529787   1.094224   3.046481   2.411644
    19  C    3.282837   1.505305   3.356021   2.672855   2.922442
    20  H    4.127977   2.212873   4.257811   3.738592   3.465907
    21  H    4.142073   4.000396   2.152022   1.750435   3.841217
    22  H    3.506797   1.092116   4.801431   3.666732   4.143650
                   11         12         13         14         15
    11  H    0.000000
    12  H    4.172669   0.000000
    13  H    3.499311   1.750572   0.000000
    14  H    2.263484   2.333325   2.490668   0.000000
    15  H    2.743776   2.506256   3.056584   1.742231   0.000000
    16  H    4.615789   2.510738   3.052225   3.717875   2.564730
    17  H    2.397812   4.908787   4.705486   3.569453   2.636852
    18  H    2.448364   5.410715   4.629088   4.225260   3.709635
    19  C    4.355114   3.460992   2.755516   4.270858   3.623070
    20  H    5.084387   4.016159   3.065532   5.018941   4.604786
    21  H    4.269982   5.504779   5.186412   5.148071   3.866994
    22  H    5.314775   2.346384   2.528163   4.235697   3.740324
                   16         17         18         19         20
    16  H    0.000000
    17  H    4.141235   0.000000
    18  H    4.633610   1.751726   0.000000
    19  C    2.144888   4.255352   3.868869   0.000000
    20  H    3.017807   5.229752   4.604235   1.085850   0.000000
    21  H    3.676652   2.482548   2.420926   3.321279   4.184261
    22  H    1.747198   5.468846   5.577506   2.122404   2.370885
                   21         22
    21  H    0.000000
    22  H    4.953491   0.000000
 Stoichiometry    C8H14
 Framework group  C1[X(C8H14)]
 Deg. of freedom    60
 Full point group                 C1      NOp   1
 Largest Abelian subgroup         C1      NOp   1
 Largest concise Abelian subgroup C1      NOp   1
                         Standard orientation:                         
 ---------------------------------------------------------------------
 Center     Atomic      Atomic             Coordinates (Angstroms)
 Number     Number       Type             X           Y           Z
 ---------------------------------------------------------------------
      1          6           0       -0.557644   -1.644514   -0.313909
      2          1           0       -1.104748   -2.295198   -0.989820
      3          6           0       -1.363989   -0.838061    0.656373
      4          6           0       -0.783947    1.340241   -0.615808
      5          6           0        1.705706    0.799825   -0.048577
      6          6           0        0.459707    1.646034    0.236681
      7          6           0        1.656341   -0.672533    0.385925
      8          6           0       -1.860982    0.484546    0.053734
      9          1           0       -0.763890   -0.618034    1.542532
     10          1           0       -0.467623    0.861681   -1.545970
     11          1           0       -1.256212    2.281278   -0.908018
     12          1           0        2.551776    1.267052    0.463749
     13          1           0        1.930381    0.850792   -1.119001
     14          1           0        0.743259    2.688303    0.071679
     15          1           0        0.209762    1.575196    1.301208
     16          1           0        1.356763   -0.714699    1.437613
     17          1           0       -2.337411    1.062744    0.851438
     18          1           0       -2.642116    0.275455   -0.683448
     19          6           0        0.760084   -1.551131   -0.445178
     20          1           0        1.243492   -2.134995   -1.222666
     21          1           0       -2.226524   -1.412802    1.001175
     22          1           0        2.671435   -1.073221    0.344085
 ---------------------------------------------------------------------
 Rotational constants (GHZ):           2.4709635           2.2309683           1.3733721
 Standard basis: def2TZVP (5D, 7F)
 There are   372 symmetry adapted cartesian basis functions of A   symmetry.
 There are   332 symmetry adapted basis functions of A   symmetry.
   332 basis functions,   520 primitive gaussians,   372 cartesian basis functions
    31 alpha electrons       31 beta electrons
       nuclear repulsion energy       390.2784082377 Hartrees.
 NAtoms=   22 NActive=   22 NUniq=   22 SFac= 1.00D+00 NAtFMM=   60 NAOKFM=F Big=F
 Integral buffers will be    131072 words long.
 Raffenetti 2 integral format.
 Two-electron integral symmetry is turned on.
 Nuclear repulsion after empirical dispersion term =      390.2618233123 Hartrees.
 One-electron integrals computed using PRISM.
   1 Symmetry operations used in ECPInt.
 ECPInt:  NShTT=   10440 NPrTT=   30108 LenC2=   10341 LenP2D=   24365.
 LDataN:  DoStor=T MaxTD1= 6 Len=  172
 NBasis=   332 RedAO= T EigKep=  7.45D-05  NBF=   332
 NBsUse=   332 1.00D-06 EigRej= -1.00D+00 NBFU=   332
 Initial guess from the checkpoint file:  "CCO.chk"
 B after Tr=    -0.000000    0.000000   -0.000000
         Rot=    1.000000   -0.000008   -0.000014   -0.000176 Ang=  -0.02 deg.
 Requested convergence on RMS density matrix=1.00D-08 within 128 cycles.
 Requested convergence on MAX density matrix=1.00D-06.
 Requested convergence on             energy=1.00D-06.
 No special actions if energy rises.
 SCF Done:  E(RwB97XD) =  -313.282284048     A.U. after    6 cycles
            NFock=  6  Conv=0.47D-08     -V/T= 2.0056
   1 Symmetry operations used in ECPInt.
 ECPInt:  NShTT=   10440 NPrTT=   30108 LenC2=   10341 LenP2D=   24365.
 LDataN:  DoStor=T MaxTD1= 7 Len=  274
 Calling FoFJK, ICntrl=      2127 FMM=F ISym2X=0 I1Cent= 0 IOpClX= 0 NMat=1 NMatS=1 NMatT=0.
 ***** Axes restored to original set *****
 -------------------------------------------------------------------
 Center     Atomic                   Forces (Hartrees/Bohr)
 Number     Number              X              Y              Z
 -------------------------------------------------------------------
      1        6           0.000003073    0.000004663    0.000000659
      2        1          -0.000001397   -0.000000568    0.000004876
      3        6          -0.000000344   -0.000006439    0.000001192
      4        6          -0.000006119    0.000004771    0.000007675
      5        6           0.000004218   -0.000003187   -0.000003893
      6        6          -0.000006211   -0.000000870    0.000002403
      7        6           0.000004224   -0.000003697    0.000004053
      8        6           0.000000086    0.000002230   -0.000009135
      9        1          -0.000005501    0.000005962   -0.000007370
     10        1          -0.000002213   -0.000006489    0.000001274
     11        1           0.000001572   -0.000003021   -0.000002497
     12        1          -0.000001208   -0.000001692   -0.000001742
     13        1          -0.000001054   -0.000004216    0.000000737
     14        1           0.000002445   -0.000002923   -0.000000351
     15        1          -0.000000332    0.000003109   -0.000000184
     16        1           0.000002103    0.000009620   -0.000001382
     17        1           0.000002196    0.000003840   -0.000000954
     18        1           0.000001663   -0.000001948    0.000001047
     19        6          -0.000000747    0.000003300   -0.000001479
     20        1          -0.000001574   -0.000002187    0.000004738
     21        1           0.000004533    0.000000298   -0.000001356
     22        1           0.000000588   -0.000000554    0.000001687
 -------------------------------------------------------------------
 Cartesian Forces:  Max     0.000009620 RMS     0.000003648

 GradGradGradGradGradGradGradGradGradGradGradGradGradGradGradGradGradGrad
 Berny optimization.
 Using GEDIIS/GDIIS optimizer.
 FormGI is forming the generalized inverse of G from B-inverse, IUseBI=4.
 Internal  Forces:  Max     0.000009985 RMS     0.000002309
 Search for a local minimum.
 Step number   5 out of a maximum of  132
 All quantities printed in internal units (Hartrees-Bohrs-Radians)
 Mixed Optimization -- En-DIIS/RFO-DIIS
 Swapping is turned off.
 Update second derivatives using D2CorX and points    1    2    3    4    5
 DE= -9.18D-08 DEPred=-5.95D-08 R= 1.54D+00
 Trust test= 1.54D+00 RLast= 3.97D-03 DXMaxT set to 3.00D-01
 ITU=  0  0  1  1  0
     Eigenvalues ---    0.00285   0.00402   0.00548   0.01065   0.01366
     Eigenvalues ---    0.01586   0.01799   0.02691   0.03123   0.03317
     Eigenvalues ---    0.03833   0.04240   0.04521   0.04603   0.04888
     Eigenvalues ---    0.05184   0.05282   0.05823   0.06579   0.07113
     Eigenvalues ---    0.07981   0.08674   0.08876   0.08961   0.08984
     Eigenvalues ---    0.09427   0.09707   0.10269   0.12600   0.12725
     Eigenvalues ---    0.12941   0.14999   0.15302   0.16014   0.16109
     Eigenvalues ---    0.19623   0.22006   0.22322   0.27444   0.27785
     Eigenvalues ---    0.28367   0.28778   0.29057   0.30662   0.32524
     Eigenvalues ---    0.33634   0.33784   0.33871   0.33901   0.33931
     Eigenvalues ---    0.33964   0.33984   0.34053   0.34100   0.34119
     Eigenvalues ---    0.34137   0.34848   0.34898   0.35945   0.60573
 En-DIIS/RFO-DIIS/Sim-DIIS IScMMF=       -3 using points:     5    4    3    2
 RFO step:  Lambda=-2.62990492D-09.
 DidBck=F Rises=F RFO-DIIS coefs:    1.07974   -0.05807   -0.01804   -0.00364
 Iteration  1 RMS(Cart)=  0.00005303 RMS(Int)=  0.00000001
 Iteration  2 RMS(Cart)=  0.00000000 RMS(Int)=  0.00000001
 Variable       Old X    -DE/DX   Delta X   Delta X   Delta X     New X
                                 (Linear)    (Quad)   (Total)
    R1        2.05239  -0.00000   0.00000  -0.00002  -0.00001   2.05238
    R2        2.82955   0.00000   0.00000  -0.00001  -0.00001   2.82954
    R3        2.50868   0.00000   0.00000  -0.00001  -0.00000   2.50868
    R4        2.90272   0.00000  -0.00002   0.00001  -0.00001   2.90271
    R5        2.06474  -0.00001   0.00001  -0.00003  -0.00002   2.06472
    R6        2.06420  -0.00000   0.00000  -0.00001  -0.00000   2.06420
    R7        2.90731   0.00000  -0.00001   0.00002   0.00000   2.90731
    R8        2.89104   0.00000  -0.00000   0.00001   0.00001   2.89105
    R9        2.06515  -0.00001   0.00001  -0.00002  -0.00001   2.06514
   R10        2.06488  -0.00000   0.00001  -0.00002  -0.00001   2.06488
   R11        2.89687   0.00000  -0.00001   0.00003   0.00002   2.89689
   R12        2.90248  -0.00000  -0.00001  -0.00001  -0.00002   2.90246
   R13        2.06717  -0.00000   0.00001  -0.00001  -0.00001   2.06716
   R14        2.06913  -0.00000   0.00001  -0.00001  -0.00001   2.06912
   R15        2.06487  -0.00000   0.00001  -0.00001  -0.00000   2.06487
   R16        2.07070  -0.00000   0.00001  -0.00002  -0.00001   2.07069
   R17        2.06800  -0.00001   0.00001  -0.00003  -0.00002   2.06797
   R18        2.84461  -0.00000   0.00000  -0.00001  -0.00001   2.84461
   R19        2.06380   0.00000   0.00000  -0.00000   0.00000   2.06380
   R20        2.06804  -0.00000   0.00001  -0.00002  -0.00001   2.06803
   R21        2.06778  -0.00000   0.00001  -0.00001  -0.00001   2.06778
   R22        2.05196  -0.00001   0.00000  -0.00002  -0.00001   2.05195
    A1        2.04281  -0.00001   0.00002  -0.00004  -0.00002   2.04279
    A2        2.07216   0.00000  -0.00000   0.00001   0.00001   2.07217
    A3        2.16606   0.00000  -0.00001   0.00002   0.00001   2.16607
    A4        1.96466  -0.00000   0.00001  -0.00002  -0.00001   1.96465
    A5        1.91585   0.00000  -0.00001   0.00001  -0.00000   1.91585
    A6        1.92452   0.00000   0.00000  -0.00000  -0.00000   1.92452
    A7        1.89917   0.00000  -0.00000   0.00000   0.00000   1.89918
    A8        1.89801   0.00000  -0.00000   0.00003   0.00003   1.89804
    A9        1.85838  -0.00000   0.00000  -0.00002  -0.00001   1.85836
   A10        2.02390   0.00000   0.00002  -0.00001   0.00002   2.02392
   A11        1.90148   0.00000  -0.00001   0.00000  -0.00000   1.90147
   A12        1.90327   0.00000  -0.00002   0.00003   0.00001   1.90328
   A13        1.90852  -0.00000   0.00002  -0.00004  -0.00002   1.90851
   A14        1.86969   0.00000  -0.00002   0.00001  -0.00001   1.86968
   A15        1.84899   0.00000  -0.00001   0.00001   0.00001   1.84900
   A16        2.03801   0.00001   0.00003   0.00004   0.00007   2.03808
   A17        1.88151   0.00000  -0.00002   0.00001  -0.00001   1.88149
   A18        1.89970  -0.00000  -0.00001  -0.00001  -0.00002   1.89968
   A19        1.87739  -0.00000   0.00001  -0.00002  -0.00001   1.87737
   A20        1.90475  -0.00000  -0.00001  -0.00001  -0.00002   1.90472
   A21        1.85384   0.00000  -0.00001   0.00000  -0.00000   1.85383
   A22        2.03109  -0.00000   0.00003   0.00002   0.00005   2.03114
   A23        1.89198   0.00000  -0.00002   0.00003   0.00000   1.89198
   A24        1.91886   0.00000  -0.00001  -0.00000  -0.00001   1.91885
   A25        1.86243  -0.00000  -0.00003  -0.00001  -0.00004   1.86239
   A26        1.90762  -0.00000   0.00002  -0.00002  -0.00000   1.90762
   A27        1.84165  -0.00000   0.00000  -0.00001  -0.00001   1.84164
   A28        1.89400   0.00000   0.00001   0.00001   0.00002   1.89402
   A29        2.00695  -0.00000  -0.00001  -0.00002  -0.00003   2.00692
   A30        1.88704   0.00000  -0.00001   0.00001   0.00000   1.88704
   A31        1.92316   0.00000   0.00000  -0.00000   0.00000   1.92316
   A32        1.85160  -0.00000   0.00000  -0.00001  -0.00001   1.85159
   A33        1.89454   0.00000   0.00000   0.00001   0.00002   1.89455
   A34        2.01033   0.00000   0.00002   0.00001   0.00002   2.01036
   A35        1.88578   0.00000   0.00000  -0.00000  -0.00000   1.88578
   A36        1.90790   0.00000   0.00001   0.00001   0.00001   1.90791
   A37        1.90708  -0.00000  -0.00001  -0.00003  -0.00004   1.90704
   A38        1.89084  -0.00000  -0.00001   0.00002   0.00001   1.89084
   A39        1.85590   0.00000  -0.00001  -0.00000  -0.00001   1.85589
   A40        2.18641   0.00000  -0.00001   0.00001   0.00000   2.18642
   A41        2.06562   0.00000   0.00000   0.00000   0.00001   2.06563
   A42        2.03097  -0.00000   0.00001  -0.00001  -0.00001   2.03096
    D1       -1.49074   0.00000   0.00001   0.00006   0.00007  -1.49067
    D2        2.67422   0.00000   0.00002   0.00006   0.00007   2.67430
    D3        0.63216   0.00000   0.00002   0.00008   0.00009   0.63226
    D4        1.57944   0.00000   0.00003   0.00003   0.00006   1.57950
    D5       -0.53878   0.00000   0.00003   0.00003   0.00006  -0.53872
    D6       -2.58084   0.00000   0.00003   0.00005   0.00008  -2.58076
    D7        3.11432   0.00000   0.00000  -0.00003  -0.00003   3.11430
    D8       -0.00567   0.00000  -0.00000  -0.00000  -0.00001  -0.00567
    D9        0.04526   0.00000  -0.00001  -0.00000  -0.00001   0.04525
   D10       -3.07473   0.00000  -0.00002   0.00002   0.00001  -3.07472
   D11       -0.89186   0.00000  -0.00002  -0.00004  -0.00006  -0.89192
   D12       -3.02920   0.00000  -0.00003   0.00001  -0.00002  -3.02922
   D13        1.24130   0.00000  -0.00002   0.00000  -0.00002   1.24128
   D14        1.23585  -0.00000  -0.00003  -0.00004  -0.00007   1.23578
   D15       -0.90150   0.00000  -0.00003   0.00000  -0.00003  -0.90153
   D16       -2.91418   0.00000  -0.00003   0.00000  -0.00003  -2.91421
   D17       -3.02975   0.00000  -0.00003  -0.00004  -0.00007  -3.02981
   D18        1.11609   0.00000  -0.00003   0.00000  -0.00003   1.11606
   D19       -0.89659   0.00000  -0.00003   0.00000  -0.00002  -0.89662
   D20        1.75867  -0.00000  -0.00010  -0.00004  -0.00013   1.75853
   D21       -2.42645  -0.00000  -0.00013  -0.00002  -0.00015  -2.42660
   D22       -0.42146  -0.00000  -0.00014  -0.00002  -0.00016  -0.42162
   D23       -0.40264   0.00000  -0.00014   0.00002  -0.00012  -0.40276
   D24        1.69543   0.00000  -0.00017   0.00004  -0.00014   1.69529
   D25       -2.58277   0.00000  -0.00018   0.00003  -0.00015  -2.58292
   D26       -2.41318  -0.00000  -0.00012  -0.00001  -0.00013  -2.41331
   D27       -0.31511  -0.00000  -0.00015   0.00000  -0.00014  -0.31525
   D28        1.68988  -0.00000  -0.00016   0.00000  -0.00016   1.68972
   D29       -0.91821   0.00000   0.00004   0.00007   0.00012  -0.91809
   D30        1.20769   0.00000   0.00005   0.00005   0.00010   1.20779
   D31       -3.06050   0.00000   0.00003   0.00004   0.00007  -3.06042
   D32        1.23944   0.00000   0.00007   0.00004   0.00011   1.23955
   D33       -2.91785   0.00000   0.00008   0.00002   0.00009  -2.91776
   D34       -0.90286  -0.00000   0.00006   0.00001   0.00007  -0.90279
   D35       -3.04746  -0.00000   0.00006   0.00004   0.00011  -3.04735
   D36       -0.92156  -0.00000   0.00007   0.00002   0.00009  -0.92148
   D37        1.09343  -0.00000   0.00005   0.00001   0.00006   1.09350
   D38       -1.23996   0.00000   0.00004  -0.00001   0.00003  -1.23993
   D39        2.92939  -0.00000   0.00007  -0.00005   0.00002   2.92941
   D40        0.94587   0.00000   0.00007  -0.00002   0.00005   0.94593
   D41        2.92906   0.00000   0.00003  -0.00002   0.00001   2.92907
   D42        0.81522  -0.00000   0.00006  -0.00005   0.00000   0.81523
   D43       -1.16830  -0.00000   0.00006  -0.00002   0.00004  -1.16826
   D44        0.92534   0.00000   0.00005  -0.00002   0.00003   0.92537
   D45       -1.18850  -0.00000   0.00008  -0.00005   0.00003  -1.18848
   D46        3.11116  -0.00000   0.00008  -0.00002   0.00006   3.11122
   D47       -0.90472  -0.00000   0.00000  -0.00003  -0.00003  -0.90475
   D48        1.25765  -0.00000   0.00001  -0.00004  -0.00004   1.25761
   D49       -2.90578  -0.00000  -0.00000  -0.00003  -0.00003  -2.90581
   D50        1.21162   0.00000   0.00000  -0.00002  -0.00001   1.21160
   D51       -2.90919  -0.00000   0.00001  -0.00003  -0.00002  -2.90921
   D52       -0.78944   0.00000  -0.00000  -0.00002  -0.00002  -0.78946
   D53       -3.06744  -0.00000  -0.00001  -0.00003  -0.00004  -3.06747
   D54       -0.90506  -0.00000  -0.00000  -0.00004  -0.00004  -0.90511
   D55        1.21469  -0.00000  -0.00001  -0.00003  -0.00004   1.21465
   D56       -1.41250   0.00000  -0.00000   0.00005   0.00004  -1.41246
   D57        1.70787   0.00000   0.00000   0.00002   0.00002   1.70789
   D58        0.73436   0.00000   0.00001   0.00004   0.00005   0.73441
   D59       -2.42845   0.00000   0.00001   0.00001   0.00002  -2.42842
   D60        2.75501   0.00000   0.00001   0.00004   0.00005   2.75506
   D61       -0.40780   0.00000   0.00002   0.00001   0.00003  -0.40777
         Item               Value     Threshold  Converged?
 Maximum Force            0.000010     0.000450     YES
 RMS     Force            0.000002     0.000300     YES
 Maximum Displacement     0.000229     0.001800     YES
 RMS     Displacement     0.000053     0.001200     YES
 Predicted change in Energy=-2.452082D-09
 Optimization completed.
    -- Stationary point found.
                           ----------------------------
                           !   Optimized Parameters   !
                           ! (Angstroms and Degrees)  !
 --------------------------                            --------------------------
 ! Name  Definition              Value          Derivative Info.                !
 --------------------------------------------------------------------------------
 ! R1    R(1,2)                  1.0861         -DE/DX =    0.0                 !
 ! R2    R(1,3)                  1.4973         -DE/DX =    0.0                 !
 ! R3    R(1,19)                 1.3275         -DE/DX =    0.0                 !
 ! R4    R(3,8)                  1.5361         -DE/DX =    0.0                 !
 ! R5    R(3,9)                  1.0926         -DE/DX =    0.0                 !
 ! R6    R(3,21)                 1.0923         -DE/DX =    0.0                 !
 ! R7    R(4,6)                  1.5385         -DE/DX =    0.0                 !
 ! R8    R(4,8)                  1.5299         -DE/DX =    0.0                 !
 ! R9    R(4,10)                 1.0928         -DE/DX =    0.0                 !
 ! R10   R(4,11)                 1.0927         -DE/DX =    0.0                 !
 ! R11   R(5,6)                  1.533          -DE/DX =    0.0                 !
 ! R12   R(5,7)                  1.5359         -DE/DX =    0.0                 !
 ! R13   R(5,12)                 1.0939         -DE/DX =    0.0                 !
 ! R14   R(5,13)                 1.0949         -DE/DX =    0.0                 !
 ! R15   R(6,14)                 1.0927         -DE/DX =    0.0                 !
 ! R16   R(6,15)                 1.0958         -DE/DX =    0.0                 !
 ! R17   R(7,16)                 1.0943         -DE/DX =    0.0                 !
 ! R18   R(7,19)                 1.5053         -DE/DX =    0.0                 !
 ! R19   R(7,22)                 1.0921         -DE/DX =    0.0                 !
 ! R20   R(8,17)                 1.0944         -DE/DX =    0.0                 !
 ! R21   R(8,18)                 1.0942         -DE/DX =    0.0                 !
 ! R22   R(19,20)                1.0858         -DE/DX =    0.0                 !
 ! A1    A(2,1,3)              117.0445         -DE/DX =    0.0                 !
 ! A2    A(2,1,19)             118.7263         -DE/DX =    0.0                 !
 ! A3    A(3,1,19)             124.1063         -DE/DX =    0.0                 !
 ! A4    A(1,3,8)              112.5667         -DE/DX =    0.0                 !
 ! A5    A(1,3,9)              109.7702         -DE/DX =    0.0                 !
 ! A6    A(1,3,21)             110.2669         -DE/DX =    0.0                 !
 ! A7    A(8,3,9)              108.8147         -DE/DX =    0.0                 !
 ! A8    A(8,3,21)             108.7478         -DE/DX =    0.0                 !
 ! A9    A(9,3,21)             106.4771         -DE/DX =    0.0                 !
 ! A10   A(6,4,8)              115.9611         -DE/DX =    0.0                 !
 ! A11   A(6,4,10)             108.9466         -DE/DX =    0.0                 !
 ! A12   A(6,4,11)             109.0494         -DE/DX =    0.0                 !
 ! A13   A(8,4,10)             109.3504         -DE/DX =    0.0                 !
 ! A14   A(8,4,11)             107.1252         -DE/DX =    0.0                 !
 ! A15   A(10,4,11)            105.9393         -DE/DX =    0.0                 !
 ! A16   A(6,5,7)              116.7693         -DE/DX =    0.0                 !
 ! A17   A(6,5,12)             107.8023         -DE/DX =    0.0                 !
 ! A18   A(6,5,13)             108.8448         -DE/DX =    0.0                 !
 ! A19   A(7,5,12)             107.5664         -DE/DX =    0.0                 !
 ! A20   A(7,5,13)             109.1339         -DE/DX =    0.0                 !
 ! A21   A(12,5,13)            106.217          -DE/DX =    0.0                 !
 ! A22   A(4,6,5)              116.3731         -DE/DX =    0.0                 !
 ! A23   A(4,6,14)             108.4025         -DE/DX =    0.0                 !
 ! A24   A(4,6,15)             109.9424         -DE/DX =    0.0                 !
 ! A25   A(5,6,14)             106.7095         -DE/DX =    0.0                 !
 ! A26   A(5,6,15)             109.2987         -DE/DX =    0.0                 !
 ! A27   A(14,6,15)            105.519          -DE/DX =    0.0                 !
 ! A28   A(5,7,16)             108.5181         -DE/DX =    0.0                 !
 ! A29   A(5,7,19)             114.9899         -DE/DX =    0.0                 !
 ! A30   A(5,7,22)             108.1192         -DE/DX =    0.0                 !
 ! A31   A(16,7,19)            110.189          -DE/DX =    0.0                 !
 ! A32   A(16,7,22)            106.0888         -DE/DX =    0.0                 !
 ! A33   A(19,7,22)            108.5489         -DE/DX =    0.0                 !
 ! A34   A(3,8,4)              115.1837         -DE/DX =    0.0                 !
 ! A35   A(3,8,17)             108.0475         -DE/DX =    0.0                 !
 ! A36   A(3,8,18)             109.3145         -DE/DX =    0.0                 !
 ! A37   A(4,8,17)             109.2677         -DE/DX =    0.0                 !
 ! A38   A(4,8,18)             108.3369         -DE/DX =    0.0                 !
 ! A39   A(17,8,18)            106.335          -DE/DX =    0.0                 !
 ! A40   A(1,19,7)             125.2722         -DE/DX =    0.0                 !
 ! A41   A(1,19,20)            118.3513         -DE/DX =    0.0                 !
 ! A42   A(7,19,20)            116.3658         -DE/DX =    0.0                 !
 ! D1    D(2,1,3,8)            -85.4128         -DE/DX =    0.0                 !
 ! D2    D(2,1,3,9)            153.2216         -DE/DX =    0.0                 !
 ! D3    D(2,1,3,21)            36.2202         -DE/DX =    0.0                 !
 ! D4    D(19,1,3,8)            90.4955         -DE/DX =    0.0                 !
 ! D5    D(19,1,3,9)           -30.8701         -DE/DX =    0.0                 !
 ! D6    D(19,1,3,21)         -147.8715         -DE/DX =    0.0                 !
 ! D7    D(2,1,19,7)           178.4376         -DE/DX =    0.0                 !
 ! D8    D(2,1,19,20)           -0.3248         -DE/DX =    0.0                 !
 ! D9    D(3,1,19,7)             2.5934         -DE/DX =    0.0                 !
 ! D10   D(3,1,19,20)         -176.169          -DE/DX =    0.0                 !
 ! D11   D(1,3,8,4)            -51.0996         -DE/DX =    0.0                 !
 ! D12   D(1,3,8,17)          -173.5606         -DE/DX =    0.0                 !
 ! D13   D(1,3,8,18)            71.1211         -DE/DX =    0.0                 !
 ! D14   D(9,3,8,4)             70.8089         -DE/DX =    0.0                 !
 ! D15   D(9,3,8,17)           -51.652          -DE/DX =    0.0                 !
 ! D16   D(9,3,8,18)          -166.9703         -DE/DX =    0.0                 !
 ! D17   D(21,3,8,4)          -173.5918         -DE/DX =    0.0                 !
 ! D18   D(21,3,8,17)           63.9473         -DE/DX =    0.0                 !
 ! D19   D(21,3,8,18)          -51.371          -DE/DX =    0.0                 !
 ! D20   D(8,4,6,5)            100.7643         -DE/DX =    0.0                 !
 ! D21   D(8,4,6,14)          -139.0253         -DE/DX =    0.0                 !
 ! D22   D(8,4,6,15)           -24.1478         -DE/DX =    0.0                 !
 ! D23   D(10,4,6,5)           -23.0696         -DE/DX =    0.0                 !
 ! D24   D(10,4,6,14)           97.1409         -DE/DX =    0.0                 !
 ! D25   D(10,4,6,15)         -147.9816         -DE/DX =    0.0                 !
 ! D26   D(11,4,6,5)          -138.2648         -DE/DX =    0.0                 !
 ! D27   D(11,4,6,14)          -18.0543         -DE/DX =    0.0                 !
 ! D28   D(11,4,6,15)           96.8232         -DE/DX =    0.0                 !
 ! D29   D(6,4,8,3)            -52.6093         -DE/DX =    0.0                 !
 ! D30   D(6,4,8,17)            69.1956         -DE/DX =    0.0                 !
 ! D31   D(6,4,8,18)          -175.3536         -DE/DX =    0.0                 !
 ! D32   D(10,4,8,3)            71.0145         -DE/DX =    0.0                 !
 ! D33   D(10,4,8,17)         -167.1806         -DE/DX =    0.0                 !
 ! D34   D(10,4,8,18)          -51.7298         -DE/DX =    0.0                 !
 ! D35   D(11,4,8,3)          -174.6065         -DE/DX =    0.0                 !
 ! D36   D(11,4,8,17)          -52.8016         -DE/DX =    0.0                 !
 ! D37   D(11,4,8,18)           62.6492         -DE/DX =    0.0                 !
 ! D38   D(7,5,6,4)            -71.0443         -DE/DX =    0.0                 !
 ! D39   D(7,5,6,14)           167.8418         -DE/DX =    0.0                 !
 ! D40   D(7,5,6,15)            54.1945         -DE/DX =    0.0                 !
 ! D41   D(12,5,6,4)           167.8226         -DE/DX =    0.0                 !
 ! D42   D(12,5,6,14)           46.7087         -DE/DX =    0.0                 !
 ! D43   D(12,5,6,15)          -66.9386         -DE/DX =    0.0                 !
 ! D44   D(13,5,6,4)            53.0178         -DE/DX =    0.0                 !
 ! D45   D(13,5,6,14)          -68.0962         -DE/DX =    0.0                 !
 ! D46   D(13,5,6,15)          178.2566         -DE/DX =    0.0                 !
 ! D47   D(6,5,7,16)           -51.8367         -DE/DX =    0.0                 !
 ! D48   D(6,5,7,19)            72.0581         -DE/DX =    0.0                 !
 ! D49   D(6,5,7,22)          -166.4889         -DE/DX =    0.0                 !
 ! D50   D(12,5,7,16)           69.4206         -DE/DX =    0.0                 !
 ! D51   D(12,5,7,19)         -166.6845         -DE/DX =    0.0                 !
 ! D52   D(12,5,7,22)          -45.2316         -DE/DX =    0.0                 !
 ! D53   D(13,5,7,16)         -175.7512         -DE/DX =    0.0                 !
 ! D54   D(13,5,7,19)          -51.8564         -DE/DX =    0.0                 !
 ! D55   D(13,5,7,22)           69.5965         -DE/DX =    0.0                 !
 ! D56   D(5,7,19,1)           -80.9305         -DE/DX =    0.0                 !
 ! D57   D(5,7,19,20)           97.8538         -DE/DX =    0.0                 !
 ! D58   D(16,7,19,1)           42.0759         -DE/DX =    0.0                 !
 ! D59   D(16,7,19,20)        -139.1397         -DE/DX =    0.0                 !
 ! D60   D(22,7,19,1)          157.8504         -DE/DX =    0.0                 !
 ! D61   D(22,7,19,20)         -23.3653         -DE/DX =    0.0                 !
 --------------------------------------------------------------------------------
 GradGradGradGradGradGradGradGradGradGradGradGradGradGradGradGradGradGrad

                          Input orientation:                          
 ---------------------------------------------------------------------
 Center     Atomic      Atomic             Coordinates (Angstroms)
 Number     Number       Type             X           Y           Z
 ---------------------------------------------------------------------
      1          6           0        0.219592    0.057214   -1.845904
[truncated: 656,287 more chars]
