# Supplementary material for: Hyperpyramidalized alkenes with bond orders near 1.5 as synthetic building blocks
Source: Nat Chem. 2026 Jan 21;18(5):913–22. doi: 10.1038/s41557-025-02055-9 (PMC12859755; doi:10.1038/s41557-025-02055-9)
Supplement: Supplementary file 2 — Output files for reported computations. [file 41557_2025_2055_MOESM2_ESM.zip › Computation data/Quadricyclene 11-THF/parent-qce-THF.out]

 Entering Gaussian System, Link 0=/u/local/apps/gaussian/16_sse4/g16
 Initial command:
 /u/local/apps/gaussian/16_sse4/l1.exe "/work/9083151.1.pod_smp.q/Gau-9341.inp" -scrdir="/work/9083151.1.pod_smp.q/"
 Entering Link 1 = /u/local/apps/gaussian/16_sse4/l1.exe PID=      9342.
  
 Copyright (c) 1988,1990,1992,1993,1995,1998,2003,2009,2016,
            Gaussian, Inc.  All Rights Reserved.
  
 This is part of the Gaussian(R) 16 program.  It is based on
 the Gaussian(R) 09 system (copyright 2009, Gaussian, Inc.),
 the Gaussian(R) 03 system (copyright 2003, Gaussian, Inc.),
 the Gaussian(R) 98 system (copyright 1998, Gaussian, Inc.),
 the Gaussian(R) 94 system (copyright 1995, Gaussian, Inc.),
 the Gaussian 92(TM) system (copyright 1992, Gaussian, Inc.),
 the Gaussian 90(TM) system (copyright 1990, Gaussian, Inc.),
 the Gaussian 88(TM) system (copyright 1988, Gaussian, Inc.),
 the Gaussian 86(TM) system (copyright 1986, Carnegie Mellon
 University), and the Gaussian 82(TM) system (copyright 1983,
 Carnegie Mellon University). Gaussian is a federally registered
 trademark of Gaussian, Inc.
  
 This software contains proprietary and confidential information,
 including trade secrets, belonging to Gaussian, Inc.
  
 This software is provided under written license and may be
 used, copied, transmitted, or stored only in accord with that
 written license.
  
 The following legend is applicable only to US Government
 contracts under FAR:
  
                    RESTRICTED RIGHTS LEGEND
  
 Use, reproduction and disclosure by the US Government is
 subject to restrictions as set forth in subparagraphs (a)
 and (c) of the Commercial Computer Software - Restricted
 Rights clause in FAR 52.227-19.
  
 Gaussian, Inc.
 340 Quinnipiac St., Bldg. 40, Wallingford CT 06492
  
  
 ---------------------------------------------------------------
 Warning -- This program may not be used in any manner that
 competes with the business of Gaussian, Inc. or will provide
 assistance to any competitor of Gaussian, Inc.  The licensee
 of this program is prohibited from giving any competitor of
 Gaussian, Inc. access to this program.  By using this program,
 the user acknowledges that Gaussian, Inc. is engaged in the
 business of creating and licensing software in the field of
 computational chemistry and represents and warrants to the
 licensee that it is not a competitor of Gaussian, Inc. and that
 it will not use this program in any manner prohibited above.
 ---------------------------------------------------------------
  

 Cite this work as:
 Gaussian 16, Revision A.03,
 M. J. Frisch, G. W. Trucks, H. B. Schlegel, G. E. Scuseria, 
 M. A. Robb, J. R. Cheeseman, G. Scalmani, V. Barone, 
 G. A. Petersson, H. Nakatsuji, X. Li, M. Caricato, A. V. Marenich, 
 J. Bloino, B. G. Janesko, R. Gomperts, B. Mennucci, H. P. Hratchian, 
 J. V. Ortiz, A. F. Izmaylov, J. L. Sonnenberg, D. Williams-Young, 
 F. Ding, F. Lipparini, F. Egidi, J. Goings, B. Peng, A. Petrone, 
 T. Henderson, D. Ranasinghe, V. G. Zakrzewski, J. Gao, N. Rega, 
 G. Zheng, W. Liang, M. Hada, M. Ehara, K. Toyota, R. Fukuda, 
 J. Hasegawa, M. Ishida, T. Nakajima, Y. Honda, O. Kitao, H. Nakai, 
 T. Vreven, K. Throssell, J. A. Montgomery, Jr., J. E. Peralta, 
 F. Ogliaro, M. J. Bearpark, J. J. Heyd, E. N. Brothers, K. N. Kudin, 
 V. N. Staroverov, T. A. Keith, R. Kobayashi, J. Normand, 
 K. Raghavachari, A. P. Rendell, J. C. Burant, S. S. Iyengar, 
 J. Tomasi, M. Cossi, J. M. Millam, M. Klene, C. Adamo, R. Cammi, 
 J. W. Ochterski, R. L. Martin, K. Morokuma, O. Farkas, 
 J. B. Foresman, and D. J. Fox, Gaussian, Inc., Wallingford CT, 2016.
 
 ******************************************
 Gaussian 16:  ES64L-G16RevA.03 25-Dec-2016
                21-May-2025 
 ******************************************
 %nproc=8
 Will use up to    8 processors via shared memory.
 %mem=16GB
 %chk=parent-qce-THF.chk
 ----------------------------------------------------------------------
 # opt freq wb97xd scrf=(smd,solvent=thf) geom=connectivity def2tzvp po
 p=nboread
 ----------------------------------------------------------------------
 1/18=20,19=15,26=3,38=1,57=2/1,3;
 2/9=110,12=2,17=6,18=5,40=1/2;
 3/5=44,7=101,11=2,25=1,30=1,70=32201,71=1,72=20,74=-58/1,2,3;
 4//1;
 5/5=2,38=5,53=20/2;
 6/7=2,8=2,9=2,10=2,28=1,40=2/1,7;
 7//1,2,3,16;
 1/18=20,19=15,26=3/3(2);
 2/9=110/2;
 99//99;
 2/9=110/2;
 3/5=44,7=101,11=2,25=1,30=1,70=32205,71=1,72=20,74=-58/1,2,3;
 4/5=5,16=3,69=1/1;
 5/5=2,38=5,53=20/2;
 7//1,2,3,16;
 1/18=20,19=15,26=3/3(-5);
 2/9=110/2;
 6/7=2,8=2,9=2,10=2,19=2,28=1,40=2/1,7;
 99/9=1/99;
 -----
 M0001
 -----
 Symbolic Z-matrix:
 Charge =  0 Multiplicity = 1
 C                     0.37716   1.10231   0.00069 
 C                    -0.0133   -1.08114   0.67461 
 C                    -0.01364  -1.08055  -0.67509 
 C                    -1.25093  -0.54986   0.00022 
 C                     1.09006  -0.0203   -0.74833 
 C                     1.09098  -0.02117   0.74776 
 H                     0.82769   2.0883    0.00093 
 H                    -2.18737  -1.08621   0.00029 
 H                     1.85831   0.13707  -1.49132 
 C                    -1.14195   0.96675   0.0002 
 H                    -1.59498   1.41479   0.88707 
 H                    -1.59383   1.41475  -0.8874 
 H                     1.8599    0.13511   1.49004 
 

 GradGradGradGradGradGradGradGradGradGradGradGradGradGradGradGradGradGrad
 Berny optimization.
 Initialization pass.
                           ----------------------------
                           !    Initial Parameters    !
                           ! (Angstroms and Degrees)  !
 --------------------------                            --------------------------
 ! Name  Definition              Value          Derivative Info.                !
 --------------------------------------------------------------------------------
 ! R1    R(1,5)                  1.5263         estimate D2E/DX2                !
 ! R2    R(1,6)                  1.5264         estimate D2E/DX2                !
 ! R3    R(1,7)                  1.084          estimate D2E/DX2                !
 ! R4    R(1,10)                 1.5251         estimate D2E/DX2                !
 ! R5    R(2,3)                  1.3497         estimate D2E/DX2                !
 ! R6    R(2,4)                  1.5062         estimate D2E/DX2                !
 ! R7    R(2,6)                  1.5324         estimate D2E/DX2                !
 ! R8    R(3,4)                  1.5062         estimate D2E/DX2                !
 ! R9    R(3,5)                  1.5322         estimate D2E/DX2                !
 ! R10   R(4,8)                  1.0792         estimate D2E/DX2                !
 ! R11   R(4,10)                 1.5205         estimate D2E/DX2                !
 ! R12   R(5,6)                  1.4961         estimate D2E/DX2                !
 ! R13   R(5,9)                  1.0803         estimate D2E/DX2                !
 ! R14   R(6,13)                 1.0801         estimate D2E/DX2                !
 ! R15   R(10,11)                1.092          estimate D2E/DX2                !
 ! R16   R(10,12)                1.0921         estimate D2E/DX2                !
 ! A1    A(5,1,7)              118.3586         estimate D2E/DX2                !
 ! A2    A(5,1,10)             113.5593         estimate D2E/DX2                !
 ! A3    A(6,1,7)              118.3593         estimate D2E/DX2                !
 ! A4    A(6,1,10)             113.6117         estimate D2E/DX2                !
 ! A5    A(7,1,10)             119.6565         estimate D2E/DX2                !
 ! A6    A(3,2,6)               92.729          estimate D2E/DX2                !
 ! A7    A(4,2,6)              111.6848         estimate D2E/DX2                !
 ! A8    A(2,3,5)               92.7468         estimate D2E/DX2                !
 ! A9    A(4,3,5)              111.6763         estimate D2E/DX2                !
 ! A10   A(2,4,8)              122.5253         estimate D2E/DX2                !
 ! A11   A(2,4,10)             107.0329         estimate D2E/DX2                !
 ! A12   A(3,4,8)              122.5306         estimate D2E/DX2                !
 ! A13   A(3,4,10)             107.0104         estimate D2E/DX2                !
 ! A14   A(8,4,10)             123.9122         estimate D2E/DX2                !
 ! A15   A(1,5,3)               98.5721         estimate D2E/DX2                !
 ! A16   A(1,5,9)              124.2319         estimate D2E/DX2                !
 ! A17   A(3,5,6)               87.2628         estimate D2E/DX2                !
 ! A18   A(3,5,9)              130.2373         estimate D2E/DX2                !
 ! A19   A(6,5,9)              133.426          estimate D2E/DX2                !
 ! A20   A(1,6,2)               98.555          estimate D2E/DX2                !
 ! A21   A(1,6,13)             124.248          estimate D2E/DX2                !
 ! A22   A(2,6,5)               87.2614         estimate D2E/DX2                !
 ! A23   A(2,6,13)             130.2313         estimate D2E/DX2                !
 ! A24   A(5,6,13)             133.439          estimate D2E/DX2                !
 ! A25   A(1,10,4)              99.2097         estimate D2E/DX2                !
 ! A26   A(1,10,11)            112.1162         estimate D2E/DX2                !
 ! A27   A(1,10,12)            112.0817         estimate D2E/DX2                !
 ! A28   A(4,10,11)            112.3017         estimate D2E/DX2                !
 ! A29   A(4,10,12)            112.3034         estimate D2E/DX2                !
 ! A30   A(11,10,12)           108.668          estimate D2E/DX2                !
 ! D1    D(7,1,5,3)           -170.3884         estimate D2E/DX2                !
 ! D2    D(7,1,5,9)            -17.1749         estimate D2E/DX2                !
 ! D3    D(10,1,5,3)           -22.3109         estimate D2E/DX2                !
 ! D4    D(10,1,5,9)           130.9026         estimate D2E/DX2                !
 ! D5    D(7,1,6,2)            170.3828         estimate D2E/DX2                !
 ! D6    D(7,1,6,13)            17.1855         estimate D2E/DX2                !
 ! D7    D(10,1,6,2)            22.2136         estimate D2E/DX2                !
 ! D8    D(10,1,6,13)         -130.9837         estimate D2E/DX2                !
 ! D9    D(5,1,10,4)            32.3828         estimate D2E/DX2                !
 ! D10   D(5,1,10,11)          151.1246         estimate D2E/DX2                !
 ! D11   D(5,1,10,12)          -86.3469         estimate D2E/DX2                !
 ! D12   D(6,1,10,4)           -32.2731         estimate D2E/DX2                !
 ! D13   D(6,1,10,11)           86.4686         estimate D2E/DX2                !
 ! D14   D(6,1,10,12)         -151.0028         estimate D2E/DX2                !
 ! D15   D(7,1,10,4)          -179.9919         estimate D2E/DX2                !
 ! D16   D(7,1,10,11)          -61.2502         estimate D2E/DX2                !
 ! D17   D(7,1,10,12)           61.2784         estimate D2E/DX2                !
 ! D18   D(6,2,3,5)             -0.0198         estimate D2E/DX2                !
 ! D19   D(6,2,4,8)           -169.5183         estimate D2E/DX2                !
 ! D20   D(6,2,4,10)           -16.9666         estimate D2E/DX2                !
 ! D21   D(3,2,6,1)             59.7933         estimate D2E/DX2                !
 ! D22   D(3,2,6,5)              0.0203         estimate D2E/DX2                !
 ! D23   D(3,2,6,13)          -149.4308         estimate D2E/DX2                !
 ! D24   D(4,2,6,1)             -2.5737         estimate D2E/DX2                !
 ! D25   D(4,2,6,5)            -62.3467         estimate D2E/DX2                !
 ! D26   D(4,2,6,13)           148.2021         estimate D2E/DX2                !
 ! D27   D(5,3,4,8)            169.4993         estimate D2E/DX2                !
 ! D28   D(5,3,4,10)            16.9819         estimate D2E/DX2                !
 ! D29   D(2,3,5,1)            -59.7581         estimate D2E/DX2                !
 ! D30   D(2,3,5,6)              0.0203         estimate D2E/DX2                !
 ! D31   D(2,3,5,9)            149.4571         estimate D2E/DX2                !
 ! D32   D(4,3,5,1)              2.6237         estimate D2E/DX2                !
 ! D33   D(4,3,5,6)             62.4021         estimate D2E/DX2                !
 ! D34   D(4,3,5,9)           -148.1611         estimate D2E/DX2                !
 ! D35   D(2,4,10,1)            27.9026         estimate D2E/DX2                !
 ! D36   D(2,4,10,11)          -90.7007         estimate D2E/DX2                !
 ! D37   D(2,4,10,12)          146.4667         estimate D2E/DX2                !
 ! D38   D(3,4,10,1)           -27.9804         estimate D2E/DX2                !
 ! D39   D(3,4,10,11)         -146.5837         estimate D2E/DX2                !
 ! D40   D(3,4,10,12)           90.5837         estimate D2E/DX2                !
 ! D41   D(8,4,10,1)           179.9777         estimate D2E/DX2                !
 ! D42   D(8,4,10,11)           61.3744         estimate D2E/DX2                !
 ! D43   D(8,4,10,12)          -61.4581         estimate D2E/DX2                !
 ! D44   D(3,5,6,2)             -0.0179         estimate D2E/DX2                !
 ! D45   D(3,5,6,13)           147.6783         estimate D2E/DX2                !
 ! D46   D(9,5,6,2)           -147.7097         estimate D2E/DX2                !
 ! D47   D(9,5,6,13)            -0.0135         estimate D2E/DX2                !
 --------------------------------------------------------------------------------
 Trust Radius=3.00D-01 FncErr=1.00D-07 GrdErr=1.00D-06 EigMax=2.50D+02 EigMin=1.00D-04
 Number of steps in this run=    100 maximum allowed number of steps=    100.
 GradGradGradGradGradGradGradGradGradGradGradGradGradGradGradGradGradGrad

                          Input orientation:                          
 ---------------------------------------------------------------------
 Center     Atomic      Atomic             Coordinates (Angstroms)
 Number     Number       Type             X           Y           Z
 ---------------------------------------------------------------------
      1          6           0        0.377161    1.102310    0.000692
      2          6           0       -0.013298   -1.081139    0.674609
      3          6           0       -0.013637   -1.080547   -0.675089
      4          6           0       -1.250931   -0.549864    0.000223
      5          6           0        1.090056   -0.020303   -0.748327
      6          6           0        1.090979   -0.021168    0.747758
      7          1           0        0.827686    2.088299    0.000934
      8          1           0       -2.187372   -1.086213    0.000286
      9          1           0        1.858314    0.137072   -1.491319
     10          6           0       -1.141948    0.966746    0.000200
     11          1           0       -1.594982    1.414787    0.887065
     12          1           0       -1.593833    1.414747   -0.887400
     13          1           0        1.859896    0.135107    1.490038
 ---------------------------------------------------------------------
                    Distance matrix (angstroms):
                    1          2          3          4          5
     1  C    0.000000
     2  C    2.318204   0.000000
     3  C    2.318247   1.349698   0.000000
     4  C    2.319561   1.506249   1.506176   0.000000
     5  C    1.526273   2.089859   1.532194   2.514156   0.000000
     6  C    1.526383   1.532422   2.089726   2.514532   1.496086
     7  H    1.084042   3.347601   3.347599   3.358653   2.253094
     8  H    3.371418   2.276255   2.276244   1.079163   3.526772
     9  H    2.313352   3.110983   2.377610   3.516246   1.080289
    10  C    1.525146   2.433621   2.433210   1.520521   2.552724
    11  H    2.184639   2.962517   3.341806   2.182822   3.455925
    12  H    2.184294   3.341767   2.961180   2.182923   3.046633
    13  H    2.313468   2.377611   3.110581   3.516529   2.372148
                    6          7          8          9         10
     6  C    0.000000
     7  H    2.253202   0.000000
     8  H    3.527126   4.378139   0.000000
     9  H    2.372195   2.663888   4.482063   0.000000
    10  C    2.553582   2.266570   2.303812   3.451747   0.000000
    11  H    3.048895   2.666115   2.718879   4.383437   1.092021
    12  H    3.455982   2.665814   2.719389   3.730213   1.092126
    13  H    1.080109   2.664179   4.482339   2.981358   3.452870
                   11         12         13
    11  H    0.000000
    12  H    1.774465   0.000000
    13  H    3.733275   4.383826   0.000000
 Stoichiometry    C7H6
 Framework group  C1[X(C7H6)]
 Deg. of freedom    33
 Full point group                 C1      NOp   1
 Largest Abelian subgroup         C1      NOp   1
 Largest concise Abelian subgroup C1      NOp   1
                         Standard orientation:                         
 ---------------------------------------------------------------------
 Center     Atomic      Atomic             Coordinates (Angstroms)
 Number     Number       Type             X           Y           Z
 ---------------------------------------------------------------------
      1          6           0       -0.377162    1.102310   -0.000692
      2          6           0        0.013299   -1.081139   -0.674609
      3          6           0        0.013638   -1.080547    0.675089
      4          6           0        1.250931   -0.549863   -0.000223
      5          6           0       -1.090056   -0.020304    0.748327
      6          6           0       -1.090979   -0.021169   -0.747758
      7          1           0       -0.827687    2.088298   -0.000934
      8          1           0        2.187373   -1.086212   -0.000286
      9          1           0       -1.858314    0.137071    1.491319
     10          6           0        1.141947    0.966747   -0.000200
     11          1           0        1.594981    1.414788   -0.887065
     12          1           0        1.593832    1.414748    0.887400
     13          1           0       -1.859896    0.135106   -1.490038
 ---------------------------------------------------------------------
 Rotational constants (GHZ):           5.1903395           4.4842607           3.3868297
 Standard basis: def2TZVP (5D, 7F)
 There are   288 symmetry adapted cartesian basis functions of A   symmetry.
 There are   253 symmetry adapted basis functions of A   symmetry.
   253 basis functions,   405 primitive gaussians,   288 cartesian basis functions
    24 alpha electrons       24 beta electrons
       nuclear repulsion energy       277.2422382949 Hartrees.
 NAtoms=   13 NActive=   13 NUniq=   13 SFac= 1.00D+00 NAtFMM=   60 NAOKFM=F Big=F
 Integral buffers will be    131072 words long.
 Raffenetti 2 integral format.
 Two-electron integral symmetry is turned on.
 Nuclear repulsion after empirical dispersion term =      277.2367696674 Hartrees.
 ------------------------------------------------------------------------------
 Polarizable Continuum Model (PCM)
 =================================
 Model                : PCM.
 Atomic radii         : SMD-Coulomb.
 Polarization charges : Total charges.
 Charge compensation  : None.
 Solution method      : On-the-fly selection.
 Cavity type          : VdW (van der Waals Surface) (Alpha=1.000).
 Cavity algorithm     : GePol (No added spheres)
                        Default sphere list used, NSphG=   13.
                        Lebedev-Laikov grids with approx.  5.0 points / Ang**2.
                        Smoothing algorithm: York/Karplus (Gamma=1.0000).
                        Polarization charges: spherical gaussians, with
                                              point-specific exponents (IZeta= 3).
                        Self-potential: point-specific (ISelfS= 7).
                        Self-field    : sphere-specific E.n sum rule (ISelfD= 2).
 1st derivatives      : Analytical E(r).r(x)/FMM algorithm (CHGder, D1EAlg=3).
                        Cavity 1st derivative terms included.
 Solvent              : TetraHydroFuran, Eps=   7.425700 Eps(inf)=   1.974025
 ------------------------------------------------------------------------------
 Spheres list:
 ISph  on   Nord     Re0    Alpha      Xe            Ye            Ze
    1   C      1    1.8500  1.000     -0.377162      1.102310     -0.000692
    2   C      2    1.8500  1.000      0.013299     -1.081139     -0.674609
    3   C      3    1.8500  1.000      0.013638     -1.080547      0.675089
    4   C      4    1.8500  1.000      1.250931     -0.549863     -0.000223
    5   C      5    1.8500  1.000     -1.090056     -0.020304      0.748327
    6   C      6    1.8500  1.000     -1.090979     -0.021169     -0.747758
    7   H      7    1.2000  1.000     -0.827687      2.088298     -0.000934
    8   H      8    1.2000  1.000      2.187373     -1.086212     -0.000286
    9   H      9    1.2000  1.000     -1.858314      0.137071      1.491319
   10   C     10    1.8500  1.000      1.141947      0.966747     -0.000200
   11   H     11    1.2000  1.000      1.594981      1.414788     -0.887065
   12   H     12    1.2000  1.000      1.593832      1.414748      0.887400
   13   H     13    1.2000  1.000     -1.859896      0.135106     -1.490038
 ------------------------------------------------------------------------------
 ------------------------------------------------------------------------------
 Atomic radii for non-electrostatic terms: SMD-CDS.
 ------------------------------------------------------------------------------
 Nuclear repulsion after PCM non-electrostatic terms =      277.2288038703 Hartrees.
 One-electron integrals computed using PRISM.
   1 Symmetry operations used in ECPInt.
 ECPInt:  NShTT=    5151 NPrTT=   15748 LenC2=    5132 LenP2D=   13335.
 LDataN:  DoStor=T MaxTD1= 6 Len=  172
 NBasis=   253 RedAO= T EigKep=  3.82D-05  NBF=   253
 NBsUse=   253 1.00D-06 EigRej= -1.00D+00 NBFU=   253
 ExpMin= 9.52D-02 ExpMax= 1.36D+04 ExpMxC= 4.63D+02 IAcc=3 IRadAn=         5 AccDes= 0.00D+00
 Harris functional with IExCor= 4639 and IRadAn=       5 diagonalized for initial guess.
 HarFok:  IExCor= 4639 AccDes= 0.00D+00 IRadAn=         5 IDoV= 1 UseB2=F ITyADJ=14
 ICtDFT=  3500011 ScaDFX=  1.000000  1.000000  1.000000  1.000000
 FoFCou: FMM=F IPFlag=           0 FMFlag=      100000 FMFlg1=           0
         NFxFlg=           0 DoJE=T BraDBF=F KetDBF=T FulRan=T
         wScrn=  0.000000 ICntrl=       500 IOpCl=  0 I1Cent=   200000004 NGrid=           0
         NMat0=    1 NMatS0=      1 NMatT0=    0 NMatD0=    1 NMtDS0=    0 NMtDT0=    0
 Petite list used in FoFCou.
 Requested convergence on RMS density matrix=1.00D-08 within 128 cycles.
 Requested convergence on MAX density matrix=1.00D-06.
 Requested convergence on             energy=1.00D-06.
 No special actions if energy rises.
 Inv3:  Mode=1 IEnd=     3226107.
 Iteration    1 A*A^-1 deviation from unit magnitude is 5.55D-15 for   1037.
 Iteration    1 A*A^-1 deviation from orthogonality  is 3.01D-15 for    952    315.
 Iteration    1 A^-1*A deviation from unit magnitude is 5.33D-15 for   1037.
 Iteration    1 A^-1*A deviation from orthogonality  is 9.63D-10 for    798    739.
 Iteration    2 A*A^-1 deviation from unit magnitude is 1.89D-15 for    193.
 Iteration    2 A*A^-1 deviation from orthogonality  is 3.68D-15 for   1021    289.
 Iteration    2 A^-1*A deviation from unit magnitude is 1.22D-15 for    129.
 Iteration    2 A^-1*A deviation from orthogonality  is 1.59D-15 for   1029    255.
 Error on total polarization charges =  0.03410
 SCF Done:  E(RwB97XD) =  -270.133284034     A.U. after   13 cycles
            NFock= 13  Conv=0.79D-08     -V/T= 2.0051
 SMD-CDS (non-electrostatic) energy       (kcal/mol) =      -5.00
 (included in total energy above)

 **********************************************************************

            Population analysis using the SCF density.

 **********************************************************************

 Orbital symmetries:
       Occupied  (A) (A) (A) (A) (A) (A) (A) (A) (A) (A) (A) (A)
                 (A) (A) (A) (A) (A) (A) (A) (A) (A) (A) (A) (A)
       Virtual   (A) (A) (A) (A) (A) (A) (A) (A) (A) (A) (A) (A)
                 (A) (A) (A) (A) (A) (A) (A) (A) (A) (A) (A) (A)
                 (A) (A) (A) (A) (A) (A) (A) (A) (A) (A) (A) (A)
                 (A) (A) (A) (A) (A) (A) (A) (A) (A) (A) (A) (A)
                 (A) (A) (A) (A) (A) (A) (A) (A) (A) (A) (A) (A)
                 (A) (A) (A) (A) (A) (A) (A) (A) (A) (A) (A) (A)
                 (A) (A) (A) (A) (A) (A) (A) (A) (A) (A) (A) (A)
                 (A) (A) (A) (A) (A) (A) (A) (A) (A) (A) (A) (A)
                 (A) (A) (A) (A) (A) (A) (A) (A) (A) (A) (A) (A)
                 (A) (A) (A) (A) (A) (A) (A) (A) (A) (A) (A) (A)
                 (A) (A) (A) (A) (A) (A) (A) (A) (A) (A) (A) (A)
                 (A) (A) (A) (A) (A) (A) (A) (A) (A) (A) (A) (A)
                 (A) (A) (A) (A) (A) (A) (A) (A) (A) (A) (A) (A)
                 (A) (A) (A) (A) (A) (A) (A) (A) (A) (A) (A) (A)
                 (A) (A) (A) (A) (A) (A) (A) (A) (A) (A) (A) (A)
                 (A) (A) (A) (A) (A) (A) (A) (A) (A) (A) (A) (A)
                 (A) (A) (A) (A) (A) (A) (A) (A) (A) (A) (A) (A)
                 (A) (A) (A) (A) (A) (A) (A) (A) (A) (A) (A) (A)
                 (A) (A) (A) (A) (A) (A) (A) (A) (A) (A) (A) (A)
                 (A)
 The electronic state is 1-A.
 Alpha  occ. eigenvalues --  -10.32135 -10.31245 -10.31165 -10.31140 -10.29872
 Alpha  occ. eigenvalues --  -10.29786 -10.28779  -1.07975  -0.90447  -0.84724
 Alpha  occ. eigenvalues --   -0.72103  -0.67907  -0.66184  -0.60866  -0.55903
 Alpha  occ. eigenvalues --   -0.54389  -0.51094  -0.50125  -0.45090  -0.41472
 Alpha  occ. eigenvalues --   -0.38866  -0.36875  -0.35949  -0.31449
 Alpha virt. eigenvalues --   -0.00990   0.13415   0.15005   0.15770   0.16934
 Alpha virt. eigenvalues --    0.17776   0.17946   0.18660   0.19829   0.21128
 Alpha virt. eigenvalues --    0.21300   0.22733   0.24071   0.24893   0.27897
 Alpha virt. eigenvalues --    0.28735   0.29391   0.31505   0.32259   0.33175
 Alpha virt. eigenvalues --    0.35274   0.37033   0.37288   0.39859   0.43332
 Alpha virt. eigenvalues --    0.44336   0.45289   0.45395   0.45643   0.47395
 Alpha virt. eigenvalues --    0.48210   0.48769   0.49224   0.49281   0.50432
 Alpha virt. eigenvalues --    0.51147   0.51660   0.52415   0.52897   0.53444
 Alpha virt. eigenvalues --    0.56147   0.57232   0.58186   0.59822   0.63932
 Alpha virt. eigenvalues --    0.65729   0.68544   0.72157   0.73384   0.75224
 Alpha virt. eigenvalues --    0.79086   0.85401   0.86258   0.89704   0.93305
 Alpha virt. eigenvalues --    0.96555   1.00807   1.01126   1.01970   1.03163
 Alpha virt. eigenvalues --    1.04438   1.08230   1.09611   1.10604   1.12656
 Alpha virt. eigenvalues --    1.14014   1.15779   1.18054   1.18588   1.20375
 Alpha virt. eigenvalues --    1.21931   1.25063   1.25655   1.26524   1.26834
 Alpha virt. eigenvalues --    1.29201   1.30229   1.32658   1.33504   1.35270
 Alpha virt. eigenvalues --    1.36744   1.39571   1.41083   1.46626   1.51009
 Alpha virt. eigenvalues --    1.54749   1.56456   1.60593   1.60970   1.65698
 Alpha virt. eigenvalues --    1.67635   1.70715   1.74044   1.74166   1.75527
 Alpha virt. eigenvalues --    1.80091   1.81339   1.83936   1.87841   1.90955
 Alpha virt. eigenvalues --    1.97869   1.99438   2.03921   2.06416   2.08326
 Alpha virt. eigenvalues --    2.08968   2.15685   2.16518   2.22832   2.25567
 Alpha virt. eigenvalues --    2.27155   2.27910   2.33045   2.33974   2.34977
 Alpha virt. eigenvalues --    2.37902   2.40435   2.44954   2.45850   2.47801
 Alpha virt. eigenvalues --    2.48557   2.52179   2.53460   2.57911   2.59307
 Alpha virt. eigenvalues --    2.62564   2.62838   2.64953   2.65461   2.70070
 Alpha virt. eigenvalues --    2.73005   2.74856   2.75278   2.76275   2.80384
 Alpha virt. eigenvalues --    2.80404   2.83815   2.85625   2.88182   2.90426
 Alpha virt. eigenvalues --    2.91292   2.93786   2.95743   2.99776   3.01290
 Alpha virt. eigenvalues --    3.06052   3.06706   3.09894   3.10021   3.11708
 Alpha virt. eigenvalues --    3.13083   3.14075   3.15025   3.16712   3.18139
 Alpha virt. eigenvalues --    3.19693   3.21289   3.25769   3.26303   3.32341
 Alpha virt. eigenvalues --    3.35030   3.36129   3.39705   3.40241   3.44345
 Alpha virt. eigenvalues --    3.44351   3.45835   3.49086   3.51979   3.54759
 Alpha virt. eigenvalues --    3.61231   3.65243   3.65839   3.69686   3.71111
 Alpha virt. eigenvalues --    3.72618   3.73417   3.79684   3.83476   3.92966
 Alpha virt. eigenvalues --    3.94738   3.96212   3.97919   4.00860   4.01783
 Alpha virt. eigenvalues --    4.02845   4.04661   4.06904   4.09250   4.13592
 Alpha virt. eigenvalues --    4.17908   4.18040   4.22146   4.24936   4.25623
 Alpha virt. eigenvalues --    4.28998   4.30292   4.32767   4.36769   4.38072
 Alpha virt. eigenvalues --    4.41628   4.44722   4.46997   4.48730   4.52785
 Alpha virt. eigenvalues --    4.53830   4.65676   4.67980   4.71032   4.71159
 Alpha virt. eigenvalues --    4.82065   4.86676   4.88650   4.95496   4.99081
 Alpha virt. eigenvalues --    5.03519   5.04088   5.06475   5.10340   5.14011
 Alpha virt. eigenvalues --    5.28068   5.29303  22.29030  22.48498  22.59799
 Alpha virt. eigenvalues --   22.61636  22.61870  22.68874  22.74733
          Condensed to atoms (all electrons):
               1          2          3          4          5          6
     1  C    5.071843  -0.021488  -0.021474  -0.093119   0.259655   0.259738
     2  C   -0.021488   5.412230   0.275424   0.265082  -0.086997   0.317492
     3  C   -0.021474   0.275424   5.412123   0.265218   0.317623  -0.087119
     4  C   -0.093119   0.265082   0.265218   5.121487  -0.011661  -0.011507
     5  C    0.259655  -0.086997   0.317623  -0.011661   5.086257   0.245350
     6  C    0.259738   0.317492  -0.087119  -0.011507   0.245350   5.086236
     7  H    0.423784   0.004718   0.004731   0.006720  -0.028407  -0.028390
     8  H    0.006843  -0.021552  -0.021567   0.417596   0.000479   0.000463
     9  H   -0.026083   0.018938  -0.043646  -0.000825   0.429373  -0.040547
    10  C    0.371412  -0.049888  -0.049899   0.327538  -0.048640  -0.048486
    11  H   -0.028619  -0.006867   0.007045  -0.020627   0.007422  -0.003512
    12  H   -0.028595   0.007042  -0.006905  -0.020573  -0.003520   0.007402
    13  H   -0.026044  -0.043586   0.018915  -0.000829  -0.040508   0.429329
               7          8          9         10         11         12
     1  C    0.423784   0.006843  -0.026083   0.371412  -0.028619  -0.028595
     2  C    0.004718  -0.021552   0.018938  -0.049888  -0.006867   0.007042
     3  C    0.004731  -0.021567  -0.043646  -0.049899   0.007045  -0.006905
     4  C    0.006720   0.417596  -0.000825   0.327538  -0.020627  -0.020573
     5  C   -0.028407   0.000479   0.429373  -0.048640   0.007422  -0.003520
     6  C   -0.028390   0.000463  -0.040547  -0.048486  -0.003512   0.007402
     7  H    0.508872  -0.000022  -0.003972  -0.028922  -0.000648  -0.000648
     8  H   -0.000022   0.482319   0.000145  -0.028524  -0.000563  -0.000553
     9  H   -0.003972   0.000145   0.512905  -0.001570  -0.000070   0.000279
    10  C   -0.028922  -0.028524  -0.001570   4.831153   0.402767   0.402729
    11  H   -0.000648  -0.000563  -0.000070   0.402767   0.548989  -0.026368
    12  H   -0.000648  -0.000553   0.000279   0.402729  -0.026368   0.549030
    13  H   -0.003963   0.000145  -0.000837  -0.001562   0.000276  -0.000070
              13
     1  C   -0.026044
     2  C   -0.043586
     3  C    0.018915
     4  C   -0.000829
     5  C   -0.040508
     6  C    0.429329
     7  H   -0.003963
     8  H    0.000145
     9  H   -0.000837
    10  C   -0.001562
    11  H    0.000276
    12  H   -0.000070
    13  H    0.512749
 Mulliken charges:
               1
     1  C   -0.147852
     2  C   -0.070549
     3  C   -0.070472
     4  C   -0.244499
     5  C   -0.126425
     6  C   -0.126448
     7  H    0.146147
     8  H    0.164791
     9  H    0.155908
    10  C   -0.078109
    11  H    0.120774
    12  H    0.120748
    13  H    0.155985
 Sum of Mulliken charges =  -0.00000
 Mulliken charges with hydrogens summed into heavy atoms:
               1
     1  C   -0.001705
     2  C   -0.070549
     3  C   -0.070472
     4  C   -0.079708
     5  C    0.029483
     6  C    0.029537
    10  C    0.163413
 Electronic spatial extent (au):  <R**2>=            469.9896
 Charge=             -0.0000 electrons
 Dipole moment (field-independent basis, Debye):
    X=             -0.2374    Y=              3.1733    Z=              0.0007  Tot=              3.1822
 Quadrupole moment (field-independent basis, Debye-Ang):
   XX=            -36.2337   YY=            -42.6388   ZZ=            -42.5948
   XY=             -1.1884   XZ=              0.0007   YZ=              0.0005
 Traceless Quadrupole moment (field-independent basis, Debye-Ang):
   XX=              4.2554   YY=             -2.1497   ZZ=             -2.1057
   XY=             -1.1884   XZ=              0.0007   YZ=              0.0005
 Octapole moment (field-independent basis, Debye-Ang**2):
  XXX=              1.7776  YYY=             16.5906  ZZZ=              0.0079  XYY=              0.8399
  XXY=              2.8073  XXZ=             -0.0091  XZZ=             -4.5244  YZZ=              6.5991
  YYZ=              0.0025  XYZ=             -0.0024
 Hexadecapole moment (field-independent basis, Debye-Ang**3):
 XXXX=           -263.8708 YYYY=           -247.7892 ZZZZ=           -140.5449 XXXY=             -9.5172
 XXXZ=              0.0136 YYYX=             -5.4287 YYYZ=             -0.0091 ZZZX=             -0.0060
 ZZZY=              0.0048 XXYY=            -82.7046 XXZZ=            -61.0821 YYZZ=            -69.3328
 XXYZ=              0.0071 YYXZ=              0.0006 ZZXY=              3.3524
 N-N= 2.772288038703D+02 E-N=-1.180598856713D+03  KE= 2.687713662329D+02
 ******************************Gaussian NBO Version 3.1******************************
             N A T U R A L   A T O M I C   O R B I T A L   A N D
          N A T U R A L   B O N D   O R B I T A L   A N A L Y S I S
 ******************************Gaussian NBO Version 3.1******************************

       /RESON  / : Allow strongly delocalized NBO set
       /BNDIDX / : Print bond indices based on the NAO density matrix
       /MULORB / : Print Mulliken populations by orbital and atom

 Analyzing the SCF density

 Job title: M0001                                                           

 Storage needed:    193159 in NPA,    256995 in NBO (2147482673 available)


 Input atomic orbitals, gross Mulliken populations:

  AO  Atom No lang  Mulliken Population    Atom No      Total
 -------------------------------------------------------------------------------
   1    C  1  S        0.8545046
   2    C  1  S        1.1173109
   3    C  1  S        0.4977600
   4    C  1  S        0.6705618
   5    C  1  S        0.1322855
   6    C  1  px       0.4379489
   7    C  1  py       0.4504500
   8    C  1  pz       0.4072127
   9    C  1  px       0.4097548
  10    C  1  py       0.3679148
  11    C  1  pz       0.4408066
  12    C  1  px       0.0586567
  13    C  1  py       0.0686774
  14    C  1  pz       0.1132649
  15    C  1  dz2      0.0032709
  16    C  1  dxz      0.0026955
  17    C  1  dyz      0.0040216
  18    C  1  dx2y2    0.0055510
  19    C  1  dxy      0.0065813
  20    C  1  dz2      0.0159098
  21    C  1  dxz      0.0219697
  22    C  1  dyz      0.0121362
  23    C  1  dx2y2    0.0125691
  24    C  1  dxy      0.0268086
  25    C  1  f(0)     0.0008083
  26    C  1  f(C1)    0.0010067
  27    C  1  f(S1)    0.0016697
  28    C  1  f(C2)    0.0015069
  29    C  1  f(S2)    0.0004513
  30    C  1  f(C3)    0.0018287
  31    C  1  f(S3)    0.0019572
                                             C  1      6.1478519
  32    C  2  S        0.8553875
  33    C  2  S        1.1161166
  34    C  2  S        0.5107977
  35    C  2  S        0.7157342
  36    C  2  S        0.1746691
  37    C  2  px       0.4239723
  38    C  2  py       0.3241412
  39    C  2  pz       0.5215152
  40    C  2  px       0.3765303
  41    C  2  py       0.3434005
  42    C  2  pz       0.3428642
  43    C  2  px       0.0625500
  44    C  2  py       0.1136290
  45    C  2  pz       0.0797235
  46    C  2  dz2      0.0085080
  47    C  2  dxz      0.0057890
  48    C  2  dyz      0.0040847
  49    C  2  dx2y2    0.0025929
  50    C  2  dxy      0.0048880
  51    C  2  dz2      0.0044153
  52    C  2  dxz      0.0228343
  53    C  2  dyz      0.0171616
  54    C  2  dx2y2    0.0168153
  55    C  2  dxy      0.0125451
  56    C  2  f(0)     0.0009003
  57    C  2  f(C1)    0.0033186
  58    C  2  f(S1)    0.0017690
  59    C  2  f(C2)    0.0004409
  60    C  2  f(S2)    0.0010833
  61    C  2  f(C3)    0.0012239
  62    C  2  f(S3)    0.0011475
                                             C  2      6.0705488
  63    C  3  S        0.8553867
  64    C  3  S        1.1161170
  65    C  3  S        0.5107895
  66    C  3  S        0.7156093
  67    C  3  S        0.1747601
  68    C  3  px       0.4240980
  69    C  3  py       0.3242839
  70    C  3  pz       0.5213592
  71    C  3  px       0.3765810
  72    C  3  py       0.3435012
  73    C  3  pz       0.3426490
  74    C  3  px       0.0625518
  75    C  3  py       0.1136056
  76    C  3  pz       0.0796476
  77    C  3  dz2      0.0085080
  78    C  3  dxz      0.0057921
  79    C  3  dyz      0.0040842
  80    C  3  dx2y2    0.0025963
  81    C  3  dxy      0.0048876
  82    C  3  dz2      0.0044006
  83    C  3  dxz      0.0228258
  84    C  3  dyz      0.0171697
  85    C  3  dx2y2    0.0168376
  86    C  3  dxy      0.0125449
  87    C  3  f(0)     0.0009003
  88    C  3  f(C1)    0.0033199
  89    C  3  f(S1)    0.0017698
  90    C  3  f(C2)    0.0004410
  91    C  3  f(S2)    0.0010821
  92    C  3  f(C3)    0.0012239
  93    C  3  f(S3)    0.0011483
                                             C  3      6.0704718
  94    C  4  S        0.8546851
  95    C  4  S        1.1171088
  96    C  4  S        0.5029053
  97    C  4  S        0.6721119
  98    C  4  S        0.1781923
  99    C  4  px       0.4505176
 100    C  4  py       0.4492237
 101    C  4  pz       0.3848770
 102    C  4  px       0.3666240
 103    C  4  py       0.4202882
 104    C  4  pz       0.4220538
 105    C  4  px       0.0951523
 106    C  4  py       0.0581680
 107    C  4  pz       0.1353978
 108    C  4  dz2      0.0039979
 109    C  4  dxz      0.0038887
 110    C  4  dyz      0.0022816
 111    C  4  dx2y2    0.0077204
 112    C  4  dxy      0.0062648
 113    C  4  dz2      0.0198997
 114    C  4  dxz      0.0117067
 115    C  4  dyz      0.0206405
 116    C  4  dx2y2    0.0205797
 117    C  4  dxy      0.0300883
 118    C  4  f(0)     0.0007634
 119    C  4  f(C1)    0.0024580
 120    C  4  f(S1)    0.0008895
 121    C  4  f(C2)    0.0009846
 122    C  4  f(S2)    0.0005328
 123    C  4  f(C3)    0.0024362
 124    C  4  f(S3)    0.0020599
                                             C  4      6.2444986
 125    C  5  S        0.8542570
 126    C  5  S        1.1174483
 127    C  5  S        0.4917016
 128    C  5  S        0.6823200
 129    C  5  S        0.1110295
 130    C  5  px       0.4528442
 131    C  5  py       0.4100692
 132    C  5  pz       0.4410902
 133    C  5  px       0.4370478
 134    C  5  py       0.4009537
 135    C  5  pz       0.3607952
 136    C  5  px       0.1042242
 137    C  5  py       0.0904046
 138    C  5  pz       0.0552871
 139    C  5  dz2      0.0064203
 140    C  5  dxz      0.0055933
 141    C  5  dyz      0.0046146
 142    C  5  dx2y2    0.0021830
 143    C  5  dxy      0.0046854
 144    C  5  dz2      0.0121578
 145    C  5  dxz      0.0232851
 146    C  5  dyz      0.0217621
 147    C  5  dx2y2    0.0130055
 148    C  5  dxy      0.0127350
 149    C  5  f(0)     0.0017343
 150    C  5  f(C1)    0.0019015
 151    C  5  f(S1)    0.0023070
 152    C  5  f(C2)    0.0008438
 153    C  5  f(S2)    0.0016256
 154    C  5  f(C3)    0.0009282
 155    C  5  f(S3)    0.0011701
                                             C  5      6.1264252
 156    C  6  S        0.8542580
 157    C  6  S        1.1174472
 158    C  6  S        0.4917284
 159    C  6  S        0.6823082
 160    C  6  S        0.1110630
 161    C  6  px       0.4528139
 162    C  6  py       0.4099465
 163    C  6  pz       0.4411652
 164    C  6  px       0.4369579
 165    C  6  py       0.4008993
 166    C  6  pz       0.3609789
 167    C  6  px       0.1041374
 168    C  6  py       0.0904386
 169    C  6  pz       0.0553610
 170    C  6  dz2      0.0064169
 171    C  6  dxz      0.0055925
 172    C  6  dyz      0.0046077
 173    C  6  dx2y2    0.0021867
 174    C  6  dxy      0.0046870
 175    C  6  dz2      0.0121429
 176    C  6  dxz      0.0232902
 177    C  6  dyz      0.0217636
 178    C  6  dx2y2    0.0130073
 179    C  6  dxy      0.0127400
 180    C  6  f(0)     0.0017336
 181    C  6  f(C1)    0.0019015
 182    C  6  f(S1)    0.0023046
 183    C  6  f(C2)    0.0008454
 184    C  6  f(S2)    0.0016262
 185    C  6  f(C3)    0.0009287
 186    C  6  f(S3)    0.0011700
                                             C  6      6.1264482
 187    H  7  S        0.2724973
 188    H  7  S        0.4815596
 189    H  7  S        0.0774940
 190    H  7  px       0.0055003
 191    H  7  py       0.0124540
 192    H  7  pz       0.0043480
                                             H  7      0.8538531
 193    H  8  S        0.2719938
 194    H  8  S        0.4724928
 195    H  8  S        0.0684204
 196    H  8  px       0.0115557
 197    H  8  py       0.0062946
 198    H  8  pz       0.0044515
                                             H  8      0.8352089
 199    H  9  S        0.2702079
 200    H  9  S        0.4729415
 201    H  9  S        0.0790936
 202    H  9  px       0.0090343
 203    H  9  py       0.0041938
 204    H  9  pz       0.0086204
                                             H  9      0.8440917
 205    C 10  S        0.8541766
 206    C 10  S        1.1177424
 207    C 10  S        0.5002182
 208    C 10  S        0.6681776
 209    C 10  S       -0.0219763
 210    C 10  px       0.4316680
 211    C 10  py       0.4356771
 212    C 10  pz       0.4609089
 213    C 10  px       0.3951424
 214    C 10  py       0.3930953
 215    C 10  pz       0.4357337
 216    C 10  px       0.0857009
 217    C 10  py       0.0905381
 218    C 10  pz       0.1457205
 219    C 10  dz2      0.0034676
 220    C 10  dxz      0.0037287
 221    C 10  dyz      0.0033669
 222    C 10  dx2y2    0.0057649
 223    C 10  dxy      0.0021420
 224    C 10  dz2      0.0012066
 225    C 10  dxz      0.0175621
 226    C 10  dyz      0.0136201
 227    C 10  dx2y2    0.0144616
 228    C 10  dxy      0.0150931
 229    C 10  f(0)     0.0006589
 230    C 10  f(C1)    0.0005755
 231    C 10  f(S1)    0.0005676
 232    C 10  f(C2)    0.0009977
 233    C 10  f(S2)    0.0000388
 234    C 10  f(C3)    0.0012022
 235    C 10  f(S3)    0.0011312
                                             C 10      6.0781091
 236    H 11  S        0.2729272
 237    H 11  S        0.4913055
 238    H 11  S        0.0933332
 239    H 11  px       0.0058709
 240    H 11  py       0.0058982
 241    H 11  pz       0.0098908
                                             H 11      0.8792258
 242    H 12  S        0.2728928
 243    H 12  S        0.4913036
 244    H 12  S        0.0933983
 245    H 12  px       0.0058609
 246    H 12  py       0.0058966
 247    H 12  pz       0.0098997
                                             H 12      0.8792519
 248    H 13  S        0.2702558
 249    H 13  S        0.4728944
 250    H 13  S        0.0790117
 251    H 13  px       0.0090451
 252    H 13  py       0.0041922
 253    H 13  pz       0.0086158
                                             H 13      0.8440150

 Total number of electrons:   48.000000


 Mayer-Mulliken atom-atom bond order matrix:                                   

     Atom    1       2       3       4       5       6       7       8       9
     ---- ------  ------  ------  ------  ------  ------  ------  ------  ------
   1.  C  0.0000  0.0618  0.0618  0.0044  0.9142  0.9142  0.9657  0.0063 -0.0009
   2.  C  0.0618  0.0000  1.5285  0.9962  0.0465  0.9432  0.0073  0.0024  0.0082
   3.  C  0.0618  1.5285  0.0000  0.9965  0.9433  0.0465  0.0073  0.0024 -0.0051
   4.  C  0.0044  0.9962  0.9965  0.0000  0.0411  0.0412  0.0061  0.9520  0.0037
   5.  C  0.9142  0.0465  0.9433  0.0411  0.0000  0.9368 -0.0044  0.0052  0.9559
   6.  C  0.9142  0.9432  0.0465  0.0412  0.9368  0.0000 -0.0044  0.0052 -0.0034
   7.  H  0.9657  0.0073  0.0073  0.0061 -0.0044 -0.0044  0.0000  0.0004 -0.0007
   8.  H  0.0063  0.0024  0.0024  0.9520  0.0052  0.0052  0.0004  0.0000 -0.0001
   9.  H -0.0009  0.0082 -0.0051  0.0037  0.9559 -0.0034 -0.0007 -0.0001  0.0000
  10.  C  0.9861  0.0037  0.0037  0.9711 -0.0017 -0.0017 -0.0048 -0.0046  0.0006
  11.  H  0.0048  0.0008  0.0076  0.0087  0.0096  0.0006 -0.0003 -0.0003  0.0003
  12.  H  0.0048  0.0076  0.0008  0.0087  0.0006  0.0096 -0.0003 -0.0003  0.0001
  13.  H -0.0009 -0.0051  0.0082  0.0037 -0.0034  0.9559 -0.0007 -0.0001  0.0004

     Atom   10      11      12      13
     ---- ------  ------  ------  ------
   1.  C  0.9861  0.0048  0.0048 -0.0009
   2.  C  0.0037  0.0008  0.0076 -0.0051
   3.  C  0.0037  0.0076  0.0008  0.0082
   4.  C  0.9711  0.0087  0.0087  0.0037
   5.  C -0.0017  0.0096  0.0006 -0.0034
   6.  C -0.0017  0.0006  0.0096  0.9559
   7.  H -0.0048 -0.0003 -0.0003 -0.0007
   8.  H -0.0046 -0.0003 -0.0003 -0.0001
   9.  H  0.0006  0.0003  0.0001  0.0004
  10.  C  0.0000  0.9463  0.9462  0.0006
  11.  H  0.9463  0.0000 -0.0035  0.0001
  12.  H  0.9462 -0.0035  0.0000  0.0003
  13.  H  0.0006  0.0001  0.0003  0.0000


 Mayer-Mulliken valencies by atom:                                             

     Atom    1
     ---- ------
   1.  C  3.9223
   2.  C  3.6011
   3.  C  3.6015
   4.  C  4.0334
   5.  C  3.8437
   6.  C  3.8437
   7.  H  0.9710
   8.  H  0.9687
   9.  H  0.9590
  10.  C  3.8456
  11.  H  0.9745
  12.  H  0.9746
  13.  H  0.9590
 GSVD:  LWork=       21967 too small for GESVD, short by       60830 words or       60830 for optimal perf.


 NATURAL POPULATIONS:  Natural atomic orbital occupancies 
                                                          
   NAO  Atom  No  lang   Type(AO)    Occupancy      Energy
 ----------------------------------------------------------
     1    C    1  S      Cor( 1S)     1.99942     -10.17248
     2    C    1  S      Val( 2S)     1.00628      -0.28240
     3    C    1  S      Ryd( 3S)     0.00128       1.69885
     4    C    1  S      Ryd( 4S)     0.00021       2.02937
     5    C    1  S      Ryd( 5S)     0.00000      21.00950
     6    C    1  px     Val( 2p)     1.01832      -0.09555
     7    C    1  px     Ryd( 4p)     0.00149       1.57830
     8    C    1  px     Ryd( 3p)     0.00024       1.29290
     9    C    1  py     Val( 2p)     1.10674      -0.11256
    10    C    1  py     Ryd( 4p)     0.00274       1.64605
    11    C    1  py     Ryd( 3p)     0.00028       1.52666
    12    C    1  pz     Val( 2p)     1.02434      -0.11065
    13    C    1  pz     Ryd( 4p)     0.00060       1.30490
    14    C    1  pz     Ryd( 3p)     0.00023       1.11860
    15    C    1  dxy    Ryd( 3d)     0.00373       1.62290
    16    C    1  dxy    Ryd( 4d)     0.00044       3.79703
    17    C    1  dxz    Ryd( 3d)     0.00027       1.43679
    18    C    1  dxz    Ryd( 4d)     0.00041       3.39569
    19    C    1  dyz    Ryd( 3d)     0.00083       1.60128
    20    C    1  dyz    Ryd( 4d)     0.00029       3.57337
    21    C    1  dx2y2  Ryd( 3d)     0.00141       1.70221
    22    C    1  dx2y2  Ryd( 4d)     0.00047       3.74746
    23    C    1  dz2    Ryd( 3d)     0.00098       1.50816
    24    C    1  dz2    Ryd( 4d)     0.00023       3.40826
    25    C    1  f(0)   Ryd( 4f)     0.00014       3.53791
    26    C    1  f(C1)  Ryd( 4f)     0.00010       3.58254
    27    C    1  f(S1)  Ryd( 4f)     0.00013       3.65442
    28    C    1  f(C2)  Ryd( 4f)     0.00004       3.78046
    29    C    1  f(S2)  Ryd( 4f)     0.00004       3.70330
    30    C    1  f(C3)  Ryd( 4f)     0.00021       4.09412
    31    C    1  f(S3)  Ryd( 4f)     0.00010       3.87380

    32    C    2  S      Cor( 1S)     1.99817     -10.14804
    33    C    2  S      Val( 2S)     1.10031      -0.25781
    34    C    2  S      Ryd( 3S)     0.00159       1.30997
    35    C    2  S      Ryd( 4S)     0.00038       2.09038
    36    C    2  S      Ryd( 5S)     0.00001      21.65649
    37    C    2  px     Val( 2p)     0.94335      -0.04601
    38    C    2  px     Ryd( 3p)     0.00135       1.35356
    39    C    2  px     Ryd( 4p)     0.00019       1.39465
    40    C    2  py     Val( 2p)     0.84700      -0.06910
    41    C    2  py     Ryd( 3p)     0.00521       1.19640
    42    C    2  py     Ryd( 4p)     0.00032       1.33141
    43    C    2  pz     Val( 2p)     1.12535      -0.11163
    44    C    2  pz     Ryd( 3p)     0.00196       1.15764
    45    C    2  pz     Ryd( 4p)     0.00053       1.58029
    46    C    2  dxy    Ryd( 3d)     0.00363       1.51321
    47    C    2  dxy    Ryd( 4d)     0.00029       3.67617
    48    C    2  dxz    Ryd( 3d)     0.00314       1.37970
    49    C    2  dxz    Ryd( 4d)     0.00028       3.59222
    50    C    2  dyz    Ryd( 3d)     0.00588       1.33620
    51    C    2  dyz    Ryd( 4d)     0.00026       3.48005
    52    C    2  dx2y2  Ryd( 3d)     0.00098       1.34676
    53    C    2  dx2y2  Ryd( 4d)     0.00030       3.42145
    54    C    2  dz2    Ryd( 3d)     0.00422       1.49010
    55    C    2  dz2    Ryd( 4d)     0.00032       3.77627
    56    C    2  f(0)   Ryd( 4f)     0.00009       4.10682
    57    C    2  f(C1)  Ryd( 4f)     0.00013       3.79565
    58    C    2  f(S1)  Ryd( 4f)     0.00011       3.74878
    59    C    2  f(C2)  Ryd( 4f)     0.00008       3.45452
    60    C    2  f(S2)  Ryd( 4f)     0.00011       3.73946
    61    C    2  f(C3)  Ryd( 4f)     0.00008       3.74399
    62    C    2  f(S3)  Ryd( 4f)     0.00009       3.74588

    63    C    3  S      Cor( 1S)     1.99817     -10.14800
    64    C    3  S      Val( 2S)     1.10009      -0.25770
    65    C    3  S      Ryd( 3S)     0.00159       1.30948
    66    C    3  S      Ryd( 4S)     0.00038       2.09081
    67    C    3  S      Ryd( 5S)     0.00001      21.65706
    68    C    3  px     Val( 2p)     0.94358      -0.04607
    69    C    3  px     Ryd( 3p)     0.00135       1.35355
    70    C    3  px     Ryd( 4p)     0.00019       1.39412
    71    C    3  py     Val( 2p)     0.84724      -0.06909
    72    C    3  py     Ryd( 3p)     0.00522       1.19654
    73    C    3  py     Ryd( 4p)     0.00032       1.33144
    74    C    3  pz     Val( 2p)     1.12503      -0.11165
    75    C    3  pz     Ryd( 3p)     0.00197       1.15791
    76    C    3  pz     Ryd( 4p)     0.00053       1.57992
    77    C    3  dxy    Ryd( 3d)     0.00363       1.51284
    78    C    3  dxy    Ryd( 4d)     0.00029       3.67615
    79    C    3  dxz    Ryd( 3d)     0.00314       1.37991
    80    C    3  dxz    Ryd( 4d)     0.00028       3.59281
    81    C    3  dyz    Ryd( 3d)     0.00588       1.33626
    82    C    3  dyz    Ryd( 4d)     0.00026       3.48023
    83    C    3  dx2y2  Ryd( 3d)     0.00098       1.34659
    84    C    3  dx2y2  Ryd( 4d)     0.00030       3.42137
    85    C    3  dz2    Ryd( 3d)     0.00422       1.49014
    86    C    3  dz2    Ryd( 4d)     0.00032       3.77614
    87    C    3  f(0)   Ryd( 4f)     0.00009       4.10687
    88    C    3  f(C1)  Ryd( 4f)     0.00013       3.79591
    89    C    3  f(S1)  Ryd( 4f)     0.00011       3.74871
    90    C    3  f(C2)  Ryd( 4f)     0.00008       3.45502
    91    C    3  f(S2)  Ryd( 4f)     0.00011       3.73976
    92    C    3  f(C3)  Ryd( 4f)     0.00008       3.74356
    93    C    3  f(S3)  Ryd( 4f)     0.00009       3.74564

    94    C    4  S      Cor( 1S)     1.99934     -10.17992
    95    C    4  S      Val( 2S)     1.02075      -0.28060
    96    C    4  S      Ryd( 3S)     0.00400       1.45305
    97    C    4  S      Ryd( 4S)     0.00017       1.86704
    98    C    4  S      Ryd( 5S)     0.00000      21.26214
    99    C    4  px     Val( 2p)     1.10128      -0.11189
   100    C    4  px     Ryd( 3p)     0.00371       1.36078
   101    C    4  px     Ryd( 4p)     0.00034       2.14045
   102    C    4  py     Val( 2p)     1.03568      -0.09603
   103    C    4  py     Ryd( 3p)     0.00398       1.25851
   104    C    4  py     Ryd( 4p)     0.00013       1.82950
   105    C    4  pz     Val( 2p)     1.03743      -0.11636
   106    C    4  pz     Ryd( 3p)     0.00072       1.01329
   107    C    4  pz     Ryd( 4p)     0.00030       1.42667
   108    C    4  dxy    Ryd( 3d)     0.00317       1.55344
   109    C    4  dxy    Ryd( 4d)     0.00054       3.73178
   110    C    4  dxz    Ryd( 3d)     0.00123       1.53366
   111    C    4  dxz    Ryd( 4d)     0.00012       3.52138
   112    C    4  dyz    Ryd( 3d)     0.00033       1.43024
   113    C    4  dyz    Ryd( 4d)     0.00030       3.21426
   114    C    4  dx2y2  Ryd( 3d)     0.00217       1.57884
   115    C    4  dx2y2  Ryd( 4d)     0.00061       3.69734
   116    C    4  dz2    Ryd( 3d)     0.00148       1.56217
   117    C    4  dz2    Ryd( 4d)     0.00018       3.34847
   118    C    4  f(0)   Ryd( 4f)     0.00022       3.50922
   119    C    4  f(C1)  Ryd( 4f)     0.00016       3.69845
   120    C    4  f(S1)  Ryd( 4f)     0.00012       3.49496
   121    C    4  f(C2)  Ryd( 4f)     0.00006       3.75759
   122    C    4  f(S2)  Ryd( 4f)     0.00006       3.66294
   123    C    4  f(C3)  Ryd( 4f)     0.00007       3.87312
   124    C    4  f(S3)  Ryd( 4f)     0.00021       4.11249

   125    C    5  S      Cor( 1S)     1.99919     -10.17277
   126    C    5  S      Val( 2S)     1.01368      -0.26957
   127    C    5  S      Ryd( 4S)     0.00205       1.71254
   128    C    5  S      Ryd( 3S)     0.00027       1.68143
   129    C    5  S      Ryd( 5S)     0.00000      21.24592
   130    C    5  px     Val( 2p)     1.16109      -0.12582
   131    C    5  px     Ryd( 4p)     0.00273       1.57732
   132    C    5  px     Ryd( 3p)     0.00038       1.34053
   133    C    5  py     Val( 2p)     1.00268      -0.09936
   134    C    5  py     Ryd( 4p)     0.00227       1.41396
   135    C    5  py     Ryd( 3p)     0.00055       1.12589
   136    C    5  pz     Val( 2p)     1.05861      -0.10883
   137    C    5  pz     Ryd( 4p)     0.00368       1.55592
   138    C    5  pz     Ryd( 3p)     0.00031       1.27726
   139    C    5  dxy    Ryd( 3d)     0.00144       1.72754
   140    C    5  dxy    Ryd( 4d)     0.00022       3.59868
   141    C    5  dxz    Ryd( 3d)     0.00164       1.74627
   142    C    5  dxz    Ryd( 4d)     0.00062       3.58252
   143    C    5  dyz    Ryd( 3d)     0.00136       1.54570
   144    C    5  dyz    Ryd( 4d)     0.00018       3.34079
   145    C    5  dx2y2  Ryd( 3d)     0.00047       1.54343
   146    C    5  dx2y2  Ryd( 4d)     0.00031       3.27781
   147    C    5  dz2    Ryd( 3d)     0.00179       1.72184
   148    C    5  dz2    Ryd( 4d)     0.00042       3.75457
   149    C    5  f(0)   Ryd( 4f)     0.00017       3.82425
   150    C    5  f(C1)  Ryd( 4f)     0.00022       3.93312
   151    C    5  f(S1)  Ryd( 4f)     0.00013       3.70143
   152    C    5  f(C2)  Ryd( 4f)     0.00017       3.63141
   153    C    5  f(S2)  Ryd( 4f)     0.00015       3.71917
   154    C    5  f(C3)  Ryd( 4f)     0.00007       3.71579
   155    C    5  f(S3)  Ryd( 4f)     0.00008       3.70233

   156    C    6  S      Cor( 1S)     1.99919     -10.17282
   157    C    6  S      Val( 2S)     1.01373      -0.26960
   158    C    6  S      Ryd( 4S)     0.00205       1.71252
   159    C    6  S      Ryd( 3S)     0.00027       1.68081
   160    C    6  S      Ryd( 5S)     0.00000      21.24533
   161    C    6  px     Val( 2p)     1.16109      -0.12580
   162    C    6  px     Ryd( 4p)     0.00273       1.57769
   163    C    6  px     Ryd( 3p)     0.00038       1.34095
   164    C    6  py     Val( 2p)     1.00241      -0.09934
   165    C    6  py     Ryd( 4p)     0.00227       1.41372
   166    C    6  py     Ryd( 3p)     0.00055       1.12600
   167    C    6  pz     Val( 2p)     1.05867      -0.10882
   168    C    6  pz     Ryd( 4p)     0.00367       1.55532
   169    C    6  pz     Ryd( 3p)     0.00031       1.27693
   170    C    6  dxy    Ryd( 3d)     0.00144       1.72843
   171    C    6  dxy    Ryd( 4d)     0.00022       3.59894
   172    C    6  dxz    Ryd( 3d)     0.00164       1.74666
   173    C    6  dxz    Ryd( 4d)     0.00062       3.58233
   174    C    6  dyz    Ryd( 3d)     0.00136       1.54556
   175    C    6  dyz    Ryd( 4d)     0.00018       3.33934
   176    C    6  dx2y2  Ryd( 3d)     0.00047       1.54394
   177    C    6  dx2y2  Ryd( 4d)     0.00031       3.27804
   178    C    6  dz2    Ryd( 3d)     0.00179       1.72213
   179    C    6  dz2    Ryd( 4d)     0.00042       3.75446
   180    C    6  f(0)   Ryd( 4f)     0.00017       3.82414
   181    C    6  f(C1)  Ryd( 4f)     0.00022       3.93302
   182    C    6  f(S1)  Ryd( 4f)     0.00013       3.70088
   183    C    6  f(C2)  Ryd( 4f)     0.00017       3.63131
   184    C    6  f(S2)  Ryd( 4f)     0.00015       3.71854
   185    C    6  f(C3)  Ryd( 4f)     0.00007       3.71628
   186    C    6  f(S3)  Ryd( 4f)     0.00008       3.70274

   187    H    7  S      Val( 1S)     0.75514       0.05451
   188    H    7  S      Ryd( 3S)     0.00021       1.83205
   189    H    7  S      Ryd( 2S)     0.00008       1.01712
   190    H    7  px     Ryd( 2p)     0.00021       2.73308
   191    H    7  py     Ryd( 2p)     0.00043       3.11968
   192    H    7  pz     Ryd( 2p)     0.00015       2.41730

   193    H    8  S      Val( 1S)     0.74816       0.07709
   194    H    8  S      Ryd( 3S)     0.00032       1.87995
   195    H    8  S      Ryd( 2S)     0.00010       1.13019
   196    H    8  px     Ryd( 2p)     0.00029       3.07341
   197    H    8  py     Ryd( 2p)     0.00025       2.72198
   198    H    8  pz     Ryd( 2p)     0.00016       2.40116

   199    H    9  S      Val( 1S)     0.75453       0.06271
   200    H    9  S      Ryd( 3S)     0.00035       1.56228
   201    H    9  S      Ryd( 2S)     0.00010       1.37186
   202    H    9  px     Ryd( 2p)     0.00031       2.81617
   203    H    9  py     Ryd( 2p)     0.00014       2.52029
   204    H    9  pz     Ryd( 2p)     0.00029       2.84595

   205    C   10  S      Cor( 1S)     1.99941     -10.13931
   206    C   10  S      Val( 2S)     1.06111      -0.29333
   207    C   10  S      Ryd( 3S)     0.00109       1.34449
   208    C   10  S      Ryd( 4S)     0.00014       2.61114
   209    C   10  S      Ryd( 5S)     0.00000      21.11094
   210    C   10  px     Val( 2p)     1.06061      -0.09764
   211    C   10  px     Ryd( 3p)     0.00178       1.09366
   212    C   10  px     Ryd( 4p)     0.00012       1.82241
   213    C   10  py     Val( 2p)     1.07703      -0.10386
   214    C   10  py     Ryd( 3p)     0.00159       1.08244
   215    C   10  py     Ryd( 4p)     0.00021       1.81720
   216    C   10  pz     Val( 2p)     1.22320      -0.12171
   217    C   10  pz     Ryd( 3p)     0.00062       1.23886
   218    C   10  pz     Ryd( 4p)     0.00022       1.57473
   219    C   10  dxy    Ryd( 3d)     0.00080       1.46240
   220    C   10  dxy    Ryd( 4d)     0.00060       3.37001
   221    C   10  dxz    Ryd( 3d)     0.00089       1.38148
   222    C   10  dxz    Ryd( 4d)     0.00016       3.29020
   223    C   10  dyz    Ryd( 3d)     0.00077       1.36876
   224    C   10  dyz    Ryd( 4d)     0.00017       3.27951
   225    C   10  dx2y2  Ryd( 3d)     0.00212       1.64754
   226    C   10  dx2y2  Ryd( 4d)     0.00031       3.74194
   227    C   10  dz2    Ryd( 3d)     0.00399       1.52159
   228    C   10  dz2    Ryd( 4d)     0.00004       3.50788
   229    C   10  f(0)   Ryd( 4f)     0.00000       3.51966
   230    C   10  f(C1)  Ryd( 4f)     0.00013       3.77664
   231    C   10  f(S1)  Ryd( 4f)     0.00012       3.77090
   232    C   10  f(C2)  Ryd( 4f)     0.00000       3.62371
   233    C   10  f(S2)  Ryd( 4f)     0.00002       3.65068
   234    C   10  f(C3)  Ryd( 4f)     0.00014       3.88409
   235    C   10  f(S3)  Ryd( 4f)     0.00007       3.86913

   236    H   11  S      Val( 1S)     0.77365       0.04626
   237    H   11  S      Ryd( 2S)     0.00045       1.18970
   238    H   11  S      Ryd( 3S)     0.00011       1.47099
   239    H   11  px     Ryd( 2p)     0.00018       2.69690
   240    H   11  py     Ryd( 2p)     0.00020       2.67796
   241    H   11  pz     Ryd( 2p)     0.00027       2.78408

   242    H   12  S      Val( 1S)     0.77362       0.04619
   243    H   12  S      Ryd( 2S)     0.00045       1.18993
   244    H   12  S      Ryd( 3S)     0.00011       1.47080
   245    H   12  px     Ryd( 2p)     0.00017       2.69630
   246    H   12  py     Ryd( 2p)     0.00020       2.67777
   247    H   12  pz     Ryd( 2p)     0.00027       2.78466

   248    H   13  S      Val( 1S)     0.75452       0.06282
   249    H   13  S      Ryd( 3S)     0.00035       1.56266
   250    H   13  S      Ryd( 2S)     0.00010       1.37149
   251    H   13  px     Ryd( 2p)     0.00031       2.81722
   252    H   13  py     Ryd( 2p)     0.00014       2.52028
   253    H   13  pz     Ryd( 2p)     0.00029       2.84552

 WARNING:  1 low occupancy (<1.9990e) core orbital  found on  C    2
           1 low occupancy (<1.9990e) core orbital  found on  C    3

 WARNING:  Population inversion found on atom  C    1
           Population inversion found on atom  C    5
           Population inversion found on atom  C    6
           Population inversion found on atom  H    7
           Population inversion found on atom  H    8
           Population inversion found on atom  H    9
           Population inversion found on atom  H   13


 Summary of Natural Population Analysis:                  
                                                          
                                       Natural Population 
                Natural  -----------------------------------------------
    Atom  No    Charge         Core      Valence    Rydberg      Total
 -----------------------------------------------------------------------
      C    1   -0.17198      1.99942     4.15568    0.01687     6.17198
      C    2   -0.04572      1.99817     4.01602    0.03153     6.04572
      C    3   -0.04566      1.99817     4.01595    0.03154     6.04566
      C    4   -0.21886      1.99934     4.19514    0.02439     6.21886
      C    5   -0.25692      1.99919     4.23606    0.02168     6.25692
      C    6   -0.25676      1.99919     4.23589    0.02167     6.25676
      H    7    0.24378      0.00000     0.75514    0.00107     0.75622
      H    8    0.25072      0.00000     0.74816    0.00112     0.74928
      H    9    0.24428      0.00000     0.75453    0.00119     0.75572
      C   10   -0.43749      1.99941     4.42194    0.01613     6.43749
      H   11    0.22514      0.00000     0.77365    0.00121     0.77486
      H   12    0.22517      0.00000     0.77362    0.00121     0.77483
      H   13    0.24429      0.00000     0.75452    0.00119     0.75571
 =======================================================================
   * Total *   -0.00000     13.99289    33.83630    0.17080    48.00000

                                 Natural Population      
 --------------------------------------------------------
   Core                      13.99289 ( 99.9492% of  14)
   Valence                   33.83630 ( 99.5185% of  34)
   Natural Minimal Basis     47.82920 ( 99.6442% of  48)
   Natural Rydberg Basis      0.17080 (  0.3558% of  48)
 --------------------------------------------------------

    Atom  No          Natural Electron Configuration
 ----------------------------------------------------------------------------
      C    1      [core]2S( 1.01)2p( 3.15)3d( 0.01)
      C    2      [core]2S( 1.10)2p( 2.92)3p( 0.01)3d( 0.02)
      C    3      [core]2S( 1.10)2p( 2.92)3p( 0.01)3d( 0.02)
      C    4      [core]2S( 1.02)2p( 3.17)3p( 0.01)3d( 0.01)
      C    5      [core]2S( 1.01)2p( 3.22)3d( 0.01)4p( 0.01)
      C    6      [core]2S( 1.01)2p( 3.22)3d( 0.01)4p( 0.01)
      H    7            1S( 0.76)
      H    8            1S( 0.75)
      H    9            1S( 0.75)
      C   10      [core]2S( 1.06)2p( 3.36)3d( 0.01)
      H   11            1S( 0.77)
      H   12            1S( 0.77)
      H   13            1S( 0.75)


 Wiberg bond index matrix in the NAO basis:                                    

     Atom    1       2       3       4       5       6       7       8       9
     ---- ------  ------  ------  ------  ------  ------  ------  ------  ------
   1.  C  0.0000  0.0574  0.0573  0.0053  0.9381  0.9381  0.9092  0.0081  0.0050
   2.  C  0.0574  0.0000  1.6711  0.9810  0.0464  0.9780  0.0082  0.0109  0.0130
   3.  C  0.0573  1.6711  0.0000  0.9813  0.9782  0.0464  0.0082  0.0109  0.0079
   4.  C  0.0053  0.9810  0.9813  0.0000  0.0267  0.0268  0.0085  0.8951  0.0028
   5.  C  0.9381  0.0464  0.9782  0.0267  0.0000  0.9800  0.0013  0.0052  0.8996
   6.  C  0.9381  0.9780  0.0464  0.0268  0.9800  0.0000  0.0013  0.0052  0.0098
   7.  H  0.9092  0.0082  0.0082  0.0085  0.0013  0.0013  0.0000  0.0001  0.0011
   8.  H  0.0081  0.0109  0.0109  0.8951  0.0052  0.0052  0.0001  0.0000  0.0002
   9.  H  0.0050  0.0130  0.0079  0.0028  0.8996  0.0098  0.0011  0.0002  0.0000
  10.  C  1.0128  0.0196  0.0196  1.0119  0.0117  0.0118  0.0016  0.0017  0.0012
  11.  H  0.0021  0.0021  0.0128  0.0015  0.0145  0.0033  0.0004  0.0003  0.0001
  12.  H  0.0021  0.0128  0.0021  0.0015  0.0033  0.0145  0.0004  0.0003  0.0001
  13.  H  0.0050  0.0079  0.0130  0.0028  0.0098  0.8997  0.0011  0.0002  0.0005

     Atom   10      11      12      13
     ---- ------  ------  ------  ------
   1.  C  1.0128  0.0021  0.0021  0.0050
   2.  C  0.0196  0.0021  0.0128  0.0079
   3.  C  0.0196  0.0128  0.0021  0.0130
   4.  C  1.0119  0.0015  0.0015  0.0028
   5.  C  0.0117  0.0145  0.0033  0.0098
   6.  C  0.0118  0.0033  0.0145  0.8997
   7.  H  0.0016  0.0004  0.0004  0.0011
   8.  H  0.0017  0.0003  0.0003  0.0002
   9.  H  0.0012  0.0001  0.0001  0.0005
  10.  C  0.0000  0.9133  0.9133  0.0012
  11.  H  0.9133  0.0000  0.0002  0.0001
  12.  H  0.9133  0.0002  0.0000  0.0001
  13.  H  0.0012  0.0001  0.0001  0.0000


 Wiberg bond index, Totals by atom:                                            

     Atom    1
     ---- ------
   1.  C  3.9405
   2.  C  3.8084
   3.  C  3.8088
   4.  C  3.9450
   5.  C  3.9149
   6.  C  3.9149
   7.  H  0.9415
   8.  H  0.9383
   9.  H  0.9414
  10.  C  3.9197
  11.  H  0.9506
  12.  H  0.9506
  13.  H  0.9414


 Atom-atom overlap-weighted NAO bond order:                                    

     Atom    1       2       3       4       5       6       7       8       9
     ---- ------  ------  ------  ------  ------  ------  ------  ------  ------
   1.  C  0.0000  0.0013  0.0013  0.0212  0.7976  0.7976  0.7931  0.0010  0.0004
   2.  C  0.0013  0.0000  1.1352  0.8158  0.0382  0.8287  0.0016  0.0003  0.0016
   3.  C  0.0013  1.1352  0.0000  0.8159  0.8289  0.0382  0.0016  0.0003 -0.0018
   4.  C  0.0212  0.8158  0.8159  0.0000 -0.0194 -0.0194  0.0007  0.7923  0.0013
   5.  C  0.7976  0.0382  0.8289 -0.0194  0.0000  0.8040 -0.0024  0.0010  0.7933
   6.  C  0.7976  0.8287  0.0382 -0.0194  0.8040  0.0000 -0.0024  0.0010 -0.0064
   7.  H  0.7931  0.0016  0.0016  0.0007 -0.0024 -0.0024  0.0000 -0.0000 -0.0016
   8.  H  0.0010  0.0003  0.0003  0.7923  0.0010  0.0010 -0.0000  0.0000 -0.0000
   9.  H  0.0004  0.0016 -0.0018  0.0013  0.7933 -0.0064 -0.0016 -0.0000  0.0000
  10.  C  0.8683 -0.0074 -0.0073  0.8691 -0.0092 -0.0093 -0.0018 -0.0047  0.0006
  11.  H  0.0012 -0.0024  0.0007  0.0042  0.0005 -0.0027 -0.0012 -0.0009  0.0000
  12.  H  0.0013  0.0007 -0.0024  0.0042 -0.0027  0.0005 -0.0012 -0.0009 -0.0000
  13.  H  0.0004 -0.0018  0.0016  0.0013 -0.0064  0.7934 -0.0016 -0.0000 -0.0007

     Atom   10      11      12      13
     ---- ------  ------  ------  ------
   1.  C  0.8683  0.0012  0.0013  0.0004
   2.  C -0.0074 -0.0024  0.0007 -0.0018
   3.  C -0.0073  0.0007 -0.0024  0.0016
   4.  C  0.8691  0.0042  0.0042  0.0013
   5.  C -0.0092  0.0005 -0.0027 -0.0064
   6.  C -0.0093 -0.0027  0.0005  0.7934
   7.  H -0.0018 -0.0012 -0.0012 -0.0016
   8.  H -0.0047 -0.0009 -0.0009 -0.0000
   9.  H  0.0006  0.0000 -0.0000 -0.0007
  10.  C  0.0000  0.7858  0.7858  0.0006
  11.  H  0.7858  0.0000  0.0041 -0.0000
  12.  H  0.7858  0.0041  0.0000  0.0000
  13.  H  0.0006 -0.0000  0.0000  0.0000


 Atom-atom overlap-weighted NAO bond order, Totals by atom:                    

     Atom    1
     ---- ------
   1.  C  3.2847
   2.  C  2.8119
   3.  C  2.8122
   4.  C  3.2872
   5.  C  3.2235
   6.  C  3.2234
   7.  H  0.7848
   8.  H  0.7895
   9.  H  0.7868
  10.  C  3.2704
  11.  H  0.7894
  12.  H  0.7893
  13.  H  0.7869


 MO bond order:                                                                

     Atom    1       2       3       4       5       6       7       8       9
     ---- ------  ------  ------  ------  ------  ------  ------  ------  ------
   1.  C  0.0000 -0.3437 -0.0294  0.0173  0.7536 -1.7183  0.8698  0.1176 -0.0569
   2.  C -0.3437  0.0000 -0.1061 -1.2669 -0.0762  0.6133  0.0516  0.0564  0.0865
   3.  C -0.0294 -0.1061  0.0000  0.7001  0.6280 -0.0942  0.0691 -0.0761 -0.0733
   4.  C  0.0173 -1.2669  0.7001  0.0000 -0.0331 -0.1721  0.0910  0.8127  0.0329
   5.  C  0.7536 -0.0762  0.6280 -0.0331  0.0000 -0.2689 -0.0151  0.0632  0.6774
   6.  C -1.7183  0.6133 -0.0942 -0.1721 -0.2689  0.0000 -0.0273  0.0143  0.0926
   7.  H  0.8698  0.0516  0.0691  0.0910 -0.0151 -0.0273  0.0000 -0.0076 -0.0313
   8.  H  0.1176  0.0564 -0.0761  0.8127  0.0632  0.0143 -0.0076  0.0000  0.0131
   9.  H -0.0569  0.0865 -0.0733  0.0329  0.6774  0.0926 -0.0313  0.0131  0.0000
  10.  C  0.1166  0.0862 -0.0470  0.0180 -0.0165  0.0991 -0.0072  0.0067 -0.0070
  11.  H  0.0117 -0.0057  0.1676 -0.0225  0.1597 -0.0594 -0.0198 -0.0167 -0.0030
  12.  H  0.0368  0.1295 -0.0498  0.0413 -0.0639  0.1575 -0.0227 -0.0190  0.0061
  13.  H  0.0233  0.0485 -0.0445 -0.0461  0.1622 -0.4028 -0.0376  0.0129 -0.0222

     Atom   10      11      12      13
     ---- ------  ------  ------  ------
   1.  C  0.1166  0.0117  0.0368  0.0233
   2.  C  0.0862 -0.0057  0.1295  0.0485
   3.  C -0.0470  0.1676 -0.0498 -0.0445
   4.  C  0.0180 -0.0225  0.0413 -0.0461
   5.  C -0.0165  0.1597 -0.0639  0.1622
   6.  C  0.0991 -0.0594  0.1575 -0.4028
   7.  H -0.0072 -0.0198 -0.0227 -0.0376
   8.  H  0.0067 -0.0167 -0.0190  0.0129
   9.  H -0.0070 -0.0030  0.0061 -0.0222
  10.  C  0.0000  0.5136  1.8500  0.0017
  11.  H  0.5136  0.0000  0.0173  0.0066
  12.  H  1.8500  0.0173  0.0000 -0.0023
  13.  H  0.0017  0.0066 -0.0023  0.0000


 MO atomic valencies:                                                          

     Atom    1
     ---- ------
   1.  C -0.2017
   2.  C -0.7266
   3.  C  1.0444
   4.  C  0.1725
   5.  C  1.9704
   6.  C -1.7664
   7.  H  0.9129
   8.  H  0.9775
   9.  H  0.7149
  10.  C  2.6141
  11.  H  0.7495
  12.  H  2.0806
  13.  H -0.3003


 NATURAL BOND ORBITAL ANALYSIS:

                       Occupancies       Lewis Structure    Low   High
           Occ.    -------------------  -----------------   occ   occ
  Cycle   Thresh.   Lewis   Non-Lewis     CR  BD  3C  LP    (L)   (NL)   Dev
 =============================================================================
   1(1)    1.90    47.27382   0.72618      7  17   0   0     1      1    0.06
   2(2)    1.90    47.27382   0.72618      7  17   0   0     1      1    0.06
   3(1)    1.80    47.27382   0.72618      7  17   0   0     0      1    0.06
 -----------------------------------------------------------------------------

 Structure accepted: No low occupancy Lewis orbitals

 WARNING:  1 low occupancy (<1.9990e) core orbital  found on  C    2
           1 low occupancy (<1.9990e) core orbital  found on  C    3

 --------------------------------------------------------
   Core                     13.99288 ( 99.949% of  14)
   Valence Lewis            33.28094 ( 97.885% of  34)
  ==================       ============================
   Total Lewis              47.27382 ( 98.487% of  48)
  -----------------------------------------------------
   Valence non-Lewis         0.65593 (  1.367% of  48)
   Rydberg non-Lewis         0.07025 (  0.146% of  48)
  ==================       ============================
   Total non-Lewis           0.72618 (  1.513% of  48)
 --------------------------------------------------------


       (Occupancy)   Bond orbital/ Coefficients/ Hybrids
 ---------------------------------------------------------------------------------
     1. (1.91808) BD ( 1) C   1 - C   5  
                ( 48.82%)   0.6987* C   1 s( 20.24%)p 3.93( 79.57%)d 0.01(  0.17%)
                                                  f 0.00(  0.01%)
                                           -0.0000  0.4497 -0.0128 -0.0026  0.0005
                                           -0.3036 -0.0116  0.0021 -0.4505  0.0188
                                            0.0087  0.7070  0.0110  0.0079  0.0260
                                            0.0005 -0.0092 -0.0051 -0.0150 -0.0106
                                           -0.0202  0.0018 -0.0119  0.0081 -0.0062
                                            0.0023  0.0016 -0.0025  0.0009  0.0096
                                           -0.0005
                ( 51.18%)   0.7154* C   5 s( 21.29%)p 3.69( 78.51%)d 0.01(  0.18%)
                                                  f 0.00(  0.02%)
                                           -0.0006  0.4613 -0.0128 -0.0019  0.0002
                                            0.4829 -0.0236  0.0012  0.7345  0.0190
                                            0.0051 -0.1034  0.0250  0.0112  0.0182
                                            0.0077 -0.0260  0.0043 -0.0224 -0.0029
                                           -0.0014 -0.0035  0.0110 -0.0109  0.0010
                                            0.0013  0.0059  0.0015 -0.0105 -0.0010
                                            0.0010
     2. (1.91811) BD ( 1) C   1 - C   6  
                ( 48.82%)   0.6987* C   1 s( 20.25%)p 3.93( 79.56%)d 0.01(  0.17%)
                                                  f 0.00(  0.01%)
                                           -0.0000  0.4499 -0.0128 -0.0026  0.0005
                                           -0.3040 -0.0116  0.0021 -0.4512  0.0188
                                            0.0086 -0.7063 -0.0110 -0.0079  0.0260
                                            0.0005  0.0092  0.0051  0.0149  0.0106
                                           -0.0202  0.0018 -0.0120  0.0080  0.0062
                                            0.0023  0.0017  0.0025 -0.0009  0.0096
                                           -0.0005
                ( 51.18%)   0.7154* C   6 s( 21.28%)p 3.69( 78.52%)d 0.01(  0.18%)
                                                  f 0.00(  0.02%)
                                           -0.0006  0.4611 -0.0128 -0.0019  0.0002
                                            0.4831 -0.0236  0.0012  0.7347  0.0189
                                            0.0051  0.1019 -0.0250 -0.0112  0.0183
                                            0.0077  0.0260 -0.0044  0.0223  0.0029
                                           -0.0013 -0.0035  0.0109 -0.0109 -0.0010
                                            0.0012  0.0059 -0.0015  0.0105 -0.0010
                                            0.0011
     3. (1.98277) BD ( 1) C   1 - H   7  
                ( 62.37%)   0.7897* C   1 s( 29.15%)p 2.43( 70.74%)d 0.00(  0.09%)
                                                  f 0.00(  0.01%)
                                           -0.0001  0.5399  0.0071  0.0070 -0.0006
                                           -0.3429  0.0092 -0.0020  0.7679 -0.0099
                                            0.0041 -0.0002 -0.0000  0.0000 -0.0257
                                           -0.0071 -0.0000  0.0000  0.0000 -0.0000
                                           -0.0094 -0.0072 -0.0086 -0.0018  0.0000
                                            0.0030 -0.0086  0.0000  0.0000  0.0025
                                           -0.0036
                ( 37.63%)   0.6135* H   7 s( 99.94%)p 0.00(  0.06%)
                                            0.9997  0.0012 -0.0001  0.0111 -0.0225
                                            0.0000
     4. (1.98672) BD ( 1) C   1 - C  10  
                ( 50.72%)   0.7121* C   1 s( 30.17%)p 2.31( 69.70%)d 0.00(  0.12%)
                                                  f 0.00(  0.01%)
                                           -0.0000  0.5492  0.0067 -0.0042  0.0001
                                            0.8341  0.0081 -0.0080 -0.0141  0.0318
                                            0.0034 -0.0001 -0.0000 -0.0000 -0.0209
                                            0.0027  0.0000 -0.0000 -0.0000  0.0000
                                            0.0107  0.0121 -0.0217  0.0005 -0.0000
                                           -0.0064 -0.0013  0.0000 -0.0000  0.0039
                                           -0.0002
                ( 49.28%)   0.7020* C  10 s( 25.72%)p 2.88( 74.12%)d 0.01(  0.16%)
                                                  f 0.00(  0.01%)
                                           -0.0000  0.5071  0.0043 -0.0014  0.0002
                                           -0.8470 -0.0045  0.0087  0.1532  0.0168
                                            0.0037 -0.0005 -0.0000 -0.0000  0.0037
                                           -0.0043  0.0000  0.0000 -0.0000  0.0000
                                            0.0271  0.0085 -0.0269  0.0002  0.0000
                                            0.0064  0.0059 -0.0000 -0.0000 -0.0038
                                            0.0017
     5. (1.97473) BD ( 1) C   2 - C   3  
                ( 50.00%)   0.7071* C   2 s( 27.79%)p 2.59( 71.83%)d 0.01(  0.38%)
                                                  f 0.00(  0.01%)
                                            0.0001  0.5270 -0.0116 -0.0024  0.0007
                                           -0.1855 -0.0050 -0.0041 -0.4311 -0.0352
                                           -0.0063  0.7048  0.0061 -0.0051 -0.0079
                                            0.0035  0.0083 -0.0066  0.0080 -0.0093
                                            0.0208 -0.0055  0.0536  0.0107  0.0065
                                            0.0025 -0.0013  0.0032 -0.0020  0.0007
                                            0.0027
                ( 50.00%)   0.7071* C   3 s( 27.80%)p 2.58( 71.82%)d 0.01(  0.38%)
                                                  f 0.00(  0.01%)
                                            0.0001  0.5271 -0.0116 -0.0024  0.0007
                                           -0.1859 -0.0050 -0.0041 -0.4317 -0.0352
                                           -0.0063 -0.7042 -0.0061  0.0051 -0.0079
                                            0.0036 -0.0082  0.0066 -0.0079  0.0093
                                            0.0208 -0.0055  0.0536  0.0107 -0.0065
                                            0.0025 -0.0014 -0.0032  0.0020  0.0007
                                            0.0027
     6. (1.83024) BD ( 2) C   2 - C   3  
                ( 50.00%)   0.7071* C   2 s(  1.99%)p48.87( 97.17%)d 0.41(  0.82%)
                                                  f 0.01(  0.02%)
                                            0.0001  0.1356  0.0381  0.0069 -0.0005
                                           -0.0416 -0.0032  0.0016 -0.7877  0.0599
                                           -0.0050 -0.5880  0.0104 -0.0071  0.0151
                                           -0.0065 -0.0277 -0.0009 -0.0824  0.0051
                                            0.0042 -0.0048 -0.0179 -0.0006  0.0038
                                           -0.0066 -0.0088  0.0017 -0.0059 -0.0043
                                           -0.0049
                ( 50.00%)   0.7071* C   3 s(  1.99%)p48.89( 97.17%)d 0.41(  0.82%)
                                                  f 0.01(  0.02%)
                                            0.0001  0.1356  0.0381  0.0069 -0.0005
                                           -0.0413 -0.0032  0.0016 -0.7871  0.0600
                                           -0.0050  0.5887 -0.0105  0.0071  0.0152
                                           -0.0065  0.0277  0.0009  0.0824 -0.0051
                                            0.0042 -0.0048 -0.0181 -0.0006 -0.0038
                                           -0.0066 -0.0088 -0.0017  0.0059 -0.0043
                                           -0.0049
     7. (1.93635) BD ( 1) C   2 - C   4  
                ( 51.60%)   0.7184* C   2 s( 33.24%)p 2.00( 66.39%)d 0.01(  0.36%)
                                                  f 0.00(  0.01%)
                                            0.0001  0.5765 -0.0071  0.0012  0.0002
                                            0.7892  0.0130 -0.0027  0.1516 -0.0110
                                           -0.0059 -0.1324 -0.0056 -0.0111  0.0278
                                            0.0075  0.0452 -0.0024  0.0219 -0.0001
                                            0.0112  0.0062  0.0053 -0.0082 -0.0028
                                            0.0046  0.0017  0.0041  0.0062  0.0020
                                            0.0012
                ( 48.40%)   0.6957* C   4 s( 19.76%)p 4.05( 79.98%)d 0.01(  0.24%)
                                                  f 0.00(  0.02%)
                                           -0.0001  0.4437 -0.0275 -0.0016  0.0009
                                           -0.4672  0.0309  0.0055 -0.2856 -0.0107
                                            0.0023 -0.7062 -0.0066 -0.0056  0.0228
                                            0.0021  0.0244  0.0073  0.0104  0.0032
                                            0.0313 -0.0079 -0.0048  0.0064  0.0100
                                            0.0007  0.0019 -0.0051 -0.0012 -0.0046
                                           -0.0084
     8. (1.96553) BD ( 1) C   2 - C   6  
                ( 50.32%)   0.7094* C   2 s( 36.91%)p 1.70( 62.75%)d 0.01(  0.33%)
                                                  f 0.00(  0.01%)
                                           -0.0001  0.6075 -0.0069 -0.0039 -0.0003
                                           -0.5795 -0.0124  0.0073  0.4009 -0.0077
                                           -0.0101 -0.3606 -0.0225 -0.0014 -0.0454
                                           -0.0037 -0.0112  0.0041  0.0204 -0.0077
                                           -0.0094  0.0018 -0.0221 -0.0059  0.0014
                                           -0.0014 -0.0014 -0.0039  0.0019  0.0033
                                            0.0068
                ( 49.68%)   0.7048* C   6 s( 25.29%)p 2.95( 74.52%)d 0.01(  0.18%)
                                                  f 0.00(  0.01%)
                                           -0.0001  0.5027 -0.0104 -0.0067  0.0005
                                            0.5395 -0.0203 -0.0090 -0.6463 -0.0082
                                            0.0055 -0.1851 -0.0398 -0.0005 -0.0317
                                           -0.0044  0.0172 -0.0127 -0.0039  0.0032
                                            0.0118 -0.0051 -0.0099 -0.0079 -0.0003
                                           -0.0055  0.0005  0.0032 -0.0016 -0.0051
                                           -0.0051
     9. (1.93641) BD ( 1) C   3 - C   4  
                ( 51.60%)   0.7183* C   3 s( 33.22%)p 2.00( 66.40%)d 0.01(  0.36%)
                                                  f 0.00(  0.01%)
                                            0.0001  0.5764 -0.0071  0.0012  0.0002
                                            0.7894  0.0130 -0.0027  0.1516 -0.0110
                                           -0.0059  0.1318  0.0056  0.0111  0.0278
                                            0.0075 -0.0452  0.0023 -0.0219  0.0001
                                            0.0111  0.0062  0.0054 -0.0082  0.0027
                                            0.0047  0.0018 -0.0041 -0.0061  0.0020
                                            0.0012
                ( 48.40%)   0.6957* C   4 s( 19.75%)p 4.05( 79.98%)d 0.01(  0.24%)
                                                  f 0.00(  0.02%)
                                           -0.0001  0.4436 -0.0275 -0.0016  0.0009
                                           -0.4669  0.0308  0.0055 -0.2853 -0.0107
                                            0.0023  0.7066  0.0066  0.0056  0.0228
                                            0.0021 -0.0245 -0.0073 -0.0104 -0.0032
                                            0.0313 -0.0079 -0.0048  0.0064 -0.0100
                                            0.0007  0.0019  0.0051  0.0012 -0.0046
                                           -0.0084
    10. (1.96559) BD ( 1) C   3 - C   5  
                ( 50.32%)   0.7093* C   3 s( 36.92%)p 1.70( 62.74%)d 0.01(  0.33%)
                                                  f 0.00(  0.01%)
                                           -0.0001  0.6075 -0.0069 -0.0039 -0.0003
                                           -0.5791 -0.0123  0.0073  0.4014 -0.0077
                                           -0.0101  0.3606  0.0225  0.0014 -0.0454
                                           -0.0038  0.0112 -0.0041 -0.0204  0.0077
                                           -0.0094  0.0018 -0.0221 -0.0059 -0.0014
                                           -0.0014 -0.0014  0.0039 -0.0019  0.0033
                                            0.0068
                ( 49.68%)   0.7049* C   5 s( 25.30%)p 2.94( 74.50%)d 0.01(  0.18%)
                                                  f 0.00(  0.01%)
                                           -0.0001  0.5029 -0.0104 -0.0067  0.0005
                                            0.5395 -0.0202 -0.0090 -0.6462 -0.0081
                                            0.0055  0.1852  0.0398  0.0005 -0.0317
                                           -0.0044 -0.0172  0.0126  0.0039 -0.0032
                                            0.0117 -0.0050 -0.0098 -0.0079  0.0003
                                           -0.0055  0.0005 -0.0032  0.0015 -0.0051
                                           -0.0051
    11. (1.98344) BD ( 1) C   4 - H   8  
                ( 63.08%)   0.7942* C   4 s( 29.35%)p 2.40( 70.54%)d 0.00(  0.10%)
                                                  f 0.00(  0.01%)
                                           -0.0002  0.5416  0.0138  0.0062 -0.0008
                                            0.7461 -0.0163  0.0028 -0.3851  0.0085
                                           -0.0037 -0.0001  0.0000  0.0000 -0.0296
                                           -0.0066  0.0000 -0.0000 -0.0000  0.0000
                                            0.0003  0.0060 -0.0056 -0.0015  0.0000
                                           -0.0094  0.0056 -0.0000  0.0000  0.0035
                                           -0.0036
                ( 36.92%)   0.6076* H   8 s( 99.95%)p 0.00(  0.05%)
                                            0.9998  0.0020 -0.0004 -0.0179  0.0123
                                           -0.0000
    12. (1.98631) BD ( 1) C   4 - C  10  
                ( 50.05%)   0.7075* C   4 s( 31.00%)p 2.22( 68.81%)d 0.01(  0.18%)
                                                  f 0.00(  0.01%)
                                            0.0001  0.5568 -0.0011 -0.0033 -0.0001
                                            0.0230  0.0376  0.0046  0.8282  0.0137
                                           -0.0058 -0.0001 -0.0000 -0.0000 -0.0255
                                            0.0067 -0.0000  0.0000  0.0000 -0.0000
                                           -0.0190 -0.0116 -0.0243  0.0023 -0.0000
                                           -0.0012 -0.0071  0.0000 -0.0000  0.0002
                                           -0.0029
                ( 49.95%)   0.7067* C  10 s( 26.31%)p 2.80( 73.55%)d 0.01(  0.14%)
                                                  f 0.00(  0.01%)
                                            0.0001  0.5128  0.0080 -0.0048  0.0004
                                            0.1546  0.0182  0.0010 -0.8433 -0.0035
                                            0.0083  0.0000 -0.0000 -0.0000  0.0034
                                           -0.0047 -0.0000  0.0000 -0.0000  0.0000
                                           -0.0249 -0.0069 -0.0262  0.0013  0.0000
                                            0.0056  0.0051 -0.0000 -0.0000 -0.0027
                                            0.0029
    13. (1.96022) BD ( 1) C   5 - C   6  
                ( 50.00%)   0.7071* C   5 s( 20.79%)p 3.80( 79.03%)d 0.01(  0.16%)
                                                  f 0.00(  0.02%)
                                           -0.0001  0.4557 -0.0165 -0.0011  0.0001
                                           -0.3545 -0.0333 -0.0125 -0.1681  0.0089
                                           -0.0099 -0.7968  0.0087 -0.0001 -0.0013
                                            0.0020 -0.0094  0.0126 -0.0099  0.0061
                                            0.0013 -0.0031  0.0342  0.0085 -0.0105
                                            0.0020  0.0032  0.0061  0.0015 -0.0036
                                            0.0010
                ( 50.00%)   0.7071* C   6 s( 20.80%)p 3.80( 79.02%)d 0.01(  0.16%)
                                                  f 0.00(  0.02%)
                                           -0.0001  0.4558 -0.0165 -0.0011  0.0001
                                           -0.3534 -0.0334 -0.0125 -0.1672  0.0088
                                           -0.0099  0.7974 -0.0086  0.0002 -0.0013
                                            0.0020  0.0094 -0.0125  0.0099 -0.0061
                                            0.0013 -0.0031  0.0341  0.0085  0.0105
                                            0.0020  0.0032 -0.0061 -0.0015 -0.0036
                                            0.0010
    14. (1.99170) BD ( 1) C   5 - H   9  
                ( 62.99%)   0.7937* C   5 s( 32.34%)p 2.09( 67.60%)d 0.00(  0.03%)
                                                  f 0.00(  0.02%)
                                            0.0001 -0.5683 -0.0206 -0.0069  0.0004
                                            0.5891 -0.0105 -0.0002 -0.1107  0.0059
                                            0.0013 -0.5626  0.0074  0.0002 -0.0026
                                            0.0017  0.0105  0.0086 -0.0077 -0.0018
                                           -0.0074 -0.0047  0.0023 -0.0024  0.0012
                                            0.0093  0.0008 -0.0091  0.0027  0.0007
                                           -0.0045
                ( 37.01%)   0.6084* H   9 s( 99.94%)p 0.00(  0.06%)
                                           -0.9997 -0.0028  0.0001 -0.0174  0.0023
                                            0.0163
    15. (1.99169) BD ( 1) C   6 - H  13  
                ( 62.99%)   0.7937* C   6 s( 32.36%)p 2.09( 67.59%)d 0.00(  0.03%)
                                                  f 0.00(  0.02%)
                                            0.0001 -0.5684 -0.0206 -0.0069  0.0004
                                            0.5896 -0.0104 -0.0002 -0.1100  0.0059
                                            0.0013  0.5621 -0.0074 -0.0002 -0.0026
                                            0.0017 -0.0105 -0.0086  0.0077  0.0018
                                           -0.0074 -0.0047  0.0024 -0.0024 -0.0012
                                            0.0093  0.0009  0.0091 -0.0026  0.0007
                                           -0.0044
                ( 37.01%)   0.6084* H  13 s( 99.94%)p 0.00(  0.06%)
                                           -0.9997 -0.0028  0.0001 -0.0174  0.0022
                                           -0.0163
    16. (1.97654) BD ( 1) C  10 - H  11  
                ( 61.31%)   0.7830* C  10 s( 23.97%)p 3.17( 75.87%)d 0.01(  0.16%)
                                                  f 0.00(  0.00%)
                                           -0.0001  0.4896 -0.0042  0.0029 -0.0002
                                            0.3582  0.0007  0.0015  0.3624  0.0001
                                            0.0021 -0.7063  0.0081 -0.0063  0.0078
                                            0.0022 -0.0172 -0.0042 -0.0169 -0.0040
                                            0.0012 -0.0003  0.0298  0.0009  0.0002
                                            0.0037  0.0035 -0.0001 -0.0010 -0.0023
                                            0.0017
                ( 38.69%)   0.6220* H  11 s( 99.95%)p 0.00(  0.05%)
                                            0.9998  0.0019  0.0001 -0.0099 -0.0100
                                            0.0167
    17. (1.97650) BD ( 1) C  10 - H  12  
                ( 61.31%)   0.7830* C  10 s( 23.97%)p 3.17( 75.87%)d 0.01(  0.16%)
                                                  f 0.00(  0.00%)
                                           -0.0001  0.4895 -0.0042  0.0029 -0.0002
                                            0.3574  0.0007  0.0015  0.3623  0.0001
                                            0.0021  0.7069 -0.0081  0.0063  0.0078
                                            0.0021  0.0172  0.0042  0.0169  0.0040
                                            0.0012 -0.0003  0.0298  0.0009 -0.0002
                                            0.0037  0.0035  0.0001  0.0010 -0.0023
                                            0.0017
                ( 38.69%)   0.6220* H  12 s( 99.95%)p 0.00(  0.05%)
                                            0.9998  0.0019  0.0000 -0.0099 -0.0100
                                           -0.0167
    18. (1.99942) CR ( 1) C   1           s(100.00%)
                                            1.0000  0.0001  0.0000  0.0000 -0.0000
                                           -0.0000  0.0000 -0.0000  0.0001 -0.0000
                                            0.0000  0.0000  0.0000  0.0000 -0.0000
                                           -0.0000 -0.0000 -0.0000 -0.0000 -0.0000
                                           -0.0000 -0.0000 -0.0000 -0.0000 -0.0000
                                            0.0000 -0.0000  0.0000  0.0000  0.0000
                                           -0.0000
    19. (1.99817) CR ( 1) C   2           s(100.00%)p 0.00(  0.00%)
                                            1.0000 -0.0000 -0.0000 -0.0000 -0.0000
                                           -0.0001 -0.0000  0.0000  0.0002 -0.0000
                                            0.0000 -0.0001 -0.0000  0.0000 -0.0000
                                           -0.0000 -0.0000  0.0000  0.0000 -0.0000
                                           -0.0000  0.0000 -0.0000 -0.0000 -0.0000
                                           -0.0000  0.0000 -0.0000  0.0000  0.0000
                                            0.0000
    20. (1.99817) CR ( 1) C   3           s(100.00%)p 0.00(  0.00%)
                                            1.0000 -0.0000 -0.0000 -0.0000 -0.0000
                                           -0.0001 -0.0000  0.0000  0.0002 -0.0000
                                            0.0000  0.0001  0.0000 -0.0000 -0.0000
                                           -0.0000  0.0000 -0.0000 -0.0000  0.0000
                                           -0.0000  0.0000 -0.0000 -0.0000  0.0000
                                           -0.0000  0.0000  0.0000 -0.0000  0.0000
                                            0.0000
    21. (1.99934) CR ( 1) C   4           s(100.00%)p 0.00(  0.00%)
                                            1.0000  0.0002 -0.0000  0.0000 -0.0000
                                            0.0001 -0.0000  0.0000 -0.0002 -0.0000
                                            0.0000 -0.0000 -0.0000  0.0000 -0.0000
                                           -0.0000  0.0000  0.0000  0.0000  0.0000
                                            0.0000  0.0000 -0.0000  0.0000  0.0000
                                           -0.0000  0.0000 -0.0000  0.0000 -0.0000
                                           -0.0000
    22. (1.99918) CR ( 1) C   5           s(100.00%)p 0.00(  0.00%)
                                            1.0000  0.0005 -0.0000 -0.0000  0.0000
                                            0.0002 -0.0000 -0.0000  0.0003  0.0000
                                            0.0000 -0.0000  0.0000  0.0000  0.0000
                                            0.0000 -0.0000  0.0000 -0.0000 -0.0000
                                            0.0000 -0.0000  0.0000 -0.0000 -0.0000
                                           -0.0000  0.0000  0.0000 -0.0000 -0.0000
                                            0.0000
    23. (1.99918) CR ( 1) C   6           s(100.00%)p 0.00(  0.00%)
                                            1.0000  0.0005 -0.0000 -0.0000  0.0000
                                            0.0002 -0.0000 -0.0000  0.0003  0.0000
                                            0.0000  0.0000 -0.0000 -0.0000  0.0000
                                            0.0000  0.0000 -0.0000  0.0000  0.0000
                                            0.0000 -0.0000  0.0000 -0.0000  0.0000
                                           -0.0000  0.0000 -0.0000  0.0000 -0.0000
                                            0.0000
    24. (1.99941) CR ( 1) C  10           s(100.00%)p 0.00(  0.00%)
                                            1.0000  0.0001 -0.0000  0.0000 -0.0000
                                            0.0001 -0.0000  0.0000  0.0002  0.0000
                                            0.0000  0.0000 -0.0000  0.0000  0.0000
                                            0.0000  0.0000  0.0000  0.0000  0.0000
                                            0.0000  0.0000  0.0000  0.0000  0.0000
                                            0.0000  0.0000 -0.0000 -0.0000 -0.0000
                                            0.0000
    25. (0.00212) RY*( 1) C   1           s( 39.93%)p 0.88( 35.01%)d 0.59( 23.53%)
                                                  f 0.04(  1.52%)
                                            0.0000  0.0187  0.6275 -0.0723 -0.0014
                                            0.0024  0.3006  0.0031 -0.0203 -0.4951
                                            0.1193  0.0000 -0.0001  0.0001  0.2880
                                           -0.2220 -0.0002 -0.0002 -0.0000 -0.0002
                                            0.1841 -0.1019 -0.1076 -0.2174 -0.0001
                                            0.0377  0.0614  0.0001  0.0001 -0.0455
                                           -0.0892
    26. (0.00141) RY*( 2) C   1           s(  3.11%)p19.26( 59.98%)d10.96( 34.12%)
                                                  f 0.89(  2.78%)
                                           -0.0000  0.0040  0.1724 -0.0372 -0.0030
                                            0.0038 -0.7171  0.2380  0.0262  0.0596
                                           -0.1572 -0.0000  0.0010 -0.0003  0.3679
                                            0.2341 -0.0005  0.0001 -0.0003  0.0000
                                            0.3089  0.1521 -0.1045 -0.1471 -0.0002
                                            0.0647  0.0592  0.0000  0.0003  0.0677
                                           -0.1245
    27. (0.00117) RY*( 3) C   1           s(  0.63%)p91.36( 57.36%)d65.70( 41.25%)
                                                  f 1.22(  0.77%)
                                           -0.0000 -0.0138  0.0428  0.0652 -0.0022
                                           -0.0049  0.4243  0.0793  0.0292  0.6031
                                           -0.1505 -0.0000  0.0005 -0.0002  0.5381
                                           -0.1510 -0.0006  0.0005  0.0007 -0.0002
                                            0.0044  0.3029  0.0652 -0.0636  0.0004
                                            0.0378 -0.0529  0.0003  0.0001  0.0196
                                           -0.0552
    28. (0.00073) RY*( 4) C   1           s(  0.00%)p 1.00( 27.50%)d 2.50( 68.82%)
                                                  f 0.13(  3.68%)
                                           -0.0000 -0.0001  0.0028 -0.0000  0.0002
                                           -0.0001 -0.0002  0.0005  0.0000  0.0019
                                           -0.0000 -0.0043 -0.5213  0.0573 -0.0008
                                            0.0011  0.1543 -0.6776 -0.4380  0.1157
                                           -0.0023  0.0018 -0.0010 -0.0006 -0.1380
                                            0.0005 -0.0000 -0.0925 -0.0958 -0.0002
                                            0.0003
    29. (0.00064) RY*( 5) C   1           s( 28.53%)p 0.15(  4.15%)d 2.26( 64.43%)
                                                  f 0.10(  2.89%)
                                           -0.0000 -0.0206  0.5311 -0.0457  0.0265
                                           -0.0058 -0.0783  0.0015 -0.0025  0.1862
                                            0.0256  0.0000  0.0022  0.0001 -0.2564
                                            0.2156 -0.0003  0.0034  0.0022 -0.0004
                                           -0.6157  0.3074 -0.2282 -0.0803  0.0007
                                            0.1131  0.0592  0.0004  0.0004 -0.0460
                                            0.1025
    30. (0.00045) RY*( 6) C   1           s(  0.00%)p 1.00( 16.44%)d 4.11( 67.54%)
                                                  f 0.97( 16.02%)
                                           -0.0000 -0.0000  0.0003  0.0001 -0.0001
                                            0.0000  0.0006  0.0000  0.0000 -0.0001
                                           -0.0003 -0.0220  0.3735 -0.1564 -0.0004
                                           -0.0002 -0.3030  0.1933 -0.7069  0.2156
                                           -0.0006  0.0002  0.0009  0.0001 -0.3044
                                           -0.0002 -0.0006 -0.2097  0.1534 -0.0003
                                            0.0002
    31. (0.00044) RY*( 7) C   1           s(  5.37%)p 4.45( 23.89%)d12.90( 69.25%)
                                                  f 0.28(  1.50%)
                                            0.0000  0.0061  0.2286 -0.0371  0.0006
                                           -0.0324  0.3020  0.2215 -0.0250  0.2995
                                           -0.0852  0.0000 -0.0000 -0.0004 -0.4232
                                            0.4715 -0.0003  0.0006  0.0004 -0.0002
                                            0.4676 -0.2095  0.0461 -0.1622 -0.0001
                                           -0.0621  0.0178  0.0001  0.0003 -0.0406
                                           -0.0957
    32. (0.00017) RY*( 8) C   1           s( 46.38%)p 0.33( 15.08%)d 0.79( 36.67%)
                                                  f 0.04(  1.86%)
                                            0.0000  0.0095  0.2682  0.6193  0.0911
                                           -0.0150 -0.1410 -0.3445 -0.0224  0.0171
                                           -0.1059  0.0000 -0.0009  0.0003 -0.2587
                                           -0.2192  0.0002  0.0010  0.0006  0.0009
                                            0.2595  0.3205  0.2626  0.1127 -0.0000
                                           -0.0297 -0.0839 -0.0001 -0.0001 -0.0386
                                           -0.0961
    33. (0.00016) RY*( 9) C   1           s(  0.00%)p 1.00( 67.47%)d 0.41( 27.70%)
                                                  f 0.07(  4.83%)
                                           -0.0000  0.0000  0.0002  0.0003  0.0000
                                           -0.0000  0.0006  0.0001 -0.0000 -0.0000
                                            0.0001 -0.0059  0.4971  0.6539  0.0003
                                            0.0008  0.3179 -0.1674  0.0293  0.3835
                                            0.0005  0.0001 -0.0002  0.0005 -0.0536
                                           -0.0002 -0.0001  0.0021 -0.2131  0.0006
                                            0.0003
    34. (0.00014) RY*(10) C   1           s( 10.66%)p 0.89(  9.44%)d 6.02( 64.10%)
                                                  f 1.48( 15.80%)
                                            0.0000  0.0203  0.0910  0.3125 -0.0141
                                            0.0212  0.0294  0.2365  0.0039 -0.1802
                                            0.0684  0.0000 -0.0008  0.0000  0.2509
                                            0.3769  0.0003  0.0003  0.0004 -0.0002
                                           -0.2223 -0.1362  0.6059 -0.0302  0.0002
                                           -0.0262 -0.1227 -0.0001  0.0002  0.0707
                                            0.3705
    35. (0.00009) RY*(11) C   1           s(  9.11%)p 5.82( 52.97%)d 3.86( 35.15%)
                                                  f 0.30(  2.77%)
    36. (0.00006) RY*(12) C   1           s(  0.00%)p 1.00( 54.18%)d 0.67( 36.44%)
                                                  f 0.17(  9.38%)
    37. (0.00004) RY*(13) C   1           s( 19.47%)p 0.94( 18.33%)d 2.20( 42.89%)
                                                  f 0.99( 19.31%)
    38. (0.00003) RY*(14) C   1           s(  0.00%)p 1.00( 15.93%)d 2.48( 39.49%)
                                                  f 2.80( 44.58%)
    39. (0.00001) RY*(15) C   1           s(  8.98%)p 0.35(  3.18%)d 9.77( 87.71%)
                                                  f 0.01(  0.13%)
    40. (0.00000) RY*(16) C   1           s(  2.06%)p28.38( 58.38%)d18.84( 38.75%)
                                                  f 0.40(  0.82%)
    41. (0.00000) RY*(17) C   1           s(  0.00%)p 1.00(  6.56%)d 8.70( 57.07%)
                                                  f 5.55( 36.37%)
    42. (0.00000) RY*(18) C   1           s( 99.20%)p 0.00(  0.18%)d 0.01(  0.54%)
                                                  f 0.00(  0.09%)
    43. (0.00000) RY*(19) C   1           s(  0.00%)p 1.00( 10.17%)d 8.44( 85.78%)
                                                  f 0.40(  4.06%)
    44. (0.00000) RY*(20) C   1           s(  0.00%)p 1.00(  0.71%)d17.47( 12.34%)
                                                  f99.99( 86.95%)
    45. (0.00000) RY*(21) C   1           s(  1.55%)p 0.60(  0.93%)d 1.18(  1.84%)
                                                  f61.54( 95.68%)
    46. (0.00000) RY*(22) C   1           s(  2.75%)p 0.27(  0.74%)d 0.51(  1.39%)
                                                  f34.65( 95.12%)
    47. (0.00000) RY*(23) C   1           s(  0.00%)p 1.00(  1.15%)d 4.13(  4.73%)
                                                  f82.12( 94.12%)
    48. (0.00000) RY*(24) C   1           s( 16.62%)p 3.32( 55.12%)d 1.69( 28.12%)
                                                  f 0.01(  0.14%)
    49. (0.00000) RY*(25) C   1           s(  4.78%)p 0.56(  2.69%)d 3.02( 14.42%)
                                                  f16.35( 78.12%)
    50. (0.00000) RY*(26) C   1           s(  1.05%)p 2.75(  2.89%)d14.64( 15.38%)
                                                  f76.77( 80.67%)
    51. (0.00256) RY*( 1) C   2           s( 21.53%)p 2.58( 55.53%)d 1.02( 21.89%)
                                                  f 0.05(  1.05%)
                                           -0.0000  0.0001  0.3775 -0.2697  0.0064
                                            0.0267 -0.3433  0.0208 -0.0135 -0.0886
                                           -0.0561  0.0308 -0.6354 -0.1428 -0.0003
                                            0.0269 -0.2567 -0.0256  0.0629 -0.0974
                                           -0.2203  0.0887 -0.2841  0.0329 -0.0457
                                           -0.0597 -0.0625 -0.0273  0.0017  0.0045
                                            0.0137
    52. (0.00212) RY*( 2) C   2           s(  3.82%)p15.47( 59.03%)d 9.39( 35.83%)
                                                  f 0.35(  1.32%)
                                            0.0000  0.0193  0.1682  0.0973 -0.0065
                                           -0.0153 -0.2285  0.0181  0.0683  0.7048
                                           -0.0420  0.0510 -0.1287 -0.1233  0.3230
                                           -0.0891  0.1150 -0.0901 -0.3496  0.1126
                                            0.0857 -0.2190  0.1716 -0.0709  0.0507
                                           -0.0427  0.0384  0.0173  0.0157 -0.0688
                                           -0.0457
    53. (0.00127) RY*( 3) C   2           s(  0.37%)p88.36( 32.33%)d99.99( 63.17%)
                                                  f11.30(  4.13%)
                                           -0.0000  0.0103 -0.0253  0.0538 -0.0049
                                            0.0381  0.1930 -0.0366  0.0010  0.5128
                                           -0.0613  0.0325  0.0582 -0.1099 -0.5914
                                            0.3211 -0.3213  0.0044  0.1266  0.0757
                                           -0.1735 -0.0598 -0.0908  0.1089  0.0124
                                            0.0532  0.0084 -0.1052 -0.1257  0.0978
                                           -0.0430
    54. (0.00105) RY*( 4) C   2           s(  8.30%)p 7.36( 61.06%)d 3.36( 27.85%)
                                                  f 0.34(  2.79%)
                                            0.0000  0.0000  0.2876 -0.0049  0.0150
                                           -0.0106  0.6861 -0.0172  0.0201 -0.0965
                                            0.0199  0.0136 -0.2689 -0.2384 -0.0393
                                           -0.1391  0.1252  0.3427 -0.3257 -0.0387
                                           -0.0548 -0.0832  0.0736  0.0405  0.0729
                                            0.1444 -0.0370  0.0168  0.0041  0.0079
                                            0.0002
    55. (0.00049) RY*( 5) C   2           s( 18.03%)p 1.84( 33.19%)d 2.57( 46.41%)
                                                  f 0.13(  2.37%)
                                            0.0000  0.0112  0.4231 -0.0220  0.0256
                                            0.0151 -0.0316  0.2659  0.0488 -0.2309
                                           -0.1719  0.0238  0.3934 -0.1392 -0.0772
                                            0.0489 -0.3162 -0.2331 -0.3730  0.2284
                                            0.3002  0.0185 -0.1323  0.0466 -0.0007
                                           -0.0519  0.0292  0.0877 -0.0655  0.0646
                                            0.0630
    56. (0.00042) RY*( 6) C   2           s( 17.36%)p 1.26( 21.93%)d 3.02( 52.38%)
                                                  f 0.48(  8.33%)
                                           -0.0000  0.0065 -0.1411  0.3916  0.0177
                                            0.0029 -0.0059  0.1749 -0.0010 -0.0499
                                            0.0818  0.0020  0.0222 -0.4231  0.1320
                                           -0.3112 -0.2945 -0.0022  0.0778  0.1739
                                           -0.3200  0.3704  0.1536 -0.1527 -0.0391
                                           -0.0213  0.0898 -0.0738 -0.1898 -0.1309
                                           -0.1212
    57. (0.00031) RY*( 7) C   2           s(  6.32%)p 5.44( 34.37%)d 8.22( 51.93%)
                                                  f 1.17(  7.38%)
                                           -0.0000 -0.0213  0.2457  0.0482  0.0032
                                           -0.0069 -0.3132 -0.2745 -0.0174  0.0143
                                            0.0128 -0.0201  0.0808 -0.4032 -0.2593
                                           -0.0438  0.2994  0.3322  0.2624  0.1271
                                            0.3262  0.2010  0.1135 -0.0742 -0.0036
                                            0.1356  0.0913  0.1103  0.0376  0.1330
                                            0.1256
    58. (0.00026) RY*( 8) C   2           s(  4.79%)p 5.59( 26.79%)d12.34( 59.16%)
                                                  f 1.93(  9.25%)
                                            0.0000  0.0058  0.1134  0.1752  0.0657
                                           -0.0205  0.3522 -0.1988 -0.0073  0.1707
                                           -0.1234  0.0231 -0.1466  0.1937  0.1967
                                            0.1385 -0.0883 -0.0898  0.1978  0.1248
                                            0.3378  0.3571 -0.2860 -0.3738 -0.1912
                                           -0.1150 -0.0235  0.0408  0.0783 -0.1704
                                            0.0734
    59. (0.00016) RY*( 9) C   2           s(  7.17%)p 3.24( 23.23%)d 8.16( 58.44%)
                                                  f 1.56( 11.16%)
                                           -0.0000 -0.0057  0.2566 -0.0335  0.0682
                                           -0.0192  0.1569  0.0688 -0.0219  0.0671
                                           -0.3789  0.0021  0.2023 -0.1146  0.0478
                                           -0.2664  0.4195 -0.2947  0.3356 -0.0050
                                           -0.2963 -0.1121 -0.1752  0.0681 -0.2030
                                           -0.1327 -0.0346 -0.1037 -0.0296  0.1714
                                           -0.1030
    60. (0.00012) RY*(10) C   2           s( 12.29%)p 0.71(  8.72%)d 6.02( 73.94%)
                                                  f 0.41(  5.05%)
                                           -0.0000  0.0035  0.3033 -0.1714  0.0384
                                            0.0069  0.0782  0.0503  0.0061  0.1066
                                           -0.0815 -0.0181  0.1877  0.1579  0.1801
                                           -0.1621 -0.4208  0.2720  0.3972 -0.3126
                                            0.0616 -0.1601  0.3786 -0.0367  0.0645
                                           -0.1305  0.0881  0.1103 -0.0747 -0.0512
                                            0.0341
    61. (0.00006) RY*(11) C   2           s( 26.39%)p 1.09( 28.89%)d 1.47( 38.79%)
                                                  f 0.22(  5.92%)
    62. (0.00004) RY*(12) C   2           s( 16.91%)p 0.81( 13.76%)d 2.66( 44.92%)
                                                  f 1.44( 24.41%)
    63. (0.00005) RY*(13) C   2           s(  3.93%)p11.65( 45.75%)d12.53( 49.19%)
                                                  f 0.29(  1.13%)
    64. (0.00002) RY*(14) C   2           s( 15.05%)p 3.17( 47.71%)d 0.87( 13.03%)
                                                  f 1.61( 24.21%)
    65. (0.00000) RY*(15) C   2           s(  0.94%)p14.85( 13.98%)d87.96( 82.78%)
                                                  f 2.45(  2.30%)
    66. (0.00000) RY*(16) C   2           s( 97.97%)p 0.01(  0.55%)d 0.01(  1.19%)
                                                  f 0.00(  0.29%)
    67. (0.00000) RY*(17) C   2           s(  5.97%)p 6.30( 37.61%)d 9.31( 55.56%)
                                                  f 0.15(  0.87%)
    68. (0.00001) RY*(18) C   2           s(  7.82%)p 2.99( 23.34%)d 8.77( 68.57%)
                                                  f 0.04(  0.28%)
    69. (0.00001) RY*(19) C   2           s( 11.26%)p 0.27(  3.08%)d 7.54( 84.93%)
                                                  f 0.06(  0.73%)
    70. (0.00000) RY*(20) C   2           s(  0.20%)p 3.94(  0.80%)d66.74( 13.50%)
                                                  f99.99( 85.50%)
    71. (0.00000) RY*(21) C   2           s(  0.26%)p11.85(  3.05%)d38.86(  9.99%)
                                                  f99.99( 86.70%)
    72. (0.00000) RY*(22) C   2           s(  8.47%)p 0.84(  7.10%)d 0.76(  6.45%)
                                                  f 9.21( 77.98%)
    73. (0.00000) RY*(23) C   2           s(  1.44%)p 4.80(  6.88%)d 4.89(  7.02%)
                                                  f58.98( 84.66%)
    74. (0.00000) RY*(24) C   2           s(  1.13%)p 1.93(  2.19%)d 7.79(  8.83%)
                                                  f77.58( 87.85%)
    75. (0.00000) RY*(25) C   2           s(  1.24%)p 8.29( 10.32%)d14.55( 18.11%)
                                                  f56.52( 70.33%)
    76. (0.00000) RY*(26) C   2           s(  1.15%)p 0.59(  0.68%)d 3.70(  4.23%)
                                                  f81.97( 93.94%)
    77. (0.00256) RY*( 1) C   3           s( 21.50%)p 2.58( 55.53%)d 1.02( 21.92%)
                                                  f 0.05(  1.05%)
                                           -0.0000  0.0001  0.3771 -0.2698  0.0064
                                            0.0267 -0.3427  0.0209 -0.0136 -0.0881
                                           -0.0559 -0.0308  0.6357  0.1430 -0.0006
                                            0.0272  0.2567  0.0255 -0.0640  0.0976
                                           -0.2200  0.0886 -0.2845  0.0327  0.0459
                                           -0.0596 -0.0624  0.0274 -0.0017  0.0046
                                            0.0137
    78. (0.00212) RY*( 2) C   3           s(  3.82%)p15.47( 59.05%)d 9.38( 35.81%)
                                                  f 0.35(  1.32%)
                                            0.0000  0.0193  0.1683  0.0971 -0.0065
                                           -0.0153 -0.2285  0.0180  0.0682  0.7049
                                           -0.0422 -0.0511  0.1288  0.1234  0.3232
                                           -0.0890 -0.1150  0.0902  0.3495 -0.1126
                                            0.0853 -0.2188  0.1713 -0.0709 -0.0507
                                           -0.0428  0.0383 -0.0173 -0.0157 -0.0688
                                           -0.0456
    79. (0.00127) RY*( 3) C   3           s(  0.37%)p87.53( 32.36%)d99.99( 63.14%)
                                                  f11.19(  4.13%)
                                           -0.0000  0.0103 -0.0252  0.0541 -0.0049
                                            0.0381  0.1940 -0.0365  0.0010  0.5127
                                           -0.0609 -0.0325 -0.0586  0.1101 -0.5912
                                            0.3209  0.3217 -0.0048 -0.1262 -0.0757
                                           -0.1734 -0.0597 -0.0904  0.1090 -0.0127
                                            0.0532  0.0084  0.1053  0.1259  0.0976
                                           -0.0429
    80. (0.00105) RY*( 4) C   3           s(  8.31%)p 7.34( 61.04%)d 3.35( 27.86%)
                                                  f 0.34(  2.79%)
                                            0.0000 -0.0000  0.2878 -0.0056  0.0150
                                           -0.0106  0.6861 -0.0175  0.0201 -0.0967
                                            0.0199 -0.0136  0.2686  0.2380 -0.0385
                                           -0.1394 -0.1259 -0.3425  0.3257  0.0391
                                           -0.0546 -0.0836  0.0731  0.0409 -0.0730
                                            0.1443 -0.0372 -0.0167 -0.0043  0.0079
                                            0.0003
    81. (0.00050) RY*( 5) C   3           s( 17.97%)p 1.85( 33.21%)d 2.59( 46.47%)
                                                  f 0.13(  2.36%)
                                            0.0000  0.0112  0.4224 -0.0210  0.0256
                                            0.0152 -0.0319  0.2664  0.0488 -0.2312
                                           -0.1717 -0.0239 -0.3928  0.1403 -0.0768
                                            0.0482  0.3167  0.2333  0.3737 -0.2288
                                            0.2991  0.0196 -0.1330  0.0463  0.0008
                                           -0.0520  0.0291 -0.0875  0.0660  0.0642
                                            0.0625
    82. (0.00042) RY*( 6) C   3           s( 17.37%)p 1.26( 21.96%)d 3.01( 52.37%)
                                                  f 0.48(  8.30%)
                                           -0.0000  0.0064 -0.1409  0.3918  0.0177
                                            0.0028 -0.0062  0.1737 -0.0011 -0.0495
                                            0.0829 -0.0019 -0.0211  0.4238  0.1320
                                           -0.3117  0.2932 -0.0002 -0.0791 -0.1734
                                           -0.3194  0.3710  0.1544 -0.1527  0.0388
                                           -0.0208  0.0899  0.0737  0.1894 -0.1309
                                           -0.1207
    83. (0.00031) RY*( 7) C   3           s(  6.33%)p 5.43( 34.36%)d 8.20( 51.89%)
                                                  f 1.17(  7.42%)
                                           -0.0000 -0.0213  0.2462  0.0468  0.0030
                                           -0.0069 -0.3142 -0.2746 -0.0173  0.0140
                                            0.0133  0.0202 -0.0813  0.4022 -0.2608
                                           -0.0435 -0.2999 -0.3324 -0.2609 -0.1264
                                            0.3263  0.1992  0.1145 -0.0725  0.0026
                                            0.1361  0.0910 -0.1107 -0.0378  0.1340
                                            0.1256
    84. (0.00026) RY*( 8) C   3           s(  4.80%)p 5.56( 26.69%)d12.34( 59.26%)
                                                  f 1.92(  9.24%)
                                            0.0000  0.0058  0.1133  0.1757  0.0657
                                           -0.0205  0.3509 -0.1997 -0.0072  0.1704
                                           -0.1227 -0.0230  0.1467 -0.1931  0.1956
                                            0.1393  0.0883  0.0876 -0.1976 -0.1253
                                            0.3397  0.3580 -0.2848 -0.3743  0.1908
                                           -0.1141 -0.0230 -0.0414 -0.0789 -0.1705
                                            0.0740
    85. (0.00016) RY*( 9) C   3           s(  7.20%)p 3.23( 23.26%)d 8.11( 58.39%)
                                                  f 1.55( 11.15%)
                                           -0.0000 -0.0056  0.2574 -0.0325  0.0683
                                           -0.0193  0.1573  0.0681 -0.0219  0.0674
                                           -0.3790 -0.0022 -0.2026  0.1144  0.0479
                                           -0.2649 -0.4196  0.2954 -0.3363  0.0043
                                           -0.2962 -0.1102 -0.1753  0.0664  0.2038
                                           -0.1323 -0.0344  0.1038  0.0293  0.1705
                                           -0.1027
    86. (0.00012) RY*(10) C   3           s( 12.30%)p 0.71(  8.73%)d 6.01( 73.92%)
                                                  f 0.41(  5.05%)
                                           -0.0000  0.0035  0.3033 -0.1719  0.0384
                                            0.0069  0.0784  0.0508  0.0061  0.1061
                                           -0.0825  0.0181 -0.1878 -0.1576  0.1801
                                           -0.1621  0.4208 -0.2710 -0.3970  0.3125
                                            0.0629 -0.1609  0.3788 -0.0366 -0.0644
                                           -0.1309  0.0876 -0.1105  0.0748 -0.0508
                                            0.0340
    87. (0.00006) RY*(11) C   3           s( 26.39%)p 1.10( 28.99%)d 1.47( 38.71%)
                                                  f 0.22(  5.91%)
    88. (0.00004) RY*(12) C   3           s( 16.76%)p 0.81( 13.65%)d 2.70( 45.20%)
                                                  f 1.46( 24.39%)
    89. (0.00005) RY*(13) C   3           s(  4.00%)p11.47( 45.84%)d12.27( 49.01%)
                                                  f 0.29(  1.16%)
    90. (0.00002) RY*(14) C   3           s( 15.14%)p 3.15( 47.67%)d 0.86( 13.01%)
                                                  f 1.60( 24.18%)
    91. (0.00000) RY*(15) C   3           s(  0.95%)p14.73( 13.96%)d87.37( 82.79%)
                                                  f 2.43(  2.30%)
    92. (0.00000) RY*(16) C   3           s( 97.97%)p 0.01(  0.54%)d 0.01(  1.20%)
                                                  f 0.00(  0.29%)
    93. (0.00000) RY*(17) C   3           s(  6.00%)p 6.27( 37.62%)d 9.26( 55.51%)
                                                  f 0.15(  0.88%)
    94. (0.00001) RY*(18) C   3           s(  7.77%)p 3.01( 23.35%)d 8.83( 68.61%)
                                                  f 0.04(  0.27%)
    95. (0.00001) RY*(19) C   3           s( 11.24%)p 0.27(  3.07%)d 7.56( 84.95%)
                                                  f 0.06(  0.73%)
    96. (0.00000) RY*(20) C   3           s(  0.21%)p 3.89(  0.81%)d65.17( 13.50%)
                                                  f99.99( 85.48%)
    97. (0.00000) RY*(21) C   3           s(  0.25%)p11.97(  3.04%)d39.32(  9.99%)
                                                  f99.99( 86.72%)
    98. (0.00000) RY*(22) C   3           s(  8.46%)p 0.84(  7.10%)d 0.76(  6.43%)
                                                  f 9.22( 78.01%)
    99. (0.00000) RY*(23) C   3           s(  1.44%)p 4.79(  6.89%)d 4.89(  7.04%)
                                                  f58.84( 84.63%)
   100. (0.00000) RY*(24) C   3           s(  1.13%)p 1.94(  2.20%)d 7.79(  8.83%)
                                                  f77.52( 87.84%)
   101. (0.00000) RY*(25) C   3           s(  1.25%)p 8.24( 10.29%)d14.48( 18.08%)
                                                  f56.36( 70.38%)
   102. (0.00000) RY*(26) C   3           s(  1.14%)p 0.59(  0.67%)d 3.69(  4.22%)
                                                  f82.16( 93.97%)
   103. (0.00850) RY*( 1) C   4           s( 46.29%)p 0.91( 41.97%)d 0.24( 11.24%)
                                                  f 0.01(  0.50%)
                                            0.0000  0.0291  0.6791 -0.0285  0.0011
                                           -0.0391 -0.4478  0.1072  0.0042 -0.4534
                                           -0.0215  0.0000  0.0002  0.0000  0.0210
                                           -0.0555 -0.0000 -0.0000 -0.0001  0.0000
                                           -0.0831  0.1879 -0.2499 -0.0652 -0.0000
                                            0.0604  0.0151 -0.0000  0.0001  0.0312
                                           -0.0140
   104. (0.00201) RY*( 2) C   4           s( 15.62%)p 4.52( 70.68%)d 0.83( 12.93%)
                                                  f 0.05(  0.77%)
                                            0.0000  0.0152  0.3943  0.0233  0.0019
                                           -0.0342 -0.1571  0.1199 -0.0072  0.8162
                                            0.0144  0.0000 -0.0004  0.0000  0.1007
                                           -0.3190  0.0001 -0.0001 -0.0001 -0.0001
                                           -0.0163  0.0411  0.0688 -0.1036  0.0000
                                           -0.0099  0.0013 -0.0000  0.0000  0.0483
                                            0.0725
   105. (0.00092) RY*( 3) C   4           s( 24.30%)p 1.47( 35.84%)d 1.60( 38.90%)
                                                  f 0.04(  0.96%)
                                           -0.0000 -0.0054  0.4923 -0.0134  0.0209
                                            0.0124  0.5237 -0.1375 -0.0168 -0.0048
                                            0.2544 -0.0000 -0.0002 -0.0004  0.1601
                                            0.4382 -0.0004  0.0000 -0.0001 -0.0004
                                           -0.1093 -0.2846  0.1430 -0.2408 -0.0001
                                            0.0286  0.0741  0.0000  0.0000  0.0490
                                            0.0299
   106. (0.00078) RY*( 4) C   4           s(  0.00%)p 1.00( 75.25%)d 0.32( 24.16%)
                                                  f 0.01(  0.59%)
                                            0.0000  0.0000  0.0002 -0.0001  0.0000
                                           -0.0000  0.0001 -0.0000 -0.0000  0.0005
                                            0.0001  0.0017  0.8588 -0.1223  0.0001
                                            0.0001  0.1474 -0.0031  0.0484  0.4663
                                           -0.0003  0.0000  0.0002 -0.0002  0.0650
                                            0.0000  0.0000  0.0138 -0.0391  0.0000
                                            0.0000
   107. (0.00056) RY*( 5) C   4           s(  0.65%)p 6.75(  4.38%)d99.99( 93.28%)
                                                  f 2.61(  1.69%)
                                            0.0000  0.0005  0.0776 -0.0136  0.0170
                                           -0.0463  0.1333  0.0091 -0.0340  0.1447
                                           -0.0414  0.0000 -0.0003 -0.0001 -0.7075
                                            0.2698  0.0004 -0.0001  0.0002 -0.0001
                                           -0.3878  0.4502  0.0407  0.0690  0.0001
                                           -0.0310 -0.0968 -0.0001 -0.0001  0.0259
                                            0.0771
   108. (0.00029) RY*( 6) C   4           s(  0.00%)p 1.00(  9.61%)d 7.53( 72.32%)
                                                  f 1.88( 18.07%)
                                            0.0000  0.0002 -0.0008  0.0024  0.0002
                                           -0.0001 -0.0008 -0.0001  0.0000 -0.0007
                                            0.0000 -0.0047 -0.2658  0.1595  0.0014
                                           -0.0001  0.0741 -0.0341 -0.5786  0.6179
                                           -0.0027  0.0009  0.0028 -0.0018 -0.1179
                                           -0.0004 -0.0001  0.0113  0.4083  0.0003
                                           -0.0005
   109. (0.00025) RY*( 7) C   4           s( 24.15%)p 0.14(  3.48%)d 2.88( 69.60%)
                                                  f 0.12(  2.78%)
                                            0.0000  0.0241 -0.1633  0.4604  0.0477
                                           -0.0058 -0.1262  0.0907  0.0021 -0.0871
                                           -0.0548  0.0000  0.0011 -0.0026  0.3583
                                            0.0011 -0.0002 -0.0007  0.0026 -0.0035
                                           -0.5900  0.1742  0.3558 -0.2500  0.0006
                                           -0.0566 -0.0206  0.0001 -0.0020  0.0355
                                           -0.1513
   110. (0.00022) RY*( 8) C   4           s(  0.00%)p 1.00( 79.73%)d 0.24( 18.87%)
                                                  f 0.02(  1.41%)
                                            0.0000  0.0000 -0.0001  0.0008  0.0001
                                           -0.0000 -0.0001  0.0002  0.0000 -0.0000
                                            0.0001  0.0044  0.0775  0.8895  0.0009
                                            0.0005  0.1302  0.3631  0.1974  0.0298
                                           -0.0012  0.0004  0.0005 -0.0007  0.0034
                                           -0.0001 -0.0001 -0.1067 -0.0516  0.0001
                                           -0.0005
   111. (0.00017) RY*( 9) C   4           s( 13.57%)p 2.41( 32.71%)d 3.41( 46.23%)
                                                  f 0.55(  7.49%)
                                            0.0000  0.0189  0.0358  0.3601  0.0666
                                           -0.0320 -0.4142 -0.3779  0.0014 -0.0051
                                           -0.1080  0.0000  0.0002  0.0000 -0.3717
                                            0.0765  0.0003  0.0002  0.0007 -0.0003
                                            0.0605 -0.4967  0.2526 -0.0641 -0.0000
                                            0.0591  0.0729  0.0000 -0.0004  0.0835
                                            0.2431
   112. (0.00008) RY*(10) C   4           s(  5.23%)p 4.80( 25.08%)d12.22( 63.88%)
                                                  f 1.11(  5.81%)
   113. (0.00005) RY*(11) C   4           s(  4.53%)p 2.92( 13.24%)d13.04( 59.05%)
                                                  f 5.12( 23.18%)
   114. (0.00004) RY*(12) C   4           s(  0.00%)p 1.00( 22.86%)d 2.54( 58.15%)
                                                  f 0.83( 18.99%)
   115. (0.00002) RY*(13) C   4           s( 49.46%)p 0.13(  6.49%)d 0.61( 30.12%)
                                                  f 0.28( 13.93%)
   116. (0.00002) RY*(14) C   4           s(  1.04%)p20.84( 21.62%)d11.84( 12.28%)
                                                  f62.73( 65.06%)
   117. (0.00000) RY*(15) C   4           s(  2.38%)p30.75( 73.23%)d 2.74(  6.52%)
                                                  f 7.50( 17.87%)
   118. (0.00000) RY*(16) C   4           s(  0.03%)p99.99( 68.85%)d99.99( 26.98%)
                                                  f99.99(  4.15%)
   119. (0.00000) RY*(17) C   4           s(  0.00%)p 1.00(  1.32%)d72.25( 95.27%)
                                                  f 2.59(  3.41%)
   120. (0.00000) RY*(18) C   4           s(  0.00%)p 1.00(  8.98%)d 9.91( 88.99%)
                                                  f 0.23(  2.03%)
   121. (0.00000) RY*(19) C   4           s(  5.13%)p 0.14(  0.71%)d18.31( 93.92%)
                                                  f 0.05(  0.23%)
   122. (0.00000) RY*(20) C   4           s(  0.00%)p 1.00(  1.16%)d 6.52(  7.57%)
                                                  f78.52( 91.26%)
   123. (0.00000) RY*(21) C   4           s(  0.65%)p 0.69(  0.45%)d 2.56(  1.66%)
                                                  f99.99( 97.25%)
   124. (0.00000) RY*(22) C   4           s(  0.58%)p 2.43(  1.41%)d 6.73(  3.91%)
                                                  f99.99( 94.10%)
   125. (0.00000) RY*(23) C   4           s(  0.00%)p 1.00(  0.77%)d 3.35(  2.57%)
                                                  f99.99( 96.66%)
   126. (0.00000) RY*(24) C   4           s(  0.00%)p 1.00(  0.50%)d64.00( 31.95%)
                                                  f99.99( 67.55%)
   127. (0.00000) RY*(25) C   4           s( 99.29%)p 0.00(  0.11%)d 0.00(  0.27%)
                                                  f 0.00(  0.33%)
   128. (0.00000) RY*(26) C   4           s(  7.25%)p 0.04(  0.28%)d 3.95( 28.62%)
                                                  f 8.81( 63.85%)
   129. (0.00324) RY*( 1) C   5           s( 13.66%)p 4.15( 56.69%)d 1.93( 26.42%)
                                                  f 0.24(  3.22%)
                                            0.0000  0.0008  0.3671 -0.0426  0.0061
                                            0.0073  0.1511 -0.0674  0.0050 -0.6626
                                            0.2230 -0.0223  0.2192  0.0462  0.2128
                                           -0.0923 -0.2420 -0.0966  0.2727  0.1338
                                           -0.1208  0.1180  0.1275 -0.0742  0.0209
                                            0.1060 -0.1305  0.0125  0.0160  0.0028
                                            0.0558
   130. (0.00243) RY*( 2) C   5           s( 32.25%)p 1.51( 48.68%)d 0.55( 17.58%)
                                                  f 0.05(  1.50%)
                                            0.0000  0.0309  0.5512 -0.1332  0.0021
                                            0.0354  0.1979 -0.0735 -0.0185  0.1843
                                           -0.0186 -0.0178 -0.6280  0.1078  0.0057
                                           -0.0251  0.0137 -0.2843 -0.2154  0.0527
                                           -0.1526  0.1381  0.0347  0.0367  0.0396
                                            0.0964  0.0595  0.0039  0.0090  0.0195
                                           -0.0085
   131. (0.00102) RY*( 3) C   5           s(  2.14%)p29.55( 63.24%)d15.65( 33.49%)
                                                  f 0.53(  1.13%)
                                           -0.0000 -0.0261  0.1422  0.0124  0.0183
                                           -0.0089 -0.7054  0.2256 -0.0061  0.0799
                                            0.1558  0.0282 -0.1288  0.1890 -0.0479
                                           -0.1902 -0.1684  0.0656  0.0874 -0.1600
                                           -0.1559 -0.1668  0.3919 -0.1575 -0.0718
                                            0.0460  0.0196  0.0349  0.0399 -0.0013
                                            0.0281
   132. (0.00064) RY*( 4) C   5           s(  0.48%)p62.33( 30.11%)d99.99( 60.86%)
                                                  f17.67(  8.54%)
                                           -0.0000 -0.0066  0.0344  0.0583  0.0140
                                            0.0053  0.3354 -0.0613  0.0025  0.3455
                                           -0.0818  0.0116  0.2418  0.0136 -0.2216
                                            0.0496  0.0230  0.0277  0.2331 -0.0706
                                           -0.0224  0.3382  0.6100 -0.0977 -0.2495
                                            0.0964 -0.0123 -0.0137  0.1129 -0.0126
                                           -0.0242
   133. (0.00055) RY*( 5) C   5           s(  9.29%)p 3.01( 27.99%)d 6.41( 59.58%)
                                                  f 0.34(  3.15%)
                                           -0.0000 -0.0288  0.3009  0.0340 -0.0182
                                           -0.0157  0.0524  0.0120 -0.0103  0.0882
                                           -0.3401  0.0043  0.3778  0.1022  0.0960
                                           -0.2173 -0.4233  0.0592 -0.4825 -0.1550
                                            0.3029 -0.0794  0.0384  0.0186  0.0819
                                           -0.0035  0.0941 -0.0448 -0.0323  0.1132
                                            0.0044
   134. (0.00038) RY*( 6) C   5           s( 20.08%)p 1.20( 24.13%)d 2.23( 44.83%)
                                                  f 0.55( 10.96%)
                                            0.0000  0.0054  0.3631 -0.2619  0.0170
                                            0.0013  0.0621  0.0425  0.0083  0.3295
                                            0.2722 -0.0184  0.0427 -0.2251  0.0313
                                           -0.0387  0.0489  0.1812  0.3888  0.0160
                                            0.3993 -0.2811 -0.1438 -0.0066  0.0231
                                           -0.0836 -0.1260 -0.1016  0.0654  0.2159
                                            0.1582
   135. (0.00031) RY*( 7) C   5           s(  1.42%)p15.78( 22.36%)d48.92( 69.32%)
                                                  f 4.87(  6.90%)
                                           -0.0000  0.0012 -0.0573  0.0829  0.0634
                                            0.0021  0.0452 -0.2470 -0.0189  0.1859
                                            0.0989  0.0150 -0.0260 -0.3390  0.4880
                                           -0.3184  0.1226  0.3003 -0.2384  0.1491
                                           -0.2280  0.0012  0.1175 -0.3218 -0.0075
                                            0.0222 -0.1750  0.1401 -0.1138 -0.0532
                                            0.0491
   136. (0.00016) RY*( 8) C   5           s(  3.41%)p15.47( 52.75%)d12.11( 41.29%)
                                                  f 0.75(  2.55%)
                                           -0.0000 -0.0170 -0.0327  0.1769  0.0377
                                           -0.0106 -0.2278 -0.3690 -0.0013  0.3108
                                            0.4078  0.0019  0.1851  0.2052 -0.0083
                                           -0.1749 -0.1594 -0.1673  0.0365  0.1061
                                            0.0219  0.4077 -0.2082  0.3260  0.1227
                                           -0.0257 -0.0387  0.0511 -0.0698  0.0079
                                            0.0278
   137. (0.00013) RY*( 9) C   5           s( 33.12%)p 0.74( 24.51%)d 1.10( 36.47%)
                                                  f 0.18(  5.90%)
                                            0.0000  0.0134  0.1697  0.5441  0.0788
                                            0.0046  0.1201  0.1643 -0.0115  0.1583
                                           -0.0760 -0.0177  0.1889  0.3697  0.1568
                                            0.0003  0.2967 -0.2659  0.1334  0.0400
                                           -0.1388 -0.2441 -0.1449 -0.2492  0.0693
                                           -0.1420 -0.0184 -0.0080  0.0466  0.0065
                                            0.1773
   138. (0.00010) RY*(10) C   5           s(  5.17%)p 3.68( 19.03%)d13.30( 68.73%)
                                                  f 1.37(  7.08%)
                                            0.0000  0.0052 -0.0606  0.2186  0.0133
                                            0.0108  0.0413  0.1085  0.0047 -0.2300
                                            0.2780  0.0038 -0.1529  0.1518 -0.0655
                                           -0.2029  0.3178  0.0402 -0.2838  0.3083
                                            0.5122  0.0101  0.3051  0.0900 -0.1109
                                           -0.1158 -0.0537 -0.0833  0.0436  0.1281
                                           -0.1300
   139. (0.00004) RY*(11) C   5           s( 10.79%)p 1.94( 20.93%)d 5.82( 62.81%)
                                                  f 0.51(  5.47%)
   140. (0.00004) RY*(12) C   5           s( 21.50%)p 0.89( 19.13%)d 2.21( 47.57%)
                                                  f 0.55( 11.81%)
   141. (0.00004) RY*(13) C   5           s(  3.23%)p12.63( 40.80%)d14.81( 47.84%)
                                                  f 2.52(  8.13%)
   142. (0.00002) RY*(14) C   5           s(  6.08%)p 3.08( 18.69%)d 8.90( 54.09%)
                                                  f 3.48( 21.14%)
   143. (0.00000) RY*(15) C   5           s(  1.23%)p22.21( 27.42%)d57.01( 70.39%)
                                                  f 0.78(  0.96%)
   144. (0.00001) RY*(16) C   5           s(  9.72%)p 2.35( 22.81%)d 6.83( 66.41%)
                                                  f 0.11(  1.06%)
   145. (0.00000) RY*(17) C   5           s( 98.16%)p 0.00(  0.37%)d 0.01(  1.22%)
                                                  f 0.00(  0.25%)
   146. (0.00000) RY*(18) C   5           s( 12.71%)p 4.08( 51.83%)d 2.77( 35.17%)
                                                  f 0.02(  0.29%)
   147. (0.00000) RY*(19) C   5           s(  6.80%)p 1.70( 11.55%)d11.78( 80.12%)
                                                  f 0.23(  1.54%)
   148. (0.00000) RY*(20) C   5           s(  0.50%)p 6.19(  3.11%)d26.12( 13.12%)
                                                  f99.99( 83.26%)
   149. (0.00000) RY*(21) C   5           s(  2.64%)p 0.35(  0.92%)d 7.25( 19.13%)
                                                  f29.30( 77.31%)
   150. (0.00000) RY*(22) C   5           s(  0.19%)p 6.82(  1.30%)d49.43(  9.43%)
                                                  f99.99( 89.07%)
   151. (0.00000) RY*(23) C   5           s(  0.93%)p 1.65(  1.53%)d 4.83(  4.48%)
                                                  f99.99( 93.06%)
   152. (0.00000) RY*(24) C   5           s(  0.43%)p 2.51(  1.07%)d14.26(  6.08%)
                                                  f99.99( 92.42%)
   153. (0.00000) RY*(25) C   5           s(  2.32%)p 0.73(  1.70%)d 4.89( 11.33%)
                                                  f36.53( 84.65%)
   154. (0.00000) RY*(26) C   5           s(  2.03%)p 3.81(  7.71%)d 5.76( 11.67%)
                                                  f38.78( 78.59%)
   155. (0.00324) RY*( 1) C   6           s( 13.70%)p 4.14( 56.67%)d 1.93( 26.41%)
                                                  f 0.24(  3.22%)
                                            0.0000  0.0009  0.3676 -0.0426  0.0061
                                            0.0074  0.1510 -0.0675  0.0050 -0.6629
                                            0.2231  0.0224 -0.2177 -0.0467  0.2125
                                           -0.0923  0.2419  0.0969 -0.2727 -0.1337
                                           -0.1206  0.1185  0.1274 -0.0741 -0.0209
                                            0.1060 -0.1304 -0.0122 -0.0161  0.0027
                                            0.0557
   156. (0.00243) RY*( 2) C   6           s( 32.25%)p 1.51( 48.69%)d 0.55( 17.57%)
                                                  f 0.05(  1.49%)
                                            0.0000  0.0308  0.5512 -0.1331  0.0021
                                            0.0354  0.1983 -0.0736 -0.0185  0.1859
                                           -0.0191  0.0177  0.6274 -0.1077  0.0052
                                           -0.0246 -0.0136  0.2841  0.2157 -0.0521
                                           -0.1526  0.1384  0.0343  0.0363 -0.0400
                                            0.0961  0.0596 -0.0038 -0.0087  0.0195
                                           -0.0087
   157. (0.00102) RY*( 3) C   6           s(  2.18%)p28.97( 63.16%)d15.38( 33.53%)
                                                  f 0.52(  1.13%)
                                           -0.0000 -0.0262  0.1436  0.0124  0.0184
                                           -0.0089 -0.7050  0.2251 -0.0061  0.0813
                                            0.1556 -0.0281  0.1282 -0.1893 -0.0486
                                           -0.1900  0.1697 -0.0660 -0.0872  0.1601
                                           -0.1550 -0.1671  0.3919 -0.1579  0.0718
                                            0.0462  0.0197 -0.0348 -0.0400 -0.0010
                                            0.0281
   158. (0.00064) RY*( 4) C   6           s(  0.48%)p62.56( 30.21%)d99.99( 60.78%)
                                                  f17.66(  8.53%)
                                           -0.0000 -0.0066  0.0346  0.0582  0.0139
                                            0.0052  0.3363 -0.0614  0.0025  0.3446
                                           -0.0826 -0.0115 -0.2436 -0.0135 -0.2218
                                            0.0494 -0.0207 -0.0285 -0.2302  0.0710
                                           -0.0208  0.3382  0.6104 -0.0975  0.2491
                                            0.0973 -0.0111  0.0143 -0.1126 -0.0120
                                           -0.0248
   159. (0.00055) RY*( 5) C   6           s(  9.33%)p 3.00( 27.96%)d 6.39( 59.55%)
                                                  f 0.34(  3.16%)
                                           -0.0000 -0.0288  0.3017  0.0329 -0.0183
                                           -0.0157  0.0518  0.0120 -0.0102  0.0868
                                           -0.3399 -0.0042 -0.3784 -0.1010  0.0967
                                           -0.2167  0.4227 -0.0589  0.4827  0.1547
                                            0.3034 -0.0809  0.0344  0.0190 -0.0829
                                           -0.0042  0.0936  0.0446  0.0327  0.1136
                                            0.0045
   160. (0.00038) RY*( 6) C   6           s( 20.04%)p 1.20( 24.09%)d 2.24( 44.92%)
                                                  f 0.55( 10.96%)
                                            0.0000  0.0054  0.3625 -0.2620  0.0168
                                            0.0014  0.0630  0.0424  0.0085  0.3287
                                            0.2728  0.0185 -0.0429  0.2244  0.0291
                                           -0.0378 -0.0500 -0.1799 -0.3901 -0.0168
                                            0.4002 -0.2806 -0.1438 -0.0051 -0.0225
                                           -0.0836 -0.1255  0.1015 -0.0660  0.2162
                                            0.1580
   161. (0.00031) RY*( 7) C   6           s(  1.39%)p16.12( 22.41%)d49.85( 69.31%)
                                                  f 4.96(  6.89%)
                                           -0.0000  0.0012 -0.0561  0.0821  0.0634
                                            0.0021  0.0459 -0.2462 -0.0189  0.1864
                                            0.0993 -0.0149  0.0261  0.3398  0.4881
                                           -0.3193 -0.1219 -0.3013  0.2371 -0.1493
                                           -0.2269 -0.0001  0.1176 -0.3215  0.0080
                                            0.0224 -0.1757 -0.1395  0.1131 -0.0529
                                            0.0493
   162. (0.00016) RY*( 8) C   6           s(  3.41%)p15.46( 52.71%)d12.12( 41.33%)
                                                  f 0.75(  2.55%)
                                           -0.0000 -0.0170 -0.0329  0.1769  0.0378
                                           -0.0106 -0.2279 -0.3704 -0.0012  0.3099
                                            0.4073 -0.0020 -0.1846 -0.2044 -0.0085
                                           -0.1757  0.1589  0.1662 -0.0359 -0.1050
                                            0.0229  0.4089 -0.2079  0.3260 -0.1221
                                           -0.0261 -0.0393 -0.0514  0.0699  0.0074
                                            0.0271
   163. (0.00013) RY*( 9) C   6           s( 33.30%)p 0.74( 24.53%)d 1.09( 36.27%)
                                                  f 0.18(  5.89%)
                                            0.0000  0.0134  0.1693  0.5458  0.0789
                                            0.0047  0.1202  0.1643 -0.0114  0.1575
                                           -0.0736  0.0176 -0.1891 -0.3708  0.1556
                                           -0.0021 -0.2996  0.2656 -0.1318 -0.0430
                                           -0.1352 -0.2426 -0.1421 -0.2483 -0.0684
                                           -0.1428 -0.0189  0.0080 -0.0473  0.0077
                                            0.1765
   164. (0.00010) RY*(10) C   6           s(  5.00%)p 3.80( 19.03%)d13.77( 68.88%)
                                                  f 1.42(  7.09%)
                                            0.0000  0.0051 -0.0611  0.2147  0.0128
                                            0.0108  0.0399  0.1069  0.0048 -0.2317
                                            0.2777 -0.0040  0.1547 -0.1495 -0.0672
                                           -0.2020 -0.3152 -0.0423  0.2867 -0.3084
                                            0.5124  0.0111  0.3064  0.0919  0.1119
                                           -0.1150 -0.0529  0.0832 -0.0431  0.1279
                                           -0.1314
   165. (0.00004) RY*(11) C   6           s( 11.09%)p 1.80( 20.01%)d 5.74( 63.64%)
                                                  f 0.47(  5.26%)
   166. (0.00004) RY*(12) C   6           s( 21.42%)p 0.89( 19.07%)d 2.24( 47.94%)
                                                  f 0.54( 11.58%)
   167. (0.00004) RY*(13) C   6           s(  2.99%)p14.11( 42.15%)d15.49( 46.28%)
                                                  f 2.87(  8.58%)
   168. (0.00000) RY*(14) C   6           s( 15.23%)p 3.54( 53.91%)d 1.95( 29.68%)
                                                  f 0.08(  1.18%)
   169. (0.00001) RY*(15) C   6           s(  1.76%)p 7.24( 12.74%)d47.99( 84.49%)
                                                  f 0.57(  1.01%)
   170. (0.00001) RY*(16) C   6           s( 10.57%)p 2.05( 21.71%)d 6.30( 66.62%)
                                                  f 0.10(  1.09%)
   171. (0.00000) RY*(17) C   6           s(  0.77%)p39.76( 30.80%)d87.83( 68.02%)
                                                  f 0.53(  0.41%)
   172. (0.00000) RY*(18) C   6           s( 97.99%)p 0.01(  0.57%)d 0.01(  1.14%)
                                                  f 0.00(  0.30%)
   173. (0.00000) RY*(19) C   6           s(  7.44%)p 2.43( 18.06%)d 9.88( 73.47%)
                                                  f 0.14(  1.02%)
   174. (0.00000) RY*(20) C   6           s(  0.85%)p 2.40(  2.05%)d15.67( 13.36%)
                                                  f98.26( 83.74%)
   175. (0.00000) RY*(21) C   6           s(  3.30%)p 0.49(  1.62%)d 3.13( 10.32%)
                                                  f25.68( 84.76%)
   176. (0.00000) RY*(22) C   6           s(  0.17%)p 8.37(  1.39%)d56.73(  9.44%)
                                                  f99.99( 89.00%)
   177. (0.00000) RY*(23) C   6           s(  0.58%)p 2.21(  1.28%)d 6.26(  3.64%)
                                                  f99.99( 94.50%)
   178. (0.00000) RY*(24) C   6           s(  0.59%)p 1.06(  0.63%)d 8.34(  4.96%)
                                                  f99.99( 93.81%)
   179. (0.00000) RY*(25) C   6           s(  3.10%)p 0.37(  1.15%)d 2.84(  8.81%)
                                                  f28.00( 86.93%)
   180. (0.00000) RY*(26) C   6           s(  1.33%)p 2.82(  3.75%)d 6.82(  9.07%)
                                                  f64.59( 85.85%)
   181. (0.00021) RY*( 1) H   7           s( 97.54%)p 0.03(  2.46%)
                                           -0.0032  0.9873  0.0251 -0.0847 -0.1321
                                            0.0001
   182. (0.00015) RY*( 2) H   7           s(  0.00%)p 1.00(100.00%)
                                           -0.0000 -0.0001  0.0012  0.0005  0.0003
                                            1.0000
   183. (0.00012) RY*( 3) H   7           s(  1.49%)p65.96( 98.51%)
                                           -0.0038  0.1217 -0.0104  0.9458  0.3010
                                           -0.0006
   184. (0.00010) RY*( 4) H   7           s( 82.26%)p 0.22( 17.74%)
   185. (0.00001) RY*( 5) H   7           s( 18.77%)p 4.33( 81.23%)
   186. (0.00035) RY*( 1) H   8           s( 91.00%)p 0.10(  9.00%)
                                           -0.0013  0.9539  0.0061 -0.1471 -0.2614
                                            0.0000
   187. (0.00016) RY*( 2) H   8           s(  0.00%)p 1.00(100.00%)
                                            0.0000 -0.0004  0.0009 -0.0004 -0.0009
                                            1.0000
   188. (0.00012) RY*( 3) H   8           s( 11.00%)p 8.09( 89.00%)
                                           -0.0066  0.2890  0.1628  0.2798  0.9009
                                            0.0009
   189. (0.00012) RY*( 4) H   8           s( 80.34%)p 0.24( 19.66%)
                                           -0.0074 -0.0741  0.8932 -0.4434  0.0001
                                           -0.0011
   190. (0.00001) RY*( 5) H   8           s( 17.70%)p 4.65( 82.30%)
   191. (0.00036) RY*( 1) H   9           s( 98.90%)p 0.01(  1.10%)
                                           -0.0003  0.9943 -0.0198 -0.0893  0.0065
                                            0.0541
   192. (0.00015) RY*( 2) H   9           s( 21.93%)p 3.56( 78.07%)
                                           -0.0056  0.0415  0.4665  0.4055  0.7848
                                           -0.0174
   193. (0.00011) RY*( 3) H   9           s( 47.47%)p 1.11( 52.53%)
                                           -0.0078  0.0513  0.6870  0.3886 -0.6113
                                            0.0246
   194. (0.00010) RY*( 4) H   9           s(  9.74%)p 9.26( 90.26%)
                                           -0.0057  0.0107  0.3119 -0.4534  0.0297
                                           -0.8343
   195. (0.00002) RY*( 5) H   9           s( 22.01%)p 3.54( 77.99%)
   196. (0.00346) RY*( 1) C  10           s( 17.69%)p 3.23( 57.12%)d 1.39( 24.60%)
                                                  f 0.03(  0.59%)
                                           -0.0000  0.0113  0.4155  0.0635 -0.0081
                                           -0.0071 -0.5433 -0.0041 -0.0146 -0.5216
                                           -0.0608  0.0000  0.0002 -0.0000 -0.2453
                                            0.3344 -0.0002 -0.0001 -0.0001 -0.0000
                                            0.1587 -0.0911  0.1959 -0.0464 -0.0000
                                           -0.0371 -0.0667  0.0000  0.0001 -0.0067
                                            0.0064
   197. (0.00118) RY*( 2) C  10           s( 17.31%)p 0.84( 14.48%)d 3.68( 63.63%)
                                                  f 0.26(  4.58%)
                                            0.0000 -0.0070  0.4156 -0.0016  0.0170
                                            0.0166  0.2209  0.0610  0.0114 -0.3000
                                            0.0436 -0.0000 -0.0007  0.0004  0.4469
                                           -0.3514  0.0004  0.0002  0.0005  0.0000
                                            0.4058 -0.2352 -0.2798  0.1222 -0.0000
                                            0.0890 -0.0188  0.0001 -0.0001  0.1390
                                           -0.1348
   198. (0.00103) RY*( 3) C  10           s( 13.26%)p 2.99( 39.61%)d 3.06( 40.65%)
                                                  f 0.49(  6.47%)
                                            0.0000 -0.0022  0.3639  0.0091  0.0117
                                            0.0033 -0.5070 -0.1060  0.0103  0.2978
                                            0.1977 -0.0000 -0.0013  0.0003  0.3446
                                           -0.1642 -0.0003  0.0001  0.0005  0.0003
                                           -0.4607  0.1756 -0.1234  0.0495 -0.0000
                                           -0.0401  0.0770 -0.0001 -0.0000  0.2369
                                            0.0325
   199. (0.00088) RY*( 4) C  10           s(  0.00%)p 1.00( 65.78%)d 0.51( 33.46%)
                                                  f 0.01(  0.76%)
                                           -0.0000 -0.0000  0.0013  0.0003  0.0000
                                           -0.0000  0.0002 -0.0001  0.0000  0.0003
                                            0.0003  0.0265  0.7392 -0.3327  0.0010
                                           -0.0006 -0.1611 -0.2612 -0.3168 -0.3742
                                           -0.0005  0.0003  0.0001 -0.0004 -0.0044
                                           -0.0001  0.0002 -0.0098  0.0864  0.0005
                                           -0.0004
   200. (0.00048) RY*( 5) C  10           s(  0.60%)p83.98( 50.62%)d72.82( 43.90%)
                                                  f 8.10(  4.88%)
                                           -0.0000 -0.0025 -0.0399  0.0665 -0.0023
                                            0.0172 -0.3421 -0.1277 -0.0213  0.5756
                                            0.2021  0.0000  0.0001 -0.0001 -0.0876
                                           -0.0638 -0.0004 -0.0001 -0.0001 -0.0002
                                            0.5111 -0.3992  0.0809 -0.0115  0.0000
                                            0.0889 -0.1085  0.0000  0.0001 -0.1407
                                           -0.0967
   201. (0.00027) RY*( 6) C  10           s(  0.00%)p 1.00(  7.61%)d11.40( 86.73%)
                                                  f 0.74(  5.66%)
                                           -0.0000 -0.0000  0.0013 -0.0003 -0.0000
                                           -0.0000  0.0013  0.0004 -0.0000  0.0006
                                           -0.0006  0.0167 -0.1241  0.2458 -0.0006
                                            0.0001 -0.8267 -0.3838  0.0281  0.1889
                                            0.0004  0.0006  0.0001 -0.0004 -0.0855
                                           -0.0003  0.0001  0.0224  0.2208 -0.0001
                                           -0.0000
   202. (0.00028) RY*( 7) C  10           s(  2.71%)p 0.97(  2.64%)d32.33( 87.69%)
                                                  f 2.57(  6.96%)
                                           -0.0000 -0.0040  0.0047  0.1631 -0.0220
                                           -0.0358  0.1262  0.0043 -0.0325  0.0353
                                           -0.0831 -0.0000 -0.0009 -0.0002  0.4789
                                            0.0530 -0.0002  0.0004 -0.0002  0.0001
                                           -0.0285 -0.0364  0.7941 -0.1095  0.0000
                                           -0.1175 -0.0977  0.0002 -0.0003  0.0741
                                           -0.2018
   203. (0.00016) RY*( 8) C  10           s( 47.76%)p 0.90( 43.00%)d 0.15(  7.07%)
                                                  f 0.05(  2.16%)
                                            0.0000  0.0021  0.4926 -0.4788 -0.0756
                                            0.0063  0.1649 -0.0251 -0.0006  0.3466
                                           -0.5311 -0.0000 -0.0008 -0.0014 -0.1680
                                            0.0058  0.0013  0.0006 -0.0005 -0.0003
                                            0.0600  0.1254  0.0995  0.1151  0.0002
                                           -0.1065 -0.0513 -0.0001 -0.0003 -0.0826
                                           -0.0291
   204. (0.00007) RY*( 9) C  10           s(  0.00%)p 1.00( 57.90%)d 0.69( 39.80%)
                                                  f 0.04(  2.29%)
   205. (0.00005) RY*(10) C  10           s( 46.77%)p 0.51( 23.73%)d 0.41( 19.02%)
                                                  f 0.22( 10.48%)
   206. (0.00003) RY*(11) C  10           s( 14.65%)p 2.98( 43.68%)d 0.57(  8.40%)
                                                  f 2.27( 33.27%)
   207. (0.00003) RY*(12) C  10           s( 21.68%)p 1.12( 24.20%)d 2.26( 48.93%)
                                                  f 0.24(  5.18%)
   208. (0.00003) RY*(13) C  10           s(  0.00%)p 1.00(  0.76%)d99.99( 90.61%)
                                                  f11.34(  8.62%)
   209. (0.00000) RY*(14) C  10           s(  0.00%)p 1.00( 48.70%)d 1.05( 51.15%)
                                                  f 0.00(  0.15%)
   210. (0.00000) RY*(15) C  10           s(  0.00%)p 1.00( 17.69%)d 4.61( 81.47%)
                                                  f 0.05(  0.84%)
   211. (0.00000) RY*(16) C  10           s(  0.14%)p27.96(  3.84%)d99.99( 94.85%)
                                                  f 8.58(  1.18%)
   212. (0.00001) RY*(17) C  10           s(  4.89%)p 8.92( 43.61%)d 9.84( 48.14%)
                                                  f 0.69(  3.36%)
   213. (0.00000) RY*(18) C  10           s( 99.17%)p 0.00(  0.38%)d 0.00(  0.16%)
                                                  f 0.00(  0.28%)
   214. (0.00000) RY*(19) C  10           s(  6.09%)p 0.10(  0.58%)d15.31( 93.19%)
                                                  f 0.02(  0.14%)
   215. (0.00000) RY*(20) C  10           s(  0.00%)p 1.00(  1.04%)d 6.50(  6.76%)
                                                  f88.67( 92.20%)
   216. (0.00000) RY*(21) C  10           s(  2.09%)p 0.70(  1.47%)d 1.92(  4.01%)
                                                  f44.21( 92.43%)
   217. (0.00000) RY*(22) C  10           s(  2.27%)p 0.29(  0.66%)d 2.01(  4.57%)
                                                  f40.81( 92.51%)
   218. (0.00000) RY*(23) C  10           s(  0.00%)p 1.00(  0.30%)d 9.75(  2.96%)
                                                  f99.99( 96.74%)
   219. (0.00000) RY*(24) C  10           s(  0.00%)p 1.00(  0.34%)d20.66(  6.93%)
                                                  f99.99( 92.74%)
   220. (0.00001) RY*(25) C  10           s(  2.95%)p 4.90( 14.45%)d 2.09(  6.15%)
                                                  f25.94( 76.46%)
   221. (0.00001) RY*(26) C  10           s(  0.02%)p99.99( 36.38%)d99.99(  4.55%)
                                                  f99.99( 59.04%)
   222. (0.00047) RY*( 1) H  11           s( 96.44%)p 0.04(  3.56%)
                                           -0.0009  0.9819  0.0181 -0.0272 -0.1172
                                           -0.1452
   223. (0.00016) RY*( 2) H  11           s( 49.80%)p 1.01( 50.20%)
                                           -0.0051 -0.1160  0.6961 -0.4912 -0.4489
                                           -0.2433
   224. (0.00012) RY*( 3) H  11           s(  1.58%)p62.23( 98.42%)
                                            0.0023  0.0741  0.1016 -0.5920  0.7959
                                           -0.0181
   225. (0.00006) RY*( 4) H  11           s( 48.41%)p 1.07( 51.59%)
   226. (0.00002) RY*( 5) H  11           s(  3.82%)p25.20( 96.18%)
   227. (0.00047) RY*( 1) H  12           s( 96.45%)p 0.04(  3.55%)
                                           -0.0009  0.9819  0.0181 -0.0282 -0.1170
                                            0.1449
   228. (0.00016) RY*( 2) H  12           s( 49.80%)p 1.01( 50.20%)
                                           -0.0051 -0.1162  0.6961 -0.4920 -0.4485
                                            0.2424
   229. (0.00012) RY*( 3) H  12           s(  1.55%)p63.55( 98.45%)
                                            0.0023  0.0735  0.1005 -0.5923  0.7959
                                            0.0171
   230. (0.00006) RY*( 4) H  12           s( 48.45%)p 1.06( 51.55%)
   231. (0.00002) RY*( 5) H  12           s(  3.79%)p25.38( 96.21%)
   232. (0.00036) RY*( 1) H  13           s( 98.91%)p 0.01(  1.09%)
                                           -0.0003  0.9943 -0.0199 -0.0895  0.0056
                                           -0.0539
   233. (0.00015) RY*( 2) H  13           s( 22.31%)p 3.48( 77.69%)
                                           -0.0057  0.0425  0.4704  0.4055  0.7824
                                            0.0180
   234. (0.00011) RY*( 3) H  13           s( 47.20%)p 1.12( 52.80%)
                                           -0.0078  0.0506  0.6851  0.3869 -0.6146
                                           -0.0242
   235. (0.00010) RY*( 4) H  13           s(  9.66%)p 9.35( 90.34%)
                                           -0.0057  0.0105  0.3105 -0.4537  0.0286
                                            0.8347
   236. (0.00002) RY*( 5) H  13           s( 21.99%)p 3.55( 78.01%)
   237. (0.03157) BD*( 1) C   1 - C   5  
                ( 51.18%)   0.7154* C   1 s( 20.24%)p 3.93( 79.57%)d 0.01(  0.17%)
                                                  f 0.00(  0.01%)
                                           -0.0000  0.4497 -0.0128 -0.0026  0.0005
                                           -0.3036 -0.0116  0.0021 -0.4505  0.0188
                                            0.0087  0.7070  0.0110  0.0079  0.0260
                                            0.0005 -0.0092 -0.0051 -0.0150 -0.0106
                                           -0.0202  0.0018 -0.0119  0.0081 -0.0062
                                            0.0023  0.0016 -0.0025  0.0009  0.0096
                                           -0.0005
                ( 48.82%)  -0.6987* C   5 s( 21.29%)p 3.69( 78.51%)d 0.01(  0.18%)
                                                  f 0.00(  0.02%)
                                           -0.0006  0.4613 -0.0128 -0.0019  0.0002
                                            0.4829 -0.0236  0.0012  0.7345  0.0190
                                            0.0051 -0.1034  0.0250  0.0112  0.0182
                                            0.0077 -0.0260  0.0043 -0.0224 -0.0029
                                           -0.0014 -0.0035  0.0110 -0.0109  0.0010
                                            0.0013  0.0059  0.0015 -0.0105 -0.0010
                                            0.0010
   238. (0.03157) BD*( 1) C   1 - C   6  
                ( 51.18%)   0.7154* C   1 s( 20.25%)p 3.93( 79.56%)d 0.01(  0.17%)
                                                  f 0.00(  0.01%)
                                           -0.0000  0.4499 -0.0128 -0.0026  0.0005
                                           -0.3040 -0.0116  0.0021 -0.4512  0.0188
                                            0.0086 -0.7063 -0.0110 -0.0079  0.0260
                                            0.0005  0.0092  0.0051  0.0149  0.0106
                                           -0.0202  0.0018 -0.0120  0.0080  0.0062
                                            0.0023  0.0017  0.0025 -0.0009  0.0096
                                           -0.0005
                ( 48.82%)  -0.6987* C   6 s( 21.28%)p 3.69( 78.52%)d 0.01(  0.18%)
                                                  f 0.00(  0.02%)
                                           -0.0006  0.4611 -0.0128 -0.0019  0.0002
                                            0.4831 -0.0236  0.0012  0.7347  0.0189
                                            0.0051  0.1019 -0.0250 -0.0112  0.0183
                                            0.0077  0.0260 -0.0044  0.0223  0.0029
                                           -0.0013 -0.0035  0.0109 -0.0109 -0.0010
                                            0.0012  0.0059 -0.0015  0.0105 -0.0010
                                            0.0011
   239. (0.01513) BD*( 1) C   1 - H   7  
                ( 37.63%)   0.6135* C   1 s( 29.15%)p 2.43( 70.74%)d 0.00(  0.09%)
                                                  f 0.00(  0.01%)
                                            0.0001 -0.5399 -0.0071 -0.0070  0.0006
                                            0.3429 -0.0092  0.0020 -0.7679  0.0099
                                           -0.0041  0.0002  0.0000 -0.0000  0.0257
                                            0.0071  0.0000 -0.0000 -0.0000  0.0000
                                            0.0094  0.0072  0.0086  0.0018 -0.0000
                                           -0.0030  0.0086 -0.0000 -0.0000 -0.0025
                                            0.0036
                ( 62.37%)  -0.7897* H   7 s( 99.94%)p 0.00(  0.06%)
                                           -0.9997 -0.0012  0.0001 -0.0111  0.0225
                                           -0.0000
   240. (0.02029) BD*( 1) C   1 - C  10  
                ( 49.28%)   0.7020* C   1 s( 30.17%)p 2.31( 69.70%)d 0.00(  0.12%)
                                                  f 0.00(  0.01%)
                                            0.0000 -0.5492 -0.0067  0.0042 -0.0001
                                           -0.8341 -0.0081  0.0080  0.0141 -0.0318
                                           -0.0034  0.0001  0.0000  0.0000  0.0209
                                           -0.0027 -0.0000  0.0000  0.0000 -0.0000
                                           -0.0107 -0.0121  0.0217 -0.0005  0.0000
                                            0.0064  0.0013 -0.0000  0.0000 -0.0039
                                            0.0002
                ( 50.72%)  -0.7121* C  10 s( 25.72%)p 2.88( 74.12%)d 0.01(  0.16%)
                                                  f 0.00(  0.01%)
                                            0.0000 -0.5071 -0.0043  0.0014 -0.0002
                                            0.8470  0.0045 -0.0087 -0.1532 -0.0168
                                           -0.0037  0.0005  0.0000  0.0000 -0.0037
                                            0.0043 -0.0000 -0.0000  0.0000 -0.0000
                                           -0.0271 -0.0085  0.0269 -0.0002 -0.0000
                                           -0.0064 -0.0059  0.0000  0.0000  0.0038
                                           -0.0017
   241. (0.01416) BD*( 1) C   2 - C   3  
                ( 50.00%)   0.7071* C   2 s( 27.79%)p 2.59( 71.83%)d 0.01(  0.38%)
                                                  f 0.00(  0.01%)
                                            0.0001  0.5270 -0.0116 -0.0024  0.0007
                                           -0.1855 -0.0050 -0.0041 -0.4311 -0.0352
                                           -0.0063  0.7048  0.0061 -0.0051 -0.0079
                                            0.0035  0.0083 -0.0066  0.0080 -0.0093
                                            0.0208 -0.0055  0.0536  0.0107  0.0065
                                            0.0025 -0.0013  0.0032 -0.0020  0.0007
                                            0.0027
                ( 50.00%)  -0.7071* C   3 s( 27.80%)p 2.58( 71.82%)d 0.01(  0.38%)
                                                  f 0.00(  0.01%)
                                            0.0001  0.5271 -0.0116 -0.0024  0.0007
                                           -0.1859 -0.0050 -0.0041 -0.4317 -0.0352
                                           -0.0063 -0.7042 -0.0061  0.0051 -0.0079
                                            0.0036 -0.0082  0.0066 -0.0079  0.0093
                                            0.0208 -0.0055  0.0536  0.0107 -0.0065
                                            0.0025 -0.0014 -0.0032  0.0020  0.0007
                                            0.0027
   242. (0.18416) BD*( 2) C   2 - C   3  
                ( 50.00%)   0.7071* C   2 s(  1.99%)p48.87( 97.17%)d 0.41(  0.82%)
                                                  f 0.01(  0.02%)
                                           -0.0001 -0.1356 -0.0381 -0.0069  0.0005
                                            0.0416  0.0032 -0.0016  0.7877 -0.0599
                                            0.0050  0.5880 -0.0104  0.0071 -0.0151
                                            0.0065  0.0277  0.0009  0.0824 -0.0051
                                           -0.0042  0.0048  0.0179  0.0006 -0.0038
                                            0.0066  0.0088 -0.0017  0.0059  0.0043
                                            0.0049
                ( 50.00%)  -0.7071* C   3 s(  1.99%)p48.89( 97.17%)d 0.41(  0.82%)
                                                  f 0.01(  0.02%)
                                           -0.0001 -0.1356 -0.0381 -0.0069  0.0005
                                            0.0413  0.0032 -0.0016  0.7871 -0.0600
                                            0.0050 -0.5887  0.0105 -0.0071 -0.0152
                                            0.0065 -0.0277 -0.0009 -0.0824  0.0051
                                           -0.0042  0.0048  0.0181  0.0006  0.0038
                                            0.0066  0.0088  0.0017 -0.0059  0.0043
                                            0.0049
   243. (0.06093) BD*( 1) C   2 - C   4  
                ( 48.40%)   0.6957* C   2 s( 33.24%)p 2.00( 66.39%)d 0.01(  0.36%)
                                                  f 0.00(  0.01%)
                                           -0.0001 -0.5765  0.0071 -0.0012 -0.0002
                                           -0.7892 -0.0130  0.0027 -0.1516  0.0110
                                            0.0059  0.1324  0.0056  0.0111 -0.0278
                                           -0.0075 -0.0452  0.0024 -0.0219  0.0001
                                           -0.0112 -0.0062 -0.0053  0.0082  0.0028
                                           -0.0046 -0.0017 -0.0041 -0.0062 -0.0020
                                           -0.0012
                ( 51.60%)  -0.7184* C   4 s( 19.76%)p 4.05( 79.98%)d 0.01(  0.24%)
                                                  f 0.00(  0.02%)
                                            0.0001 -0.4437  0.0275  0.0016 -0.0009
                                            0.4672 -0.0309 -0.0055  0.2856  0.0107
                                           -0.0023  0.7062  0.0066  0.0056 -0.0228
                                           -0.0021 -0.0244 -0.0073 -0.0104 -0.0032
                                           -0.0313  0.0079  0.0048 -0.0064 -0.0100
                                           -0.0007 -0.0019  0.0051  0.0012  0.0046
                                            0.0084
   244. (0.03869) BD*( 1) C   2 - C   6  
                ( 49.68%)   0.7048* C   2 s( 36.91%)p 1.70( 62.75%)d 0.01(  0.33%)
                                                  f 0.00(  0.01%)
                                            0.0001 -0.6075  0.0069  0.0039  0.0003
                                            0.5795  0.0124 -0.0073 -0.4009  0.0077
                                            0.0101  0.3606  0.0225  0.0014  0.0454
                                            0.0037  0.0112 -0.0041 -0.0204  0.0077
                                            0.0094 -0.0018  0.0221  0.0059 -0.0014
                                            0.0014  0.0014  0.0039 -0.0019 -0.0033
                                           -0.0068
                ( 50.32%)  -0.7094* C   6 s( 25.29%)p 2.95( 74.52%)d 0.01(  0.18%)
                                                  f 0.00(  0.01%)
                                            0.0001 -0.5027  0.0104  0.0067 -0.0005
                                           -0.5395  0.0203  0.0090  0.6463  0.0082
                                           -0.0055  0.1851  0.0398  0.0005  0.0317
                                            0.0044 -0.0172  0.0127  0.0039 -0.0032
                                           -0.0118  0.0051  0.0099  0.0079  0.0003
                                            0.0055 -0.0005 -0.0032  0.0016  0.0051
                                            0.0051
   245. (0.06087) BD*( 1) C   3 - C   4  
                ( 48.40%)   0.6957* C   3 s( 33.22%)p 2.00( 66.40%)d 0.01(  0.36%)
                                                  f 0.00(  0.01%)
                                           -0.0001 -0.5764  0.0071 -0.0012 -0.0002
                                           -0.7894 -0.0130  0.0027 -0.1516  0.0110
                                            0.0059 -0.1318 -0.0056 -0.0111 -0.0278
                                           -0.0075  0.0452 -0.0023  0.0219 -0.0001
                                           -0.0111 -0.0062 -0.0054  0.0082 -0.0027
                                           -0.0047 -0.0018  0.0041  0.0061 -0.0020
                                           -0.0012
                ( 51.60%)  -0.7183* C   4 s( 19.75%)p 4.05( 79.98%)d 0.01(  0.24%)
                                                  f 0.00(  0.02%)
                                            0.0001 -0.4436  0.0275  0.0016 -0.0009
                                            0.4669 -0.0308 -0.0055  0.2853  0.0107
                                           -0.0023 -0.7066 -0.0066 -0.0056 -0.0228
                                           -0.0021  0.0245  0.0073  0.0104  0.0032
                                           -0.0313  0.0079  0.0048 -0.0064  0.0100
                                           -0.0007 -0.0019 -0.0051 -0.0012  0.0046
                                            0.0084
   246. (0.03863) BD*( 1) C   3 - C   5  
                ( 49.68%)   0.7049* C   3 s( 36.92%)p 1.70( 62.74%)d 0.01(  0.33%)
                                                  f 0.00(  0.01%)
                                            0.0001 -0.6075  0.0069  0.0039  0.0003
                                            0.5791  0.0123 -0.0073 -0.4014  0.0077
                                            0.0101 -0.3606 -0.0225 -0.0014  0.0454
                                            0.0038 -0.0112  0.0041  0.0204 -0.0077
                                            0.0094 -0.0018  0.0221  0.0059  0.0014
                                            0.0014  0.0014 -0.0039  0.0019 -0.0033
                                           -0.0068
                ( 50.32%)  -0.7093* C   5 s( 25.30%)p 2.94( 74.50%)d 0.01(  0.18%)
                                                  f 0.00(  0.01%)
                                            0.0001 -0.5029  0.0104  0.0067 -0.0005
                                           -0.5395  0.0202  0.0090  0.6462  0.0081
                                           -0.0055 -0.1852 -0.0398 -0.0005  0.0317
                                            0.0044  0.0172 -0.0126 -0.0039  0.0032
                                           -0.0117  0.0050  0.0098  0.0079 -0.0003
                                            0.0055 -0.0005  0.0032 -0.0015  0.0051
                                            0.0051
   247. (0.02584) BD*( 1) C   4 - H   8  
                ( 36.92%)   0.6076* C   4 s( 29.35%)p 2.40( 70.54%)d 0.00(  0.10%)
                                                  f 0.00(  0.01%)
                                            0.0002 -0.5416 -0.0138 -0.0062  0.0008
                                           -0.7461  0.0163 -0.0028  0.3851 -0.0085
                                            0.0037  0.0001 -0.0000 -0.0000  0.0296
                                            0.0066 -0.0000  0.0000  0.0000 -0.0000
                                           -0.0003 -0.0060  0.0056  0.0015 -0.0000
                                            0.0094 -0.0056  0.0000 -0.0000 -0.0035
                                            0.0036
                ( 63.08%)  -0.7942* H   8 s( 99.95%)p 0.00(  0.05%)
                                           -0.9998 -0.0020  0.0004  0.0179 -0.0123
                                            0.0000
   248. (0.02685) BD*( 1) C   4 - C  10  
                ( 49.95%)   0.7067* C   4 s( 31.00%)p 2.22( 68.81%)d 0.01(  0.18%)
                                                  f 0.00(  0.01%)
                                           -0.0001 -0.5568  0.0011  0.0033  0.0001
                                           -0.0230 -0.0376 -0.0046 -0.8282 -0.0137
                                            0.0058  0.0001  0.0000  0.0000  0.0255
                                           -0.0067  0.0000 -0.0000 -0.0000  0.0000
                                            0.0190  0.0116  0.0243 -0.0023  0.0000
                                            0.0012  0.0071 -0.0000  0.0000 -0.0002
                                            0.0029
                ( 50.05%)  -0.7075* C  10 s( 26.31%)p 2.80( 73.55%)d 0.01(  0.14%)
                                                  f 0.00(  0.01%)
                                           -0.0001 -0.5128 -0.0080  0.0048 -0.0004
                                           -0.1546 -0.0182 -0.0010  0.8433  0.0035
                                           -0.0083 -0.0000  0.0000  0.0000 -0.0034
                                            0.0047  0.0000 -0.0000  0.0000 -0.0000
                                            0.0249  0.0069  0.0262 -0.0013 -0.0000
                                           -0.0056 -0.0051  0.0000  0.0000  0.0027
                                           -0.0029
   249. (0.02046) BD*( 1) C   5 - C   6  
                ( 50.00%)   0.7071* C   5 s( 20.79%)p 3.80( 79.03%)d 0.01(  0.16%)
                                                  f 0.00(  0.02%)
                                            0.0001 -0.4557  0.0165  0.0011 -0.0001
                                            0.3545  0.0333  0.0125  0.1681 -0.0089
                                            0.0099  0.7968 -0.0087  0.0001  0.0013
                                           -0.0020  0.0094 -0.0126  0.0099 -0.0061
                                           -0.0013  0.0031 -0.0342 -0.0085  0.0105
                                           -0.0020 -0.0032 -0.0061 -0.0015  0.0036
                                           -0.0010
                ( 50.00%)  -0.7071* C   6 s( 20.80%)p 3.80( 79.02%)d 0.01(  0.16%)
                                                  f 0.00(  0.02%)
                                            0.0001 -0.4558  0.0165  0.0011 -0.0001
                                            0.3534  0.0334  0.0125  0.1672 -0.0088
                                            0.0099 -0.7974  0.0086 -0.0002  0.0013
                                           -0.0020 -0.0094  0.0125 -0.0099  0.0061
                                           -0.0013  0.0031 -0.0341 -0.0085 -0.0105
                                           -0.0020 -0.0032  0.0061  0.0015  0.0036
                                           -0.0010
   250. (0.02836) BD*( 1) C   5 - H   9  
                ( 37.01%)   0.6084* C   5 s( 32.34%)p 2.09( 67.60%)d 0.00(  0.03%)
                                                  f 0.00(  0.02%)
                                           -0.0001  0.5683  0.0206  0.0069 -0.0004
                                           -0.5891  0.0105  0.0002  0.1107 -0.0059
                                           -0.0013  0.5626 -0.0074 -0.0002  0.0026
                                           -0.0017 -0.0105 -0.0086  0.0077  0.0018
                                            0.0074  0.0047 -0.0023  0.0024 -0.0012
                                           -0.0093 -0.0008  0.0091 -0.0027 -0.0007
                                            0.0045
                ( 62.99%)  -0.7937* H   9 s( 99.94%)p 0.00(  0.06%)
                                            0.9997  0.0028 -0.0001  0.0174 -0.0023
                                           -0.0163
   251. (0.02833) BD*( 1) C   6 - H  13  
                ( 37.01%)   0.6084* C   6 s( 32.36%)p 2.09( 67.59%)d 0.00(  0.03%)
                                                  f 0.00(  0.02%)
                                           -0.0001  0.5684  0.0206  0.0069 -0.0004
                                           -0.5896  0.0104  0.0002  0.1100 -0.0059
                                           -0.0013 -0.5621  0.0074  0.0002  0.0026
                                           -0.0017  0.0105  0.0086 -0.0077 -0.0018
                                            0.0074  0.0047 -0.0024  0.0024  0.0012
                                           -0.0093 -0.0009 -0.0091  0.0026 -0.0007
                                            0.0044
                ( 62.99%)  -0.7937* H  13 s( 99.94%)p 0.00(  0.06%)
                                            0.9997  0.0028 -0.0001  0.0174 -0.0022
                                            0.0163
   252. (0.01505) BD*( 1) C  10 - H  11  
                ( 38.69%)   0.6220* C  10 s( 23.97%)p 3.17( 75.87%)d 0.01(  0.16%)
                                                  f 0.00(  0.00%)
                                            0.0001 -0.4896  0.0042 -0.0029  0.0002
                                           -0.3582 -0.0007 -0.0015 -0.3624 -0.0001
                                           -0.0021  0.7063 -0.0081  0.0063 -0.0078
                                           -0.0022  0.0172  0.0042  0.0169  0.0040
                                           -0.0012  0.0003 -0.0298 -0.0009 -0.0002
                                           -0.0037 -0.0035  0.0001  0.0010  0.0023
                                           -0.0017
                ( 61.31%)  -0.7830* H  11 s( 99.95%)p 0.00(  0.05%)
                                           -0.9998 -0.0019 -0.0001  0.0099  0.0100
                                           -0.0167
   253. (0.01505) BD*( 1) C  10 - H  12  
                ( 38.69%)   0.6220* C  10 s( 23.97%)p 3.17( 75.87%)d 0.01(  0.16%)
                                                  f 0.00(  0.00%)
                                            0.0001 -0.4895  0.0042 -0.0029  0.0002
                                           -0.3574 -0.0007 -0.0015 -0.3623 -0.0001
                                           -0.0021 -0.7069  0.0081 -0.0063 -0.0078
                                           -0.0021 -0.0172 -0.0042 -0.0169 -0.0040
                                           -0.0012  0.0003 -0.0298 -0.0009  0.0002
                                           -0.0037 -0.0035 -0.0001 -0.0010  0.0023
                                           -0.0017
                ( 61.31%)  -0.7830* H  12 s( 99.95%)p 0.00(  0.05%)
                                           -0.9998 -0.0019 -0.0000  0.0099  0.0100
                                            0.0167


 NHO Directionality and "Bond Bending" (deviations from line of nuclear centers)

         [Thresholds for printing:  angular deviation  >  1.0 degree]
                                    hybrid p-character > 25.0%
                                    orbital occupancy  >  0.10e

                                Line of Centers        Hybrid 1              Hybrid 2
                                ---------------  -------------------   ------------------
                NBO               Theta   Phi    Theta   Phi    Dev    Theta   Phi    Dev
 ========================================================================================
     1. BD (   1) C   1 - C   5    60.6  237.6    35.9  233.5  24.8     94.3   58.7  25.1
     2. BD (   1) C   1 - C   6   119.3  237.6   144.0  233.5  24.9     85.8   58.7  25.1
     4. BD (   1) C   1 - C  10    90.0  354.9    90.0    1.4   6.5     90.0  168.4   6.5
     5. BD (   1) C   2 - C   3     0.0    0.0    35.9  247.6  35.9    144.0  247.6  35.9
     6. BD (   2) C   2 - C   3     0.0    0.0   128.5  266.6 128.6     51.4  266.6 128.6
     7. BD (   1) C   2 - C   4    63.4   23.2   100.4    9.6  39.3    144.0  214.3  28.6
     8. BD (   1) C   2 - C   6    92.7  136.2   118.8  146.8  28.0    105.3  308.2  19.7
     9. BD (   1) C   3 - C   4   116.6   23.2    79.6    9.6  39.3     35.9  214.3  28.6
    10. BD (   1) C   3 - C   5    87.3  136.2    61.2  146.7  27.9     74.7  308.2  19.7
    11. BD (   1) C   4 - H   8    90.0  330.2    90.0  332.6   2.4      --     --    --
    12. BD (   1) C   4 - C  10    90.0   94.1    90.0   85.5   8.6     90.0  281.7   7.6
    13. BD (   1) C   5 - C   6   180.0    0.0   151.1  202.9  28.8     28.8  202.9  28.8
    14. BD (   1) C   5 - H   9    46.5  168.4    46.6  169.9   1.0      --     --    --
    15. BD (   1) C   6 - H  13   133.4  168.5   133.3  169.9   1.0      --     --    --
   242. BD*(   2) C   2 - C   3     0.0    0.0   128.5  266.6 128.6     51.4  266.6 128.6


 Second Order Perturbation Theory Analysis of Fock Matrix in NBO Basis

     Threshold for printing:   0.50 kcal/mol
                                                                              E(2)  E(j)-E(i) F(i,j)
         Donor NBO (i)                     Acceptor NBO (j)                 kcal/mol   a.u.    a.u. 
 ===================================================================================================

 within unit  1
   1. BD (   1) C   1 - C   5        /238. BD*(   1) C   1 - C   6            4.08    0.97    0.057
   1. BD (   1) C   1 - C   5        /242. BD*(   2) C   2 - C   3            7.55    0.68    0.066
   1. BD (   1) C   1 - C   5        /249. BD*(   1) C   5 - C   6            5.17    0.98    0.065
   1. BD (   1) C   1 - C   5        /251. BD*(   1) C   6 - H  13            7.51    1.08    0.082
   1. BD (   1) C   1 - C   5        /252. BD*(   1) C  10 - H  11            2.33    1.06    0.045
   2. BD (   1) C   1 - C   6        /237. BD*(   1) C   1 - C   5            4.08    0.97    0.057
   2. BD (   1) C   1 - C   6        /242. BD*(   2) C   2 - C   3            7.55    0.68    0.066
   2. BD (   1) C   1 - C   6        /249. BD*(   1) C   5 - C   6            5.16    0.98    0.065
   2. BD (   1) C   1 - C   6        /250. BD*(   1) C   5 - H   9            7.51    1.08    0.081
   2. BD (   1) C   1 - C   6        /253. BD*(   1) C  10 - H  12            2.32    1.06    0.045
   3. BD (   1) C   1 - H   7        /130. RY*(   2) C   5                    0.71    2.72    0.039
   3. BD (   1) C   1 - H   7        /156. RY*(   2) C   6                    0.71    2.72    0.039
   3. BD (   1) C   1 - H   7        /196. RY*(   1) C  10                    0.94    2.51    0.043
   3. BD (   1) C   1 - H   7        /197. RY*(   2) C  10                    0.52    2.26    0.031
   3. BD (   1) C   1 - H   7        /244. BD*(   1) C   2 - C   6            1.71    1.01    0.037
   3. BD (   1) C   1 - H   7        /246. BD*(   1) C   3 - C   5            1.71    1.01    0.037
   3. BD (   1) C   1 - H   7        /248. BD*(   1) C   4 - C  10            1.56    1.04    0.036
   4. BD (   1) C   1 - C  10        /247. BD*(   1) C   4 - H   8            4.12    1.18    0.063
   4. BD (   1) C   1 - C  10        /250. BD*(   1) C   5 - H   9            0.73    1.16    0.026
   4. BD (   1) C   1 - C  10        /251. BD*(   1) C   6 - H  13            0.73    1.16    0.026
   5. BD (   1) C   2 - C   3        /103. RY*(   1) C   4                    1.28    2.25    0.048
   5. BD (   1) C   2 - C   3        /105. RY*(   3) C   4                    0.57    2.75    0.036
   5. BD (   1) C   2 - C   3        /130. RY*(   2) C   5                    0.81    2.81    0.043
   5. BD (   1) C   2 - C   3        /156. RY*(   2) C   6                    0.81    2.81    0.043
   5. BD (   1) C   2 - C   3        /243. BD*(   1) C   2 - C   4            1.78    1.05    0.039
   5. BD (   1) C   2 - C   3        /245. BD*(   1) C   3 - C   4            1.78    1.05    0.039
   5. BD (   1) C   2 - C   3        /247. BD*(   1) C   4 - H   8            1.23    1.19    0.034
   5. BD (   1) C   2 - C   3        /248. BD*(   1) C   4 - C  10            3.82    1.12    0.058
   5. BD (   1) C   2 - C   3        /250. BD*(   1) C   5 - H   9            1.80    1.16    0.041
   5. BD (   1) C   2 - C   3        /251. BD*(   1) C   6 - H  13            1.79    1.16    0.041
   6. BD (   2) C   2 - C   3        /103. RY*(   1) C   4                    8.20    1.90    0.116
   6. BD (   2) C   2 - C   3        /109. RY*(   7) C   4                    0.74    2.20    0.038
   6. BD (   2) C   2 - C   3        /127. RY*(  25) C   4                    0.56   20.69    0.101
   6. BD (   2) C   2 - C   3        /129. RY*(   1) C   5                    2.39    2.02    0.065
   6. BD (   2) C   2 - C   3        /155. RY*(   1) C   6                    2.39    2.02    0.065
   6. BD (   2) C   2 - C   3        /189. RY*(   4) H   8                    0.53    1.74    0.028
   6. BD (   2) C   2 - C   3        /237. BD*(   1) C   1 - C   5            2.33    0.71    0.038
   6. BD (   2) C   2 - C   3        /238. BD*(   1) C   1 - C   6            2.33    0.71    0.038
   6. BD (   2) C   2 - C   3        /239. BD*(   1) C   1 - H   7            1.27    0.82    0.030
   6. BD (   2) C   2 - C   3        /243. BD*(   1) C   2 - C   4           18.83    0.71    0.106
   6. BD (   2) C   2 - C   3        /244. BD*(   1) C   2 - C   6            7.69    0.75    0.070
   6. BD (   2) C   2 - C   3        /245. BD*(   1) C   3 - C   4           18.81    0.71    0.106
   6. BD (   2) C   2 - C   3        /246. BD*(   1) C   3 - C   5            7.68    0.75    0.070
   6. BD (   2) C   2 - C   3        /247. BD*(   1) C   4 - H   8           14.35    0.84    0.102
   6. BD (   2) C   2 - C   3        /248. BD*(   1) C   4 - C  10            6.76    0.78    0.067
   6. BD (   2) C   2 - C   3        /250. BD*(   1) C   5 - H   9            6.74    0.82    0.069
   6. BD (   2) C   2 - C   3        /251. BD*(   1) C   6 - H  13            6.73    0.82    0.069
   7. BD (   1) C   2 - C   4        / 51. RY*(   1) C   2                    0.61    2.33    0.034
   7. BD (   1) C   2 - C   4        / 80. RY*(   4) C   3                    0.54    2.44    0.033
   7. BD (   1) C   2 - C   4        /241. BD*(   1) C   2 - C   3            4.32    1.16    0.064
   7. BD (   1) C   2 - C   4        /242. BD*(   2) C   2 - C   3           15.91    0.69    0.096
   7. BD (   1) C   2 - C   4        /244. BD*(   1) C   2 - C   6            0.56    1.02    0.021
   7. BD (   1) C   2 - C   4        /245. BD*(   1) C   3 - C   4            3.18    0.97    0.050
   7. BD (   1) C   2 - C   4        /246. BD*(   1) C   3 - C   5            2.27    1.02    0.043
   7. BD (   1) C   2 - C   4        /247. BD*(   1) C   4 - H   8            0.64    1.11    0.024
   7. BD (   1) C   2 - C   4        /253. BD*(   1) C  10 - H  12            2.72    1.07    0.049
   8. BD (   1) C   2 - C   6        / 77. RY*(   1) C   3                    0.61    2.38    0.034
   8. BD (   1) C   2 - C   6        /239. BD*(   1) C   1 - H   7            1.76    1.14    0.040
   8. BD (   1) C   2 - C   6        /242. BD*(   2) C   2 - C   3            8.66    0.74    0.074
   8. BD (   1) C   2 - C   6        /243. BD*(   1) C   2 - C   4            0.52    1.03    0.021
   8. BD (   1) C   2 - C   6        /247. BD*(   1) C   4 - H   8            0.90    1.16    0.029
   8. BD (   1) C   2 - C   6        /250. BD*(   1) C   5 - H   9            3.47    1.14    0.056
   8. BD (   1) C   2 - C   6        /251. BD*(   1) C   6 - H  13            0.63    1.14    0.024
   9. BD (   1) C   3 - C   4        / 54. RY*(   4) C   2                    0.54    2.44    0.033
   9. BD (   1) C   3 - C   4        / 77. RY*(   1) C   3                    0.61    2.33    0.034
   9. BD (   1) C   3 - C   4        /241. BD*(   1) C   2 - C   3            4.32    1.16    0.064
   9. BD (   1) C   3 - C   4        /242. BD*(   2) C   2 - C   3           15.89    0.69    0.096
   9. BD (   1) C   3 - C   4        /243. BD*(   1) C   2 - C   4            3.18    0.97    0.050
   9. BD (   1) C   3 - C   4        /244. BD*(   1) C   2 - C   6            2.27    1.02    0.043
   9. BD (   1) C   3 - C   4        /246. BD*(   1) C   3 - C   5            0.55    1.02    0.021
   9. BD (   1) C   3 - C   4        /247. BD*(   1) C   4 - H   8            0.64    1.11    0.024
   9. BD (   1) C   3 - C   4        /252. BD*(   1) C  10 - H  11            2.72    1.07    0.049
  10. BD (   1) C   3 - C   5        / 51. RY*(   1) C   2                    0.61    2.38    0.034
  10. BD (   1) C   3 - C   5        /239. BD*(   1) C   1 - H   7            1.75    1.14    0.040
  10. BD (   1) C   3 - C   5        /242. BD*(   2) C   2 - C   3            8.65    0.74    0.074
  10. BD (   1) C   3 - C   5        /245. BD*(   1) C   3 - C   4            0.51    1.03    0.021
  10. BD (   1) C   3 - C   5        /247. BD*(   1) C   4 - H   8            0.90    1.16    0.029
  10. BD (   1) C   3 - C   5        /250. BD*(   1) C   5 - H   9            0.63    1.14    0.024
  10. BD (   1) C   3 - C   5        /251. BD*(   1) C   6 - H  13            3.47    1.14    0.056
  11. BD (   1) C   4 - H   8        / 51. RY*(   1) C   2                    1.00    2.33    0.043
  11. BD (   1) C   4 - H   8        / 53. RY*(   3) C   2                    0.92    2.33    0.041
  11. BD (   1) C   4 - H   8        / 77. RY*(   1) C   3                    1.00    2.33    0.043
  11. BD (   1) C   4 - H   8        / 79. RY*(   3) C   3                    0.92    2.33    0.041
  11. BD (   1) C   4 - H   8        /189. RY*(   4) H   8                    0.51    2.01    0.029
  11. BD (   1) C   4 - H   8        /196. RY*(   1) C  10                    1.89    2.51    0.062
  11. BD (   1) C   4 - H   8        /240. BD*(   1) C   1 - C  10            1.28    1.04    0.033
  11. BD (   1) C   4 - H   8        /244. BD*(   1) C   2 - C   6            1.48    1.02    0.035
  11. BD (   1) C   4 - H   8        /246. BD*(   1) C   3 - C   5            1.48    1.02    0.035
  12. BD (   1) C   4 - C  10        /239. BD*(   1) C   1 - H   7            3.18    1.17    0.054
  13. BD (   1) C   5 - C   6        / 25. RY*(   1) C   1                    0.50    2.66    0.033
  13. BD (   1) C   5 - C   6        /237. BD*(   1) C   1 - C   5            4.16    0.97    0.057
  13. BD (   1) C   5 - C   6        /238. BD*(   1) C   1 - C   6            4.16    0.97    0.057
  13. BD (   1) C   5 - C   6        /239. BD*(   1) C   1 - H   7            0.73    1.08    0.025
  13. BD (   1) C   5 - C   6        /240. BD*(   1) C   1 - C  10            5.45    1.04    0.068
  13. BD (   1) C   5 - C   6        /243. BD*(   1) C   2 - C   4            1.94    0.97    0.039
  13. BD (   1) C   5 - C   6        /245. BD*(   1) C   3 - C   4            1.95    0.97    0.039
  13. BD (   1) C   5 - C   6        /250. BD*(   1) C   5 - H   9            0.95    1.09    0.029
  13. BD (   1) C   5 - C   6        /251. BD*(   1) C   6 - H  13            0.95    1.09    0.029
  14. BD (   1) C   5 - H   9        / 78. RY*(   2) C   3                    1.04    2.36    0.044
  14. BD (   1) C   5 - H   9        / 80. RY*(   4) C   3                    0.52    2.44    0.032
  14. BD (   1) C   5 - H   9        /156. RY*(   2) C   6                    1.08    2.74    0.049
  14. BD (   1) C   5 - H   9        /240. BD*(   1) C   1 - C  10            0.91    1.05    0.028
  14. BD (   1) C   5 - H   9        /245. BD*(   1) C   3 - C   4            0.55    0.98    0.021
  15. BD (   1) C   6 - H  13        / 52. RY*(   2) C   2                    1.04    2.36    0.044
  15. BD (   1) C   6 - H  13        / 54. RY*(   4) C   2                    0.52    2.44    0.032
  15. BD (   1) C   6 - H  13        /130. RY*(   2) C   5                    1.08    2.74    0.049
  15. BD (   1) C   6 - H  13        /240. BD*(   1) C   1 - C  10            0.91    1.05    0.028
  15. BD (   1) C   6 - H  13        /243. BD*(   1) C   2 - C   4            0.55    0.98    0.021
  16. BD (   1) C  10 - H  11        /104. RY*(   2) C   4                    0.51    2.47    0.032
  16. BD (   1) C  10 - H  11        /237. BD*(   1) C   1 - C   5            3.78    0.94    0.053
  16. BD (   1) C  10 - H  11        /245. BD*(   1) C   3 - C   4            3.77    0.94    0.053
  17. BD (   1) C  10 - H  12        /104. RY*(   2) C   4                    0.51    2.47    0.032
  17. BD (   1) C  10 - H  12        /238. BD*(   1) C   1 - C   6            3.79    0.94    0.053
  17. BD (   1) C  10 - H  12        /243. BD*(   1) C   2 - C   4            3.77    0.94    0.054
  18. CR (   1) C   1                /181. RY*(   1) H   7                    0.51   12.09    0.070
  19. CR (   1) C   2                / 77. RY*(   1) C   3                    1.30   11.86    0.111
  19. CR (   1) C   2                /241. BD*(   1) C   2 - C   3            1.17   10.69    0.100
  19. CR (   1) C   2                /242. BD*(   2) C   2 - C   3           12.92   10.21    0.340
  19. CR (   1) C   2                /244. BD*(   1) C   2 - C   6            0.62   10.55    0.073
  19. CR (   1) C   2                /251. BD*(   1) C   6 - H  13            0.53   10.62    0.067
  20. CR (   1) C   3                / 51. RY*(   1) C   2                    1.30   11.86    0.111
  20. CR (   1) C   3                /241. BD*(   1) C   2 - C   3            1.17   10.69    0.100
  20. CR (   1) C   3                /242. BD*(   2) C   2 - C   3           12.92   10.21    0.340
  20. CR (   1) C   3                /246. BD*(   1) C   3 - C   5            0.61   10.55    0.072
  20. CR (   1) C   3                /250. BD*(   1) C   5 - H   9            0.53   10.62    0.068
  21. CR (   1) C   4                / 51. RY*(   1) C   2                    0.60   11.89    0.076
  21. CR (   1) C   4                / 77. RY*(   1) C   3                    0.60   11.89    0.076
  21. CR (   1) C   4                /186. RY*(   1) H   8                    0.62   12.12    0.077
  21. CR (   1) C   4                /200. RY*(   5) C  10                    0.50   11.67    0.068
  22. CR (   1) C   5                /242. BD*(   2) C   2 - C   3            0.68   10.24    0.078
  22. CR (   1) C   5                /251. BD*(   1) C   6 - H  13            0.68   10.64    0.076
  23. CR (   1) C   6                /242. BD*(   2) C   2 - C   3            0.68   10.24    0.078
  23. CR (   1) C   6                /250. BD*(   1) C   5 - H   9            0.68   10.64    0.076
  24. CR (   1) C  10                /104. RY*(   2) C   4                    0.95   12.03    0.095
 242. BD*(   2) C   2 - C   3        / 51. RY*(   1) C   2                    0.86    1.64    0.110
 242. BD*(   2) C   2 - C   3        / 77. RY*(   1) C   3                    0.86    1.64    0.110
 242. BD*(   2) C   2 - C   3        /237. BD*(   1) C   1 - C   5            0.57    0.29    0.035
 242. BD*(   2) C   2 - C   3        /238. BD*(   1) C   1 - C   6            0.57    0.29    0.035
 242. BD*(   2) C   2 - C   3        /241. BD*(   1) C   2 - C   3            6.62    0.48    0.159
 242. BD*(   2) C   2 - C   3        /243. BD*(   1) C   2 - C   4            3.60    0.29    0.082
 242. BD*(   2) C   2 - C   3        /244. BD*(   1) C   2 - C   6            4.49    0.33    0.103
 242. BD*(   2) C   2 - C   3        /245. BD*(   1) C   3 - C   4            3.60    0.29    0.082
 242. BD*(   2) C   2 - C   3        /246. BD*(   1) C   3 - C   5            4.49    0.33    0.103


 Natural Bond Orbitals (Summary):

                                                            Principal Delocalizations
           NBO                        Occupancy    Energy   (geminal,vicinal,remote)
 ====================================================================================
 Molecular unit  1  (C7H6)
     1. BD (   1) C   1 - C   5          1.91808    -0.61269  242(v),251(v),249(g),238(g)
                                                    252(v)
     2. BD (   1) C   1 - C   6          1.91811    -0.61265  242(v),250(v),249(g),237(g)
                                                    253(v)
     3. BD (   1) C   1 - H   7          1.98277    -0.61294  246(v),244(v),248(v),196(v)
                                                    156(v),130(v),197(v)
     4. BD (   1) C   1 - C  10          1.98672    -0.69431  247(v),250(v),251(v)
     5. BD (   1) C   2 - C   3          1.97473    -0.69667  248(v),245(g),243(g),250(v)
                                                    251(v),103(v),247(v),130(v)
                                                    156(v),105(v)
     6. BD (   2) C   2 - C   3          1.83024    -0.35362  243(g),245(g),247(v),103(v)
                                                    244(g),246(g),248(v),250(v)
                                                    251(v),155(v),129(v),237(v)
                                                    238(v),239(r),109(v),127(v)
                                                    189(r)
     7. BD (   1) C   2 - C   4          1.93635    -0.62107  242(g),241(g),245(g),253(v)
                                                    246(v),247(g),51(g),244(g)
                                                    80(v)
     8. BD (   1) C   2 - C   6          1.96553    -0.67242  242(g),250(v),239(v),247(v)
                                                    251(g),77(v),243(g)
     9. BD (   1) C   3 - C   4          1.93641    -0.62107  242(g),241(g),243(g),252(v)
                                                    244(v),247(g),77(g),246(g)
                                                    54(v)
    10. BD (   1) C   3 - C   5          1.96559    -0.67259  242(g),251(v),239(v),247(v)
                                                    250(g),51(v),245(g)
    11. BD (   1) C   4 - H   8          1.98344    -0.61722  196(v),244(v),246(v),240(v)
                                                    51(v),77(v),79(v),53(v)
                                                    189(g)
    12. BD (   1) C   4 - C  10          1.98631    -0.70269  239(v)
    13. BD (   1) C   5 - C   6          1.96022    -0.61986  240(v),237(g),238(g),245(v)
                                                    243(v),251(g),250(g),239(v)
                                                    25(v)
    14. BD (   1) C   5 - H   9          1.99170    -0.62715  156(v),78(v),240(v),245(v)
                                                    80(v)
    15. BD (   1) C   6 - H  13          1.99169    -0.62726  130(v),52(v),240(v),243(v)
                                                    54(v)
    16. BD (   1) C  10 - H  11          1.97654    -0.58270  245(v),237(v),104(v)
    17. BD (   1) C  10 - H  12          1.97650    -0.58265  243(v),238(v),104(v)
    18. CR (   1) C   1                  1.99942   -10.17259  181(v)
    19. CR (   1) C   2                  1.99817   -10.14796  242(g),77(v),241(g),244(g)
                                                    251(v)
    20. CR (   1) C   3                  1.99817   -10.14792  242(g),51(v),241(g),246(g)
                                                    250(v)
    21. CR (   1) C   4                  1.99934   -10.18019  186(v),51(v),77(v),200(v)
    22. CR (   1) C   5                  1.99918   -10.17347  242(v),251(v)
    23. CR (   1) C   6                  1.99918   -10.17352  242(v),250(v)
    24. CR (   1) C  10                  1.99941   -10.13952  104(v)
    25. RY*(   1) C   1                  0.00212     2.03921   
    26. RY*(   2) C   1                  0.00141     1.66678   
    27. RY*(   3) C   1                  0.00117     2.03196   
    28. RY*(   4) C   1                  0.00073     2.35410   
    29. RY*(   5) C   1                  0.00064     1.87746   
    30. RY*(   6) C   1                  0.00045     1.70703   
    31. RY*(   7) C   1                  0.00044     1.81530   
    32. RY*(   8) C   1                  0.00017     3.64103   
    33. RY*(   9) C   1                  0.00016     2.23787   
    34. RY*(  10) C   1                  0.00014     2.52879   
    35. RY*(  11) C   1                  0.00009     2.63446   
    36. RY*(  12) C   1                  0.00006     1.99165   
    37. RY*(  13) C   1                  0.00004     2.13268   
    38. RY*(  14) C   1                  0.00003     3.04386   
    39. RY*(  15) C   1                  0.00001     2.94661   
    40. RY*(  16) C   1                  0.00000     1.72719   
    41. RY*(  17) C   1                  0.00000     2.36298   
    42. RY*(  18) C   1                  0.00000    20.23489   
    43. RY*(  19) C   1                  0.00000     2.86004   
    44. RY*(  20) C   1                  0.00000     3.28144   
    45. RY*(  21) C   1                  0.00000     3.48817   
    46. RY*(  22) C   1                  0.00000     3.67408   
    47. RY*(  23) C   1                  0.00000     3.61084   
    48. RY*(  24) C   1                  0.00000     1.87907   
    49. RY*(  25) C   1                  0.00000     3.97301   
    50. RY*(  26) C   1                  0.00000     3.49130   
    51. RY*(   1) C   2                  0.00256     1.70810   
    52. RY*(   2) C   2                  0.00212     1.73195   
    53. RY*(   3) C   2                  0.00127     1.71506   
    54. RY*(   4) C   2                  0.00105     1.81503   
    55. RY*(   5) C   2                  0.00049     1.57008   
    56. RY*(   6) C   2                  0.00042     2.39378   
    57. RY*(   7) C   2                  0.00031     2.26456   
    58. RY*(   8) C   2                  0.00026     2.56394   
    59. RY*(   9) C   2                  0.00016     2.12447   
    60. RY*(  10) C   2                  0.00012     1.65060   
    61. RY*(  11) C   2                  0.00006     2.75928   
    62. RY*(  12) C   2                  0.00004     2.75008   
    63. RY*(  13) C   2                  0.00005     1.79824   
    64. RY*(  14) C   2                  0.00002     2.14261   
    65. RY*(  15) C   2                  0.00000     2.89170   
    66. RY*(  16) C   2                  0.00000    20.72709   
    67. RY*(  17) C   2                  0.00000     2.16043   
    68. RY*(  18) C   2                  0.00001     2.18952   
    69. RY*(  19) C   2                  0.00001     3.04042   
    70. RY*(  20) C   2                  0.00000     3.86962   
    71. RY*(  21) C   2                  0.00000     3.64558   
    72. RY*(  22) C   2                  0.00000     3.38237   
    73. RY*(  23) C   2                  0.00000     3.17083   
    74. RY*(  24) C   2                  0.00000     3.52424   
    75. RY*(  25) C   2                  0.00000     3.16498   
    76. RY*(  26) C   2                  0.00000     3.66920   
    77. RY*(   1) C   3                  0.00256     1.70831   
    78. RY*(   2) C   3                  0.00212     1.73183   
    79. RY*(   3) C   3                  0.00127     1.71591   
    80. RY*(   4) C   3                  0.00105     1.81446   
    81. RY*(   5) C   3                  0.00050     1.57101   
    82. RY*(   6) C   3                  0.00042     2.39402   
    83. RY*(   7) C   3                  0.00031     2.26240   
    84. RY*(   8) C   3                  0.00026     2.56730   
    85. RY*(   9) C   3                  0.00016     2.12081   
    86. RY*(  10) C   3                  0.00012     1.65037   
    87. RY*(  11) C   3                  0.00006     2.75982   
    88. RY*(  12) C   3                  0.00004     2.75385   
    89. RY*(  13) C   3                  0.00005     1.79353   
    90. RY*(  14) C   3                  0.00002     2.14237   
    91. RY*(  15) C   3                  0.00000     2.89240   
    92. RY*(  16) C   3                  0.00000    20.72987   
    93. RY*(  17) C   3                  0.00000     2.16046   
    94. RY*(  18) C   3                  0.00001     2.18941   
    95. RY*(  19) C   3                  0.00001     3.03957   
    96. RY*(  20) C   3                  0.00000     3.86856   
    97. RY*(  21) C   3                  0.00000     3.64562   
    98. RY*(  22) C   3                  0.00000     3.38336   
    99. RY*(  23) C   3                  0.00000     3.17045   
   100. RY*(  24) C   3                  0.00000     3.52434   
   101. RY*(  25) C   3                  0.00000     3.16541   
   102. RY*(  26) C   3                  0.00000     3.66904   
   103. RY*(   1) C   4                  0.00850     1.54904   
   104. RY*(   2) C   4                  0.00201     1.88589   
   105. RY*(   3) C   4                  0.00092     2.05391   
   106. RY*(   4) C   4                  0.00078     1.48878   
   107. RY*(   5) C   4                  0.00056     1.79107   
   108. RY*(   6) C   4                  0.00029     1.86078   
   109. RY*(   7) C   4                  0.00025     1.84841   
   110. RY*(   8) C   4                  0.00022     2.15508   
   111. RY*(   9) C   4                  0.00017     3.13234   
   112. RY*(  10) C   4                  0.00008     2.66024   
   113. RY*(  11) C   4                  0.00005     2.55254   
   114. RY*(  12) C   4                  0.00004     2.45071   
   115. RY*(  13) C   4                  0.00002     2.65544   
   116. RY*(  14) C   4                  0.00002     3.17829   
   117. RY*(  15) C   4                  0.00000     2.21353   
   118. RY*(  16) C   4                  0.00000     2.05410   
   119. RY*(  17) C   4                  0.00000     2.06223   
   120. RY*(  18) C   4                  0.00000     2.93672   
   121. RY*(  19) C   4                  0.00000     3.11321   
   122. RY*(  20) C   4                  0.00000     3.42151   
   123. RY*(  21) C   4                  0.00000     3.72370   
   124. RY*(  22) C   4                  0.00000     3.44738   
   125. RY*(  23) C   4                  0.00000     3.67940   
   126. RY*(  24) C   4                  0.00000     3.01158   
   127. RY*(  25) C   4                  0.00000    20.33173   
   128. RY*(  26) C   4                  0.00000     3.64786   
   129. RY*(   1) C   5                  0.00324     1.67026   
   130. RY*(   2) C   5                  0.00243     2.11077   
   131. RY*(   3) C   5                  0.00102     1.36511   
   132. RY*(   4) C   5                  0.00064     2.03398   
   133. RY*(   5) C   5                  0.00055     1.73306   
   134. RY*(   6) C   5                  0.00038     2.12358   
   135. RY*(   7) C   5                  0.00031     2.31125   
   136. RY*(   8) C   5                  0.00016     2.57503   
   137. RY*(   9) C   5                  0.00013     2.70366   
   138. RY*(  10) C   5                  0.00010     1.96513   
   139. RY*(  11) C   5                  0.00004     2.03673   
   140. RY*(  12) C   5                  0.00004     2.48401   
   141. RY*(  13) C   5                  0.00004     2.12713   
   142. RY*(  14) C   5                  0.00002     2.49304   
   143. RY*(  15) C   5                  0.00000     2.59083   
   144. RY*(  16) C   5                  0.00001     2.55315   
   145. RY*(  17) C   5                  0.00000    20.23528   
   146. RY*(  18) C   5                  0.00000     1.85674   
   147. RY*(  19) C   5                  0.00000     3.15425   
   148. RY*(  20) C   5                  0.00000     3.58463   
   149. RY*(  21) C   5                  0.00000     3.74688   
   150. RY*(  22) C   5                  0.00000     3.56759   
   151. RY*(  23) C   5                  0.00000     3.63445   
   152. RY*(  24) C   5                  0.00000     3.59277   
   153. RY*(  25) C   5                  0.00000     3.43574   
   154. RY*(  26) C   5                  0.00000     3.33007   
   155. RY*(   1) C   6                  0.00324     1.67080   
   156. RY*(   2) C   6                  0.00243     2.10994   
   157. RY*(   3) C   6                  0.00102     1.36657   
   158. RY*(   4) C   6                  0.00064     2.03358   
   159. RY*(   5) C   6                  0.00055     1.73204   
   160. RY*(   6) C   6                  0.00038     2.12330   
   161. RY*(   7) C   6                  0.00031     2.31326   
   162. RY*(   8) C   6                  0.00016     2.57628   
   163. RY*(   9) C   6                  0.00013     2.70174   
   164. RY*(  10) C   6                  0.00010     1.96396   
   165. RY*(  11) C   6                  0.00004     2.04534   
   166. RY*(  12) C   6                  0.00004     2.51262   
   167. RY*(  13) C   6                  0.00004     2.08831   
   168. RY*(  14) C   6                  0.00000     1.77694   
   169. RY*(  15) C   6                  0.00001     2.53381   
   170. RY*(  16) C   6                  0.00001     2.56272   
   171. RY*(  17) C   6                  0.00000     2.50063   
   172. RY*(  18) C   6                  0.00000    20.25646   
   173. RY*(  19) C   6                  0.00000     3.06453   
   174. RY*(  20) C   6                  0.00000     3.59606   
   175. RY*(  21) C   6                  0.00000     3.81450   
   176. RY*(  22) C   6                  0.00000     3.54877   
   177. RY*(  23) C   6                  0.00000     3.62858   
   178. RY*(  24) C   6                  0.00000     3.63365   
   179. RY*(  25) C   6                  0.00000     3.47048   
   180. RY*(  26) C   6                  0.00000     3.38886   
   181. RY*(   1) H   7                  0.00021     1.92029   
   182. RY*(   2) H   7                  0.00015     2.41730   
   183. RY*(   3) H   7                  0.00012     2.68336   
   184. RY*(   4) H   7                  0.00010     1.23075   
   185. RY*(   5) H   7                  0.00001     2.86599   
   186. RY*(   1) H   8                  0.00035     1.93901   
   187. RY*(   2) H   8                  0.00016     2.40116   
   188. RY*(   3) H   8                  0.00012     2.57591   
   189. RY*(   4) H   8                  0.00012     1.38817   
   190. RY*(   5) H   8                  0.00001     2.90027   
   191. RY*(   1) H   9                  0.00036     1.49875   
   192. RY*(   2) H   9                  0.00015     2.26378   
   193. RY*(   3) H   9                  0.00011     2.13721   
   194. RY*(   4) H   9                  0.00010     2.43687   
   195. RY*(   5) H   9                  0.00002     2.77709   
   196. RY*(   1) C  10                  0.00346     1.89527   
   197. RY*(   2) C  10                  0.00118     1.64511   
   198. RY*(   3) C  10                  0.00103     1.83746   
   199. RY*(   4) C  10                  0.00088     1.58902   
   200. RY*(   5) C  10                  0.00048     1.48652   
   201. RY*(   6) C  10                  0.00027     2.20581   
   202. RY*(   7) C  10                  0.00028     1.66213   
   203. RY*(   8) C  10                  0.00016     1.93717   
   204. RY*(   9) C  10                  0.00007     1.55124   
   205. RY*(  10) C  10                  0.00005     2.05017   
   206. RY*(  11) C  10                  0.00003     2.72314   
   207. RY*(  12) C  10                  0.00003     2.81159   
   208. RY*(  13) C  10                  0.00003     2.54878   
   209. RY*(  14) C  10                  0.00000     1.59487   
   210. RY*(  15) C  10                  0.00000     2.89072   
   211. RY*(  16) C  10                  0.00000     3.15080   
   212. RY*(  17) C  10                  0.00001     2.02949   
   213. RY*(  18) C  10                  0.00000    20.72821   
   214. RY*(  19) C  10                  0.00000     3.51399   
   215. RY*(  20) C  10                  0.00000     3.39835   
   216. RY*(  21) C  10                  0.00000     3.79245   
   217. RY*(  22) C  10                  0.00000     3.77142   
   218. RY*(  23) C  10                  0.00000     3.57737   
   219. RY*(  24) C  10                  0.00000     3.56948   
   220. RY*(  25) C  10                  0.00001     3.44418   
   221. RY*(  26) C  10                  0.00001     2.95180   
   222. RY*(   1) H  11                  0.00047     1.20764   
   223. RY*(   2) H  11                  0.00016     1.93563   
   224. RY*(   3) H  11                  0.00012     2.53034   
   225. RY*(   4) H  11                  0.00006     2.05361   
   226. RY*(   5) H  11                  0.00002     3.09102   
   227. RY*(   1) H  12                  0.00047     1.20814   
   228. RY*(   2) H  12                  0.00016     1.93528   
   229. RY*(   3) H  12                  0.00012     2.53040   
   230. RY*(   4) H  12                  0.00006     2.05329   
   231. RY*(   5) H  12                  0.00002     3.09093   
   232. RY*(   1) H  13                  0.00036     1.49910   
   233. RY*(   2) H  13                  0.00015     2.26114   
   234. RY*(   3) H  13                  0.00011     2.13906   
   235. RY*(   4) H  13                  0.00010     2.43744   
   236. RY*(   5) H  13                  0.00002     2.77758   
   237. BD*(   1) C   1 - C   5          0.03157     0.35490   
   238. BD*(   1) C   1 - C   6          0.03157     0.35478   
   239. BD*(   1) C   1 - H   7          0.01513     0.46261   
   240. BD*(   1) C   1 - C  10          0.02029     0.42301   
   241. BD*(   1) C   2 - C   3          0.01416     0.54238   
   242. BD*(   2) C   2 - C   3          0.18416     0.06648  241(g),244(g),246(g),243(g)
                                                    245(g),51(g),77(g)
   243. BD*(   1) C   2 - C   4          0.06093     0.35310   
   244. BD*(   1) C   2 - C   6          0.03869     0.39872   
   245. BD*(   1) C   3 - C   4          0.06087     0.35318   
   246. BD*(   1) C   3 - C   5          0.03863     0.39898   
   247. BD*(   1) C   4 - H   8          0.02584     0.49004   
   248. BD*(   1) C   4 - C  10          0.02685     0.42484   
   249. BD*(   1) C   5 - C   6          0.02046     0.37146   
   250. BD*(   1) C   5 - H   9          0.02836     0.46714   
   251. BD*(   1) C   6 - H  13          0.02833     0.46739   
   252. BD*(   1) C  10 - H  11          0.01505     0.45171   
   253. BD*(   1) C  10 - H  12          0.01505     0.45155   
       -------------------------------
              Total Lewis   47.27382  ( 98.4871%)
        Valence non-Lewis    0.65593  (  1.3665%)
        Rydberg non-Lewis    0.07025  (  0.1464%)
       -------------------------------
            Total unit  1   48.00000  (100.0000%)
           Charge unit  1    0.00000
   1 Symmetry operations used in ECPInt.
 ECPInt:  NShTT=    5151 NPrTT=   15748 LenC2=    5132 LenP2D=   13335.
 LDataN:  DoStor=T MaxTD1= 7 Len=  274
 D1PCM: PCM CHGder 1st derivatives, ID1Alg=3 FixD1E=F DoIter=F DoCFld=F I1PDM=0.
 Calling FoFJK, ICntrl=      2127 FMM=F ISym2X=0 I1Cent= 0 IOpClX= 0 NMat=1 NMatS=1 NMatT=0.
 ***** Axes restored to original set *****
 -------------------------------------------------------------------
 Center     Atomic                   Forces (Hartrees/Bohr)
 Number     Number              X              Y              Z
 -------------------------------------------------------------------
      1        6          -0.001069026    0.000097087   -0.000036456
      2        6           0.000792853    0.000446913    0.001546449
      3        6           0.000627999    0.000442143   -0.001535218
      4        6          -0.003079335    0.001238292   -0.000080968
      5        6           0.001059433   -0.000122839    0.000719293
      6        6           0.000736086   -0.000095078   -0.000805799
      7        1           0.000115314   -0.000532830   -0.000000155
      8        1          -0.000071157   -0.000203623    0.000005744
      9        1           0.000032444    0.000032233    0.000089871
     10        6           0.000762545   -0.001029061    0.000043415
     11        1          -0.000011387   -0.000150718   -0.000030331
     12        1          -0.000009543   -0.000196182    0.000091366
     13        1           0.000113774    0.000073663   -0.000007211
 -------------------------------------------------------------------
 Cartesian Forces:  Max     0.003079335 RMS     0.000772655

 GradGradGradGradGradGradGradGradGradGradGradGradGradGradGradGradGradGrad
 Berny optimization.
 FormGI is forming the generalized inverse of G from B-inverse, IUseBI=4.
 Internal  Forces:  Max     0.001200497 RMS     0.000326686
 Search for a local minimum.
 Step number   1 out of a maximum of  100
 All quantities printed in internal units (Hartrees-Bohrs-Radians)
 Mixed Optimization -- En-DIIS/RFO-DIIS
 Second derivative matrix not updated -- first step.
 ITU=  0
     Eigenvalues ---    0.01004   0.01408   0.01574   0.01806   0.02112
     Eigenvalues ---    0.02262   0.04656   0.05766   0.06277   0.06542
     Eigenvalues ---    0.07279   0.07927   0.10764   0.11007   0.13184
     Eigenvalues ---    0.14466   0.17717   0.19694   0.21297   0.23199
     Eigenvalues ---    0.25029   0.27452   0.27838   0.28666   0.29457
     Eigenvalues ---    0.29852   0.34568   0.34580   0.35510   0.35959
     Eigenvalues ---    0.35981   0.36096   0.39800
 RFO step:  Lambda=-4.43951814D-05 EMin= 1.00385825D-02
 Linear search not attempted -- first point.
 Iteration  1 RMS(Cart)=  0.00179341 RMS(Int)=  0.00000315
 Iteration  2 RMS(Cart)=  0.00000205 RMS(Int)=  0.00000225
 Iteration  3 RMS(Cart)=  0.00000000 RMS(Int)=  0.00000225
 Variable       Old X    -DE/DX   Delta X   Delta X   Delta X     New X
                                 (Linear)    (Quad)   (Total)
    R1        2.88424  -0.00004   0.00000   0.00057   0.00057   2.88481
    R2        2.88445  -0.00012   0.00000   0.00022   0.00022   2.88467
    R3        2.04854  -0.00044   0.00000  -0.00123  -0.00123   2.04731
    R4        2.88211   0.00001   0.00000   0.00021   0.00021   2.88232
    R5        2.55056   0.00074   0.00000   0.00217   0.00216   2.55272
    R6        2.84640   0.00120   0.00000   0.00362   0.00362   2.85002
    R7        2.89586   0.00003   0.00000   0.00039   0.00039   2.89625
    R8        2.84626   0.00118   0.00000   0.00352   0.00352   2.84978
    R9        2.89543   0.00011   0.00000   0.00054   0.00055   2.89597
   R10        2.03932   0.00016   0.00000   0.00045   0.00045   2.03977
   R11        2.87337  -0.00109   0.00000  -0.00422  -0.00423   2.86914
   R12        2.82719  -0.00038   0.00000  -0.00324  -0.00324   2.82395
   R13        2.04145  -0.00004   0.00000  -0.00010  -0.00010   2.04135
   R14        2.04111   0.00008   0.00000   0.00024   0.00024   2.04135
   R15        2.06362  -0.00008   0.00000  -0.00023  -0.00023   2.06339
   R16        2.06382  -0.00015   0.00000  -0.00043  -0.00043   2.06338
    A1        2.06575  -0.00044   0.00000  -0.00196  -0.00196   2.06379
    A2        1.98198   0.00036   0.00000   0.00215   0.00215   1.98413
    A3        2.06576  -0.00042   0.00000  -0.00200  -0.00200   2.06375
    A4        1.98290   0.00034   0.00000   0.00098   0.00098   1.98388
    A5        2.08840   0.00014   0.00000   0.00100   0.00100   2.08940
    A6        1.61843  -0.00018   0.00000  -0.00076  -0.00076   1.61767
    A7        1.94927   0.00048   0.00000   0.00306   0.00306   1.95232
    A8        1.61874  -0.00022   0.00000  -0.00112  -0.00112   1.61761
    A9        1.94912   0.00049   0.00000   0.00345   0.00345   1.95257
   A10        2.13847   0.00031   0.00000   0.00069   0.00069   2.13916
   A11        1.86808  -0.00064   0.00000  -0.00338  -0.00338   1.86470
   A12        2.13856   0.00029   0.00000   0.00082   0.00082   2.13938
   A13        1.86768  -0.00061   0.00000  -0.00290  -0.00291   1.86478
   A14        2.16268   0.00039   0.00000   0.00278   0.00278   2.16546
   A15        1.72041  -0.00060   0.00000  -0.00345  -0.00345   1.71696
   A16        2.16826   0.00036   0.00000   0.00075   0.00075   2.16901
   A17        1.52302   0.00019   0.00000   0.00105   0.00105   1.52408
   A18        2.27307   0.00009   0.00000   0.00105   0.00105   2.27412
   A19        2.32872  -0.00018   0.00000  -0.00058  -0.00058   2.32814
   A20        1.72011  -0.00056   0.00000  -0.00304  -0.00305   1.71706
   A21        2.16854   0.00033   0.00000   0.00054   0.00054   2.16908
   A22        1.52300   0.00021   0.00000   0.00083   0.00083   1.52383
   A23        2.27297   0.00009   0.00000   0.00105   0.00105   2.27401
   A24        2.32895  -0.00022   0.00000  -0.00065  -0.00065   2.32830
   A25        1.73154   0.00048   0.00000   0.00224   0.00224   1.73377
   A26        1.95680  -0.00010   0.00000   0.00027   0.00027   1.95707
   A27        1.95620  -0.00009   0.00000   0.00039   0.00040   1.95659
   A28        1.96003  -0.00019   0.00000  -0.00130  -0.00130   1.95874
   A29        1.96006  -0.00022   0.00000  -0.00166  -0.00166   1.95840
   A30        1.89661   0.00012   0.00000   0.00013   0.00013   1.89675
    D1       -2.97384   0.00022   0.00000   0.00132   0.00132  -2.97252
    D2       -0.29976  -0.00008   0.00000  -0.00148  -0.00148  -0.30124
    D3       -0.38940   0.00040   0.00000   0.00376   0.00375  -0.38565
    D4        2.28468   0.00010   0.00000   0.00095   0.00095   2.28563
    D5        2.97374  -0.00021   0.00000  -0.00095  -0.00095   2.97279
    D6        0.29994   0.00008   0.00000   0.00146   0.00146   0.30140
    D7        0.38770  -0.00036   0.00000  -0.00130  -0.00130   0.38640
    D8       -2.28610  -0.00007   0.00000   0.00111   0.00111  -2.28499
    D9        0.56519   0.00001   0.00000  -0.00175  -0.00175   0.56343
   D10        2.63762   0.00002   0.00000  -0.00190  -0.00190   2.63572
   D11       -1.50704   0.00004   0.00000  -0.00123  -0.00123  -1.50827
   D12       -0.56327  -0.00005   0.00000  -0.00099  -0.00099  -0.56427
   D13        1.50916  -0.00004   0.00000  -0.00114  -0.00114   1.50802
   D14       -2.63550  -0.00002   0.00000  -0.00048  -0.00048  -2.63597
   D15       -3.14145  -0.00001   0.00000  -0.00030  -0.00030   3.14143
   D16       -1.06902  -0.00000   0.00000  -0.00045  -0.00045  -1.06947
   D17        1.06951   0.00002   0.00000   0.00021   0.00021   1.06972
   D18       -0.00035   0.00002   0.00000   0.00063   0.00062   0.00028
   D19       -2.95865  -0.00030   0.00000  -0.00205  -0.00205  -2.96071
   D20       -0.29612  -0.00012   0.00000  -0.00121  -0.00122  -0.29734
   D21        1.04359   0.00018   0.00000   0.00081   0.00080   1.04439
   D22        0.00035  -0.00002   0.00000  -0.00064  -0.00064  -0.00029
   D23       -2.60806  -0.00006   0.00000  -0.00215  -0.00216  -2.61022
   D24       -0.04492   0.00027   0.00000   0.00142   0.00142  -0.04350
   D25       -1.08816   0.00006   0.00000  -0.00003  -0.00002  -1.08818
   D26        2.58662   0.00003   0.00000  -0.00154  -0.00154   2.58508
   D27        2.95832   0.00032   0.00000   0.00293   0.00293   2.96126
   D28        0.29639   0.00010   0.00000   0.00091   0.00091   0.29730
   D29       -1.04298  -0.00019   0.00000  -0.00197  -0.00197  -1.04494
   D30        0.00035  -0.00002   0.00000  -0.00064  -0.00064  -0.00029
   D31        2.60852   0.00005   0.00000   0.00134   0.00135   2.60987
   D32        0.04579  -0.00028   0.00000  -0.00272  -0.00272   0.04307
   D33        1.08912  -0.00011   0.00000  -0.00139  -0.00139   1.08773
   D34       -2.58590  -0.00004   0.00000   0.00060   0.00059  -2.58531
   D35        0.48699  -0.00015   0.00000   0.00022   0.00022   0.48721
   D36       -1.58303  -0.00023   0.00000  -0.00081  -0.00080  -1.58383
   D37        2.55633  -0.00008   0.00000   0.00124   0.00124   2.55757
   D38       -0.48835   0.00019   0.00000   0.00167   0.00167  -0.48669
   D39       -2.55837   0.00011   0.00000   0.00064   0.00064  -2.55773
   D40        1.58098   0.00026   0.00000   0.00269   0.00269   1.58367
   D41        3.14120   0.00000   0.00000   0.00031   0.00031   3.14152
   D42        1.07119  -0.00008   0.00000  -0.00071  -0.00071   1.07048
   D43       -1.07265   0.00007   0.00000   0.00134   0.00134  -1.07131
   D44       -0.00031   0.00002   0.00000   0.00056   0.00056   0.00025
   D45        2.57747   0.00023   0.00000   0.00313   0.00313   2.58060
   D46       -2.57802  -0.00022   0.00000  -0.00247  -0.00247  -2.58049
   D47       -0.00024  -0.00001   0.00000   0.00010   0.00010  -0.00014
         Item               Value     Threshold  Converged?
 Maximum Force            0.001200     0.000450     NO 
 RMS     Force            0.000327     0.000300     NO 
 Maximum Displacement     0.006300     0.001800     NO 
 RMS     Displacement     0.001794     0.001200     NO 
 Predicted change in Energy=-2.219709D-05
 GradGradGradGradGradGradGradGradGradGradGradGradGradGradGradGradGradGrad

                          Input orientation:                          
 ---------------------------------------------------------------------
 Center     Atomic      Atomic             Coordinates (Angstroms)
 Number     Number       Type             X           Y           Z
 ---------------------------------------------------------------------
      1          6           0        0.376822    1.101538    0.000030
      2          6           0       -0.013978   -1.078599    0.674860
      3          6           0       -0.014282   -1.078006   -0.675982
      4          6           0       -1.254142   -0.548634   -0.000192
      5          6           0        1.092658   -0.020615   -0.747487
      6          6           0        1.092803   -0.020863    0.746884
      7          1           0        0.827786    2.086611    0.000208
      8          1           0       -2.190347   -1.085875   -0.000043
      9          1           0        1.861648    0.136725   -1.489652
     10          6           0       -1.142360    0.965531    0.000539
     11          1           0       -1.595098    1.412696    0.887844
     12          1           0       -1.595258    1.413224   -0.886418
     13          1           0        1.861838    0.136101    1.489078
 ---------------------------------------------------------------------
                    Distance matrix (angstroms):
                    1          2          3          4          5
     1  C    0.000000
     2  C    2.315409   0.000000
     3  C    2.315246   1.350843   0.000000
     4  C    2.320153   1.508166   1.508038   0.000000
     5  C    1.526574   2.089748   1.532483   2.518873   0.000000
     6  C    1.526500   1.532631   2.089913   2.518891   1.494370
     7  H    1.083391   3.343991   3.343816   3.358412   2.251578
     8  H    3.372704   2.278624   2.278643   1.079402   3.531511
     9  H    2.314027   3.111285   2.378390   3.520845   1.080236
    10  C    1.525259   2.430313   2.430285   1.518285   2.554864
    11  H    2.184835   2.958353   3.338881   2.179833   3.457270
    12  H    2.184500   3.338745   2.958039   2.179597   3.049604
    13  H    2.314001   2.378473   3.111489   3.520812   2.370320
                    6          7          8          9         10
     6  C    0.000000
     7  H    2.251489   0.000000
     8  H    3.531462   4.378789   0.000000
     9  H    2.370242   2.662819   4.486908   0.000000
    10  C    2.554596   2.266781   2.303594   3.454222   0.000000
    11  H    3.049553   2.666912   2.717632   4.385166   1.091897
    12  H    3.456870   2.666589   2.717589   3.734105   1.091896
    13  H    1.080234   2.662796   4.486748   2.978729   3.453825
                   11         12         13
    11  H    0.000000
    12  H    1.774262   0.000000
    13  H    3.733843   4.384693   0.000000
 Stoichiometry    C7H6
 Framework group  C1[X(C7H6)]
 Deg. of freedom    33
 Full point group                 C1      NOp   1
 Largest Abelian subgroup         C1      NOp   1
 Largest concise Abelian subgroup C1      NOp   1
                         Standard orientation:                         
 ---------------------------------------------------------------------
 Center     Atomic      Atomic             Coordinates (Angstroms)
 Number     Number       Type             X           Y           Z
 ---------------------------------------------------------------------
      1          6           0       -0.378567    1.100520    0.000225
      2          6           0        0.015655   -1.078730   -0.675478
      3          6           0        0.015669   -1.078730    0.675364
      4          6           0        1.254876   -0.547197    0.000073
      5          6           0       -1.092874   -0.023036    0.747095
      6          6           0       -1.092699   -0.022628   -0.747275
      7          1           0       -0.831011    2.084914    0.000383
      8          1           0        2.191888   -1.083031   -0.000112
      9          1           0       -1.862259    0.132822    1.489165
     10          6           0        1.140818    0.966797   -0.000017
     11          1           0        1.593073    1.415033   -0.887029
     12          1           0        1.592853    1.414781    0.887233
     13          1           0       -1.861811    0.133506   -1.489565
 ---------------------------------------------------------------------
 Rotational constants (GHZ):           5.2026545           4.4747839           3.3857140
 Standard basis: def2TZVP (5D, 7F)
 There are   288 symmetry adapted cartesian basis functions of A   symmetry.
 There are   253 symmetry adapted basis functions of A   symmetry.
   253 basis functions,   405 primitive gaussians,   288 cartesian basis functions
    24 alpha electrons       24 beta electrons
       nuclear repulsion energy       277.2287687000 Hartrees.
 NAtoms=   13 NActive=   13 NUniq=   13 SFac= 1.00D+00 NAtFMM=   60 NAOKFM=F Big=F
 Integral buffers will be    131072 words long.
 Raffenetti 2 integral format.
 Two-electron integral symmetry is turned on.
 Nuclear repulsion after empirical dispersion term =      277.2233009135 Hartrees.
 ------------------------------------------------------------------------------
 Polarizable Continuum Model (PCM)
 =================================
 Model                : PCM.
 Atomic radii         : SMD-Coulomb.
 Polarization charges : Total charges.
 Charge compensation  : None.
 Solution method      : On-the-fly selection.
 Cavity type          : VdW (van der Waals Surface) (Alpha=1.000).
 Cavity algorithm     : GePol (No added spheres)
                        Default sphere list used, NSphG=   13.
                        Lebedev-Laikov grids with approx.  5.0 points / Ang**2.
                        Smoothing algorithm: York/Karplus (Gamma=1.0000).
                        Polarization charges: spherical gaussians, with
                                              point-specific exponents (IZeta= 3).
                        Self-potential: point-specific (ISelfS= 7).
                        Self-field    : sphere-specific E.n sum rule (ISelfD= 2).
 1st derivatives      : Analytical E(r).r(x)/FMM algorithm (CHGder, D1EAlg=3).
                        Cavity 1st derivative terms included.
 Solvent              : TetraHydroFuran, Eps=   7.425700 Eps(inf)=   1.974025
 ------------------------------------------------------------------------------
 Spheres list:
 ISph  on   Nord     Re0    Alpha      Xe            Ye            Ze
    1   C      1    1.8500  1.000     -0.378567      1.100520      0.000225
    2   C      2    1.8500  1.000      0.015655     -1.078730     -0.675478
    3   C      3    1.8500  1.000      0.015669     -1.078730      0.675364
    4   C      4    1.8500  1.000      1.254876     -0.547197      0.000073
    5   C      5    1.8500  1.000     -1.092874     -0.023036      0.747095
    6   C      6    1.8500  1.000     -1.092699     -0.022628     -0.747275
    7   H      7    1.2000  1.000     -0.831011      2.084914      0.000383
    8   H      8    1.2000  1.000      2.191888     -1.083031     -0.000112
    9   H      9    1.2000  1.000     -1.862259      0.132822      1.489165
   10   C     10    1.8500  1.000      1.140818      0.966797     -0.000017
   11   H     11    1.2000  1.000      1.593073      1.415033     -0.887029
   12   H     12    1.2000  1.000      1.592853      1.414781      0.887233
   13   H     13    1.2000  1.000     -1.861811      0.133506     -1.489565
 ------------------------------------------------------------------------------
 ------------------------------------------------------------------------------
 Atomic radii for non-electrostatic terms: SMD-CDS.
 ------------------------------------------------------------------------------
 Nuclear repulsion after PCM non-electrostatic terms =      277.2153385083 Hartrees.
 One-electron integrals computed using PRISM.
   1 Symmetry operations used in ECPInt.
 ECPInt:  NShTT=    5151 NPrTT=   15748 LenC2=    5132 LenP2D=   13335.
 LDataN:  DoStor=T MaxTD1= 6 Len=  172
 NBasis=   253 RedAO= T EigKep=  3.82D-05  NBF=   253
 NBsUse=   253 1.00D-06 EigRej= -1.00D+00 NBFU=   253
 Initial guess from the checkpoint file:  "parent-qce-THF.chk"
 B after Tr=    -0.000000    0.000000    0.000000
         Rot=    1.000000   -0.000217    0.000124   -0.000832 Ang=  -0.10 deg.
 Requested convergence on RMS density matrix=1.00D-08 within 128 cycles.
 Requested convergence on MAX density matrix=1.00D-06.
 Requested convergence on             energy=1.00D-06.
 No special actions if energy rises.
 Inv3:  Mode=1 IEnd=     3213675.
 Iteration    1 A*A^-1 deviation from unit magnitude is 3.77D-15 for   1026.
 Iteration    1 A*A^-1 deviation from orthogonality  is 2.98D-15 for   1017    390.
 Iteration    1 A^-1*A deviation from unit magnitude is 4.22D-15 for   1026.
 Iteration    1 A^-1*A deviation from orthogonality  is 1.49D-15 for    752     67.
 Error on total polarization charges =  0.03411
 SCF Done:  E(RwB97XD) =  -270.133304964     A.U. after   10 cycles
            NFock= 10  Conv=0.60D-08     -V/T= 2.0051
 SMD-CDS (non-electrostatic) energy       (kcal/mol) =      -5.00
 (included in total energy above)
   1 Symmetry operations used in ECPInt.
 ECPInt:  NShTT=    5151 NPrTT=   15748 LenC2=    5132 LenP2D=   13335.
 LDataN:  DoStor=T MaxTD1= 7 Len=  274
 D1PCM: PCM CHGder 1st derivatives, ID1Alg=3 FixD1E=F DoIter=F DoCFld=F I1PDM=0.
 Calling FoFJK, ICntrl=      2127 FMM=F ISym2X=0 I1Cent= 0 IOpClX= 0 NMat=1 NMatS=1 NMatT=0.
 ***** Axes restored to original set *****
 -------------------------------------------------------------------
 Center     Atomic                   Forces (Hartrees/Bohr)
 Number     Number              X              Y              Z
 -------------------------------------------------------------------
      1        6          -0.000484778    0.000319776    0.000048985
      2        6           0.000358940   -0.000325035    0.000299681
      3        6           0.000437313   -0.000410287   -0.000285636
      4        6          -0.000648694    0.000499146    0.000066815
      5        6          -0.000119797   -0.000042714    0.000191375
      6        6          -0.000100135   -0.000165178   -0.000213561
      7        1           0.000090470    0.000022949    0.000000669
      8        1           0.000148918   -0.000110062   -0.000013794
      9        1          -0.000042666    0.000057161   -0.000019892
     10        6           0.000382714   -0.000059831   -0.000090678
     11        1           0.000021415    0.000072721    0.000018225
     12        1          -0.000013047    0.000090838   -0.000010380
     13        1          -0.000030653    0.000050517    0.000008191
 -------------------------------------------------------------------
 Cartesian Forces:  Max     0.000648694 RMS     0.000234268

 GradGradGradGradGradGradGradGradGradGradGradGradGradGradGradGradGradGrad
 Berny optimization.
 Using GEDIIS/GDIIS optimizer.
 FormGI is forming the generalized inverse of G from B-inverse, IUseBI=4.
 Internal  Forces:  Max     0.000371926 RMS     0.000093581
 Search for a local minimum.
 Step number   2 out of a maximum of  100
 All quantities printed in internal units (Hartrees-Bohrs-Radians)
 Mixed Optimization -- En-DIIS/RFO-DIIS
 Swapping is turned off.
 Update second derivatives using D2CorX and points    1    2
 DE= -2.09D-05 DEPred=-2.22D-05 R= 9.43D-01
 TightC=F SS=  1.41D+00  RLast= 1.65D-02 DXNew= 5.0454D-01 4.9548D-02
 Trust test= 9.43D-01 RLast= 1.65D-02 DXMaxT set to 3.00D-01
 ITU=  1  0
     Eigenvalues ---    0.01003   0.01411   0.01570   0.01805   0.02095
     Eigenvalues ---    0.02262   0.04651   0.05739   0.06362   0.06548
     Eigenvalues ---    0.07294   0.07996   0.10507   0.10949   0.13354
     Eigenvalues ---    0.14467   0.17445   0.19682   0.21602   0.23212
     Eigenvalues ---    0.25189   0.27455   0.27760   0.29226   0.29432
     Eigenvalues ---    0.31178   0.34576   0.34659   0.35674   0.35958
     Eigenvalues ---    0.35984   0.36291   0.38264
 En-DIIS/RFO-DIIS/Sim-DIIS IScMMF=       -3 using points:     2    1
 RFO step:  Lambda=-3.57822189D-06.
 DidBck=F Rises=F RFO-DIIS coefs:    1.00545   -0.00545
 Iteration  1 RMS(Cart)=  0.00047583 RMS(Int)=  0.00000030
 Iteration  2 RMS(Cart)=  0.00000024 RMS(Int)=  0.00000017
 Variable       Old X    -DE/DX   Delta X   Delta X   Delta X     New X
                                 (Linear)    (Quad)   (Total)
    R1        2.88481   0.00008   0.00000   0.00033   0.00034   2.88514
    R2        2.88467   0.00012   0.00000   0.00046   0.00047   2.88513
    R3        2.04731   0.00006  -0.00001   0.00007   0.00006   2.04737
    R4        2.88232  -0.00037   0.00000  -0.00131  -0.00131   2.88101
    R5        2.55272   0.00015   0.00001   0.00015   0.00017   2.55289
    R6        2.85002   0.00032   0.00002   0.00143   0.00145   2.85147
    R7        2.89625  -0.00006   0.00000  -0.00019  -0.00019   2.89606
    R8        2.84978   0.00035   0.00002   0.00156   0.00158   2.85136
    R9        2.89597  -0.00003   0.00000  -0.00003  -0.00002   2.89595
   R10        2.03977  -0.00007   0.00000  -0.00016  -0.00016   2.03961
   R11        2.86914   0.00014  -0.00002   0.00022   0.00020   2.86934
   R12        2.82395  -0.00010  -0.00002  -0.00060  -0.00061   2.82334
   R13        2.04135  -0.00001  -0.00000  -0.00003  -0.00004   2.04132
   R14        2.04135  -0.00001   0.00000  -0.00001  -0.00001   2.04134
   R15        2.06339   0.00004  -0.00000   0.00008   0.00008   2.06347
   R16        2.06338   0.00005  -0.00000   0.00011   0.00011   2.06350
    A1        2.06379  -0.00001  -0.00001  -0.00043  -0.00044   2.06335
    A2        1.98413   0.00002   0.00001  -0.00020  -0.00018   1.98395
    A3        2.06375   0.00000  -0.00001  -0.00042  -0.00043   2.06332
    A4        1.98388   0.00002   0.00001   0.00029   0.00030   1.98418
    A5        2.08940   0.00001   0.00001   0.00058   0.00059   2.08999
    A6        1.61767  -0.00005  -0.00000  -0.00025  -0.00026   1.61741
    A7        1.95232  -0.00025   0.00002  -0.00067  -0.00065   1.95167
    A8        1.61761  -0.00004  -0.00001  -0.00000  -0.00001   1.61761
    A9        1.95257  -0.00026   0.00002  -0.00096  -0.00094   1.95163
   A10        2.13916  -0.00013   0.00000  -0.00059  -0.00059   2.13857
   A11        1.86470   0.00007  -0.00002   0.00009   0.00007   1.86477
   A12        2.13938  -0.00012   0.00000  -0.00079  -0.00078   2.13860
   A13        1.86478   0.00005  -0.00002   0.00003   0.00001   1.86479
   A14        2.16546   0.00009   0.00002   0.00087   0.00089   2.16635
   A15        1.71696   0.00017  -0.00002   0.00063   0.00061   1.71757
   A16        2.16901  -0.00013   0.00000  -0.00070  -0.00069   2.16831
   A17        1.52408   0.00003   0.00001  -0.00005  -0.00004   1.52404
   A18        2.27412  -0.00003   0.00001  -0.00011  -0.00011   2.27401
   A19        2.32814  -0.00002  -0.00000   0.00031   0.00031   2.32845
   A20        1.71706   0.00017  -0.00002   0.00044   0.00043   1.71749
   A21        2.16908  -0.00013   0.00000  -0.00067  -0.00067   2.16841
   A22        1.52383   0.00006   0.00000   0.00030   0.00031   1.52414
   A23        2.27401  -0.00004   0.00001  -0.00011  -0.00011   2.27391
   A24        2.32830  -0.00003  -0.00000   0.00017   0.00017   2.32847
   A25        1.73377   0.00003   0.00001   0.00034   0.00036   1.73413
   A26        1.95707  -0.00005   0.00000  -0.00066  -0.00066   1.95640
   A27        1.95659  -0.00002   0.00000  -0.00019  -0.00019   1.95641
   A28        1.95874   0.00002  -0.00001   0.00031   0.00030   1.95904
   A29        1.95840   0.00004  -0.00001   0.00062   0.00061   1.95901
   A30        1.89675  -0.00002   0.00000  -0.00036  -0.00036   1.89639
    D1       -2.97252  -0.00008   0.00001  -0.00083  -0.00082  -2.97334
    D2       -0.30124  -0.00005  -0.00001  -0.00109  -0.00109  -0.30233
    D3       -0.38565  -0.00004   0.00002  -0.00071  -0.00069  -0.38633
    D4        2.28563  -0.00001   0.00001  -0.00097  -0.00096   2.28467
    D5        2.97279   0.00007  -0.00001   0.00035   0.00035   2.97314
    D6        0.30140   0.00005   0.00001   0.00090   0.00091   0.30231
    D7        0.38640   0.00002  -0.00001  -0.00063  -0.00064   0.38577
    D8       -2.28499  -0.00000   0.00001  -0.00008  -0.00008  -2.28506
    D9        0.56343  -0.00002  -0.00001   0.00040   0.00040   0.56383
   D10        2.63572  -0.00000  -0.00001   0.00068   0.00067   2.63639
   D11       -1.50827  -0.00007  -0.00001  -0.00042  -0.00043  -1.50870
   D12       -0.56427   0.00006  -0.00001   0.00082   0.00081  -0.56345
   D13        1.50802   0.00008  -0.00001   0.00109   0.00108   1.50910
   D14       -2.63597   0.00001  -0.00000  -0.00001  -0.00001  -2.63598
   D15        3.14143   0.00001  -0.00000   0.00017   0.00017  -3.14159
   D16       -1.06947   0.00003  -0.00000   0.00044   0.00044  -1.06903
   D17        1.06972  -0.00004   0.00000  -0.00066  -0.00065   1.06907
   D18        0.00028  -0.00002   0.00000  -0.00045  -0.00044  -0.00016
   D19       -2.96071  -0.00001  -0.00001  -0.00069  -0.00071  -2.96141
   D20       -0.29734   0.00009  -0.00001   0.00032   0.00031  -0.29702
   D21        1.04439   0.00004   0.00000   0.00061   0.00062   1.04501
   D22       -0.00029   0.00002  -0.00000   0.00046   0.00046   0.00017
   D23       -2.61022   0.00002  -0.00001  -0.00020  -0.00021  -2.61043
   D24       -0.04350  -0.00002   0.00001   0.00031   0.00032  -0.04318
   D25       -1.08818  -0.00004  -0.00000   0.00016   0.00016  -1.08802
   D26        2.58508  -0.00004  -0.00001  -0.00050  -0.00051   2.58457
   D27        2.96126   0.00001   0.00002  -0.00010  -0.00009   2.96117
   D28        0.29730  -0.00008   0.00000  -0.00062  -0.00061   0.29669
   D29       -1.04494  -0.00002  -0.00001   0.00031   0.00030  -1.04464
   D30       -0.00029   0.00002  -0.00000   0.00046   0.00046   0.00017
   D31        2.60987  -0.00001   0.00001   0.00082   0.00082   2.61069
   D32        0.04307   0.00003  -0.00001   0.00066   0.00065   0.04372
   D33        1.08773   0.00006  -0.00001   0.00081   0.00080   1.08853
   D34       -2.58531   0.00004   0.00000   0.00117   0.00117  -2.58414
   D35        0.48721  -0.00003   0.00000  -0.00054  -0.00054   0.48668
   D36       -1.58383  -0.00000  -0.00000  -0.00009  -0.00009  -1.58392
   D37        2.55757  -0.00003   0.00001  -0.00031  -0.00030   2.55727
   D38       -0.48669   0.00001   0.00001  -0.00007  -0.00006  -0.48674
   D39       -2.55773   0.00004   0.00000   0.00038   0.00039  -2.55734
   D40        1.58367   0.00001   0.00001   0.00016   0.00018   1.58385
   D41        3.14152  -0.00000   0.00000  -0.00001  -0.00001   3.14151
   D42        1.07048   0.00003  -0.00000   0.00044   0.00043   1.07091
   D43       -1.07131   0.00000   0.00001   0.00022   0.00022  -1.07109
   D44        0.00025  -0.00002   0.00000  -0.00040  -0.00040  -0.00015
   D45        2.58060  -0.00003   0.00002   0.00014   0.00015   2.58076
   D46       -2.58049   0.00002  -0.00001  -0.00054  -0.00056  -2.58105
   D47       -0.00014   0.00001   0.00000  -0.00000  -0.00000  -0.00014
         Item               Value     Threshold  Converged?
 Maximum Force            0.000372     0.000450     YES
 RMS     Force            0.000094     0.000300     YES
 Maximum Displacement     0.001635     0.001800     YES
 RMS     Displacement     0.000476     0.001200     YES
 Predicted change in Energy=-1.788854D-06
 Optimization completed.
    -- Stationary point found.
                           ----------------------------
                           !   Optimized Parameters   !
                           ! (Angstroms and Degrees)  !
 --------------------------                            --------------------------
 ! Name  Definition              Value          Derivative Info.                !
 --------------------------------------------------------------------------------
 ! R1    R(1,5)                  1.5266         -DE/DX =    0.0001              !
 ! R2    R(1,6)                  1.5265         -DE/DX =    0.0001              !
 ! R3    R(1,7)                  1.0834         -DE/DX =    0.0001              !
 ! R4    R(1,10)                 1.5253         -DE/DX =   -0.0004              !
 ! R5    R(2,3)                  1.3508         -DE/DX =    0.0002              !
 ! R6    R(2,4)                  1.5082         -DE/DX =    0.0003              !
 ! R7    R(2,6)                  1.5326         -DE/DX =   -0.0001              !
 ! R8    R(3,4)                  1.508          -DE/DX =    0.0003              !
 ! R9    R(3,5)                  1.5325         -DE/DX =    0.0                 !
 ! R10   R(4,8)                  1.0794         -DE/DX =   -0.0001              !
 ! R11   R(4,10)                 1.5183         -DE/DX =    0.0001              !
 ! R12   R(5,6)                  1.4944         -DE/DX =   -0.0001              !
 ! R13   R(5,9)                  1.0802         -DE/DX =    0.0                 !
 ! R14   R(6,13)                 1.0802         -DE/DX =    0.0                 !
 ! R15   R(10,11)                1.0919         -DE/DX =    0.0                 !
 ! R16   R(10,12)                1.0919         -DE/DX =    0.0001              !
 ! A1    A(5,1,7)              118.2464         -DE/DX =    0.0                 !
 ! A2    A(5,1,10)             113.6823         -DE/DX =    0.0                 !
 ! A3    A(6,1,7)              118.2444         -DE/DX =    0.0                 !
 ! A4    A(6,1,10)             113.6681         -DE/DX =    0.0                 !
 ! A5    A(7,1,10)             119.714          -DE/DX =    0.0                 !
 ! A6    A(3,2,6)               92.6854         -DE/DX =    0.0                 !
 ! A7    A(4,2,6)              111.8599         -DE/DX =   -0.0003              !
 ! A8    A(2,3,5)               92.6824         -DE/DX =    0.0                 !
 ! A9    A(4,3,5)              111.874          -DE/DX =   -0.0003              !
 ! A10   A(2,4,8)              122.5646         -DE/DX =   -0.0001              !
 ! A11   A(2,4,10)             106.8393         -DE/DX =    0.0001              !
 ! A12   A(3,4,8)              122.5776         -DE/DX =   -0.0001              !
 ! A13   A(3,4,10)             106.8439         -DE/DX =    0.0001              !
 ! A14   A(8,4,10)             124.0715         -DE/DX =    0.0001              !
 ! A15   A(1,5,3)               98.3743         -DE/DX =    0.0002              !
 ! A16   A(1,5,9)              124.2749         -DE/DX =   -0.0001              !
 ! A17   A(3,5,6)               87.3231         -DE/DX =    0.0                 !
 ! A18   A(3,5,9)              130.2972         -DE/DX =    0.0                 !
 ! A19   A(6,5,9)              133.3927         -DE/DX =    0.0                 !
 ! A20   A(1,6,2)               98.3804         -DE/DX =    0.0002              !
 ! A21   A(1,6,13)             124.2792         -DE/DX =   -0.0001              !
 ! A22   A(2,6,5)               87.309          -DE/DX =    0.0001              !
 ! A23   A(2,6,13)             130.2914         -DE/DX =    0.0                 !
 ! A24   A(5,6,13)             133.402          -DE/DX =    0.0                 !
 ! A25   A(1,10,4)              99.338          -DE/DX =    0.0                 !
 ! A26   A(1,10,11)            112.1316         -DE/DX =    0.0                 !
 ! A27   A(1,10,12)            112.1045         -DE/DX =    0.0                 !
 ! A28   A(4,10,11)            112.2274         -DE/DX =    0.0                 !
 ! A29   A(4,10,12)            112.2082         -DE/DX =    0.0                 !
 ! A30   A(11,10,12)           108.6755         -DE/DX =    0.0                 !
 ! D1    D(7,1,5,3)           -170.3128         -DE/DX =   -0.0001              !
 ! D2    D(7,1,5,9)            -17.2597         -DE/DX =    0.0                 !
 ! D3    D(10,1,5,3)           -22.0959         -DE/DX =    0.0                 !
 ! D4    D(10,1,5,9)           130.9572         -DE/DX =    0.0                 !
 ! D5    D(7,1,6,2)            170.3284         -DE/DX =    0.0001              !
 ! D6    D(7,1,6,13)            17.2691         -DE/DX =    0.0                 !
 ! D7    D(10,1,6,2)            22.1393         -DE/DX =    0.0                 !
 ! D8    D(10,1,6,13)         -130.92           -DE/DX =    0.0                 !
 ! D9    D(5,1,10,4)            32.2824         -DE/DX =    0.0                 !
 ! D10   D(5,1,10,11)          151.0157         -DE/DX =    0.0                 !
 ! D11   D(5,1,10,12)          -86.4175         -DE/DX =   -0.0001              !
 ! D12   D(6,1,10,4)           -32.3301         -DE/DX =    0.0001              !
 ! D13   D(6,1,10,11)           86.4032         -DE/DX =    0.0001              !
 ! D14   D(6,1,10,12)         -151.0301         -DE/DX =    0.0                 !
 ! D15   D(7,1,10,4)          -180.0093         -DE/DX =    0.0                 !
 ! D16   D(7,1,10,11)          -61.2761         -DE/DX =    0.0                 !
 ! D17   D(7,1,10,12)           61.2907         -DE/DX =    0.0                 !
 ! D18   D(6,2,3,5)              0.016          -DE/DX =    0.0                 !
 ! D19   D(6,2,4,8)           -169.6359         -DE/DX =    0.0                 !
 ! D20   D(6,2,4,10)           -17.0363         -DE/DX =    0.0001              !
 ! D21   D(3,2,6,1)             59.8393         -DE/DX =    0.0                 !
 ! D22   D(3,2,6,5)             -0.0164         -DE/DX =    0.0                 !
 ! D23   D(3,2,6,13)          -149.5544         -DE/DX =    0.0                 !
 ! D24   D(4,2,6,1)             -2.4923         -DE/DX =    0.0                 !
 ! D25   D(4,2,6,5)            -62.348          -DE/DX =    0.0                 !
 ! D26   D(4,2,6,13)           148.114          -DE/DX =    0.0                 !
 ! D27   D(5,3,4,8)            169.6675         -DE/DX =    0.0                 !
 ! D28   D(5,3,4,10)            17.0341         -DE/DX =   -0.0001              !
 ! D29   D(2,3,5,1)            -59.8707         -DE/DX =    0.0                 !
 ! D30   D(2,3,5,6)             -0.0164         -DE/DX =    0.0                 !
 ! D31   D(2,3,5,9)            149.5343         -DE/DX =    0.0                 !
 ! D32   D(4,3,5,1)              2.4679         -DE/DX =    0.0                 !
 ! D33   D(4,3,5,6)             62.3222         -DE/DX =    0.0001              !
 ! D34   D(4,3,5,9)           -148.1271         -DE/DX =    0.0                 !
 ! D35   D(2,4,10,1)            27.9152         -DE/DX =    0.0                 !
 ! D36   D(2,4,10,11)          -90.7467         -DE/DX =    0.0                 !
 ! D37   D(2,4,10,12)          146.5379         -DE/DX =    0.0                 !
 ! D38   D(3,4,10,1)           -27.885          -DE/DX =    0.0                 !
 ! D39   D(3,4,10,11)         -146.5469         -DE/DX =    0.0                 !
 ! D40   D(3,4,10,12)           90.7377         -DE/DX =    0.0                 !
 ! D41   D(8,4,10,1)           179.9957         -DE/DX =    0.0                 !
 ! D42   D(8,4,10,11)           61.3338         -DE/DX =    0.0                 !
 ! D43   D(8,4,10,12)          -61.3816         -DE/DX =    0.0                 !
 ! D44   D(3,5,6,2)              0.0144         -DE/DX =    0.0                 !
 ! D45   D(3,5,6,13)           147.8578         -DE/DX =    0.0                 !
 ! D46   D(9,5,6,2)           -147.8511         -DE/DX =    0.0                 !
 ! D47   D(9,5,6,13)            -0.0078         -DE/DX =    0.0                 !
 --------------------------------------------------------------------------------
 GradGradGradGradGradGradGradGradGradGradGradGradGradGradGradGradGradGrad

                          Input orientation:                          
 ---------------------------------------------------------------------
 Center     Atomic      Atomic             Coordinates (Angstroms)
 Number     Number       Type             X           Y           Z
 ---------------------------------------------------------------------
      1          6           0        0.376822    1.101538    0.000030
      2          6           0       -0.013978   -1.078599    0.674860
      3          6           0       -0.014282   -1.078006   -0.675982
      4          6           0       -1.254142   -0.548634   -0.000192
      5          6           0        1.092658   -0.020615   -0.747487
      6          6           0        1.092803   -0.020863    0.746884
      7          1           0        0.827786    2.086611    0.000208
      8          1           0       -2.190347   -1.085875   -0.000043
      9          1           0        1.861648    0.136725   -1.489652
     10          6           0       -1.142360    0.965531    0.000539
     11          1           0       -1.595098    1.412696    0.887844
     12          1           0       -1.595258    1.413224   -0.886418
     13          1           0        1.861838    0.136101    1.489078
 ---------------------------------------------------------------------
                    Distance matrix (angstroms):
                    1          2          3          4          5
     1  C    0.000000
     2  C    2.315409   0.000000
     3  C    2.315246   1.350843   0.000000
     4  C    2.320153   1.508166   1.508038   0.000000
     5  C    1.526574   2.089748   1.532483   2.518873   0.000000
     6  C    1.526500   1.532631   2.089913   2.518891   1.494370
     7  H    1.083391   3.343991   3.343816   3.358412   2.251578
     8  H    3.372704   2.278624   2.278643   1.079402   3.531511
     9  H    2.314027   3.111285   2.378390   3.520845   1.080236
    10  C    1.525259   2.430313   2.430285   1.518285   2.554864
    11  H    2.184835   2.958353   3.338881   2.179833   3.457270
    12  H    2.184500   3.338745   2.958039   2.179597   3.049604
    13  H    2.314001   2.378473   3.111489   3.520812   2.370320
                    6          7          8          9         10
     6  C    0.000000
     7  H    2.251489   0.000000
     8  H    3.531462   4.378789   0.000000
     9  H    2.370242   2.662819   4.486908   0.000000
    10  C    2.554596   2.266781   2.303594   3.454222   0.000000
    11  H    3.049553   2.666912   2.717632   4.385166   1.091897
    12  H    3.456870   2.666589   2.717589   3.734105   1.091896
    13  H    1.080234   2.662796   4.486748   2.978729   3.453825
                   11         12         13
    11  H    0.000000
    12  H    1.774262   0.000000
    13  H    3.733843   4.384693   0.000000
 Stoichiometry    C7H6
 Framework group  C1[X(C7H6)]
 Deg. of freedom    33
 Full point group                 C1      NOp   1
 Largest Abelian subgroup         C1      NOp   1
 Largest concise Abelian subgroup C1      NOp   1
                         Standard orientation:                         
 ---------------------------------------------------------------------
 Center     Atomic      Atomic             Coordinates (Angstroms)
 Number     Number       Type             X           Y           Z
 ---------------------------------------------------------------------
      1          6           0       -0.378567    1.100520    0.000225
      2          6           0        0.015655   -1.078730   -0.675478
      3          6           0        0.015669   -1.078730    0.675364
      4          6           0        1.254876   -0.547197    0.000073
      5          6           0       -1.092874   -0.023036    0.747095
      6          6           0       -1.092699   -0.022628   -0.747275
      7          1           0       -0.831011    2.084914    0.000383
      8          1           0        2.191888   -1.083031   -0.000112
      9          1           0       -1.862259    0.132822    1.489165
     10          6           0        1.140818    0.966797   -0.000017
     11          1           0        1.593073    1.415033   -0.887029
     12          1           0        1.592853    1.414781    0.887233
     13          1           0       -1.861811    0.133506   -1.489565
 ---------------------------------------------------------------------
 Rotational constants (GHZ):           5.2026545           4.4747839           3.3857140

 **********************************************************************

            Population analysis using the SCF density.

 **********************************************************************

 Orbital symmetries:
       Occupied  (A) (A) (A) (A) (A) (A) (A) (A) (A) (A) (A) (A)
                 (A) (A) (A) (A) (A) (A) (A) (A) (A) (A) (A) (A)
       Virtual   (A) (A) (A) (A) (A) (A) (A) (A) (A) (A) (A) (A)
                 (A) (A) (A) (A) (A) (A) (A) (A) (A) (A) (A) (A)
                 (A) (A) (A) (A) (A) (A) (A) (A) (A) (A) (A) (A)
                 (A) (A) (A) (A) (A) (A) (A) (A) (A) (A) (A) (A)
                 (A) (A) (A) (A) (A) (A) (A) (A) (A) (A) (A) (A)
                 (A) (A) (A) (A) (A) (A) (A) (A) (A) (A) (A) (A)
                 (A) (A) (A) (A) (A) (A) (A) (A) (A) (A) (A) (A)
                 (A) (A) (A) (A) (A) (A) (A) (A) (A) (A) (A) (A)
                 (A) (A) (A) (A) (A) (A) (A) (A) (A) (A) (A) (A)
                 (A) (A) (A) (A) (A) (A) (A) (A) (A) (A) (A) (A)
                 (A) (A) (A) (A) (A) (A) (A) (A) (A) (A) (A) (A)
                 (A) (A) (A) (A) (A) (A) (A) (A) (A) (A) (A) (A)
                 (A) (A) (A) (A) (A) (A) (A) (A) (A) (A) (A) (A)
                 (A) (A) (A) (A) (A) (A) (A) (A) (A) (A) (A) (A)
                 (A) (A) (A) (A) (A) (A) (A) (A) (A) (A) (A) (A)
                 (A) (A) (A) (A) (A) (A) (A) (A) (A) (A) (A) (A)
                 (A) (A) (A) (A) (A) (A) (A) (A) (A) (A) (A) (A)
                 (A) (A) (A) (A) (A) (A) (A) (A) (A) (A) (A) (A)
                 (A) (A) (A) (A) (A) (A) (A) (A) (A) (A) (A) (A)
                 (A)
 The electronic state is 1-A.
 Alpha  occ. eigenvalues --  -10.32162 -10.31243 -10.31171 -10.31146 -10.29874
 Alpha  occ. eigenvalues --  -10.29788 -10.28771  -1.07956  -0.90435  -0.84740
 Alpha  occ. eigenvalues --   -0.72092  -0.67901  -0.66224  -0.60847  -0.55908
 Alpha  occ. eigenvalues --   -0.54425  -0.51090  -0.50113  -0.45122  -0.41489
 Alpha  occ. eigenvalues --   -0.38884  -0.36810  -0.35918  -0.31472
 Alpha virt. eigenvalues --   -0.00955   0.13405   0.15016   0.15764   0.16939
 Alpha virt. eigenvalues --    0.17740   0.17942   0.18664   0.19801   0.21140
 Alpha virt. eigenvalues --    0.21313   0.22755   0.24066   0.24876   0.27888
 Alpha virt. eigenvalues --    0.28699   0.29367   0.31511   0.32260   0.33173
 Alpha virt. eigenvalues --    0.35284   0.37039   0.37280   0.39819   0.43332
 Alpha virt. eigenvalues --    0.44345   0.45270   0.45427   0.45636   0.47358
 Alpha virt. eigenvalues --    0.48222   0.48773   0.49227   0.49235   0.50445
 Alpha virt. eigenvalues --    0.51138   0.51639   0.52422   0.52887   0.53511
 Alpha virt. eigenvalues --    0.56131   0.57232   0.58167   0.59797   0.63905
 Alpha virt. eigenvalues --    0.65743   0.68505   0.72178   0.73383   0.75203
 Alpha virt. eigenvalues --    0.79078   0.85394   0.86322   0.89731   0.93304
 Alpha virt. eigenvalues --    0.96566   1.00797   1.01073   1.01897   1.03120
 Alpha virt. eigenvalues --    1.04420   1.08302   1.09628   1.10619   1.12577
 Alpha virt. eigenvalues --    1.14027   1.15770   1.18070   1.18618   1.20378
 Alpha virt. eigenvalues --    1.21931   1.25104   1.25611   1.26533   1.26798
 Alpha virt. eigenvalues --    1.29243   1.30224   1.32683   1.33480   1.35252
 Alpha virt. eigenvalues --    1.36699   1.39582   1.41111   1.46581   1.50989
 Alpha virt. eigenvalues --    1.54732   1.56414   1.60563   1.60956   1.65701
 Alpha virt. eigenvalues --    1.67617   1.70717   1.74010   1.74126   1.75530
 Alpha virt. eigenvalues --    1.80099   1.81361   1.83896   1.87851   1.90900
 Alpha virt. eigenvalues --    1.97889   1.99342   2.03963   2.06410   2.08299
 Alpha virt. eigenvalues --    2.08971   2.15647   2.16545   2.22893   2.25625
 Alpha virt. eigenvalues --    2.27187   2.27967   2.33080   2.34069   2.34998
 Alpha virt. eigenvalues --    2.37918   2.40356   2.44885   2.45797   2.47858
 Alpha virt. eigenvalues --    2.48591   2.52287   2.53420   2.58020   2.59320
 Alpha virt. eigenvalues --    2.62562   2.62865   2.64919   2.65412   2.70020
 Alpha virt. eigenvalues --    2.73116   2.74835   2.75276   2.75928   2.80386
 Alpha virt. eigenvalues --    2.80417   2.83781   2.85659   2.88320   2.90441
 Alpha virt. eigenvalues --    2.91383   2.93721   2.95682   2.99827   3.01236
 Alpha virt. eigenvalues --    3.06114   3.06793   3.09797   3.10074   3.11684
 Alpha virt. eigenvalues --    3.13048   3.14076   3.15013   3.16602   3.18250
 Alpha virt. eigenvalues --    3.19754   3.21311   3.25766   3.26284   3.32330
 Alpha virt. eigenvalues --    3.35138   3.36168   3.39756   3.40268   3.44265
 Alpha virt. eigenvalues --    3.44332   3.45777   3.49131   3.51926   3.54723
 Alpha virt. eigenvalues --    3.61223   3.65209   3.65911   3.69572   3.71020
 Alpha virt. eigenvalues --    3.72650   3.73503   3.79471   3.83485   3.92959
 Alpha virt. eigenvalues --    3.94716   3.96122   3.97930   4.00884   4.01648
 Alpha virt. eigenvalues --    4.02848   4.04630   4.06845   4.09202   4.13457
 Alpha virt. eigenvalues --    4.17952   4.17981   4.22020   4.24911   4.25684
 Alpha virt. eigenvalues --    4.28970   4.30440   4.32717   4.36859   4.38012
 Alpha virt. eigenvalues --    4.41689   4.44688   4.46872   4.48764   4.53030
 Alpha virt. eigenvalues --    4.53644   4.65640   4.68106   4.71093   4.71206
 Alpha virt. eigenvalues --    4.81924   4.86803   4.88407   4.95648   4.99069
 Alpha virt. eigenvalues --    5.03564   5.04342   5.06366   5.10146   5.13861
 Alpha virt. eigenvalues --    5.28094   5.29420  22.29086  22.48397  22.60040
 Alpha virt. eigenvalues --   22.61274  22.61910  22.69072  22.74649
          Condensed to atoms (all electrons):
               1          2          3          4          5          6
     1  C    5.072655  -0.021928  -0.022001  -0.092404   0.259687   0.259496
     2  C   -0.021928   5.415355   0.274889   0.265132  -0.086894   0.317333
     3  C   -0.022001   0.274889   5.414948   0.265047   0.317343  -0.086789
     4  C   -0.092404   0.265132   0.265047   5.121572  -0.011135  -0.011257
     5  C    0.259687  -0.086894   0.317343  -0.011135   5.084530   0.245356
     6  C    0.259496   0.317333  -0.086789  -0.011257   0.245356   5.084587
     7  H    0.423872   0.004806   0.004805   0.006701  -0.028475  -0.028467
     8  H    0.006793  -0.021456  -0.021428   0.417669   0.000460   0.000469
     9  H   -0.025940   0.018875  -0.043495  -0.000821   0.429382  -0.040718
    10  C    0.372049  -0.050469  -0.050431   0.326753  -0.048289  -0.048359
    11  H   -0.028526  -0.006874   0.007140  -0.020816   0.007335  -0.003517
    12  H   -0.028563   0.007144  -0.006882  -0.020804  -0.003513   0.007350
    13  H   -0.025964  -0.043502   0.018883  -0.000824  -0.040721   0.429403
               7          8          9         10         11         12
     1  C    0.423872   0.006793  -0.025940   0.372049  -0.028526  -0.028563
     2  C    0.004806  -0.021456   0.018875  -0.050469  -0.006874   0.007144
     3  C    0.004805  -0.021428  -0.043495  -0.050431   0.007140  -0.006882
     4  C    0.006701   0.417669  -0.000821   0.326753  -0.020816  -0.020804
     5  C   -0.028475   0.000460   0.429382  -0.048289   0.007335  -0.003513
     6  C   -0.028467   0.000469  -0.040718  -0.048359  -0.003517   0.007350
     7  H    0.509369  -0.000023  -0.003972  -0.029132  -0.000629  -0.000629
     8  H   -0.000023   0.481225   0.000144  -0.028349  -0.000573  -0.000574
     9  H   -0.003972   0.000144   0.512684  -0.001563  -0.000069   0.000273
    10  C   -0.029132  -0.028349  -0.001563   4.830079   0.402713   0.402672
    11  H   -0.000629  -0.000573  -0.000069   0.402713   0.549248  -0.026368
    12  H   -0.000629  -0.000574   0.000273   0.402672  -0.026368   0.549414
    13  H   -0.003973   0.000144  -0.000826  -0.001561   0.000273  -0.000070
              13
     1  C   -0.025964
     2  C   -0.043502
     3  C    0.018883
     4  C   -0.000824
     5  C   -0.040721
     6  C    0.429403
     7  H   -0.003973
     8  H    0.000144
     9  H   -0.000826
    10  C   -0.001561
    11  H    0.000273
    12  H   -0.000070
    13  H    0.512691
 Mulliken charges:
               1
     1  C   -0.149226
     2  C   -0.072411
     3  C   -0.072029
     4  C   -0.244813
     5  C   -0.125066
     6  C   -0.124889
     7  H    0.145747
     8  H    0.165497
     9  H    0.156047
    10  C   -0.076114
    11  H    0.120663
    12  H    0.120549
    13  H    0.156046
 Sum of Mulliken charges =  -0.00000
 Mulliken charges with hydrogens summed into heavy atoms:
               1
     1  C   -0.003479
     2  C   -0.072411
     3  C   -0.072029
     4  C   -0.079316
     5  C    0.030981
     6  C    0.031157
    10  C    0.165098
 Electronic spatial extent (au):  <R**2>=            470.0500
 Charge=             -0.0000 electrons
 Dipole moment (field-independent basis, Debye):
    X=             -0.2405    Y=              3.1787    Z=              0.0005  Tot=              3.1878
 Quadrupole moment (field-independent basis, Debye-Ang):
   XX=            -36.1601   YY=            -42.6922   ZZ=            -42.6102
   XY=             -1.1924   XZ=             -0.0009   YZ=             -0.0017
 Traceless Quadrupole moment (field-independent basis, Debye-Ang):
   XX=              4.3274   YY=             -2.2047   ZZ=             -2.1227
   XY=             -1.1924   XZ=             -0.0009   YZ=             -0.0017
 Octapole moment (field-independent basis, Debye-Ang**2):
  XXX=              1.7686  YYY=             16.5994  ZZZ=              0.0000  XYY=              0.8366
  XXY=              2.7816  XXZ=             -0.0000  XZZ=             -4.5422  YZZ=              6.6146
  YYZ=              0.0013  XYZ=              0.0001
 Hexadecapole moment (field-independent basis, Debye-Ang**3):
 XXXX=           -264.0141 YYYY=           -247.5401 ZZZZ=           -140.5551 XXXY=             -9.5925
 XXXZ=             -0.0113 YYYX=             -5.4147 YYYZ=             -0.0035 ZZZX=              0.0034
 ZZZY=             -0.0060 XXYY=            -82.7233 XXZZ=            -61.1650 YYZZ=            -69.2621
 XXYZ=             -0.0051 YYXZ=             -0.0032 ZZXY=              3.3758
 N-N= 2.772153385083D+02 E-N=-1.180569619784D+03  KE= 2.687695502093D+02
 ******************************Gaussian NBO Version 3.1******************************
             N A T U R A L   A T O M I C   O R B I T A L   A N D
          N A T U R A L   B O N D   O R B I T A L   A N A L Y S I S
 ******************************Gaussian NBO Version 3.1******************************

       /RESON  / : Allow strongly delocalized NBO set
       /BNDIDX / : Print bond indices based on the NAO density matrix
       /MULORB / : Print Mulliken populations by orbital and atom

 Analyzing the SCF density

 Job title: M0001                                                           

 Storage needed:    193159 in NPA,    256995 in NBO (2147482673 available)


 Input atomic orbitals, gross Mulliken populations:

  AO  Atom No lang  Mulliken Population    Atom No      Total
 -------------------------------------------------------------------------------
   1    C  1  S        0.8545078
   2    C  1  S        1.1173053
   3    C  1  S        0.4978038
   4    C  1  S        0.6704691
   5    C  1  S        0.1329422
   6    C  1  px       0.4378208
   7    C  1  py       0.4504941
   8    C  1  pz       0.4073193
   9    C  1  px       0.4096925
  10    C  1  py       0.3678335
  11    C  1  pz       0.4410773
  12    C  1  px       0.0587482
  13    C  1  py       0.0689216
  14    C  1  pz       0.1135673
  15    C  1  dz2      0.0032604
  16    C  1  dxz      0.0026943
  17    C  1  dyz      0.0040131
  18    C  1  dx2y2    0.0055495
  19    C  1  dxy      0.0065998
  20    C  1  dz2      0.0158521
  21    C  1  dxz      0.0219629
  22    C  1  dyz      0.0121419
  23    C  1  dx2y2    0.0125980
  24    C  1  dxy      0.0268214
  25    C  1  f(0)     0.0008103
  26    C  1  f(C1)    0.0010088
  27    C  1  f(S1)    0.0016670
  28    C  1  f(C2)    0.0015048
  29    C  1  f(S2)    0.0004507
  30    C  1  f(C3)    0.0018306
  31    C  1  f(S3)    0.0019577
                                             C  1      6.1492260
  32    C  2  S        0.8553919
  33    C  2  S        1.1161167
  34    C  2  S        0.5108773
  35    C  2  S        0.7156859
  36    C  2  S        0.1760577
  37    C  2  px       0.4234426
  38    C  2  py       0.3241519
  39    C  2  pz       0.5209943
  40    C  2  px       0.3766301
  41    C  2  py       0.3436785
  42    C  2  pz       0.3432595
  43    C  2  px       0.0628260
  44    C  2  py       0.1141708
  45    C  2  pz       0.0797570
  46    C  2  dz2      0.0084869
  47    C  2  dxz      0.0057591
  48    C  2  dyz      0.0040639
  49    C  2  dx2y2    0.0025862
  50    C  2  dxy      0.0048727
  51    C  2  dz2      0.0044395
  52    C  2  dxz      0.0228016
  53    C  2  dyz      0.0171349
  54    C  2  dx2y2    0.0168533
  55    C  2  dxy      0.0125040
  56    C  2  f(0)     0.0009028
  57    C  2  f(C1)    0.0033075
  58    C  2  f(S1)    0.0017659
  59    C  2  f(C2)    0.0004430
  60    C  2  f(S2)    0.0010780
  61    C  2  f(C3)    0.0012274
  62    C  2  f(S3)    0.0011445
                                             C  2      6.0724115
  63    C  3  S        0.8553912
  64    C  3  S        1.1161171
  65    C  3  S        0.5108685
  66    C  3  S        0.7156570
  67    C  3  S        0.1756710
  68    C  3  px       0.4234895
  69    C  3  py       0.3241430
  70    C  3  pz       0.5210367
  71    C  3  px       0.3765964
  72    C  3  py       0.3436610
  73    C  3  pz       0.3433184
  74    C  3  px       0.0627867
  75    C  3  py       0.1141674
  76    C  3  pz       0.0797400
  77    C  3  dz2      0.0084871
  78    C  3  dxz      0.0057605
  79    C  3  dyz      0.0040643
  80    C  3  dx2y2    0.0025871
  81    C  3  dxy      0.0048747
  82    C  3  dz2      0.0044401
  83    C  3  dxz      0.0228074
  84    C  3  dyz      0.0171391
  85    C  3  dx2y2    0.0168530
  86    C  3  dxy      0.0125019
  87    C  3  f(0)     0.0009026
  88    C  3  f(C1)    0.0033080
  89    C  3  f(S1)    0.0017661
  90    C  3  f(C2)    0.0004430
  91    C  3  f(S2)    0.0010781
  92    C  3  f(C3)    0.0012281
  93    C  3  f(S3)    0.0011445
                                             C  3      6.0720293
  94    C  4  S        0.8546877
  95    C  4  S        1.1171085
  96    C  4  S        0.5029721
  97    C  4  S        0.6719989
  98    C  4  S        0.1787221
  99    C  4  px       0.4500343
 100    C  4  py       0.4498166
 101    C  4  pz       0.3842072
 102    C  4  px       0.3673710
 103    C  4  py       0.4200922
 104    C  4  pz       0.4219781
 105    C  4  px       0.0951702
 106    C  4  py       0.0580368
 107    C  4  pz       0.1353727
 108    C  4  dz2      0.0039817
 109    C  4  dxz      0.0038696
 110    C  4  dyz      0.0022842
 111    C  4  dx2y2    0.0077142
 112    C  4  dxy      0.0062451
 113    C  4  dz2      0.0198565
 114    C  4  dxz      0.0117185
 115    C  4  dyz      0.0207322
 116    C  4  dx2y2    0.0205441
 117    C  4  dxy      0.0301863
 118    C  4  f(0)     0.0007676
 119    C  4  f(C1)    0.0024477
 120    C  4  f(S1)    0.0008856
 121    C  4  f(C2)    0.0009903
 122    C  4  f(S2)    0.0005288
 123    C  4  f(C3)    0.0024324
 124    C  4  f(S3)    0.0020595
                                             C  4      6.2448130
 125    C  5  S        0.8542574
 126    C  5  S        1.1174454
 127    C  5  S        0.4917005
 128    C  5  S        0.6825083
 129    C  5  S        0.1104138
 130    C  5  px       0.4524881
 131    C  5  py       0.4100657
 132    C  5  pz       0.4416708
 133    C  5  px       0.4365754
 134    C  5  py       0.4010637
 135    C  5  pz       0.3607172
 136    C  5  px       0.1035390
 137    C  5  py       0.0904379
 138    C  5  pz       0.0551551
 139    C  5  dz2      0.0064355
 140    C  5  dxz      0.0056115
 141    C  5  dyz      0.0046146
 142    C  5  dx2y2    0.0021834
 143    C  5  dxy      0.0046898
 144    C  5  dz2      0.0120922
 145    C  5  dxz      0.0233639
 146    C  5  dyz      0.0217754
 147    C  5  dx2y2    0.0129805
 148    C  5  dxy      0.0127645
 149    C  5  f(0)     0.0017310
 150    C  5  f(C1)    0.0019046
 151    C  5  f(S1)    0.0023109
 152    C  5  f(C2)    0.0008464
 153    C  5  f(S2)    0.0016252
 154    C  5  f(C3)    0.0009273
 155    C  5  f(S3)    0.0011713
                                             C  5      6.1250663
 156    C  6  S        0.8542572
 157    C  6  S        1.1174457
 158    C  6  S        0.4916929
 159    C  6  S        0.6825201
 160    C  6  S        0.1102956
 161    C  6  px       0.4524888
 162    C  6  py       0.4100769
 163    C  6  pz       0.4416660
 164    C  6  px       0.4366242
 165    C  6  py       0.4010784
 166    C  6  pz       0.3606573
 167    C  6  px       0.1035183
 168    C  6  py       0.0904523
 169    C  6  pz       0.0551228
 170    C  6  dz2      0.0064360
 171    C  6  dxz      0.0056102
 172    C  6  dyz      0.0046153
 173    C  6  dx2y2    0.0021817
 174    C  6  dxy      0.0046877
 175    C  6  dz2      0.0120957
 176    C  6  dxz      0.0233486
 177    C  6  dyz      0.0217646
 178    C  6  dx2y2    0.0129752
 179    C  6  dxy      0.0127622
 180    C  6  f(0)     0.0017310
 181    C  6  f(C1)    0.0019048
 182    C  6  f(S1)    0.0023113
 183    C  6  f(C2)    0.0008459
 184    C  6  f(S2)    0.0016244
 185    C  6  f(C3)    0.0009267
 186    C  6  f(S3)    0.0011712
                                             C  6      6.1248891
 187    H  7  S        0.2727638
 188    H  7  S        0.4817501
 189    H  7  S        0.0774083
 190    H  7  px       0.0055226
 191    H  7  py       0.0124413
 192    H  7  pz       0.0043674
                                             H  7      0.8542534
 193    H  8  S        0.2718026
 194    H  8  S        0.4720554
 195    H  8  S        0.0683606
 196    H  8  px       0.0115600
 197    H  8  py       0.0062830
 198    H  8  pz       0.0044413
                                             H  8      0.8345028
 199    H  9  S        0.2702051
 200    H  9  S        0.4728310
 201    H  9  S        0.0790788
 202    H  9  px       0.0090402
 203    H  9  py       0.0041909
 204    H  9  pz       0.0086068
                                             H  9      0.8439528
 205    C 10  S        0.8541760
 206    C 10  S        1.1177370
 207    C 10  S        0.5002228
 208    C 10  S        0.6680025
 209    C 10  S       -0.0232950
 210    C 10  px       0.4315254
 211    C 10  py       0.4364550
 212    C 10  pz       0.4610090
 213    C 10  px       0.3951335
 214    C 10  py       0.3924979
 215    C 10  pz       0.4356564
 216    C 10  px       0.0855285
 217    C 10  py       0.0902810
 218    C 10  pz       0.1454074
 219    C 10  dz2      0.0034751
 220    C 10  dxz      0.0037272
 221    C 10  dyz      0.0033814
 222    C 10  dx2y2    0.0057802
 223    C 10  dxy      0.0021561
 224    C 10  dz2      0.0011993
 225    C 10  dxz      0.0175476
 226    C 10  dyz      0.0137103
 227    C 10  dx2y2    0.0144754
 228    C 10  dxy      0.0151440
 229    C 10  f(0)     0.0006609
 230    C 10  f(C1)    0.0005748
 231    C 10  f(S1)    0.0005682
 232    C 10  f(C2)    0.0010006
 233    C 10  f(S2)    0.0000378
 234    C 10  f(C3)    0.0012063
 235    C 10  f(S3)    0.0011311
                                             C 10      6.0761137
 236    H 11  S        0.2729698
 237    H 11  S        0.4913363
 238    H 11  S        0.0933676
 239    H 11  px       0.0058641
 240    H 11  py       0.0059042
 241    H 11  pz       0.0098955
                                             H 11      0.8793375
 242    H 12  S        0.2729800
 243    H 12  S        0.4913774
 244    H 12  S        0.0934278
 245    H 12  px       0.0058631
 246    H 12  py       0.0059029
 247    H 12  pz       0.0098997
                                             H 12      0.8794508
 248    H 13  S        0.2702053
 249    H 13  S        0.4728338
 250    H 13  S        0.0790767
 251    H 13  px       0.0090371
 252    H 13  py       0.0041917
 253    H 13  pz       0.0086092
                                             H 13      0.8439540

 Total number of electrons:   48.000000


 Mayer-Mulliken atom-atom bond order matrix:                                   

     Atom    1       2       3       4       5       6       7       8       9
     ---- ------  ------  ------  ------  ------  ------  ------  ------  ------
   1.  C  0.0000  0.0622  0.0622  0.0050  0.9141  0.9140  0.9659  0.0063 -0.0009
   2.  C  0.0622  0.0000  1.5279  0.9953  0.0466  0.9429  0.0073  0.0025  0.0082
   3.  C  0.0622  1.5279  0.0000  0.9953  0.9431  0.0466  0.0073  0.0025 -0.0050
   4.  C  0.0050  0.9953  0.9953  0.0000  0.0414  0.0414  0.0061  0.9520  0.0037
   5.  C  0.9141  0.0466  0.9431  0.0414  0.0000  0.9368 -0.0045  0.0052  0.9559
   6.  C  0.9140  0.9429  0.0466  0.0414  0.9368  0.0000 -0.0045  0.0052 -0.0035
   7.  H  0.9659  0.0073  0.0073  0.0061 -0.0045 -0.0045  0.0000  0.0004 -0.0007
   8.  H  0.0063  0.0025  0.0025  0.9520  0.0052  0.0052  0.0004  0.0000 -0.0001
   9.  H -0.0009  0.0082 -0.0050  0.0037  0.9559 -0.0035 -0.0007 -0.0001  0.0000
  10.  C  0.9861  0.0035  0.0035  0.9714 -0.0017 -0.0017 -0.0049 -0.0045  0.0006
  11.  H  0.0049  0.0008  0.0077  0.0087  0.0096  0.0006 -0.0003 -0.0003  0.0003
  12.  H  0.0049  0.0077  0.0008  0.0087  0.0006  0.0096 -0.0003 -0.0003  0.0001
  13.  H -0.0009 -0.0050  0.0082  0.0037 -0.0035  0.9559 -0.0007 -0.0001  0.0004

     Atom   10      11      12      13
     ---- ------  ------  ------  ------
   1.  C  0.9861  0.0049  0.0049 -0.0009
   2.  C  0.0035  0.0008  0.0077 -0.0050
   3.  C  0.0035  0.0077  0.0008  0.0082
   4.  C  0.9714  0.0087  0.0087  0.0037
   5.  C -0.0017  0.0096  0.0006 -0.0035
   6.  C -0.0017  0.0006  0.0096  0.9559
   7.  H -0.0049 -0.0003 -0.0003 -0.0007
   8.  H -0.0045 -0.0003 -0.0003 -0.0001
   9.  H  0.0006  0.0003  0.0001  0.0004
  10.  C  0.0000  0.9460  0.9460  0.0006
  11.  H  0.9460  0.0000 -0.0035  0.0001
  12.  H  0.9460 -0.0035  0.0000  0.0003
  13.  H  0.0006  0.0001  0.0003  0.0000


 Mayer-Mulliken valencies by atom:                                             

     Atom    1
     ---- ------
   1.  C  3.9239
   2.  C  3.5999
   3.  C  3.6000
   4.  C  4.0326
   5.  C  3.8437
   6.  C  3.8433
   7.  H  0.9711
   8.  H  0.9687
   9.  H  0.9590
  10.  C  3.8449
  11.  H  0.9745
  12.  H  0.9746
  13.  H  0.9590
 GSVD:  LWork=       21967 too small for GESVD, short by       60830 words or       60830 for optimal perf.


 NATURAL POPULATIONS:  Natural atomic orbital occupancies 
                                                          
   NAO  Atom  No  lang   Type(AO)    Occupancy      Energy
 ----------------------------------------------------------
     1    C    1  S      Cor( 1S)     1.99943     -10.17250
     2    C    1  S      Val( 2S)     1.00627      -0.28234
     3    C    1  S      Ryd( 3S)     0.00128       1.70199
     4    C    1  S      Ryd( 4S)     0.00021       2.02695
     5    C    1  S      Ryd( 5S)     0.00000      21.00751
     6    C    1  px     Val( 2p)     1.01817      -0.09542
     7    C    1  px     Ryd( 4p)     0.00149       1.57857
     8    C    1  px     Ryd( 3p)     0.00024       1.29368
     9    C    1  py     Val( 2p)     1.10607      -0.11238
    10    C    1  py     Ryd( 4p)     0.00273       1.64446
    11    C    1  py     Ryd( 3p)     0.00028       1.52806
    12    C    1  pz     Val( 2p)     1.02478      -0.11074
    13    C    1  pz     Ryd( 4p)     0.00059       1.30398
    14    C    1  pz     Ryd( 3p)     0.00023       1.11857
    15    C    1  dxy    Ryd( 3d)     0.00372       1.62550
    16    C    1  dxy    Ryd( 4d)     0.00044       3.79873
    17    C    1  dxz    Ryd( 3d)     0.00027       1.43755
    18    C    1  dxz    Ryd( 4d)     0.00041       3.39511
    19    C    1  dyz    Ryd( 3d)     0.00082       1.60272
    20    C    1  dyz    Ryd( 4d)     0.00029       3.57297
    21    C    1  dx2y2  Ryd( 3d)     0.00141       1.70238
    22    C    1  dx2y2  Ryd( 4d)     0.00047       3.74727
    23    C    1  dz2    Ryd( 3d)     0.00098       1.50893
    24    C    1  dz2    Ryd( 4d)     0.00023       3.40859
    25    C    1  f(0)   Ryd( 4f)     0.00014       3.53821
    26    C    1  f(C1)  Ryd( 4f)     0.00010       3.58307
    27    C    1  f(S1)  Ryd( 4f)     0.00013       3.65304
    28    C    1  f(C2)  Ryd( 4f)     0.00004       3.78001
    29    C    1  f(S2)  Ryd( 4f)     0.00004       3.70320
    30    C    1  f(C3)  Ryd( 4f)     0.00021       4.09564
    31    C    1  f(S3)  Ryd( 4f)     0.00010       3.87348

    32    C    2  S      Cor( 1S)     1.99818     -10.14846
    33    C    2  S      Val( 2S)     1.10128      -0.25864
    34    C    2  S      Ryd( 3S)     0.00158       1.31141
    35    C    2  S      Ryd( 4S)     0.00038       2.09158
    36    C    2  S      Ryd( 5S)     0.00001      21.65289
    37    C    2  px     Val( 2p)     0.94278      -0.04576
    38    C    2  px     Ryd( 3p)     0.00135       1.35266
    39    C    2  px     Ryd( 4p)     0.00019       1.40029
    40    C    2  py     Val( 2p)     0.84751      -0.06921
    41    C    2  py     Ryd( 3p)     0.00520       1.19464
    42    C    2  py     Ryd( 4p)     0.00032       1.33431
    43    C    2  pz     Val( 2p)     1.12535      -0.11167
    44    C    2  pz     Ryd( 3p)     0.00196       1.15573
    45    C    2  pz     Ryd( 4p)     0.00053       1.58427
    46    C    2  dxy    Ryd( 3d)     0.00364       1.51242
    47    C    2  dxy    Ryd( 4d)     0.00029       3.67789
    48    C    2  dxz    Ryd( 3d)     0.00313       1.37882
    49    C    2  dxz    Ryd( 4d)     0.00028       3.59356
    50    C    2  dyz    Ryd( 3d)     0.00589       1.33433
    51    C    2  dyz    Ryd( 4d)     0.00026       3.48040
    52    C    2  dx2y2  Ryd( 3d)     0.00098       1.34538
    53    C    2  dx2y2  Ryd( 4d)     0.00030       3.42329
    54    C    2  dz2    Ryd( 3d)     0.00421       1.48769
    55    C    2  dz2    Ryd( 4d)     0.00032       3.77679
    56    C    2  f(0)   Ryd( 4f)     0.00009       4.10434
    57    C    2  f(C1)  Ryd( 4f)     0.00012       3.79574
    58    C    2  f(S1)  Ryd( 4f)     0.00011       3.74706
    59    C    2  f(C2)  Ryd( 4f)     0.00008       3.45388
    60    C    2  f(S2)  Ryd( 4f)     0.00011       3.73917
    61    C    2  f(C3)  Ryd( 4f)     0.00008       3.74323
    62    C    2  f(S3)  Ryd( 4f)     0.00009       3.74556

    63    C    3  S      Cor( 1S)     1.99818     -10.14845
    64    C    3  S      Val( 2S)     1.10114      -0.25858
    65    C    3  S      Ryd( 3S)     0.00158       1.31135
    66    C    3  S      Ryd( 4S)     0.00038       2.09145
    67    C    3  S      Ryd( 5S)     0.00001      21.65350
    68    C    3  px     Val( 2p)     0.94283      -0.04576
    69    C    3  px     Ryd( 3p)     0.00135       1.35280
    70    C    3  px     Ryd( 4p)     0.00019       1.40066
    71    C    3  py     Val( 2p)     0.84747      -0.06922
    72    C    3  py     Ryd( 3p)     0.00520       1.19466
    73    C    3  py     Ryd( 4p)     0.00032       1.33434
    74    C    3  pz     Val( 2p)     1.12546      -0.11172
    75    C    3  pz     Ryd( 3p)     0.00196       1.15575
    76    C    3  pz     Ryd( 4p)     0.00053       1.58435
    77    C    3  dxy    Ryd( 3d)     0.00365       1.51229
    78    C    3  dxy    Ryd( 4d)     0.00029       3.67799
    79    C    3  dxz    Ryd( 3d)     0.00313       1.37864
    80    C    3  dxz    Ryd( 4d)     0.00028       3.59356
    81    C    3  dyz    Ryd( 3d)     0.00590       1.33420
    82    C    3  dyz    Ryd( 4d)     0.00026       3.48037
    83    C    3  dx2y2  Ryd( 3d)     0.00098       1.34539
    84    C    3  dx2y2  Ryd( 4d)     0.00030       3.42345
    85    C    3  dz2    Ryd( 3d)     0.00421       1.48765
    86    C    3  dz2    Ryd( 4d)     0.00032       3.77687
    87    C    3  f(0)   Ryd( 4f)     0.00009       4.10432
    88    C    3  f(C1)  Ryd( 4f)     0.00013       3.79579
    89    C    3  f(S1)  Ryd( 4f)     0.00011       3.74703
    90    C    3  f(C2)  Ryd( 4f)     0.00008       3.45397
    91    C    3  f(S2)  Ryd( 4f)     0.00011       3.73918
    92    C    3  f(C3)  Ryd( 4f)     0.00008       3.74347
    93    C    3  f(S3)  Ryd( 4f)     0.00009       3.74581

    94    C    4  S      Cor( 1S)     1.99934     -10.18027
    95    C    4  S      Val( 2S)     1.02106      -0.28100
    96    C    4  S      Ryd( 3S)     0.00401       1.45311
    97    C    4  S      Ryd( 4S)     0.00017       1.86227
    98    C    4  S      Ryd( 5S)     0.00000      21.26445
    99    C    4  px     Val( 2p)     1.10135      -0.11204
   100    C    4  px     Ryd( 3p)     0.00373       1.36264
   101    C    4  px     Ryd( 4p)     0.00034       2.13475
   102    C    4  py     Val( 2p)     1.03547      -0.09604
   103    C    4  py     Ryd( 3p)     0.00399       1.25795
   104    C    4  py     Ryd( 4p)     0.00013       1.83046
   105    C    4  pz     Val( 2p)     1.03649      -0.11646
   106    C    4  pz     Ryd( 3p)     0.00072       1.01418
   107    C    4  pz     Ryd( 4p)     0.00030       1.42264
   108    C    4  dxy    Ryd( 3d)     0.00314       1.55414
   109    C    4  dxy    Ryd( 4d)     0.00054       3.72977
   110    C    4  dxz    Ryd( 3d)     0.00123       1.53621
   111    C    4  dxz    Ryd( 4d)     0.00012       3.51797
   112    C    4  dyz    Ryd( 3d)     0.00032       1.43171
   113    C    4  dyz    Ryd( 4d)     0.00030       3.21336
   114    C    4  dx2y2  Ryd( 3d)     0.00216       1.57996
   115    C    4  dx2y2  Ryd( 4d)     0.00061       3.69605
   116    C    4  dz2    Ryd( 3d)     0.00147       1.56284
   117    C    4  dz2    Ryd( 4d)     0.00018       3.34632
   118    C    4  f(0)   Ryd( 4f)     0.00022       3.50909
   119    C    4  f(C1)  Ryd( 4f)     0.00016       3.69725
   120    C    4  f(S1)  Ryd( 4f)     0.00012       3.49503
   121    C    4  f(C2)  Ryd( 4f)     0.00006       3.75740
   122    C    4  f(S2)  Ryd( 4f)     0.00006       3.66100
   123    C    4  f(C3)  Ryd( 4f)     0.00007       3.87215
   124    C    4  f(S3)  Ryd( 4f)     0.00021       4.11186

   125    C    5  S      Cor( 1S)     1.99919     -10.17269
   126    C    5  S      Val( 2S)     1.01345      -0.26942
   127    C    5  S      Ryd( 4S)     0.00205       1.71347
   128    C    5  S      Ryd( 3S)     0.00027       1.68220
   129    C    5  S      Ryd( 5S)     0.00000      21.24705
   130    C    5  px     Val( 2p)     1.16042      -0.12581
   131    C    5  px     Ryd( 4p)     0.00275       1.57969
   132    C    5  px     Ryd( 3p)     0.00038       1.33877
   133    C    5  py     Val( 2p)     1.00268      -0.09956
   134    C    5  py     Ryd( 4p)     0.00227       1.41372
   135    C    5  py     Ryd( 3p)     0.00055       1.12260
   136    C    5  pz     Val( 2p)     1.05907      -0.10899
   137    C    5  pz     Ryd( 4p)     0.00368       1.55585
   138    C    5  pz     Ryd( 3p)     0.00031       1.27593
   139    C    5  dxy    Ryd( 3d)     0.00143       1.72965
   140    C    5  dxy    Ryd( 4d)     0.00022       3.59671
   141    C    5  dxz    Ryd( 3d)     0.00164       1.74736
   142    C    5  dxz    Ryd( 4d)     0.00063       3.58156
   143    C    5  dyz    Ryd( 3d)     0.00137       1.54731
   144    C    5  dyz    Ryd( 4d)     0.00018       3.33732
   145    C    5  dx2y2  Ryd( 3d)     0.00047       1.54581
   146    C    5  dx2y2  Ryd( 4d)     0.00031       3.27561
   147    C    5  dz2    Ryd( 3d)     0.00180       1.72130
   148    C    5  dz2    Ryd( 4d)     0.00042       3.75348
   149    C    5  f(0)   Ryd( 4f)     0.00017       3.82557
   150    C    5  f(C1)  Ryd( 4f)     0.00022       3.93447
   151    C    5  f(S1)  Ryd( 4f)     0.00013       3.70053
   152    C    5  f(C2)  Ryd( 4f)     0.00017       3.63162
   153    C    5  f(S2)  Ryd( 4f)     0.00015       3.71810
   154    C    5  f(C3)  Ryd( 4f)     0.00007       3.71516
   155    C    5  f(S3)  Ryd( 4f)     0.00008       3.70289

   156    C    6  S      Cor( 1S)     1.99919     -10.17268
   157    C    6  S      Val( 2S)     1.01346      -0.26942
   158    C    6  S      Ryd( 4S)     0.00205       1.71366
   159    C    6  S      Ryd( 3S)     0.00027       1.68225
   160    C    6  S      Ryd( 5S)     0.00000      21.24696
   161    C    6  px     Val( 2p)     1.16041      -0.12581
   162    C    6  px     Ryd( 4p)     0.00275       1.57961
   163    C    6  px     Ryd( 3p)     0.00038       1.33859
   164    C    6  py     Val( 2p)     1.00275      -0.09955
   165    C    6  py     Ryd( 4p)     0.00227       1.41387
   166    C    6  py     Ryd( 3p)     0.00055       1.12243
   167    C    6  pz     Val( 2p)     1.05907      -0.10898
   168    C    6  pz     Ryd( 4p)     0.00368       1.55606
   169    C    6  pz     Ryd( 3p)     0.00031       1.27592
   170    C    6  dxy    Ryd( 3d)     0.00143       1.72957
   171    C    6  dxy    Ryd( 4d)     0.00022       3.59645
   172    C    6  dxz    Ryd( 3d)     0.00164       1.74739
   173    C    6  dxz    Ryd( 4d)     0.00063       3.58162
   174    C    6  dyz    Ryd( 3d)     0.00137       1.54734
   175    C    6  dyz    Ryd( 4d)     0.00018       3.33768
   176    C    6  dx2y2  Ryd( 3d)     0.00047       1.54567
   177    C    6  dx2y2  Ryd( 4d)     0.00031       3.27541
   178    C    6  dz2    Ryd( 3d)     0.00180       1.72129
   179    C    6  dz2    Ryd( 4d)     0.00042       3.75344
   180    C    6  f(0)   Ryd( 4f)     0.00017       3.82555
   181    C    6  f(C1)  Ryd( 4f)     0.00022       3.93459
   182    C    6  f(S1)  Ryd( 4f)     0.00013       3.70065
   183    C    6  f(C2)  Ryd( 4f)     0.00017       3.63168
   184    C    6  f(S2)  Ryd( 4f)     0.00015       3.71819
   185    C    6  f(C3)  Ryd( 4f)     0.00007       3.71492
   186    C    6  f(S3)  Ryd( 4f)     0.00008       3.70261

   187    H    7  S      Val( 1S)     0.75556       0.05482
   188    H    7  S      Ryd( 3S)     0.00021       1.82889
   189    H    7  S      Ryd( 2S)     0.00008       1.01923
   190    H    7  px     Ryd( 2p)     0.00021       2.73528
   191    H    7  py     Ryd( 2p)     0.00043       3.11993
   192    H    7  pz     Ryd( 2p)     0.00015       2.41800

   193    H    8  S      Val( 1S)     0.74759       0.07692
   194    H    8  S      Ryd( 3S)     0.00032       1.87828
   195    H    8  S      Ryd( 2S)     0.00010       1.13083
   196    H    8  px     Ryd( 2p)     0.00029       3.07216
   197    H    8  py     Ryd( 2p)     0.00025       2.72073
   198    H    8  pz     Ryd( 2p)     0.00016       2.40037

   199    H    9  S      Val( 1S)     0.75441       0.06263
   200    H    9  S      Ryd( 3S)     0.00035       1.55885
   201    H    9  S      Ryd( 2S)     0.00010       1.37364
   202    H    9  px     Ryd( 2p)     0.00031       2.81825
   203    H    9  py     Ryd( 2p)     0.00014       2.51885
   204    H    9  pz     Ryd( 2p)     0.00029       2.84482

   205    C   10  S      Cor( 1S)     1.99941     -10.13895
   206    C   10  S      Val( 2S)     1.06057      -0.29299
   207    C   10  S      Ryd( 3S)     0.00110       1.34750
   208    C   10  S      Ryd( 4S)     0.00014       2.61772
   209    C   10  S      Ryd( 5S)     0.00000      21.10555
   210    C   10  px     Val( 2p)     1.06044      -0.09764
   211    C   10  px     Ryd( 3p)     0.00179       1.09246
   212    C   10  px     Ryd( 4p)     0.00012       1.82493
   213    C   10  py     Val( 2p)     1.07806      -0.10417
   214    C   10  py     Ryd( 3p)     0.00160       1.08016
   215    C   10  py     Ryd( 4p)     0.00021       1.82044
   216    C   10  pz     Val( 2p)     1.22332      -0.12184
   217    C   10  pz     Ryd( 3p)     0.00062       1.23766
   218    C   10  pz     Ryd( 4p)     0.00022       1.57582
   219    C   10  dxy    Ryd( 3d)     0.00080       1.46280
   220    C   10  dxy    Ryd( 4d)     0.00060       3.37153
   221    C   10  dxz    Ryd( 3d)     0.00089       1.38243
   222    C   10  dxz    Ryd( 4d)     0.00016       3.29017
   223    C   10  dyz    Ryd( 3d)     0.00077       1.36872
   224    C   10  dyz    Ryd( 4d)     0.00017       3.28056
   225    C   10  dx2y2  Ryd( 3d)     0.00215       1.64525
   226    C   10  dx2y2  Ryd( 4d)     0.00031       3.74121
   227    C   10  dz2    Ryd( 3d)     0.00401       1.52095
   228    C   10  dz2    Ryd( 4d)     0.00004       3.50813
   229    C   10  f(0)   Ryd( 4f)     0.00000       3.52053
   230    C   10  f(C1)  Ryd( 4f)     0.00013       3.77739
   231    C   10  f(S1)  Ryd( 4f)     0.00012       3.77207
   232    C   10  f(C2)  Ryd( 4f)     0.00000       3.62373
   233    C   10  f(S2)  Ryd( 4f)     0.00002       3.65185
   234    C   10  f(C3)  Ryd( 4f)     0.00014       3.88479
   235    C   10  f(S3)  Ryd( 4f)     0.00007       3.87037

   236    H   11  S      Val( 1S)     0.77353       0.04632
   237    H   11  S      Ryd( 2S)     0.00046       1.19125
   238    H   11  S      Ryd( 3S)     0.00011       1.47001
   239    H   11  px     Ryd( 2p)     0.00017       2.69706
   240    H   11  py     Ryd( 2p)     0.00020       2.67898
   241    H   11  pz     Ryd( 2p)     0.00027       2.78500

   242    H   12  S      Val( 1S)     0.77357       0.04630
   243    H   12  S      Ryd( 2S)     0.00046       1.19141
   244    H   12  S      Ryd( 3S)     0.00011       1.46989
   245    H   12  px     Ryd( 2p)     0.00017       2.69701
   246    H   12  py     Ryd( 2p)     0.00020       2.67886
   247    H   12  pz     Ryd( 2p)     0.00027       2.78526

   248    H   13  S      Val( 1S)     0.75442       0.06263
   249    H   13  S      Ryd( 3S)     0.00035       1.55913
   250    H   13  S      Ryd( 2S)     0.00010       1.37332
   251    H   13  px     Ryd( 2p)     0.00031       2.81793
   252    H   13  py     Ryd( 2p)     0.00014       2.51891
   253    H   13  pz     Ryd( 2p)     0.00029       2.84512

 WARNING:  1 low occupancy (<1.9990e) core orbital  found on  C    2
           1 low occupancy (<1.9990e) core orbital  found on  C    3

 WARNING:  Population inversion found on atom  C    1
           Population inversion found on atom  C    5
           Population inversion found on atom  C    6
           Population inversion found on atom  H    7
           Population inversion found on atom  H    8
           Population inversion found on atom  H    9
           Population inversion found on atom  H   13


 Summary of Natural Population Analysis:                  
                                                          
                                       Natural Population 
                Natural  -----------------------------------------------
    Atom  No    Charge         Core      Valence    Rydberg      Total
 -----------------------------------------------------------------------
      C    1   -0.17156      1.99943     4.15529    0.01685     6.17156
      C    2   -0.04662      1.99818     4.01693    0.03151     6.04662
      C    3   -0.04661      1.99818     4.01690    0.03152     6.04661
      C    4   -0.21806      1.99934     4.19437    0.02435     6.21806
      C    5   -0.25650      1.99919     4.23562    0.02170     6.25650
      C    6   -0.25656      1.99919     4.23568    0.02170     6.25656
      H    7    0.24337      0.00000     0.75556    0.00108     0.75663
      H    8    0.25129      0.00000     0.74759    0.00112     0.74871
      H    9    0.24440      0.00000     0.75441    0.00119     0.75560
      C   10   -0.43800      1.99941     4.42239    0.01621     6.43800
      H   11    0.22526      0.00000     0.77353    0.00121     0.77474
      H   12    0.22521      0.00000     0.77357    0.00122     0.77479
      H   13    0.24439      0.00000     0.75442    0.00119     0.75561
 =======================================================================
   * Total *   -0.00000     13.99291    33.83626    0.17083    48.00000

                                 Natural Population      
 --------------------------------------------------------
   Core                      13.99291 ( 99.9494% of  14)
   Valence                   33.83626 ( 99.5184% of  34)
   Natural Minimal Basis     47.82917 ( 99.6441% of  48)
   Natural Rydberg Basis      0.17083 (  0.3559% of  48)
 --------------------------------------------------------

    Atom  No          Natural Electron Configuration
 ----------------------------------------------------------------------------
      C    1      [core]2S( 1.01)2p( 3.15)3d( 0.01)
      C    2      [core]2S( 1.10)2p( 2.92)3p( 0.01)3d( 0.02)
      C    3      [core]2S( 1.10)2p( 2.92)3p( 0.01)3d( 0.02)
      C    4      [core]2S( 1.02)2p( 3.17)3p( 0.01)3d( 0.01)
      C    5      [core]2S( 1.01)2p( 3.22)3d( 0.01)4p( 0.01)
      C    6      [core]2S( 1.01)2p( 3.22)3d( 0.01)4p( 0.01)
      H    7            1S( 0.76)
      H    8            1S( 0.75)
      H    9            1S( 0.75)
      C   10      [core]2S( 1.06)2p( 3.36)3d( 0.01)
      H   11            1S( 0.77)
      H   12            1S( 0.77)
      H   13            1S( 0.75)


 Wiberg bond index matrix in the NAO basis:                                    

     Atom    1       2       3       4       5       6       7       8       9
     ---- ------  ------  ------  ------  ------  ------  ------  ------  ------
   1.  C  0.0000  0.0576  0.0576  0.0053  0.9377  0.9377  0.9094  0.0082  0.0050
   2.  C  0.0576  0.0000  1.6705  0.9804  0.0466  0.9779  0.0082  0.0108  0.0130
   3.  C  0.0576  1.6705  0.0000  0.9805  0.9780  0.0466  0.0082  0.0108  0.0080
   4.  C  0.0053  0.9804  0.9805  0.0000  0.0269  0.0269  0.0085  0.8950  0.0028
   5.  C  0.9377  0.0466  0.9780  0.0269  0.0000  0.9804  0.0013  0.0052  0.8995
   6.  C  0.9377  0.9779  0.0466  0.0269  0.9804  0.0000  0.0013  0.0052  0.0098
   7.  H  0.9094  0.0082  0.0082  0.0085  0.0013  0.0013  0.0000  0.0001  0.0011
   8.  H  0.0082  0.0108  0.0108  0.8950  0.0052  0.0052  0.0001  0.0000  0.0002
   9.  H  0.0050  0.0130  0.0080  0.0028  0.8995  0.0098  0.0011  0.0002  0.0000
  10.  C  1.0127  0.0195  0.0195  1.0129  0.0117  0.0117  0.0016  0.0017  0.0012
  11.  H  0.0021  0.0022  0.0129  0.0015  0.0145  0.0033  0.0004  0.0003  0.0001
  12.  H  0.0021  0.0129  0.0022  0.0015  0.0033  0.0145  0.0004  0.0003  0.0001
  13.  H  0.0050  0.0080  0.0130  0.0028  0.0098  0.8995  0.0011  0.0002  0.0005

     Atom   10      11      12      13
     ---- ------  ------  ------  ------
   1.  C  1.0127  0.0021  0.0021  0.0050
   2.  C  0.0195  0.0022  0.0129  0.0080
   3.  C  0.0195  0.0129  0.0022  0.0130
   4.  C  1.0129  0.0015  0.0015  0.0028
   5.  C  0.0117  0.0145  0.0033  0.0098
   6.  C  0.0117  0.0033  0.0145  0.8995
   7.  H  0.0016  0.0004  0.0004  0.0011
   8.  H  0.0017  0.0003  0.0003  0.0002
   9.  H  0.0012  0.0001  0.0001  0.0005
  10.  C  0.0000  0.9130  0.9130  0.0012
  11.  H  0.9130  0.0000  0.0002  0.0001
  12.  H  0.9130  0.0002  0.0000  0.0001
  13.  H  0.0012  0.0001  0.0001  0.0000


 Wiberg bond index, Totals by atom:                                            

     Atom    1
     ---- ------
   1.  C  3.9404
   2.  C  3.8078
   3.  C  3.8079
   4.  C  3.9449
   5.  C  3.9150
   6.  C  3.9150
   7.  H  0.9417
   8.  H  0.9380
   9.  H  0.9414
  10.  C  3.9198
  11.  H  0.9505
  12.  H  0.9506
  13.  H  0.9414


 Atom-atom overlap-weighted NAO bond order:                                    

     Atom    1       2       3       4       5       6       7       8       9
     ---- ------  ------  ------  ------  ------  ------  ------  ------  ------
   1.  C  0.0000  0.0017  0.0017  0.0210  0.7969  0.7970  0.7934  0.0011  0.0005
   2.  C  0.0017  0.0000  1.1347  0.8146  0.0381  0.8286  0.0016  0.0003  0.0017
   3.  C  0.0017  1.1347  0.0000  0.8148  0.8287  0.0380  0.0016  0.0003 -0.0017
   4.  C  0.0210  0.8146  0.8148  0.0000 -0.0196 -0.0197  0.0007  0.7922  0.0013
   5.  C  0.7969  0.0381  0.8287 -0.0196  0.0000  0.8059 -0.0024  0.0010  0.7933
   6.  C  0.7970  0.8286  0.0380 -0.0197  0.8059  0.0000 -0.0024  0.0010 -0.0064
   7.  H  0.7934  0.0016  0.0016  0.0007 -0.0024 -0.0024  0.0000 -0.0000 -0.0016
   8.  H  0.0011  0.0003  0.0003  0.7922  0.0010  0.0010 -0.0000  0.0000 -0.0000
   9.  H  0.0005  0.0017 -0.0017  0.0013  0.7933 -0.0064 -0.0016 -0.0000  0.0000
  10.  C  0.8682 -0.0073 -0.0073  0.8706 -0.0093 -0.0093 -0.0018 -0.0047  0.0006
  11.  H  0.0012 -0.0024  0.0007  0.0043  0.0005 -0.0027 -0.0012 -0.0009  0.0000
  12.  H  0.0012  0.0007 -0.0024  0.0043 -0.0027  0.0005 -0.0012 -0.0009 -0.0000
  13.  H  0.0005 -0.0017  0.0017  0.0013 -0.0063  0.7933 -0.0016 -0.0000 -0.0007

     Atom   10      11      12      13
     ---- ------  ------  ------  ------
   1.  C  0.8682  0.0012  0.0012  0.0005
   2.  C -0.0073 -0.0024  0.0007 -0.0017
   3.  C -0.0073  0.0007 -0.0024  0.0017
   4.  C  0.8706  0.0043  0.0043  0.0013
   5.  C -0.0093  0.0005 -0.0027 -0.0063
   6.  C -0.0093 -0.0027  0.0005  0.7933
   7.  H -0.0018 -0.0012 -0.0012 -0.0016
   8.  H -0.0047 -0.0009 -0.0009 -0.0000
   9.  H  0.0006  0.0000 -0.0000 -0.0007
  10.  C  0.0000  0.7856  0.7856  0.0006
  11.  H  0.7856  0.0000  0.0041 -0.0000
  12.  H  0.7856  0.0041  0.0000  0.0000
  13.  H  0.0006 -0.0000  0.0000  0.0000


 Atom-atom overlap-weighted NAO bond order, Totals by atom:                    

     Atom    1
     ---- ------
   1.  C  3.2843
   2.  C  2.8104
   3.  C  2.8107
   4.  C  3.2858
   5.  C  3.2241
   6.  C  3.2241
   7.  H  0.7851
   8.  H  0.7893
   9.  H  0.7869
  10.  C  3.2714
  11.  H  0.7893
  12.  H  0.7893
  13.  H  0.7869


 MO bond order:                                                                

     Atom    1       2       3       4       5       6       7       8       9
     ---- ------  ------  ------  ------  ------  ------  ------  ------  ------
   1.  C  0.0000 -0.3448 -0.0293  0.0178  0.7507 -1.7186  0.8693  0.1181 -0.0571
   2.  C -0.3448  0.0000 -0.1050 -1.2706 -0.0747  0.6128  0.0518  0.0562  0.0865
   3.  C -0.0293 -0.1050  0.0000  0.6946  0.6305 -0.0948  0.0689 -0.0761 -0.0736
   4.  C  0.0178 -1.2706  0.6946  0.0000 -0.0330 -0.1706  0.0903  0.8141  0.0330
   5.  C  0.7507 -0.0747  0.6305 -0.0330  0.0000 -0.2656 -0.0150  0.0629  0.6754
   6.  C -1.7186  0.6128 -0.0948 -0.1706 -0.2656  0.0000 -0.0275  0.0142  0.0928
   7.  H  0.8693  0.0518  0.0689  0.0903 -0.0150 -0.0275  0.0000 -0.0076 -0.0313
   8.  H  0.1181  0.0562 -0.0761  0.8141  0.0629  0.0142 -0.0076  0.0000  0.0132
   9.  H -0.0571  0.0865 -0.0736  0.0330  0.6754  0.0928 -0.0313  0.0132  0.0000
  10.  C  0.1147  0.0854 -0.0475  0.0244 -0.0162  0.0996 -0.0072  0.0072 -0.0068
  11.  H  0.0117 -0.0057  0.1685 -0.0223  0.1597 -0.0594 -0.0198 -0.0166 -0.0029
  12.  H  0.0366  0.1300 -0.0501  0.0418 -0.0638  0.1575 -0.0228 -0.0191  0.0061
  13.  H  0.0231  0.0484 -0.0447 -0.0461  0.1620 -0.4031 -0.0376  0.0129 -0.0222

     Atom   10      11      12      13
     ---- ------  ------  ------  ------
   1.  C  0.1147  0.0117  0.0366  0.0231
   2.  C  0.0854 -0.0057  0.1300  0.0484
   3.  C -0.0475  0.1685 -0.0501 -0.0447
   4.  C  0.0244 -0.0223  0.0418 -0.0461
   5.  C -0.0162  0.1597 -0.0638  0.1620
   6.  C  0.0996 -0.0594  0.1575 -0.4031
   7.  H -0.0072 -0.0198 -0.0228 -0.0376
   8.  H  0.0072 -0.0166 -0.0191  0.0129
   9.  H -0.0068 -0.0029  0.0061 -0.0222
  10.  C  0.0000  0.5133  1.8501  0.0018
  11.  H  0.5133  0.0000  0.0174  0.0065
  12.  H  1.8501  0.0174  0.0000 -0.0022
  13.  H  0.0018  0.0065 -0.0022  0.0000


 MO atomic valencies:                                                          

     Atom    1
     ---- ------
   1.  C -0.2080
   2.  C -0.7298
   3.  C  1.0415
   4.  C  0.1734
   5.  C  1.9729
   6.  C -1.7629
   7.  H  0.9116
   8.  H  0.9793
   9.  H  0.7131
  10.  C  2.6186
  11.  H  0.7502
  12.  H  2.0815
  13.  H -0.3012


 NATURAL BOND ORBITAL ANALYSIS:

                       Occupancies       Lewis Structure    Low   High
           Occ.    -------------------  -----------------   occ   occ
  Cycle   Thresh.   Lewis   Non-Lewis     CR  BD  3C  LP    (L)   (NL)   Dev
 =============================================================================
   1(1)    1.90    47.27281   0.72719      7  17   0   0     1      1    0.06
   2(2)    1.90    47.27281   0.72719      7  17   0   0     1      1    0.06
   3(1)    1.80    47.27281   0.72719      7  17   0   0     0      1    0.06
 -----------------------------------------------------------------------------

 Structure accepted: No low occupancy Lewis orbitals

 WARNING:  1 low occupancy (<1.9990e) core orbital  found on  C    2
           1 low occupancy (<1.9990e) core orbital  found on  C    3

 --------------------------------------------------------
   Core                     13.99289 ( 99.949% of  14)
   Valence Lewis            33.27992 ( 97.882% of  34)
  ==================       ============================
   Total Lewis              47.27281 ( 98.485% of  48)
  -----------------------------------------------------
   Valence non-Lewis         0.65693 (  1.369% of  48)
   Rydberg non-Lewis         0.07025 (  0.146% of  48)
  ==================       ============================
   Total non-Lewis           0.72719 (  1.515% of  48)
 --------------------------------------------------------


       (Occupancy)   Bond orbital/ Coefficients/ Hybrids
 ---------------------------------------------------------------------------------
     1. (1.91777) BD ( 1) C   1 - C   5  
                ( 48.83%)   0.6988* C   1 s( 20.22%)p 3.94( 79.59%)d 0.01(  0.17%)
                                                  f 0.00(  0.01%)
                                           -0.0000  0.4495 -0.0128 -0.0026  0.0005
                                           -0.3039 -0.0115  0.0021 -0.4512  0.0188
                                            0.0086  0.7065  0.0109  0.0080  0.0259
                                            0.0005 -0.0092 -0.0051 -0.0149 -0.0106
                                           -0.0202  0.0019 -0.0120  0.0081 -0.0062
                                            0.0023  0.0017 -0.0025  0.0009  0.0096
                                           -0.0005
                ( 51.17%)   0.7154* C   5 s( 21.19%)p 3.71( 78.61%)d 0.01(  0.18%)
                                                  f 0.00(  0.02%)
                                           -0.0006  0.4601 -0.0129 -0.0019  0.0002
                                            0.4822 -0.0236  0.0012  0.7359  0.0189
                                            0.0052 -0.1016  0.0251  0.0112  0.0183
                                            0.0077 -0.0259  0.0044 -0.0224 -0.0028
                                           -0.0013 -0.0035  0.0108 -0.0109  0.0010
                                            0.0012  0.0059  0.0015 -0.0105 -0.0010
                                            0.0011
     2. (1.91780) BD ( 1) C   1 - C   6  
                ( 48.83%)   0.6987* C   1 s( 20.22%)p 3.94( 79.59%)d 0.01(  0.17%)
                                                  f 0.00(  0.01%)
                                           -0.0000  0.4494 -0.0128 -0.0026  0.0005
                                           -0.3039 -0.0115  0.0021 -0.4510  0.0188
                                            0.0086 -0.7067 -0.0109 -0.0079  0.0259
                                            0.0005  0.0093  0.0051  0.0149  0.0106
                                           -0.0202  0.0019 -0.0120  0.0081  0.0062
                                            0.0023  0.0017  0.0025 -0.0009  0.0096
                                           -0.0005
                ( 51.17%)   0.7154* C   6 s( 21.20%)p 3.71( 78.60%)d 0.01(  0.18%)
                                                  f 0.00(  0.02%)
                                           -0.0006  0.4603 -0.0129 -0.0019  0.0002
                                            0.4822 -0.0236  0.0012  0.7358  0.0189
                                            0.0052  0.1021 -0.0251 -0.0112  0.0182
                                            0.0077  0.0260 -0.0044  0.0224  0.0029
                                           -0.0013 -0.0035  0.0108 -0.0109 -0.0010
                                            0.0012  0.0059 -0.0015  0.0105 -0.0010
                                            0.0011
     3. (1.98288) BD ( 1) C   1 - H   7  
                ( 62.35%)   0.7896* C   1 s( 29.14%)p 2.43( 70.75%)d 0.00(  0.09%)
                                                  f 0.00(  0.01%)
                                           -0.0001  0.5397  0.0071  0.0070 -0.0006
                                           -0.3436  0.0092 -0.0019  0.7676 -0.0098
                                            0.0041  0.0001 -0.0000  0.0000 -0.0257
                                           -0.0072 -0.0000 -0.0000 -0.0000  0.0000
                                           -0.0094 -0.0072 -0.0085 -0.0018 -0.0000
                                            0.0031 -0.0086 -0.0000 -0.0000  0.0025
                                           -0.0035
                ( 37.65%)   0.6136* H   7 s( 99.94%)p 0.00(  0.06%)
                                            0.9997  0.0012 -0.0001  0.0111 -0.0225
                                           -0.0000
     4. (1.98673) BD ( 1) C   1 - C  10  
                ( 50.71%)   0.7121* C   1 s( 30.24%)p 2.30( 69.64%)d 0.00(  0.12%)
                                                  f 0.00(  0.01%)
                                           -0.0000  0.5498  0.0067 -0.0042  0.0001
                                            0.8337  0.0081 -0.0080 -0.0138  0.0318
                                            0.0034 -0.0000  0.0000  0.0000 -0.0209
                                            0.0027 -0.0000 -0.0000  0.0000 -0.0000
                                            0.0107  0.0121 -0.0216  0.0005  0.0000
                                           -0.0064 -0.0013 -0.0000  0.0000  0.0039
                                           -0.0002
                ( 49.29%)   0.7021* C  10 s( 25.73%)p 2.88( 74.10%)d 0.01(  0.16%)
                                                  f 0.00(  0.01%)
                                           -0.0000  0.5072  0.0043 -0.0014  0.0002
                                           -0.8471 -0.0045  0.0087  0.1516  0.0168
                                            0.0037  0.0001 -0.0000 -0.0000  0.0039
                                           -0.0043 -0.0000 -0.0000  0.0000 -0.0000
                                            0.0271  0.0085 -0.0269  0.0002 -0.0000
                                            0.0064  0.0059  0.0000 -0.0000 -0.0038
                                            0.0017
     5. (1.97511) BD ( 1) C   2 - C   3  
                ( 50.00%)   0.7071* C   2 s( 27.81%)p 2.58( 71.81%)d 0.01(  0.38%)
                                                  f 0.00(  0.01%)
                                            0.0001  0.5272 -0.0114 -0.0023  0.0007
                                           -0.1846 -0.0049 -0.0040 -0.4363 -0.0348
                                           -0.0064  0.7016  0.0062 -0.0052 -0.0078
                                            0.0035  0.0080 -0.0066  0.0075 -0.0093
                                            0.0209 -0.0056  0.0535  0.0107  0.0065
                                            0.0024 -0.0014  0.0032 -0.0020  0.0006
                                            0.0026
                ( 50.00%)   0.7071* C   3 s( 27.80%)p 2.58( 71.81%)d 0.01(  0.38%)
                                                  f 0.00(  0.01%)
                                            0.0001  0.5271 -0.0113 -0.0024  0.0007
                                           -0.1845 -0.0050 -0.0040 -0.4363 -0.0348
                                           -0.0064 -0.7017 -0.0062  0.0052 -0.0078
                                            0.0035 -0.0080  0.0066 -0.0075  0.0093
                                            0.0209 -0.0056  0.0535  0.0107 -0.0065
                                            0.0024 -0.0014 -0.0032  0.0020  0.0006
                                            0.0026
     6. (1.83007) BD ( 2) C   2 - C   3  
                ( 50.00%)   0.7071* C   2 s(  1.90%)p51.26( 97.26%)d 0.43(  0.82%)
                                                  f 0.01(  0.02%)
                                            0.0001  0.1322  0.0382  0.0069 -0.0005
                                           -0.0394 -0.0032  0.0015 -0.7854  0.0600
                                           -0.0050 -0.5920  0.0104 -0.0071  0.0153
                                           -0.0065 -0.0275 -0.0009 -0.0825  0.0051
                                            0.0039 -0.0048 -0.0183 -0.0006  0.0038
                                           -0.0066 -0.0088  0.0016 -0.0058 -0.0043
                                           -0.0050
                ( 50.00%)   0.7071* C   3 s(  1.90%)p51.31( 97.26%)d 0.44(  0.83%)
                                                  f 0.01(  0.02%)
                                            0.0001  0.1321  0.0381  0.0069 -0.0005
                                           -0.0393 -0.0032  0.0015 -0.7854  0.0600
                                           -0.0050  0.5919 -0.0104  0.0071  0.0153
                                           -0.0065  0.0275  0.0009  0.0826 -0.0051
                                            0.0039 -0.0048 -0.0183 -0.0006 -0.0038
                                           -0.0066 -0.0088 -0.0016  0.0058 -0.0043
                                           -0.0050
     7. (1.93625) BD ( 1) C   2 - C   4  
                ( 51.62%)   0.7185* C   2 s( 33.25%)p 2.00( 66.38%)d 0.01(  0.36%)
                                                  f 0.00(  0.01%)
                                            0.0001  0.5765 -0.0071  0.0012  0.0001
                                            0.7890  0.0130 -0.0027  0.1525 -0.0110
                                           -0.0058 -0.1325 -0.0056 -0.0111  0.0278
                                            0.0075  0.0452 -0.0023  0.0219 -0.0001
                                            0.0111  0.0062  0.0053 -0.0082 -0.0027
                                            0.0046  0.0018  0.0041  0.0061  0.0020
                                            0.0012
                ( 48.38%)   0.6956* C   4 s( 19.69%)p 4.07( 80.05%)d 0.01(  0.24%)
                                                  f 0.00(  0.02%)
                                           -0.0001  0.4428 -0.0277 -0.0017  0.0009
                                           -0.4673  0.0310  0.0054 -0.2861 -0.0108
                                            0.0023 -0.7065 -0.0065 -0.0056  0.0226
                                            0.0022  0.0244  0.0072  0.0103  0.0032
                                            0.0312 -0.0079 -0.0048  0.0064  0.0100
                                            0.0008  0.0019 -0.0051 -0.0011 -0.0045
                                           -0.0084
     8. (1.96542) BD ( 1) C   2 - C   6  
                ( 50.32%)   0.7094* C   2 s( 36.97%)p 1.70( 62.69%)d 0.01(  0.33%)
                                                  f 0.00(  0.01%)
                                           -0.0001  0.6080 -0.0069 -0.0039 -0.0003
                                           -0.5803 -0.0124  0.0073  0.3995 -0.0076
                                           -0.0101 -0.3602 -0.0225 -0.0014 -0.0455
                                           -0.0038 -0.0114  0.0042  0.0204 -0.0076
                                           -0.0091  0.0018 -0.0220 -0.0060  0.0014
                                           -0.0014 -0.0014 -0.0039  0.0019  0.0032
                                            0.0068
                ( 49.68%)   0.7048* C   6 s( 25.26%)p 2.95( 74.55%)d 0.01(  0.18%)
                                                  f 0.00(  0.01%)
                                           -0.0001  0.5024 -0.0104 -0.0067  0.0005
                                            0.5411 -0.0204 -0.0090 -0.6448 -0.0081
                                            0.0055 -0.1865 -0.0399 -0.0004 -0.0316
                                           -0.0044  0.0172 -0.0127 -0.0038  0.0032
                                            0.0121 -0.0051 -0.0099 -0.0079 -0.0003
                                           -0.0055  0.0005  0.0032 -0.0015 -0.0050
                                           -0.0052
     9. (1.93628) BD ( 1) C   3 - C   4  
                ( 51.62%)   0.7185* C   3 s( 33.25%)p 2.00( 66.38%)d 0.01(  0.36%)
                                                  f 0.00(  0.01%)
                                            0.0001  0.5766 -0.0071  0.0012  0.0001
                                            0.7889  0.0130 -0.0027  0.1526 -0.0110
                                           -0.0058  0.1326  0.0056  0.0111  0.0279
                                            0.0075 -0.0452  0.0023 -0.0219  0.0001
                                            0.0111  0.0062  0.0053 -0.0082  0.0027
                                            0.0046  0.0018 -0.0041 -0.0061  0.0020
                                            0.0012
                ( 48.38%)   0.6955* C   4 s( 19.70%)p 4.06( 80.04%)d 0.01(  0.24%)
                                                  f 0.00(  0.02%)
                                           -0.0001  0.4430 -0.0277 -0.0017  0.0009
                                           -0.4673  0.0310  0.0054 -0.2862 -0.0108
                                            0.0023  0.7064  0.0065  0.0056  0.0226
                                            0.0022 -0.0244 -0.0073 -0.0103 -0.0032
                                            0.0312 -0.0079 -0.0048  0.0064 -0.0100
                                            0.0008  0.0019  0.0051  0.0011 -0.0045
                                           -0.0084
    10. (1.96543) BD ( 1) C   3 - C   5  
                ( 50.32%)   0.7094* C   3 s( 36.97%)p 1.70( 62.69%)d 0.01(  0.33%)
                                                  f 0.00(  0.01%)
                                           -0.0001  0.6080 -0.0069 -0.0039 -0.0003
                                           -0.5804 -0.0124  0.0073  0.3994 -0.0076
                                           -0.0101  0.3601  0.0224  0.0014 -0.0455
                                           -0.0038  0.0114 -0.0042 -0.0204  0.0076
                                           -0.0091  0.0018 -0.0221 -0.0060 -0.0014
                                           -0.0014 -0.0014  0.0039 -0.0019  0.0032
                                            0.0068
                ( 49.68%)   0.7048* C   5 s( 25.27%)p 2.95( 74.54%)d 0.01(  0.18%)
                                                  f 0.00(  0.01%)
                                           -0.0001  0.5025 -0.0104 -0.0067  0.0005
                                            0.5411 -0.0204 -0.0090 -0.6447 -0.0081
                                            0.0054  0.1864  0.0399  0.0004 -0.0316
                                           -0.0044 -0.0172  0.0127  0.0038 -0.0032
                                            0.0121 -0.0051 -0.0099 -0.0079  0.0003
                                           -0.0055  0.0005 -0.0032  0.0015 -0.0050
                                           -0.0052
    11. (1.98339) BD ( 1) C   4 - H   8  
                ( 63.11%)   0.7944* C   4 s( 29.44%)p 2.39( 70.45%)d 0.00(  0.10%)
                                                  f 0.00(  0.01%)
                                           -0.0002  0.5424  0.0138  0.0061 -0.0008
                                            0.7459 -0.0164  0.0029 -0.3843  0.0085
                                           -0.0036 -0.0001 -0.0000  0.0000 -0.0294
                                           -0.0065 -0.0000 -0.0000  0.0000 -0.0000
                                            0.0005  0.0060 -0.0055 -0.0016  0.0000
                                           -0.0094  0.0056 -0.0000  0.0000  0.0035
                                           -0.0037
                ( 36.89%)   0.6074* H   8 s( 99.95%)p 0.00(  0.05%)
                                            0.9998  0.0020 -0.0004 -0.0179  0.0123
                                            0.0000
    12. (1.98642) BD ( 1) C   4 - C  10  
                ( 50.03%)   0.7073* C   4 s( 31.04%)p 2.22( 68.78%)d 0.01(  0.18%)
                                                  f 0.00(  0.01%)
                                            0.0001  0.5571 -0.0010 -0.0033 -0.0001
                                            0.0212  0.0377  0.0046  0.8281  0.0141
                                           -0.0058 -0.0000 -0.0000  0.0000 -0.0255
                                            0.0066  0.0000 -0.0000 -0.0000 -0.0000
                                           -0.0190 -0.0116 -0.0243  0.0023  0.0000
                                           -0.0012 -0.0071  0.0000  0.0000  0.0003
                                           -0.0029
                ( 49.97%)   0.7069* C  10 s( 26.36%)p 2.79( 73.49%)d 0.01(  0.14%)
                                                  f 0.00(  0.01%)
                                            0.0001  0.5133  0.0080 -0.0048  0.0004
                                            0.1566  0.0182  0.0010 -0.8426 -0.0036
                                            0.0083 -0.0000 -0.0000 -0.0000  0.0032
                                           -0.0047  0.0000  0.0000 -0.0000  0.0000
                                           -0.0252 -0.0068 -0.0263  0.0013 -0.0000
                                            0.0056  0.0051 -0.0000 -0.0000 -0.0028
                                            0.0029
    13. (1.96031) BD ( 1) C   5 - C   6  
                ( 50.00%)   0.7071* C   5 s( 20.91%)p 3.77( 78.90%)d 0.01(  0.16%)
                                                  f 0.00(  0.02%)
                                           -0.0001  0.4570 -0.0164 -0.0011  0.0001
                                           -0.3520 -0.0336 -0.0124 -0.1680  0.0087
                                           -0.0099 -0.7971  0.0085 -0.0001 -0.0012
                                            0.0020 -0.0095  0.0126 -0.0100  0.0061
                                            0.0013 -0.0032  0.0342  0.0085 -0.0105
                                            0.0020  0.0032  0.0061  0.0015 -0.0036
                                            0.0009
                ( 50.00%)   0.7071* C   6 s( 20.91%)p 3.77( 78.91%)d 0.01(  0.16%)
                                                  f 0.00(  0.02%)
                                           -0.0001  0.4570 -0.0164 -0.0011  0.0001
                                           -0.3523 -0.0336 -0.0124 -0.1683  0.0087
                                           -0.0099  0.7969 -0.0085  0.0001 -0.0013
                                            0.0020  0.0094 -0.0126  0.0099 -0.0061
                                            0.0013 -0.0032  0.0342  0.0085  0.0105
                                            0.0020  0.0032 -0.0061 -0.0015 -0.0036
                                            0.0009
    14. (1.99168) BD ( 1) C   5 - H   9  
                ( 63.00%)   0.7937* C   5 s( 32.36%)p 2.09( 67.59%)d 0.00(  0.03%)
                                                  f 0.00(  0.02%)
                                            0.0001 -0.5684 -0.0206 -0.0069  0.0004
                                            0.5897 -0.0105 -0.0002 -0.1096  0.0059
                                            0.0012 -0.5621  0.0074  0.0002 -0.0025
                                            0.0016  0.0105  0.0086 -0.0078 -0.0018
                                           -0.0073 -0.0047  0.0024 -0.0024  0.0012
                                            0.0093  0.0009 -0.0091  0.0026  0.0007
                                           -0.0044
                ( 37.00%)   0.6083* H   9 s( 99.94%)p 0.00(  0.06%)
                                           -0.9997 -0.0028  0.0001 -0.0174  0.0023
                                            0.0163
    15. (1.99168) BD ( 1) C   6 - H  13  
                ( 63.00%)   0.7937* C   6 s( 32.36%)p 2.09( 67.59%)d 0.00(  0.03%)
                                                  f 0.00(  0.02%)
                                            0.0001 -0.5684 -0.0206 -0.0069  0.0004
                                            0.5895 -0.0105 -0.0002 -0.1098  0.0059
                                            0.0012  0.5622 -0.0074 -0.0002 -0.0025
                                            0.0017 -0.0105 -0.0086  0.0078  0.0018
                                           -0.0073 -0.0047  0.0024 -0.0024 -0.0012
                                            0.0093  0.0008  0.0091 -0.0026  0.0007
                                           -0.0044
                ( 37.00%)   0.6083* H  13 s( 99.94%)p 0.00(  0.06%)
                                           -0.9997 -0.0028  0.0001 -0.0174  0.0023
                                           -0.0163
    16. (1.97636) BD ( 1) C  10 - H  11  
                ( 61.31%)   0.7830* C  10 s( 23.94%)p 3.17( 75.90%)d 0.01(  0.16%)
                                                  f 0.00(  0.00%)
                                           -0.0001  0.4893 -0.0042  0.0029 -0.0002
                                            0.3571  0.0007  0.0015  0.3635  0.0001
                                            0.0021 -0.7065  0.0081 -0.0063  0.0078
                                            0.0022 -0.0172 -0.0042 -0.0168 -0.0040
                                            0.0013 -0.0003  0.0299  0.0009  0.0002
                                            0.0037  0.0035 -0.0001 -0.0009 -0.0023
                                            0.0017
                ( 38.69%)   0.6220* H  11 s( 99.95%)p 0.00(  0.05%)
                                            0.9998  0.0019  0.0001 -0.0099 -0.0100
                                            0.0166
    17. (1.97635) BD ( 1) C  10 - H  12  
                ( 61.31%)   0.7830* C  10 s( 23.93%)p 3.17( 75.91%)d 0.01(  0.16%)
                                                  f 0.00(  0.00%)
                                           -0.0001  0.4891 -0.0042  0.0029 -0.0002
                                            0.3571  0.0007  0.0015  0.3634  0.0001
                                            0.0021  0.7067 -0.0081  0.0063  0.0078
                                            0.0022  0.0172  0.0042  0.0168  0.0040
                                            0.0013 -0.0003  0.0299  0.0009 -0.0002
                                            0.0037  0.0035  0.0001  0.0009 -0.0023
                                            0.0017
                ( 38.69%)   0.6220* H  12 s( 99.95%)p 0.00(  0.05%)
                                            0.9998  0.0019  0.0001 -0.0099 -0.0100
                                           -0.0167
    18. (1.99943) CR ( 1) C   1           s(100.00%)
                                            1.0000  0.0001  0.0000  0.0000 -0.0000
                                           -0.0000  0.0000 -0.0000  0.0001 -0.0000
                                            0.0000  0.0000  0.0000  0.0000 -0.0000
                                           -0.0000 -0.0000 -0.0000 -0.0000 -0.0000
                                           -0.0000 -0.0000 -0.0000 -0.0000 -0.0000
                                            0.0000 -0.0000 -0.0000 -0.0000  0.0000
                                           -0.0000
    19. (1.99818) CR ( 1) C   2           s(100.00%)p 0.00(  0.00%)
                                            1.0000 -0.0000 -0.0000 -0.0000 -0.0000
                                           -0.0001 -0.0000  0.0000  0.0002 -0.0000
                                            0.0000 -0.0001 -0.0000  0.0000 -0.0000
                                           -0.0000 -0.0000  0.0000  0.0000 -0.0000
                                           -0.0000  0.0000 -0.0000 -0.0000 -0.0000
                                           -0.0000  0.0000 -0.0000  0.0000  0.0000
                                            0.0000
    20. (1.99818) CR ( 1) C   3           s(100.00%)p 0.00(  0.00%)
                                            1.0000 -0.0000 -0.0000 -0.0000 -0.0000
                                           -0.0001 -0.0000  0.0000  0.0002 -0.0000
                                            0.0000  0.0001  0.0000 -0.0000 -0.0000
                                           -0.0000  0.0000 -0.0000 -0.0000  0.0000
                                           -0.0000  0.0000 -0.0000 -0.0000  0.0000
                                           -0.0000  0.0000  0.0000 -0.0000  0.0000
                                            0.0000
    21. (1.99934) CR ( 1) C   4           s(100.00%)p 0.00(  0.00%)
                                            1.0000  0.0002 -0.0000  0.0000 -0.0000
                                            0.0001 -0.0000  0.0000 -0.0002 -0.0000
                                            0.0000  0.0000  0.0000  0.0000 -0.0000
                                           -0.0000 -0.0000 -0.0000  0.0000 -0.0000
                                            0.0000  0.0000 -0.0000  0.0000 -0.0000
                                           -0.0000  0.0000 -0.0000  0.0000 -0.0000
                                           -0.0000
    22. (1.99918) CR ( 1) C   5           s(100.00%)p 0.00(  0.00%)
                                            1.0000  0.0005 -0.0000 -0.0000  0.0000
                                            0.0002 -0.0000 -0.0000  0.0003  0.0000
                                            0.0000 -0.0000  0.0000  0.0000  0.0000
                                            0.0000 -0.0000  0.0000 -0.0000 -0.0000
                                            0.0000 -0.0000  0.0000 -0.0000 -0.0000
                                           -0.0000  0.0000  0.0000 -0.0000 -0.0000
                                            0.0000
    23. (1.99918) CR ( 1) C   6           s(100.00%)p 0.00(  0.00%)
                                            1.0000  0.0005 -0.0000 -0.0000  0.0000
                                            0.0002 -0.0000 -0.0000  0.0003  0.0000
                                            0.0000  0.0000 -0.0000 -0.0000  0.0000
                                            0.0000  0.0000 -0.0000  0.0000  0.0000
                                            0.0000 -0.0000  0.0000 -0.0000  0.0000
                                           -0.0000  0.0000 -0.0000  0.0000 -0.0000
                                            0.0000
    24. (1.99941) CR ( 1) C  10           s(100.00%)p 0.00(  0.00%)
                                            1.0000  0.0001 -0.0000  0.0000 -0.0000
                                            0.0001 -0.0000  0.0000  0.0002  0.0000
                                            0.0000 -0.0000  0.0000 -0.0000  0.0000
                                            0.0000 -0.0000 -0.0000 -0.0000 -0.0000
                                            0.0000  0.0000  0.0000  0.0000  0.0000
                                            0.0000  0.0000 -0.0000 -0.0000 -0.0000
                                            0.0000
    25. (0.00212) RY*( 1) C   1           s( 39.91%)p 0.89( 35.54%)d 0.58( 23.06%)
                                                  f 0.04(  1.48%)
                                            0.0000  0.0187  0.6274 -0.0719 -0.0013
                                            0.0024  0.3044  0.0015 -0.0206 -0.4979
                                            0.1203 -0.0000  0.0003 -0.0001  0.2829
                                           -0.2230 -0.0000  0.0002  0.0000  0.0001
                                            0.1800 -0.1032 -0.1064 -0.2156  0.0000
                                            0.0372  0.0613 -0.0000  0.0000 -0.0461
                                           -0.0869
    26. (0.00141) RY*( 2) C   1           s(  3.13%)p19.28( 60.26%)d10.81( 33.80%)
                                                  f 0.90(  2.81%)
                                           -0.0000  0.0046  0.1722 -0.0395 -0.0033
                                            0.0038 -0.7213  0.2370  0.0254  0.0425
                                           -0.1540  0.0000 -0.0004  0.0000  0.3592
                                            0.2354  0.0003 -0.0002 -0.0001  0.0000
                                            0.3159  0.1436 -0.1059 -0.1481  0.0000
                                            0.0636  0.0611  0.0000 -0.0001  0.0664
                                           -0.1260
    27. (0.00116) RY*( 3) C   1           s(  0.65%)p86.37( 56.14%)d65.24( 42.40%)
                                                  f 1.24(  0.81%)
                                           -0.0000 -0.0135  0.0465  0.0644 -0.0026
                                           -0.0047  0.4109  0.0833  0.0296  0.6009
                                           -0.1537  0.0000  0.0001  0.0000  0.5474
                                           -0.1478  0.0002 -0.0001 -0.0000  0.0000
                                            0.0134  0.3058  0.0656 -0.0679 -0.0000
                                            0.0393 -0.0515 -0.0000 -0.0001  0.0207
                                           -0.0588
    28. (0.00073) RY*( 4) C   1           s(  0.00%)p 1.00( 28.02%)d 2.44( 68.38%)
                                                  f 0.13(  3.60%)
                                           -0.0000 -0.0001  0.0015 -0.0001  0.0001
                                           -0.0000 -0.0008  0.0001  0.0000  0.0006
                                            0.0000  0.0042  0.5259 -0.0602 -0.0005
                                            0.0006 -0.1561  0.6779  0.4322 -0.1145
                                           -0.0022  0.0013 -0.0003 -0.0003  0.1359
                                            0.0005  0.0000  0.0907  0.0963 -0.0001
                                            0.0005
    29. (0.00064) RY*( 5) C   1           s( 28.88%)p 0.16(  4.51%)d 2.21( 63.79%)
                                                  f 0.10(  2.82%)
                                           -0.0000 -0.0207  0.5342 -0.0485  0.0265
                                           -0.0060 -0.0799  0.0041 -0.0024  0.1950
                                            0.0249 -0.0000 -0.0016  0.0001 -0.2565
                                            0.2225  0.0004 -0.0023 -0.0014  0.0003
                                           -0.6091  0.3050 -0.2269 -0.0839 -0.0005
                                            0.1134  0.0584 -0.0004 -0.0003 -0.0454
                                            0.0994
    30. (0.00045) RY*( 6) C   1           s(  0.00%)p 1.00( 15.88%)d 4.28( 68.02%)
                                                  f 1.01( 16.10%)
                                            0.0000 -0.0000  0.0002  0.0000 -0.0000
                                           -0.0000  0.0002 -0.0001 -0.0000 -0.0001
                                           -0.0000  0.0219 -0.3675  0.1525 -0.0001
                                           -0.0002  0.3039 -0.1886  0.7108 -0.2168
                                           -0.0000 -0.0000 -0.0001  0.0001  0.3050
                                           -0.0001 -0.0002  0.2102 -0.1541 -0.0001
                                           -0.0001
    31. (0.00044) RY*( 7) C   1           s(  5.18%)p 4.61( 23.89%)d13.39( 69.39%)
                                                  f 0.30(  1.54%)
                                            0.0000  0.0063  0.2248 -0.0354  0.0005
                                           -0.0324  0.3034  0.2206 -0.0252  0.2992
                                           -0.0839 -0.0000  0.0004 -0.0001 -0.4222
                                            0.4651  0.0001  0.0004  0.0002 -0.0001
                                            0.4746 -0.2140  0.0516 -0.1600  0.0001
                                           -0.0640  0.0158  0.0000  0.0000 -0.0418
                                           -0.0964
    32. (0.00017) RY*( 8) C   1           s( 47.74%)p 0.31( 14.61%)d 0.75( 35.95%)
                                                  f 0.04(  1.71%)
                                            0.0000  0.0100  0.2711  0.6289  0.0907
                                           -0.0142 -0.1426 -0.3380 -0.0222  0.0106
                                           -0.1037 -0.0000  0.0001 -0.0000 -0.2501
                                           -0.2082 -0.0000 -0.0002 -0.0002 -0.0002
                                            0.2497  0.3162  0.2805  0.1120 -0.0001
                                           -0.0296 -0.0892 -0.0000 -0.0001 -0.0362
                                           -0.0832
    33. (0.00016) RY*( 9) C   1           s(  0.00%)p 1.00( 67.82%)d 0.41( 27.47%)
                                                  f 0.07(  4.71%)
                                           -0.0000  0.0000 -0.0001 -0.0001 -0.0000
                                            0.0000 -0.0002 -0.0000 -0.0000 -0.0001
                                           -0.0001 -0.0058  0.4861  0.6648 -0.0001
                                           -0.0000  0.3123 -0.1585  0.0291  0.3888
                                           -0.0002 -0.0000  0.0003 -0.0004 -0.0539
                                            0.0001  0.0000  0.0010 -0.2102 -0.0003
                                           -0.0002
    34. (0.00014) RY*(10) C   1           s(  9.15%)p 1.08(  9.84%)d 7.10( 64.95%)
                                                  f 1.75( 16.06%)
                                           -0.0000  0.0199  0.0838  0.2895 -0.0172
                                            0.0215  0.0300  0.2446  0.0047 -0.1774
                                            0.0758  0.0000 -0.0007  0.0003  0.2590
                                            0.3832 -0.0001 -0.0000 -0.0001  0.0001
                                           -0.2298 -0.1479  0.5998 -0.0338 -0.0001
                                           -0.0251 -0.1219 -0.0000 -0.0000  0.0725
                                            0.3739
    35. (0.00009) RY*(11) C   1           s(  8.63%)p 6.15( 53.07%)d 4.11( 35.46%)
                                                  f 0.33(  2.85%)
    36. (0.00006) RY*(12) C   1           s(  0.00%)p 1.00( 54.12%)d 0.68( 36.53%)
                                                  f 0.17(  9.35%)
    37. (0.00004) RY*(13) C   1           s( 19.61%)p 0.95( 18.60%)d 2.18( 42.66%)
                                                  f 0.98( 19.14%)
    38. (0.00003) RY*(14) C   1           s(  0.00%)p 1.00( 15.87%)d 2.47( 39.26%)
                                                  f 2.83( 44.87%)
    39. (0.00001) RY*(15) C   1           s(  9.06%)p 0.35(  3.18%)d 9.67( 87.62%)
                                                  f 0.02(  0.14%)
    40. (0.00000) RY*(16) C   1           s(  2.02%)p28.86( 58.38%)d19.17( 38.78%)
                                                  f 0.40(  0.81%)
    41. (0.00000) RY*(17) C   1           s(  0.00%)p 1.00(  6.68%)d 8.59( 57.38%)
                                                  f 5.38( 35.94%)
    42. (0.00000) RY*(18) C   1           s( 99.20%)p 0.00(  0.18%)d 0.01(  0.54%)
                                                  f 0.00(  0.09%)
    43. (0.00000) RY*(19) C   1           s(  0.00%)p 1.00(  9.97%)d 8.64( 86.12%)
                                                  f 0.39(  3.91%)
    44. (0.00000) RY*(20) C   1           s(  0.00%)p 1.00(  0.66%)d18.64( 12.21%)
                                                  f99.99( 87.14%)
    45. (0.00000) RY*(21) C   1           s(  1.55%)p 0.59(  0.91%)d 1.19(  1.84%)
                                                  f61.71( 95.69%)
    46. (0.00000) RY*(22) C   1           s(  2.77%)p 0.27(  0.75%)d 0.52(  1.43%)
                                                  f34.28( 95.04%)
    47. (0.00000) RY*(23) C   1           s(  0.00%)p 1.00(  1.08%)d 4.22(  4.54%)
                                                  f87.67( 94.38%)
    48. (0.00000) RY*(24) C   1           s( 16.86%)p 3.25( 54.77%)d 1.67( 28.23%)
                                                  f 0.01(  0.15%)
    49. (0.00000) RY*(25) C   1           s(  4.76%)p 0.57(  2.72%)d 3.01( 14.33%)
                                                  f16.44( 78.19%)
    50. (0.00000) RY*(26) C   1           s(  1.09%)p 2.73(  2.97%)d14.08( 15.30%)
                                                  f74.20( 80.64%)
    51. (0.00255) RY*( 1) C   2           s( 21.59%)p 2.58( 55.70%)d 1.00( 21.67%)
                                                  f 0.05(  1.04%)
                                           -0.0000  0.0003  0.3784 -0.2697  0.0064
                                            0.0267 -0.3444  0.0215 -0.0128 -0.0822
                                           -0.0563  0.0312 -0.6365 -0.1451  0.0006
                                            0.0270 -0.2570 -0.0254  0.0603 -0.0967
                                           -0.2195  0.0858 -0.2823  0.0326 -0.0453
                                           -0.0593 -0.0619 -0.0274  0.0017  0.0042
                                            0.0139
    52. (0.00212) RY*( 2) C   2           s(  3.76%)p15.59( 58.58%)d 9.67( 36.32%)
                                                  f 0.36(  1.34%)
                                            0.0000  0.0193  0.1640  0.1013 -0.0062
                                           -0.0158 -0.2270  0.0174  0.0683  0.7033
                                           -0.0413  0.0507 -0.1246 -0.1212  0.3260
                                           -0.0910  0.1195 -0.0898 -0.3510  0.1122
                                            0.0836 -0.2190  0.1746 -0.0710  0.0509
                                           -0.0428  0.0382  0.0167  0.0162 -0.0688
                                           -0.0477
    53. (0.00128) RY*( 3) C   2           s(  0.37%)p88.24( 32.95%)d99.99( 62.55%)
                                                  f11.04(  4.12%)
                                           -0.0000  0.0102 -0.0218  0.0560 -0.0046
                                            0.0379  0.2042 -0.0373  0.0014  0.5147
                                           -0.0609  0.0327  0.0518 -0.1122 -0.5929
                                            0.3173 -0.3171  0.0102  0.1204  0.0745
                                           -0.1707 -0.0634 -0.0882  0.1079  0.0138
                                            0.0558  0.0071 -0.1044 -0.1258  0.0967
                                           -0.0423
    54. (0.00105) RY*( 4) C   2           s(  8.25%)p 7.38( 60.88%)d 3.41( 28.12%)
                                                  f 0.33(  2.75%)
                                            0.0000 -0.0001  0.2868 -0.0055  0.0151
                                           -0.0112  0.6838 -0.0160  0.0202 -0.1052
                                            0.0208  0.0130 -0.2699 -0.2363 -0.0293
                                           -0.1448  0.1292  0.3418 -0.3288 -0.0389
                                           -0.0504 -0.0811  0.0750  0.0386  0.0728
                                            0.1429 -0.0368  0.0186  0.0059  0.0059
                                            0.0012
    55. (0.00049) RY*( 5) C   2           s( 17.62%)p 1.90( 33.50%)d 2.64( 46.57%)
                                                  f 0.13(  2.31%)
                                            0.0000  0.0114  0.4185 -0.0175  0.0253
                                            0.0153 -0.0335  0.2702  0.0490 -0.2294
                                           -0.1702  0.0240  0.3941 -0.1438 -0.0763
                                            0.0458 -0.3185 -0.2370 -0.3772  0.2298
                                            0.2916  0.0196 -0.1317  0.0492 -0.0003
                                           -0.0516  0.0294  0.0857 -0.0684  0.0645
                                            0.0582
    56. (0.00042) RY*( 6) C   2           s( 17.60%)p 1.21( 21.28%)d 2.99( 52.72%)
                                                  f 0.48(  8.40%)
                                           -0.0000  0.0067 -0.1475  0.3924  0.0172
                                            0.0027 -0.0009  0.1708 -0.0015 -0.0478
                                            0.0835  0.0020  0.0174 -0.4172  0.1353
                                           -0.3089 -0.2949 -0.0043  0.0812  0.1711
                                           -0.3267  0.3709  0.1524 -0.1518 -0.0394
                                           -0.0231  0.0886 -0.0752 -0.1890 -0.1320
                                           -0.1234
    57. (0.00031) RY*( 7) C   2           s(  6.19%)p 5.63( 34.87%)d 8.34( 51.61%)
                                                  f 1.18(  7.32%)
                                           -0.0000 -0.0213  0.2425  0.0516  0.0026
                                           -0.0064 -0.3176 -0.2709 -0.0168  0.0107
                                            0.0176 -0.0201  0.0799 -0.4086 -0.2628
                                           -0.0466  0.2947  0.3313  0.2526  0.1308
                                            0.3264  0.2035  0.1186 -0.0734 -0.0011
                                            0.1359  0.0917  0.1105  0.0348  0.1318
                                            0.1247
    58. (0.00026) RY*( 8) C   2           s(  4.95%)p 5.30( 26.25%)d12.03( 59.58%)
                                                  f 1.86(  9.23%)
                                            0.0000  0.0055  0.1166  0.1775  0.0660
                                           -0.0203  0.3461 -0.2006 -0.0071  0.1672
                                           -0.1254  0.0230 -0.1468  0.1903  0.1935
                                            0.1434 -0.0860 -0.0911  0.1928  0.1279
                                            0.3441  0.3572 -0.2857 -0.3754 -0.1910
                                           -0.1135 -0.0234  0.0417  0.0808 -0.1687
                                            0.0750
    59. (0.00016) RY*( 9) C   2           s(  7.23%)p 3.23( 23.33%)d 8.07( 58.36%)
                                                  f 1.53( 11.08%)
                                           -0.0000 -0.0058  0.2577 -0.0354  0.0681
                                           -0.0192  0.1572  0.0650 -0.0221  0.0685
                                           -0.3799  0.0020  0.2013 -0.1179  0.0451
                                           -0.2689  0.4198 -0.2905  0.3405 -0.0038
                                           -0.2921 -0.1101 -0.1756  0.0657 -0.2039
                                           -0.1311 -0.0333 -0.1017 -0.0293  0.1731
                                           -0.0988
    60. (0.00012) RY*(10) C   2           s( 12.35%)p 0.71(  8.74%)d 5.99( 73.89%)
                                                  f 0.41(  5.03%)
                                           -0.0000  0.0033  0.3066 -0.1669  0.0397
                                            0.0070  0.0772  0.0481  0.0063  0.1062
                                           -0.0859 -0.0180  0.1880  0.1572  0.1782
                                           -0.1612 -0.4229  0.2736  0.3951 -0.3099
                                            0.0674 -0.1579  0.3795 -0.0412  0.0635
                                           -0.1308  0.0869  0.1109 -0.0735 -0.0520
                                            0.0344
    61. (0.00006) RY*(11) C   2           s( 26.74%)p 1.08( 28.76%)d 1.45( 38.66%)
                                                  f 0.22(  5.85%)
    62. (0.00004) RY*(12) C   2           s( 17.00%)p 0.84( 14.33%)d 2.58( 43.89%)
                                                  f 1.46( 24.77%)
    63. (0.00005) RY*(13) C   2           s(  3.69%)p12.34( 45.49%)d13.54( 49.90%)
                                                  f 0.25(  0.92%)
    64. (0.00002) RY*(14) C   2           s( 15.13%)p 3.14( 47.43%)d 0.87( 13.19%)
                                                  f 1.60( 24.25%)
    65. (0.00000) RY*(15) C   2           s(  0.91%)p15.28( 13.83%)d91.63( 82.96%)
                                                  f 2.55(  2.31%)
    66. (0.00000) RY*(16) C   2           s( 97.80%)p 0.00(  0.36%)d 0.02(  1.57%)
                                                  f 0.00(  0.27%)
    67. (0.00000) RY*(17) C   2           s(  5.84%)p 6.41( 37.44%)d 9.57( 55.85%)
                                                  f 0.15(  0.87%)
    68. (0.00001) RY*(18) C   2           s(  7.86%)p 3.04( 23.92%)d 8.64( 67.96%)
                                                  f 0.03(  0.25%)
    69. (0.00001) RY*(19) C   2           s( 11.04%)p 0.28(  3.11%)d 7.71( 85.14%)
                                                  f 0.06(  0.71%)
    70. (0.00000) RY*(20) C   2           s(  0.27%)p 2.83(  0.78%)d48.60( 13.36%)
                                                  f99.99( 85.59%)
    71. (0.00000) RY*(21) C   2           s(  0.37%)p 8.05(  2.95%)d26.95(  9.89%)
                                                  f99.99( 86.79%)
    72. (0.00000) RY*(22) C   2           s(  8.52%)p 0.84(  7.12%)d 0.75(  6.39%)
                                                  f 9.16( 77.98%)
    73. (0.00000) RY*(23) C   2           s(  1.47%)p 4.82(  7.07%)d 4.77(  7.00%)
                                                  f57.62( 84.47%)
    74. (0.00000) RY*(24) C   2           s(  1.16%)p 1.90(  2.21%)d 7.56(  8.77%)
                                                  f75.73( 87.86%)
    75. (0.00000) RY*(25) C   2           s(  1.24%)p 8.29( 10.31%)d14.48( 18.02%)
                                                  f56.61( 70.43%)
    76. (0.00000) RY*(26) C   2           s(  1.13%)p 0.60(  0.68%)d 3.67(  4.16%)
                                                  f82.91( 94.03%)
    77. (0.00255) RY*( 1) C   3           s( 21.58%)p 2.58( 55.67%)d 1.01( 21.71%)
                                                  f 0.05(  1.04%)
                                           -0.0000  0.0003  0.3781 -0.2698  0.0064
                                            0.0267 -0.3445  0.0215 -0.0129 -0.0827
                                           -0.0563 -0.0312  0.6362  0.1448  0.0005
                                            0.0271  0.2573  0.0254 -0.0606  0.0968
                                           -0.2196  0.0859 -0.2826  0.0327  0.0454
                                           -0.0594 -0.0619  0.0274 -0.0017  0.0042
                                            0.0140
    78. (0.00212) RY*( 2) C   3           s(  3.76%)p15.60( 58.62%)d 9.66( 36.28%)
                                                  f 0.36(  1.34%)
                                            0.0000  0.0193  0.1642  0.1010 -0.0062
                                           -0.0157 -0.2272  0.0174  0.0683  0.7034
                                           -0.0413 -0.0507  0.1250  0.1212  0.3259
                                           -0.0909 -0.1193  0.0898  0.3509 -0.1121
                                            0.0833 -0.2190  0.1742 -0.0709 -0.0509
                                           -0.0428  0.0382 -0.0166 -0.0162 -0.0687
                                           -0.0478
    79. (0.00128) RY*( 3) C   3           s(  0.37%)p89.12( 32.95%)d99.99( 62.56%)
                                                  f11.15(  4.12%)
                                           -0.0000  0.0102 -0.0215  0.0558 -0.0046
                                            0.0379  0.2048 -0.0371  0.0014  0.5145
                                           -0.0609 -0.0327 -0.0515  0.1123 -0.5932
                                            0.3172  0.3171 -0.0104 -0.1201 -0.0744
                                           -0.1705 -0.0636 -0.0881  0.1079 -0.0139
                                            0.0559  0.0071  0.1042  0.1258  0.0968
                                           -0.0423
    80. (0.00105) RY*( 4) C   3           s(  8.26%)p 7.36( 60.84%)d 3.41( 28.15%)
                                                  f 0.33(  2.75%)
                                            0.0000 -0.0001  0.2870 -0.0056  0.0151
                                           -0.0112  0.6834 -0.0157  0.0202 -0.1058
                                            0.0209 -0.0130  0.2701  0.2365 -0.0289
                                           -0.1452 -0.1295 -0.3416  0.3292  0.0389
                                           -0.0505 -0.0810  0.0749  0.0386 -0.0728
                                            0.1428 -0.0368 -0.0188 -0.0059  0.0058
                                            0.0012
    81. (0.00049) RY*( 5) C   3           s( 17.63%)p 1.89( 33.40%)d 2.65( 46.65%)
                                                  f 0.13(  2.31%)
                                            0.0000  0.0114  0.4186 -0.0187  0.0253
                                            0.0153 -0.0331  0.2699  0.0491 -0.2290
                                           -0.1705 -0.0240 -0.3940  0.1420 -0.0759
                                            0.0468  0.3181  0.2375  0.3774 -0.2294
                                            0.2926  0.0187 -0.1324  0.0493  0.0004
                                           -0.0519  0.0292 -0.0859  0.0679  0.0646
                                            0.0584
    82. (0.00042) RY*( 6) C   3           s( 17.54%)p 1.22( 21.35%)d 3.01( 52.71%)
                                                  f 0.48(  8.41%)
                                           -0.0000  0.0067 -0.1466  0.3918  0.0173
                                            0.0028 -0.0009  0.1720 -0.0014 -0.0482
                                            0.0831 -0.0021 -0.0187  0.4175  0.1352
                                           -0.3086  0.2960  0.0056 -0.0799 -0.1716
                                           -0.3269  0.3704  0.1522 -0.1514  0.0394
                                           -0.0233  0.0887  0.0752  0.1893 -0.1318
                                           -0.1235
    83. (0.00031) RY*( 7) C   3           s(  6.22%)p 5.61( 34.91%)d 8.29( 51.56%)
                                                  f 1.18(  7.31%)
                                           -0.0000 -0.0213  0.2430  0.0520  0.0026
                                           -0.0063 -0.3177 -0.2702 -0.0168  0.0105
                                            0.0173  0.0201 -0.0802  0.4094 -0.2627
                                           -0.0469 -0.2944 -0.3308 -0.2523 -0.1312
                                            0.3261  0.2039  0.1185 -0.0737  0.0012
                                            0.1359  0.0919 -0.1104 -0.0345  0.1315
                                            0.1246
    84. (0.00026) RY*( 8) C   3           s(  4.96%)p 5.30( 26.27%)d12.01( 59.55%)
                                                  f 1.86(  9.23%)
                                            0.0000  0.0055  0.1167  0.1777  0.0661
                                           -0.0204  0.3466 -0.2003 -0.0072  0.1675
                                           -0.1256 -0.0230  0.1470 -0.1896  0.1939
                                            0.1429  0.0849  0.0916 -0.1937 -0.1280
                                            0.3430  0.3573 -0.2858 -0.3755  0.1914
                                           -0.1135 -0.0235 -0.0413 -0.0807 -0.1686
                                            0.0746
    85. (0.00016) RY*( 9) C   3           s(  7.25%)p 3.22( 23.37%)d 8.04( 58.30%)
                                                  f 1.53( 11.08%)
                                           -0.0000 -0.0058  0.2579 -0.0367  0.0680
                                           -0.0192  0.1571  0.0660 -0.0221  0.0687
                                           -0.3800 -0.0019 -0.2019  0.1177  0.0453
                                           -0.2697 -0.4183  0.2898 -0.3416  0.0050
                                           -0.2921 -0.1117 -0.1742  0.0666  0.2035
                                           -0.1315 -0.0328  0.1014  0.0298  0.1735
                                           -0.0988
    86. (0.00012) RY*(10) C   3           s( 12.32%)p 0.71(  8.70%)d 6.00( 73.94%)
                                                  f 0.41(  5.05%)
                                           -0.0000  0.0034  0.3062 -0.1668  0.0394
                                            0.0070  0.0770  0.0474  0.0064  0.1061
                                           -0.0845  0.0181 -0.1875 -0.1575  0.1784
                                           -0.1601  0.4240 -0.2748 -0.3940  0.3098
                                            0.0681 -0.1571  0.3801 -0.0415 -0.0641
                                           -0.1302  0.0871 -0.1114  0.0734 -0.0529
                                            0.0348
    87. (0.00006) RY*(11) C   3           s( 26.77%)p 1.07( 28.68%)d 1.44( 38.68%)
                                                  f 0.22(  5.87%)
    88. (0.00004) RY*(12) C   3           s( 17.03%)p 0.85( 14.40%)d 2.57( 43.77%)
                                                  f 1.46( 24.80%)
    89. (0.00005) RY*(13) C   3           s(  3.66%)p12.43( 45.47%)d13.65( 49.95%)
                                                  f 0.25(  0.92%)
    90. (0.00002) RY*(14) C   3           s( 15.10%)p 3.14( 47.42%)d 0.88( 13.22%)
                                                  f 1.61( 24.27%)
    91. (0.00000) RY*(15) C   3           s(  0.90%)p15.29( 13.83%)d91.73( 82.95%)
                                                  f 2.55(  2.31%)
    92. (0.00000) RY*(16) C   3           s( 97.80%)p 0.00(  0.36%)d 0.02(  1.57%)
                                                  f 0.00(  0.27%)
    93. (0.00000) RY*(17) C   3           s(  5.84%)p 6.41( 37.46%)d 9.55( 55.83%)
                                                  f 0.15(  0.87%)
    94. (0.00001) RY*(18) C   3           s(  7.86%)p 3.04( 23.92%)d 8.65( 67.97%)
                                                  f 0.03(  0.25%)
    95. (0.00001) RY*(19) C   3           s( 11.05%)p 0.28(  3.11%)d 7.70( 85.13%)
                                                  f 0.06(  0.70%)
    96. (0.00000) RY*(20) C   3           s(  0.28%)p 2.83(  0.78%)d48.56( 13.36%)
                                                  f99.99( 85.58%)
    97. (0.00000) RY*(21) C   3           s(  0.37%)p 8.06(  2.95%)d27.01(  9.89%)
                                                  f99.99( 86.79%)
    98. (0.00000) RY*(22) C   3           s(  8.53%)p 0.84(  7.13%)d 0.75(  6.40%)
                                                  f 9.14( 77.94%)
    99. (0.00000) RY*(23) C   3           s(  1.47%)p 4.82(  7.08%)d 4.76(  6.99%)
                                                  f57.47( 84.45%)
   100. (0.00000) RY*(24) C   3           s(  1.16%)p 1.90(  2.20%)d 7.58(  8.78%)
                                                  f75.83( 87.86%)
   101. (0.00000) RY*(25) C   3           s(  1.24%)p 8.34( 10.34%)d14.53( 18.02%)
                                                  f56.77( 70.41%)
   102. (0.00000) RY*(26) C   3           s(  1.14%)p 0.60(  0.68%)d 3.66(  4.16%)
                                                  f82.80( 94.03%)
   103. (0.00848) RY*( 1) C   4           s( 46.40%)p 0.90( 41.88%)d 0.24( 11.23%)
                                                  f 0.01(  0.49%)
                                            0.0000  0.0292  0.6799 -0.0287  0.0012
                                           -0.0393 -0.4468  0.1085  0.0042 -0.4532
                                           -0.0211 -0.0000 -0.0001  0.0001  0.0206
                                           -0.0554  0.0002 -0.0000 -0.0000  0.0001
                                           -0.0833  0.1885 -0.2492 -0.0650  0.0000
                                            0.0596  0.0154 -0.0000 -0.0000  0.0311
                                           -0.0136
   104. (0.00202) RY*( 2) C   4           s( 15.53%)p 4.55( 70.69%)d 0.84( 13.03%)
                                                  f 0.05(  0.75%)
                                            0.0000  0.0152  0.3932  0.0219  0.0018
                                           -0.0342 -0.1583  0.1200 -0.0074  0.8161
                                            0.0153 -0.0000  0.0001 -0.0000  0.1047
                                           -0.3190 -0.0001  0.0000 -0.0002  0.0001
                                           -0.0131  0.0411  0.0699 -0.1040 -0.0000
                                           -0.0103  0.0013  0.0000  0.0000  0.0469
                                            0.0718
   105. (0.00092) RY*( 3) C   4           s( 24.35%)p 1.48( 35.92%)d 1.59( 38.77%)
                                                  f 0.04(  0.96%)
                                           -0.0000 -0.0056  0.4928 -0.0142  0.0208
                                            0.0124  0.5237 -0.1388 -0.0169 -0.0026
                                            0.2553  0.0000 -0.0019  0.0003  0.1575
                                            0.4400 -0.0004  0.0002  0.0002 -0.0009
                                           -0.1076 -0.2854  0.1404 -0.2379 -0.0001
                                            0.0289  0.0734 -0.0000 -0.0000  0.0494
                                            0.0300
   106. (0.00078) RY*( 4) C   4           s(  0.00%)p 1.00( 74.99%)d 0.33( 24.40%)
                                                  f 0.01(  0.61%)
                                           -0.0000 -0.0000  0.0009  0.0001  0.0000
                                            0.0001  0.0007 -0.0005  0.0000 -0.0004
                                            0.0006  0.0020  0.8580 -0.1176  0.0014
                                            0.0005  0.1527 -0.0027  0.0515  0.4669
                                            0.0003 -0.0013  0.0005 -0.0007  0.0664
                                            0.0001  0.0003  0.0124 -0.0392  0.0000
                                            0.0000
   107. (0.00056) RY*( 5) C   4           s(  0.64%)p 6.96(  4.48%)d99.99( 93.17%)
                                                  f 2.65(  1.71%)
                                            0.0000  0.0005  0.0775 -0.0118  0.0171
                                           -0.0461  0.1310  0.0103 -0.0340  0.1496
                                           -0.0435  0.0000  0.0014 -0.0001 -0.7067
                                            0.2704  0.0003  0.0001  0.0004  0.0007
                                           -0.3869  0.4506  0.0402  0.0687  0.0002
                                           -0.0311 -0.0972 -0.0000 -0.0002  0.0269
                                            0.0770
   108. (0.00029) RY*( 6) C   4           s(  0.00%)p 1.00(  9.47%)d 7.62( 72.18%)
                                                  f 1.94( 18.35%)
                                            0.0000  0.0000 -0.0004  0.0006  0.0001
                                           -0.0000 -0.0001  0.0002 -0.0000 -0.0001
                                            0.0001 -0.0047 -0.2676  0.1520  0.0006
                                            0.0004  0.0692 -0.0383 -0.5737  0.6216
                                           -0.0010  0.0005  0.0007 -0.0004 -0.1205
                                           -0.0001 -0.0000  0.0136  0.4108 -0.0001
                                           -0.0003
   109. (0.00025) RY*( 7) C   4           s( 23.94%)p 0.14(  3.44%)d 2.91( 69.77%)
                                                  f 0.12(  2.85%)
                                            0.0000  0.0238 -0.1617  0.4587  0.0483
                                           -0.0055 -0.1205  0.0972  0.0020 -0.0863
                                           -0.0545 -0.0000  0.0003 -0.0008  0.3618
                                            0.0042 -0.0006  0.0000  0.0008 -0.0012
                                           -0.5900  0.1754  0.3523 -0.2525  0.0001
                                           -0.0571 -0.0200  0.0001 -0.0006  0.0328
                                           -0.1541
   110. (0.00022) RY*( 8) C   4           s(  0.00%)p 1.00( 80.09%)d 0.23( 18.47%)
                                                  f 0.02(  1.45%)
                                            0.0000  0.0000 -0.0001  0.0005  0.0001
                                           -0.0000 -0.0005 -0.0002  0.0000 -0.0001
                                           -0.0002  0.0046  0.0696  0.8922 -0.0001
                                           -0.0001  0.1389  0.3570  0.1922  0.0306
                                           -0.0002 -0.0004  0.0007 -0.0000  0.0037
                                           -0.0002  0.0001 -0.1102 -0.0480 -0.0000
                                            0.0002
   111. (0.00017) RY*( 9) C   4           s( 13.78%)p 2.37( 32.60%)d 3.34( 46.00%)
                                                  f 0.55(  7.62%)
                                            0.0000  0.0191  0.0344  0.3630  0.0669
                                           -0.0321 -0.4147 -0.3761  0.0013 -0.0064
                                           -0.1075 -0.0000 -0.0002 -0.0007 -0.3688
                                            0.0714 -0.0004 -0.0003 -0.0004 -0.0002
                                            0.0529 -0.4968  0.2543 -0.0673 -0.0002
                                            0.0601  0.0719  0.0002  0.0003  0.0865
                                            0.2449
   112. (0.00008) RY*(10) C   4           s(  5.48%)p 4.59( 25.18%)d11.65( 63.87%)
                                                  f 1.00(  5.47%)
   113. (0.00005) RY*(11) C   4           s(  4.58%)p 2.93( 13.43%)d12.81( 58.71%)
                                                  f 5.08( 23.27%)
   114. (0.00003) RY*(12) C   4           s(  0.00%)p 1.00( 23.14%)d 2.50( 57.83%)
                                                  f 0.82( 19.03%)
   115. (0.00002) RY*(13) C   4           s( 49.27%)p 0.13(  6.33%)d 0.61( 30.06%)
                                                  f 0.29( 14.33%)
   116. (0.00002) RY*(14) C   4           s(  1.09%)p19.54( 21.33%)d11.86( 12.94%)
                                                  f59.22( 64.64%)
   117. (0.00000) RY*(15) C   4           s(  2.84%)p25.46( 72.35%)d 1.82(  5.18%)
                                                  f 6.91( 19.63%)
   118. (0.00000) RY*(16) C   4           s(  0.01%)p99.99( 70.07%)d99.99( 27.58%)
                                                  f99.99(  2.34%)
   119. (0.00000) RY*(17) C   4           s(  0.00%)p 1.00(  1.33%)d71.43( 94.94%)
                                                  f 2.80(  3.73%)
   120. (0.00000) RY*(18) C   4           s(  0.00%)p 1.00(  8.71%)d10.26( 89.29%)
                                                  f 0.23(  2.01%)
   121. (0.00000) RY*(19) C   4           s(  5.01%)p 0.12(  0.61%)d18.75( 93.94%)
                                                  f 0.09(  0.43%)
   122. (0.00000) RY*(20) C   4           s(  0.00%)p 1.00(  1.15%)d 6.66(  7.68%)
                                                  f79.12( 91.17%)
   123. (0.00000) RY*(21) C   4           s(  0.62%)p 0.70(  0.44%)d 2.64(  1.64%)
                                                  f99.99( 97.31%)
   124. (0.00000) RY*(22) C   4           s(  0.59%)p 2.41(  1.43%)d 6.48(  3.84%)
                                                  f99.99( 94.14%)
   125. (0.00000) RY*(23) C   4           s(  0.00%)p 1.00(  0.79%)d 3.32(  2.61%)
                                                  f99.99( 96.61%)
   126. (0.00000) RY*(24) C   4           s(  0.00%)p 1.00(  0.51%)d64.18( 32.46%)
                                                  f99.99( 67.03%)
   127. (0.00000) RY*(25) C   4           s( 99.20%)p 0.00(  0.07%)d 0.00(  0.31%)
                                                  f 0.00(  0.42%)
   128. (0.00000) RY*(26) C   4           s(  6.78%)p 0.04(  0.24%)d 4.33( 29.37%)
                                                  f 9.38( 63.61%)
   129. (0.00324) RY*( 1) C   5           s( 13.58%)p 4.18( 56.79%)d 1.95( 26.41%)
                                                  f 0.24(  3.22%)
                                            0.0000  0.0009  0.3660 -0.0423  0.0062
                                            0.0074  0.1533 -0.0688  0.0050 -0.6621
                                            0.2240 -0.0224  0.2203  0.0464  0.2104
                                           -0.0911 -0.2427 -0.0969  0.2744  0.1329
                                           -0.1198  0.1189  0.1271 -0.0751  0.0208
                                            0.1059 -0.1302  0.0116  0.0168  0.0020
                                            0.0563
   130. (0.00243) RY*( 2) C   5           s( 32.32%)p 1.50( 48.59%)d 0.54( 17.59%)
                                                  f 0.05(  1.51%)
                                            0.0000  0.0308  0.5516 -0.1340  0.0021
                                            0.0356  0.1982 -0.0744 -0.0184  0.1835
                                           -0.0188 -0.0177 -0.6273  0.1079  0.0051
                                           -0.0247  0.0110 -0.2847 -0.2160  0.0523
                                           -0.1520  0.1383  0.0337  0.0361  0.0407
                                            0.0965  0.0596  0.0036  0.0086  0.0192
                                           -0.0085
   131. (0.00101) RY*( 3) C   5           s(  2.30%)p27.08( 62.33%)d14.86( 34.19%)
                                                  f 0.51(  1.18%)
                                           -0.0000 -0.0264  0.1476  0.0132  0.0188
                                           -0.0089 -0.7005  0.2231 -0.0060  0.0849
                                            0.1552  0.0284 -0.1229  0.1885 -0.0513
                                           -0.1908 -0.1717  0.0675  0.0879 -0.1615
                                           -0.1537 -0.1640  0.3982 -0.1609 -0.0737
                                            0.0475  0.0196  0.0344  0.0415 -0.0003
                                            0.0285
   132. (0.00064) RY*( 4) C   5           s(  0.50%)p63.41( 31.45%)d99.99( 59.72%)
                                                  f16.81(  8.34%)
                                           -0.0000 -0.0069  0.0373  0.0579  0.0131
                                            0.0050  0.3437 -0.0652  0.0022  0.3469
                                           -0.0914  0.0114  0.2511  0.0137 -0.2194
                                            0.0488  0.0135  0.0285  0.2159 -0.0719
                                           -0.0123  0.3402  0.6073 -0.0957 -0.2459
                                            0.0979 -0.0088 -0.0157  0.1106 -0.0099
                                           -0.0254
   133. (0.00056) RY*( 5) C   5           s(  8.97%)p 3.09( 27.67%)d 6.71( 60.14%)
                                                  f 0.36(  3.23%)
                                           -0.0000 -0.0286  0.2956  0.0330 -0.0192
                                           -0.0159  0.0479  0.0147 -0.0103  0.0755
                                           -0.3425  0.0040  0.3749  0.1013  0.1046
                                           -0.2167 -0.4207  0.0562 -0.4925 -0.1510
                                            0.2994 -0.0859  0.0231  0.0208  0.0876
                                           -0.0049  0.0948 -0.0429 -0.0363  0.1115
                                            0.0041
   134. (0.00038) RY*( 6) C   5           s( 20.34%)p 1.19( 24.26%)d 2.18( 44.41%)
                                                  f 0.54( 11.00%)
                                            0.0000  0.0052  0.3653 -0.2639  0.0161
                                            0.0011  0.0663  0.0433  0.0083  0.3317
                                            0.2678 -0.0184  0.0483 -0.2277  0.0326
                                           -0.0418  0.0478  0.1826  0.3830  0.0157
                                            0.3996 -0.2806 -0.1423 -0.0041  0.0223
                                           -0.0822 -0.1253 -0.1015  0.0658  0.2166
                                            0.1596
   135. (0.00031) RY*( 7) C   5           s(  1.41%)p15.94( 22.43%)d49.19( 69.23%)
                                                  f 4.93(  6.94%)
                                           -0.0000  0.0012 -0.0571  0.0826  0.0631
                                            0.0022  0.0445 -0.2489 -0.0188  0.1823
                                            0.0962  0.0150 -0.0288 -0.3412  0.4868
                                           -0.3175  0.1218  0.3018 -0.2375  0.1506
                                           -0.2293  0.0035  0.1172 -0.3211 -0.0088
                                            0.0233 -0.1759  0.1407 -0.1129 -0.0551
                                            0.0477
   136. (0.00016) RY*( 8) C   5           s(  3.28%)p16.12( 52.82%)d12.60( 41.29%)
                                                  f 0.80(  2.61%)
                                           -0.0000 -0.0173 -0.0319  0.1732  0.0381
                                           -0.0110 -0.2279 -0.3742 -0.0012  0.3132
                                            0.4044  0.0018  0.1855  0.2004 -0.0118
                                           -0.1744 -0.1686 -0.1635  0.0374  0.1028
                                            0.0190  0.4067 -0.2131  0.3226  0.1250
                                           -0.0257 -0.0388  0.0522 -0.0694  0.0046
                                            0.0272
   137. (0.00013) RY*( 9) C   5           s( 33.11%)p 0.74( 24.63%)d 1.10( 36.36%)
                                                  f 0.18(  5.90%)
                                            0.0000  0.0136  0.1678  0.5446  0.0789
                                            0.0047  0.1226  0.1645 -0.0115  0.1608
                                           -0.0676 -0.0177  0.1897  0.3706  0.1550
                                           -0.0077  0.3014 -0.2677  0.1302  0.0439
                                           -0.1359 -0.2402 -0.1408 -0.2492  0.0689
                                           -0.1419 -0.0199 -0.0085  0.0475  0.0096
                                            0.1768
   138. (0.00010) RY*(10) C   5           s(  4.87%)p 3.92( 19.06%)d14.18( 69.02%)
                                                  f 1.45(  7.05%)
                                            0.0000  0.0047 -0.0621  0.2113  0.0118
                                            0.0106  0.0360  0.1039  0.0046 -0.2268
                                            0.2844  0.0043 -0.1520  0.1515 -0.0615
                                           -0.2016  0.3129  0.0397 -0.2861  0.3121
                                            0.5133  0.0171  0.3062  0.0978 -0.1098
                                           -0.1147 -0.0531 -0.0829  0.0416  0.1296
                                           -0.1307
   139. (0.00004) RY*(11) C   5           s( 12.52%)p 1.47( 18.45%)d 5.13( 64.19%)
                                                  f 0.39(  4.84%)
   140. (0.00004) RY*(12) C   5           s( 20.11%)p 0.91( 18.38%)d 2.49( 50.08%)
                                                  f 0.57( 11.43%)
   141. (0.00004) RY*(13) C   5           s(  3.10%)p14.37( 44.57%)d13.93( 43.20%)
                                                  f 2.95(  9.13%)
   142. (0.00000) RY*(14) C   5           s( 15.45%)p 3.51( 54.19%)d 1.88( 29.00%)
                                                  f 0.09(  1.36%)
   143. (0.00001) RY*(15) C   5           s(  1.61%)p 8.04( 12.95%)d52.14( 84.01%)
                                                  f 0.89(  1.43%)
   144. (0.00001) RY*(16) C   5           s( 11.31%)p 1.84( 20.76%)d 5.94( 67.19%)
                                                  f 0.07(  0.74%)
   145. (0.00000) RY*(17) C   5           s(  3.85%)p11.80( 45.38%)d13.06( 50.24%)
                                                  f 0.14(  0.53%)
   146. (0.00000) RY*(18) C   5           s( 98.16%)p 0.00(  0.44%)d 0.01(  1.14%)
                                                  f 0.00(  0.27%)
   147. (0.00000) RY*(19) C   5           s(  3.70%)p 1.08(  4.00%)d24.78( 91.82%)
                                                  f 0.13(  0.48%)
   148. (0.00000) RY*(20) C   5           s(  0.91%)p 2.29(  2.08%)d14.64( 13.29%)
                                                  f92.28( 83.73%)
   149. (0.00000) RY*(21) C   5           s(  3.26%)p 0.50(  1.64%)d 3.12( 10.17%)
                                                  f26.09( 84.94%)
   150. (0.00000) RY*(22) C   5           s(  0.08%)p12.11(  0.98%)d99.99( 10.16%)
                                                  f99.99( 88.78%)
   151. (0.00000) RY*(23) C   5           s(  0.56%)p 2.19(  1.23%)d 6.60(  3.71%)
                                                  f99.99( 94.49%)
   152. (0.00000) RY*(24) C   5           s(  0.56%)p 1.04(  0.58%)d 9.18(  5.11%)
                                                  f99.99( 93.75%)
   153. (0.00000) RY*(25) C   5           s(  2.81%)p 0.42(  1.17%)d 3.09(  8.69%)
                                                  f31.03( 87.32%)
   154. (0.00000) RY*(26) C   5           s(  1.63%)p 2.16(  3.51%)d 5.59(  9.10%)
                                                  f52.66( 85.76%)
   155. (0.00324) RY*( 1) C   6           s( 13.56%)p 4.19( 56.82%)d 1.95( 26.41%)
                                                  f 0.24(  3.22%)
                                            0.0000  0.0009  0.3657 -0.0423  0.0062
                                            0.0073  0.1533 -0.0688  0.0050 -0.6620
                                            0.2240  0.0224 -0.2210 -0.0461  0.2104
                                           -0.0912  0.2428  0.0966 -0.2746 -0.1329
                                           -0.1197  0.1187  0.1268 -0.0751 -0.0209
                                            0.1059 -0.1303 -0.0117 -0.0168  0.0020
                                            0.0563
   156. (0.00242) RY*( 2) C   6           s( 32.35%)p 1.50( 48.56%)d 0.54( 17.59%)
                                                  f 0.05(  1.51%)
                                            0.0000  0.0308  0.5518 -0.1342  0.0021
                                            0.0356  0.1982 -0.0745 -0.0184  0.1828
                                           -0.0186  0.0177  0.6272 -0.1080  0.0053
                                           -0.0249 -0.0108  0.2848  0.2158 -0.0525
                                           -0.1520  0.1383  0.0339  0.0362 -0.0406
                                            0.0967  0.0596 -0.0036 -0.0088  0.0193
                                           -0.0085
   157. (0.00101) RY*( 3) C   6           s(  2.29%)p27.21( 62.34%)d14.93( 34.20%)
                                                  f 0.51(  1.18%)
                                           -0.0000 -0.0264  0.1473  0.0132  0.0188
                                           -0.0089 -0.7005  0.2233 -0.0060  0.0845
                                            0.1551 -0.0284  0.1230 -0.1884 -0.0512
                                           -0.1908  0.1716 -0.0676 -0.0880  0.1615
                                           -0.1543 -0.1637  0.3983 -0.1609  0.0737
                                            0.0475  0.0195 -0.0345 -0.0415 -0.0006
                                            0.0284
   158. (0.00064) RY*( 4) C   6           s(  0.50%)p63.44( 31.42%)d99.99( 59.74%)
                                                  f16.84(  8.34%)
                                           -0.0000 -0.0068  0.0374  0.0578  0.0132
                                            0.0050  0.3436 -0.0651  0.0023  0.3473
                                           -0.0909 -0.0114 -0.2504 -0.0137 -0.2197
                                            0.0493 -0.0144 -0.0282 -0.2181  0.0718
                                           -0.0125  0.3401  0.6067 -0.0956  0.2460
                                            0.0976 -0.0094  0.0156 -0.1108 -0.0100
                                           -0.0251
   159. (0.00056) RY*( 5) C   6           s(  8.95%)p 3.10( 27.73%)d 6.72( 60.10%)
                                                  f 0.36(  3.22%)
                                           -0.0000 -0.0286  0.2953  0.0335 -0.0191
                                           -0.0159  0.0483  0.0144 -0.0104  0.0763
                                           -0.3426 -0.0041 -0.3752 -0.1019  0.1038
                                           -0.2167  0.4210 -0.0562  0.4921  0.1512
                                            0.2993 -0.0850  0.0245  0.0209 -0.0871
                                           -0.0046  0.0950  0.0429  0.0361  0.1113
                                            0.0040
   160. (0.00038) RY*( 6) C   6           s( 20.35%)p 1.19( 24.25%)d 2.18( 44.40%)
                                                  f 0.54( 10.99%)
                                            0.0000  0.0052  0.3655 -0.2638  0.0162
                                            0.0011  0.0656  0.0432  0.0083  0.3318
                                            0.2676  0.0184 -0.0481  0.2279  0.0331
                                           -0.0422 -0.0475 -0.1830 -0.3824 -0.0153
                                            0.3992 -0.2813 -0.1430 -0.0046 -0.0228
                                           -0.0824 -0.1254  0.1014 -0.0655  0.2164
                                            0.1596
   161. (0.00031) RY*( 7) C   6           s(  1.42%)p15.82( 22.44%)d48.78( 69.20%)
                                                  f 4.90(  6.94%)
                                           -0.0000  0.0012 -0.0573  0.0831  0.0632
                                            0.0022  0.0445 -0.2495 -0.0188  0.1826
                                            0.0960 -0.0150  0.0284  0.3408  0.4867
                                           -0.3172 -0.1213 -0.3017  0.2378 -0.1503
                                           -0.2297  0.0043  0.1173 -0.3211  0.0086
                                            0.0234 -0.1757 -0.1409  0.1131 -0.0552
                                            0.0476
   162. (0.00016) RY*( 8) C   6           s(  3.25%)p16.24( 52.85%)d12.69( 41.30%)
                                                  f 0.80(  2.60%)
                                           -0.0000 -0.0173 -0.0321  0.1726  0.0380
                                           -0.0110 -0.2282 -0.3738 -0.0011  0.3129
                                            0.4052 -0.0018 -0.1854 -0.2004 -0.0126
                                           -0.1743  0.1680  0.1640 -0.0372 -0.1032
                                            0.0193  0.4064 -0.2129  0.3232 -0.1249
                                           -0.0256 -0.0384 -0.0521  0.0693  0.0050
                                            0.0270
   163. (0.00013) RY*( 9) C   6           s( 33.07%)p 0.75( 24.65%)d 1.10( 36.38%)
                                                  f 0.18(  5.90%)
                                            0.0000  0.0136  0.1679  0.5441  0.0789
                                            0.0047  0.1222  0.1644 -0.0115  0.1611
                                           -0.0676  0.0177 -0.1899 -0.3708  0.1555
                                           -0.0073 -0.3008  0.2679 -0.1303 -0.0434
                                           -0.1367 -0.2402 -0.1416 -0.2491 -0.0693
                                           -0.1418 -0.0197  0.0084 -0.0472  0.0092
                                            0.1769
   164. (0.00010) RY*(10) C   6           s(  4.88%)p 3.90( 19.06%)d14.14( 69.00%)
                                                  f 1.45(  7.06%)
                                            0.0000  0.0048 -0.0619  0.2117  0.0119
                                            0.0106  0.0367  0.1046  0.0046 -0.2267
                                            0.2843 -0.0043  0.1517 -0.1515 -0.0613
                                           -0.2022 -0.3136 -0.0396  0.2855 -0.3117
                                            0.5131  0.0163  0.3064  0.0969  0.1097
                                           -0.1148 -0.0534  0.0829 -0.0418  0.1297
                                           -0.1306
   165. (0.00004) RY*(11) C   6           s( 12.53%)p 1.47( 18.43%)d 5.12( 64.19%)
                                                  f 0.39(  4.85%)
   166. (0.00004) RY*(12) C   6           s( 20.12%)p 0.91( 18.38%)d 2.49( 50.04%)
                                                  f 0.57( 11.46%)
   167. (0.00004) RY*(13) C   6           s(  3.11%)p14.30( 44.50%)d13.90( 43.25%)
                                                  f 2.93(  9.13%)
   168. (0.00000) RY*(14) C   6           s( 15.48%)p 3.50( 54.19%)d 1.87( 28.97%)
                                                  f 0.09(  1.36%)
   169. (0.00001) RY*(15) C   6           s(  1.61%)p 8.05( 12.99%)d52.05( 83.97%)
                                                  f 0.89(  1.43%)
   170. (0.00001) RY*(16) C   6           s( 11.30%)p 1.84( 20.75%)d 5.95( 67.21%)
                                                  f 0.07(  0.74%)
   171. (0.00000) RY*(17) C   6           s(  3.84%)p11.80( 45.35%)d13.08( 50.27%)
                                                  f 0.14(  0.53%)
   172. (0.00000) RY*(18) C   6           s( 98.15%)p 0.00(  0.44%)d 0.01(  1.14%)
                                                  f 0.00(  0.27%)
   173. (0.00000) RY*(19) C   6           s(  3.70%)p 1.08(  4.01%)d24.80( 91.81%)
                                                  f 0.13(  0.48%)
   174. (0.00000) RY*(20) C   6           s(  0.91%)p 2.29(  2.08%)d14.65( 13.28%)
                                                  f92.41( 83.74%)
   175. (0.00000) RY*(21) C   6           s(  3.26%)p 0.50(  1.64%)d 3.12( 10.18%)
                                                  f26.06( 84.92%)
   176. (0.00000) RY*(22) C   6           s(  0.08%)p12.10(  0.98%)d99.99( 10.16%)
                                                  f99.99( 88.77%)
   177. (0.00000) RY*(23) C   6           s(  0.56%)p 2.20(  1.24%)d 6.60(  3.72%)
                                                  f99.99( 94.48%)
   178. (0.00000) RY*(24) C   6           s(  0.56%)p 1.04(  0.58%)d 9.17(  5.12%)
                                                  f99.99( 93.74%)
   179. (0.00000) RY*(25) C   6           s(  2.81%)p 0.42(  1.17%)d 3.09(  8.69%)
                                                  f31.08( 87.32%)
   180. (0.00000) RY*(26) C   6           s(  1.63%)p 2.16(  3.51%)d 5.59(  9.10%)
                                                  f52.72( 85.76%)
   181. (0.00021) RY*( 1) H   7           s( 97.41%)p 0.03(  2.59%)
                                           -0.0032  0.9867  0.0243 -0.0911 -0.1326
                                           -0.0002
   182. (0.00015) RY*( 2) H   7           s(  0.00%)p 1.00(100.00%)
                                            0.0000 -0.0002  0.0003 -0.0001  0.0001
                                           -1.0000
   183. (0.00012) RY*( 3) H   7           s(  1.62%)p60.85( 98.38%)
                                           -0.0042  0.1263  0.0140  0.9482  0.2910
                                           -0.0000
   184. (0.00010) RY*( 4) H   7           s( 82.32%)p 0.21( 17.68%)
   185. (0.00001) RY*( 5) H   7           s( 18.71%)p 4.34( 81.29%)
   186. (0.00035) RY*( 1) H   8           s( 91.22%)p 0.10(  8.78%)
                                           -0.0013  0.9551  0.0061 -0.1457 -0.2580
                                           -0.0005
   187. (0.00016) RY*( 2) H   8           s(  0.00%)p 1.00(100.00%)
                                           -0.0000  0.0006  0.0005  0.0002  0.0004
                                            1.0000
   188. (0.00012) RY*( 3) H   8           s( 10.83%)p 8.23( 89.17%)
                                           -0.0066  0.2854  0.1637  0.2810  0.9015
                                           -0.0007
[truncated: 349,913 more chars]
