# Supplementary material for: Hyperpyramidalized alkenes with bond orders near 1.5 as synthetic building blocks
Source: Nat Chem. 2026 Jan 21;18(5):913–22. doi: 10.1038/s41557-025-02055-9 (PMC12859755; doi:10.1038/s41557-025-02055-9)
Supplement: Supplementary file 2 — Output files for reported computations. [file 41557_2025_2055_MOESM2_ESM.zip › Computation data/butadiene 8/butadiene3.out]

 Entering Gaussian System, Link 0=/u/local/apps/gaussian/16_sse4/g16
 Initial command:
 /u/local/apps/gaussian/16_sse4/l1.exe "/work/8401269.1.msa_smp.q/Gau-22280.inp" -scrdir="/work/8401269.1.msa_smp.q/"
 Entering Link 1 = /u/local/apps/gaussian/16_sse4/l1.exe PID=     22281.
  
 Copyright (c) 1988,1990,1992,1993,1995,1998,2003,2009,2016,
            Gaussian, Inc.  All Rights Reserved.
  
 This is part of the Gaussian(R) 16 program.  It is based on
 the Gaussian(R) 09 system (copyright 2009, Gaussian, Inc.),
 the Gaussian(R) 03 system (copyright 2003, Gaussian, Inc.),
 the Gaussian(R) 98 system (copyright 1998, Gaussian, Inc.),
 the Gaussian(R) 94 system (copyright 1995, Gaussian, Inc.),
 the Gaussian 92(TM) system (copyright 1992, Gaussian, Inc.),
 the Gaussian 90(TM) system (copyright 1990, Gaussian, Inc.),
 the Gaussian 88(TM) system (copyright 1988, Gaussian, Inc.),
 the Gaussian 86(TM) system (copyright 1986, Carnegie Mellon
 University), and the Gaussian 82(TM) system (copyright 1983,
 Carnegie Mellon University). Gaussian is a federally registered
 trademark of Gaussian, Inc.
  
 This software contains proprietary and confidential information,
 including trade secrets, belonging to Gaussian, Inc.
  
 This software is provided under written license and may be
 used, copied, transmitted, or stored only in accord with that
 written license.
  
 The following legend is applicable only to US Government
 contracts under FAR:
  
                    RESTRICTED RIGHTS LEGEND
  
 Use, reproduction and disclosure by the US Government is
 subject to restrictions as set forth in subparagraphs (a)
 and (c) of the Commercial Computer Software - Restricted
 Rights clause in FAR 52.227-19.
  
 Gaussian, Inc.
 340 Quinnipiac St., Bldg. 40, Wallingford CT 06492
  
  
 ---------------------------------------------------------------
 Warning -- This program may not be used in any manner that
 competes with the business of Gaussian, Inc. or will provide
 assistance to any competitor of Gaussian, Inc.  The licensee
 of this program is prohibited from giving any competitor of
 Gaussian, Inc. access to this program.  By using this program,
 the user acknowledges that Gaussian, Inc. is engaged in the
 business of creating and licensing software in the field of
 computational chemistry and represents and warrants to the
 licensee that it is not a competitor of Gaussian, Inc. and that
 it will not use this program in any manner prohibited above.
 ---------------------------------------------------------------
  

 Cite this work as:
 Gaussian 16, Revision A.03,
 M. J. Frisch, G. W. Trucks, H. B. Schlegel, G. E. Scuseria, 
 M. A. Robb, J. R. Cheeseman, G. Scalmani, V. Barone, 
 G. A. Petersson, H. Nakatsuji, X. Li, M. Caricato, A. V. Marenich, 
 J. Bloino, B. G. Janesko, R. Gomperts, B. Mennucci, H. P. Hratchian, 
 J. V. Ortiz, A. F. Izmaylov, J. L. Sonnenberg, D. Williams-Young, 
 F. Ding, F. Lipparini, F. Egidi, J. Goings, B. Peng, A. Petrone, 
 T. Henderson, D. Ranasinghe, V. G. Zakrzewski, J. Gao, N. Rega, 
 G. Zheng, W. Liang, M. Hada, M. Ehara, K. Toyota, R. Fukuda, 
 J. Hasegawa, M. Ishida, T. Nakajima, Y. Honda, O. Kitao, H. Nakai, 
 T. Vreven, K. Throssell, J. A. Montgomery, Jr., J. E. Peralta, 
 F. Ogliaro, M. J. Bearpark, J. J. Heyd, E. N. Brothers, K. N. Kudin, 
 V. N. Staroverov, T. A. Keith, R. Kobayashi, J. Normand, 
 K. Raghavachari, A. P. Rendell, J. C. Burant, S. S. Iyengar, 
 J. Tomasi, M. Cossi, J. M. Millam, M. Klene, C. Adamo, R. Cammi, 
 J. W. Ochterski, R. L. Martin, K. Morokuma, O. Farkas, 
 J. B. Foresman, and D. J. Fox, Gaussian, Inc., Wallingford CT, 2016.
 
 ******************************************
 Gaussian 16:  ES64L-G16RevA.03 25-Dec-2016
                25-Apr-2025 
 ******************************************
 %nproc=8
 Will use up to    8 processors via shared memory.
 %mem=16GB
 %chk=butadiene3.chk
 --------------------------------------------------------
 # opt freq wb97xd geom=connectivity def2tzvp pop=nboread
 --------------------------------------------------------
 1/18=20,19=15,26=3,38=1,57=2/1,3;
 2/9=110,12=2,17=6,18=5,40=1/2;
 3/5=44,7=101,11=2,25=1,30=1,71=1,74=-58/1,2,3;
 4//1;
 5/5=2,38=5/2;
 6/7=2,8=2,9=2,10=2,28=1,40=2/1,7;
 7//1,2,3,16;
 1/18=20,19=15,26=3/3(2);
 2/9=110/2;
 99//99;
 2/9=110/2;
 3/5=44,7=101,11=2,25=1,30=1,71=1,74=-58/1,2,3;
 4/5=5,16=3,69=1/1;
 5/5=2,38=5/2;
 7//1,2,3,16;
 1/18=20,19=15,26=3/3(-5);
 2/9=110/2;
 6/7=2,8=2,9=2,10=2,19=2,28=1,40=2/1,7;
 99/9=1/99;
 -------------------
 Title Card Required
 -------------------
 Symbolic Z-matrix:
 Charge =  0 Multiplicity = 1
 C                    -0.42242   0.27707  -2.03727 
 H                     0.11131  -0.65031  -2.03727 
 H                    -1.49242   0.27853  -2.03727 
 C                     0.25678   1.44978  -2.03727 
 H                    -0.27695   2.37715  -2.03727 
 C                     1.79678   1.44767  -2.03727 
 H                     2.33051   0.52029  -2.03727 
 C                     2.47598   2.62038  -2.03727 
 H                     1.94225   3.54776  -2.03727 
 H                     3.54598   2.61892  -2.03727 
 

 GradGradGradGradGradGradGradGradGradGradGradGradGradGradGradGradGradGrad
 Berny optimization.
 Initialization pass.
                           ----------------------------
                           !    Initial Parameters    !
                           ! (Angstroms and Degrees)  !
 --------------------------                            --------------------------
 ! Name  Definition              Value          Derivative Info.                !
 --------------------------------------------------------------------------------
 ! R1    R(1,2)                  1.07           estimate D2E/DX2                !
 ! R2    R(1,3)                  1.07           estimate D2E/DX2                !
 ! R3    R(1,4)                  1.3552         estimate D2E/DX2                !
 ! R4    R(4,5)                  1.07           estimate D2E/DX2                !
 ! R5    R(4,6)                  1.54           estimate D2E/DX2                !
 ! R6    R(6,7)                  1.07           estimate D2E/DX2                !
 ! R7    R(6,8)                  1.3552         estimate D2E/DX2                !
 ! R8    R(8,9)                  1.07           estimate D2E/DX2                !
 ! R9    R(8,10)                 1.07           estimate D2E/DX2                !
 ! A1    A(2,1,3)              120.0            estimate D2E/DX2                !
 ! A2    A(2,1,4)              120.0            estimate D2E/DX2                !
 ! A3    A(3,1,4)              120.0            estimate D2E/DX2                !
 ! A4    A(1,4,5)              120.0            estimate D2E/DX2                !
 ! A5    A(1,4,6)              120.0            estimate D2E/DX2                !
 ! A6    A(5,4,6)              120.0            estimate D2E/DX2                !
 ! A7    A(4,6,7)              120.0            estimate D2E/DX2                !
 ! A8    A(4,6,8)              120.0            estimate D2E/DX2                !
 ! A9    A(7,6,8)              120.0            estimate D2E/DX2                !
 ! A10   A(6,8,9)              120.0            estimate D2E/DX2                !
 ! A11   A(6,8,10)             120.0            estimate D2E/DX2                !
 ! A12   A(9,8,10)             120.0            estimate D2E/DX2                !
 ! D1    D(2,1,4,5)            180.0            estimate D2E/DX2                !
 ! D2    D(2,1,4,6)              0.0            estimate D2E/DX2                !
 ! D3    D(3,1,4,5)              0.0            estimate D2E/DX2                !
 ! D4    D(3,1,4,6)            180.0            estimate D2E/DX2                !
 ! D5    D(1,4,6,7)              0.0            estimate D2E/DX2                !
 ! D6    D(1,4,6,8)            180.0            estimate D2E/DX2                !
 ! D7    D(5,4,6,7)            180.0            estimate D2E/DX2                !
 ! D8    D(5,4,6,8)              0.0            estimate D2E/DX2                !
 ! D9    D(4,6,8,9)              0.0            estimate D2E/DX2                !
 ! D10   D(4,6,8,10)           180.0            estimate D2E/DX2                !
 ! D11   D(7,6,8,9)            180.0            estimate D2E/DX2                !
 ! D12   D(7,6,8,10)             0.0            estimate D2E/DX2                !
 --------------------------------------------------------------------------------
 Trust Radius=3.00D-01 FncErr=1.00D-07 GrdErr=1.00D-06 EigMax=2.50D+02 EigMin=1.00D-04
 Number of steps in this run=     43 maximum allowed number of steps=    100.
 GradGradGradGradGradGradGradGradGradGradGradGradGradGradGradGradGradGrad

                          Input orientation:                          
 ---------------------------------------------------------------------
 Center     Atomic      Atomic             Coordinates (Angstroms)
 Number     Number       Type             X           Y           Z
 ---------------------------------------------------------------------
      1          6           0       -0.422424    0.277067   -2.037274
      2          1           0        0.111308   -0.650311   -2.037274
      3          1           0       -1.492423    0.278530   -2.037274
      4          6           0        0.256780    1.449777   -2.037274
      5          1           0       -0.276953    2.377155   -2.037274
      6          6           0        1.796779    1.447671   -2.037274
      7          1           0        2.330511    0.520293   -2.037274
      8          6           0        2.475983    2.620381   -2.037274
      9          1           0        1.942250    3.547759   -2.037274
     10          1           0        3.545982    2.618918   -2.037274
 ---------------------------------------------------------------------
                    Distance matrix (angstroms):
                    1          2          3          4          5
     1  C    0.000000
     2  H    1.070000   0.000000
     3  H    1.070000   1.853294   0.000000
     4  C    1.355200   2.105120   2.105120   0.000000
     5  H    2.105120   3.052261   2.425200   1.070000   0.000000
     6  C    2.509019   2.691159   3.490808   1.540000   2.272510
     7  H    2.763659   2.509019   3.830571   2.272510   3.201062
     8  C    3.727182   4.035977   4.607875   2.509019   2.763659
     9  H    4.035977   4.579972   4.741818   2.691159   2.509019
    10  H    4.607875   4.741818   5.555442   3.490808   3.830571
                    6          7          8          9         10
     6  C    0.000000
     7  H    1.070000   0.000000
     8  C    1.355200   2.105120   0.000000
     9  H    2.105120   3.052261   1.070000   0.000000
    10  H    2.105120   2.425200   1.070000   1.853294   0.000000
 Stoichiometry    C4H6
 Framework group  C2H[SGH(C4H6)]
 Deg. of freedom     9
 Full point group                 C2H     NOp   4
 Largest Abelian subgroup         C2H     NOp   4
 Largest concise Abelian subgroup C2      NOp   2
                         Standard orientation:                         
 ---------------------------------------------------------------------
 Center     Atomic      Atomic             Coordinates (Angstroms)
 Number     Number       Type             X           Y           Z
 ---------------------------------------------------------------------
      1          6           0        0.360181    1.828453    0.000000
      2          1           0        1.429455    1.789048    0.000000
      3          1           0       -0.140330    2.774174    0.000000
      4          6           0       -0.360181    0.680566    0.000000
      5          1           0       -1.429455    0.719971    0.000000
      6          6           0        0.360181   -0.680566    0.000000
      7          1           0        1.429455   -0.719971    0.000000
      8          6           0       -0.360181   -1.828453    0.000000
      9          1           0       -1.429455   -1.789048    0.000000
     10          1           0        0.140330   -2.774174    0.000000
 ---------------------------------------------------------------------
 Rotational constants (GHZ):          38.7833698           4.3628861           3.9217174
 Standard basis: def2TZVP (5D, 7F)
 There are    65 symmetry adapted cartesian basis functions of AG  symmetry.
 There are    25 symmetry adapted cartesian basis functions of BG  symmetry.
 There are    25 symmetry adapted cartesian basis functions of AU  symmetry.
 There are    65 symmetry adapted cartesian basis functions of BU  symmetry.
 There are    57 symmetry adapted basis functions of AG  symmetry.
 There are    23 symmetry adapted basis functions of BG  symmetry.
 There are    23 symmetry adapted basis functions of AU  symmetry.
 There are    57 symmetry adapted basis functions of BU  symmetry.
   160 basis functions,   252 primitive gaussians,   180 cartesian basis functions
    15 alpha electrons       15 beta electrons
       nuclear repulsion energy       102.5091109326 Hartrees.
 NAtoms=   10 NActive=   10 NUniq=    5 SFac= 4.00D+00 NAtFMM=   60 NAOKFM=F Big=F
 Integral buffers will be    131072 words long.
 Raffenetti 2 integral format.
 Two-electron integral symmetry is turned on.
 Nuclear repulsion after empirical dispersion term =      102.5062280176 Hartrees.
 One-electron integrals computed using PRISM.
   4 Symmetry operations used in ECPInt.
 ECPInt:  NShTT=    2346 NPrTT=    6892 LenC2=    2331 LenP2D=    5875.
 LDataN:  DoStor=T MaxTD1= 6 Len=  172
 NBasis=   160 RedAO= T EigKep=  2.11D-04  NBF=    57    23    23    57
 NBsUse=   160 1.00D-06 EigRej= -1.00D+00 NBFU=    57    23    23    57
 ExpMin= 9.52D-02 ExpMax= 1.36D+04 ExpMxC= 4.63D+02 IAcc=3 IRadAn=         5 AccDes= 0.00D+00
 Harris functional with IExCor= 4639 and IRadAn=       5 diagonalized for initial guess.
 HarFok:  IExCor= 4639 AccDes= 0.00D+00 IRadAn=         5 IDoV= 1 UseB2=F ITyADJ=14
 ICtDFT=  3500011 ScaDFX=  1.000000  1.000000  1.000000  1.000000
 FoFCou: FMM=F IPFlag=           0 FMFlag=      100000 FMFlg1=           0
         NFxFlg=           0 DoJE=T BraDBF=F KetDBF=T FulRan=T
         wScrn=  0.000000 ICntrl=       500 IOpCl=  0 I1Cent=   200000004 NGrid=           0
         NMat0=    1 NMatS0=      1 NMatT0=    0 NMatD0=    1 NMtDS0=    0 NMtDT0=    0
 Petite list used in FoFCou.
 Initial guess orbital symmetries:
       Occupied  (BU) (AG) (AG) (BU) (AG) (BU) (AG) (BU) (AG) (BU)
                 (AG) (BU) (AG) (AU) (BG)
       Virtual   (AU) (BG) (BU) (AG) (BU) (AG) (BU) (AG) (BU) (AG)
                 (AU) (AG) (BU) (AG) (BG) (BU) (BU) (BG) (AU) (AG)
                 (BU) (BU) (AG) (AG) (BU) (BU) (AG) (BU) (AU) (BU)
                 (AG) (BG) (AG) (BU) (AG) (BG) (AU) (AU) (AG) (BU)
                 (AG) (AG) (BU) (BU) (BG) (AG) (BU) (AU) (BG) (BU)
                 (AG) (AG) (BU) (AU) (AG) (BG) (BU) (BU) (AG) (AU)
                 (AG) (BU) (BG) (AG) (BU) (BG) (BU) (AG) (AU) (BG)
                 (AU) (BU) (AG) (AG) (AU) (BU) (BG) (AG) (BU) (BU)
                 (AG) (BG) (AG) (BU) (AU) (AG) (BU) (AG) (BU) (AU)
                 (AG) (BU) (AG) (BG) (AU) (AG) (BU) (AG) (BU) (AG)
                 (BG) (AU) (BU) (BG) (AU) (BU) (AU) (BG) (BU) (BG)
                 (AG) (AU) (BG) (BU) (AG) (AG) (BU) (BU) (AU) (BG)
                 (AG) (BU) (AU) (AG) (AG) (BU) (AG) (BU) (BG) (AG)
                 (BG) (AU) (AG) (BU) (BU) (AG) (BU) (BU) (AG) (BU)
                 (AG) (AG) (BU) (AG) (BU)
 The electronic state of the initial guess is 1-AG.
 Keep R1 ints in memory in symmetry-blocked form, NReq=208858517.
 Requested convergence on RMS density matrix=1.00D-08 within 128 cycles.
 Requested convergence on MAX density matrix=1.00D-06.
 Requested convergence on             energy=1.00D-06.
 No special actions if energy rises.
 Integral accuracy reduced to 1.0D-05 until final iterations.
 Initial convergence to 1.0D-05 achieved.  Increase integral accuracy.
 SCF Done:  E(RwB97XD) =  -155.984607471     A.U. after   13 cycles
            NFock= 13  Conv=0.24D-08     -V/T= 2.0063

 **********************************************************************

            Population analysis using the SCF density.

 **********************************************************************

 Orbital symmetries:
       Occupied  (AG) (BU) (BU) (AG) (AG) (BU) (AG) (BU) (AG) (BU)
                 (BU) (AG) (AG) (AU) (BG)
       Virtual   (AU) (BG) (BU) (AG) (BU) (AG) (AG) (BU) (BU) (AG)
                 (AU) (AG) (BU) (AG) (BG) (BU) (BU) (BG) (AU) (AG)
                 (BU) (BU) (AG) (BU) (AG) (BU) (AG) (BU) (BU) (AU)
                 (AG) (BG) (AG) (BU) (AG) (BG) (AU) (AU) (AG) (BU)
                 (AG) (AG) (BU) (BU) (BG) (AG) (BU) (AU) (BG) (BU)
                 (AG) (AG) (BU) (AG) (AU) (BU) (BG) (BU) (AG) (AU)
                 (AG) (BU) (BG) (AG) (BU) (BG) (BU) (AU) (BG) (AG)
                 (AU) (BU) (AG) (AG) (AU) (BU) (BG) (AG) (BU) (BU)
                 (AG) (BG) (AG) (BU) (AG) (AU) (BU) (AG) (BU) (AU)
                 (AG) (BU) (AG) (BG) (AU) (AG) (BU) (AG) (BU) (AG)
                 (BG) (BU) (AU) (BG) (AU) (BU) (AU) (BG) (BU) (BG)
                 (AG) (AU) (BG) (BU) (AG) (BU) (AG) (BU) (AU) (BG)
                 (AG) (BU) (AU) (AG) (AG) (BU) (AG) (BG) (BU) (AG)
                 (BG) (AU) (AG) (BU) (BU) (AG) (BU) (BU) (AG) (BU)
                 (AG) (AG) (BU) (AG) (BU)
 The electronic state is 1-AG.
 Alpha  occ. eigenvalues --  -10.30129 -10.30109 -10.28228 -10.28227  -0.89836
 Alpha  occ. eigenvalues --   -0.83374  -0.69351  -0.65405  -0.55778  -0.55113
 Alpha  occ. eigenvalues --   -0.47997  -0.47722  -0.43220  -0.40500  -0.31516
 Alpha virt. eigenvalues --    0.03609   0.11542   0.14336   0.14977   0.15573
 Alpha virt. eigenvalues --    0.20129   0.20358   0.20646   0.25032   0.25042
 Alpha virt. eigenvalues --    0.28656   0.29127   0.30982   0.33058   0.33872
 Alpha virt. eigenvalues --    0.36746   0.37866   0.38106   0.41498   0.42301
 Alpha virt. eigenvalues --    0.44527   0.49475   0.51910   0.53877   0.54056
 Alpha virt. eigenvalues --    0.54942   0.55926   0.61544   0.62545   0.62898
 Alpha virt. eigenvalues --    0.65354   0.68059   0.69491   0.73949   0.74013
 Alpha virt. eigenvalues --    0.78747   0.87893   0.88869   0.94321   0.95521
 Alpha virt. eigenvalues --    0.98423   1.04654   1.05629   1.09267   1.11111
 Alpha virt. eigenvalues --    1.18485   1.23581   1.24127   1.26748   1.28410
 Alpha virt. eigenvalues --    1.32056   1.34679   1.36347   1.49697   1.50299
 Alpha virt. eigenvalues --    1.57780   1.58929   1.60905   1.66261   1.68661
 Alpha virt. eigenvalues --    1.68945   1.71082   1.74036   1.79852   1.80540
 Alpha virt. eigenvalues --    1.84870   1.88699   1.89949   1.91167   1.92016
 Alpha virt. eigenvalues --    1.96013   2.01793   2.06798   2.23887   2.23907
 Alpha virt. eigenvalues --    2.26598   2.28347   2.38175   2.40782   2.43916
 Alpha virt. eigenvalues --    2.44721   2.57942   2.58965   2.60959   2.62150
 Alpha virt. eigenvalues --    2.63473   2.64237   2.68621   2.71970   2.73642
 Alpha virt. eigenvalues --    2.77338   2.78135   2.86278   2.90350   2.90781
 Alpha virt. eigenvalues --    2.98605   2.99162   3.04781   3.05476   3.10742
 Alpha virt. eigenvalues --    3.13882   3.13905   3.14091   3.16118   3.17727
 Alpha virt. eigenvalues --    3.19582   3.24444   3.24685   3.28113   3.32801
 Alpha virt. eigenvalues --    3.36217   3.40060   3.41159   3.42305   3.43623
 Alpha virt. eigenvalues --    3.50371   3.50380   3.59456   3.61419   3.62135
 Alpha virt. eigenvalues --    3.67355   3.69092   3.87822   3.89093   3.97603
 Alpha virt. eigenvalues --    4.11879   4.16316   4.19987   4.20115   4.23695
 Alpha virt. eigenvalues --    4.43482   4.44391   4.53345   4.55555   4.69723
 Alpha virt. eigenvalues --    4.75307   4.77025   4.81553   4.93848   5.17080
 Alpha virt. eigenvalues --    5.20902  22.13205  22.22750  22.64269  22.80033
          Condensed to atoms (all electrons):
               1          2          3          4          5          6
     1  C    4.919209   0.421352   0.420709   0.606202  -0.028726  -0.040505
     2  H    0.421352   0.519495  -0.023586  -0.048211   0.004561  -0.005524
     3  H    0.420709  -0.023586   0.514395  -0.042037  -0.006036   0.005582
     4  C    0.606202  -0.048211  -0.042037   4.891848   0.408539   0.353745
     5  H   -0.028726   0.004561  -0.006036   0.408539   0.526643  -0.041483
     6  C   -0.040505  -0.005524   0.005582   0.353745  -0.041483   4.891848
     7  H    0.002319   0.003442  -0.000134  -0.041483   0.003015   0.408539
     8  C   -0.001816   0.000605  -0.000344  -0.040505   0.002319   0.606202
     9  H    0.000605   0.000059  -0.000030  -0.005524   0.003442  -0.048211
    10  H   -0.000344  -0.000030   0.000011   0.005582  -0.000134  -0.042037
               7          8          9         10
     1  C    0.002319  -0.001816   0.000605  -0.000344
     2  H    0.003442   0.000605   0.000059  -0.000030
     3  H   -0.000134  -0.000344  -0.000030   0.000011
     4  C   -0.041483  -0.040505  -0.005524   0.005582
     5  H    0.003015   0.002319   0.003442  -0.000134
     6  C    0.408539   0.606202  -0.048211  -0.042037
     7  H    0.526643  -0.028726   0.004561  -0.006036
     8  C   -0.028726   4.919209   0.421352   0.420709
     9  H    0.004561   0.421352   0.519495  -0.023586
    10  H   -0.006036   0.420709  -0.023586   0.514395
 Mulliken charges:
               1
     1  C   -0.299005
     2  H    0.127835
     3  H    0.131470
     4  C   -0.088158
     5  H    0.127859
     6  C   -0.088158
     7  H    0.127859
     8  C   -0.299005
     9  H    0.127835
    10  H    0.131470
 Sum of Mulliken charges =   0.00000
 Mulliken charges with hydrogens summed into heavy atoms:
               1
     1  C   -0.039701
     4  C    0.039701
     6  C    0.039701
     8  C   -0.039701
 Electronic spatial extent (au):  <R**2>=            340.6732
 Charge=              0.0000 electrons
 Dipole moment (field-independent basis, Debye):
    X=              0.0000    Y=             -0.0000    Z=              0.0000  Tot=              0.0000
 Quadrupole moment (field-independent basis, Debye-Ang):
   XX=            -22.3516   YY=            -23.2866   ZZ=            -29.1229
   XY=             -0.2434   XZ=              0.0000   YZ=             -0.0000
 Traceless Quadrupole moment (field-independent basis, Debye-Ang):
   XX=              2.5688   YY=              1.6338   ZZ=             -4.2025
   XY=             -0.2434   XZ=              0.0000   YZ=             -0.0000
 Octapole moment (field-independent basis, Debye-Ang**2):
  XXX=              0.0000  YYY=              0.0000  ZZZ=             -0.0000  XYY=              0.0000
  XXY=              0.0000  XXZ=             -0.0000  XZZ=              0.0000  YZZ=              0.0000
  YYZ=              0.0000  XYZ=              0.0000
 Hexadecapole moment (field-independent basis, Debye-Ang**3):
 XXXX=            -67.8679 YYYY=           -338.2457 ZZZZ=            -35.5882 XXXY=            -16.3935
 XXXZ=             -0.0000 YYYX=            -24.2661 YYYZ=             -0.0000 ZZZX=             -0.0000
 ZZZY=              0.0000 XXYY=            -70.4765 XXZZ=            -19.8630 YYZZ=            -76.1655
 XXYZ=              0.0000 YYXZ=             -0.0000 ZZXY=             -6.7599
 N-N= 1.025062280176D+02 E-N=-5.660836890635D+02  KE= 1.550151160435D+02
 Symmetry AG   KE= 7.694068482638D+01
 Symmetry BG   KE= 2.201359196618D+00
 Symmetry AU   KE= 1.937234120119D+00
 Symmetry BU   KE= 7.393583790038D+01
 ******************************Gaussian NBO Version 3.1******************************
             N A T U R A L   A T O M I C   O R B I T A L   A N D
          N A T U R A L   B O N D   O R B I T A L   A N A L Y S I S
 ******************************Gaussian NBO Version 3.1******************************

       /RESON  / : Allow strongly delocalized NBO set
       /DMNAO  / : Print the NAO density matrix
       /BNDIDX / : Print bond indices based on the NAO density matrix
       /MULORB / : Print Mulliken populations by orbital and atom

 Analyzing the SCF density

 Job title: Title Card Required                                             

 Storage needed:     77560 in NPA,    103011 in NBO (2147483068 available)


 Input atomic orbitals, gross Mulliken populations:

  AO  Atom No lang  Mulliken Population    Atom No      Total
 -------------------------------------------------------------------------------
   1    C  1  S        0.8550263
   2    C  1  S        1.1169288
   3    C  1  S        0.5310526
   4    C  1  S        0.6185713
   5    C  1  S        0.1489501
   6    C  1  px       0.4762534
   7    C  1  py       0.4914394
   8    C  1  pz       0.3418856
   9    C  1  px       0.3930004
  10    C  1  py       0.3846990
  11    C  1  pz       0.4217179
  12    C  1  px       0.1323678
  13    C  1  py       0.1019011
  14    C  1  pz       0.2363595
  15    C  1  dz2      0.0016797
  16    C  1  dxz      0.0005615
  17    C  1  dyz      0.0014344
  18    C  1  dx2y2    0.0059911
  19    C  1  dxy      0.0052120
  20    C  1  dz2      0.0026927
  21    C  1  dxz      0.0021145
  22    C  1  dyz      0.0072643
  23    C  1  dx2y2    0.0160675
  24    C  1  dxy      0.0012946
  25    C  1  f(0)     0.0011425
  26    C  1  f(C1)    0.0004924
  27    C  1  f(S1)    0.0004715
  28    C  1  f(C2)    0.0001317
  29    C  1  f(S2)    0.0003633
  30    C  1  f(C3)    0.0008935
  31    C  1  f(S3)    0.0010448
                                             C  1      6.2990054
  32    H  2  S        0.2770010
  33    H  2  S        0.4924091
  34    H  2  S        0.0802020
  35    H  2  px       0.0138840
  36    H  2  py       0.0035648
  37    H  2  pz       0.0051045
                                             H  2      0.8721654
  38    H  3  S        0.2768276
  39    H  3  S        0.4910713
  40    H  3  S        0.0781666
  41    H  3  px       0.0056809
  42    H  3  py       0.0114889
  43    H  3  pz       0.0052947
                                             H  3      0.8685299
  44    C  4  S        0.8550387
  45    C  4  S        1.1169569
  46    C  4  S        0.5284694
  47    C  4  S        0.6030379
  48    C  4  S        0.0871829
  49    C  4  px       0.4734205
  50    C  4  py       0.4718108
  51    C  4  pz       0.3359662
  52    C  4  px       0.3870796
  53    C  4  py       0.4063195
  54    C  4  pz       0.4134180
  55    C  4  px       0.0860172
  56    C  4  py       0.0485397
  57    C  4  pz       0.1926111
  58    C  4  dz2      0.0015965
  59    C  4  dxz      0.0007583
  60    C  4  dyz      0.0025348
  61    C  4  dx2y2    0.0068148
  62    C  4  dxy      0.0056634
  63    C  4  dz2      0.0028199
  64    C  4  dxz      0.0017204
  65    C  4  dyz      0.0227339
  66    C  4  dx2y2    0.0208098
  67    C  4  dxy      0.0104919
  68    C  4  f(0)     0.0013354
  69    C  4  f(C1)    0.0005491
  70    C  4  f(S1)    0.0005846
  71    C  4  f(C2)    0.0002071
  72    C  4  f(S2)    0.0007406
  73    C  4  f(C3)    0.0010074
  74    C  4  f(S3)    0.0019214
                                             C  4      6.0881579
  75    H  5  S        0.2775995
  76    H  5  S        0.4904895
  77    H  5  S        0.0816309
  78    H  5  px       0.0140215
  79    H  5  py       0.0038004
  80    H  5  pz       0.0045995
                                             H  5      0.8721414
  81    C  6  S        0.8550387
  82    C  6  S        1.1169569
  83    C  6  S        0.5284694
  84    C  6  S        0.6030379
  85    C  6  S        0.0871829
  86    C  6  px       0.4734205
  87    C  6  py       0.4718108
  88    C  6  pz       0.3359662
  89    C  6  px       0.3870796
  90    C  6  py       0.4063195
  91    C  6  pz       0.4134180
  92    C  6  px       0.0860172
  93    C  6  py       0.0485397
  94    C  6  pz       0.1926111
  95    C  6  dz2      0.0015965
  96    C  6  dxz      0.0007583
  97    C  6  dyz      0.0025348
  98    C  6  dx2y2    0.0068148
  99    C  6  dxy      0.0056634
 100    C  6  dz2      0.0028199
 101    C  6  dxz      0.0017204
 102    C  6  dyz      0.0227339
 103    C  6  dx2y2    0.0208098
 104    C  6  dxy      0.0104919
 105    C  6  f(0)     0.0013354
 106    C  6  f(C1)    0.0005491
 107    C  6  f(S1)    0.0005846
 108    C  6  f(C2)    0.0002071
 109    C  6  f(S2)    0.0007406
 110    C  6  f(C3)    0.0010074
 111    C  6  f(S3)    0.0019214
                                             C  6      6.0881579
 112    H  7  S        0.2775995
 113    H  7  S        0.4904895
 114    H  7  S        0.0816309
 115    H  7  px       0.0140215
 116    H  7  py       0.0038004
 117    H  7  pz       0.0045995
                                             H  7      0.8721414
 118    C  8  S        0.8550263
 119    C  8  S        1.1169288
 120    C  8  S        0.5310526
 121    C  8  S        0.6185713
 122    C  8  S        0.1489501
 123    C  8  px       0.4762534
 124    C  8  py       0.4914394
 125    C  8  pz       0.3418856
 126    C  8  px       0.3930004
 127    C  8  py       0.3846990
 128    C  8  pz       0.4217179
 129    C  8  px       0.1323678
 130    C  8  py       0.1019011
 131    C  8  pz       0.2363595
 132    C  8  dz2      0.0016797
 133    C  8  dxz      0.0005615
 134    C  8  dyz      0.0014344
 135    C  8  dx2y2    0.0059911
 136    C  8  dxy      0.0052120
 137    C  8  dz2      0.0026927
 138    C  8  dxz      0.0021145
 139    C  8  dyz      0.0072643
 140    C  8  dx2y2    0.0160675
 141    C  8  dxy      0.0012946
 142    C  8  f(0)     0.0011425
 143    C  8  f(C1)    0.0004924
 144    C  8  f(S1)    0.0004715
 145    C  8  f(C2)    0.0001317
 146    C  8  f(S2)    0.0003633
 147    C  8  f(C3)    0.0008935
 148    C  8  f(S3)    0.0010448
                                             C  8      6.2990054
 149    H  9  S        0.2770010
 150    H  9  S        0.4924091
 151    H  9  S        0.0802020
 152    H  9  px       0.0138840
 153    H  9  py       0.0035648
 154    H  9  pz       0.0051045
                                             H  9      0.8721654
 155    H 10  S        0.2768276
 156    H 10  S        0.4910713
 157    H 10  S        0.0781666
 158    H 10  px       0.0056809
 159    H 10  py       0.0114889
 160    H 10  pz       0.0052947
                                             H 10      0.8685299

 Total number of electrons:   30.000000


 Mayer-Mulliken atom-atom bond order matrix:                                   

     Atom    1       2       3       4       5       6       7       8       9
     ---- ------  ------  ------  ------  ------  ------  ------  ------  ------
   1.  C  0.0000  0.9714  0.9707  1.8873  0.0095  0.0196  0.0036  0.0765  0.0008
   2.  H  0.9714  0.0000 -0.0000 -0.0091  0.0075  0.0016  0.0032  0.0008  0.0003
   3.  H  0.9707 -0.0000  0.0000 -0.0032 -0.0002  0.0071  0.0002  0.0016  0.0001
   4.  C  1.8873 -0.0091 -0.0032  0.0000  0.9512  1.0191 -0.0084  0.0196  0.0016
   5.  H  0.0095  0.0075 -0.0002  0.9512  0.0000 -0.0084  0.0052  0.0036  0.0032
   6.  C  0.0196  0.0016  0.0071  1.0191 -0.0084  0.0000  0.9512  1.8873 -0.0091
   7.  H  0.0036  0.0032  0.0002 -0.0084  0.0052  0.9512  0.0000  0.0095  0.0075
   8.  C  0.0765  0.0008  0.0016  0.0196  0.0036  1.8873  0.0095  0.0000  0.9714
   9.  H  0.0008  0.0003  0.0001  0.0016  0.0032 -0.0091  0.0075  0.9714  0.0000
  10.  H  0.0016  0.0001  0.0003  0.0071  0.0002 -0.0032 -0.0002  0.9707 -0.0000

     Atom   10
     ---- ------
   1.  C  0.0016
   2.  H  0.0001
   3.  H  0.0003
   4.  C  0.0071
   5.  H  0.0002
   6.  C -0.0032
   7.  H -0.0002
   8.  C  0.9707
   9.  H -0.0000
  10.  H  0.0000


 Mayer-Mulliken valencies by atom:                                             

     Atom    1
     ---- ------
   1.  C  3.9409
   2.  H  0.9756
   3.  H  0.9765
   4.  C  3.8652
   5.  H  0.9718
   6.  C  3.8652
   7.  H  0.9718
   8.  C  3.9409
   9.  H  0.9756
  10.  H  0.9765
 GSVD:  LWork=        7936 too small for GESVD, short by       26564 words or       26564 for optimal perf.


 NATURAL POPULATIONS:  Natural atomic orbital occupancies 
                                                          
   NAO  Atom  No  lang   Type(AO)    Occupancy      Energy
 ----------------------------------------------------------
     1    C    1  S      Cor( 1S)     1.99929     -10.13252
     2    C    1  S      Val( 2S)     1.06392      -0.27164
     3    C    1  S      Ryd( 3S)     0.00161       0.83641
     4    C    1  S      Ryd( 4S)     0.00018       1.39457
     5    C    1  S      Ryd( 5S)     0.00000      21.60320
     6    C    1  px     Val( 2p)     1.15860      -0.06809
     7    C    1  px     Ryd( 3p)     0.00220       0.97617
     8    C    1  px     Ryd( 4p)     0.00016       2.05810
     9    C    1  py     Val( 2p)     1.13034      -0.08013
    10    C    1  py     Ryd( 3p)     0.00263       0.88979
    11    C    1  py     Ryd( 4p)     0.00036       2.20255
    12    C    1  pz     Val( 2p)     1.00997      -0.12347
    13    C    1  pz     Ryd( 3p)     0.00221       0.56336
    14    C    1  pz     Ryd( 4p)     0.00009       1.44080
    15    C    1  dxy    Ryd( 3d)     0.00296       1.85053
    16    C    1  dxy    Ryd( 4d)     0.00014       2.81854
    17    C    1  dxz    Ryd( 3d)     0.00015       1.36101
    18    C    1  dxz    Ryd( 4d)     0.00002       2.59700
    19    C    1  dyz    Ryd( 3d)     0.00035       1.49038
    20    C    1  dyz    Ryd( 4d)     0.00002       2.66002
    21    C    1  dx2y2  Ryd( 3d)     0.00142       1.93197
    22    C    1  dx2y2  Ryd( 4d)     0.00038       2.86305
    23    C    1  dz2    Ryd( 3d)     0.00105       1.74464
    24    C    1  dz2    Ryd( 4d)     0.00003       2.93287
    25    C    1  f(0)   Ryd( 4f)     0.00026       3.21243
    26    C    1  f(C1)  Ryd( 4f)     0.00019       3.41913
    27    C    1  f(S1)  Ryd( 4f)     0.00017       3.56660
    28    C    1  f(C2)  Ryd( 4f)     0.00000       3.25991
    29    C    1  f(S2)  Ryd( 4f)     0.00000       3.31363
    30    C    1  f(C3)  Ryd( 4f)     0.00017       4.34822
    31    C    1  f(S3)  Ryd( 4f)     0.00007       3.78430

    32    H    2  S      Val( 1S)     0.80838       0.04799
    33    H    2  S      Ryd( 2S)     0.00087       0.87753
    34    H    2  S      Ryd( 3S)     0.00021       1.69478
    35    H    2  px     Ryd( 2p)     0.00033       3.14462
    36    H    2  py     Ryd( 2p)     0.00012       2.59051
    37    H    2  pz     Ryd( 2p)     0.00015       2.19060

    38    H    3  S      Val( 1S)     0.80189       0.05317
    39    H    3  S      Ryd( 2S)     0.00045       1.02669
    40    H    3  S      Ryd( 3S)     0.00024       1.49776
    41    H    3  px     Ryd( 2p)     0.00020       2.68270
    42    H    3  py     Ryd( 2p)     0.00023       3.08820
    43    H    3  pz     Ryd( 2p)     0.00016       2.18880

    44    C    4  S      Cor( 1S)     1.99925     -10.15743
    45    C    4  S      Val( 2S)     1.02072      -0.26425
    46    C    4  S      Ryd( 3S)     0.00232       1.04517
    47    C    4  S      Ryd( 4S)     0.00014       1.96890
    48    C    4  S      Ryd( 5S)     0.00000      20.88204
    49    C    4  px     Val( 2p)     1.15355      -0.06883
    50    C    4  px     Ryd( 3p)     0.00437       1.13612
    51    C    4  px     Ryd( 4p)     0.00012       2.03154
    52    C    4  py     Val( 2p)     1.03176      -0.07162
    53    C    4  py     Ryd( 3p)     0.00485       0.94966
    54    C    4  py     Ryd( 4p)     0.00029       2.40436
    55    C    4  pz     Val( 2p)     0.98439      -0.11495
    56    C    4  pz     Ryd( 3p)     0.00103       0.69145
    57    C    4  pz     Ryd( 4p)     0.00017       1.38415
    58    C    4  dxy    Ryd( 3d)     0.00211       1.63331
    59    C    4  dxy    Ryd( 4d)     0.00037       3.28143
    60    C    4  dxz    Ryd( 3d)     0.00010       1.32818
    61    C    4  dxz    Ryd( 4d)     0.00006       2.82122
    62    C    4  dyz    Ryd( 3d)     0.00051       1.46506
    63    C    4  dyz    Ryd( 4d)     0.00005       2.96316
    64    C    4  dx2y2  Ryd( 3d)     0.00159       1.85766
    65    C    4  dx2y2  Ryd( 4d)     0.00104       3.52971
    66    C    4  dz2    Ryd( 3d)     0.00046       1.68456
    67    C    4  dz2    Ryd( 4d)     0.00007       3.29977
    68    C    4  f(0)   Ryd( 4f)     0.00018       3.35067
    69    C    4  f(C1)  Ryd( 4f)     0.00024       3.48750
    70    C    4  f(S1)  Ryd( 4f)     0.00014       3.57760
    71    C    4  f(C2)  Ryd( 4f)     0.00001       3.35645
    72    C    4  f(S2)  Ryd( 4f)     0.00000       3.47672
    73    C    4  f(C3)  Ryd( 4f)     0.00010       4.33097
    74    C    4  f(S3)  Ryd( 4f)     0.00002       3.97813

    75    H    5  S      Val( 1S)     0.79631       0.05539
    76    H    5  S      Ryd( 2S)     0.00064       1.12762
    77    H    5  S      Ryd( 3S)     0.00016       1.63594
    78    H    5  px     Ryd( 2p)     0.00042       3.12005
    79    H    5  py     Ryd( 2p)     0.00012       2.66364
    80    H    5  pz     Ryd( 2p)     0.00012       2.22484

    81    C    6  S      Cor( 1S)     1.99925     -10.15743
    82    C    6  S      Val( 2S)     1.02072      -0.26425
    83    C    6  S      Ryd( 3S)     0.00232       1.04517
    84    C    6  S      Ryd( 4S)     0.00014       1.96890
    85    C    6  S      Ryd( 5S)     0.00000      20.88204
    86    C    6  px     Val( 2p)     1.15355      -0.06883
    87    C    6  px     Ryd( 3p)     0.00437       1.13612
    88    C    6  px     Ryd( 4p)     0.00012       2.03154
    89    C    6  py     Val( 2p)     1.03176      -0.07162
    90    C    6  py     Ryd( 3p)     0.00485       0.94966
    91    C    6  py     Ryd( 4p)     0.00029       2.40436
    92    C    6  pz     Val( 2p)     0.98439      -0.11495
    93    C    6  pz     Ryd( 3p)     0.00103       0.69145
    94    C    6  pz     Ryd( 4p)     0.00017       1.38415
    95    C    6  dxy    Ryd( 3d)     0.00211       1.63331
    96    C    6  dxy    Ryd( 4d)     0.00037       3.28143
    97    C    6  dxz    Ryd( 3d)     0.00010       1.32818
    98    C    6  dxz    Ryd( 4d)     0.00006       2.82122
    99    C    6  dyz    Ryd( 3d)     0.00051       1.46506
   100    C    6  dyz    Ryd( 4d)     0.00005       2.96316
   101    C    6  dx2y2  Ryd( 3d)     0.00159       1.85766
   102    C    6  dx2y2  Ryd( 4d)     0.00104       3.52971
   103    C    6  dz2    Ryd( 3d)     0.00046       1.68456
   104    C    6  dz2    Ryd( 4d)     0.00007       3.29977
   105    C    6  f(0)   Ryd( 4f)     0.00018       3.35067
   106    C    6  f(C1)  Ryd( 4f)     0.00024       3.48750
   107    C    6  f(S1)  Ryd( 4f)     0.00014       3.57760
   108    C    6  f(C2)  Ryd( 4f)     0.00001       3.35645
   109    C    6  f(S2)  Ryd( 4f)     0.00000       3.47672
   110    C    6  f(C3)  Ryd( 4f)     0.00010       4.33097
   111    C    6  f(S3)  Ryd( 4f)     0.00002       3.97813

   112    H    7  S      Val( 1S)     0.79631       0.05539
   113    H    7  S      Ryd( 2S)     0.00064       1.12762
   114    H    7  S      Ryd( 3S)     0.00016       1.63594
   115    H    7  px     Ryd( 2p)     0.00042       3.12005
   116    H    7  py     Ryd( 2p)     0.00012       2.66364
   117    H    7  pz     Ryd( 2p)     0.00012       2.22484

   118    C    8  S      Cor( 1S)     1.99929     -10.13252
   119    C    8  S      Val( 2S)     1.06392      -0.27164
   120    C    8  S      Ryd( 3S)     0.00161       0.83641
   121    C    8  S      Ryd( 4S)     0.00018       1.39457
   122    C    8  S      Ryd( 5S)     0.00000      21.60320
   123    C    8  px     Val( 2p)     1.15860      -0.06809
   124    C    8  px     Ryd( 3p)     0.00220       0.97617
   125    C    8  px     Ryd( 4p)     0.00016       2.05810
   126    C    8  py     Val( 2p)     1.13034      -0.08013
   127    C    8  py     Ryd( 3p)     0.00263       0.88979
   128    C    8  py     Ryd( 4p)     0.00036       2.20255
   129    C    8  pz     Val( 2p)     1.00997      -0.12347
   130    C    8  pz     Ryd( 3p)     0.00221       0.56336
   131    C    8  pz     Ryd( 4p)     0.00009       1.44080
   132    C    8  dxy    Ryd( 3d)     0.00296       1.85053
   133    C    8  dxy    Ryd( 4d)     0.00014       2.81854
   134    C    8  dxz    Ryd( 3d)     0.00015       1.36101
   135    C    8  dxz    Ryd( 4d)     0.00002       2.59700
   136    C    8  dyz    Ryd( 3d)     0.00035       1.49038
   137    C    8  dyz    Ryd( 4d)     0.00002       2.66002
   138    C    8  dx2y2  Ryd( 3d)     0.00142       1.93197
   139    C    8  dx2y2  Ryd( 4d)     0.00038       2.86305
   140    C    8  dz2    Ryd( 3d)     0.00105       1.74464
   141    C    8  dz2    Ryd( 4d)     0.00003       2.93287
   142    C    8  f(0)   Ryd( 4f)     0.00026       3.21243
   143    C    8  f(C1)  Ryd( 4f)     0.00019       3.41913
   144    C    8  f(S1)  Ryd( 4f)     0.00017       3.56660
   145    C    8  f(C2)  Ryd( 4f)     0.00000       3.25991
   146    C    8  f(S2)  Ryd( 4f)     0.00000       3.31363
   147    C    8  f(C3)  Ryd( 4f)     0.00017       4.34822
   148    C    8  f(S3)  Ryd( 4f)     0.00007       3.78430

   149    H    9  S      Val( 1S)     0.80838       0.04799
   150    H    9  S      Ryd( 2S)     0.00087       0.87753
   151    H    9  S      Ryd( 3S)     0.00021       1.69478
   152    H    9  px     Ryd( 2p)     0.00033       3.14462
   153    H    9  py     Ryd( 2p)     0.00012       2.59051
   154    H    9  pz     Ryd( 2p)     0.00015       2.19060

   155    H   10  S      Val( 1S)     0.80189       0.05317
   156    H   10  S      Ryd( 2S)     0.00045       1.02669
   157    H   10  S      Ryd( 3S)     0.00024       1.49776
   158    H   10  px     Ryd( 2p)     0.00020       2.68270
   159    H   10  py     Ryd( 2p)     0.00023       3.08820
   160    H   10  pz     Ryd( 2p)     0.00016       2.18880


 Summary of Natural Population Analysis:                  
                                                          
                                       Natural Population 
                Natural  -----------------------------------------------
    Atom  No    Charge         Core      Valence    Rydberg      Total
 -----------------------------------------------------------------------
      C    1   -0.37897      1.99929     4.36284    0.01683     6.37897
      H    2    0.18994      0.00000     0.80838    0.00168     0.81006
      H    3    0.19684      0.00000     0.80189    0.00128     0.80316
      C    4   -0.21002      1.99925     4.19042    0.02035     6.21002
      H    5    0.20222      0.00000     0.79631    0.00147     0.79778
      C    6   -0.21002      1.99925     4.19042    0.02035     6.21002
      H    7    0.20222      0.00000     0.79631    0.00147     0.79778
      C    8   -0.37897      1.99929     4.36284    0.01683     6.37897
      H    9    0.18994      0.00000     0.80838    0.00168     0.81006
      H   10    0.19684      0.00000     0.80189    0.00128     0.80316
 =======================================================================
   * Total *   -0.00000      7.99708    21.91970    0.08322    30.00000

                                 Natural Population      
 --------------------------------------------------------
   Core                       7.99708 ( 99.9635% of   8)
   Valence                   21.91970 ( 99.6350% of  22)
   Natural Minimal Basis     29.91678 ( 99.7226% of  30)
   Natural Rydberg Basis      0.08322 (  0.2774% of  30)
 --------------------------------------------------------

    Atom  No          Natural Electron Configuration
 ----------------------------------------------------------------------------
      C    1      [core]2S( 1.06)2p( 3.30)3p( 0.01)3d( 0.01)
      H    2            1S( 0.81)
      H    3            1S( 0.80)
      C    4      [core]2S( 1.02)2p( 3.17)3p( 0.01)
      H    5            1S( 0.80)
      C    6      [core]2S( 1.02)2p( 3.17)3p( 0.01)
      H    7            1S( 0.80)
      C    8      [core]2S( 1.06)2p( 3.30)3p( 0.01)3d( 0.01)
      H    9            1S( 0.81)
      H   10            1S( 0.80)


 Wiberg bond index matrix in the NAO basis:                                    

     Atom    1       2       3       4       5       6       7       8       9
     ---- ------  ------  ------  ------  ------  ------  ------  ------  ------
   1.  C  0.0000  0.9427  0.9417  1.9344  0.0053  0.0091  0.0006  0.1024  0.0009
   2.  H  0.9427  0.0000  0.0002  0.0049  0.0142  0.0026  0.0004  0.0009  0.0001
   3.  H  0.9417  0.0002  0.0000  0.0037  0.0026  0.0133  0.0003  0.0004  0.0001
   4.  C  1.9344  0.0049  0.0037  0.0000  0.9260  1.0852  0.0031  0.0091  0.0026
   5.  H  0.0053  0.0142  0.0026  0.9260  0.0000  0.0031  0.0084  0.0006  0.0004
   6.  C  0.0091  0.0026  0.0133  1.0852  0.0031  0.0000  0.9260  1.9344  0.0049
   7.  H  0.0006  0.0004  0.0003  0.0031  0.0084  0.9260  0.0000  0.0053  0.0142
   8.  C  0.1024  0.0009  0.0004  0.0091  0.0006  1.9344  0.0053  0.0000  0.9427
   9.  H  0.0009  0.0001  0.0001  0.0026  0.0004  0.0049  0.0142  0.9427  0.0000
  10.  H  0.0004  0.0001  0.0005  0.0133  0.0003  0.0037  0.0026  0.9417  0.0002

     Atom   10
     ---- ------
   1.  C  0.0004
   2.  H  0.0001
   3.  H  0.0005
   4.  C  0.0133
   5.  H  0.0003
   6.  C  0.0037
   7.  H  0.0026
   8.  C  0.9417
   9.  H  0.0002
  10.  H  0.0000


 Wiberg bond index, Totals by atom:                                            

     Atom    1
     ---- ------
   1.  C  3.9374
   2.  H  0.9661
   3.  H  0.9628
   4.  C  3.9824
   5.  H  0.9608
   6.  C  3.9824
   7.  H  0.9608
   8.  C  3.9374
   9.  H  0.9661
  10.  H  0.9628


 Atom-atom overlap-weighted NAO bond order:                                    

     Atom    1       2       3       4       5       6       7       8       9
     ---- ------  ------  ------  ------  ------  ------  ------  ------  ------
   1.  C  0.0000  0.8079  0.8073  1.3017  0.0030  0.0224 -0.0050  0.0018  0.0002
   2.  H  0.8079  0.0000 -0.0003  0.0074 -0.0018 -0.0071 -0.0026  0.0002 -0.0000
   3.  H  0.8073 -0.0003  0.0000  0.0068 -0.0039 -0.0007 -0.0002  0.0001 -0.0000
   4.  C  1.3017  0.0074  0.0068  0.0000  0.8035  0.9531 -0.0029  0.0224 -0.0071
   5.  H  0.0030 -0.0018 -0.0039  0.8035  0.0000 -0.0029 -0.0011 -0.0050 -0.0026
   6.  C  0.0224 -0.0071 -0.0007  0.9531 -0.0029  0.0000  0.8035  1.3017  0.0074
   7.  H -0.0050 -0.0026 -0.0002 -0.0029 -0.0011  0.8035  0.0000  0.0030 -0.0018
   8.  C  0.0018  0.0002  0.0001  0.0224 -0.0050  1.3017  0.0030  0.0000  0.8079
   9.  H  0.0002 -0.0000 -0.0000 -0.0071 -0.0026  0.0074 -0.0018  0.8079  0.0000
  10.  H  0.0001 -0.0000 -0.0000 -0.0007 -0.0002  0.0068 -0.0039  0.8073 -0.0003

     Atom   10
     ---- ------
   1.  C  0.0001
   2.  H -0.0000
   3.  H -0.0000
   4.  C -0.0007
   5.  H -0.0002
   6.  C  0.0068
   7.  H -0.0039
   8.  C  0.8073
   9.  H -0.0003
  10.  H  0.0000


 Atom-atom overlap-weighted NAO bond order, Totals by atom:                    

     Atom    1
     ---- ------
   1.  C  2.9393
   2.  H  0.8035
   3.  H  0.8092
   4.  C  3.0841
   5.  H  0.7890
   6.  C  3.0841
   7.  H  0.7890
   8.  C  2.9393
   9.  H  0.8035
  10.  H  0.8092


 MO bond order:                                                                

     Atom    1       2       3       4       5       6       7       8       9
     ---- ------  ------  ------  ------  ------  ------  ------  ------  ------
   1.  C  0.0000  1.3255  0.8349 -0.0436  0.0172 -0.0504 -0.0098 -0.2782 -0.0150
   2.  H  1.3255  0.0000 -0.0132  0.0375  0.0838 -0.0591 -0.0028  0.0171  0.0035
   3.  H  0.8349 -0.0132  0.0000 -0.0053 -0.0532  0.0655  0.0047 -0.0216 -0.0032
   4.  C -0.0436  0.0375 -0.0053  0.0000 -0.2322  0.7067  0.0235 -0.0202  0.0093
   5.  H  0.0172  0.0838 -0.0532 -0.2322  0.0000 -0.0706  0.0626 -0.0331  0.0044
   6.  C -0.0504 -0.0591  0.0655  0.7067 -0.0706  0.0000  1.2830 -0.0214  0.0044
   7.  H -0.0098 -0.0028  0.0047  0.0235  0.0626  1.2830  0.0000  0.0171  0.0758
   8.  C -0.2782  0.0171 -0.0216 -0.0202 -0.0331 -0.0214  0.0171  0.0000 -0.2909
   9.  H -0.0150  0.0035 -0.0032  0.0093  0.0044  0.0044  0.0758 -0.2909  0.0000
  10.  H  0.0193 -0.0002  0.0146  0.0170  0.0126 -0.0096 -0.0470  0.1027 -0.0331

     Atom   10
     ---- ------
   1.  C  0.0193
   2.  H -0.0002
   3.  H  0.0146
   4.  C  0.0170
   5.  H  0.0126
   6.  C -0.0096
   7.  H -0.0470
   8.  C  0.1027
   9.  H -0.0331
  10.  H  0.0000


 MO atomic valencies:                                                          

     Atom    1
     ---- ------
   1.  C  1.7999
   2.  H  1.3922
   3.  H  0.8233
   4.  C  0.4927
   5.  H -0.2084
   6.  C  1.8486
   7.  H  1.4073
   8.  C -0.5285
   9.  H -0.2449
  10.  H  0.0763


 NAO density matrix:                                                           

          NAO        1       2       3       4       5       6       7       8
      ---------- ------- ------- ------- ------- ------- ------- ------- -------
   1.  C 1 (S)    1.9993 -0.0000  0.0000  0.0000  0.0000  0.0038  0.0007  0.0003
   2.  C 1 (S)   -0.0000  1.0639 -0.0000 -0.0000  0.0000  0.0596 -0.0045 -0.0025
   3.  C 1 (S)    0.0000 -0.0000  0.0016  0.0000  0.0000 -0.0138 -0.0005 -0.0003
   4.  C 1 (S)    0.0000 -0.0000  0.0000  0.0002 -0.0000 -0.0053 -0.0001  0.0000
   5.  C 1 (S)    0.0000  0.0000  0.0000 -0.0000  0.0000  0.0000  0.0000  0.0000
   6.  C 1 (px)   0.0038  0.0596 -0.0138 -0.0053  0.0000  1.1586  0.0138 -0.0009
   7.  C 1 (px)   0.0007 -0.0045 -0.0005 -0.0001  0.0000  0.0138  0.0022  0.0001
   8.  C 1 (px)   0.0003 -0.0025 -0.0003  0.0000  0.0000 -0.0009  0.0001  0.0002
   9.  C 1 (py)   0.0057  0.0948 -0.0171 -0.0063  0.0004 -0.0355  0.0239 -0.0022
  10.  C 1 (py)   0.0007 -0.0032 -0.0017 -0.0003 -0.0000  0.0223  0.0001  0.0001
  11.  C 1 (py)  -0.0001 -0.0021 -0.0004  0.0001 -0.0000 -0.0022 -0.0003  0.0001
  12.  C 1 (pz)  -0.0000 -0.0000  0.0000 -0.0000  0.0000  0.0000 -0.0000 -0.0000
  13.  C 1 (pz)  -0.0000 -0.0000 -0.0000  0.0000 -0.0000  0.0000  0.0000  0.0000
  14.  C 1 (pz)   0.0000  0.0000  0.0000 -0.0000  0.0000  0.0000  0.0000 -0.0000
  15.  C 1 (d1)   0.0013 -0.0121  0.0008  0.0004 -0.0000 -0.0154 -0.0015  0.0002
  16.  C 1 (d1)  -0.0010  0.0067  0.0002 -0.0001 -0.0000  0.0037 -0.0002 -0.0001
  17.  C 1 (d2)  -0.0000  0.0000 -0.0000  0.0000 -0.0000  0.0000  0.0000  0.0000
  18.  C 1 (d2)   0.0000 -0.0000  0.0000  0.0000 -0.0000 -0.0000 -0.0000  0.0000
  19.  C 1 (d3)  -0.0000 -0.0000 -0.0000  0.0000 -0.0000  0.0000  0.0000  0.0000
  20.  C 1 (d3)   0.0000  0.0000 -0.0000  0.0000 -0.0000 -0.0000 -0.0000  0.0000
  21.  C 1 (d4)  -0.0001  0.0036 -0.0002 -0.0003  0.0000  0.0379  0.0006 -0.0001
  22.  C 1 (d4)   0.0002 -0.0019 -0.0005  0.0000 -0.0000  0.0058 -0.0004  0.0001
  23.  C 1 (d5)   0.0055 -0.0314 -0.0001 -0.0001  0.0000  0.0027  0.0005  0.0001
  24.  C 1 (d5)  -0.0008 -0.0037 -0.0001  0.0000 -0.0000 -0.0010 -0.0001  0.0000
  25.  C 1 (f1)   0.0000  0.0000 -0.0000  0.0000 -0.0000  0.0000  0.0000  0.0000
  26.  C 1 (f2)  -0.0001 -0.0008  0.0002  0.0001 -0.0000 -0.0149 -0.0002  0.0000
  27.  C 1 (f3)   0.0000 -0.0020  0.0001  0.0001 -0.0000  0.0019 -0.0003  0.0000
  28.  C 1 (f4)  -0.0000  0.0000 -0.0000  0.0000 -0.0000  0.0000  0.0000  0.0000
  29.  C 1 (f5)   0.0000 -0.0000  0.0000 -0.0000  0.0000 -0.0000 -0.0000  0.0000
  30.  C 1 (f6)  -0.0009  0.0121 -0.0001  0.0001 -0.0000 -0.0001 -0.0001 -0.0000
  31.  C 1 (f7)  -0.0001 -0.0008 -0.0002 -0.0000 -0.0000  0.0054 -0.0001  0.0000
  32.  H 2 (S)   -0.0047  0.5420 -0.0115 -0.0034 -0.0001  0.8038  0.0033 -0.0014
  33.  H 2 (S)   -0.0092  0.0037  0.0008 -0.0001  0.0000  0.0019  0.0006 -0.0001
  34.  H 2 (S)   -0.0093 -0.0083 -0.0001  0.0001 -0.0000  0.0057  0.0001  0.0001
  35.  H 2 (px)   0.0035 -0.0118  0.0002  0.0001  0.0000 -0.0148  0.0000  0.0001
  36.  H 2 (py)  -0.0003  0.0019 -0.0003 -0.0001  0.0000  0.0035  0.0001 -0.0000
  37.  H 2 (pz)   0.0000 -0.0000  0.0000 -0.0000  0.0000 -0.0000 -0.0000 -0.0000
  38.  H 3 (S)   -0.0049  0.5386 -0.0058 -0.0017  0.0003 -0.3492  0.0117 -0.0018
  39.  H 3 (S)   -0.0099  0.0016  0.0005 -0.0001 -0.0000 -0.0052 -0.0006 -0.0002
  40.  H 3 (S)   -0.0087 -0.0084 -0.0001  0.0001 -0.0000 -0.0089 -0.0000  0.0000
  41.  H 3 (px)  -0.0017  0.0064 -0.0001 -0.0001  0.0000  0.0029  0.0004 -0.0000
  42.  H 3 (py)   0.0030 -0.0098  0.0001 -0.0000 -0.0000  0.0082 -0.0001  0.0000
  43.  H 3 (pz)   0.0000  0.0000  0.0000 -0.0000  0.0000 -0.0000 -0.0000 -0.0000
  44.  C 4 (S)    0.0001  0.0024 -0.0056 -0.0067 -0.0003 -0.0058  0.0102  0.0034
  45.  C 4 (S)   -0.0003  0.3447 -0.0125  0.0077 -0.0001 -0.2753 -0.0067  0.0091
  46.  C 4 (S)   -0.0101 -0.0039  0.0017  0.0001 -0.0000 -0.0213 -0.0008 -0.0001
  47.  C 4 (S)   -0.0059  0.0062  0.0000  0.0001 -0.0000 -0.0007 -0.0000 -0.0001
  48.  C 4 (S)    0.0004  0.0001 -0.0000 -0.0000 -0.0000 -0.0000 -0.0000 -0.0000
  49.  C 4 (px)   0.0037  0.2692  0.0291  0.0027  0.0004 -0.0417  0.0169 -0.0039
  50.  C 4 (px)  -0.0116 -0.0059 -0.0006 -0.0000 -0.0000  0.0372 -0.0004  0.0001
  51.  C 4 (px)  -0.0014 -0.0073  0.0001  0.0000  0.0000 -0.0034 -0.0000  0.0000
  52.  C 4 (py)   0.0084  0.4473  0.0207 -0.0000 -0.0005 -0.3370 -0.0401 -0.0064
  53.  C 4 (py)  -0.0199 -0.0035  0.0008  0.0004 -0.0000 -0.0472 -0.0013 -0.0001
  54.  C 4 (py)  -0.0027 -0.0102 -0.0002  0.0001  0.0000 -0.0019  0.0003  0.0001
  55.  C 4 (pz)  -0.0000 -0.0000  0.0000 -0.0000  0.0000  0.0000 -0.0000 -0.0000
  56.  C 4 (pz)  -0.0000  0.0000 -0.0000  0.0000 -0.0000 -0.0000  0.0000  0.0000
  57.  C 4 (pz)   0.0000 -0.0000  0.0000 -0.0000  0.0000 -0.0000 -0.0000 -0.0000
  58.  C 4 (d1)  -0.0070  0.0338  0.0008 -0.0002 -0.0000 -0.0054 -0.0011 -0.0002
  59.  C 4 (d1)   0.0008 -0.0057  0.0003  0.0001 -0.0000  0.0004 -0.0005 -0.0001
  60.  C 4 (d2)   0.0000 -0.0000  0.0000 -0.0000  0.0000  0.0000  0.0000 -0.0000
  61.  C 4 (d2)  -0.0000  0.0000  0.0000 -0.0000  0.0000 -0.0000 -0.0000 -0.0000
  62.  C 4 (d3)   0.0000 -0.0000  0.0000 -0.0000  0.0000  0.0000  0.0000 -0.0000
  63.  C 4 (d3)  -0.0000 -0.0000  0.0000 -0.0000  0.0000  0.0000 -0.0000 -0.0000
  64.  C 4 (d4)   0.0020 -0.0082 -0.0007 -0.0000 -0.0000 -0.0108 -0.0008  0.0002
  65.  C 4 (d4)   0.0001 -0.0002 -0.0006 -0.0000 -0.0000  0.0244 -0.0000  0.0000
  66.  C 4 (d5)   0.0023 -0.0111  0.0000 -0.0002 -0.0000  0.0066 -0.0001 -0.0001
  67.  C 4 (d5)   0.0008 -0.0023  0.0002 -0.0001  0.0000  0.0008  0.0001 -0.0001
  68.  C 4 (f1)   0.0000 -0.0000 -0.0000  0.0000 -0.0000 -0.0000 -0.0000  0.0000
  69.  C 4 (f2)   0.0008 -0.0020 -0.0004 -0.0000 -0.0000 -0.0003 -0.0003  0.0001
  70.  C 4 (f3)   0.0019 -0.0070 -0.0002  0.0000  0.0000  0.0032  0.0004  0.0001
  71.  C 4 (f4)   0.0000 -0.0000  0.0000 -0.0000  0.0000 -0.0000 -0.0000 -0.0000
  72.  C 4 (f5)   0.0000 -0.0000  0.0000  0.0000  0.0000  0.0000  0.0000 -0.0000
  73.  C 4 (f6)   0.0014 -0.0047  0.0001 -0.0001 -0.0000  0.0018 -0.0001 -0.0001
  74.  C 4 (f7)  -0.0003  0.0015  0.0000  0.0000  0.0000 -0.0003  0.0001  0.0000
  75.  H 5 (S)    0.0037  0.0298 -0.0264  0.0018 -0.0004  0.0104 -0.0149  0.0064
  76.  H 5 (S)    0.0002 -0.0062  0.0005  0.0001 -0.0000 -0.0164 -0.0004  0.0001
  77.  H 5 (S)   -0.0001 -0.0009  0.0000 -0.0000 -0.0000 -0.0009 -0.0002 -0.0001
  78.  H 5 (px)  -0.0002  0.0011 -0.0006  0.0001 -0.0000  0.0024 -0.0003  0.0001
  79.  H 5 (py)  -0.0014  0.0046  0.0002 -0.0000 -0.0000 -0.0060 -0.0004 -0.0001
  80.  H 5 (pz)   0.0000 -0.0000  0.0000 -0.0000  0.0000  0.0000  0.0000 -0.0000
  81.  C 6 (S)    0.0001  0.0024  0.0015 -0.0015 -0.0000 -0.0039 -0.0016 -0.0001
  82.  C 6 (S)    0.0025  0.0083 -0.0102  0.0065  0.0001 -0.0345  0.0161  0.0007
  83.  C 6 (S)    0.0002 -0.0033  0.0011 -0.0001 -0.0000  0.0032 -0.0004 -0.0002
  84.  C 6 (S)   -0.0020  0.0085 -0.0000  0.0001 -0.0000 -0.0008 -0.0002 -0.0000
  85.  C 6 (S)    0.0001 -0.0001 -0.0000  0.0000 -0.0000  0.0003 -0.0000  0.0000
  86.  C 6 (px)  -0.0037 -0.0217 -0.0028 -0.0009  0.0000  0.0094 -0.0061 -0.0051
  87.  C 6 (px)  -0.0020  0.0146  0.0014  0.0002  0.0000 -0.0104 -0.0002 -0.0001
  88.  C 6 (px)   0.0001  0.0000 -0.0000  0.0001 -0.0000 -0.0042 -0.0002  0.0001
  89.  C 6 (py)   0.0027  0.0268 -0.0084  0.0012  0.0006  0.0015  0.0285  0.0081
  90.  C 6 (py)  -0.0018 -0.0026  0.0012  0.0003  0.0000 -0.0111  0.0004  0.0000
  91.  C 6 (py)   0.0001 -0.0015  0.0003  0.0000 -0.0000  0.0018 -0.0003 -0.0001
  92.  C 6 (pz)  -0.0000 -0.0000 -0.0000  0.0000  0.0000 -0.0000 -0.0000  0.0000
  93.  C 6 (pz)  -0.0000 -0.0000  0.0000 -0.0000  0.0000  0.0000 -0.0000 -0.0000
  94.  C 6 (pz)   0.0000 -0.0000 -0.0000  0.0000 -0.0000 -0.0000 -0.0000  0.0000
  95.  C 6 (d1)   0.0021 -0.0105  0.0005  0.0000 -0.0000  0.0068 -0.0005 -0.0003
  96.  C 6 (d1)  -0.0015  0.0074  0.0003 -0.0000 -0.0000 -0.0048 -0.0005 -0.0001
  97.  C 6 (d2)  -0.0000 -0.0000  0.0000 -0.0000  0.0000 -0.0000 -0.0000 -0.0000
  98.  C 6 (d2)   0.0000  0.0000 -0.0000  0.0000 -0.0000 -0.0000  0.0000 -0.0000
  99.  C 6 (d3)   0.0000 -0.0000  0.0000 -0.0000  0.0000 -0.0000 -0.0000 -0.0000
 100.  C 6 (d3)  -0.0000  0.0000  0.0000 -0.0000  0.0000  0.0000  0.0000 -0.0000
 101.  C 6 (d4)   0.0002 -0.0019  0.0004 -0.0000  0.0000 -0.0075  0.0000 -0.0003
 102.  C 6 (d4)   0.0006 -0.0016 -0.0007 -0.0000 -0.0000  0.0081 -0.0002  0.0001
 103.  C 6 (d5)  -0.0003  0.0002  0.0002 -0.0002 -0.0000  0.0019 -0.0003 -0.0001
 104.  C 6 (d5)   0.0005 -0.0011  0.0001 -0.0000 -0.0000  0.0004 -0.0001  0.0000
 105.  C 6 (f1)   0.0000 -0.0000  0.0000 -0.0000 -0.0000 -0.0000 -0.0000 -0.0000
 106.  C 6 (f2)   0.0000  0.0001  0.0000  0.0000 -0.0000 -0.0015  0.0000  0.0001
 107.  C 6 (f3)   0.0005 -0.0025  0.0001 -0.0000 -0.0000  0.0000 -0.0002 -0.0001
 108.  C 6 (f4)   0.0000 -0.0000 -0.0000  0.0000 -0.0000  0.0000  0.0000  0.0000
 109.  C 6 (f5)  -0.0000  0.0000 -0.0000 -0.0000  0.0000  0.0000  0.0000 -0.0000
 110.  C 6 (f6)  -0.0004  0.0022 -0.0002  0.0001  0.0000 -0.0030  0.0002  0.0000
 111.  C 6 (f7)   0.0003 -0.0008 -0.0000 -0.0000 -0.0000 -0.0028 -0.0001 -0.0000
 112.  H 7 (S)    0.0029 -0.0086 -0.0096  0.0027  0.0000 -0.0004  0.0017 -0.0025
 113.  H 7 (S)    0.0008 -0.0049  0.0006 -0.0000  0.0000 -0.0035  0.0001 -0.0001
 114.  H 7 (S)   -0.0005  0.0024  0.0001 -0.0000 -0.0000 -0.0004 -0.0003 -0.0001
 115.  H 7 (px)   0.0002 -0.0008  0.0003 -0.0000 -0.0000 -0.0019 -0.0001  0.0000
 116.  H 7 (py)  -0.0003  0.0011 -0.0001  0.0000  0.0000 -0.0009  0.0003  0.0001
 117.  H 7 (pz)   0.0000  0.0000 -0.0000  0.0000 -0.0000  0.0000  0.0000  0.0000
 118.  C 8 (S)    0.0001 -0.0012  0.0007 -0.0016  0.0001  0.0011  0.0004  0.0003
 119.  C 8 (S)   -0.0012  0.0242 -0.0053  0.0081 -0.0002 -0.0086 -0.0029 -0.0010
 120.  C 8 (S)    0.0007 -0.0053  0.0008 -0.0001 -0.0000 -0.0022 -0.0005 -0.0001
 121.  C 8 (S)   -0.0016  0.0081 -0.0001  0.0000 -0.0000  0.0008  0.0001  0.0000
 122.  C 8 (S)    0.0001 -0.0002 -0.0000 -0.0000  0.0000  0.0003  0.0000  0.0000
 123.  C 8 (px)  -0.0011  0.0086  0.0022 -0.0008 -0.0003  0.0048 -0.0024 -0.0026
 124.  C 8 (px)  -0.0004  0.0029  0.0005 -0.0001 -0.0000 -0.0024 -0.0013 -0.0004
 125.  C 8 (px)  -0.0003  0.0010  0.0001 -0.0000 -0.0000 -0.0026 -0.0004 -0.0000
 126.  C 8 (py)  -0.0008  0.0274  0.0048 -0.0017 -0.0003 -0.0102 -0.0061 -0.0017
 127.  C 8 (py)   0.0001 -0.0037  0.0005 -0.0001 -0.0000  0.0004  0.0004  0.0000
 128.  C 8 (py)   0.0008 -0.0029  0.0001 -0.0001  0.0000  0.0022  0.0001  0.0000
 129.  C 8 (pz)   0.0000 -0.0000 -0.0000  0.0000 -0.0000 -0.0000  0.0000  0.0000
 130.  C 8 (pz)  -0.0000 -0.0000  0.0000 -0.0000  0.0000  0.0000 -0.0000 -0.0000
 131.  C 8 (pz)  -0.0000  0.0000 -0.0000  0.0000 -0.0000  0.0000  0.0000  0.0000
 132.  C 8 (d1)  -0.0012  0.0065  0.0003 -0.0001 -0.0000  0.0005 -0.0003 -0.0002
 133.  C 8 (d1)   0.0007 -0.0032  0.0000 -0.0000 -0.0000 -0.0005 -0.0002 -0.0000
 134.  C 8 (d2)   0.0000 -0.0000 -0.0000  0.0000 -0.0000 -0.0000 -0.0000  0.0000
 135.  C 8 (d2)  -0.0000  0.0000  0.0000 -0.0000  0.0000  0.0000  0.0000 -0.0000
 136.  C 8 (d3)   0.0000 -0.0000 -0.0000  0.0000  0.0000 -0.0000 -0.0000  0.0000
 137.  C 8 (d3)  -0.0000  0.0000 -0.0000  0.0000 -0.0000  0.0000  0.0000  0.0000
 138.  C 8 (d4)   0.0001 -0.0013  0.0003  0.0000  0.0000 -0.0032 -0.0000  0.0001
 139.  C 8 (d4)   0.0000  0.0003 -0.0003  0.0000 -0.0000  0.0014 -0.0002 -0.0001
 140.  C 8 (d5)   0.0004 -0.0027  0.0002 -0.0002  0.0000 -0.0027  0.0002  0.0001
 141.  C 8 (d5)   0.0002 -0.0005 -0.0001 -0.0000 -0.0000  0.0017  0.0000 -0.0000
 142.  C 8 (f1)  -0.0000  0.0000  0.0000 -0.0000  0.0000  0.0000  0.0000 -0.0000
 143.  C 8 (f2)   0.0001 -0.0005 -0.0000  0.0000  0.0000  0.0003  0.0000  0.0000
 144.  C 8 (f3)   0.0000 -0.0005  0.0000  0.0000  0.0000 -0.0013  0.0000  0.0000
 145.  C 8 (f4)  -0.0000  0.0000 -0.0000 -0.0000 -0.0000  0.0000  0.0000 -0.0000
 146.  C 8 (f5)   0.0000 -0.0000  0.0000  0.0000 -0.0000 -0.0000 -0.0000  0.0000
 147.  C 8 (f6)   0.0006 -0.0036  0.0001 -0.0001  0.0000 -0.0000  0.0001  0.0000
 148.  C 8 (f7)  -0.0001  0.0006  0.0002  0.0000  0.0000 -0.0028  0.0000  0.0000
 149.  H 9 (S)   -0.0004  0.0099 -0.0045  0.0045  0.0001 -0.0073 -0.0018  0.0007
 150.  H 9 (S)    0.0007 -0.0050  0.0005 -0.0000  0.0000 -0.0021  0.0003  0.0001
 151.  H 9 (S)   -0.0009  0.0041 -0.0001 -0.0001  0.0000  0.0018  0.0001  0.0000
 152.  H 9 (px)  -0.0003  0.0015 -0.0001  0.0001 -0.0000 -0.0009 -0.0001  0.0000
 153.  H 9 (py)  -0.0002  0.0010  0.0001 -0.0000 -0.0000 -0.0011  0.0000 -0.0000
 154.  H 9 (pz)   0.0000 -0.0000 -0.0000  0.0000 -0.0000  0.0000 -0.0000  0.0000
 155.  H10 (S)    0.0016 -0.0000 -0.0062  0.0048  0.0000  0.0085  0.0044  0.0007
 156.  H10 (S)    0.0002 -0.0024  0.0005 -0.0000 -0.0000 -0.0027 -0.0007 -0.0002
 157.  H10 (S)   -0.0010  0.0053 -0.0001 -0.0000 -0.0000  0.0008 -0.0000  0.0000
 158.  H10 (px)  -0.0002  0.0006  0.0000 -0.0001 -0.0000  0.0005 -0.0002 -0.0000
 159.  H10 (py)  -0.0002  0.0012 -0.0002  0.0001 -0.0000  0.0018  0.0001  0.0000
 160.  H10 (pz)   0.0000 -0.0000 -0.0000  0.0000 -0.0000  0.0000  0.0000  0.0000

          NAO        9      10      11      12      13      14      15      16
      ---------- ------- ------- ------- ------- ------- ------- ------- -------
   1.  C 1 (S)    0.0057  0.0007 -0.0001 -0.0000 -0.0000  0.0000  0.0013 -0.0010
   2.  C 1 (S)    0.0948 -0.0032 -0.0021 -0.0000 -0.0000  0.0000 -0.0121  0.0067
   3.  C 1 (S)   -0.0171 -0.0017 -0.0004  0.0000 -0.0000  0.0000  0.0008  0.0002
   4.  C 1 (S)   -0.0063 -0.0003  0.0001 -0.0000  0.0000 -0.0000  0.0004 -0.0001
   5.  C 1 (S)    0.0004 -0.0000 -0.0000  0.0000 -0.0000  0.0000 -0.0000 -0.0000
   6.  C 1 (px)  -0.0355  0.0223 -0.0022  0.0000  0.0000  0.0000 -0.0154  0.0037
   7.  C 1 (px)   0.0239  0.0001 -0.0003 -0.0000  0.0000  0.0000 -0.0015 -0.0002
   8.  C 1 (px)  -0.0022  0.0001  0.0001 -0.0000  0.0000 -0.0000  0.0002 -0.0001
   9.  C 1 (py)   1.1303  0.0275 -0.0083 -0.0000  0.0000  0.0000 -0.0536  0.0011
  10.  C 1 (py)   0.0275  0.0026  0.0003  0.0000 -0.0000  0.0000 -0.0014  0.0000
  11.  C 1 (py)  -0.0083  0.0003  0.0004 -0.0000  0.0000 -0.0000  0.0006 -0.0001
  12.  C 1 (pz)  -0.0000  0.0000 -0.0000  1.0100 -0.0413  0.0091 -0.0000  0.0000
  13.  C 1 (pz)   0.0000 -0.0000  0.0000 -0.0413  0.0022 -0.0004  0.0000 -0.0000
  14.  C 1 (pz)   0.0000  0.0000 -0.0000  0.0091 -0.0004  0.0001 -0.0000  0.0000
  15.  C 1 (d1)  -0.0536 -0.0014  0.0006 -0.0000  0.0000 -0.0000  0.0030 -0.0002
  16.  C 1 (d1)   0.0011  0.0000 -0.0001  0.0000 -0.0000  0.0000 -0.0002  0.0001
  17.  C 1 (d2)   0.0000 -0.0000  0.0000 -0.0114  0.0006 -0.0001  0.0000 -0.0000
  18.  C 1 (d2)  -0.0000 -0.0000  0.0000 -0.0029  0.0000 -0.0000  0.0000 -0.0000
  19.  C 1 (d3)   0.0000 -0.0000  0.0000 -0.0183  0.0007 -0.0002  0.0000 -0.0000
  20.  C 1 (d3)  -0.0000 -0.0000  0.0000 -0.0045  0.0002 -0.0000  0.0000 -0.0000
  21.  C 1 (d4)   0.0063  0.0007 -0.0002 -0.0000  0.0000  0.0000 -0.0009  0.0002
  22.  C 1 (d4)  -0.0045  0.0007  0.0003  0.0000 -0.0000 -0.0000  0.0003 -0.0000
  23.  C 1 (d5)   0.0057  0.0003 -0.0000  0.0000 -0.0000  0.0000 -0.0001 -0.0002
  24.  C 1 (d5)  -0.0011  0.0001  0.0000 -0.0000  0.0000 -0.0000  0.0001 -0.0000
  25.  C 1 (f1)   0.0000 -0.0000  0.0000 -0.0162  0.0007 -0.0001  0.0000 -0.0000
  26.  C 1 (f2)   0.0009 -0.0003  0.0000 -0.0000  0.0000 -0.0000  0.0002 -0.0001
  27.  C 1 (f3)  -0.0137 -0.0003  0.0001 -0.0000  0.0000 -0.0000  0.0006 -0.0000
  28.  C 1 (f4)   0.0000  0.0000  0.0000 -0.0016  0.0000 -0.0000 -0.0000 -0.0000
  29.  C 1 (f5)  -0.0000 -0.0000 -0.0000  0.0011 -0.0001  0.0000  0.0000  0.0000
  30.  C 1 (f6)  -0.0011 -0.0000  0.0000 -0.0000  0.0000 -0.0000  0.0000  0.0000
  31.  C 1 (f7)  -0.0028  0.0002  0.0001  0.0000 -0.0000  0.0000  0.0001  0.0000
  32.  H 2 (S)   -0.0038  0.0170 -0.0007  0.0000  0.0000  0.0000 -0.0140  0.0056
  33.  H 2 (S)   -0.0020 -0.0010 -0.0004  0.0000 -0.0000  0.0000 -0.0002  0.0001
  34.  H 2 (S)   -0.0073 -0.0000  0.0001 -0.0000  0.0000 -0.0000  0.0003 -0.0001
  35.  H 2 (px)   0.0002 -0.0003  0.0000 -0.0000  0.0000 -0.0000  0.0003 -0.0001
  36.  H 2 (py)   0.0093  0.0005 -0.0000  0.0000 -0.0000  0.0000 -0.0005  0.0000
  37.  H 2 (pz)  -0.0000  0.0000 -0.0000  0.0121 -0.0005  0.0001  0.0000  0.0000
  38.  H 3 (S)    0.7259  0.0056 -0.0055 -0.0000  0.0000  0.0000 -0.0332  0.0022
  39.  H 3 (S)   -0.0015 -0.0001 -0.0001  0.0000 -0.0000  0.0000  0.0001  0.0001
  40.  H 3 (S)    0.0020  0.0001  0.0001 -0.0000  0.0000 -0.0000  0.0001 -0.0001
  41.  H 3 (px)   0.0116  0.0001 -0.0001  0.0000 -0.0000  0.0000 -0.0007  0.0000
  42.  H 3 (py)  -0.0096  0.0000  0.0001 -0.0000  0.0000 -0.0000  0.0004 -0.0000
  43.  H 3 (pz)   0.0000  0.0000 -0.0000  0.0128 -0.0005  0.0001 -0.0000  0.0000
  44.  C 4 (S)   -0.0082  0.0163  0.0050  0.0000  0.0000 -0.0000 -0.0057  0.0009
  45.  C 4 (S)   -0.4303 -0.0075  0.0138  0.0000 -0.0000 -0.0000  0.0270 -0.0052
  46.  C 4 (S)   -0.0292 -0.0020 -0.0001 -0.0000  0.0000 -0.0000  0.0016  0.0000
  47.  C 4 (S)    0.0014 -0.0000 -0.0000  0.0000  0.0000 -0.0000 -0.0001  0.0000
  48.  C 4 (S)    0.0000  0.0000  0.0000 -0.0000  0.0000 -0.0000  0.0000 -0.0000
  49.  C 4 (px)  -0.3291 -0.0444 -0.0103 -0.0000 -0.0000  0.0000  0.0073  0.0021
  50.  C 4 (px)  -0.0314  0.0007  0.0002  0.0000 -0.0000  0.0000  0.0009  0.0002
  51.  C 4 (px)  -0.0022 -0.0002 -0.0000 -0.0000  0.0000 -0.0000  0.0002 -0.0000
  52.  C 4 (py)  -0.3718 -0.0111 -0.0005  0.0000 -0.0000 -0.0000  0.0187  0.0076
  53.  C 4 (py)  -0.0270 -0.0013  0.0002 -0.0000  0.0000 -0.0000  0.0018  0.0000
  54.  C 4 (py)  -0.0020 -0.0000  0.0001 -0.0000  0.0000 -0.0000  0.0002 -0.0002
  55.  C 4 (pz)  -0.0000  0.0000 -0.0000  0.9470 -0.0317  0.0077 -0.0000  0.0000
  56.  C 4 (pz)  -0.0000 -0.0000  0.0000 -0.0304  0.0015 -0.0003  0.0000 -0.0000
  57.  C 4 (pz)  -0.0000  0.0000 -0.0000  0.0130 -0.0005  0.0001 -0.0000  0.0000
  58.  C 4 (d1)  -0.0045 -0.0005 -0.0002  0.0000 -0.0000  0.0000 -0.0000  0.0004
  59.  C 4 (d1)  -0.0157 -0.0002  0.0001  0.0000 -0.0000  0.0000  0.0008 -0.0000
  60.  C 4 (d2)   0.0000  0.0000 -0.0000  0.0102 -0.0004  0.0001 -0.0000  0.0000
  61.  C 4 (d2)  -0.0000  0.0000 -0.0000  0.0056 -0.0001  0.0000 -0.0000  0.0000
  62.  C 4 (d3)   0.0000  0.0000 -0.0000  0.0196 -0.0011  0.0002 -0.0000  0.0000
  63.  C 4 (d3)  -0.0000  0.0000 -0.0000  0.0060 -0.0003  0.0001  0.0000  0.0000
  64.  C 4 (d4)   0.0058  0.0009  0.0004 -0.0000 -0.0000 -0.0000  0.0002 -0.0001
  65.  C 4 (d4)  -0.0072  0.0008  0.0001  0.0000  0.0000 -0.0000  0.0000  0.0001
  66.  C 4 (d5)   0.0084  0.0005 -0.0002 -0.0000  0.0000 -0.0000 -0.0005  0.0001
  67.  C 4 (d5)   0.0026 -0.0001 -0.0001 -0.0000  0.0000 -0.0000 -0.0002  0.0000
  68.  C 4 (f1)  -0.0000 -0.0000  0.0000 -0.0127  0.0004 -0.0001  0.0000 -0.0000
  69.  C 4 (f2)   0.0018  0.0006  0.0002  0.0000 -0.0000  0.0000  0.0001 -0.0000
  70.  C 4 (f3)   0.0022  0.0001  0.0000 -0.0000  0.0000 -0.0000 -0.0001 -0.0001
  71.  C 4 (f4)  -0.0000 -0.0000 -0.0000  0.0011 -0.0001  0.0000  0.0000  0.0000
  72.  C 4 (f5)   0.0000 -0.0000 -0.0000  0.0008 -0.0000  0.0000 -0.0000 -0.0000
  73.  C 4 (f6)   0.0016  0.0001 -0.0001 -0.0000  0.0000 -0.0000 -0.0001  0.0000
  74.  C 4 (f7)   0.0012 -0.0000 -0.0000  0.0000 -0.0000  0.0000 -0.0001 -0.0000
  75.  H 5 (S)   -0.0368  0.0279  0.0136  0.0000  0.0000 -0.0000  0.0083 -0.0030
  76.  H 5 (S)   -0.0076 -0.0007  0.0001  0.0000 -0.0000  0.0000  0.0007 -0.0001
  77.  H 5 (S)    0.0072  0.0002 -0.0001  0.0000  0.0000  0.0000 -0.0003  0.0000
  78.  H 5 (px)  -0.0022  0.0006  0.0003 -0.0000  0.0000 -0.0000  0.0002 -0.0001
  79.  H 5 (py)  -0.0019 -0.0002 -0.0000  0.0000 -0.0000  0.0000  0.0001  0.0001
  80.  H 5 (pz)  -0.0000  0.0000 -0.0000  0.0109 -0.0004  0.0001 -0.0000  0.0000
  81.  C 6 (S)   -0.0006  0.0010 -0.0011  0.0000  0.0000  0.0000 -0.0008  0.0012
  82.  C 6 (S)    0.0018  0.0006  0.0070  0.0000  0.0000  0.0000  0.0021 -0.0052
  83.  C 6 (S)   -0.0141 -0.0010 -0.0001 -0.0000  0.0000 -0.0000  0.0006  0.0000
  84.  C 6 (S)   -0.0008 -0.0000  0.0000  0.0000 -0.0000  0.0000  0.0001  0.0000
  85.  C 6 (S)   -0.0009  0.0000  0.0000 -0.0000  0.0000 -0.0000  0.0000 -0.0000
  86.  C 6 (px)  -0.0150  0.0110 -0.0007  0.0000  0.0000 -0.0000 -0.0041  0.0048
  87.  C 6 (px)  -0.0313 -0.0022 -0.0002  0.0000 -0.0000  0.0000  0.0013  0.0001
  88.  C 6 (px)  -0.0057 -0.0001  0.0001 -0.0000  0.0000 -0.0000  0.0004 -0.0001
  89.  C 6 (py)  -0.0042 -0.0126 -0.0008 -0.0000 -0.0000  0.0000 -0.0028 -0.0038
  90.  C 6 (py)  -0.0246 -0.0022 -0.0005  0.0000  0.0000  0.0000  0.0011 -0.0000
  91.  C 6 (py)  -0.0024 -0.0001 -0.0001  0.0000 -0.0000  0.0000  0.0001  0.0001
  92.  C 6 (pz)   0.0000  0.0000 -0.0000  0.0062  0.0223 -0.0025  0.0000 -0.0000
  93.  C 6 (pz)  -0.0000  0.0000 -0.0000  0.0196 -0.0014  0.0002 -0.0000  0.0000
  94.  C 6 (pz)  -0.0000 -0.0000  0.0000 -0.0040  0.0004 -0.0001  0.0000 -0.0000
  95.  C 6 (d1)  -0.0009  0.0002 -0.0001  0.0000  0.0000  0.0000  0.0001  0.0001
  96.  C 6 (d1)  -0.0039 -0.0001  0.0001  0.0000 -0.0000 -0.0000  0.0002  0.0001
  97.  C 6 (d2)  -0.0000 -0.0000 -0.0000  0.0035 -0.0004  0.0001  0.0000  0.0000
  98.  C 6 (d2)   0.0000 -0.0000  0.0000 -0.0034 -0.0000 -0.0000 -0.0000  0.0000
  99.  C 6 (d3)  -0.0000  0.0000 -0.0000  0.0167 -0.0010  0.0002 -0.0000  0.0000
 100.  C 6 (d3)   0.0000  0.0000 -0.0000  0.0056 -0.0003  0.0001 -0.0000  0.0000
 101.  C 6 (d4)   0.0005 -0.0002 -0.0002 -0.0000  0.0000 -0.0000 -0.0002  0.0002
 102.  C 6 (d4)   0.0052  0.0010  0.0002  0.0000  0.0000 -0.0000 -0.0002 -0.0000
 103.  C 6 (d5)   0.0012  0.0001 -0.0002 -0.0000  0.0000 -0.0000 -0.0002  0.0002
 104.  C 6 (d5)  -0.0009 -0.0000 -0.0000 -0.0000 -0.0000 -0.0000  0.0000  0.0000
 105.  C 6 (f1)  -0.0000 -0.0000  0.0000 -0.0004 -0.0003  0.0000  0.0000  0.0000
 106.  C 6 (f2)   0.0008 -0.0002 -0.0000  0.0000 -0.0000  0.0000  0.0000 -0.0001
 107.  C 6 (f3)   0.0011  0.0001 -0.0000  0.0000  0.0000  0.0000 -0.0000  0.0000
 108.  C 6 (f4)  -0.0000 -0.0000  0.0000 -0.0023  0.0001 -0.0000  0.0000 -0.0000
 109.  C 6 (f5)   0.0000  0.0000 -0.0000  0.0007 -0.0000  0.0000 -0.0000  0.0000
 110.  C 6 (f6)   0.0027  0.0000  0.0001  0.0000 -0.0000  0.0000 -0.0001 -0.0001
 111.  C 6 (f7)   0.0018  0.0001  0.0000 -0.0000  0.0000 -0.0000 -0.0000  0.0000
 112.  H 7 (S)    0.0056  0.0115  0.0041  0.0000  0.0000  0.0000 -0.0015  0.0004
 113.  H 7 (S)   -0.0062 -0.0007 -0.0001 -0.0000  0.0000 -0.0000  0.0002 -0.0000
 114.  H 7 (S)   -0.0024 -0.0000 -0.0000  0.0000 -0.0000  0.0000  0.0001  0.0001
 115.  H 7 (px)  -0.0030 -0.0004 -0.0001  0.0000 -0.0000  0.0000  0.0002 -0.0000
 116.  H 7 (py)   0.0014 -0.0001 -0.0000  0.0000 -0.0000  0.0000 -0.0001 -0.0000
 117.  H 7 (pz)   0.0000  0.0000 -0.0000 -0.0021  0.0003 -0.0000 -0.0000 -0.0000
 118.  C 8 (S)    0.0008 -0.0001 -0.0008 -0.0000 -0.0000 -0.0000 -0.0012  0.0007
 119.  C 8 (S)   -0.0274  0.0037  0.0029 -0.0000  0.0000 -0.0000  0.0065 -0.0032
 120.  C 8 (S)   -0.0048 -0.0005 -0.0001  0.0000 -0.0000  0.0000  0.0003  0.0000
 121.  C 8 (S)    0.0017  0.0001  0.0001 -0.0000  0.0000 -0.0000 -0.0001 -0.0000
 122.  C 8 (S)    0.0003  0.0000 -0.0000  0.0000  0.0000  0.0000 -0.0000 -0.0000
 123.  C 8 (px)  -0.0102  0.0004  0.0022  0.0000 -0.0000  0.0000 -0.0005  0.0005
 124.  C 8 (px)  -0.0061  0.0004  0.0001 -0.0000  0.0000 -0.0000  0.0003  0.0002
 125.  C 8 (px)  -0.0017  0.0000  0.0000  0.0000 -0.0000  0.0000  0.0002  0.0000
 126.  C 8 (py)  -0.0186  0.0012  0.0044  0.0000  0.0000 -0.0000  0.0035 -0.0009
 127.  C 8 (py)   0.0012 -0.0007 -0.0001 -0.0000  0.0000 -0.0000  0.0001 -0.0002
 128.  C 8 (py)   0.0044 -0.0001 -0.0002  0.0000 -0.0000  0.0000 -0.0002  0.0000
 129.  C 8 (pz)  -0.0000  0.0000  0.0000 -0.3102  0.0345 -0.0053  0.0000 -0.0000
 130.  C 8 (pz)   0.0000  0.0000 -0.0000  0.0345 -0.0021  0.0004 -0.0000  0.0000
 131.  C 8 (pz)   0.0000  0.0000  0.0000 -0.0053  0.0004 -0.0001 -0.0000 -0.0000
 132.  C 8 (d1)  -0.0035 -0.0001  0.0002 -0.0000  0.0000 -0.0000  0.0002  0.0000
 133.  C 8 (d1)   0.0009  0.0002 -0.0000  0.0000  0.0000 -0.0000  0.0000  0.0000
 134.  C 8 (d2)  -0.0000 -0.0000  0.0000 -0.0074  0.0005 -0.0001  0.0000 -0.0000
 135.  C 8 (d2)   0.0000  0.0000 -0.0000  0.0027 -0.0000  0.0000 -0.0000  0.0000
 136.  C 8 (d3)  -0.0000  0.0000 -0.0000 -0.0018  0.0005 -0.0001  0.0000 -0.0000
 137.  C 8 (d3)   0.0000  0.0000  0.0000 -0.0011  0.0001 -0.0000 -0.0000 -0.0000
 138.  C 8 (d4)  -0.0031 -0.0004 -0.0002 -0.0000  0.0000 -0.0000  0.0002  0.0000
 139.  C 8 (d4)   0.0007  0.0005  0.0001  0.0000 -0.0000  0.0000 -0.0000  0.0000
 140.  C 8 (d5)   0.0009 -0.0003 -0.0002  0.0000 -0.0000  0.0000 -0.0002  0.0001
 141.  C 8 (d5)   0.0006  0.0001  0.0000 -0.0000  0.0000 -0.0000 -0.0001  0.0000
 142.  C 8 (f1)   0.0000  0.0000 -0.0000  0.0052 -0.0006  0.0001 -0.0000  0.0000
 143.  C 8 (f2)   0.0005  0.0000 -0.0000 -0.0000  0.0000 -0.0000 -0.0000 -0.0000
 144.  C 8 (f3)  -0.0008 -0.0001 -0.0001  0.0000 -0.0000  0.0000  0.0000  0.0000
 145.  C 8 (f4)   0.0000  0.0000  0.0000 -0.0004 -0.0000  0.0000 -0.0000  0.0000
 146.  C 8 (f5)  -0.0000 -0.0000  0.0000 -0.0009  0.0001 -0.0000  0.0000 -0.0000
 147.  C 8 (f6)   0.0004 -0.0001 -0.0001  0.0000 -0.0000  0.0000 -0.0001  0.0000
 148.  C 8 (f7)  -0.0015 -0.0003 -0.0000 -0.0000  0.0000 -0.0000  0.0001 -0.0000
 149.  H 9 (S)   -0.0224  0.0034  0.0005  0.0000  0.0000 -0.0000  0.0041 -0.0014
 150.  H 9 (S)    0.0009 -0.0007 -0.0002 -0.0000  0.0000 -0.0000  0.0000 -0.0001
 151.  H 9 (S)    0.0033  0.0001 -0.0000  0.0000 -0.0000  0.0000 -0.0002  0.0000
 152.  H 9 (px)  -0.0006  0.0001  0.0000  0.0000 -0.0000  0.0000  0.0001 -0.0000
 153.  H 9 (py)   0.0001 -0.0001  0.0000  0.0000 -0.0000  0.0000  0.0000 -0.0000
 154.  H 9 (pz)  -0.0000  0.0000  0.0000 -0.0044  0.0004 -0.0001  0.0000 -0.0000
 155.  H10 (S)    0.0120  0.0007 -0.0003 -0.0000  0.0000  0.0000  0.0003 -0.0016
 156.  H10 (S)   -0.0066 -0.0002 -0.0001  0.0000 -0.0000 -0.0000  0.0003  0.0001
 157.  H10 (S)    0.0010  0.0001  0.0001 -0.0000  0.0000 -0.0000 -0.0001  0.0000
 158.  H10 (px)  -0.0012  0.0002  0.0001  0.0000 -0.0000  0.0000  0.0001  0.0000
 159.  H10 (py)   0.0012  0.0001  0.0000  0.0000 -0.0000  0.0000 -0.0001 -0.0000
 160.  H10 (pz)   0.0000  0.0000  0.0000 -0.0038  0.0004 -0.0001  0.0000 -0.0000

          NAO       17      18      19      20      21      22      23      24
      ---------- ------- ------- ------- ------- ------- ------- ------- -------
   1.  C 1 (S)   -0.0000  0.0000 -0.0000  0.0000 -0.0001  0.0002  0.0055 -0.0008
   2.  C 1 (S)    0.0000 -0.0000 -0.0000  0.0000  0.0036 -0.0019 -0.0314 -0.0037
   3.  C 1 (S)   -0.0000  0.0000 -0.0000 -0.0000 -0.0002 -0.0005 -0.0001 -0.0001
   4.  C 1 (S)    0.0000  0.0000  0.0000  0.0000 -0.0003  0.0000 -0.0001  0.0000
   5.  C 1 (S)   -0.0000 -0.0000 -0.0000 -0.0000  0.0000 -0.0000  0.0000 -0.0000
   6.  C 1 (px)   0.0000 -0.0000  0.0000 -0.0000  0.0379  0.0058  0.0027 -0.0010
   7.  C 1 (px)   0.0000 -0.0000  0.0000 -0.0000  0.0006 -0.0004  0.0005 -0.0001
   8.  C 1 (px)   0.0000  0.0000  0.0000  0.0000 -0.0001  0.0001  0.0001  0.0000
   9.  C 1 (py)   0.0000 -0.0000  0.0000 -0.0000  0.0063 -0.0045  0.0057 -0.0011
  10.  C 1 (py)  -0.0000 -0.0000 -0.0000 -0.0000  0.0007  0.0007  0.0003  0.0001
  11.  C 1 (py)   0.0000  0.0000  0.0000  0.0000 -0.0002  0.0003 -0.0000  0.0000
  12.  C 1 (pz)  -0.0114 -0.0029 -0.0183 -0.0045 -0.0000  0.0000  0.0000 -0.0000
  13.  C 1 (pz)   0.0006  0.0000  0.0007  0.0002  0.0000 -0.0000 -0.0000  0.0000
  14.  C 1 (pz)  -0.0001 -0.0000 -0.0002 -0.0000  0.0000 -0.0000  0.0000 -0.0000
  15.  C 1 (d1)   0.0000  0.0000  0.0000  0.0000 -0.0009  0.0003 -0.0001  0.0001
  16.  C 1 (d1)  -0.0000 -0.0000 -0.0000 -0.0000  0.0002 -0.0000 -0.0002 -0.0000
  17.  C 1 (d2)   0.0001  0.0000  0.0002  0.0001  0.0000 -0.0000 -0.0000  0.0000
  18.  C 1 (d2)   0.0000  0.0000  0.0001  0.0000 -0.0000  0.0000 -0.0000  0.0000
  19.  C 1 (d3)   0.0002  0.0001  0.0003  0.0001  0.0000  0.0000 -0.0000  0.0000
  20.  C 1 (d3)   0.0001  0.0000  0.0001  0.0000 -0.0000  0.0000 -0.0000  0.0000
  21.  C 1 (d4)   0.0000 -0.0000  0.0000 -0.0000  0.0014  0.0000  0.0001 -0.0001
  22.  C 1 (d4)  -0.0000  0.0000  0.0000  0.0000  0.0000  0.0004 -0.0000  0.0001
  23.  C 1 (d5)  -0.0000 -0.0000 -0.0000 -0.0000  0.0001 -0.0000  0.0011  0.0001
  24.  C 1 (d5)   0.0000  0.0000  0.0000  0.0000 -0.0001  0.0001  0.0001  0.0000
  25.  C 1 (f1)   0.0002  0.0000  0.0003  0.0001  0.0000 -0.0000 -0.0000  0.0000
  26.  C 1 (f2)   0.0000  0.0000  0.0000  0.0000 -0.0005 -0.0001 -0.0000  0.0000
  27.  C 1 (f3)   0.0000  0.0000  0.0000  0.0000 -0.0001  0.0001 -0.0000  0.0000
  28.  C 1 (f4)   0.0000  0.0000  0.0000  0.0000  0.0000 -0.0000  0.0000  0.0000
  29.  C 1 (f5)  -0.0000 -0.0000 -0.0000 -0.0000 -0.0000  0.0000 -0.0000 -0.0000
  30.  C 1 (f6)   0.0000  0.0000  0.0000  0.0000 -0.0000  0.0000 -0.0004 -0.0000
  31.  C 1 (f7)  -0.0000 -0.0000 -0.0000 -0.0000  0.0001  0.0001 -0.0000  0.0000
  32.  H 2 (S)    0.0000 -0.0000  0.0000 -0.0000  0.0263  0.0052 -0.0136 -0.0021
  33.  H 2 (S)   -0.0000 -0.0000 -0.0000 -0.0000  0.0003 -0.0005 -0.0000 -0.0001
  34.  H 2 (S)    0.0000  0.0000  0.0000  0.0000  0.0001  0.0001  0.0002  0.0000
  35.  H 2 (px)   0.0000  0.0000  0.0000  0.0000 -0.0005 -0.0001  0.0003  0.0000
  36.  H 2 (py)  -0.0000 -0.0000  0.0000 -0.0000  0.0001  0.0001  0.0000  0.0000
  37.  H 2 (pz)  -0.0001 -0.0000 -0.0002 -0.0001 -0.0000 -0.0000  0.0000 -0.0000
  38.  H 3 (S)    0.0000 -0.0000 -0.0000 -0.0000 -0.0064 -0.0064 -0.0120 -0.0022
  39.  H 3 (S)   -0.0000  0.0000 -0.0000  0.0000 -0.0000 -0.0000 -0.0001 -0.0000
  40.  H 3 (S)    0.0000 -0.0000  0.0000  0.0000 -0.0004  0.0000  0.0002  0.0000
  41.  H 3 (px)   0.0000 -0.0000 -0.0000 -0.0000  0.0002 -0.0001 -0.0001 -0.0000
  42.  H 3 (py)   0.0000  0.0000  0.0000  0.0000  0.0002  0.0001  0.0003  0.0000
  43.  H 3 (pz)  -0.0001 -0.0000 -0.0002 -0.0001 -0.0000 -0.0000  0.0000 -0.0000
  44.  C 4 (S)    0.0000 -0.0000  0.0000 -0.0000  0.0036 -0.0010  0.0029  0.0005
  45.  C 4 (S)   -0.0000  0.0000 -0.0000  0.0000 -0.0176  0.0059 -0.0157  0.0003
  46.  C 4 (S)   -0.0000  0.0000  0.0000  0.0000 -0.0006 -0.0005 -0.0001 -0.0000
  47.  C 4 (S)    0.0000 -0.0000 -0.0000 -0.0000 -0.0000 -0.0000 -0.0002 -0.0000
  48.  C 4 (S)    0.0000  0.0000  0.0000  0.0000 -0.0000  0.0000 -0.0000  0.0000
  49.  C 4 (px)  -0.0000  0.0000  0.0000 -0.0000  0.0018 -0.0163 -0.0079 -0.0031
  50.  C 4 (px)  -0.0000  0.0000 -0.0000 -0.0000  0.0007  0.0008 -0.0000  0.0001
  51.  C 4 (px)   0.0000 -0.0000  0.0000  0.0000 -0.0001 -0.0000  0.0002  0.0000
  52.  C 4 (py)  -0.0000  0.0000 -0.0000  0.0000 -0.0103  0.0027 -0.0187 -0.0006
  53.  C 4 (py)  -0.0000  0.0000  0.0000  0.0000 -0.0020  0.0001 -0.0005  0.0002
  54.  C 4 (py)   0.0000  0.0000  0.0000  0.0000 -0.0002  0.0000  0.0003  0.0000
  55.  C 4 (pz)  -0.0094 -0.0039 -0.0184 -0.0043 -0.0000 -0.0000  0.0000 -0.0000
  56.  C 4 (pz)   0.0004  0.0000  0.0005  0.0001  0.0000 -0.0000 -0.0000  0.0000
  57.  C 4 (pz)  -0.0001 -0.0000 -0.0002 -0.0001 -0.0000  0.0000  0.0000 -0.0000
  58.  C 4 (d1)  -0.0000  0.0000 -0.0000  0.0000  0.0000 -0.0001 -0.0011 -0.0001
  59.  C 4 (d1)  -0.0000  0.0000 -0.0000 -0.0000 -0.0001  0.0001  0.0001  0.0000
  60.  C 4 (d2)  -0.0001 -0.0000 -0.0002 -0.0000  0.0000 -0.0000  0.0000 -0.0000
  61.  C 4 (d2)  -0.0000 -0.0000 -0.0001 -0.0000 -0.0000 -0.0000  0.0000 -0.0000
  62.  C 4 (d3)  -0.0003 -0.0000 -0.0003 -0.0001 -0.0000 -0.0000  0.0000 -0.0000
  63.  C 4 (d3)  -0.0001 -0.0000 -0.0001 -0.0000 -0.0000  0.0000  0.0000 -0.0000
  64.  C 4 (d4)  -0.0000  0.0000 -0.0000  0.0000 -0.0004  0.0004  0.0002  0.0001
  65.  C 4 (d4)   0.0000 -0.0000  0.0000 -0.0000  0.0006  0.0004 -0.0000  0.0001
  66.  C 4 (d5)   0.0000  0.0000  0.0000  0.0000  0.0003  0.0000  0.0004  0.0000
  67.  C 4 (d5)   0.0000  0.0000  0.0000  0.0000  0.0001 -0.0001  0.0001 -0.0000
  68.  C 4 (f1)   0.0001  0.0001  0.0002  0.0001 -0.0000  0.0000 -0.0000  0.0000
  69.  C 4 (f2)  -0.0000  0.0000 -0.0000  0.0000 -0.0001  0.0002  0.0000  0.0000
  70.  C 4 (f3)   0.0000  0.0000  0.0000  0.0000  0.0001 -0.0000  0.0003  0.0000
  71.  C 4 (f4)  -0.0000  0.0000 -0.0000 -0.0000 -0.0000  0.0000 -0.0000 -0.0000
  72.  C 4 (f5)  -0.0000 -0.0000 -0.0000 -0.0000  0.0000 -0.0000  0.0000 -0.0000
  73.  C 4 (f6)   0.0000  0.0000  0.0000  0.0000  0.0001 -0.0000  0.0002  0.0000
  74.  C 4 (f7)  -0.0000 -0.0000 -0.0000 -0.0000  0.0000 -0.0000 -0.0000 -0.0000
  75.  H 5 (S)    0.0000  0.0000 -0.0000  0.0000 -0.0066  0.0150 -0.0037  0.0022
  76.  H 5 (S)   -0.0000  0.0000 -0.0000  0.0000 -0.0005 -0.0001  0.0001  0.0000
  77.  H 5 (S)    0.0000 -0.0000 -0.0000 -0.0000  0.0000  0.0000  0.0000 -0.0000
  78.  H 5 (px)   0.0000 -0.0000  0.0000  0.0000 -0.0001  0.0004 -0.0001  0.0001
  79.  H 5 (py)  -0.0000  0.0000 -0.0000  0.0000 -0.0002 -0.0000 -0.0002 -0.0000
  80.  H 5 (pz)  -0.0001 -0.0000 -0.0002 -0.0000 -0.0000 -0.0000  0.0000 -0.0000
  81.  C 6 (S)    0.0000 -0.0000  0.0000 -0.0000  0.0007  0.0002 -0.0003  0.0005
  82.  C 6 (S)    0.0000 -0.0000  0.0000 -0.0000 -0.0043 -0.0009 -0.0004 -0.0004
  83.  C 6 (S)    0.0000  0.0000  0.0000  0.0000  0.0004 -0.0004  0.0001 -0.0001
  84.  C 6 (S)   -0.0000 -0.0000 -0.0000 -0.0000 -0.0000  0.0000 -0.0003 -0.0000
  85.  C 6 (S)    0.0000  0.0000  0.0000  0.0000  0.0000  0.0000 -0.0000  0.0000
  86.  C 6 (px)   0.0000 -0.0000 -0.0000 -0.0000 -0.0047  0.0069 -0.0012  0.0019
  87.  C 6 (px)  -0.0000  0.0000 -0.0000  0.0000 -0.0003 -0.0005 -0.0005 -0.0001
  88.  C 6 (px)   0.0000 -0.0000 -0.0000  0.0000 -0.0002  0.0001 -0.0001  0.0000
  89.  C 6 (py)   0.0000 -0.0000 -0.0000 -0.0000 -0.0048 -0.0035 -0.0001  0.0004
  90.  C 6 (py)  -0.0000  0.0000 -0.0000  0.0000 -0.0006 -0.0005 -0.0002  0.0000
  91.  C 6 (py)  -0.0000 -0.0000 -0.0000 -0.0000  0.0001 -0.0000  0.0000 -0.0000
  92.  C 6 (pz)   0.0040 -0.0038 -0.0041 -0.0003  0.0000 -0.0000  0.0000 -0.0000
  93.  C 6 (pz)  -0.0003  0.0000 -0.0003 -0.0001 -0.0000  0.0000  0.0000 -0.0000
  94.  C 6 (pz)   0.0001 -0.0000  0.0000  0.0000 -0.0000 -0.0000 -0.0000  0.0000
  95.  C 6 (d1)  -0.0000 -0.0000 -0.0000 -0.0000  0.0004 -0.0001  0.0003 -0.0000
  96.  C 6 (d1)  -0.0000  0.0000 -0.0000  0.0000 -0.0001  0.0000 -0.0003 -0.0000
  97.  C 6 (d2)  -0.0001  0.0000 -0.0000 -0.0000 -0.0000  0.0000  0.0000 -0.0000
  98.  C 6 (d2)   0.0000  0.0000  0.0001  0.0000 -0.0000 -0.0000 -0.0000  0.0000
  99.  C 6 (d3)  -0.0003  0.0000 -0.0002 -0.0001 -0.0000  0.0000  0.0000 -0.0000
 100.  C 6 (d3)  -0.0001  0.0000 -0.0001 -0.0000  0.0000  0.0000  0.0000 -0.0000
 101.  C 6 (d4)   0.0000  0.0000  0.0000  0.0000 -0.0003 -0.0001  0.0000  0.0000
 102.  C 6 (d4)   0.0000 -0.0000 -0.0000 -0.0000  0.0001  0.0004 -0.0000  0.0001
 103.  C 6 (d5)   0.0000  0.0000  0.0000  0.0000  0.0001  0.0000  0.0000  0.0000
 104.  C 6 (d5)  -0.0000  0.0000 -0.0000  0.0000  0.0000  0.0000  0.0000  0.0000
 105.  C 6 (f1)  -0.0001  0.0001  0.0001  0.0000 -0.0000  0.0000 -0.0000  0.0000
 106.  C 6 (f2)  -0.0000 -0.0000 -0.0000 -0.0000  0.0000 -0.0001  0.0000 -0.0000
 107.  C 6 (f3)  -0.0000 -0.0000 -0.0000 -0.0000  0.0001  0.0000  0.0001 -0.0000
 108.  C 6 (f4)   0.0000  0.0000  0.0000  0.0000 -0.0000  0.0000 -0.0000  0.0000
 109.  C 6 (f5)  -0.0000 -0.0000 -0.0000 -0.0000  0.0000  0.0000  0.0000 -0.0000
 110.  C 6 (f6)  -0.0000 -0.0000 -0.0000 -0.0000 -0.0001 -0.0000 -0.0001 -0.0000
 111.  C 6 (f7)   0.0000  0.0000  0.0000  0.0000 -0.0001  0.0000  0.0000  0.0000
 112.  H 7 (S)    0.0000 -0.0000  0.0000 -0.0000 -0.0055  0.0058 -0.0015  0.0014
 113.  H 7 (S)    0.0000  0.0000  0.0000  0.0000  0.0000 -0.0003  0.0002 -0.0000
 114.  H 7 (S)   -0.0000 -0.0000 -0.0000 -0.0000 -0.0000  0.0000 -0.0001 -0.0000
 115.  H 7 (px)  -0.0000  0.0000 -0.0000 -0.0000  0.0001 -0.0001  0.0000 -0.0000
 116.  H 7 (py)  -0.0000 -0.0000 -0.0000 -0.0000 -0.0001 -0.0000 -0.0000  0.0000
 117.  H 7 (pz)   0.0001 -0.0000 -0.0000  0.0000  0.0000 -0.0000 -0.0000  0.0000
 118.  C 8 (S)   -0.0000  0.0000 -0.0000  0.0000  0.0001  0.0000  0.0004  0.0002
 119.  C 8 (S)    0.0000 -0.0000  0.0000 -0.0000 -0.0013  0.0003 -0.0027 -0.0005
 120.  C 8 (S)   -0.0000 -0.0000 -0.0000 -0.0000  0.0003 -0.0003  0.0002 -0.0001
 121.  C 8 (S)    0.0000  0.0000  0.0000  0.0000  0.0000  0.0000 -0.0002 -0.0000
 122.  C 8 (S)   -0.0000 -0.0000 -0.0000 -0.0000  0.0000 -0.0000  0.0000 -0.0000
 123.  C 8 (px)  -0.0000  0.0000 -0.0000  0.0000  0.0032 -0.0014  0.0027 -0.0017
 124.  C 8 (px)   0.0000  0.0000  0.0000  0.0000  0.0000  0.0002 -0.0002 -0.0000
 125.  C 8 (px)  -0.0000 -0.0000 -0.0000 -0.0000 -0.0001  0.0001 -0.0001  0.0000
 126.  C 8 (py)  -0.0000 -0.0000  0.0000 -0.0000  0.0031 -0.0007 -0.0009 -0.0006
 127.  C 8 (py)   0.0000  0.0000  0.0000  0.0000  0.0004 -0.0005  0.0003 -0.0001
 128.  C 8 (py)  -0.0000 -0.0000 -0.0000 -0.0000  0.0002 -0.0001  0.0002 -0.0000
 129.  C 8 (pz)   0.0074 -0.0027  0.0018  0.0011  0.0000 -0.0000 -0.0000  0.0000
 130.  C 8 (pz)  -0.0005  0.0000 -0.0005 -0.0001 -0.0000  0.0000  0.0000 -0.0000
 131.  C 8 (pz)   0.0001 -0.0000  0.0001  0.0000  0.0000 -0.0000 -0.0000  0.0000
 132.  C 8 (d1)   0.0000  0.0000  0.0000  0.0000  0.0002 -0.0000 -0.0002 -0.0001
 133.  C 8 (d1)   0.0000 -0.0000 -0.0000 -0.0000  0.0000  0.0000  0.0001  0.0000
 134.  C 8 (d2)   0.0001 -0.0000  0.0001  0.0000 -0.0000 -0.0000 -0.0000  0.0000
 135.  C 8 (d2)  -0.0000 -0.0000 -0.0001 -0.0000  0.0000 -0.0000  0.0000 -0.0000
 136.  C 8 (d3)   0.0001 -0.0001 -0.0000  0.0000 -0.0000 -0.0000  0.0000  0.0000
 137.  C 8 (d3)   0.0000 -0.0000  0.0000  0.0000  0.0000 -0.0000 -0.0000  0.0000
 138.  C 8 (d4)   0.0000  0.0000  0.0000  0.0000 -0.0002 -0.0001 -0.0001  0.0000
 139.  C 8 (d4)  -0.0000 -0.0000 -0.0000 -0.0000 -0.0001  0.0002 -0.0001  0.0000
 140.  C 8 (d5)  -0.0000 -0.0000 -0.0000  0.0000 -0.0001 -0.0001  0.0001  0.0000
 141.  C 8 (d5)   0.0000  0.0000  0.0000  0.0000  0.0000  0.0000  0.0000  0.0000
 142.  C 8 (f1)  -0.0001  0.0000 -0.0000 -0.0000  0.0000  0.0000  0.0000 -0.0000
 143.  C 8 (f2)   0.0000 -0.0000  0.0000  0.0000 -0.0000  0.0000 -0.0000  0.0000
 144.  C 8 (f3)  -0.0000 -0.0000 -0.0000 -0.0000 -0.0001 -0.0000  0.0000  0.0000
 145.  C 8 (f4)  -0.0000  0.0000  0.0000  0.0000  0.0000 -0.0000 -0.0000 -0.0000
 146.  C 8 (f5)   0.0000 -0.0000  0.0000  0.0000 -0.0000  0.0000  0.0000  0.0000
 147.  C 8 (f6)  -0.0000 -0.0000 -0.0000 -0.0000  0.0000 -0.0000  0.0001  0.0000
 148.  C 8 (f7)   0.0000  0.0000  0.0000  0.0000 -0.0001 -0.0001 -0.0000 -0.0000
 149.  H 9 (S)    0.0000 -0.0000  0.0000 -0.0000 -0.0033  0.0022 -0.0036  0.0011
 150.  H 9 (S)    0.0000 -0.0000  0.0000  0.0000  0.0001 -0.0004  0.0002 -0.0000
 151.  H 9 (S)   -0.0000  0.0000  0.0000 -0.0000  0.0001  0.0000 -0.0001 -0.0000
 152.  H 9 (px)  -0.0000 -0.0000 -0.0000 -0.0000 -0.0001  0.0001 -0.0001  0.0000
 153.  H 9 (py)  -0.0000  0.0000  0.0000  0.0000  0.0000 -0.0001 -0.0000 -0.0000
 154.  H 9 (pz)   0.0001 -0.0000  0.0000  0.0000  0.0000 -0.0000 -0.0000  0.0000
 155.  H10 (S)    0.0000 -0.0000  0.0000 -0.0000 -0.0013 -0.0003  0.0003 -0.0005
 156.  H10 (S)   -0.0000  0.0000 -0.0000  0.0000  0.0000 -0.0000  0.0000 -0.0000
 157.  H10 (S)    0.0000  0.0000  0.0000  0.0000 -0.0000  0.0001 -0.0001 -0.0000
 158.  H10 (px)  -0.0000  0.0000 -0.0000  0.0000  0.0000  0.0001 -0.0000  0.0000
 159.  H10 (py)  -0.0000 -0.0000 -0.0000 -0.0000  0.0000  0.0000 -0.0000 -0.0000
 160.  H10 (pz)   0.0001 -0.0000  0.0000  0.0000  0.0000 -0.0000 -0.0000  0.0000

          NAO       25      26      27      28      29      30      31      32
      ---------- ------- ------- ------- ------- ------- ------- ------- -------
   1.  C 1 (S)    0.0000 -0.0001  0.0000 -0.0000  0.0000 -0.0009 -0.0001 -0.0047
   2.  C 1 (S)    0.0000 -0.0008 -0.0020  0.0000 -0.0000  0.0121 -0.0008  0.5420
   3.  C 1 (S)   -0.0000  0.0002  0.0001 -0.0000  0.0000 -0.0001 -0.0002 -0.0115
   4.  C 1 (S)    0.0000  0.0001  0.0001  0.0000 -0.0000  0.0001 -0.0000 -0.0034
   5.  C 1 (S)   -0.0000 -0.0000 -0.0000 -0.0000  0.0000 -0.0000 -0.0000 -0.0001
   6.  C 1 (px)   0.0000 -0.0149  0.0019  0.0000 -0.0000 -0.0001  0.0054  0.8038
   7.  C 1 (px)   0.0000 -0.0002 -0.0003  0.0000 -0.0000 -0.0001 -0.0001  0.0033
   8.  C 1 (px)   0.0000  0.0000  0.0000  0.0000  0.0000 -0.0000  0.0000 -0.0014
   9.  C 1 (py)   0.0000  0.0009 -0.0137  0.0000 -0.0000 -0.0011 -0.0028 -0.0038
  10.  C 1 (py)  -0.0000 -0.0003 -0.0003  0.0000 -0.0000 -0.0000  0.0002  0.0170
  11.  C 1 (py)   0.0000  0.0000  0.0001  0.0000 -0.0000  0.0000  0.0001 -0.0007
  12.  C 1 (pz)  -0.0162 -0.0000 -0.0000 -0.0016  0.0011 -0.0000  0.0000  0.0000
  13.  C 1 (pz)   0.0007  0.0000  0.0000  0.0000 -0.0001  0.0000 -0.0000  0.0000
  14.  C 1 (pz)  -0.0001 -0.0000 -0.0000 -0.0000  0.0000 -0.0000  0.0000  0.0000
  15.  C 1 (d1)   0.0000  0.0002  0.0006 -0.0000  0.0000  0.0000  0.0001 -0.0140
  16.  C 1 (d1)  -0.0000 -0.0001 -0.0000 -0.0000  0.0000  0.0000  0.0000  0.0056
  17.  C 1 (d2)   0.0002  0.0000  0.0000  0.0000 -0.0000  0.0000 -0.0000  0.0000
  18.  C 1 (d2)   0.0000  0.0000  0.0000  0.0000 -0.0000  0.0000 -0.0000 -0.0000
  19.  C 1 (d3)   0.0003  0.0000  0.0000  0.0000 -0.0000  0.0000 -0.0000  0.0000
  20.  C 1 (d3)   0.0001  0.0000  0.0000  0.0000 -0.0000  0.0000 -0.0000 -0.0000
  21.  C 1 (d4)   0.0000 -0.0005 -0.0001  0.0000 -0.0000 -0.0000  0.0001  0.0263
  22.  C 1 (d4)  -0.0000 -0.0001  0.0001 -0.0000  0.0000  0.0000  0.0001  0.0052
  23.  C 1 (d5)  -0.0000 -0.0000 -0.0000  0.0000 -0.0000 -0.0004 -0.0000 -0.0136
  24.  C 1 (d5)   0.0000  0.0000  0.0000  0.0000 -0.0000 -0.0000  0.0000 -0.0021
  25.  C 1 (f1)   0.0003  0.0000  0.0000  0.0000 -0.0000  0.0000 -0.0000  0.0000
  26.  C 1 (f2)   0.0000  0.0002 -0.0000 -0.0000  0.0000  0.0000 -0.0001 -0.0103
  27.  C 1 (f3)   0.0000 -0.0000  0.0002 -0.0000  0.0000  0.0000  0.0001  0.0007
  28.  C 1 (f4)   0.0000 -0.0000 -0.0000  0.0000 -0.0000  0.0000 -0.0000  0.0000
  29.  C 1 (f5)  -0.0000  0.0000  0.0000 -0.0000  0.0000 -0.0000  0.0000 -0.0000
  30.  C 1 (f6)   0.0000  0.0000  0.0000  0.0000 -0.0000  0.0002  0.0000  0.0060
  31.  C 1 (f7)  -0.0000 -0.0001  0.0001 -0.0000  0.0000  0.0000  0.0001  0.0039
  32.  H 2 (S)    0.0000 -0.0103  0.0007  0.0000 -0.0000  0.0060  0.0039  0.8084
  33.  H 2 (S)   -0.0000 -0.0000 -0.0000 -0.0000 -0.0000 -0.0000 -0.0001  0.0000
  34.  H 2 (S)    0.0000 -0.0001  0.0001  0.0000 -0.0000 -0.0001  0.0001  0.0000
  35.  H 2 (px)   0.0000  0.0002 -0.0000 -0.0000  0.0000 -0.0001 -0.0001 -0.0158
  36.  H 2 (py)  -0.0000 -0.0000 -0.0001  0.0000 -0.0000  0.0000  0.0000  0.0036
  37.  H 2 (pz)  -0.0002 -0.0000 -0.0000 -0.0000  0.0000 -0.0000  0.0000 -0.0000
  38.  H 3 (S)    0.0000  0.0047 -0.0096  0.0000 -0.0000  0.0050 -0.0040 -0.0032
  39.  H 3 (S)   -0.0000  0.0001 -0.0000 -0.0000  0.0000 -0.0000 -0.0000 -0.0023
  40.  H 3 (S)    0.0000  0.0001 -0.0000 -0.0000 -0.0000 -0.0001 -0.0000 -0.0095
  41.  H 3 (px)   0.0000 -0.0000 -0.0001  0.0000 -0.0000  0.0000 -0.0000  0.0041
  42.  H 3 (py)   0.0000 -0.0001  0.0001  0.0000  0.0000 -0.0001  0.0001  0.0012
  43.  H 3 (pz)  -0.0002 -0.0000 -0.0000 -0.0000  0.0000 -0.0000  0.0000 -0.0000
  44.  C 4 (S)    0.0000 -0.0011 -0.0016  0.0000 -0.0000 -0.0019 -0.0001  0.0033
  45.  C 4 (S)   -0.0000  0.0038  0.0054 -0.0000  0.0000  0.0070  0.0005  0.0232
  46.  C 4 (S)   -0.0000  0.0003  0.0003 -0.0000  0.0000 -0.0001 -0.0002 -0.0177
  47.  C 4 (S)   -0.0000  0.0000 -0.0000 -0.0000 -0.0000  0.0001 -0.0000  0.0024
  48.  C 4 (S)    0.0000  0.0000 -0.0000  0.0000 -0.0000  0.0000  0.0000  0.0000
  49.  C 4 (px)   0.0000 -0.0003  0.0027  0.0000 -0.0000  0.0017 -0.0039 -0.0061
  50.  C 4 (px)  -0.0000 -0.0005  0.0005 -0.0000  0.0000 -0.0000  0.0005  0.0246
  51.  C 4 (px)   0.0000  0.0000  0.0000  0.0000 -0.0000 -0.0001 -0.0000 -0.0059
  52.  C 4 (py)  -0.0000  0.0041  0.0033 -0.0000  0.0000  0.0052  0.0004  0.0270
  53.  C 4 (py)   0.0000  0.0006  0.0003 -0.0000  0.0000  0.0001  0.0000 -0.0320
  54.  C 4 (py)   0.0000  0.0000  0.0000  0.0000 -0.0000 -0.0001  0.0000 -0.0062
  55.  C 4 (pz)  -0.0151 -0.0000 -0.0000 -0.0018  0.0008 -0.0000  0.0000  0.0000
  56.  C 4 (pz)   0.0005  0.0000  0.0000  0.0000 -0.0000  0.0000 -0.0000  0.0000
  57.  C 4 (pz)  -0.0002 -0.0000 -0.0000 -0.0000  0.0000 -0.0000  0.0000 -0.0000
  58.  C 4 (d1)  -0.0000  0.0001 -0.0000 -0.0000  0.0000  0.0003 -0.0000  0.0129
  59.  C 4 (d1)  -0.0000 -0.0000  0.0002 -0.0000  0.0000 -0.0000  0.0000 -0.0018
  60.  C 4 (d2)  -0.0002 -0.0000 -0.0000 -0.0000  0.0000 -0.0000  0.0000  0.0000
  61.  C 4 (d2)  -0.0001 -0.0000 -0.0000 -0.0000  0.0000 -0.0000  0.0000 -0.0000
  62.  C 4 (d3)  -0.0003 -0.0000 -0.0000 -0.0000  0.0000 -0.0000  0.0000 -0.0000
  63.  C 4 (d3)  -0.0001 -0.0000 -0.0000 -0.0000  0.0000 -0.0000  0.0000  0.0000
  64.  C 4 (d4)  -0.0000  0.0002 -0.0001 -0.0000  0.0000 -0.0001  0.0000 -0.0077
  65.  C 4 (d4)   0.0000 -0.0003  0.0002  0.0000 -0.0000  0.0000  0.0003  0.0177
  66.  C 4 (d5)   0.0000 -0.0001 -0.0001  0.0000 -0.0000 -0.0002  0.0000 -0.0006
  67.  C 4 (d5)   0.0000 -0.0000 -0.0000  0.0000 -0.0000 -0.0001 -0.0000 -0.0012
  68.  C 4 (f1)   0.0002  0.0000  0.0000  0.0000 -0.0000  0.0000 -0.0000 -0.0000
  69.  C 4 (f2)  -0.0000  0.0000 -0.0000 -0.0000  0.0000  0.0000  0.0001  0.0005
  70.  C 4 (f3)   0.0000 -0.0000 -0.0000  0.0000 -0.0000 -0.0001 -0.0000 -0.0016
  71.  C 4 (f4)  -0.0000  0.0000 -0.0000  0.0000  0.0000 -0.0000  0.0000 -0.0000
  72.  C 4 (f5)  -0.0000 -0.0000 -0.0000 -0.0000  0.0000 -0.0000 -0.0000  0.0000
  73.  C 4 (f6)   0.0000 -0.0000 -0.0000  0.0000 -0.0000 -0.0001  0.0000 -0.0010
  74.  C 4 (f7)  -0.0000  0.0000 -0.0000 -0.0000 -0.0000  0.0000 -0.0000  0.0003
  75.  H 5 (S)   -0.0000  0.0005  0.0016 -0.0000  0.0000  0.0029  0.0038  0.1161
  76.  H 5 (S)   -0.0000  0.0002  0.0001 -0.0000  0.0000 -0.0001 -0.0001 -0.0140
  77.  H 5 (S)   -0.0000  0.0000 -0.0001 -0.0000 -0.0000 -0.0000 -0.0000 -0.0008
  78.  H 5 (px)   0.0000 -0.0000  0.0001  0.0000  0.0000  0.0001  0.0001  0.0042
  79.  H 5 (py)  -0.0000  0.0001  0.0000 -0.0000  0.0000  0.0000 -0.0000 -0.0016
  80.  H 5 (pz)  -0.0002 -0.0000 -0.0000 -0.0000  0.0000 -0.0000  0.0000 -0.0000
  81.  C 6 (S)    0.0000 -0.0000 -0.0000  0.0000 -0.0000 -0.0004  0.0000  0.0027
  82.  C 6 (S)    0.0000  0.0007 -0.0001  0.0000 -0.0000  0.0028 -0.0011 -0.0308
  83.  C 6 (S)    0.0000 -0.0000  0.0001  0.0000  0.0000 -0.0001 -0.0002 -0.0007
  84.  C 6 (S)   -0.0000  0.0000  0.0000 -0.0000  0.0000  0.0001 -0.0000  0.0038
  85.  C 6 (S)    0.0000 -0.0000  0.0000  0.0000 -0.0000  0.0000  0.0000  0.0002
  86.  C 6 (px)   0.0000 -0.0008  0.0012  0.0000 -0.0000 -0.0001  0.0044  0.0176
  87.  C 6 (px)  -0.0000  0.0001  0.0003 -0.0000  0.0000  0.0001 -0.0002 -0.0031
  88.  C 6 (px)   0.0000  0.0001  0.0001 -0.0000  0.0000  0.0000  0.0000 -0.0023
  89.  C 6 (py)   0.0000 -0.0004  0.0011  0.0000 -0.0000 -0.0005  0.0003 -0.0291
  90.  C 6 (py)   0.0000  0.0001  0.0003 -0.0000  0.0000 -0.0000  0.0000 -0.0125
  91.  C 6 (py)  -0.0000 -0.0000  0.0000 -0.0000  0.0000 -0.0000 -0.0000  0.0003
  92.  C 6 (pz)   0.0001  0.0000  0.0000 -0.0009 -0.0006 -0.0000  0.0000  0.0000
  93.  C 6 (pz)  -0.0003 -0.0000 -0.0000 -0.0000  0.0000 -0.0000  0.0000  0.0000
  94.  C 6 (pz)   0.0001  0.0000  0.0000 -0.0000 -0.0000  0.0000 -0.0000 -0.0000
  95.  C 6 (d1)  -0.0000 -0.0001 -0.0000 -0.0000 -0.0000 -0.0001 -0.0000 -0.0006
  96.  C 6 (d1)  -0.0000  0.0001  0.0000 -0.0000  0.0000  0.0001 -0.0000  0.0011
  97.  C 6 (d2)  -0.0001 -0.0000 -0.0000  0.0000  0.0000 -0.0000  0.0000 -0.0000
  98.  C 6 (d2)   0.0001  0.0000 -0.0000  0.0000  0.0000  0.0000 -0.0000 -0.0000
  99.  C 6 (d3)  -0.0003 -0.0000 -0.0000 -0.0000  0.0000 -0.0000  0.0000 -0.0000
 100.  C 6 (d3)  -0.0001 -0.0000 -0.0000 -0.0000  0.0000 -0.0000  0.0000  0.0000
 101.  C 6 (d4)   0.0000  0.0001 -0.0000  0.0000 -0.0000 -0.0000  0.0000 -0.0068
 102.  C 6 (d4)  -0.0000 -0.0001  0.0000  0.0000 -0.0000  0.0000  0.0002  0.0068
 103.  C 6 (d5)   0.0000 -0.0000 -0.0000  0.0000  0.0000 -0.0001  0.0001  0.0015
 104.  C 6 (d5)  -0.0000 -0.0000  0.0000 -0.0000  0.0000 -0.0000  0.0000 -0.0002
 105.  C 6 (f1)   0.0000  0.0000 -0.0000  0.0000  0.0000  0.0000 -0.0000 -0.0000
 106.  C 6 (f2)  -0.0000  0.0000 -0.0000 -0.0000  0.0000 -0.0000 -0.0001 -0.0011
 107.  C 6 (f3)  -0.0000  0.0000 -0.0000 -0.0000 -0.0000 -0.0000 -0.0000 -0.0010
 108.  C 6 (f4)   0.0000  0.0000  0.0000  0.0000 -0.0000  0.0000 -0.0000 -0.0000
 109.  C 6 (f5)  -0.0000 -0.0000 -0.0000 -0.0000  0.0000 -0.0000  0.0000  0.0000
 110.  C 6 (f6)  -0.0000  0.0000 -0.0000 -0.0000  0.0000  0.0001 -0.0000 -0.0010
 111.  C 6 (f7)   0.0000  0.0000 -0.0000  0.0000  0.0000 -0.0000 -0.0000 -0.0021
 112.  H 7 (S)    0.0000 -0.0002  0.0008  0.0000 -0.0000  0.0016  0.0030  0.0155
 113.  H 7 (S)    0.0000  0.0000  0.0000  0.0000 -0.0000 -0.0001 -0.0001 -0.0062
 114.  H 7 (S)   -0.0000  0.0000  0.0000 -0.0000  0.0000  0.0000  0.0000  0.0011
 115.  H 7 (px)  -0.0000  0.0000  0.0000 -0.0000  0.0000 -0.0000 -0.0001 -0.0022
 116.  H 7 (py)  -0.0000  0.0000 -0.0000  0.0000 -0.0000  0.0000  0.0000 -0.0006
 117.  H 7 (pz)   0.0000  0.0000  0.0000 -0.0000 -0.0000  0.0000  0.0000  0.0000
 118.  C 8 (S)   -0.0000 -0.0001 -0.0000 -0.0000  0.0000 -0.0006  0.0001 -0.0004
 119.  C 8 (S)    0.0000  0.0005  0.0005  0.0000 -0.0000  0.0036 -0.0006  0.0099
 120.  C 8 (S)   -0.0000  0.0000 -0.0000 -0.0000  0.0000 -0.0001 -0.0002 -0.0045
 121.  C 8 (S)    0.0000 -0.0000 -0.0000  0.0000 -0.0000  0.0001 -0.0000  0.0045
 122.  C 8 (S)   -0.0000 -0.0000 -0.0000 -0.0000 -0.0000 -0.0000 -0.0000  0.0001
 123.  C 8 (px)  -0.0000  0.0003 -0.0013 -0.0000  0.0000 -0.0000 -0.0028  0.0073
 124.  C 8 (px)   0.0000  0.0000  0.0000 -0.0000  0.0000  0.0001  0.0000  0.0018
 125.  C 8 (px)  -0.0000  0.0000  0.0000 -0.0000  0.0000  0.0000  0.0000 -0.0007
 126.  C 8 (py)  -0.0000  0.0005 -0.0008 -0.0000 -0.0000  0.0004 -0.0015  0.0224
 127.  C 8 (py)   0.0000  0.0000 -0.0001 -0.0000  0.0000 -0.0001 -0.0003 -0.0034
 128.  C 8 (py)  -0.0000 -0.0000 -0.0001 -0.0000  0.0000 -0.0001 -0.0000 -0.0005
 129.  C 8 (pz)   0.0052  0.0000  0.0000 -0.0004 -0.0009  0.0000 -0.0000 -0.0000
 130.  C 8 (pz)  -0.0006 -0.0000 -0.0000 -0.0000  0.0001 -0.0000  0.0000  0.0000
 131.  C 8 (pz)   0.0001  0.0000  0.0000  0.0000 -0.0000  0.0000 -0.0000  0.0000
 132.  C 8 (d1)   0.0000  0.0000 -0.0000 -0.0000 -0.0000  0.0001 -0.0001  0.0041
 133.  C 8 (d1)  -0.0000  0.0000 -0.0000 -0.0000  0.0000 -0.0000  0.0000 -0.0014
 134.  C 8 (d2)   0.0001  0.0000  0.0000  0.0000 -0.0000  0.0000 -0.0000 -0.0000
 135.  C 8 (d2)  -0.0000 -0.0000 -0.0000 -0.0000  0.0000 -0.0000  0.0000  0.0000
 136.  C 8 (d3)   0.0000  0.0000  0.0000 -0.0000 -0.0000  0.0000  0.0000 -0.0000
 137.  C 8 (d3)   0.0000  0.0000  0.0000 -0.0000 -0.0000  0.0000 -0.0000  0.0000
 138.  C 8 (d4)   0.0000  0.0000  0.0001 -0.0000  0.0000 -0.0000  0.0001 -0.0033
 139.  C 8 (d4)  -0.0000 -0.0000  0.0000  0.0000 -0.0000  0.0000  0.0001  0.0022
 140.  C 8 (d5)  -0.0000  0.0000 -0.0000 -0.0000  0.0000 -0.0001  0.0000 -0.0036
 141.  C 8 (d5)   0.0000 -0.0000 -0.0000  0.0000 -0.0000 -0.0000  0.0000  0.0011
 142.  C 8 (f1)  -0.0001 -0.0000 -0.0000  0.0000  0.0000 -0.0000  0.0000  0.0000
 143.  C 8 (f2)   0.0000 -0.0000  0.0000 -0.0000 -0.0000 -0.0000  0.0000 -0.0000
 144.  C 8 (f3)  -0.0000  0.0000  0.0000 -0.0000  0.0000 -0.0000  0.0000 -0.0014
 145.  C 8 (f4)   0.0000 -0.0000 -0.0000  0.0000  0.0000  0.0000 -0.0000  0.0000
 146.  C 8 (f5)   0.0000  0.0000  0.0000  0.0000 -0.0000  0.0000  0.0000 -0.0000
 147.  C 8 (f6)  -0.0000 -0.0000 -0.0000 -0.0000  0.0000 -0.0001 -0.0000 -0.0020
 148.  C 8 (f7)   0.0000  0.0000  0.0000  0.0000  0.0000 -0.0000 -0.0000 -0.0021
 149.  H 9 (S)    0.0000  0.0000  0.0014  0.0000 -0.0000  0.0020  0.0021  0.0081
 150.  H 9 (S)    0.0000  0.0000 -0.0000 -0.0000 -0.0000 -0.0001 -0.0001 -0.0056
 151.  H 9 (S)   -0.0000 -0.0000 -0.0000  0.0000  0.0000  0.0000  0.0000  0.0031
 152.  H 9 (px)  -0.0000  0.0000  0.0000 -0.0000  0.0000  0.0001  0.0000  0.0006
 153.  H 9 (py)  -0.0000  0.0000 -0.0000 -0.0000  0.0000  0.0000 -0.0001 -0.0005
 154.  H 9 (pz)   0.0001  0.0000  0.0000 -0.0000 -0.0000  0.0000 -0.0000  0.0000
 155.  H10 (S)    0.0000 -0.0000  0.0001  0.0000 -0.0000  0.0015 -0.0005 -0.0053
 156.  H10 (S)   -0.0000  0.0000  0.0001 -0.0000  0.0000 -0.0000 -0.0000 -0.0025
 157.  H10 (S)    0.0000 -0.0000 -0.0000  0.0000  0.0000  0.0001  0.0000  0.0035
 158.  H10 (px)  -0.0000 -0.0000  0.0000 -0.0000  0.0000  0.0000  0.0000  0.0014
 159.  H10 (py)  -0.0000 -0.0000 -0.0000 -0.0000 -0.0000  0.0000 -0.0000  0.0017
 160.  H10 (pz)   0.0001  0.0000  0.0000 -0.0000 -0.0000  0.0000 -0.0000  0.0000

          NAO       33      34      35      36      37      38      39      40
      ---------- ------- ------- ------- ------- ------- ------- ------- -------
   1.  C 1 (S)   -0.0092 -0.0093  0.0035 -0.0003  0.0000 -0.0049 -0.0099 -0.0087
   2.  C 1 (S)    0.0037 -0.0083 -0.0118  0.0019 -0.0000  0.5386  0.0016 -0.0084
   3.  C 1 (S)    0.0008 -0.0001  0.0002 -0.0003  0.0000 -0.0058  0.0005 -0.0001
   4.  C 1 (S)   -0.0001  0.0001  0.0001 -0.0001 -0.0000 -0.0017 -0.0001  0.0001
   5.  C 1 (S)    0.0000 -0.0000  0.0000  0.0000  0.0000  0.0003 -0.0000 -0.0000
   6.  C 1 (px)   0.0019  0.0057 -0.0148  0.0035 -0.0000 -0.3492 -0.0052 -0.0089
   7.  C 1 (px)   0.0006  0.0001  0.0000  0.0001 -0.0000  0.0117 -0.0006 -0.0000
   8.  C 1 (px)  -0.0001  0.0001  0.0001 -0.0000 -0.0000 -0.0018 -0.0002  0.0000
   9.  C 1 (py)  -0.0020 -0.0073  0.0002  0.0093 -0.0000  0.7259 -0.0015  0.0020
  10.  C 1 (py)  -0.0010 -0.0000 -0.0003  0.0005  0.0000  0.0056 -0.0001  0.0001
  11.  C 1 (py)  -0.0004  0.0001  0.0000 -0.0000 -0.0000 -0.0055 -0.0001  0.0001
  12.  C 1 (pz)   0.0000 -0.0000 -0.0000  0.0000  0.0121 -0.0000  0.0000 -0.0000
  13.  C 1 (pz)  -0.0000  0.0000  0.0000 -0.0000 -0.0005  0.0000 -0.0000  0.0000
  14.  C 1 (pz)   0.0000 -0.0000 -0.0000  0.0000  0.0001  0.0000  0.0000 -0.0000
  15.  C 1 (d1)  -0.0002  0.0003  0.0003 -0.0005  0.0000 -0.0332  0.0001  0.0001
  16.  C 1 (d1)   0.0001 -0.0001 -0.0001  0.0000  0.0000  0.0022  0.0001 -0.0001
  17.  C 1 (d2)  -0.0000  0.0000  0.0000 -0.0000 -0.0001  0.0000 -0.0000  0.0000
  18.  C 1 (d2)  -0.0000  0.0000  0.0000 -0.0000 -0.0000 -0.0000  0.0000 -0.0000
  19.  C 1 (d3)  -0.0000  0.0000  0.0000  0.0000 -0.0002 -0.0000 -0.0000  0.0000
  20.  C 1 (d3)  -0.0000  0.0000  0.0000 -0.0000 -0.0001 -0.0000  0.0000  0.0000
  21.  C 1 (d4)   0.0003  0.0001 -0.0005  0.0001 -0.0000 -0.0064 -0.0000 -0.0004
  22.  C 1 (d4)  -0.0005  0.0001 -0.0001  0.0001 -0.0000 -0.0064 -0.0000  0.0000
  23.  C 1 (d5)  -0.0000  0.0002  0.0003  0.0000  0.0000 -0.0120 -0.0001  0.0002
  24.  C 1 (d5)  -0.0001  0.0000  0.0000  0.0000 -0.0000 -0.0022 -0.0000  0.0000
  25.  C 1 (f1)  -0.0000  0.0000  0.0000 -0.0000 -0.0002  0.0000 -0.0000  0.0000
  26.  C 1 (f2)  -0.0000 -0.0001  0.0002 -0.0000 -0.0000  0.0047  0.0001  0.0001
  27.  C 1 (f3)  -0.0000  0.0001 -0.0000 -0.0001 -0.0000 -0.0096 -0.0000 -0.0000
  28.  C 1 (f4)  -0.0000  0.0000 -0.0000  0.0000 -0.0000  0.0000 -0.0000 -0.0000
  29.  C 1 (f5)  -0.0000 -0.0000  0.0000 -0.0000  0.0000 -0.0000  0.0000 -0.0000
  30.  C 1 (f6)  -0.0000 -0.0001 -0.0001  0.0000 -0.0000  0.0050 -0.0000 -0.0001
  31.  C 1 (f7)  -0.0001  0.0001 -0.0001  0.0000  0.0000 -0.0040 -0.0000 -0.0000
  32.  H 2 (S)    0.0000  0.0000 -0.0158  0.0036 -0.0000 -0.0032 -0.0023 -0.0095
  33.  H 2 (S)    0.0009 -0.0000  0.0000 -0.0001  0.0000  0.0015  0.0001 -0.0002
  34.  H 2 (S)   -0.0000  0.0002 -0.0000 -0.0001 -0.0000 -0.0097 -0.0001  0.0001
  35.  H 2 (px)   0.0000 -0.0000  0.0003 -0.0001 -0.0000 -0.0007  0.0000  0.0002
  36.  H 2 (py)  -0.0001 -0.0001 -0.0001  0.0001 -0.0000  0.0050 -0.0000 -0.0000
  37.  H 2 (pz)   0.0000 -0.0000 -0.0000 -0.0000  0.0001 -0.0000  0.0000 -0.0000
  38.  H 3 (S)    0.0015 -0.0097 -0.0007  0.0050 -0.0000  0.8019  0.0000  0.0000
  39.  H 3 (S)    0.0001 -0.0001  0.0000 -0.0000  0.0000  0.0000  0.0004 -0.0000
  40.  H 3 (S)   -0.0002  0.0001  0.0002 -0.0000 -0.0000  0.0000 -0.0000  0.0002
  41.  H 3 (px)   0.0002 -0.0001 -0.0001  0.0001 -0.0000  0.0095 -0.0001 -0.0001
  42.  H 3 (py)  -0.0000  0.0001  0.0000 -0.0001 -0.0000 -0.0130 -0.0000 -0.0000
  43.  H 3 (pz)   0.0000 -0.0000 -0.0000  0.0000  0.0002  0.0000  0.0000 -0.0000
  44.  C 4 (S)    0.0008 -0.0003  0.0004  0.0008 -0.0000  0.0043  0.0010 -0.0005
  45.  C 4 (S)   -0.0086  0.0002 -0.0003 -0.0026  0.0000  0.0135 -0.0087  0.0005
  46.  C 4 (S)    0.0008  0.0000  0.0003 -0.0004  0.0000 -0.0125  0.0005 -0.0000
  47.  C 4 (S)    0.0000 -0.0000 -0.0001  0.0000  0.0000  0.0040  0.0000  0.0000
  48.  C 4 (S)   -0.0000 -0.0000 -0.0000  0.0000 -0.0000  0.0000  0.0000 -0.0000
  49.  C 4 (px)   0.0263 -0.0001 -0.0002 -0.0074  0.0000  0.0181 -0.0014 -0.0052
  50.  C 4 (px)  -0.0005  0.0005 -0.0005 -0.0000  0.0000 -0.0332 -0.0003 -0.0001
  51.  C 4 (px)   0.0000  0.0001  0.0001 -0.0000 -0.0000 -0.0037  0.0000  0.0001
  52.  C 4 (py)  -0.0023 -0.0052 -0.0024 -0.0024 -0.0000  0.0285  0.0155 -0.0026
  53.  C 4 (py)  -0.0003  0.0001  0.0005 -0.0003  0.0000 -0.0031  0.0002  0.0006
  54.  C 4 (py)  -0.0001  0.0001  0.0001 -0.0000 -0.0000 -0.0044 -0.0002  0.0002
  55.  C 4 (pz)   0.0000 -0.0000 -0.0000 -0.0000  0.0112  0.0000  0.0000 -0.0000
  56.  C 4 (pz)  -0.0000  0.0000  0.0000 -0.0000 -0.0004 -0.0000 -0.0000  0.0000
  57.  C 4 (pz)   0.0000 -0.0000 -0.0000 -0.0000  0.0002 -0.0000  0.0000 -0.0000
  58.  C 4 (d1)   0.0003 -0.0003 -0.0003  0.0000  0.0000  0.0129  0.0006 -0.0004
  59.  C 4 (d1)  -0.0001  0.0001  0.0000 -0.0001  0.0000 -0.0127  0.0001  0.0000
  60.  C 4 (d2)   0.0000 -0.0000 -0.0000  0.0000  0.0001  0.0000 -0.0000 -0.0000
  61.  C 4 (d2)   0.0000 -0.0000 -0.0000 -0.0000  0.0001 -0.0000  0.0000  0.0000
  62.  C 4 (d3)   0.0000 -0.0000 -0.0000  0.0000  0.0002  0.0000  0.0000 -0.0000
  63.  C 4 (d3)   0.0000 -0.0000 -0.0000  0.0000  0.0001 -0.0000  0.0000 -0.0000
  64.  C 4 (d4)  -0.0007 -0.0001  0.0002  0.0001 -0.0000  0.0003  0.0001  0.0002
  65.  C 4 (d4)  -0.0004  0.0002 -0.0004  0.0001 -0.0000 -0.0122 -0.0002 -0.0001
  66.  C 4 (d5)  -0.0001  0.0000  0.0000  0.0001 -0.0000 -0.0034  0.0002  0.0000
  67.  C 4 (d5)   0.0001 -0.0000  0.0000 -0.0000 -0.0000  0.0003  0.0001 -0.0000
  68.  C 4 (f1)  -0.0000  0.0000  0.0000 -0.0000 -0.0001 -0.0000  0.0000 -0.0000
  69.  C 4 (f2)  -0.0004 -0.0000 -0.0000  0.0001  0.0000 -0.0008  0.0000  0.0001
  70.  C 4 (f3)  -0.0000  0.0001  0.0000  0.0000 -0.0000 -0.0023 -0.0002  0.0001
  71.  C 4 (f4)   0.0000 -0.0000  0.0000  0.0000  0.0000 -0.0000  0.0000 -0.0000
  72.  C 4 (f5)   0.0000  0.0000 -0.0000 -0.0000  0.0000  0.0000 -0.0000  0.0000
  73.  C 4 (f6)   0.0000 -0.0000  0.0000  0.0000 -0.0000 -0.0023  0.0001 -0.0000
  74.  C 4 (f7)   0.0000 -0.0000 -0.0000  0.0000  0.0000  0.0017 -0.0000 -0.0000
  75.  H 5 (S)   -0.0224  0.0008 -0.0022  0.0038 -0.0000 -0.0502 -0.0037  0.0028
  76.  H 5 (S)    0.0001 -0.0000  0.0003 -0.0001  0.0000 -0.0026  0.0001  0.0001
  77.  H 5 (S)   -0.0001 -0.0001  0.0000  0.0001  0.0000  0.0034  0.0001  0.0000
  78.  H 5 (px)  -0.0005  0.0001 -0.0001  0.0001 -0.0000 -0.0023 -0.0001  0.0001
  79.  H 5 (py)   0.0000 -0.0001  0.0000 -0.0000  0.0000  0.0023  0.0002 -0.0000
  80.  H 5 (pz)   0.0000 -0.0000 -0.0000 -0.0000  0.0001 -0.0000 -0.0000 -0.0000
  81.  C 6 (S)    0.0007 -0.0003  0.0003  0.0003 -0.0000 -0.0038  0.0013 -0.0010
  82.  C 6 (S)   -0.0039  0.0017 -0.0009 -0.0010  0.0000  0.0681 -0.0093  0.0048
  83.  C 6 (S)    0.0007 -0.0001  0.0000 -0.0002 -0.0000 -0.0116  0.0005 -0.0002
  84.  C 6 (S)   -0.0000 -0.0000 -0.0001  0.0000  0.0000  0.0036  0.0000 -0.0000
  85.  C 6 (S)   -0.0000  0.0000 -0.0000 -0.0000 -0.0000 -0.0007 -0.0000 -0.0000
  86.  C 6 (px)  -0.0099  0.0005 -0.0027  0.0018 -0.0000 -0.0295 -0.0001  0.0030
  87.  C 6 (px)   0.0010  0.0000  0.0000 -0.0005  0.0000 -0.0065  0.0001 -0.0002
  88.  C 6 (px)  -0.0001  0.0001  0.0000 -0.0000 -0.0000 -0.0021 -0.0000  0.0001
  89.  C 6 (py)   0.0070  0.0017  0.0024 -0.0008  0.0000  0.0838 -0.0148 -0.0017
  90.  C 6 (py)   0.0008  0.0003  0.0003 -0.0004  0.0000 -0.0092 -0.0003 -0.0000
  91.  C 6 (py)   0.0001  0.0000 -0.0000 -0.0000  0.0000 -0.0033  0.0002  0.0000
  92.  C 6 (pz)  -0.0000  0.0000 -0.0000 -0.0000 -0.0006  0.0000 -0.0000  0.0000
  93.  C 6 (pz)   0.0000 -0.0000 -0.0000  0.0000  0.0003 -0.0000  0.0000 -0.0000
  94.  C 6 (pz)  -0.0000  0.0000  0.0000 -0.0000 -0.0001 -0.0000 -0.0000  0.0000
  95.  C 6 (d1)   0.0000  0.0001 -0.0000 -0.0000  0.0000 -0.0091  0.0004  0.0001
  96.  C 6 (d1)  -0.0000 -0.0001 -0.0000 -0.0000 -0.0000  0.0018  0.0002 -0.0001
  97.  C 6 (d2)   0.0000 -0.0000  0.0000  0.0000  0.0000 -0.0000  0.0000 -0.0000
  98.  C 6 (d2)   0.0000  0.0000  0.0000  0.0000 -0.0000  0.0000  0.0000 -0.0000
  99.  C 6 (d3)   0.0000 -0.0000 -0.0000  0.0000  0.0002 -0.0000  0.0000 -0.0000
 100.  C 6 (d3)   0.0000 -0.0000 -0.0000  0.0000  0.0001  0.0000  0.0000 -0.0000
 101.  C 6 (d4)   0.0000 -0.0001  0.0000 -0.0000 -0.0000  0.0022  0.0001  0.0001
 102.  C 6 (d4)  -0.0006  0.0001 -0.0001  0.0002 -0.0000 -0.0012 -0.0001  0.0001
 103.  C 6 (d5)   0.0001 -0.0000 -0.0000  0.0000 -0.0000 -0.0008  0.0002 -0.0001
 104.  C 6 (d5)   0.0000 -0.0000  0.0000 -0.0000 -0.0000 -0.0015  0.0001 -0.0000
 105.  C 6 (f1)   0.0000 -0.0000  0.0000  0.0000  0.0000 -0.0000  0.0000 -0.0000
 106.  C 6 (f2)   0.0001 -0.0000  0.0001 -0.0000  0.0000  0.0010  0.0000 -0.0000
 107.  C 6 (f3)  -0.0001  0.0000 -0.0000  0.0000  0.0000 -0.0011  0.0001  0.0000
 108.  C 6 (f4)  -0.0000  0.0000  0.0000 -0.0000 -0.0000 -0.0000 -0.0000  0.0000
 109.  C 6 (f5)  -0.0000 -0.0000 -0.0000  0.0000  0.0000  0.0000  0.0000  0.0000
 110.  C 6 (f6)  -0.0001 -0.0000  0.0000  0.0000  0.0000  0.0040 -0.0001  0.0001
 111.  C 6 (f7)  -0.0001 -0.0000  0.0000  0.0000 -0.0000  0.0014  0.0000  0.0000
 112.  H 7 (S)   -0.0113  0.0013 -0.0026  0.0015 -0.0000  0.0130 -0.0046  0.0048
 113.  H 7 (S)    0.0004 -0.0000  0.0001 -0.0001 -0.0000 -0.0041  0.0001 -0.0000
 114.  H 7 (S)   -0.0000 -0.0000 -0.0000 -0.0000  0.0000 -0.0006  0.0001 -0.0000
 115.  H 7 (px)   0.0003 -0.0000  0.0001 -0.0001  0.0000 -0.0019  0.0001 -0.0001
 116.  H 7 (py)   0.0001 -0.0000  0.0000  0.0000  0.0000  0.0023 -0.0001 -0.0000
 117.  H 7 (pz)  -0.0000  0.0000 -0.0000 -0.0000 -0.0000  0.0000 -0.0000  0.0000
 118.  C 8 (S)    0.0007 -0.0009  0.0003  0.0002  0.0000  0.0016  0.0002 -0.0010
 119.  C 8 (S)   -0.0050  0.0041 -0.0015 -0.0010  0.0000 -0.0000 -0.0024  0.0053
 120.  C 8 (S)    0.0005 -0.0001  0.0001 -0.0001  0.0000 -0.0062  0.0005 -0.0001
 121.  C 8 (S)   -0.0000 -0.0001 -0.0001  0.0000 -0.0000  0.0048 -0.0000 -0.0000
 122.  C 8 (S)    0.0000  0.0000  0.0000  0.0000  0.0000  0.0000 -0.0000 -0.0000
 123.  C 8 (px)   0.0021 -0.0018 -0.0009 -0.0011  0.0000 -0.0085  0.0027 -0.0008
 124.  C 8 (px)  -0.0003 -0.0001 -0.0001  0.0000 -0.0000 -0.0044  0.0007  0.0000
 125.  C 8 (px)  -0.0001 -0.0000  0.0000 -0.0000  0.0000 -0.0007  0.0002 -0.0000
 126.  C 8 (py)  -0.0009 -0.0033 -0.0006  0.0001 -0.0000 -0.0120  0.0066 -0.0010
 127.  C 8 (py)   0.0007 -0.0001  0.0001 -0.0001 -0.0000 -0.0007  0.0002 -0.0001
 128.  C 8 (py)   0.0002  0.0000  0.0000  0.0000  0.0000  0.0003  0.0001 -0.0001
 129.  C 8 (pz)  -0.0000  0.0000 -0.0000 -0.0000 -0.0044  0.0000 -0.0000  0.0000
 130.  C 8 (pz)   0.0000 -0.0000 -0.0000  0.0000  0.0004  0.0000  0.0000 -0.0000
 131.  C 8 (pz)  -0.0000  0.0000 -0.0000 -0.0000 -0.0001  0.0000 -0.0000  0.0000
 132.  C 8 (d1)   0.0000 -0.0002 -0.0001 -0.0000 -0.0000  0.0003  0.0003 -0.0001
 133.  C 8 (d1)  -0.0001  0.0000  0.0000  0.0000  0.0000 -0.0016  0.0001  0.0000
 134.  C 8 (d2)  -0.0000  0.0000  0.0000 -0.0000 -0.0001 -0.0000 -0.0000  0.0000
 135.  C 8 (d2)   0.0000 -0.0000 -0.0000  0.0000  0.0000  0.0000 -0.0000  0.0000
 136.  C 8 (d3)  -0.0000  0.0000 -0.0000 -0.0000 -0.0000 -0.0000 -0.0000  0.0000
 137.  C 8 (d3)  -0.0000  0.0000 -0.0000  0.0000 -0.0000  0.0000 -0.0000  0.0000
 138.  C 8 (d4)   0.0001  0.0001  0.0001 -0.0000 -0.0000 -0.0013  0.0000 -0.0000
 139.  C 8 (d4)  -0.0004  0.0000 -0.0001  0.0001  0.0000 -0.0003 -0.0000  0.0001
 140.  C 8 (d5)   0.0002 -0.0001  0.0001  0.0000  0.0000  0.0003  0.0000 -0.0001
 141.  C 8 (d5)  -0.0000 -0.0000 -0.0000  0.0000 -0.0000 -0.0005 -0.0000 -0.0000
 142.  C 8 (f1)   0.0000 -0.0000 -0.0000  0.0000  0.0001  0.0000  0.0000 -0.0000
 143.  C 8 (f2)  -0.0000  0.0000  0.0000  0.0000 -0.0000  0.0000 -0.0000  0.0000
 144.  C 8 (f3)   0.0000  0.0000  0.0000 -0.0000  0.0000 -0.0001 -0.0001  0.0000
 145.  C 8 (f4)   0.0000 -0.0000 -0.0000  0.0000 -0.0000  0.0000  0.0000 -0.0000
 146.  C 8 (f5)  -0.0000  0.0000  0.0000 -0.0000 -0.0000 -0.0000 -0.0000  0.0000
 147.  C 8 (f6)   0.0001 -0.0000  0.0001  0.0000  0.0000 -0.0015  0.0000 -0.0001
 148.  C 8 (f7)   0.0001 -0.0000  0.0000 -0.0001 -0.0000  0.0005  0.0000 -0.0000
 149.  H 9 (S)   -0.0056  0.0031 -0.0006  0.0005  0.0000 -0.0053 -0.0025  0.0035
 150.  H 9 (S)    0.0005  0.0000  0.0002 -0.0001 -0.0000 -0.0006  0.0001 -0.0001
 151.  H 9 (S)    0.0000 -0.0001 -0.0001  0.0001  0.0000  0.0034 -0.0000 -0.0001
 152.  H 9 (px)  -0.0002  0.0001 -0.0000  0.0000  0.0000  0.0004 -0.0000  0.0001
 153.  H 9 (py)   0.0001 -0.0001  0.0000 -0.0000 -0.0000  0.0009  0.0001 -0.0000
 154.  H 9 (pz)  -0.0000  0.0000 -0.0000 -0.0000 -0.0001 -0.0000 -0.0000  0.0000
 155.  H10 (S)   -0.0006  0.0034 -0.0004 -0.0009  0.0000  0.0203 -0.0056  0.0027
 156.  H10 (S)    0.0001 -0.0000  0.0000 -0.0001  0.0000 -0.0056  0.0004 -0.0000
 157.  H10 (S)   -0.0001 -0.0001 -0.0001  0.0000 -0.0000  0.0027 -0.0000 -0.0000
 158.  H10 (px)  -0.0001 -0.0001 -0.0000  0.0000  0.0000 -0.0012  0.0001 -0.0000
 159.  H10 (py)  -0.0000  0.0000 -0.0000  0.0000  0.0000  0.0009 -0.0001  0.0000
 160.  H10 (pz)  -0.0000  0.0000 -0.0000 -0.0000 -0.0001  0.0000 -0.0000  0.0000

          NAO       41      42      43      44      45      46      47      48
      ---------- ------- ------- ------- ------- ------- ------- ------- -------
   1.  C 1 (S)   -0.0017  0.0030  0.0000  0.0001 -0.0003 -0.0101 -0.0059  0.0004
   2.  C 1 (S)    0.0064 -0.0098  0.0000  0.0024  0.3447 -0.0039  0.0062  0.0001
   3.  C 1 (S)   -0.0001  0.0001  0.0000 -0.0056 -0.0125  0.0017  0.0000 -0.0000
   4.  C 1 (S)   -0.0001 -0.0000 -0.0000 -0.0067  0.0077  0.0001  0.0001 -0.0000
   5.  C 1 (S)    0.0000 -0.0000  0.0000 -0.0003 -0.0001 -0.0000 -0.0000 -0.0000
   6.  C 1 (px)   0.0029  0.0082 -0.0000 -0.0058 -0.2753 -0.0213 -0.0007 -0.0000
   7.  C 1 (px)   0.0004 -0.0001 -0.0000  0.0102 -0.0067 -0.0008 -0.0000 -0.0000
   8.  C 1 (px)  -0.0000  0.0000 -0.0000  0.0034  0.0091 -0.0001 -0.0001 -0.0000
   9.  C 1 (py)   0.0116 -0.0096  0.0000 -0.0082 -0.4303 -0.0292  0.0014  0.0000
  10.  C 1 (py)   0.0001  0.0000  0.0000  0.0163 -0.0075 -0.0020 -0.0000  0.0000
  11.  C 1 (py)  -0.0001  0.0001 -0.0000  0.0050  0.0138 -0.0001 -0.0000  0.0000
  12.  C 1 (pz)   0.0000 -0.0000  0.0128  0.0000  0.0000 -0.0000  0.0000 -0.0000
  13.  C 1 (pz)  -0.0000  0.0000 -0.0005  0.0000 -0.0000  0.0000  0.0000  0.0000
  14.  C 1 (pz)   0.0000 -0.0000  0.0001 -0.0000 -0.0000 -0.0000 -0.0000 -0.0000
  15.  C 1 (d1)  -0.0007  0.0004 -0.0000 -0.0057  0.0270  0.0016 -0.0001  0.0000
  16.  C 1 (d1)   0.0000 -0.0000  0.0000  0.0009 -0.0052  0.0000  0.0000 -0.0000
  17.  C 1 (d2)   0.0000  0.0000 -0.0001  0.0000 -0.0000 -0.0000  0.0000  0.0000
  18.  C 1 (d2)  -0.0000  0.0000 -0.0000 -0.0000  0.0000  0.0000 -0.0000  0.0000
  19.  C 1 (d3)  -0.0000  0.0000 -0.0002  0.0000 -0.0000  0.0000 -0.0000  0.0000
  20.  C 1 (d3)  -0.0000  0.0000 -0.0001 -0.0000  0.0000  0.0000 -0.0000  0.0000
  21.  C 1 (d4)   0.0002  0.0002 -0.0000  0.0036 -0.0176 -0.0006 -0.0000 -0.0000
  22.  C 1 (d4)  -0.0001  0.0001 -0.0000 -0.0010  0.0059 -0.0005 -0.0000  0.0000
  23.  C 1 (d5)  -0.0001  0.0003  0.0000  0.0029 -0.0157 -0.0001 -0.0002 -0.0000
  24.  C 1 (d5)  -0.0000  0.0000 -0.0000  0.0005  0.0003 -0.0000 -0.0000  0.0000
  25.  C 1 (f1)   0.0000  0.0000 -0.0002  0.0000 -0.0000 -0.0000 -0.0000  0.0000
  26.  C 1 (f2)  -0.0000 -0.0001 -0.0000 -0.0011  0.0038  0.0003  0.0000  0.0000
  27.  C 1 (f3)  -0.0001  0.0001 -0.0000 -0.0016  0.0054  0.0003 -0.0000 -0.0000
  28.  C 1 (f4)   0.0000  0.0000 -0.0000  0.0000 -0.0000 -0.0000 -0.0000  0.0000
  29.  C 1 (f5)  -0.0000  0.0000  0.0000 -0.0000  0.0000  0.0000 -0.0000 -0.0000
  30.  C 1 (f6)   0.0000 -0.0001 -0.0000 -0.0019  0.0070 -0.0001  0.0001  0.0000
  31.  C 1 (f7)  -0.0000  0.0001  0.0000 -0.0001  0.0005 -0.0002 -0.0000  0.0000
  32.  H 2 (S)    0.0041  0.0012 -0.0000  0.0033  0.0232 -0.0177  0.0024  0.0000
  33.  H 2 (S)    0.0002 -0.0000  0.0000  0.0008 -0.0086  0.0008  0.0000 -0.0000
  34.  H 2 (S)   -0.0001  0.0001 -0.0000 -0.0003  0.0002  0.0000 -0.0000 -0.0000
  35.  H 2 (px)  -0.0001  0.0000 -0.0000  0.0004 -0.0003  0.0003 -0.0001 -0.0000
  36.  H 2 (py)   0.0001 -0.0001  0.0000  0.0008 -0.0026 -0.0004  0.0000  0.0000
  37.  H 2 (pz)  -0.0000 -0.0000  0.0002 -0.0000  0.0000  0.0000  0.0000 -0.0000
  38.  H 3 (S)    0.0095 -0.0130  0.0000  0.0043  0.0135 -0.0125  0.0040  0.0000
  39.  H 3 (S)   -0.0001 -0.0000  0.0000  0.0010 -0.0087  0.0005  0.0000  0.0000
  40.  H 3 (S)   -0.0001 -0.0000 -0.0000 -0.0005  0.0005 -0.0000  0.0000 -0.0000
  41.  H 3 (px)   0.0002 -0.0001  0.0000  0.0010 -0.0029 -0.0003  0.0000 -0.0000
  42.  H 3 (py)  -0.0001  0.0002 -0.0000  0.0009 -0.0022  0.0001 -0.0001 -0.0000
  43.  H 3 (pz)   0.0000 -0.0000  0.0002 -0.0000 -0.0000 -0.0000  0.0000 -0.0000
  44.  C 4 (S)    0.0010  0.0009 -0.0000  1.9992 -0.0000  0.0000 -0.0000 -0.0000
  45.  C 4 (S)   -0.0029 -0.0022 -0.0000 -0.0000  1.0207  0.0000  0.0000 -0.0000
  46.  C 4 (S)   -0.0003  0.0001 -0.0000  0.0000  0.0000  0.0023 -0.0000 -0.0000
  47.  C 4 (S)    0.0000 -0.0001  0.0000 -0.0000  0.0000 -0.0000  0.0001  0.0000
  48.  C 4 (S)   -0.0000 -0.0000 -0.0000 -0.0000 -0.0000 -0.0000  0.0000  0.0000
  49.  C 4 (px)   0.0027 -0.0011  0.0000 -0.0012 -0.0897  0.0281  0.0028 -0.0000
  50.  C 4 (px)  -0.0004  0.0005  0.0000 -0.0003  0.0047 -0.0009 -0.0002 -0.0000
  51.  C 4 (px)  -0.0000  0.0000 -0.0000  0.0008 -0.0019  0.0002 -0.0001 -0.0000
  52.  C 4 (py)  -0.0053 -0.0028 -0.0000 -0.0110 -0.0079  0.0208  0.0031  0.0001
  53.  C 4 (py)  -0.0005 -0.0002 -0.0000 -0.0018  0.0139  0.0010  0.0001 -0.0000
  54.  C 4 (py)  -0.0001  0.0001 -0.0000 -0.0011  0.0045 -0.0002 -0.0000  0.0000
  55.  C 4 (pz)   0.0000 -0.0000  0.0121  0.0000  0.0000 -0.0000  0.0000 -0.0000
  56.  C 4 (pz)  -0.0000  0.0000 -0.0004 -0.0000 -0.0000  0.0000  0.0000  0.0000
  57.  C 4 (pz)   0.0000 -0.0000  0.0002 -0.0000  0.0000 -0.0000  0.0000 -0.0000
  58.  C 4 (d1)   0.0001 -0.0003  0.0000 -0.0004  0.0014  0.0008  0.0001 -0.0000
  59.  C 4 (d1)  -0.0002  0.0002 -0.0000  0.0001  0.0002  0.0004  0.0000  0.0000
  60.  C 4 (d2)   0.0000 -0.0000  0.0001  0.0000 -0.0000 -0.0000  0.0000 -0.0000
  61.  C 4 (d2)   0.0000 -0.0000  0.0001 -0.0000  0.0000  0.0000  0.0000 -0.0000
  62.  C 4 (d3)   0.0000 -0.0000  0.0002 -0.0000 -0.0000 -0.0000 -0.0000 -0.0000
  63.  C 4 (d3)  -0.0000  0.0000  0.0001  0.0000  0.0000  0.0000 -0.0000 -0.0000
  64.  C 4 (d4)  -0.0001  0.0000 -0.0000 -0.0012  0.0116 -0.0004 -0.0001 -0.0000
  65.  C 4 (d4)  -0.0001  0.0002 -0.0000 -0.0001 -0.0012 -0.0008 -0.0000  0.0000
  66.  C 4 (d5)   0.0000  0.0001 -0.0000  0.0036 -0.0185 -0.0002 -0.0001 -0.0000
  67.  C 4 (d5)   0.0000  0.0000 -0.0000 -0.0005 -0.0077  0.0001 -0.0000  0.0000
  68.  C 4 (f1)  -0.0000  0.0000 -0.0002 -0.0000  0.0000  0.0000 -0.0000  0.0000
  69.  C 4 (f2)  -0.0001  0.0000  0.0000 -0.0003  0.0048 -0.0003 -0.0000  0.0000
  70.  C 4 (f3)   0.0000  0.0001 -0.0000  0.0001 -0.0008 -0.0002 -0.0000  0.0000
  71.  C 4 (f4)  -0.0000  0.0000  0.0000 -0.0000  0.0000  0.0000 -0.0000  0.0000
  72.  C 4 (f5)   0.0000 -0.0000  0.0000 -0.0000 -0.0000 -0.0000  0.0000 -0.0000
  73.  C 4 (f6)  -0.0000  0.0001 -0.0000  0.0008 -0.0081  0.0001 -0.0000  0.0000
  74.  C 4 (f7)   0.0000 -0.0000  0.0000 -0.0001  0.0002  0.0000  0.0000  0.0000
  75.  H 5 (S)   -0.0035  0.0004 -0.0000 -0.0027  0.5385 -0.0212 -0.0016  0.0001
  76.  H 5 (S)   -0.0001  0.0000  0.0000 -0.0085  0.0077  0.0008 -0.0001 -0.0000
  77.  H 5 (S)    0.0000 -0.0000  0.0000 -0.0098 -0.0069 -0.0001  0.0000  0.0000
  78.  H 5 (px)  -0.0001  0.0000 -0.0000 -0.0034  0.0125 -0.0005 -0.0000  0.0000
  79.  H 5 (py)  -0.0000 -0.0001  0.0000  0.0001 -0.0007  0.0003  0.0000  0.0000
  80.  H 5 (pz)   0.0000 -0.0000  0.0001  0.0000 -0.0000 -0.0000  0.0000 -0.0000
  81.  C 6 (S)    0.0000  0.0004 -0.0000  0.0000 -0.0089 -0.0046 -0.0037  0.0002
  82.  C 6 (S)    0.0001 -0.0013 -0.0000 -0.0089  0.2713 -0.0090  0.0046  0.0005
  83.  C 6 (S)   -0.0001  0.0003 -0.0000 -0.0046 -0.0090  0.0015 -0.0000  0.0000
  84.  C 6 (S)    0.0000 -0.0001  0.0000 -0.0037  0.0046 -0.0000  0.0001 -0.0000
  85.  C 6 (S)   -0.0000  0.0000 -0.0000  0.0002  0.0005  0.0000 -0.0000  0.0000
  86.  C 6 (px)  -0.0039 -0.0010 -0.0000  0.0019 -0.2313 -0.0161  0.0000  0.0002
  87.  C 6 (px)  -0.0000  0.0000  0.0000  0.0053  0.0131  0.0014  0.0001 -0.0000
  88.  C 6 (px)  -0.0001 -0.0000 -0.0000  0.0010  0.0062  0.0001  0.0000 -0.0000
  89.  C 6 (py)   0.0036 -0.0017  0.0000 -0.0025  0.4261 -0.0067 -0.0052 -0.0002
  90.  C 6 (py)  -0.0001 -0.0000  0.0000 -0.0148 -0.0001  0.0013 -0.0001 -0.0000
  91.  C 6 (py)  -0.0000  0.0000  0.0000 -0.0021 -0.0103  0.0003  0.0001 -0.0000
  92.  C 6 (pz)   0.0000 -0.0000  0.0002 -0.0000 -0.0000 -0.0000  0.0000 -0.0000
  93.  C 6 (pz)  -0.0000  0.0000  0.0002  0.0000  0.0000  0.0000 -0.0000  0.0000
  94.  C 6 (pz)  -0.0000 -0.0000 -0.0000 -0.0000  0.0000  0.0000  0.0000 -0.0000
  95.  C 6 (d1)  -0.0001  0.0002  0.0000  0.0049 -0.0260  0.0003  0.0003 -0.0000
  96.  C 6 (d1)  -0.0001 -0.0000 -0.0000 -0.0009  0.0031  0.0004  0.0000  0.0000
  97.  C 6 (d2)  -0.0000  0.0000  0.0000  0.0000  0.0000  0.0000 -0.0000  0.0000
  98.  C 6 (d2)  -0.0000  0.0000 -0.0000 -0.0000 -0.0000  0.0000 -0.0000  0.0000
  99.  C 6 (d3)  -0.0000  0.0000  0.0002 -0.0000  0.0000  0.0000 -0.0000 -0.0000
 100.  C 6 (d3)   0.0000 -0.0000  0.0001  0.0000 -0.0000 -0.0000 -0.0000  0.0000
 101.  C 6 (d4)  -0.0001 -0.0001 -0.0000  0.0025 -0.0132 -0.0001  0.0001  0.0000
 102.  C 6 (d4)  -0.0001  0.0000 -0.0000 -0.0005  0.0017 -0.0007 -0.0000  0.0000
 103.  C 6 (d5)  -0.0000  0.0000 -0.0000  0.0015 -0.0095  0.0001 -0.0001 -0.0000
 104.  C 6 (d5)  -0.0000  0.0000  0.0000  0.0004 -0.0010  0.0001 -0.0000 -0.0000
 105.  C 6 (f1)  -0.0000  0.0000 -0.0000  0.0000  0.0000  0.0000 -0.0000  0.0000
 106.  C 6 (f2)   0.0001  0.0000  0.0000 -0.0009  0.0036  0.0002 -0.0000 -0.0000
 107.  C 6 (f3)  -0.0000  0.0000  0.0000  0.0018 -0.0068  0.0000  0.0001  0.0000
 108.  C 6 (f4)  -0.0000  0.0000 -0.0000  0.0000  0.0000  0.0000 -0.0000  0.0000
 109.  C 6 (f5)   0.0000 -0.0000  0.0000  0.0000 -0.0000 -0.0000  0.0000  0.0000
 110.  C 6 (f6)   0.0000 -0.0001  0.0000 -0.0016  0.0051 -0.0001  0.0001  0.0000
 111.  C 6 (f7)  -0.0000 -0.0000 -0.0000  0.0001 -0.0006 -0.0000 -0.0000  0.0000
 112.  H 7 (S)   -0.0029 -0.0014 -0.0000  0.0031 -0.0008 -0.0168  0.0023  0.0005
 113.  H 7 (S)   -0.0000  0.0001 -0.0000  0.0001 -0.0051  0.0006 -0.0000  0.0000
 114.  H 7 (S)   -0.0000 -0.0000  0.0000  0.0005 -0.0020  0.0001  0.0000 -0.0000
 115.  H 7 (px)   0.0000  0.0001  0.0000  0.0001 -0.0000  0.0005 -0.0001 -0.0000
 116.  H 7 (py)   0.0000 -0.0000  0.0000 -0.0012  0.0037 -0.0001 -0.0000  0.0000
 117.  H 7 (pz)   0.0000 -0.0000 -0.0000  0.0000 -0.0000 -0.0000  0.0000 -0.0000
 118.  C 8 (S)    0.0002  0.0002  0.0000  0.0001  0.0025  0.0002 -0.0020  0.0001
 119.  C 8 (S)   -0.0006 -0.0012 -0.0000  0.0024  0.0083 -0.0033  0.0085 -0.0001
 120.  C 8 (S)   -0.0000  0.0002  0.0000  0.0015 -0.0102  0.0011 -0.0000 -0.0000
 121.  C 8 (S)    0.0001 -0.0001 -0.0000 -0.0015  0.0065 -0.0001  0.0001  0.0000
 122.  C 8 (S)    0.0000  0.0000  0.0000 -0.0000  0.0001 -0.0000 -0.0000 -0.0000
 123.  C 8 (px)   0.0005  0.0018 -0.0000  0.0039  0.0345 -0.0032  0.0008 -0.0003
 124.  C 8 (px)  -0.0002  0.0001 -0.0000  0.0016 -0.0161  0.0004  0.0002  0.0000
 125.  C 8 (px)  -0.0000  0.0000  0.0000  0.0001 -0.0007  0.0002  0.0000 -0.0000
 126.  C 8 (py)  -0.0012  0.0012 -0.0000  0.0006 -0.0018  0.0141  0.0008  0.0009
 127.  C 8 (py)   0.0002  0.0001 -0.0000 -0.0010 -0.0006  0.0010  0.0000 -0.0000
 128.  C 8 (py)   0.0001  0.0000  0.0000  0.0011 -0.0070  0.0001 -0.0000 -0.0000
 129.  C 8 (pz)   0.0000 -0.0000 -0.0038 -0.0000  0.0000 -0.0000  0.0000 -0.0000
 130.  C 8 (pz)  -0.0000  0.0000  0.0004 -0.0000 -0.0000 -0.0000 -0.0000  0.0000
 131.  C 8 (pz)   0.0000 -0.0000 -0.0001  0.0000 -0.0000 -0.0000  0.0000 -0.0000
 132.  C 8 (d1)  -0.0001  0.0001 -0.0000 -0.0008  0.0021  0.0006  0.0001  0.0000
 133.  C 8 (d1)  -0.0000  0.0000  0.0000  0.0012 -0.0052  0.0000  0.0000 -0.0000
 134.  C 8 (d2)  -0.0000 -0.0000 -0.0001 -0.0000  0.0000  0.0000  0.0000 -0.0000
 135.  C 8 (d2)   0.0000 -0.0000  0.0000  0.0000 -0.0000 -0.0000  0.0000 -0.0000
 136.  C 8 (d3)   0.0000 -0.0000 -0.0000  0.0000  0.0000 -0.0000  0.0000 -0.0000
 137.  C 8 (d3)   0.0000 -0.0000 -0.0000 -0.0000 -0.0000 -0.0000  0.0000 -0.0000
 138.  C 8 (d4)  -0.0000 -0.0000 -0.0000  0.0007 -0.0043  0.0004 -0.0000  0.0000
 139.  C 8 (d4)  -0.0001 -0.0000  0.0000  0.0002 -0.0009 -0.0004  0.0000  0.0000
 140.  C 8 (d5)   0.0000  0.0000  0.0000 -0.0003 -0.0004  0.0001 -0.0003 -0.0000
 141.  C 8 (d5)  -0.0000  0.0000 -0.0000  0.0005 -0.0004 -0.0001 -0.0000  0.0000
 142.  C 8 (f1)   0.0000  0.0000  0.0001  0.0000 -0.0000 -0.0000 -0.0000  0.0000
 143.  C 8 (f2)  -0.0000 -0.0000 -0.0000  0.0000 -0.0007  0.0000 -0.0000  0.0000
 144.  C 8 (f3)   0.0000 -0.0000  0.0000  0.0000  0.0001 -0.0001 -0.0000 -0.0000
 145.  C 8 (f4)   0.0000  0.0000 -0.0000 -0.0000 -0.0000 -0.0000 -0.0000  0.0000
 146.  C 8 (f5)  -0.0000  0.0000 -0.0000 -0.0000  0.0000  0.0000 -0.0000 -0.0000
 147.  C 8 (f6)   0.0000  0.0000  0.0000  0.0004 -0.0028  0.0001 -0.0001 -0.0000
 148.  C 8 (f7)   0.0000 -0.0000 -0.0000 -0.0000  0.0011  0.0002  0.0000 -0.0000
 149.  H 9 (S)   -0.0014 -0.0017 -0.0000  0.0027 -0.0308 -0.0007  0.0038  0.0002
 150.  H 9 (S)    0.0001  0.0000 -0.0000  0.0007 -0.0039  0.0007 -0.0000 -0.0000
 151.  H 9 (S)    0.0001 -0.0000  0.0000 -0.0003  0.0017 -0.0001 -0.0000  0.0000
 152.  H 9 (px)  -0.0000 -0.0000  0.0000 -0.0003  0.0009 -0.0000  0.0001  0.0000
 153.  H 9 (py)   0.0000  0.0000 -0.0000 -0.0003  0.0010  0.0002 -0.0000  0.0000
 154.  H 9 (pz)   0.0000 -0.0000 -0.0001  0.0000  0.0000 -0.0000  0.0000 -0.0000
 155.  H10 (S)    0.0012 -0.0009  0.0000 -0.0038  0.0681 -0.0116  0.0036 -0.0007
 156.  H10 (S)   -0.0001  0.0001 -0.0000  0.0013 -0.0093  0.0005  0.0000 -0.0000
 157.  H10 (S)    0.0000 -0.0000 -0.0000 -0.0010  0.0048 -0.0002 -0.0000 -0.0000
 158.  H10 (px)  -0.0001  0.0000  0.0000 -0.0000 -0.0001  0.0001 -0.0000  0.0000
 159.  H10 (py)   0.0000 -0.0000  0.0000 -0.0004  0.0013 -0.0003  0.0001 -0.0000
 160.  H10 (pz)   0.0000 -0.0000 -0.0000  0.0000 -0.0000 -0.0000  0.0000 -0.0000

          NAO       49      50      51      52      53      54      55      56
      ---------- ------- ------- ------- ------- ------- ------- ------- -------
   1.  C 1 (S)    0.0037 -0.0116 -0.0014  0.0084 -0.0199 -0.0027 -0.0000 -0.0000
   2.  C 1 (S)    0.2692 -0.0059 -0.0073  0.4473 -0.0035 -0.0102 -0.0000  0.0000
   3.  C 1 (S)    0.0291 -0.0006  0.0001  0.0207  0.0008 -0.0002  0.0000 -0.0000
   4.  C 1 (S)    0.0027 -0.0000  0.0000 -0.0000  0.0004  0.0001 -0.0000  0.0000
   5.  C 1 (S)    0.0004 -0.0000  0.0000 -0.0005 -0.0000  0.0000  0.0000 -0.0000
   6.  C 1 (px)  -0.0417  0.0372 -0.0034 -0.3370 -0.0472 -0.0019  0.0000 -0.0000
   7.  C 1 (px)   0.0169 -0.0004 -0.0000 -0.0401 -0.0013  0.0003 -0.0000  0.0000
   8.  C 1 (px)  -0.0039  0.0001  0.0000 -0.0064 -0.0001  0.0001 -0.0000  0.0000
   9.  C 1 (py)  -0.3291 -0.0314 -0.0022 -0.3718 -0.0270 -0.0020 -0.0000 -0.0000
  10.  C 1 (py)  -0.0444  0.0007 -0.0002 -0.0111 -0.0013 -0.0000  0.0000 -0.0000
  11.  C 1 (py)  -0.0103  0.0002 -0.0000 -0.0005  0.0002  0.0001 -0.0000  0.0000
  12.  C 1 (pz)  -0.0000  0.0000 -0.0000  0.0000 -0.0000 -0.0000  0.9470 -0.0304
  13.  C 1 (pz)  -0.0000 -0.0000  0.0000 -0.0000  0.0000  0.0000 -0.0317  0.0015
  14.  C 1 (pz)   0.0000  0.0000 -0.0000 -0.0000 -0.0000 -0.0000  0.0077 -0.0003
  15.  C 1 (d1)   0.0073  0.0009  0.0002  0.0187  0.0018  0.0002 -0.0000  0.0000
  16.  C 1 (d1)   0.0021  0.0002 -0.0000  0.0076  0.0000 -0.0002  0.0000 -0.0000
  17.  C 1 (d2)  -0.0000 -0.0000  0.0000 -0.0000 -0.0000  0.0000 -0.0094  0.0004
  18.  C 1 (d2)   0.0000  0.0000 -0.0000  0.0000  0.0000  0.0000 -0.0039  0.0000
  19.  C 1 (d3)   0.0000 -0.0000  0.0000 -0.0000  0.0000  0.0000 -0.0184  0.0005
  20.  C 1 (d3)  -0.0000 -0.0000  0.0000  0.0000  0.0000  0.0000 -0.0043  0.0001
  21.  C 1 (d4)   0.0018  0.0007 -0.0001 -0.0103 -0.0020 -0.0002 -0.0000  0.0000
  22.  C 1 (d4)  -0.0163  0.0008 -0.0000  0.0027  0.0001  0.0000 -0.0000 -0.0000
  23.  C 1 (d5)  -0.0079 -0.0000  0.0002 -0.0187 -0.0005  0.0003  0.0000 -0.0000
  24.  C 1 (d5)  -0.0031  0.0001  0.0000 -0.0006  0.0002  0.0000 -0.0000  0.0000
  25.  C 1 (f1)   0.0000 -0.0000  0.0000 -0.0000  0.0000  0.0000 -0.0151  0.0005
  26.  C 1 (f2)  -0.0003 -0.0005  0.0000  0.0041  0.0006  0.0000 -0.0000  0.0000
  27.  C 1 (f3)   0.0027  0.0005  0.0000  0.0033  0.0003  0.0000 -0.0000  0.0000
  28.  C 1 (f4)   0.0000 -0.0000  0.0000 -0.0000 -0.0000  0.0000 -0.0018  0.0000
  29.  C 1 (f5)  -0.0000  0.0000 -0.0000  0.0000  0.0000 -0.0000  0.0008 -0.0000
  30.  C 1 (f6)   0.0017 -0.0000 -0.0001  0.0052  0.0001 -0.0001 -0.0000  0.0000
  31.  C 1 (f7)  -0.0039  0.0005 -0.0000  0.0004  0.0000  0.0000  0.0000 -0.0000
  32.  H 2 (S)   -0.0061  0.0246 -0.0059  0.0270 -0.0320 -0.0062  0.0000  0.0000
  33.  H 2 (S)    0.0263 -0.0005  0.0000 -0.0023 -0.0003 -0.0001  0.0000 -0.0000
  34.  H 2 (S)   -0.0001  0.0005  0.0001 -0.0052  0.0001  0.0001 -0.0000  0.0000
  35.  H 2 (px)  -0.0002 -0.0005  0.0001 -0.0024  0.0005  0.0001 -0.0000  0.0000
  36.  H 2 (py)  -0.0074 -0.0000 -0.0000 -0.0024 -0.0003 -0.0000 -0.0000 -0.0000
  37.  H 2 (pz)   0.0000  0.0000 -0.0000 -0.0000  0.0000 -0.0000  0.0112 -0.0004
  38.  H 3 (S)    0.0181 -0.0332 -0.0037  0.0285 -0.0031 -0.0044  0.0000 -0.0000
  39.  H 3 (S)   -0.0014 -0.0003  0.0000  0.0155  0.0002 -0.0002  0.0000 -0.0000
  40.  H 3 (S)   -0.0052 -0.0001  0.0001 -0.0026  0.0006  0.0002 -0.0000  0.0000
  41.  H 3 (px)   0.0027 -0.0004 -0.0000 -0.0053 -0.0005 -0.0001  0.0000 -0.0000
  42.  H 3 (py)  -0.0011  0.0005  0.0000 -0.0028 -0.0002  0.0001 -0.0000  0.0000
  43.  H 3 (pz)   0.0000  0.0000 -0.0000 -0.0000 -0.0000 -0.0000  0.0121 -0.0004
  44.  C 4 (S)   -0.0012 -0.0003  0.0008 -0.0110 -0.0018 -0.0011  0.0000 -0.0000
  45.  C 4 (S)   -0.0897  0.0047 -0.0019 -0.0079  0.0139  0.0045  0.0000 -0.0000
  46.  C 4 (S)    0.0281 -0.0009  0.0002  0.0208  0.0010 -0.0002 -0.0000  0.0000
  47.  C 4 (S)    0.0028 -0.0002 -0.0001  0.0031  0.0001 -0.0000  0.0000  0.0000
  48.  C 4 (S)   -0.0000 -0.0000 -0.0000  0.0001 -0.0000  0.0000 -0.0000  0.0000
  49.  C 4 (px)   1.1535 -0.0089 -0.0005  0.0252  0.0100 -0.0001 -0.0000 -0.0000
  50.  C 4 (px)  -0.0089  0.0044  0.0001  0.0047  0.0011  0.0002  0.0000 -0.0000
  51.  C 4 (px)  -0.0005  0.0001  0.0001 -0.0006  0.0003  0.0000 -0.0000  0.0000
  52.  C 4 (py)   0.0252  0.0047 -0.0006  1.0318  0.0341 -0.0116 -0.0000  0.0000
  53.  C 4 (py)   0.0100  0.0011  0.0003  0.0341  0.0049  0.0003 -0.0000  0.0000
  54.  C 4 (py)  -0.0001  0.0002  0.0000 -0.0116  0.0003  0.0003 -0.0000  0.0000
  55.  C 4 (pz)  -0.0000  0.0000 -0.0000 -0.0000 -0.0000 -0.0000  0.9844 -0.0252
  56.  C 4 (pz)  -0.0000 -0.0000  0.0000  0.0000  0.0000  0.0000 -0.0252  0.0010
  57.  C 4 (pz)  -0.0000  0.0000 -0.0000  0.0000  0.0000 -0.0000  0.0121 -0.0004
  58.  C 4 (d1)   0.0069 -0.0001 -0.0001  0.0372  0.0004 -0.0007  0.0000 -0.0000
  59.  C 4 (d1)   0.0022  0.0002  0.0000  0.0073  0.0003  0.0000  0.0000 -0.0000
  60.  C 4 (d2)   0.0000  0.0000 -0.0000 -0.0000 -0.0000 -0.0000  0.0095 -0.0003
  61.  C 4 (d2)  -0.0000 -0.0000 -0.0000  0.0000 -0.0000 -0.0000  0.0069 -0.0001
  62.  C 4 (d3)   0.0000  0.0000 -0.0000 -0.0000 -0.0000 -0.0000  0.0149 -0.0007
  63.  C 4 (d3)  -0.0000  0.0000 -0.0000  0.0000  0.0000 -0.0000  0.0044 -0.0002
  64.  C 4 (d4)  -0.0365 -0.0004  0.0001  0.0034 -0.0003 -0.0000 -0.0000  0.0000
  65.  C 4 (d4)  -0.0085  0.0018 -0.0001 -0.0019 -0.0000  0.0001  0.0000  0.0000
  66.  C 4 (d5)  -0.0088  0.0001  0.0001 -0.0001 -0.0004 -0.0001 -0.0000  0.0000
  67.  C 4 (d5)   0.0035 -0.0001  0.0000  0.0001 -0.0000 -0.0000 -0.0000  0.0000
  68.  C 4 (f1)  -0.0000 -0.0000  0.0000  0.0000  0.0000  0.0000 -0.0133  0.0003
  69.  C 4 (f2)  -0.0160  0.0001  0.0000  0.0011 -0.0001 -0.0000  0.0000 -0.0000
  70.  C 4 (f3)   0.0004 -0.0000  0.0000 -0.0110 -0.0003  0.0002 -0.0000  0.0000
  71.  C 4 (f4)  -0.0000 -0.0000 -0.0000  0.0000  0.0000 -0.0000  0.0004 -0.0001
  72.  C 4 (f5)   0.0000 -0.0000 -0.0000 -0.0000 -0.0000  0.0000  0.0010 -0.0000
  73.  C 4 (f6)  -0.0020 -0.0000  0.0000  0.0016 -0.0001 -0.0001 -0.0000  0.0000
  74.  C 4 (f7)   0.0015 -0.0001 -0.0000 -0.0008 -0.0001 -0.0000  0.0000 -0.0000
  75.  H 5 (S)   -0.7958  0.0159 -0.0013  0.0027  0.0002  0.0021  0.0000  0.0000
  76.  H 5 (S)    0.0011 -0.0008  0.0001  0.0033  0.0002 -0.0000 -0.0000 -0.0000
  77.  H 5 (S)   -0.0054 -0.0003 -0.0000  0.0026 -0.0001 -0.0001  0.0000  0.0000
  78.  H 5 (px)  -0.0167  0.0006 -0.0000 -0.0006  0.0001  0.0001 -0.0000  0.0000
  79.  H 5 (py)   0.0010 -0.0001 -0.0000  0.0104  0.0004 -0.0001  0.0000 -0.0000
  80.  H 5 (pz)   0.0000  0.0000 -0.0000 -0.0000 -0.0000 -0.0000  0.0106 -0.0003
  81.  C 6 (S)   -0.0019 -0.0053 -0.0010  0.0025  0.0148  0.0021  0.0000 -0.0000
  82.  C 6 (S)    0.2313 -0.0131 -0.0062 -0.4261  0.0001  0.0103  0.0000 -0.0000
  83.  C 6 (S)    0.0161 -0.0014 -0.0001  0.0067 -0.0013 -0.0003 -0.0000  0.0000
  84.  C 6 (S)   -0.0000 -0.0001 -0.0000  0.0052  0.0001 -0.0001  0.0000 -0.0000
  85.  C 6 (S)   -0.0002  0.0000  0.0000  0.0002  0.0000  0.0000 -0.0000  0.0000
  86.  C 6 (px)  -0.0539  0.0417 -0.0011  0.2831  0.0425  0.0034  0.0000 -0.0000
  87.  C 6 (px)   0.0417  0.0001  0.0001  0.0167  0.0011 -0.0000  0.0000 -0.0000
  88.  C 6 (px)  -0.0011  0.0001  0.0000  0.0025  0.0004  0.0000  0.0000  0.0000
  89.  C 6 (py)   0.2831  0.0167  0.0025 -0.5147  0.0043  0.0074 -0.0000 -0.0000
  90.  C 6 (py)   0.0425  0.0011  0.0004  0.0043  0.0023  0.0001  0.0000 -0.0000
  91.  C 6 (py)   0.0034 -0.0000  0.0000  0.0074  0.0001 -0.0001  0.0000 -0.0000
  92.  C 6 (pz)   0.0000 -0.0000  0.0000  0.0000 -0.0000  0.0000  0.3140  0.0104
  93.  C 6 (pz)  -0.0000  0.0000 -0.0000  0.0000  0.0000 -0.0000  0.0104 -0.0009
  94.  C 6 (pz)  -0.0000 -0.0000  0.0000  0.0000  0.0000  0.0000  0.0001  0.0003
  95.  C 6 (d1)   0.0012 -0.0006  0.0000  0.0086 -0.0003 -0.0002  0.0000 -0.0000
  96.  C 6 (d1)  -0.0006 -0.0004 -0.0001  0.0110  0.0000 -0.0002  0.0000  0.0000
  97.  C 6 (d2)   0.0000  0.0000 -0.0000  0.0000  0.0000 -0.0000  0.0003 -0.0002
  98.  C 6 (d2)   0.0000 -0.0000 -0.0000 -0.0000  0.0000  0.0000 -0.0053  0.0000
  99.  C 6 (d3)   0.0000  0.0000 -0.0000  0.0000  0.0000 -0.0000  0.0110 -0.0007
 100.  C 6 (d3)  -0.0000  0.0000 -0.0000 -0.0000 -0.0000 -0.0000  0.0039 -0.0002
 101.  C 6 (d4)   0.0123  0.0006 -0.0001  0.0091  0.0015  0.0001 -0.0000  0.0000
 102.  C 6 (d4)  -0.0200  0.0007 -0.0000 -0.0025 -0.0001  0.0000  0.0000  0.0000
 103.  C 6 (d5)  -0.0032  0.0006  0.0001  0.0104  0.0003 -0.0002 -0.0000  0.0000
 104.  C 6 (d5)  -0.0020  0.0000  0.0001  0.0021 -0.0001 -0.0001 -0.0000 -0.0000
 105.  C 6 (f1)  -0.0000  0.0000 -0.0000  0.0000  0.0000 -0.0000 -0.0045 -0.0001
 106.  C 6 (f2)  -0.0009 -0.0005  0.0000 -0.0030 -0.0005 -0.0001  0.0000 -0.0000
 107.  C 6 (f3)  -0.0019 -0.0002 -0.0000  0.0036 -0.0000 -0.0000  0.0000 -0.0000
 108.  C 6 (f4)   0.0000  0.0000  0.0000 -0.0000  0.0000  0.0000 -0.0020  0.0001
 109.  C 6 (f5)  -0.0000 -0.0000 -0.0000 -0.0000 -0.0000 -0.0000  0.0010 -0.0000
 110.  C 6 (f6)   0.0006 -0.0003 -0.0000 -0.0042 -0.0000  0.0001  0.0000 -0.0000
 111.  C 6 (f7)  -0.0020 -0.0001  0.0000  0.0010  0.0001 -0.0000 -0.0000  0.0000
 112.  H 7 (S)   -0.0205  0.0220 -0.0037 -0.0084  0.0276  0.0068  0.0000 -0.0000
 113.  H 7 (S)    0.0154 -0.0004 -0.0000 -0.0005 -0.0001  0.0001 -0.0000  0.0000
 114.  H 7 (S)   -0.0005  0.0004  0.0000  0.0080  0.0003 -0.0001  0.0000 -0.0000
 115.  H 7 (px)   0.0024 -0.0005  0.0001  0.0022 -0.0004 -0.0001  0.0000 -0.0000
 116.  H 7 (py)   0.0030  0.0001  0.0000 -0.0049  0.0001  0.0001  0.0000 -0.0000
 117.  H 7 (pz)   0.0000 -0.0000  0.0000 -0.0000 -0.0000  0.0000  0.0014  0.0002
 118.  C 8 (S)    0.0037  0.0020 -0.0001 -0.0027  0.0018 -0.0001 -0.0000  0.0000
 119.  C 8 (S)    0.0217 -0.0146 -0.0000 -0.0268  0.0026  0.0015 -0.0000 -0.0000
 120.  C 8 (S)    0.0028 -0.0014  0.0000  0.0084 -0.0012 -0.0003  0.0000 -0.0000
 121.  C 8 (S)    0.0009 -0.0002 -0.0001 -0.0012 -0.0003 -0.0000 -0.0000  0.0000
 122.  C 8 (S)   -0.0000 -0.0000  0.0000 -0.0006 -0.0000  0.0000  0.0000 -0.0000
 123.  C 8 (px)   0.0094 -0.0104 -0.0042  0.0015 -0.0111  0.0018  0.0000  0.0000
 124.  C 8 (px)  -0.0061 -0.0002 -0.0002  0.0285  0.0004 -0.0003 -0.0000  0.0000
 125.  C 8 (px)  -0.0051 -0.0001  0.0001  0.0081  0.0000 -0.0001  0.0000 -0.0000
 126.  C 8 (py)  -0.0150 -0.0313 -0.0057 -0.0042 -0.0246 -0.0024  0.0000  0.0000
 127.  C 8 (py)   0.0110 -0.0022 -0.0001 -0.0126 -0.0022 -0.0001 -0.0000  0.0000
 128.  C 8 (py)  -0.0007 -0.0002  0.0001 -0.0008 -0.0005 -0.0001  0.0000 -0.0000
 129.  C 8 (pz)   0.0000 -0.0000  0.0000  0.0000 -0.0000  0.0000  0.0062  0.0196
 130.  C 8 (pz)  -0.0000  0.0000 -0.0000 -0.0000 -0.0000 -0.0000  0.0223 -0.0014
 131.  C 8 (pz)  -0.0000 -0.0000  0.0000 -0.0000 -0.0000  0.0000 -0.0025  0.0002
 132.  C 8 (d1)   0.0041 -0.0013 -0.0004  0.0028 -0.0011 -0.0001 -0.0000  0.0000
 133.  C 8 (d1)  -0.0048 -0.0001  0.0001  0.0038  0.0000 -0.0001  0.0000  0.0000
 134.  C 8 (d2)   0.0000 -0.0000  0.0000  0.0000  0.0000  0.0000 -0.0040  0.0003
 135.  C 8 (d2)  -0.0000 -0.0000  0.0000 -0.0000 -0.0000 -0.0000  0.0038 -0.0000
 136.  C 8 (d3)   0.0000 -0.0000  0.0000  0.0000  0.0000  0.0000  0.0041  0.0003
 137.  C 8 (d3)  -0.0000 -0.0000  0.0000 -0.0000 -0.0000  0.0000  0.0003  0.0001
 138.  C 8 (d4)   0.0047  0.0003  0.0002  0.0048  0.0006 -0.0001 -0.0000  0.0000
 139.  C 8 (d4)  -0.0069  0.0005 -0.0001  0.0035  0.0005  0.0000  0.0000 -0.0000
 140.  C 8 (d5)   0.0012  0.0005  0.0001  0.0001  0.0002 -0.0000  0.0000 -0.0000
 141.  C 8 (d5)  -0.0019  0.0001 -0.0000 -0.0004 -0.0000  0.0000 -0.0000  0.0000
 142.  C 8 (f1)  -0.0000  0.0000 -0.0000 -0.0000 -0.0000 -0.0000  0.0001 -0.0003
 143.  C 8 (f2)  -0.0008  0.0001  0.0001 -0.0004  0.0001 -0.0000  0.0000  0.0000
 144.  C 8 (f3)   0.0012  0.0003  0.0001  0.0011  0.0003  0.0000  0.0000 -0.0000
 145.  C 8 (f4)   0.0000 -0.0000 -0.0000 -0.0000 -0.0000 -0.0000 -0.0009 -0.0000
 146.  C 8 (f5)   0.0000  0.0000  0.0000  0.0000  0.0000  0.0000 -0.0006  0.0000
 147.  C 8 (f6)  -0.0001  0.0001  0.0000 -0.0005 -0.0000 -0.0000  0.0000 -0.0000
 148.  C 8 (f7)   0.0044 -0.0002  0.0000  0.0003  0.0000 -0.0000 -0.0000  0.0000
 149.  H 9 (S)   -0.0176  0.0031  0.0023  0.0291  0.0125 -0.0003  0.0000 -0.0000
 150.  H 9 (S)    0.0099 -0.0010  0.0001 -0.0070 -0.0008 -0.0001 -0.0000  0.0000
 151.  H 9 (S)   -0.0005 -0.0000 -0.0001 -0.0017 -0.0003 -0.0000 -0.0000 -0.0000
 152.  H 9 (px)  -0.0027  0.0000  0.0000  0.0024  0.0003 -0.0000  0.0000 -0.0000
 153.  H 9 (py)   0.0018 -0.0005 -0.0000 -0.0008 -0.0004 -0.0000 -0.0000 -0.0000
 154.  H 9 (pz)  -0.0000 -0.0000  0.0000 -0.0000 -0.0000  0.0000 -0.0006  0.0003
 155.  H10 (S)    0.0295  0.0065  0.0021 -0.0838  0.0092  0.0033  0.0000 -0.0000
 156.  H10 (S)    0.0001 -0.0001  0.0000  0.0148  0.0003 -0.0002  0.0000  0.0000
 157.  H10 (S)   -0.0030  0.0002 -0.0001  0.0017  0.0000 -0.0000 -0.0000  0.0000
 158.  H10 (px)  -0.0039 -0.0000 -0.0001  0.0036 -0.0001 -0.0000  0.0000 -0.0000
 159.  H10 (py)  -0.0010  0.0000 -0.0000 -0.0017 -0.0000  0.0000  0.0000 -0.0000
 160.  H10 (pz)  -0.0000 -0.0000  0.0000 -0.0000  0.0000  0.0000  0.0002  0.0002

          NAO       57      58      59      60      61      62      63      64
      ---------- ------- ------- ------- ------- ------- ------- ------- -------
   1.  C 1 (S)    0.0000 -0.0070  0.0008  0.0000 -0.0000  0.0000 -0.0000  0.0020
   2.  C 1 (S)   -0.0000  0.0338 -0.0057 -0.0000  0.0000 -0.0000 -0.0000 -0.0082
   3.  C 1 (S)    0.0000  0.0008  0.0003  0.0000  0.0000  0.0000  0.0000 -0.0007
   4.  C 1 (S)   -0.0000 -0.0002  0.0001 -0.0000 -0.0000 -0.0000 -0.0000 -0.0000
   5.  C 1 (S)    0.0000 -0.0000 -0.0000  0.0000  0.0000  0.0000  0.0000 -0.0000
   6.  C 1 (px)  -0.0000 -0.0054  0.0004  0.0000 -0.0000  0.0000  0.0000 -0.0108
   7.  C 1 (px)  -0.0000 -0.0011 -0.0005  0.0000 -0.0000  0.0000 -0.0000 -0.0008
   8.  C 1 (px)  -0.0000 -0.0002 -0.0001 -0.0000 -0.0000 -0.0000 -0.0000  0.0002
   9.  C 1 (py)  -0.0000 -0.0045 -0.0157  0.0000 -0.0000  0.0000 -0.0000  0.0058
  10.  C 1 (py)   0.0000 -0.0005 -0.0002  0.0000  0.0000  0.0000  0.0000  0.0009
  11.  C 1 (py)  -0.0000 -0.0002  0.0001 -0.0000 -0.0000 -0.0000 -0.0000  0.0004
  12.  C 1 (pz)   0.0130  0.0000  0.0000  0.0102  0.0056  0.0196  0.0060 -0.0000
  13.  C 1 (pz)  -0.0005 -0.0000 -0.0000 -0.0004 -0.0001 -0.0011 -0.0003 -0.0000
  14.  C 1 (pz)   0.0001  0.0000  0.0000  0.0001  0.0000  0.0002  0.0001 -0.0000
  15.  C 1 (d1)  -0.0000 -0.0000  0.0008 -0.0000 -0.0000 -0.0000  0.0000  0.0002
  16.  C 1 (d1)   0.0000  0.0004 -0.0000  0.0000  0.0000  0.0000  0.0000 -0.0001
  17.  C 1 (d2)  -0.0001 -0.0000 -0.0000 -0.0001 -0.0000 -0.0003 -0.0001 -0.0000
  18.  C 1 (d2)  -0.0000  0.0000  0.0000 -0.0000 -0.0000 -0.0000 -0.0000  0.0000
  19.  C 1 (d3)  -0.0002 -0.0000 -0.0000 -0.0002 -0.0001 -0.0003 -0.0001 -0.0000
  20.  C 1 (d3)  -0.0001  0.0000 -0.0000 -0.0000 -0.0000 -0.0001 -0.0000  0.0000
  21.  C 1 (d4)  -0.0000  0.0000 -0.0001  0.0000 -0.0000 -0.0000 -0.0000 -0.0004
  22.  C 1 (d4)   0.0000 -0.0001  0.0001 -0.0000 -0.0000 -0.0000  0.0000  0.0004
  23.  C 1 (d5)   0.0000 -0.0011  0.0001  0.0000  0.0000  0.0000  0.0000  0.0002
  24.  C 1 (d5)  -0.0000 -0.0001  0.0000 -0.0000 -0.0000 -0.0000 -0.0000  0.0001
  25.  C 1 (f1)  -0.0002 -0.0000 -0.0000 -0.0002 -0.0001 -0.0003 -0.0001 -0.0000
  26.  C 1 (f2)  -0.0000  0.0001 -0.0000 -0.0000 -0.0000 -0.0000 -0.0000  0.0002
  27.  C 1 (f3)  -0.0000 -0.0000  0.0002 -0.0000 -0.0000 -0.0000 -0.0000 -0.0001
  28.  C 1 (f4)  -0.0000 -0.0000 -0.0000 -0.0000 -0.0000 -0.0000 -0.0000 -0.0000
  29.  C 1 (f5)   0.0000  0.0000  0.0000  0.0000  0.0000  0.0000  0.0000  0.0000
  30.  C 1 (f6)  -0.0000  0.0003 -0.0000 -0.0000 -0.0000 -0.0000 -0.0000 -0.0001
  31.  C 1 (f7)   0.0000 -0.0000  0.0000  0.0000  0.0000  0.0000  0.0000  0.0000
  32.  H 2 (S)   -0.0000  0.0129 -0.0018  0.0000 -0.0000 -0.0000  0.0000 -0.0077
  33.  H 2 (S)    0.0000  0.0003 -0.0001  0.0000  0.0000  0.0000  0.0000 -0.0007
  34.  H 2 (S)   -0.0000 -0.0003  0.0001 -0.0000 -0.0000 -0.0000 -0.0000 -0.0001
  35.  H 2 (px)  -0.0000 -0.0003  0.0000 -0.0000 -0.0000 -0.0000 -0.0000  0.0002
  36.  H 2 (py)  -0.0000  0.0000 -0.0001  0.0000 -0.0000  0.0000  0.0000  0.0001
  37.  H 2 (pz)   0.0002  0.0000  0.0000  0.0001  0.0001  0.0002  0.0001 -0.0000
  38.  H 3 (S)   -0.0000  0.0129 -0.0127  0.0000 -0.0000  0.0000 -0.0000  0.0003
  39.  H 3 (S)    0.0000  0.0006  0.0001 -0.0000  0.0000  0.0000  0.0000  0.0001
  40.  H 3 (S)   -0.0000 -0.0004  0.0000 -0.0000  0.0000 -0.0000 -0.0000  0.0002
  41.  H 3 (px)   0.0000  0.0001 -0.0002  0.0000  0.0000  0.0000 -0.0000 -0.0001
  42.  H 3 (py)  -0.0000 -0.0003  0.0002 -0.0000 -0.0000 -0.0000  0.0000  0.0000
  43.  H 3 (pz)   0.0002  0.0000 -0.0000  0.0001  0.0001  0.0002  0.0001 -0.0000
  44.  C 4 (S)   -0.0000 -0.0004  0.0001  0.0000 -0.0000 -0.0000  0.0000 -0.0012
  45.  C 4 (S)    0.0000  0.0014  0.0002 -0.0000  0.0000 -0.0000  0.0000  0.0116
  46.  C 4 (S)   -0.0000  0.0008  0.0004 -0.0000  0.0000 -0.0000  0.0000 -0.0004
  47.  C 4 (S)    0.0000  0.0001  0.0000  0.0000  0.0000 -0.0000 -0.0000 -0.0001
  48.  C 4 (S)   -0.0000 -0.0000  0.0000 -0.0000 -0.0000 -0.0000 -0.0000 -0.0000
  49.  C 4 (px)  -0.0000  0.0069  0.0022  0.0000 -0.0000  0.0000 -0.0000 -0.0365
  50.  C 4 (px)   0.0000 -0.0001  0.0002  0.0000 -0.0000  0.0000  0.0000 -0.0004
  51.  C 4 (px)  -0.0000 -0.0001  0.0000 -0.0000 -0.0000 -0.0000 -0.0000  0.0001
  52.  C 4 (py)   0.0000  0.0372  0.0073 -0.0000  0.0000 -0.0000  0.0000  0.0034
  53.  C 4 (py)   0.0000  0.0004  0.0003 -0.0000 -0.0000 -0.0000  0.0000 -0.0003
  54.  C 4 (py)  -0.0000 -0.0007  0.0000 -0.0000 -0.0000 -0.0000 -0.0000 -0.0000
  55.  C 4 (pz)   0.0121  0.0000  0.0000  0.0095  0.0069  0.0149  0.0044 -0.0000
  56.  C 4 (pz)  -0.0004 -0.0000 -0.0000 -0.0003 -0.0001 -0.0007 -0.0002  0.0000
  57.  C 4 (pz)   0.0002  0.0000  0.0000  0.0001  0.0001  0.0003  0.0001  0.0000
  58.  C 4 (d1)   0.0000  0.0021 -0.0001  0.0000  0.0000  0.0000  0.0000  0.0000
  59.  C 4 (d1)   0.0000 -0.0001  0.0004  0.0000  0.0000  0.0000  0.0000 -0.0000
  60.  C 4 (d2)   0.0001  0.0000  0.0000  0.0001  0.0001  0.0002  0.0001 -0.0000
  61.  C 4 (d2)   0.0001  0.0000  0.0000  0.0001  0.0001  0.0000  0.0000  0.0000
  62.  C 4 (d3)   0.0003  0.0000  0.0000  0.0002  0.0000  0.0005  0.0002 -0.0000
  63.  C 4 (d3)   0.0001  0.0000  0.0000  0.0001  0.0000  0.0002  0.0001  0.0000
  64.  C 4 (d4)   0.0000  0.0000 -0.0000 -0.0000  0.0000 -0.0000  0.0000  0.0016
  65.  C 4 (d4)   0.0000 -0.0002  0.0001  0.0000 -0.0000 -0.0000  0.0000 -0.0002
  66.  C 4 (d5)  -0.0000 -0.0001  0.0000 -0.0000 -0.0000 -0.0000 -0.0000  0.0001
  67.  C 4 (d5)  -0.0000 -0.0000 -0.0000 -0.0000 -0.0000 -0.0000 -0.0000 -0.0002
  68.  C 4 (f1)  -0.0002 -0.0000 -0.0000 -0.0001 -0.0001 -0.0002 -0.0001  0.0000
  69.  C 4 (f2)   0.0000 -0.0000 -0.0000  0.0000  0.0000  0.0000  0.0000  0.0005
  70.  C 4 (f3)  -0.0000 -0.0005 -0.0000 -0.0000 -0.0000 -0.0000 -0.0000 -0.0001
  71.  C 4 (f4)   0.0000  0.0000  0.0000  0.0000 -0.0000  0.0000  0.0000  0.0000
  72.  C 4 (f5)   0.0000 -0.0000 -0.0000  0.0000  0.0000  0.0000  0.0000 -0.0000
  73.  C 4 (f6)  -0.0000  0.0000  0.0000 -0.0000 -0.0000 -0.0000 -0.0000  0.0000
  74.  C 4 (f7)   0.0000  0.0000 -0.0000  0.0000  0.0000  0.0000 -0.0000 -0.0001
  75.  H 5 (S)    0.0000 -0.0034 -0.0007 -0.0000  0.0000 -0.0000  0.0000  0.0271
  76.  H 5 (S)    0.0000  0.0001  0.0001 -0.0000 -0.0000  0.0000  0.0000  0.0004
  77.  H 5 (S)    0.0000  0.0001 -0.0000  0.0000  0.0000 -0.0000 -0.0000  0.0001
  78.  H 5 (px)  -0.0000 -0.0001 -0.0000 -0.0000 -0.0000 -0.0000 -0.0000  0.0005
  79.  H 5 (py)   0.0000  0.0004  0.0000  0.0000  0.0000  0.0000  0.0000  0.0000
  80.  H 5 (pz)   0.0001  0.0000  0.0000  0.0001  0.0001  0.0002  0.0001 -0.0000
  81.  C 6 (S)   -0.0000  0.0049 -0.0009  0.0000 -0.0000  0.0000 -0.0000  0.0025
  82.  C 6 (S)   -0.0000 -0.0260  0.0031  0.0000 -0.0000  0.0000 -0.0000 -0.0132
  83.  C 6 (S)   -0.0000  0.0003  0.0004 -0.0000 -0.0000 -0.0000 -0.0000 -0.0001
  84.  C 6 (S)    0.0000  0.0003  0.0000  0.0000  0.0000  0.0000  0.0000  0.0001
  85.  C 6 (S)   -0.0000 -0.0000  0.0000 -0.0000 -0.0000 -0.0000 -0.0000  0.0000
  86.  C 6 (px)  -0.0000 -0.0012  0.0006  0.0000 -0.0000 -0.0000  0.0000 -0.0123
  87.  C 6 (px)   0.0000  0.0006  0.0004  0.0000  0.0000  0.0000  0.0000 -0.0006
  88.  C 6 (px)  -0.0000 -0.0000  0.0001 -0.0000  0.0000 -0.0000 -0.0000  0.0001
  89.  C 6 (py)   0.0000 -0.0086 -0.0110  0.0000 -0.0000  0.0000 -0.0000 -0.0091
  90.  C 6 (py)   0.0000  0.0003 -0.0000  0.0000 -0.0000 -0.0000 -0.0000 -0.0015
  91.  C 6 (py)   0.0000  0.0002  0.0002  0.0000  0.0000  0.0000  0.0000 -0.0001
  92.  C 6 (pz)   0.0001 -0.0000  0.0000 -0.0003  0.0053 -0.0110 -0.0039 -0.0000
  93.  C 6 (pz)   0.0003  0.0000  0.0000  0.0002 -0.0000  0.0007  0.0002  0.0000
  94.  C 6 (pz)  -0.0001 -0.0000  0.0000 -0.0000  0.0000 -0.0002 -0.0001 -0.0000
  95.  C 6 (d1)   0.0000 -0.0002  0.0005  0.0000  0.0000 -0.0000 -0.0000 -0.0001
  96.  C 6 (d1)  -0.0000  0.0005  0.0001 -0.0000  0.0000 -0.0000  0.0000  0.0001
  97.  C 6 (d2)   0.0000  0.0000  0.0000  0.0000 -0.0000  0.0002  0.0001  0.0000
  98.  C 6 (d2)  -0.0000 -0.0000 -0.0000 -0.0000 -0.0001  0.0000  0.0000  0.0000
  99.  C 6 (d3)   0.0002  0.0000  0.0000  0.0002  0.0000  0.0005  0.0002  0.0000
 100.  C 6 (d3)   0.0001  0.0000 -0.0000  0.0001  0.0000  0.0002  0.0001 -0.0000
 101.  C 6 (d4)  -0.0000 -0.0001  0.0001 -0.0000 -0.0000 -0.0000 -0.0000 -0.0008
 102.  C 6 (d4)   0.0000 -0.0001 -0.0001  0.0000  0.0000 -0.0000  0.0000  0.0003
 103.  C 6 (d5)  -0.0000  0.0005 -0.0001 -0.0000 -0.0000 -0.0000 -0.0000  0.0001
 104.  C 6 (d5)   0.0000  0.0002 -0.0000 -0.0000 -0.0000 -0.0000  0.0000  0.0002
 105.  C 6 (f1)  -0.0000 -0.0000  0.0000  0.0000 -0.0001  0.0001  0.0001  0.0000
 106.  C 6 (f2)   0.0000  0.0001 -0.0000  0.0000  0.0000  0.0000  0.0000  0.0003
 107.  C 6 (f3)   0.0000 -0.0000  0.0001  0.0000  0.0000 -0.0000 -0.0000  0.0000
 108.  C 6 (f4)  -0.0000 -0.0000  0.0000 -0.0000 -0.0000 -0.0000 -0.0000  0.0000
 109.  C 6 (f5)   0.0000 -0.0000 -0.0000  0.0000  0.0000  0.0000  0.0000 -0.0000
 110.  C 6 (f6)   0.0000 -0.0002 -0.0000  0.0000  0.0000  0.0000  0.0000 -0.0000
 111.  C 6 (f7)  -0.0000  0.0000 -0.0000 -0.0000 -0.0000 -0.0000 -0.0000  0.0001
 112.  H 7 (S)   -0.0000 -0.0130  0.0018  0.0000 -0.0000  0.0000  0.0000 -0.0123
 113.  H 7 (S)   -0.0000 -0.0002  0.0002 -0.0000 -0.0000 -0.0000 -0.0000 -0.0004
 114.  H 7 (S)    0.0000  0.0003  0.0000  0.0000  0.0000  0.0000  0.0000  0.0000
 115.  H 7 (px)   0.0000  0.0003  0.0000  0.0000  0.0000  0.0000  0.0000  0.0003
 116.  H 7 (py)   0.0000 -0.0001 -0.0001  0.0000  0.0000  0.0000  0.0000 -0.0001
 117.  H 7 (pz)  -0.0000 -0.0000 -0.0000 -0.0000  0.0000 -0.0002 -0.0001 -0.0000
 118.  C 8 (S)    0.0000  0.0021 -0.0015 -0.0000  0.0000 -0.0000  0.0000  0.0002
 119.  C 8 (S)    0.0000 -0.0105  0.0074  0.0000 -0.0000  0.0000 -0.0000 -0.0019
 120.  C 8 (S)    0.0000  0.0005  0.0003  0.0000  0.0000  0.0000  0.0000  0.0004
 121.  C 8 (S)   -0.0000  0.0000 -0.0000 -0.0000 -0.0000  0.0000  0.0000 -0.0000
 122.  C 8 (S)    0.0000 -0.0000 -0.0000  0.0000  0.0000 -0.0000 -0.0000  0.0000
 123.  C 8 (px)  -0.0000 -0.0068  0.0048 -0.0000  0.0000  0.0000  0.0000  0.0075
 124.  C 8 (px)  -0.0000  0.0005  0.0005 -0.0000  0.0000 -0.0000 -0.0000 -0.0000
 125.  C 8 (px)   0.0000  0.0003  0.0001  0.0000  0.0000  0.0000  0.0000  0.0003
 126.  C 8 (py)  -0.0000  0.0009  0.0039 -0.0000  0.0000  0.0000 -0.0000 -0.0005
 127.  C 8 (py)  -0.0000 -0.0002  0.0001 -0.0000 -0.0000  0.0000 -0.0000  0.0002
 128.  C 8 (py)   0.0000  0.0001 -0.0001  0.0000  0.0000  0.0000  0.0000  0.0002
 129.  C 8 (pz)  -0.0040 -0.0000 -0.0000 -0.0035  0.0034 -0.0167 -0.0056 -0.0000
 130.  C 8 (pz)   0.0004  0.0000  0.0000  0.0004  0.0000  0.0010  0.0003  0.0000
 131.  C 8 (pz)  -0.0001 -0.0000 -0.0000 -0.0001  0.0000 -0.0002 -0.0001 -0.0000
 132.  C 8 (d1)  -0.0000  0.0001  0.0002 -0.0000  0.0000 -0.0000 -0.0000 -0.0002
 133.  C 8 (d1)   0.0000  0.0001  0.0001  0.0000  0.0000 -0.0000 -0.0000  0.0002
 134.  C 8 (d2)  -0.0001 -0.0000  0.0000 -0.0001  0.0000 -0.0003 -0.0001 -0.0000
 135.  C 8 (d2)   0.0000  0.0000 -0.0000  0.0000  0.0000  0.0000  0.0000 -0.0000
 136.  C 8 (d3)  -0.0000 -0.0000  0.0000 -0.0000  0.0001 -0.0002 -0.0001 -0.0000
 137.  C 8 (d3)  -0.0000 -0.0000 -0.0000 -0.0000  0.0000 -0.0001 -0.0000 -0.0000
 138.  C 8 (d4)  -0.0000  0.0004 -0.0001 -0.0000 -0.0000 -0.0000 -0.0000 -0.0003
 139.  C 8 (d4)   0.0000 -0.0001  0.0000  0.0000  0.0000  0.0000  0.0000 -0.0001
 140.  C 8 (d5)   0.0000  0.0003 -0.0003  0.0000  0.0000  0.0000  0.0000  0.0000
 141.  C 8 (d5)  -0.0000 -0.0000 -0.0000 -0.0000 -0.0000 -0.0000 -0.0000  0.0000
 142.  C 8 (f1)   0.0001  0.0000 -0.0000  0.0001 -0.0001  0.0003  0.0001  0.0000
 143.  C 8 (f2)  -0.0000  0.0001 -0.0001 -0.0000  0.0000 -0.0000 -0.0000 -0.0001
 144.  C 8 (f3)   0.0000  0.0000 -0.0000  0.0000  0.0000  0.0000  0.0000  0.0000
 145.  C 8 (f4)  -0.0000  0.0000 -0.0000 -0.0000 -0.0000  0.0000  0.0000 -0.0000
 146.  C 8 (f5)  -0.0000 -0.0000  0.0000 -0.0000 -0.0000 -0.0000 -0.0000  0.0000
 147.  C 8 (f6)   0.0000  0.0001 -0.0001  0.0000  0.0000  0.0000  0.0000  0.0000
 148.  C 8 (f7)  -0.0000  0.0000  0.0000 -0.0000 -0.0000 -0.0000 -0.0000 -0.0000
 149.  H 9 (S)    0.0000 -0.0006  0.0011  0.0000 -0.0000  0.0000 -0.0000 -0.0068
 150.  H 9 (S)   -0.0000  0.0000 -0.0000 -0.0000  0.0000 -0.0000 -0.0000  0.0000
 151.  H 9 (S)    0.0000  0.0001 -0.0001  0.0000 -0.0000  0.0000  0.0000 -0.0001
 152.  H 9 (px)   0.0000  0.0000  0.0000  0.0000  0.0000  0.0000  0.0000 -0.0000
 153.  H 9 (py)  -0.0000  0.0000  0.0000 -0.0000  0.0000  0.0000  0.0000  0.0000
 154.  H 9 (pz)  -0.0001 -0.0000  0.0000 -0.0000  0.0000 -0.0002 -0.0001 -0.0000
 155.  H10 (S)    0.0000 -0.0091  0.0018  0.0000 -0.0000  0.0000  0.0000  0.0022
 156.  H10 (S)    0.0000  0.0004  0.0002 -0.0000  0.0000 -0.0000  0.0000  0.0001
 157.  H10 (S)   -0.0000  0.0001 -0.0001 -0.0000 -0.0000 -0.0000  0.0000  0.0001
 158.  H10 (px)   0.0000  0.0001  0.0001  0.0000  0.0000  0.0000  0.0000  0.0001
 159.  H10 (py)   0.0000 -0.0002  0.0000  0.0000  0.0000  0.0000  0.0000  0.0001
 160.  H10 (pz)  -0.0000 -0.0000 -0.0000 -0.0000  0.0000 -0.0002 -0.0001 -0.0000

          NAO       65      66      67      68      69      70      71      72
      ---------- ------- ------- ------- ------- ------- ------- ------- -------
   1.  C 1 (S)    0.0001  0.0023  0.0008  0.0000  0.0008  0.0019  0.0000  0.0000
   2.  C 1 (S)   -0.0002 -0.0111 -0.0023 -0.0000 -0.0020 -0.0070 -0.0000 -0.0000
   3.  C 1 (S)   -0.0006  0.0000  0.0002 -0.0000 -0.0004 -0.0002  0.0000  0.0000
   4.  C 1 (S)   -0.0000 -0.0002 -0.0001  0.0000 -0.0000  0.0000 -0.0000  0.0000
   5.  C 1 (S)   -0.0000 -0.0000  0.0000 -0.0000 -0.0000  0.0000  0.0000  0.0000
   6.  C 1 (px)   0.0244  0.0066  0.0008 -0.0000 -0.0003  0.0032 -0.0000  0.0000
   7.  C 1 (px)  -0.0000 -0.0001  0.0001 -0.0000 -0.0003  0.0004 -0.0000  0.0000
   8.  C 1 (px)   0.0000 -0.0001 -0.0001  0.0000  0.0001  0.0001 -0.0000 -0.0000
   9.  C 1 (py)  -0.0072  0.0084  0.0026 -0.0000  0.0018  0.0022 -0.0000  0.0000
  10.  C 1 (py)   0.0008  0.0005 -0.0001 -0.0000  0.0006  0.0001 -0.0000 -0.0000
  11.  C 1 (py)   0.0001 -0.0002 -0.0001  0.0000  0.0002  0.0000 -0.0000 -0.0000
  12.  C 1 (pz)   0.0000 -0.0000 -0.0000 -0.0127  0.0000 -0.0000  0.0011  0.0008
  13.  C 1 (pz)   0.0000  0.0000  0.0000  0.0004 -0.0000  0.0000 -0.0001 -0.0000
  14.  C 1 (pz)  -0.0000 -0.0000 -0.0000 -0.0001  0.0000 -0.0000  0.0000  0.0000
  15.  C 1 (d1)   0.0000 -0.0005 -0.0002  0.0000  0.0001 -0.0001  0.0000 -0.0000
  16.  C 1 (d1)   0.0001  0.0001  0.0000 -0.0000 -0.0000 -0.0001  0.0000 -0.0000
  17.  C 1 (d2)   0.0000  0.0000  0.0000  0.0001 -0.0000  0.0000 -0.0000 -0.0000
  18.  C 1 (d2)  -0.0000  0.0000  0.0000  0.0001  0.0000  0.0000  0.0000 -0.0000
  19.  C 1 (d3)   0.0000  0.0000  0.0000  0.0002 -0.0000  0.0000 -0.0000 -0.0000
  20.  C 1 (d3)  -0.0000  0.0000  0.0000  0.0001  0.0000  0.0000 -0.0000 -0.0000
  21.  C 1 (d4)   0.0006  0.0003  0.0001 -0.0000 -0.0001  0.0001 -0.0000  0.0000
  22.  C 1 (d4)   0.0004  0.0000 -0.0001  0.0000  0.0002 -0.0000  0.0000 -0.0000
  23.  C 1 (d5)  -0.0000  0.0004  0.0001 -0.0000  0.0000  0.0003 -0.0000  0.0000
  24.  C 1 (d5)   0.0001  0.0000 -0.0000  0.0000  0.0000  0.0000 -0.0000 -0.0000
  25.  C 1 (f1)   0.0000  0.0000  0.0000  0.0002 -0.0000  0.0000 -0.0000 -0.0000
  26.  C 1 (f2)  -0.0003 -0.0001 -0.0000  0.0000  0.0000 -0.0000  0.0000 -0.0000
  27.  C 1 (f3)   0.0002 -0.0001 -0.0000  0.0000 -0.0000 -0.0000 -0.0000 -0.0000
  28.  C 1 (f4)   0.0000  0.0000  0.0000  0.0000 -0.0000  0.0000  0.0000 -0.0000
  29.  C 1 (f5)  -0.0000 -0.0000 -0.0000 -0.0000  0.0000 -0.0000  0.0000  0.0000
  30.  C 1 (f6)   0.0000 -0.0002 -0.0001  0.0000  0.0000 -0.0001 -0.0000 -0.0000
  31.  C 1 (f7)   0.0003  0.0000 -0.0000 -0.0000  0.0001 -0.0000  0.0000 -0.0000
  32.  H 2 (S)    0.0177 -0.0006 -0.0012 -0.0000  0.0005 -0.0016 -0.0000  0.0000
  33.  H 2 (S)   -0.0004 -0.0001  0.0001 -0.0000 -0.0004 -0.0000  0.0000  0.0000
  34.  H 2 (S)    0.0002  0.0000 -0.0000  0.0000 -0.0000  0.0001 -0.0000  0.0000
  35.  H 2 (px)  -0.0004  0.0000  0.0000  0.0000 -0.0000  0.0000  0.0000 -0.0000
  36.  H 2 (py)   0.0001  0.0001 -0.0000 -0.0000  0.0001  0.0000  0.0000 -0.0000
  37.  H 2 (pz)  -0.0000 -0.0000 -0.0000 -0.0001  0.0000 -0.0000  0.0000  0.0000
  38.  H 3 (S)   -0.0122 -0.0034  0.0003 -0.0000 -0.0008 -0.0023 -0.0000  0.0000
  39.  H 3 (S)   -0.0002  0.0002  0.0001  0.0000  0.0000 -0.0002  0.0000 -0.0000
  40.  H 3 (S)   -0.0001  0.0000 -0.0000 -0.0000  0.0001  0.0001 -0.0000  0.0000
  41.  H 3 (px)  -0.0001  0.0000  0.0000 -0.0000 -0.0001  0.0000 -0.0000  0.0000
  42.  H 3 (py)   0.0002  0.0001  0.0000  0.0000  0.0000  0.0001  0.0000 -0.0000
  43.  H 3 (pz)  -0.0000 -0.0000 -0.0000 -0.0002  0.0000 -0.0000  0.0000  0.0000
  44.  C 4 (S)   -0.0001  0.0036 -0.0005 -0.0000 -0.0003  0.0001 -0.0000 -0.0000
  45.  C 4 (S)   -0.0012 -0.0185 -0.0077  0.0000  0.0048 -0.0008  0.0000 -0.0000
  46.  C 4 (S)   -0.0008 -0.0002  0.0001  0.0000 -0.0003 -0.0002  0.0000 -0.0000
  47.  C 4 (S)   -0.0000 -0.0001 -0.0000 -0.0000 -0.0000 -0.0000 -0.0000  0.0000
  48.  C 4 (S)    0.0000 -0.0000  0.0000  0.0000  0.0000  0.0000  0.0000 -0.0000
  49.  C 4 (px)  -0.0085 -0.0088  0.0035 -0.0000 -0.0160  0.0004 -0.0000  0.0000
  50.  C 4 (px)   0.0018  0.0001 -0.0001 -0.0000  0.0001 -0.0000 -0.0000 -0.0000
  51.  C 4 (px)  -0.0001  0.0001  0.0000  0.0000  0.0000  0.0000 -0.0000 -0.0000
  52.  C 4 (py)  -0.0019 -0.0001  0.0001  0.0000  0.0011 -0.0110  0.0000 -0.0000
  53.  C 4 (py)  -0.0000 -0.0004 -0.0000  0.0000 -0.0001 -0.0003  0.0000 -0.0000
  54.  C 4 (py)   0.0001 -0.0001 -0.0000  0.0000 -0.0000  0.0002 -0.0000  0.0000
  55.  C 4 (pz)   0.0000 -0.0000 -0.0000 -0.0133  0.0000 -0.0000  0.0004  0.0010
  56.  C 4 (pz)   0.0000  0.0000  0.0000  0.0003 -0.0000  0.0000 -0.0001 -0.0000
  57.  C 4 (pz)   0.0000 -0.0000 -0.0000 -0.0002  0.0000 -0.0000  0.0000  0.0000
  58.  C 4 (d1)  -0.0002 -0.0001 -0.0000 -0.0000 -0.0000 -0.0005  0.0000 -0.0000
  59.  C 4 (d1)   0.0001  0.0000 -0.0000 -0.0000 -0.0000 -0.0000  0.0000 -0.0000
  60.  C 4 (d2)   0.0000 -0.0000 -0.0000 -0.0001  0.0000 -0.0000  0.0000  0.0000
  61.  C 4 (d2)  -0.0000 -0.0000 -0.0000 -0.0001  0.0000 -0.0000 -0.0000  0.0000
  62.  C 4 (d3)  -0.0000 -0.0000 -0.0000 -0.0002  0.0000 -0.0000  0.0000  0.0000
  63.  C 4 (d3)   0.0000 -0.0000 -0.0000 -0.0001  0.0000 -0.0000  0.0000  0.0000
  64.  C 4 (d4)  -0.0002  0.0001 -0.0002  0.0000  0.0005 -0.0001  0.0000 -0.0000
  65.  C 4 (d4)   0.0010  0.0001 -0.0000 -0.0000  0.0001  0.0000 -0.0000 -0.0000
  66.  C 4 (d5)   0.0001  0.0005  0.0001  0.0000  0.0001  0.0000 -0.0000 -0.0000
  67.  C 4 (d5)  -0.0000  0.0001  0.0001  0.0000 -0.0001  0.0000 -0.0000  0.0000
  68.  C 4 (f1)  -0.0000  0.0000  0.0000  0.0002  0.0000  0.0000 -0.0000 -0.0000
  69.  C 4 (f2)   0.0001  0.0001 -0.0001  0.0000  0.0002 -0.0000  0.0000 -0.0000
  70.  C 4 (f3)   0.0000  0.0000  0.0000  0.0000 -0.0000  0.0001 -0.0000  0.0000
  71.  C 4 (f4)  -0.0000 -0.0000 -0.0000 -0.0000  0.0000 -0.0000  0.0000 -0.0000
  72.  C 4 (f5)  -0.0000 -0.0000  0.0000 -0.0000 -0.0000  0.0000 -0.0000  0.0000
  73.  C 4 (f6)   0.0000  0.0002  0.0001  0.0000  0.0000 -0.0000  0.0000 -0.0000
  74.  C 4 (f7)  -0.0000 -0.0000  0.0000 -0.0000 -0.0000  0.0000 -0.0000  0.0000
  75.  H 5 (S)    0.0095 -0.0029 -0.0060  0.0000  0.0128 -0.0008  0.0000 -0.0000
  76.  H 5 (S)   -0.0006 -0.0001 -0.0000  0.0000  0.0000 -0.0000  0.0000 -0.0000
  77.  H 5 (S)   -0.0001  0.0001  0.0000 -0.0000  0.0001 -0.0000 -0.0000  0.0000
  78.  H 5 (px)   0.0003 -0.0001 -0.0001  0.0000  0.0003 -0.0000 -0.0000 -0.0000
  79.  H 5 (py)  -0.0001 -0.0000  0.0000 -0.0000 -0.0000 -0.0001  0.0000 -0.0000
  80.  H 5 (pz)   0.0000 -0.0000 -0.0000 -0.0001  0.0000 -0.0000  0.0000  0.0000
  81.  C 6 (S)   -0.0005  0.0015  0.0004 -0.0000  0.0009 -0.0018 -0.0000  0.0000
  82.  C 6 (S)    0.0017 -0.0095 -0.0010 -0.0000 -0.0036  0.0068 -0.0000  0.0000
  83.  C 6 (S)   -0.0007  0.0001  0.0001  0.0000 -0.0002 -0.0000  0.0000 -0.0000
  84.  C 6 (S)   -0.0000 -0.0001 -0.0000 -0.0000  0.0000 -0.0001  0.0000  0.0000
  85.  C 6 (S)    0.0000 -0.0000 -0.0000  0.0000  0.0000 -0.0000  0.0000 -0.0000
  86.  C 6 (px)   0.0200  0.0032  0.0020 -0.0000 -0.0009 -0.0019 -0.0000 -0.0000
  87.  C 6 (px)  -0.0007 -0.0006 -0.0000  0.0000 -0.0005 -0.0002 -0.0000  0.0000
  88.  C 6 (px)   0.0000 -0.0001 -0.0001 -0.0000  0.0000 -0.0000 -0.0000  0.0000
  89.  C 6 (py)   0.0025 -0.0104 -0.0021 -0.0000 -0.0030  0.0036 -0.0000  0.0000
  90.  C 6 (py)   0.0001 -0.0003  0.0001 -0.0000 -0.0005 -0.0000 -0.0000  0.0000
  91.  C 6 (py)  -0.0000  0.0002  0.0001 -0.0000 -0.0001 -0.0000 -0.0000  0.0000
  92.  C 6 (pz)   0.0000 -0.0000 -0.0000 -0.0045 -0.0000  0.0000 -0.0020  0.0010
  93.  C 6 (pz)  -0.0000 -0.0000 -0.0000 -0.0001  0.0000 -0.0000  0.0001 -0.0000
  94.  C 6 (pz)   0.0000  0.0000  0.0000 -0.0000 -0.0000  0.0000 -0.0000  0.0000
  95.  C 6 (d1)  -0.0001  0.0005  0.0002 -0.0000 -0.0001  0.0000 -0.0000  0.0000
  96.  C 6 (d1)  -0.0001 -0.0001 -0.0000  0.0000  0.0000 -0.0001  0.0000 -0.0000
  97.  C 6 (d2)  -0.0000 -0.0000 -0.0000 -0.0000  0.0000 -0.0000  0.0000 -0.0000
  98.  C 6 (d2)  -0.0000  0.0000  0.0000  0.0001 -0.0000  0.0000  0.0000 -0.0000
  99.  C 6 (d3)  -0.0000 -0.0000 -0.0000 -0.0001  0.0000 -0.0000  0.0000 -0.0000
 100.  C 6 (d3)   0.0000 -0.0000 -0.0000 -0.0001  0.0000 -0.0000  0.0000 -0.0000
 101.  C 6 (d4)   0.0003  0.0001  0.0002  0.0000 -0.0003 -0.0000 -0.0000 -0.0000
 102.  C 6 (d4)   0.0006  0.0001 -0.0001 -0.0000  0.0003  0.0000 -0.0000 -0.0000
 103.  C 6 (d5)   0.0001  0.0002  0.0001  0.0000  0.0000 -0.0001  0.0000 -0.0000
 104.  C 6 (d5)  -0.0001  0.0001 -0.0000  0.0000  0.0000 -0.0000  0.0000 -0.0000
 105.  C 6 (f1)  -0.0000 -0.0000 -0.0000  0.0001  0.0000 -0.0000  0.0000 -0.0000
 106.  C 6 (f2)  -0.0003 -0.0000 -0.0000 -0.0000  0.0000  0.0000 -0.0000  0.0000
 107.  C 6 (f3)  -0.0000  0.0001  0.0000 -0.0000  0.0000 -0.0000 -0.0000  0.0000
 108.  C 6 (f4)   0.0000  0.0000  0.0000  0.0000 -0.0000  0.0000 -0.0000 -0.0000
 109.  C 6 (f5)   0.0000  0.0000  0.0000 -0.0000  0.0000 -0.0000 -0.0000  0.0000
 110.  C 6 (f6)  -0.0001 -0.0001 -0.0000 -0.0000 -0.0000  0.0001 -0.0000  0.0000
 111.  C 6 (f7)  -0.0000  0.0000  0.0000  0.0000  0.0000 -0.0000  0.0000 -0.0000
 112.  H 7 (S)    0.0156 -0.0019  0.0004 -0.0000 -0.0007  0.0020 -0.0000  0.0000
 113.  H 7 (S)   -0.0003 -0.0001  0.0001  0.0000 -0.0002  0.0000  0.0000 -0.0000
 114.  H 7 (S)    0.0001  0.0000  0.0000 -0.0000  0.0000 -0.0001  0.0000  0.0000
 115.  H 7 (px)  -0.0004  0.0000 -0.0000 -0.0000 -0.0000 -0.0001  0.0000 -0.0000
 116.  H 7 (py)   0.0000 -0.0001 -0.0000 -0.0000 -0.0000  0.0000 -0.0000  0.0000
 117.  H 7 (pz)   0.0000  0.0000  0.0000 -0.0000 -0.0000  0.0000 -0.0000  0.0000
 118.  C 8 (S)    0.0006 -0.0003  0.0005  0.0000 -0.0000 -0.0005  0.0000 -0.0000
 119.  C 8 (S)   -0.0016  0.0002 -0.0011 -0.0000 -0.0001  0.0025 -0.0000  0.0000
 120.  C 8 (S)   -0.0007  0.0002  0.0001 -0.0000 -0.0000 -0.0001  0.0000  0.0000
 121.  C 8 (S)   -0.0000 -0.0002 -0.0000  0.0000 -0.0000  0.0000  0.0000 -0.0000
 122.  C 8 (S)   -0.0000 -0.0000 -0.0000 -0.0000  0.0000  0.0000 -0.0000  0.0000
 123.  C 8 (px)  -0.0081 -0.0019 -0.0004  0.0000 -0.0015  0.0000  0.0000 -0.0000
 124.  C 8 (px)   0.0002  0.0003  0.0001  0.0000  0.0000 -0.0002  0.0000 -0.0000
 125.  C 8 (px)  -0.0001  0.0001 -0.0000 -0.0000  0.0001 -0.0001  0.0000  0.0000
 126.  C 8 (py)  -0.0052 -0.0012  0.0009  0.0000  0.0008  0.0011  0.0000  0.0000
 127.  C 8 (py)  -0.0010 -0.0001  0.0000  0.0000 -0.0002  0.0001  0.0000  0.0000
 128.  C 8 (py)  -0.0002  0.0002  0.0000 -0.0000 -0.0000 -0.0000 -0.0000  0.0000
 129.  C 8 (pz)   0.0000  0.0000  0.0000 -0.0004 -0.0000  0.0000 -0.0023  0.0007
 130.  C 8 (pz)  -0.0000 -0.0000 -0.0000 -0.0003  0.0000 -0.0000  0.0001 -0.0000
 131.  C 8 (pz)   0.0000  0.0000  0.0000  0.0000 -0.0000  0.0000 -0.0000  0.0000
 132.  C 8 (d1)  -0.0002 -0.0002  0.0000  0.0000 -0.0000  0.0000  0.0000 -0.0000
 133.  C 8 (d1)  -0.0000  0.0002  0.0000 -0.0000  0.0001 -0.0000 -0.0000 -0.0000
 134.  C 8 (d2)   0.0000  0.0000  0.0000  0.0001 -0.0000  0.0000 -0.0000  0.0000
 135.  C 8 (d2)   0.0000 -0.0000 -0.0000 -0.0001 -0.0000 -0.0000 -0.0000  0.0000
 136.  C 8 (d3)   0.0000  0.0000 -0.0000 -0.0001 -0.0000  0.0000 -0.0000  0.0000
 137.  C 8 (d3)   0.0000  0.0000  0.0000 -0.0000 -0.0000  0.0000 -0.0000  0.0000
 138.  C 8 (d4)   0.0001  0.0001  0.0000  0.0000 -0.0000 -0.0001 -0.0000  0.0000
 139.  C 8 (d4)   0.0004  0.0000  0.0000 -0.0000  0.0001 -0.0000  0.0000 -0.0000
 140.  C 8 (d5)  -0.0000  0.0000  0.0000 -0.0000 -0.0000 -0.0001  0.0000 -0.0000
 141.  C 8 (d5)   0.0001  0.0000  0.0000  0.0000  0.0000  0.0000 -0.0000 -0.0000
 142.  C 8 (f1)  -0.0000 -0.0000  0.0000  0.0000  0.0000 -0.0000  0.0000 -0.0000
 143.  C 8 (f2)   0.0001  0.0000  0.0000 -0.0000  0.0000  0.0000 -0.0000  0.0000
 144.  C 8 (f3)  -0.0000  0.0000 -0.0000 -0.0000 -0.0000 -0.0000 -0.0000  0.0000
 145.  C 8 (f4)  -0.0000  0.0000  0.0000  0.0000 -0.0000  0.0000  0.0000 -0.0000
 146.  C 8 (f5)   0.0000 -0.0000 -0.0000  0.0000  0.0000  0.0000 -0.0000  0.0000
 147.  C 8 (f6)  -0.0000  0.0001  0.0000 -0.0000 -0.0000 -0.0000 -0.0000  0.0000
 148.  C 8 (f7)  -0.0002 -0.0001 -0.0000  0.0000 -0.0001 -0.0000  0.0000 -0.0000
 149.  H 9 (S)    0.0068  0.0015 -0.0002 -0.0000  0.0011  0.0010 -0.0000  0.0000
 150.  H 9 (S)   -0.0006  0.0001  0.0000  0.0000 -0.0001  0.0001 -0.0000  0.0000
 151.  H 9 (S)    0.0001 -0.0000 -0.0000  0.0000  0.0000 -0.0000  0.0000 -0.0000
 152.  H 9 (px)   0.0001  0.0000 -0.0000 -0.0000  0.0001 -0.0000  0.0000  0.0000
 153.  H 9 (py)  -0.0002 -0.0000  0.0000  0.0000 -0.0000  0.0000  0.0000  0.0000
 154.  H 9 (pz)   0.0000  0.0000  0.0000  0.0000 -0.0000  0.0000 -0.0000  0.0000
 155.  H10 (S)   -0.0012 -0.0008 -0.0015 -0.0000 -0.0010  0.0011 -0.0000  0.0000
 156.  H10 (S)   -0.0001  0.0002  0.0001  0.0000 -0.0000 -0.0001  0.0000 -0.0000
 157.  H10 (S)    0.0001 -0.0001 -0.0000  0.0000  0.0000 -0.0000  0.0000 -0.0000
 158.  H10 (px)   0.0001  0.0000  0.0000  0.0000  0.0001 -0.0000  0.0000 -0.0000
 159.  H10 (py)  -0.0000 -0.0000 -0.0000 -0.0000  0.0000  0.0000 -0.0000  0.0000
 160.  H10 (pz)   0.0000  0.0000  0.0000 -0.0000 -0.0000  0.0000 -0.0000  0.0000

          NAO       73      74      75      76      77      78      79      80
      ---------- ------- ------- ------- ------- ------- ------- ------- -------
   1.  C 1 (S)    0.0014 -0.0003  0.0037  0.0002 -0.0001 -0.0002 -0.0014  0.0000
   2.  C 1 (S)   -0.0047  0.0015  0.0298 -0.0062 -0.0009  0.0011  0.0046 -0.0000
   3.  C 1 (S)    0.0001  0.0000 -0.0264  0.0005  0.0000 -0.0006  0.0002  0.0000
   4.  C 1 (S)   -0.0001  0.0000  0.0018  0.0001 -0.0000  0.0001 -0.0000 -0.0000
   5.  C 1 (S)   -0.0000  0.0000 -0.0004 -0.0000 -0.0000 -0.0000 -0.0000  0.0000
   6.  C 1 (px)   0.0018 -0.0003  0.0104 -0.0164 -0.0009  0.0024 -0.0060  0.0000
   7.  C 1 (px)  -0.0001  0.0001 -0.0149 -0.0004 -0.0002 -0.0003 -0.0004  0.0000
   8.  C 1 (px)  -0.0001  0.0000  0.0064  0.0001 -0.0001  0.0001 -0.0001 -0.0000
   9.  C 1 (py)   0.0016  0.0012 -0.0368 -0.0076  0.0072 -0.0022 -0.0019 -0.0000
  10.  C 1 (py)   0.0001 -0.0000  0.0279 -0.0007  0.0002  0.0006 -0.0002  0.0000
  11.  C 1 (py)  -0.0001 -0.0000  0.0136  0.0001 -0.0001  0.0003 -0.0000 -0.0000
  12.  C 1 (pz)  -0.0000  0.0000  0.0000  0.0000  0.0000 -0.0000  0.0000  0.0109
  13.  C 1 (pz)   0.0000 -0.0000  0.0000 -0.0000  0.0000  0.0000 -0.0000 -0.0004
  14.  C 1 (pz)  -0.0000  0.0000 -0.0000  0.0000  0.0000 -0.0000  0.0000  0.0001
  15.  C 1 (d1)  -0.0001 -0.0001  0.0083  0.0007 -0.0003  0.0002  0.0001 -0.0000
  16.  C 1 (d1)   0.0000 -0.0000 -0.0030 -0.0001  0.0000 -0.0001  0.0001  0.0000
  17.  C 1 (d2)   0.0000 -0.0000  0.0000 -0.0000  0.0000  0.0000 -0.0000 -0.0001
  18.  C 1 (d2)   0.0000 -0.0000  0.0000  0.0000 -0.0000 -0.0000  0.0000 -0.0000
  19.  C 1 (d3)   0.0000 -0.0000 -0.0000 -0.0000 -0.0000  0.0000 -0.0000 -0.0002
  20.  C 1 (d3)   0.0000 -0.0000  0.0000  0.0000 -0.0000  0.0000  0.0000 -0.0000
  21.  C 1 (d4)   0.0001  0.0000 -0.0066 -0.0005  0.0000 -0.0001 -0.0002 -0.0000
  22.  C 1 (d4)  -0.0000 -0.0000  0.0150 -0.0001  0.0000  0.0004 -0.0000 -0.0000
  23.  C 1 (d5)   0.0002 -0.0000 -0.0037  0.0001  0.0000 -0.0001 -0.0002  0.0000
  24.  C 1 (d5)   0.0000 -0.0000  0.0022  0.0000 -0.0000  0.0001 -0.0000 -0.0000
  25.  C 1 (f1)   0.0000 -0.0000 -0.0000 -0.0000 -0.0000  0.0000 -0.0000 -0.0002
  26.  C 1 (f2)  -0.0000  0.0000  0.0005  0.0002  0.0000 -0.0000  0.0001 -0.0000
  27.  C 1 (f3)  -0.0000 -0.0000  0.0016  0.0001 -0.0001  0.0001  0.0000 -0.0000
  28.  C 1 (f4)   0.0000 -0.0000 -0.0000 -0.0000 -0.0000  0.0000 -0.0000 -0.0000
  29.  C 1 (f5)  -0.0000 -0.0000  0.0000  0.0000 -0.0000  0.0000  0.0000  0.0000
  30.  C 1 (f6)  -0.0001  0.0000  0.0029 -0.0001 -0.0000  0.0001  0.0000 -0.0000
  31.  C 1 (f7)   0.0000 -0.0000  0.0038 -0.0001 -0.0000  0.0001 -0.0000  0.0000
  32.  H 2 (S)   -0.0010  0.0003  0.1161 -0.0140 -0.0008  0.0042 -0.0016 -0.0000
  33.  H 2 (S)    0.0000  0.0000 -0.0224  0.0001 -0.0001 -0.0005  0.0000  0.0000
  34.  H 2 (S)   -0.0000 -0.0000  0.0008 -0.0000 -0.0001  0.0001 -0.0001 -0.0000
  35.  H 2 (px)   0.0000 -0.0000 -0.0022  0.0003  0.0000 -0.0001  0.0000 -0.0000
  36.  H 2 (py)   0.0000  0.0000  0.0038 -0.0001  0.0001  0.0001 -0.0000 -0.0000
  37.  H 2 (pz)  -0.0000  0.0000 -0.0000  0.0000  0.0000 -0.0000  0.0000  0.0001
  38.  H 3 (S)   -0.0023  0.0017 -0.0502 -0.0026  0.0034 -0.0023  0.0023 -0.0000
  39.  H 3 (S)    0.0001 -0.0000 -0.0037  0.0001  0.0001 -0.0001  0.0002 -0.0000
  40.  H 3 (S)   -0.0000 -0.0000  0.0028  0.0001  0.0000  0.0001 -0.0000 -0.0000
  41.  H 3 (px)  -0.0000  0.0000 -0.0035 -0.0001  0.0000 -0.0001 -0.0000  0.0000
  42.  H 3 (py)   0.0001 -0.0000  0.0004  0.0000 -0.0000  0.0000 -0.0001 -0.0000
  43.  H 3 (pz)  -0.0000  0.0000 -0.0000  0.0000  0.0000 -0.0000  0.0000  0.0001
  44.  C 4 (S)    0.0008 -0.0001 -0.0027 -0.0085 -0.0098 -0.0034  0.0001  0.0000
  45.  C 4 (S)   -0.0081  0.0002  0.5385  0.0077 -0.0069  0.0125 -0.0007 -0.0000
  46.  C 4 (S)    0.0001  0.0000 -0.0212  0.0008 -0.0001 -0.0005  0.0003 -0.0000
  47.  C 4 (S)   -0.0000  0.0000 -0.0016 -0.0001  0.0000 -0.0000  0.0000  0.0000
  48.  C 4 (S)    0.0000  0.0000  0.0001 -0.0000  0.0000  0.0000  0.0000 -0.0000
  49.  C 4 (px)  -0.0020  0.0015 -0.7958  0.0011 -0.0054 -0.0167  0.0010  0.0000
  50.  C 4 (px)  -0.0000 -0.0001  0.0159 -0.0008 -0.0003  0.0006 -0.0001  0.0000
  51.  C 4 (px)   0.0000 -0.0000 -0.0013  0.0001 -0.0000 -0.0000 -0.0000 -0.0000
  52.  C 4 (py)   0.0016 -0.0008  0.0027  0.0033  0.0026 -0.0006  0.0104 -0.0000
  53.  C 4 (py)  -0.0001 -0.0001  0.0002  0.0002 -0.0001  0.0001  0.0004 -0.0000
  54.  C 4 (py)  -0.0001 -0.0000  0.0021 -0.0000 -0.0001  0.0001 -0.0001 -0.0000
  55.  C 4 (pz)  -0.0000  0.0000  0.0000 -0.0000  0.0000 -0.0000  0.0000  0.0106
  56.  C 4 (pz)   0.0000 -0.0000  0.0000 -0.0000  0.0000  0.0000 -0.0000 -0.0003
  57.  C 4 (pz)  -0.0000  0.0000  0.0000  0.0000  0.0000 -0.0000  0.0000  0.0001
  58.  C 4 (d1)   0.0000  0.0000 -0.0034  0.0001  0.0001 -0.0001  0.0004  0.0000
  59.  C 4 (d1)   0.0000 -0.0000 -0.0007  0.0001 -0.0000 -0.0000  0.0000  0.0000
  60.  C 4 (d2)  -0.0000  0.0000 -0.0000 -0.0000  0.0000 -0.0000  0.0000  0.0001
  61.  C 4 (d2)  -0.0000  0.0000  0.0000 -0.0000  0.0000 -0.0000  0.0000  0.0001
  62.  C 4 (d3)  -0.0000  0.0000 -0.0000  0.0000 -0.0000 -0.0000  0.0000  0.0002
  63.  C 4 (d3)  -0.0000 -0.0000  0.0000  0.0000 -0.0000 -0.0000  0.0000  0.0001
  64.  C 4 (d4)   0.0000 -0.0001  0.0271  0.0004  0.0001  0.0005  0.0000 -0.0000
  65.  C 4 (d4)   0.0000 -0.0000  0.0095 -0.0006 -0.0001  0.0003 -0.0001  0.0000
  66.  C 4 (d5)   0.0002 -0.0000 -0.0029 -0.0001  0.0001 -0.0001 -0.0000 -0.0000
  67.  C 4 (d5)   0.0001  0.0000 -0.0060 -0.0000  0.0000 -0.0001  0.0000 -0.0000
  68.  C 4 (f1)   0.0000 -0.0000  0.0000  0.0000 -0.0000  0.0000 -0.0000 -0.0001
  69.  C 4 (f2)   0.0000 -0.0000  0.0128  0.0000  0.0001  0.0003 -0.0000  0.0000
  70.  C 4 (f3)  -0.0000  0.0000 -0.0008 -0.0000 -0.0000 -0.0000 -0.0001 -0.0000
  71.  C 4 (f4)   0.0000 -0.0000  0.0000  0.0000 -0.0000 -0.0000  0.0000  0.0000
  72.  C 4 (f5)  -0.0000  0.0000 -0.0000 -0.0000  0.0000 -0.0000 -0.0000  0.0000
  73.  C 4 (f6)   0.0001 -0.0000 -0.0026  0.0000  0.0001 -0.0001  0.0000 -0.0000
  74.  C 4 (f7)  -0.0000  0.0000 -0.0010  0.0000  0.0000 -0.0000 -0.0000  0.0000
  75.  H 5 (S)   -0.0026 -0.0010  0.7963  0.0000  0.0000  0.0178 -0.0011 -0.0000
  76.  H 5 (S)    0.0000  0.0000  0.0000  0.0006 -0.0000 -0.0001  0.0001 -0.0000
  77.  H 5 (S)    0.0001  0.0000  0.0000 -0.0000  0.0002 -0.0000  0.0000  0.0000
  78.  H 5 (px)  -0.0001 -0.0000  0.0178 -0.0001 -0.0000  0.0004 -0.0000 -0.0000
  79.  H 5 (py)   0.0000 -0.0000 -0.0011  0.0001  0.0000 -0.0000  0.0001  0.0000
  80.  H 5 (pz)  -0.0000  0.0000 -0.0000 -0.0000  0.0000 -0.0000  0.0000  0.0001
  81.  C 6 (S)    0.0016 -0.0001  0.0031  0.0001  0.0005 -0.0001  0.0012  0.0000
  82.  C 6 (S)   -0.0051  0.0006 -0.0008 -0.0051 -0.0020  0.0000 -0.0037  0.0000
  83.  C 6 (S)    0.0001  0.0000 -0.0168  0.0006  0.0001 -0.0005  0.0001 -0.0000
  84.  C 6 (S)   -0.0001  0.0000  0.0023 -0.0000  0.0000  0.0001  0.0000  0.0000
  85.  C 6 (S)   -0.0000 -0.0000  0.0005  0.0000 -0.0000  0.0000 -0.0000 -0.0000
  86.  C 6 (px)   0.0006 -0.0020  0.0205 -0.0154  0.0005  0.0024  0.0030  0.0000
  87.  C 6 (px)  -0.0003 -0.0001 -0.0220  0.0004 -0.0004 -0.0005  0.0001  0.0000
  88.  C 6 (px)  -0.0000  0.0000  0.0037  0.0000 -0.0000  0.0001  0.0000  0.0000
  89.  C 6 (py)  -0.0042  0.0010  0.0084  0.0005 -0.0080  0.0022 -0.0049  0.0000
  90.  C 6 (py)  -0.0000  0.0001 -0.0276  0.0001 -0.0003 -0.0004  0.0001  0.0000
  91.  C 6 (py)   0.0001 -0.0000 -0.0068 -0.0001  0.0001 -0.0001  0.0001  0.0000
  92.  C 6 (pz)  -0.0000  0.0000  0.0000 -0.0000  0.0000  0.0000 -0.0000  0.0014
  93.  C 6 (pz)  -0.0000 -0.0000  0.0000  0.0000 -0.0000 -0.0000  0.0000  0.0002
  94.  C 6 (pz)  -0.0000  0.0000  0.0000 -0.0000  0.0000  0.0000 -0.0000 -0.0000
  95.  C 6 (d1)   0.0002 -0.0000 -0.0130 -0.0002  0.0003 -0.0003  0.0001  0.0000
  96.  C 6 (d1)   0.0000  0.0000  0.0018  0.0002  0.0000 -0.0000  0.0001 -0.0000
  97.  C 6 (d2)  -0.0000 -0.0000  0.0000  0.0000 -0.0000 -0.0000  0.0000  0.0000
  98.  C 6 (d2)   0.0000 -0.0000 -0.0000  0.0000 -0.0000 -0.0000 -0.0000 -0.0000
  99.  C 6 (d3)  -0.0000 -0.0000 -0.0000  0.0000 -0.0000 -0.0000  0.0000  0.0002
 100.  C 6 (d3)  -0.0000 -0.0000  0.0000 -0.0000 -0.0000 -0.0000  0.0000  0.0001
 101.  C 6 (d4)   0.0000 -0.0001 -0.0123 -0.0004  0.0000 -0.0003  0.0001 -0.0000
 102.  C 6 (d4)   0.0001  0.0000  0.0156 -0.0003  0.0001  0.0004 -0.0000  0.0000
 103.  C 6 (d5)   0.0001 -0.0000 -0.0019 -0.0001  0.0000 -0.0000  0.0001 -0.0000
 104.  C 6 (d5)   0.0000 -0.0000  0.0004  0.0001  0.0000  0.0000  0.0000 -0.0000
 105.  C 6 (f1)   0.0000 -0.0000  0.0000  0.0000 -0.0000 -0.0000  0.0000 -0.0000
 106.  C 6 (f2)  -0.0000  0.0000  0.0007  0.0002 -0.0000 -0.0000 -0.0000  0.0000
 107.  C 6 (f3)   0.0001 -0.0000 -0.0020 -0.0000  0.0001 -0.0001  0.0000  0.0000
 108.  C 6 (f4)   0.0000 -0.0000  0.0000 -0.0000 -0.0000  0.0000 -0.0000 -0.0000
 109.  C 6 (f5)  -0.0000  0.0000  0.0000 -0.0000  0.0000 -0.0000 -0.0000  0.0000
 110.  C 6 (f6)  -0.0001  0.0000  0.0018 -0.0000 -0.0000  0.0000 -0.0000  0.0000
 111.  C 6 (f7)   0.0000 -0.0000  0.0008  0.0000  0.0000  0.0000  0.0000 -0.0000
 112.  H 7 (S)   -0.0018 -0.0008  0.0894 -0.0132 -0.0002  0.0033  0.0003  0.0000
 113.  H 7 (S)    0.0000 -0.0000 -0.0132  0.0002 -0.0000 -0.0003  0.0000 -0.0000
 114.  H 7 (S)    0.0000 -0.0000 -0.0002 -0.0000  0.0000  0.0000  0.0001  0.0000
 115.  H 7 (px)   0.0000  0.0000 -0.0033  0.0003 -0.0000 -0.0001  0.0000  0.0000
 116.  H 7 (py)  -0.0000  0.0000 -0.0003 -0.0000 -0.0001  0.0000 -0.0000  0.0000
 117.  H 7 (pz)  -0.0000  0.0000 -0.0000 -0.0000  0.0000  0.0000 -0.0000 -0.0000
 118.  C 8 (S)    0.0004 -0.0003  0.0029  0.0008 -0.0005 -0.0002  0.0003  0.0000
 119.  C 8 (S)   -0.0022  0.0008 -0.0086 -0.0049  0.0024  0.0008 -0.0011  0.0000
 120.  C 8 (S)    0.0002  0.0000 -0.0096  0.0006  0.0001 -0.0003  0.0001  0.0000
 121.  C 8 (S)   -0.0001  0.0000  0.0027 -0.0000 -0.0000  0.0000 -0.0000 -0.0000
 122.  C 8 (S)   -0.0000  0.0000  0.0000  0.0000 -0.0000  0.0000 -0.0000  0.0000
 123.  C 8 (px)  -0.0030 -0.0028  0.0004  0.0035  0.0004 -0.0019 -0.0009 -0.0000
 124.  C 8 (px)   0.0002 -0.0001 -0.0017 -0.0001  0.0003 -0.0001  0.0003 -0.0000
 125.  C 8 (px)   0.0000 -0.0000  0.0025  0.0001  0.0001  0.0000  0.0001  0.0000
 126.  C 8 (py)   0.0027  0.0018 -0.0056  0.0062  0.0024 -0.0030  0.0014 -0.0000
 127.  C 8 (py)   0.0000  0.0001 -0.0115  0.0007  0.0000 -0.0004 -0.0001 -0.0000
 128.  C 8 (py)   0.0001  0.0000 -0.0041  0.0001  0.0000 -0.0001 -0.0000  0.0000
 129.  C 8 (pz)  -0.0000  0.0000  0.0000 -0.0000  0.0000  0.0000 -0.0000 -0.0021
 130.  C 8 (pz)  -0.0000 -0.0000 -0.0000  0.0000 -0.0000 -0.0000  0.0000  0.0003
 131.  C 8 (pz)   0.0000  0.0000 -0.0000 -0.0000  0.0000  0.0000 -0.0000 -0.0000
 132.  C 8 (d1)   0.0001  0.0000 -0.0015  0.0002  0.0001 -0.0002  0.0001 -0.0000
 133.  C 8 (d1)   0.0001 -0.0000  0.0004 -0.0000  0.0001  0.0000  0.0000  0.0000
 134.  C 8 (d2)   0.0000  0.0000  0.0000 -0.0000  0.0000  0.0000 -0.0000 -0.0001
 135.  C 8 (d2)  -0.0000  0.0000 -0.0000 -0.0000  0.0000 -0.0000  0.0000  0.0000
 136.  C 8 (d3)  -0.0000  0.0000  0.0000 -0.0000  0.0000  0.0000 -0.0000  0.0000
 137.  C 8 (d3)   0.0000  0.0000 -0.0000 -0.0000  0.0000  0.0000 -0.0000 -0.0000
 138.  C 8 (d4)   0.0001  0.0001 -0.0055  0.0000 -0.0000 -0.0001  0.0001 -0.0000
 139.  C 8 (d4)   0.0000 -0.0000  0.0058 -0.0003  0.0000  0.0001  0.0000  0.0000
 140.  C 8 (d5)   0.0001 -0.0000 -0.0015  0.0002 -0.0001 -0.0000  0.0000  0.0000
 141.  C 8 (d5)   0.0000 -0.0000  0.0014 -0.0000 -0.0000  0.0000 -0.0000 -0.0000
 142.  C 8 (f1)   0.0000 -0.0000 -0.0000  0.0000 -0.0000 -0.0000  0.0000  0.0000
 143.  C 8 (f2)   0.0000  0.0000  0.0002 -0.0000 -0.0000  0.0000  0.0000 -0.0000
 144.  C 8 (f3)  -0.0000 -0.0000 -0.0008 -0.0000 -0.0000  0.0000 -0.0000  0.0000
 145.  C 8 (f4)   0.0000 -0.0000 -0.0000 -0.0000 -0.0000 -0.0000  0.0000 -0.0000
 146.  C 8 (f5)  -0.0000 -0.0000  0.0000  0.0000 -0.0000  0.0000 -0.0000 -0.0000
 147.  C 8 (f6)   0.0001 -0.0000 -0.0016  0.0001 -0.0000 -0.0000  0.0000  0.0000
 148.  C 8 (f7)  -0.0000 -0.0000 -0.0030  0.0001 -0.0000 -0.0001  0.0000 -0.0000
 149.  H 9 (S)    0.0010  0.0021  0.0155 -0.0062  0.0011  0.0022  0.0006  0.0000
 150.  H 9 (S)    0.0001  0.0001 -0.0113  0.0004 -0.0000 -0.0003 -0.0001 -0.0000
 151.  H 9 (S)    0.0000  0.0000  0.0013 -0.0000 -0.0000  0.0000  0.0000 -0.0000
 152.  H 9 (px)   0.0000  0.0000  0.0026 -0.0001  0.0000  0.0001  0.0000  0.0000
 153.  H 9 (py)   0.0000  0.0000 -0.0015  0.0001  0.0000 -0.0001  0.0000 -0.0000
 154.  H 9 (pz)  -0.0000  0.0000  0.0000 -0.0000  0.0000  0.0000 -0.0000 -0.0000
 155.  H10 (S)   -0.0040 -0.0014  0.0130 -0.0041 -0.0006  0.0019 -0.0023  0.0000
 156.  H10 (S)    0.0001 -0.0000 -0.0046  0.0001  0.0001 -0.0001  0.0001 -0.0000
 157.  H10 (S)   -0.0001 -0.0000  0.0048 -0.0000 -0.0000  0.0001  0.0000 -0.0000
 158.  H10 (px)   0.0000 -0.0000  0.0029  0.0000  0.0000  0.0000  0.0000  0.0000
 159.  H10 (py)  -0.0001 -0.0000  0.0014 -0.0001  0.0000  0.0001 -0.0000  0.0000
 160.  H10 (pz)  -0.0000  0.0000  0.0000 -0.0000  0.0000  0.0000 -0.0000 -0.0000

          NAO       81      82      83      84      85      86      87      88
      ---------- ------- ------- ------- ------- ------- ------- ------- -------
   1.  C 1 (S)    0.0001  0.0025  0.0002 -0.0020  0.0001 -0.0037 -0.0020  0.0001
   2.  C 1 (S)    0.0024  0.0083 -0.0033  0.0085 -0.0001 -0.0217  0.0146  0.0000
   3.  C 1 (S)    0.0015 -0.0102  0.0011 -0.0000 -0.0000 -0.0028  0.0014 -0.0000
   4.  C 1 (S)   -0.0015  0.0065 -0.0001  0.0001  0.0000 -0.0009  0.0002  0.0001
   5.  C 1 (S)   -0.0000  0.0001 -0.0000 -0.0000 -0.0000  0.0000  0.0000 -0.0000
   6.  C 1 (px)  -0.0039 -0.0345  0.0032 -0.0008  0.0003  0.0094 -0.0104 -0.0042
   7.  C 1 (px)  -0.0016  0.0161 -0.0004 -0.0002 -0.0000 -0.0061 -0.0002 -0.0002
   8.  C 1 (px)  -0.0001  0.0007 -0.0002 -0.0000  0.0000 -0.0051 -0.0001  0.0001
   9.  C 1 (py)  -0.0006  0.0018 -0.0141 -0.0008 -0.0009 -0.0150 -0.0313 -0.0057
  10.  C 1 (py)   0.0010  0.0006 -0.0010 -0.0000  0.0000  0.0110 -0.0022 -0.0001
  11.  C 1 (py)  -0.0011  0.0070 -0.0001  0.0000  0.0000 -0.0007 -0.0002  0.0001
  12.  C 1 (pz)   0.0000  0.0000 -0.0000  0.0000 -0.0000  0.0000  0.0000 -0.0000
  13.  C 1 (pz)   0.0000  0.0000  0.0000 -0.0000  0.0000  0.0000 -0.0000  0.0000
  14.  C 1 (pz)   0.0000  0.0000 -0.0000  0.0000 -0.0000 -0.0000  0.0000 -0.0000
  15.  C 1 (d1)  -0.0008  0.0021  0.0006  0.0001  0.0000 -0.0041  0.0013  0.0004
  16.  C 1 (d1)   0.0012 -0.0052  0.0000  0.0000 -0.0000  0.0048  0.0001 -0.0001
  17.  C 1 (d2)   0.0000  0.0000  0.0000 -0.0000  0.0000  0.0000 -0.0000  0.0000
  18.  C 1 (d2)  -0.0000 -0.0000  0.0000 -0.0000  0.0000 -0.0000  0.0000 -0.0000
  19.  C 1 (d3)   0.0000  0.0000  0.0000 -0.0000  0.0000 -0.0000 -0.0000 -0.0000
  20.  C 1 (d3)  -0.0000 -0.0000  0.0000 -0.0000  0.0000 -0.0000  0.0000  0.0000
  21.  C 1 (d4)   0.0007 -0.0043  0.0004 -0.0000  0.0000 -0.0047 -0.0003 -0.0002
  22.  C 1 (d4)   0.0002 -0.0009 -0.0004  0.0000  0.0000  0.0069 -0.0005  0.0001
  23.  C 1 (d5)  -0.0003 -0.0004  0.0001 -0.0003 -0.0000 -0.0012 -0.0005 -0.0001
  24.  C 1 (d5)   0.0005 -0.0004 -0.0001 -0.0000  0.0000  0.0019 -0.0001  0.0000
  25.  C 1 (f1)   0.0000  0.0000  0.0000 -0.0000  0.0000  0.0000 -0.0000  0.0000
  26.  C 1 (f2)  -0.0000  0.0007 -0.0000  0.0000 -0.0000 -0.0008  0.0001  0.0001
  27.  C 1 (f3)  -0.0000 -0.0001  0.0001  0.0000  0.0000  0.0012  0.0003  0.0001
  28.  C 1 (f4)   0.0000  0.0000  0.0000 -0.0000  0.0000  0.0000 -0.0000 -0.0000
  29.  C 1 (f5)  -0.0000 -0.0000  0.0000  0.0000 -0.0000 -0.0000  0.0000  0.0000
  30.  C 1 (f6)  -0.0004  0.0028 -0.0001  0.0001  0.0000 -0.0001  0.0001  0.0000
  31.  C 1 (f7)   0.0000 -0.0011 -0.0002 -0.0000  0.0000  0.0044 -0.0002  0.0000
  32.  H 2 (S)    0.0027 -0.0308 -0.0007  0.0038  0.0002  0.0176 -0.0031 -0.0023
  33.  H 2 (S)    0.0007 -0.0039  0.0007 -0.0000 -0.0000 -0.0099  0.0010 -0.0001
  34.  H 2 (S)   -0.0003  0.0017 -0.0001 -0.0000  0.0000  0.0005  0.0000  0.0001
  35.  H 2 (px)   0.0003 -0.0009  0.0000 -0.0001 -0.0000 -0.0027  0.0000  0.0000
  36.  H 2 (py)   0.0003 -0.0010 -0.0002  0.0000 -0.0000  0.0018 -0.0005 -0.0000
  37.  H 2 (pz)  -0.0000  0.0000 -0.0000  0.0000 -0.0000 -0.0000  0.0000 -0.0000
  38.  H 3 (S)   -0.0038  0.0681 -0.0116  0.0036 -0.0007 -0.0295 -0.0065 -0.0021
  39.  H 3 (S)    0.0013 -0.0093  0.0005  0.0000 -0.0000 -0.0001  0.0001 -0.0000
  40.  H 3 (S)   -0.0010  0.0048 -0.0002 -0.0000 -0.0000  0.0030 -0.0002  0.0001
  41.  H 3 (px)   0.0000  0.0001 -0.0001  0.0000 -0.0000 -0.0039 -0.0000 -0.0001
  42.  H 3 (py)   0.0004 -0.0013  0.0003 -0.0001  0.0000 -0.0010  0.0000 -0.0000
  43.  H 3 (pz)  -0.0000 -0.0000 -0.0000  0.0000 -0.0000 -0.0000  0.0000 -0.0000
  44.  C 4 (S)    0.0000 -0.0089 -0.0046 -0.0037  0.0002  0.0019  0.0053  0.0010
  45.  C 4 (S)   -0.0089  0.2713 -0.0090  0.0046  0.0005 -0.2313  0.0131  0.0062
  46.  C 4 (S)   -0.0046 -0.0090  0.0015 -0.0000  0.0000 -0.0161  0.0014  0.0001
  47.  C 4 (S)   -0.0037  0.0046 -0.0000  0.0001 -0.0000  0.0000  0.0001  0.0000
  48.  C 4 (S)    0.0002  0.0005  0.0000 -0.0000  0.0000  0.0002 -0.0000 -0.0000
  49.  C 4 (px)  -0.0019  0.2313  0.0161 -0.0000 -0.0002 -0.0539  0.0417 -0.0011
  50.  C 4 (px)  -0.0053 -0.0131 -0.0014 -0.0001  0.0000  0.0417  0.0001  0.0001
  51.  C 4 (px)  -0.0010 -0.0062 -0.0001 -0.0000  0.0000 -0.0011  0.0001  0.0000
  52.  C 4 (py)   0.0025 -0.4261  0.0067  0.0052  0.0002  0.2831  0.0167  0.0025
  53.  C 4 (py)   0.0148  0.0001 -0.0013  0.0001  0.0000  0.0425  0.0011  0.0004
  54.  C 4 (py)   0.0021  0.0103 -0.0003 -0.0001  0.0000  0.0034 -0.0000  0.0000
  55.  C 4 (pz)   0.0000  0.0000 -0.0000  0.0000 -0.0000  0.0000  0.0000  0.0000
  56.  C 4 (pz)  -0.0000 -0.0000  0.0000 -0.0000  0.0000 -0.0000 -0.0000  0.0000
  57.  C 4 (pz)  -0.0000 -0.0000 -0.0000  0.0000 -0.0000 -0.0000  0.0000 -0.0000
  58.  C 4 (d1)   0.0049 -0.0260  0.0003  0.0003 -0.0000 -0.0012  0.0006 -0.0000
  59.  C 4 (d1)  -0.0009  0.0031  0.0004  0.0000  0.0000  0.0006  0.0004  0.0001
  60.  C 4 (d2)   0.0000  0.0000 -0.0000  0.0000 -0.0000  0.0000  0.0000 -0.0000
  61.  C 4 (d2)  -0.0000 -0.0000 -0.0000  0.0000 -0.0000 -0.0000  0.0000  0.0000
  62.  C 4 (d3)   0.0000  0.0000 -0.0000  0.0000 -0.0000 -0.0000  0.0000 -0.0000
  63.  C 4 (d3)  -0.0000 -0.0000 -0.0000  0.0000 -0.0000  0.0000  0.0000 -0.0000
  64.  C 4 (d4)   0.0025 -0.0132 -0.0001  0.0001  0.0000 -0.0123 -0.0006  0.0001
  65.  C 4 (d4)  -0.0005  0.0017 -0.0007 -0.0000  0.0000  0.0200 -0.0007  0.0000
  66.  C 4 (d5)   0.0015 -0.0095  0.0001 -0.0001 -0.0000  0.0032 -0.0006 -0.0001
  67.  C 4 (d5)   0.0004 -0.0010  0.0001 -0.0000 -0.0000  0.0020 -0.0000 -0.0001
  68.  C 4 (f1)  -0.0000 -0.0000  0.0000 -0.0000  0.0000 -0.0000  0.0000 -0.0000
  69.  C 4 (f2)   0.0009 -0.0036 -0.0002  0.0000  0.0000 -0.0009 -0.0005  0.0000
  70.  C 4 (f3)  -0.0018  0.0068 -0.0000 -0.0001 -0.0000 -0.0019 -0.0002 -0.0000
  71.  C 4 (f4)  -0.0000 -0.0000  0.0000  0.0000  0.0000 -0.0000 -0.0000 -0.0000
  72.  C 4 (f5)   0.0000  0.0000 -0.0000  0.0000 -0.0000 -0.0000  0.0000  0.0000
  73.  C 4 (f6)   0.0016 -0.0051  0.0001 -0.0001 -0.0000  0.0006 -0.0003 -0.0000
  74.  C 4 (f7)  -0.0001  0.0006  0.0000  0.0000 -0.0000 -0.0020 -0.0001  0.0000
  75.  H 5 (S)    0.0031 -0.0008 -0.0168  0.0023  0.0005  0.0205 -0.0220  0.0037
  76.  H 5 (S)    0.0001 -0.0051  0.0006 -0.0000  0.0000 -0.0154  0.0004  0.0000
  77.  H 5 (S)    0.0005 -0.0020  0.0001  0.0000 -0.0000  0.0005 -0.0004 -0.0000
  78.  H 5 (px)  -0.0001  0.0000 -0.0005  0.0001  0.0000  0.0024 -0.0005  0.0001
  79.  H 5 (py)   0.0012 -0.0037  0.0001  0.0000 -0.0000  0.0030  0.0001  0.0000
  80.  H 5 (pz)   0.0000  0.0000 -0.0000  0.0000 -0.0000  0.0000  0.0000  0.0000
  81.  C 6 (S)    1.9992  0.0000  0.0000 -0.0000  0.0000  0.0012  0.0003 -0.0008
  82.  C 6 (S)    0.0000  1.0207 -0.0000  0.0000 -0.0000  0.0897 -0.0047  0.0019
  83.  C 6 (S)    0.0000 -0.0000  0.0023  0.0000  0.0000 -0.0281  0.0009 -0.0002
  84.  C 6 (S)   -0.0000  0.0000  0.0000  0.0001 -0.0000 -0.0028  0.0002  0.0001
  85.  C 6 (S)    0.0000 -0.0000  0.0000 -0.0000  0.0000  0.0000  0.0000  0.0000
  86.  C 6 (px)   0.0012  0.0897 -0.0281 -0.0028  0.0000  1.1535 -0.0089 -0.0005
  87.  C 6 (px)   0.0003 -0.0047  0.0009  0.0002  0.0000 -0.0089  0.0044  0.0001
  88.  C 6 (px)  -0.0008  0.0019 -0.0002  0.0001  0.0000 -0.0005  0.0001  0.0001
  89.  C 6 (py)   0.0110  0.0079 -0.0208 -0.0031 -0.0001  0.0252  0.0047 -0.0006
  90.  C 6 (py)   0.0018 -0.0139 -0.0010 -0.0001  0.0000  0.0100  0.0011  0.0003
  91.  C 6 (py)   0.0011 -0.0045  0.0002  0.0000 -0.0000 -0.0001  0.0002  0.0000
  92.  C 6 (pz)  -0.0000  0.0000 -0.0000  0.0000 -0.0000 -0.0000  0.0000  0.0000
  93.  C 6 (pz)   0.0000 -0.0000 -0.0000  0.0000  0.0000  0.0000  0.0000 -0.0000
  94.  C 6 (pz)  -0.0000 -0.0000 -0.0000  0.0000 -0.0000 -0.0000  0.0000  0.0000
  95.  C 6 (d1)  -0.0004  0.0014  0.0008  0.0001 -0.0000 -0.0069  0.0001  0.0001
  96.  C 6 (d1)   0.0001  0.0002  0.0004  0.0000  0.0000 -0.0022 -0.0002 -0.0000
  97.  C 6 (d2)  -0.0000 -0.0000  0.0000 -0.0000  0.0000  0.0000  0.0000 -0.0000
  98.  C 6 (d2)  -0.0000  0.0000  0.0000 -0.0000  0.0000 -0.0000 -0.0000 -0.0000
  99.  C 6 (d3)  -0.0000 -0.0000 -0.0000  0.0000 -0.0000 -0.0000  0.0000 -0.0000
 100.  C 6 (d3)   0.0000  0.0000 -0.0000  0.0000 -0.0000  0.0000 -0.0000 -0.0000
 101.  C 6 (d4)  -0.0012  0.0116 -0.0004 -0.0001 -0.0000  0.0365  0.0004 -0.0001
 102.  C 6 (d4)  -0.0001 -0.0012 -0.0008 -0.0000  0.0000  0.0085 -0.0018  0.0001
 103.  C 6 (d5)   0.0036 -0.0185 -0.0002 -0.0001 -0.0000  0.0088 -0.0001 -0.0001
 104.  C 6 (d5)  -0.0005 -0.0077  0.0001 -0.0000  0.0000 -0.0035  0.0001 -0.0000
 105.  C 6 (f1)  -0.0000 -0.0000  0.0000 -0.0000  0.0000  0.0000  0.0000 -0.0000
 106.  C 6 (f2)   0.0003 -0.0048  0.0003  0.0000 -0.0000 -0.0160  0.0001  0.0000
 107.  C 6 (f3)  -0.0001  0.0008  0.0002  0.0000 -0.0000  0.0004 -0.0000  0.0000
 108.  C 6 (f4)   0.0000  0.0000  0.0000 -0.0000  0.0000  0.0000  0.0000  0.0000
 109.  C 6 (f5)   0.0000  0.0000 -0.0000  0.0000 -0.0000  0.0000 -0.0000 -0.0000
 110.  C 6 (f6)  -0.0008  0.0081 -0.0001  0.0000 -0.0000 -0.0020 -0.0000  0.0000
 111.  C 6 (f7)   0.0001 -0.0002 -0.0000 -0.0000 -0.0000  0.0015 -0.0001 -0.0000
 112.  H 7 (S)   -0.0027  0.5385 -0.0212 -0.0016  0.0001  0.7958 -0.0159  0.0013
 113.  H 7 (S)   -0.0085  0.0077  0.0008 -0.0001 -0.0000 -0.0011  0.0008 -0.0001
 114.  H 7 (S)   -0.0098 -0.0069 -0.0001  0.0000  0.0000  0.0054  0.0003  0.0000
 115.  H 7 (px)   0.0034 -0.0125  0.0005  0.0000 -0.0000 -0.0167  0.0006 -0.0000
 116.  H 7 (py)  -0.0001  0.0007 -0.0003 -0.0000 -0.0000  0.0010 -0.0001 -0.0000
 117.  H 7 (pz)   0.0000 -0.0000 -0.0000  0.0000 -0.0000 -0.0000  0.0000  0.0000
 118.  C 8 (S)    0.0001 -0.0003 -0.0101 -0.0059  0.0004 -0.0037  0.0116  0.0014
 119.  C 8 (S)    0.0024  0.3447 -0.0039  0.0062  0.0001 -0.2692  0.0059  0.0073
 120.  C 8 (S)   -0.0056 -0.0125  0.0017  0.0000 -0.0000 -0.0291  0.0006 -0.0001
 121.  C 8 (S)   -0.0067  0.0077  0.0001  0.0001 -0.0000 -0.0027  0.0000 -0.0000
 122.  C 8 (S)   -0.0003 -0.0001 -0.0000 -0.0000 -0.0000 -0.0004  0.0000 -0.0000
 123.  C 8 (px)   0.0058  0.2753  0.0213  0.0007  0.0000 -0.0417  0.0372 -0.0034
 124.  C 8 (px)  -0.0102  0.0067  0.0008  0.0000  0.0000  0.0169 -0.0004 -0.0000
 125.  C 8 (px)  -0.0034 -0.0091  0.0001  0.0001  0.0000 -0.0039  0.0001  0.0000
 126.  C 8 (py)   0.0082  0.4303  0.0292 -0.0014 -0.0000 -0.3291 -0.0314 -0.0022
 127.  C 8 (py)  -0.0163  0.0075  0.0020  0.0000 -0.0000 -0.0444  0.0007 -0.0002
 128.  C 8 (py)  -0.0050 -0.0138  0.0001  0.0000 -0.0000 -0.0103  0.0002 -0.0000
 129.  C 8 (pz)  -0.0000 -0.0000 -0.0000  0.0000 -0.0000 -0.0000  0.0000  0.0000
 130.  C 8 (pz)   0.0000  0.0000 -0.0000  0.0000 -0.0000 -0.0000 -0.0000 -0.0000
 131.  C 8 (pz)   0.0000  0.0000  0.0000 -0.0000 -0.0000  0.0000 -0.0000  0.0000
 132.  C 8 (d1)  -0.0057  0.0270  0.0016 -0.0001  0.0000 -0.0073 -0.0009 -0.0002
 133.  C 8 (d1)   0.0009 -0.0052  0.0000  0.0000 -0.0000 -0.0021 -0.0002  0.0000
 134.  C 8 (d2)  -0.0000 -0.0000  0.0000 -0.0000  0.0000 -0.0000  0.0000  0.0000
 135.  C 8 (d2)   0.0000  0.0000 -0.0000  0.0000 -0.0000  0.0000 -0.0000  0.0000
 136.  C 8 (d3)  -0.0000 -0.0000 -0.0000  0.0000 -0.0000  0.0000  0.0000  0.0000
 137.  C 8 (d3)   0.0000  0.0000  0.0000  0.0000 -0.0000 -0.0000 -0.0000  0.0000
 138.  C 8 (d4)   0.0036 -0.0176 -0.0006 -0.0000 -0.0000 -0.0018 -0.0007  0.0001
 139.  C 8 (d4)  -0.0010  0.0059 -0.0005 -0.0000  0.0000  0.0163 -0.0008  0.0000
 140.  C 8 (d5)   0.0029 -0.0157 -0.0001 -0.0002 -0.0000  0.0079  0.0000 -0.0002
 141.  C 8 (d5)   0.0005  0.0003 -0.0000 -0.0000  0.0000  0.0031 -0.0001 -0.0000
 142.  C 8 (f1)   0.0000  0.0000  0.0000 -0.0000  0.0000  0.0000 -0.0000 -0.0000
 143.  C 8 (f2)   0.0011 -0.0038 -0.0003 -0.0000 -0.0000 -0.0003 -0.0005  0.0000
 144.  C 8 (f3)   0.0016 -0.0054 -0.0003  0.0000  0.0000  0.0027  0.0005  0.0000
 145.  C 8 (f4)   0.0000  0.0000  0.0000 -0.0000  0.0000  0.0000 -0.0000 -0.0000
 146.  C 8 (f5)  -0.0000 -0.0000 -0.0000 -0.0000  0.0000 -0.0000  0.0000  0.0000
 147.  C 8 (f6)   0.0019 -0.0070  0.0001 -0.0001 -0.0000  0.0017 -0.0000 -0.0001
 148.  C 8 (f7)   0.0001 -0.0005  0.0002  0.0000 -0.0000 -0.0039  0.0005 -0.0000
 149.  H 9 (S)    0.0033  0.0232 -0.0177  0.0024  0.0000  0.0061 -0.0246  0.0059
 150.  H 9 (S)    0.0008 -0.0086  0.0008  0.0000 -0.0000 -0.0263  0.0005 -0.0000
 151.  H 9 (S)   -0.0003  0.0002  0.0000 -0.0000 -0.0000  0.0001 -0.0005 -0.0001
 152.  H 9 (px)  -0.0004  0.0003 -0.0003  0.0001  0.0000 -0.0002 -0.0005  0.0001
 153.  H 9 (py)  -0.0008  0.0026  0.0004 -0.0000 -0.0000 -0.0074 -0.0000 -0.0000
 154.  H 9 (pz)   0.0000  0.0000 -0.0000  0.0000 -0.0000 -0.0000  0.0000  0.0000
 155.  H10 (S)    0.0043  0.0135 -0.0125  0.0040  0.0000 -0.0181  0.0332  0.0037
 156.  H10 (S)    0.0010 -0.0087  0.0005  0.0000  0.0000  0.0014  0.0003 -0.0000
 157.  H10 (S)   -0.0005  0.0005 -0.0000  0.0000 -0.0000  0.0052  0.0001 -0.0001
 158.  H10 (px)  -0.0010  0.0029  0.0003 -0.0000  0.0000  0.0027 -0.0004 -0.0000
 159.  H10 (py)  -0.0009  0.0022 -0.0001  0.0001  0.0000 -0.0011  0.0005  0.0000
 160.  H10 (pz)   0.0000 -0.0000 -0.0000  0.0000 -0.0000  0.0000  0.0000  0.0000

          NAO       89      90      91      92      93      94      95      96
      ---------- ------- ------- ------- ------- ------- ------- ------- -------
   1.  C 1 (S)    0.0027 -0.0018  0.0001 -0.0000 -0.0000  0.0000  0.0021 -0.0015
   2.  C 1 (S)    0.0268 -0.0026 -0.0015 -0.0000 -0.0000 -0.0000 -0.0105  0.0074
   3.  C 1 (S)   -0.0084  0.0012  0.0003 -0.0000  0.0000 -0.0000  0.0005  0.0003
   4.  C 1 (S)    0.0012  0.0003  0.0000  0.0000 -0.0000  0.0000  0.0000 -0.0000
   5.  C 1 (S)    0.0006  0.0000 -0.0000  0.0000  0.0000 -0.0000 -0.0000 -0.0000
   6.  C 1 (px)   0.0015 -0.0111  0.0018 -0.0000  0.0000 -0.0000  0.0068 -0.0048
   7.  C 1 (px)   0.0285  0.0004 -0.0003 -0.0000 -0.0000 -0.0000 -0.0005 -0.0005
   8.  C 1 (px)   0.0081  0.0000 -0.0001  0.0000 -0.0000  0.0000 -0.0003 -0.0001
   9.  C 1 (py)  -0.0042 -0.0246 -0.0024  0.0000 -0.0000 -0.0000 -0.0009 -0.0039
  10.  C 1 (py)  -0.0126 -0.0022 -0.0001  0.0000  0.0000 -0.0000  0.0002 -0.0001
  11.  C 1 (py)  -0.0008 -0.0005 -0.0001 -0.0000 -0.0000  0.0000 -0.0001  0.0001
  12.  C 1 (pz)  -0.0000  0.0000  0.0000  0.0062  0.0196 -0.0040  0.0000  0.0000
  13.  C 1 (pz)  -0.0000  0.0000 -0.0000  0.0223 -0.0014  0.0004  0.0000 -0.0000
  14.  C 1 (pz)   0.0000  0.0000  0.0000 -0.0025  0.0002 -0.0001  0.0000 -0.0000
  15.  C 1 (d1)  -0.0028  0.0011  0.0001  0.0000 -0.0000  0.0000  0.0001  0.0002
  16.  C 1 (d1)  -0.0038 -0.0000  0.0001 -0.0000  0.0000 -0.0000  0.0001  0.0001
  17.  C 1 (d2)   0.0000 -0.0000 -0.0000  0.0040 -0.0003  0.0001 -0.0000 -0.0000
  18.  C 1 (d2)  -0.0000  0.0000 -0.0000 -0.0038  0.0000 -0.0000 -0.0000  0.0000
  19.  C 1 (d3)  -0.0000 -0.0000 -0.0000 -0.0041 -0.0003  0.0000 -0.0000 -0.0000
  20.  C 1 (d3)  -0.0000  0.0000 -0.0000 -0.0003 -0.0001  0.0000 -0.0000  0.0000
  21.  C 1 (d4)  -0.0048 -0.0006  0.0001  0.0000 -0.0000 -0.0000  0.0004 -0.0001
  22.  C 1 (d4)  -0.0035 -0.0005 -0.0000 -0.0000  0.0000 -0.0000 -0.0001  0.0000
  23.  C 1 (d5)  -0.0001 -0.0002  0.0000  0.0000  0.0000 -0.0000  0.0003 -0.0003
  24.  C 1 (d5)   0.0004  0.0000 -0.0000 -0.0000 -0.0000  0.0000 -0.0000 -0.0000
  25.  C 1 (f1)   0.0000  0.0000 -0.0000  0.0001 -0.0003  0.0001 -0.0000 -0.0000
  26.  C 1 (f2)  -0.0004  0.0001 -0.0000  0.0000 -0.0000  0.0000 -0.0001  0.0001
  27.  C 1 (f3)   0.0011  0.0003  0.0000  0.0000 -0.0000  0.0000 -0.0000  0.0000
  28.  C 1 (f4)   0.0000 -0.0000 -0.0000 -0.0009 -0.0000 -0.0000 -0.0000 -0.0000
  29.  C 1 (f5)  -0.0000  0.0000  0.0000 -0.0006  0.0000 -0.0000 -0.0000  0.0000
  30.  C 1 (f6)  -0.0005 -0.0000 -0.0000 -0.0000 -0.0000  0.0000 -0.0001  0.0001
  31.  C 1 (f7)   0.0003  0.0000 -0.0000  0.0000  0.0000 -0.0000 -0.0000 -0.0000
  32.  H 2 (S)   -0.0291 -0.0125  0.0003  0.0000  0.0000 -0.0000 -0.0006  0.0011
  33.  H 2 (S)    0.0070  0.0008  0.0001 -0.0000  0.0000 -0.0000  0.0000 -0.0000
  34.  H 2 (S)    0.0017  0.0003  0.0000  0.0000 -0.0000  0.0000  0.0001 -0.0001
  35.  H 2 (px)   0.0024  0.0003 -0.0000 -0.0000 -0.0000  0.0000 -0.0000 -0.0000
  36.  H 2 (py)  -0.0008 -0.0004 -0.0000 -0.0000  0.0000 -0.0000 -0.0000 -0.0000
  37.  H 2 (pz)   0.0000  0.0000  0.0000 -0.0006  0.0003 -0.0001  0.0000 -0.0000
  38.  H 3 (S)    0.0838 -0.0092 -0.0033  0.0000 -0.0000 -0.0000 -0.0091  0.0018
  39.  H 3 (S)   -0.0148 -0.0003  0.0002 -0.0000  0.0000 -0.0000  0.0004  0.0002
  40.  H 3 (S)   -0.0017 -0.0000  0.0000  0.0000 -0.0000  0.0000  0.0001 -0.0001
  41.  H 3 (px)   0.0036 -0.0001 -0.0000  0.0000 -0.0000 -0.0000 -0.0001 -0.0001
  42.  H 3 (py)  -0.0017 -0.0000  0.0000 -0.0000  0.0000 -0.0000  0.0002 -0.0000
  43.  H 3 (pz)   0.0000  0.0000  0.0000  0.0002  0.0002 -0.0000  0.0000 -0.0000
  44.  C 4 (S)   -0.0025 -0.0148 -0.0021 -0.0000  0.0000 -0.0000  0.0049 -0.0009
  45.  C 4 (S)    0.4261 -0.0001 -0.0103 -0.0000  0.0000  0.0000 -0.0260  0.0031
  46.  C 4 (S)   -0.0067  0.0013  0.0003 -0.0000  0.0000  0.0000  0.0003  0.0004
  47.  C 4 (S)   -0.0052 -0.0001  0.0001  0.0000 -0.0000  0.0000  0.0003  0.0000
  48.  C 4 (S)   -0.0002 -0.0000 -0.0000 -0.0000  0.0000 -0.0000 -0.0000  0.0000
  49.  C 4 (px)   0.2831  0.0425  0.0034  0.0000 -0.0000 -0.0000  0.0012 -0.0006
  50.  C 4 (px)   0.0167  0.0011 -0.0000 -0.0000  0.0000 -0.0000 -0.0006 -0.0004
  51.  C 4 (px)   0.0025  0.0004  0.0000  0.0000 -0.0000  0.0000  0.0000 -0.0001
  52.  C 4 (py)  -0.5147  0.0043  0.0074  0.0000  0.0000  0.0000  0.0086  0.0110
  53.  C 4 (py)   0.0043  0.0023  0.0001 -0.0000  0.0000  0.0000 -0.0003  0.0000
  54.  C 4 (py)   0.0074  0.0001 -0.0001  0.0000 -0.0000  0.0000 -0.0002 -0.0002
  55.  C 4 (pz)  -0.0000  0.0000  0.0000  0.3140  0.0104  0.0001  0.0000  0.0000
  56.  C 4 (pz)  -0.0000 -0.0000 -0.0000  0.0104 -0.0009  0.0003 -0.0000  0.0000
  57.  C 4 (pz)   0.0000  0.0000  0.0000  0.0001  0.0003 -0.0001  0.0000 -0.0000
  58.  C 4 (d1)  -0.0086  0.0003  0.0002 -0.0000  0.0000 -0.0000 -0.0002  0.0005
  59.  C 4 (d1)  -0.0110 -0.0000  0.0002  0.0000  0.0000  0.0000  0.0005  0.0001
  60.  C 4 (d2)   0.0000  0.0000  0.0000 -0.0003  0.0002 -0.0000  0.0000 -0.0000
  61.  C 4 (d2)  -0.0000 -0.0000  0.0000  0.0053 -0.0000  0.0000  0.0000  0.0000
  62.  C 4 (d3)   0.0000 -0.0000  0.0000 -0.0110  0.0007 -0.0002 -0.0000 -0.0000
  63.  C 4 (d3)  -0.0000 -0.0000  0.0000 -0.0039  0.0002 -0.0001 -0.0000  0.0000
  64.  C 4 (d4)  -0.0091 -0.0015 -0.0001 -0.0000  0.0000 -0.0000 -0.0001  0.0001
  65.  C 4 (d4)   0.0025  0.0001 -0.0000  0.0000 -0.0000  0.0000 -0.0001 -0.0001
  66.  C 4 (d5)  -0.0104 -0.0003  0.0002 -0.0000 -0.0000  0.0000  0.0005 -0.0001
  67.  C 4 (d5)  -0.0021  0.0001  0.0001 -0.0000 -0.0000  0.0000  0.0002 -0.0000
  68.  C 4 (f1)  -0.0000 -0.0000 -0.0000 -0.0045 -0.0001 -0.0000 -0.0000  0.0000
  69.  C 4 (f2)  -0.0030 -0.0005 -0.0001 -0.0000  0.0000 -0.0000 -0.0001  0.0000
  70.  C 4 (f3)   0.0036 -0.0000 -0.0000  0.0000 -0.0000  0.0000  0.0000 -0.0001
  71.  C 4 (f4)  -0.0000 -0.0000 -0.0000 -0.0020  0.0001 -0.0000 -0.0000  0.0000
  72.  C 4 (f5)   0.0000  0.0000  0.0000  0.0010 -0.0000  0.0000  0.0000 -0.0000
  73.  C 4 (f6)  -0.0042 -0.0000  0.0001 -0.0000 -0.0000 -0.0000  0.0002  0.0000
  74.  C 4 (f7)   0.0010  0.0001 -0.0000  0.0000 -0.0000  0.0000 -0.0000  0.0000
  75.  H 5 (S)    0.0084 -0.0276 -0.0068  0.0000  0.0000  0.0000 -0.0130  0.0018
  76.  H 5 (S)    0.0005  0.0001 -0.0001 -0.0000  0.0000 -0.0000 -0.0002  0.0002
  77.  H 5 (S)   -0.0080 -0.0003  0.0001  0.0000 -0.0000  0.0000  0.0003  0.0000
  78.  H 5 (px)   0.0022 -0.0004 -0.0001  0.0000 -0.0000  0.0000 -0.0003 -0.0000
  79.  H 5 (py)  -0.0049  0.0001  0.0001 -0.0000  0.0000 -0.0000  0.0001  0.0001
  80.  H 5 (pz)   0.0000  0.0000  0.0000  0.0014  0.0002 -0.0000  0.0000 -0.0000
  81.  C 6 (S)    0.0110  0.0018  0.0011 -0.0000  0.0000 -0.0000 -0.0004  0.0001
  82.  C 6 (S)    0.0079 -0.0139 -0.0045  0.0000 -0.0000 -0.0000  0.0014  0.0002
  83.  C 6 (S)   -0.0208 -0.0010  0.0002 -0.0000 -0.0000 -0.0000  0.0008  0.0004
  84.  C 6 (S)   -0.0031 -0.0001  0.0000  0.0000  0.0000  0.0000  0.0001  0.0000
  85.  C 6 (S)   -0.0001  0.0000 -0.0000 -0.0000  0.0000 -0.0000 -0.0000  0.0000
  86.  C 6 (px)   0.0252  0.0100 -0.0001 -0.0000  0.0000 -0.0000 -0.0069 -0.0022
  87.  C 6 (px)   0.0047  0.0011  0.0002  0.0000  0.0000  0.0000  0.0001 -0.0002
  88.  C 6 (px)  -0.0006  0.0003  0.0000  0.0000 -0.0000  0.0000  0.0001 -0.0000
  89.  C 6 (py)   1.0318  0.0341 -0.0116 -0.0000  0.0000  0.0000 -0.0372 -0.0073
  90.  C 6 (py)   0.0341  0.0049  0.0003  0.0000 -0.0000  0.0000 -0.0004 -0.0003
  91.  C 6 (py)  -0.0116  0.0003  0.0003  0.0000 -0.0000  0.0000  0.0007 -0.0000
  92.  C 6 (pz)  -0.0000  0.0000  0.0000  0.9844 -0.0252  0.0121  0.0000  0.0000
  93.  C 6 (pz)   0.0000 -0.0000 -0.0000 -0.0252  0.0010 -0.0004 -0.0000 -0.0000
  94.  C 6 (pz)   0.0000  0.0000  0.0000  0.0121 -0.0004  0.0002  0.0000  0.0000
  95.  C 6 (d1)  -0.0372 -0.0004  0.0007  0.0000 -0.0000  0.0000  0.0021 -0.0001
  96.  C 6 (d1)  -0.0073 -0.0003 -0.0000  0.0000 -0.0000  0.0000 -0.0001  0.0004
  97.  C 6 (d2)   0.0000 -0.0000 -0.0000 -0.0095  0.0003 -0.0001 -0.0000 -0.0000
  98.  C 6 (d2)   0.0000 -0.0000 -0.0000 -0.0069  0.0001 -0.0001 -0.0000  0.0000
  99.  C 6 (d3)   0.0000  0.0000 -0.0000 -0.0149  0.0007 -0.0003 -0.0000 -0.0000
 100.  C 6 (d3)  -0.0000 -0.0000 -0.0000 -0.0044  0.0002 -0.0001  0.0000 -0.0000
 101.  C 6 (d4)  -0.0034  0.0003  0.0000 -0.0000  0.0000 -0.0000  0.0000 -0.0000
 102.  C 6 (d4)   0.0019  0.0000 -0.0001  0.0000 -0.0000  0.0000 -0.0002  0.0001
 103.  C 6 (d5)   0.0001  0.0004  0.0001 -0.0000 -0.0000 -0.0000 -0.0001  0.0000
 104.  C 6 (d5)  -0.0001  0.0000  0.0000 -0.0000  0.0000 -0.0000 -0.0000 -0.0000
 105.  C 6 (f1)   0.0000  0.0000 -0.0000 -0.0133  0.0003 -0.0002 -0.0000 -0.0000
 106.  C 6 (f2)   0.0011 -0.0001 -0.0000  0.0000 -0.0000  0.0000  0.0000  0.0000
 107.  C 6 (f3)  -0.0110 -0.0003  0.0002  0.0000 -0.0000  0.0000  0.0005  0.0000
 108.  C 6 (f4)   0.0000  0.0000 -0.0000  0.0004 -0.0001  0.0000  0.0000 -0.0000
 109.  C 6 (f5)  -0.0000 -0.0000  0.0000  0.0010 -0.0000  0.0000  0.0000  0.0000
 110.  C 6 (f6)   0.0016 -0.0001 -0.0001  0.0000  0.0000  0.0000 -0.0000 -0.0000
 111.  C 6 (f7)  -0.0008 -0.0001 -0.0000 -0.0000 -0.0000 -0.0000 -0.0000  0.0000
 112.  H 7 (S)   -0.0027 -0.0002 -0.0021  0.0000 -0.0000 -0.0000 -0.0034 -0.0007
 113.  H 7 (S)   -0.0033 -0.0002  0.0000 -0.0000 -0.0000 -0.0000  0.0001  0.0001
 114.  H 7 (S)   -0.0026  0.0001  0.0001  0.0000  0.0000  0.0000  0.0001 -0.0000
 115.  H 7 (px)  -0.0006  0.0001  0.0001 -0.0000  0.0000 -0.0000  0.0001  0.0000
 116.  H 7 (py)   0.0104  0.0004 -0.0001 -0.0000  0.0000 -0.0000 -0.0004 -0.0000
 117.  H 7 (pz)   0.0000  0.0000  0.0000  0.0106 -0.0003  0.0001  0.0000 -0.0000
 118.  C 8 (S)   -0.0084  0.0199  0.0027 -0.0000 -0.0000  0.0000 -0.0070  0.0008
 119.  C 8 (S)   -0.4473  0.0035  0.0102 -0.0000  0.0000  0.0000  0.0338 -0.0057
 120.  C 8 (S)   -0.0207 -0.0008  0.0002  0.0000 -0.0000  0.0000  0.0008  0.0003
 121.  C 8 (S)    0.0000 -0.0004 -0.0001 -0.0000  0.0000 -0.0000 -0.0002  0.0001
 122.  C 8 (S)    0.0005  0.0000 -0.0000  0.0000 -0.0000  0.0000 -0.0000 -0.0000
 123.  C 8 (px)  -0.3370 -0.0472 -0.0019 -0.0000  0.0000 -0.0000  0.0054 -0.0004
 124.  C 8 (px)  -0.0401 -0.0013  0.0003  0.0000 -0.0000  0.0000  0.0011  0.0005
 125.  C 8 (px)  -0.0064 -0.0001  0.0001  0.0000  0.0000  0.0000  0.0002  0.0001
 126.  C 8 (py)  -0.3718 -0.0270 -0.0020  0.0000 -0.0000 -0.0000  0.0045  0.0157
 127.  C 8 (py)  -0.0111 -0.0013 -0.0000 -0.0000  0.0000 -0.0000  0.0005  0.0002
 128.  C 8 (py)  -0.0005  0.0002  0.0001  0.0000 -0.0000  0.0000  0.0002 -0.0001
 129.  C 8 (pz)  -0.0000  0.0000  0.0000  0.9470 -0.0304  0.0130  0.0000  0.0000
 130.  C 8 (pz)  -0.0000 -0.0000 -0.0000 -0.0317  0.0015 -0.0005 -0.0000  0.0000
 131.  C 8 (pz)  -0.0000  0.0000  0.0000  0.0077 -0.0003  0.0001  0.0000  0.0000
 132.  C 8 (d1)  -0.0187 -0.0018 -0.0002 -0.0000  0.0000 -0.0000 -0.0000  0.0008
 133.  C 8 (d1)  -0.0076 -0.0000  0.0002  0.0000 -0.0000  0.0000  0.0004 -0.0000
 134.  C 8 (d2)   0.0000  0.0000  0.0000  0.0094 -0.0004  0.0001  0.0000 -0.0000
 135.  C 8 (d2)  -0.0000 -0.0000  0.0000  0.0039 -0.0000  0.0000  0.0000  0.0000
 136.  C 8 (d3)   0.0000  0.0000  0.0000  0.0184 -0.0005  0.0002  0.0000 -0.0000
 137.  C 8 (d3)  -0.0000 -0.0000  0.0000  0.0043 -0.0001  0.0001  0.0000  0.0000
 138.  C 8 (d4)   0.0103  0.0020  0.0002  0.0000 -0.0000  0.0000  0.0000 -0.0001
 139.  C 8 (d4)  -0.0027 -0.0001 -0.0000 -0.0000  0.0000 -0.0000 -0.0001  0.0001
 140.  C 8 (d5)   0.0187  0.0005 -0.0003  0.0000  0.0000  0.0000 -0.0011  0.0001
 141.  C 8 (d5)   0.0006 -0.0002 -0.0000 -0.0000 -0.0000 -0.0000 -0.0001  0.0000
 142.  C 8 (f1)  -0.0000 -0.0000 -0.0000 -0.0151  0.0005 -0.0002 -0.0000  0.0000
 143.  C 8 (f2)   0.0041  0.0006  0.0000  0.0000 -0.0000  0.0000 -0.0001  0.0000
 144.  C 8 (f3)   0.0033  0.0003  0.0000  0.0000  0.0000  0.0000  0.0000 -0.0002
 145.  C 8 (f4)  -0.0000 -0.0000 -0.0000 -0.0018  0.0000 -0.0000 -0.0000  0.0000
 146.  C 8 (f5)   0.0000  0.0000  0.0000  0.0008 -0.0000  0.0000 -0.0000 -0.0000
 147.  C 8 (f6)   0.0052  0.0001 -0.0001  0.0000 -0.0000  0.0000 -0.0003  0.0000
 148.  C 8 (f7)   0.0004  0.0000  0.0000 -0.0000  0.0000 -0.0000  0.0000 -0.0000
 149.  H 9 (S)   -0.0270  0.0320  0.0062 -0.0000  0.0000  0.0000  0.0129 -0.0018
 150.  H 9 (S)    0.0023  0.0003  0.0001  0.0000 -0.0000  0.0000  0.0003 -0.0001
 151.  H 9 (S)    0.0052 -0.0001 -0.0001 -0.0000  0.0000 -0.0000 -0.0003  0.0001
 152.  H 9 (px)  -0.0024  0.0005  0.0001  0.0000  0.0000 -0.0000  0.0003 -0.0000
 153.  H 9 (py)  -0.0024 -0.0003 -0.0000 -0.0000  0.0000 -0.0000 -0.0000  0.0001
 154.  H 9 (pz)   0.0000  0.0000  0.0000  0.0112 -0.0004  0.0002  0.0000 -0.0000
 155.  H10 (S)   -0.0285  0.0031  0.0044  0.0000  0.0000  0.0000  0.0129 -0.0127
 156.  H10 (S)   -0.0155 -0.0002  0.0002  0.0000 -0.0000  0.0000  0.0006  0.0001
 157.  H10 (S)    0.0026 -0.0006 -0.0002 -0.0000  0.0000 -0.0000 -0.0004  0.0000
 158.  H10 (px)  -0.0053 -0.0005 -0.0001 -0.0000  0.0000 -0.0000 -0.0001  0.0002
 159.  H10 (py)  -0.0028 -0.0002  0.0001  0.0000 -0.0000  0.0000  0.0003 -0.0002
 160.  H10 (pz)   0.0000  0.0000  0.0000  0.0121 -0.0004  0.0002  0.0000 -0.0000

          NAO       97      98      99     100     101     102     103     104
      ---------- ------- ------- ------- ------- ------- ------- ------- -------
   1.  C 1 (S)   -0.0000  0.0000  0.0000 -0.0000  0.0002  0.0006 -0.0003  0.0005
   2.  C 1 (S)   -0.0000  0.0000 -0.0000  0.0000 -0.0019 -0.0016  0.0002 -0.0011
   3.  C 1 (S)    0.0000 -0.0000  0.0000  0.0000  0.0004 -0.0007  0.0002  0.0001
   4.  C 1 (S)   -0.0000  0.0000 -0.0000 -0.0000 -0.0000 -0.0000 -0.0002 -0.0000
   5.  C 1 (S)    0.0000 -0.0000  0.0000  0.0000  0.0000 -0.0000 -0.0000 -0.0000
   6.  C 1 (px)  -0.0000 -0.0000 -0.0000  0.0000 -0.0075  0.0081  0.0019  0.0004
   7.  C 1 (px)  -0.0000  0.0000 -0.0000  0.0000  0.0000 -0.0002 -0.0003 -0.0001
   8.  C 1 (px)  -0.0000 -0.0000 -0.0000 -0.0000 -0.0003  0.0001 -0.0001  0.0000
   9.  C 1 (py)  -0.0000  0.0000 -0.0000  0.0000  0.0005  0.0052  0.0012 -0.0009
  10.  C 1 (py)  -0.0000 -0.0000  0.0000  0.0000 -0.0002  0.0010  0.0001 -0.0000
  11.  C 1 (py)  -0.0000  0.0000 -0.0000 -0.0000 -0.0002  0.0002 -0.0002 -0.0000
  12.  C 1 (pz)   0.0035 -0.0034  0.0167  0.0056 -0.0000  0.0000 -0.0000 -0.0000
  13.  C 1 (pz)  -0.0004 -0.0000 -0.0010 -0.0003  0.0000  0.0000  0.0000 -0.0000
  14.  C 1 (pz)   0.0001 -0.0000  0.0002  0.0001 -0.0000 -0.0000 -0.0000 -0.0000
  15.  C 1 (d1)   0.0000 -0.0000 -0.0000 -0.0000 -0.0002 -0.0002 -0.0002  0.0000
  16.  C 1 (d1)   0.0000  0.0000  0.0000  0.0000  0.0002 -0.0000  0.0002  0.0000
  17.  C 1 (d2)  -0.0001  0.0000 -0.0003 -0.0001  0.0000  0.0000  0.0000 -0.0000
  18.  C 1 (d2)   0.0000  0.0000  0.0000  0.0000  0.0000 -0.0000  0.0000  0.0000
  19.  C 1 (d3)  -0.0000  0.0001 -0.0002 -0.0001  0.0000 -0.0000  0.0000 -0.0000
  20.  C 1 (d3)  -0.0000  0.0000 -0.0001 -0.0000  0.0000 -0.0000  0.0000  0.0000
  21.  C 1 (d4)  -0.0000 -0.0000 -0.0000  0.0000 -0.0003  0.0001  0.0001  0.0000
  22.  C 1 (d4)   0.0000 -0.0000  0.0000  0.0000 -0.0001  0.0004  0.0000  0.0000
  23.  C 1 (d5)   0.0000 -0.0000  0.0000  0.0000  0.0000 -0.0000  0.0000  0.0000
  24.  C 1 (d5)  -0.0000  0.0000 -0.0000 -0.0000  0.0000  0.0001  0.0000  0.0000
  25.  C 1 (f1)  -0.0001  0.0001 -0.0003 -0.0001  0.0000 -0.0000  0.0000 -0.0000
  26.  C 1 (f2)  -0.0000  0.0000 -0.0000 -0.0000  0.0001 -0.0001 -0.0000 -0.0000
  27.  C 1 (f3)  -0.0000 -0.0000 -0.0000 -0.0000 -0.0000  0.0000 -0.0000  0.0000
  28.  C 1 (f4)   0.0000  0.0000 -0.0000 -0.0000  0.0000  0.0000  0.0000 -0.0000
  29.  C 1 (f5)   0.0000  0.0000  0.0000  0.0000 -0.0000 -0.0000  0.0000  0.0000
  30.  C 1 (f6)  -0.0000  0.0000 -0.0000 -0.0000 -0.0000  0.0000 -0.0001 -0.0000
  31.  C 1 (f7)   0.0000 -0.0000  0.0000  0.0000  0.0000  0.0002  0.0001  0.0000
  32.  H 2 (S)   -0.0000 -0.0000 -0.0000  0.0000 -0.0068  0.0068  0.0015 -0.0002
  33.  H 2 (S)    0.0000  0.0000  0.0000  0.0000  0.0000 -0.0006  0.0001  0.0000
  34.  H 2 (S)   -0.0000  0.0000 -0.0000 -0.0000 -0.0001  0.0001 -0.0000 -0.0000
  35.  H 2 (px)   0.0000  0.0000 -0.0000 -0.0000  0.0000 -0.0001 -0.0000  0.0000
  36.  H 2 (py)   0.0000  0.0000  0.0000  0.0000 -0.0000  0.0002  0.0000 -0.0000
  37.  H 2 (pz)   0.0000 -0.0000  0.0002  0.0001 -0.0000 -0.0000 -0.0000 -0.0000
  38.  H 3 (S)   -0.0000  0.0000 -0.0000  0.0000  0.0022 -0.0012 -0.0008 -0.0015
  39.  H 3 (S)    0.0000  0.0000  0.0000  0.0000  0.0001 -0.0001  0.0002  0.0001
  40.  H 3 (S)   -0.0000 -0.0000 -0.0000 -0.0000  0.0001  0.0001 -0.0001 -0.0000
  41.  H 3 (px)  -0.0000 -0.0000 -0.0000  0.0000 -0.0001 -0.0001 -0.0000 -0.0000
  42.  H 3 (py)   0.0000  0.0000  0.0000 -0.0000 -0.0001  0.0000  0.0000  0.0000
  43.  H 3 (pz)   0.0000 -0.0000  0.0002  0.0001 -0.0000 -0.0000 -0.0000  0.0000
  44.  C 4 (S)    0.0000 -0.0000 -0.0000  0.0000  0.0025 -0.0005  0.0015  0.0004
  45.  C 4 (S)    0.0000 -0.0000  0.0000 -0.0000 -0.0132  0.0017 -0.0095 -0.0010
  46.  C 4 (S)    0.0000  0.0000  0.0000 -0.0000 -0.0001 -0.0007  0.0001  0.0001
  47.  C 4 (S)   -0.0000 -0.0000 -0.0000 -0.0000  0.0001 -0.0000 -0.0001 -0.0000
  48.  C 4 (S)    0.0000  0.0000 -0.0000  0.0000  0.0000  0.0000 -0.0000 -0.0000
  49.  C 4 (px)   0.0000  0.0000  0.0000 -0.0000  0.0123 -0.0200 -0.0032 -0.0020
  50.  C 4 (px)   0.0000 -0.0000  0.0000  0.0000  0.0006  0.0007  0.0006  0.0000
  51.  C 4 (px)  -0.0000 -0.0000 -0.0000 -0.0000 -0.0001 -0.0000  0.0001  0.0001
  52.  C 4 (py)   0.0000 -0.0000  0.0000 -0.0000  0.0091 -0.0025  0.0104  0.0021
  53.  C 4 (py)   0.0000  0.0000  0.0000 -0.0000  0.0015 -0.0001  0.0003 -0.0001
  54.  C 4 (py)  -0.0000  0.0000 -0.0000 -0.0000  0.0001  0.0000 -0.0002 -0.0001
  55.  C 4 (pz)   0.0003 -0.0053  0.0110  0.0039 -0.0000  0.0000 -0.0000 -0.0000
  56.  C 4 (pz)  -0.0002  0.0000 -0.0007 -0.0002  0.0000  0.0000  0.0000 -0.0000
  57.  C 4 (pz)   0.0000 -0.0000  0.0002  0.0001 -0.0000  0.0000 -0.0000  0.0000
  58.  C 4 (d1)   0.0000 -0.0000  0.0000  0.0000 -0.0001 -0.0001  0.0005  0.0002
  59.  C 4 (d1)   0.0000 -0.0000  0.0000 -0.0000  0.0001 -0.0001 -0.0001 -0.0000
  60.  C 4 (d2)   0.0000 -0.0000  0.0002  0.0001 -0.0000  0.0000 -0.0000 -0.0000
  61.  C 4 (d2)  -0.0000 -0.0001  0.0000  0.0000 -0.0000  0.0000 -0.0000 -0.0000
  62.  C 4 (d3)   0.0002  0.0000  0.0005  0.0002 -0.0000 -0.0000 -0.0000 -0.0000
  63.  C 4 (d3)   0.0001  0.0000  0.0002  0.0001 -0.0000  0.0000 -0.0000  0.0000
  64.  C 4 (d4)   0.0000  0.0000  0.0000 -0.0000 -0.0008  0.0003  0.0001  0.0002
  65.  C 4 (d4)  -0.0000 -0.0000 -0.0000  0.0000  0.0003  0.0006  0.0001 -0.0001
  66.  C 4 (d5)  -0.0000  0.0000 -0.0000 -0.0000  0.0001  0.0001  0.0002  0.0001
  67.  C 4 (d5)  -0.0000  0.0000 -0.0000 -0.0000  0.0002 -0.0001  0.0001 -0.0000
  68.  C 4 (f1)  -0.0000  0.0001 -0.0001 -0.0001  0.0000 -0.0000  0.0000  0.0000
  69.  C 4 (f2)   0.0000 -0.0000  0.0000  0.0000 -0.0003  0.0003  0.0000  0.0000
  70.  C 4 (f3)  -0.0000  0.0000 -0.0000 -0.0000 -0.0000  0.0000 -0.0001 -0.0000
  71.  C 4 (f4)   0.0000  0.0000  0.0000  0.0000 -0.0000 -0.0000  0.0000  0.0000
  72.  C 4 (f5)  -0.0000 -0.0000 -0.0000 -0.0000 -0.0000 -0.0000 -0.0000 -0.0000
  73.  C 4 (f6)  -0.0000  0.0000 -0.0000 -0.0000  0.0000  0.0001  0.0001  0.0000
  74.  C 4 (f7)  -0.0000 -0.0000 -0.0000 -0.0000 -0.0001  0.0000 -0.0000 -0.0000
  75.  H 5 (S)    0.0000 -0.0000 -0.0000  0.0000 -0.0123  0.0156 -0.0019  0.0004
  76.  H 5 (S)    0.0000  0.0000  0.0000 -0.0000 -0.0004 -0.0003 -0.0001  0.0001
  77.  H 5 (S)   -0.0000 -0.0000 -0.0000 -0.0000  0.0000  0.0001  0.0000  0.0000
  78.  H 5 (px)  -0.0000 -0.0000 -0.0000 -0.0000 -0.0003  0.0004 -0.0000  0.0000
  79.  H 5 (py)   0.0000 -0.0000  0.0000  0.0000  0.0001 -0.0000  0.0001  0.0000
  80.  H 5 (pz)   0.0000 -0.0000  0.0002  0.0001 -0.0000  0.0000 -0.0000 -0.0000
  81.  C 6 (S)   -0.0000 -0.0000 -0.0000  0.0000 -0.0012 -0.0001  0.0036 -0.0005
  82.  C 6 (S)   -0.0000  0.0000 -0.0000  0.0000  0.0116 -0.0012 -0.0185 -0.0077
  83.  C 6 (S)    0.0000  0.0000 -0.0000 -0.0000 -0.0004 -0.0008 -0.0002  0.0001
  84.  C 6 (S)   -0.0000 -0.0000  0.0000  0.0000 -0.0001 -0.0000 -0.0001 -0.0000
  85.  C 6 (S)    0.0000  0.0000 -0.0000 -0.0000 -0.0000  0.0000 -0.0000  0.0000
  86.  C 6 (px)   0.0000 -0.0000 -0.0000  0.0000  0.0365  0.0085  0.0088 -0.0035
  87.  C 6 (px)   0.0000 -0.0000  0.0000 -0.0000  0.0004 -0.0018 -0.0001  0.0001
  88.  C 6 (px)  -0.0000 -0.0000 -0.0000 -0.0000 -0.0001  0.0001 -0.0001 -0.0000
  89.  C 6 (py)   0.0000  0.0000  0.0000 -0.0000 -0.0034  0.0019  0.0001 -0.0001
  90.  C 6 (py)  -0.0000 -0.0000  0.0000 -0.0000  0.0003  0.0000  0.0004  0.0000
  91.  C 6 (py)  -0.0000 -0.0000 -0.0000 -0.0000  0.0000 -0.0001  0.0001  0.0000
  92.  C 6 (pz)  -0.0095 -0.0069 -0.0149 -0.0044 -0.0000  0.0000 -0.0000 -0.0000
  93.  C 6 (pz)   0.0003  0.0001  0.0007  0.0002  0.0000 -0.0000 -0.0000  0.0000
  94.  C 6 (pz)  -0.0001 -0.0001 -0.0003 -0.0001 -0.0000  0.0000 -0.0000 -0.0000
  95.  C 6 (d1)  -0.0000 -0.0000 -0.0000  0.0000  0.0000 -0.0002 -0.0001 -0.0000
  96.  C 6 (d1)  -0.0000  0.0000 -0.0000 -0.0000 -0.0000  0.0001  0.0000 -0.0000
  97.  C 6 (d2)   0.0001  0.0001  0.0002  0.0001  0.0000 -0.0000  0.0000  0.0000
  98.  C 6 (d2)   0.0001  0.0001  0.0000  0.0000  0.0000 -0.0000  0.0000  0.0000
  99.  C 6 (d3)   0.0002  0.0000  0.0005  0.0002 -0.0000 -0.0000 -0.0000  0.0000
 100.  C 6 (d3)   0.0001  0.0000  0.0002  0.0001  0.0000  0.0000 -0.0000 -0.0000
 101.  C 6 (d4)   0.0000  0.0000 -0.0000  0.0000  0.0016 -0.0002  0.0001 -0.0002
 102.  C 6 (d4)  -0.0000 -0.0000 -0.0000  0.0000 -0.0002  0.0010  0.0001 -0.0000
 103.  C 6 (d5)   0.0000  0.0000 -0.0000 -0.0000  0.0001  0.0001  0.0005  0.0001
 104.  C 6 (d5)   0.0000  0.0000  0.0000 -0.0000 -0.0002 -0.0000  0.0001  0.0001
 105.  C 6 (f1)   0.0001  0.0001  0.0002  0.0001  0.0000 -0.0000  0.0000  0.0000
 106.  C 6 (f2)  -0.0000 -0.0000  0.0000 -0.0000 -0.0005 -0.0001 -0.0001  0.0001
 107.  C 6 (f3)  -0.0000 -0.0000 -0.0000 -0.0000  0.0001 -0.0000 -0.0000 -0.0000
 108.  C 6 (f4)  -0.0000  0.0000 -0.0000 -0.0000  0.0000  0.0000  0.0000  0.0000
 109.  C 6 (f5)  -0.0000 -0.0000 -0.0000 -0.0000  0.0000  0.0000 -0.0000 -0.0000
 110.  C 6 (f6)  -0.0000 -0.0000  0.0000  0.0000 -0.0000 -0.0000 -0.0002 -0.0001
 111.  C 6 (f7)   0.0000  0.0000 -0.0000 -0.0000  0.0001  0.0000  0.0000 -0.0000
 112.  H 7 (S)   -0.0000  0.0000 -0.0000  0.0000  0.0271  0.0095 -0.0029 -0.0060
 113.  H 7 (S)    0.0000  0.0000 -0.0000 -0.0000  0.0004 -0.0006 -0.0001 -0.0000
 114.  H 7 (S)   -0.0000 -0.0000  0.0000  0.0000  0.0001 -0.0001  0.0001  0.0000
 115.  H 7 (px)   0.0000  0.0000  0.0000  0.0000 -0.0005 -0.0003  0.0001  0.0001
 116.  H 7 (py)   0.0000  0.0000  0.0000  0.0000 -0.0000  0.0001  0.0000 -0.0000
 117.  H 7 (pz)  -0.0001 -0.0001 -0.0002 -0.0001 -0.0000  0.0000 -0.0000 -0.0000
 118.  C 8 (S)    0.0000  0.0000  0.0000 -0.0000  0.0020  0.0001  0.0023  0.0008
 119.  C 8 (S)    0.0000 -0.0000 -0.0000  0.0000 -0.0082 -0.0002 -0.0111 -0.0023
 120.  C 8 (S)   -0.0000 -0.0000 -0.0000 -0.0000 -0.0007 -0.0006  0.0000  0.0002
 121.  C 8 (S)    0.0000  0.0000  0.0000  0.0000 -0.0000 -0.0000 -0.0002 -0.0001
 122.  C 8 (S)   -0.0000 -0.0000 -0.0000 -0.0000 -0.0000 -0.0000 -0.0000  0.0000
 123.  C 8 (px)  -0.0000 -0.0000 -0.0000  0.0000  0.0108 -0.0244 -0.0066 -0.0008
 124.  C 8 (px)  -0.0000  0.0000 -0.0000 -0.0000  0.0008  0.0000  0.0001 -0.0001
 125.  C 8 (px)  -0.0000 -0.0000  0.0000  0.0000 -0.0002 -0.0000  0.0001  0.0001
 126.  C 8 (py)  -0.0000  0.0000 -0.0000  0.0000 -0.0058  0.0072 -0.0084 -0.0026
 127.  C 8 (py)   0.0000  0.0000  0.0000 -0.0000 -0.0009 -0.0008 -0.0005  0.0001
 128.  C 8 (py)  -0.0000 -0.0000 -0.0000 -0.0000 -0.0004 -0.0001  0.0002  0.0001
 129.  C 8 (pz)  -0.0102 -0.0056 -0.0196 -0.0060 -0.0000  0.0000 -0.0000 -0.0000
 130.  C 8 (pz)   0.0004  0.0001  0.0011  0.0003  0.0000 -0.0000 -0.0000  0.0000
 131.  C 8 (pz)  -0.0001 -0.0000 -0.0002 -0.0001 -0.0000  0.0000  0.0000 -0.0000
 132.  C 8 (d1)  -0.0000  0.0000 -0.0000  0.0000  0.0002  0.0000 -0.0005 -0.0002
 133.  C 8 (d1)  -0.0000 -0.0000 -0.0000 -0.0000 -0.0001  0.0001  0.0001  0.0000
 134.  C 8 (d2)  -0.0001 -0.0000 -0.0003 -0.0001 -0.0000  0.0000  0.0000 -0.0000
 135.  C 8 (d2)  -0.0000 -0.0000 -0.0000 -0.0000 -0.0000  0.0000 -0.0000 -0.0000
 136.  C 8 (d3)  -0.0002 -0.0001 -0.0003 -0.0001 -0.0000  0.0000 -0.0000 -0.0000
 137.  C 8 (d3)  -0.0000 -0.0000 -0.0001 -0.0000 -0.0000  0.0000 -0.0000 -0.0000
 138.  C 8 (d4)  -0.0000 -0.0000 -0.0000 -0.0000 -0.0004  0.0006  0.0003  0.0001
 139.  C 8 (d4)   0.0000 -0.0000  0.0000  0.0000  0.0004  0.0004  0.0000 -0.0001
 140.  C 8 (d5)  -0.0000 -0.0000  0.0000 -0.0000  0.0002 -0.0000  0.0004  0.0001
 141.  C 8 (d5)  -0.0000  0.0000 -0.0000 -0.0000  0.0001  0.0001  0.0000 -0.0000
 142.  C 8 (f1)   0.0002  0.0001  0.0003  0.0001  0.0000 -0.0000  0.0000  0.0000
 143.  C 8 (f2)  -0.0000 -0.0000 -0.0000 -0.0000 -0.0002  0.0003  0.0001  0.0000
 144.  C 8 (f3)  -0.0000 -0.0000  0.0000  0.0000  0.0001 -0.0002  0.0001  0.0000
 145.  C 8 (f4)   0.0000  0.0000  0.0000  0.0000  0.0000  0.0000  0.0000 -0.0000
 146.  C 8 (f5)  -0.0000 -0.0000 -0.0000 -0.0000 -0.0000 -0.0000  0.0000  0.0000
 147.  C 8 (f6)  -0.0000 -0.0000  0.0000  0.0000  0.0001 -0.0000  0.0002  0.0001
 148.  C 8 (f7)   0.0000  0.0000 -0.0000 -0.0000 -0.0000 -0.0003 -0.0000  0.0000
 149.  H 9 (S)    0.0000 -0.0000 -0.0000  0.0000 -0.0077  0.0177 -0.0006 -0.0012
 150.  H 9 (S)   -0.0000 -0.0000 -0.0000 -0.0000 -0.0007 -0.0004 -0.0001  0.0001
 151.  H 9 (S)    0.0000  0.0000  0.0000  0.0000 -0.0001  0.0002  0.0000 -0.0000
 152.  H 9 (px)   0.0000 -0.0000  0.0000  0.0000 -0.0002  0.0004 -0.0000 -0.0000
 153.  H 9 (py)   0.0000  0.0000  0.0000  0.0000 -0.0001 -0.0001 -0.0001  0.0000
 154.  H 9 (pz)  -0.0001 -0.0001 -0.0002 -0.0001 -0.0000  0.0000 -0.0000 -0.0000
 155.  H10 (S)    0.0000 -0.0000  0.0000  0.0000  0.0003 -0.0122 -0.0034  0.0003
 156.  H10 (S)   -0.0000 -0.0000  0.0000 -0.0000  0.0001 -0.0002  0.0002  0.0001
 157.  H10 (S)    0.0000  0.0000  0.0000  0.0000  0.0002 -0.0001  0.0000 -0.0000
 158.  H10 (px)   0.0000  0.0000  0.0000  0.0000  0.0001  0.0001 -0.0000 -0.0000
 159.  H10 (py)  -0.0000 -0.0000 -0.0000  0.0000 -0.0000 -0.0002 -0.0001 -0.0000
 160.  H10 (pz)  -0.0001 -0.0001 -0.0002 -0.0001 -0.0000  0.0000 -0.0000 -0.0000

          NAO      105     106     107     108     109     110     111     112
      ---------- ------- ------- ------- ------- ------- ------- ------- -------
   1.  C 1 (S)    0.0000  0.0000  0.0005  0.0000 -0.0000 -0.0004  0.0003  0.0029
   2.  C 1 (S)   -0.0000  0.0001 -0.0025 -0.0000  0.0000  0.0022 -0.0008 -0.0086
   3.  C 1 (S)    0.0000  0.0000  0.0001 -0.0000 -0.0000 -0.0002 -0.0000 -0.0096
   4.  C 1 (S)   -0.0000  0.0000 -0.0000  0.0000 -0.0000  0.0001 -0.0000  0.0027
   5.  C 1 (S)   -0.0000 -0.0000 -0.0000 -0.0000  0.0000  0.0000 -0.0000  0.0000
   6.  C 1 (px)  -0.0000 -0.0015  0.0000  0.0000  0.0000 -0.0030 -0.0028 -0.0004
   7.  C 1 (px)  -0.0000  0.0000 -0.0002  0.0000  0.0000  0.0002 -0.0001  0.0017
   8.  C 1 (px)  -0.0000  0.0001 -0.0001  0.0000 -0.0000  0.0000 -0.0000 -0.0025
   9.  C 1 (py)  -0.0000  0.0008  0.0011 -0.0000  0.0000  0.0027  0.0018  0.0056
  10.  C 1 (py)  -0.0000 -0.0002  0.0001 -0.0000  0.0000  0.0000  0.0001  0.0115
  11.  C 1 (py)   0.0000 -0.0000 -0.0000  0.0000 -0.0000  0.0001  0.0000  0.0041
  12.  C 1 (pz)  -0.0004  0.0000  0.0000 -0.0023  0.0007  0.0000 -0.0000  0.0000
  13.  C 1 (pz)  -0.0003 -0.0000  0.0000  0.0001 -0.0000 -0.0000  0.0000  0.0000
  14.  C 1 (pz)   0.0000  0.0000  0.0000 -0.0000  0.0000  0.0000 -0.0000  0.0000
  15.  C 1 (d1)   0.0000  0.0000 -0.0000  0.0000 -0.0000 -0.0001 -0.0000 -0.0015
  16.  C 1 (d1)   0.0000 -0.0001  0.0000 -0.0000  0.0000 -0.0001  0.0000  0.0004
  17.  C 1 (d2)  -0.0001 -0.0000 -0.0000  0.0000 -0.0000 -0.0000  0.0000  0.0000
  18.  C 1 (d2)   0.0001 -0.0000 -0.0000  0.0000 -0.0000 -0.0000  0.0000 -0.0000
  19.  C 1 (d3)   0.0001 -0.0000 -0.0000  0.0000 -0.0000 -0.0000  0.0000  0.0000
  20.  C 1 (d3)   0.0000 -0.0000 -0.0000  0.0000 -0.0000 -0.0000  0.0000 -0.0000
  21.  C 1 (d4)  -0.0000  0.0000  0.0001 -0.0000  0.0000 -0.0001 -0.0001 -0.0055
  22.  C 1 (d4)   0.0000 -0.0001  0.0000  0.0000  0.0000 -0.0000  0.0000  0.0058
  23.  C 1 (d5)  -0.0000  0.0000  0.0001 -0.0000  0.0000 -0.0001  0.0000 -0.0015
  24.  C 1 (d5)   0.0000 -0.0000 -0.0000  0.0000 -0.0000 -0.0000  0.0000  0.0014
  25.  C 1 (f1)   0.0000 -0.0000 -0.0000  0.0000 -0.0000 -0.0000  0.0000  0.0000
  26.  C 1 (f2)   0.0000  0.0000  0.0000  0.0000 -0.0000  0.0000  0.0000 -0.0002
  27.  C 1 (f3)  -0.0000 -0.0000 -0.0000  0.0000 -0.0000 -0.0000 -0.0000  0.0008
  28.  C 1 (f4)   0.0000 -0.0000 -0.0000  0.0000 -0.0000 -0.0000  0.0000  0.0000
  29.  C 1 (f5)   0.0000  0.0000 -0.0000 -0.0000  0.0000  0.0000  0.0000 -0.0000
  30.  C 1 (f6)   0.0000 -0.0000 -0.0000  0.0000 -0.0000  0.0001 -0.0000  0.0016
  31.  C 1 (f7)  -0.0000 -0.0001 -0.0000 -0.0000  0.0000 -0.0000 -0.0000  0.0030
  32.  H 2 (S)   -0.0000 -0.0011 -0.0010 -0.0000  0.0000 -0.0010 -0.0021  0.0155
  33.  H 2 (S)    0.0000  0.0001 -0.0001 -0.0000 -0.0000 -0.0001 -0.0001 -0.0113
  34.  H 2 (S)   -0.0000 -0.0000  0.0000  0.0000 -0.0000 -0.0000 -0.0000  0.0013
  35.  H 2 (px)   0.0000  0.0001 -0.0000  0.0000 -0.0000  0.0000  0.0000 -0.0026
  36.  H 2 (py)   0.0000 -0.0000  0.0000 -0.0000  0.0000  0.0000  0.0000  0.0015
  37.  H 2 (pz)   0.0000  0.0000  0.0000 -0.0000  0.0000  0.0000 -0.0000 -0.0000
  38.  H 3 (S)   -0.0000  0.0010 -0.0011 -0.0000  0.0000  0.0040  0.0014  0.0130
  39.  H 3 (S)    0.0000  0.0000  0.0001 -0.0000  0.0000 -0.0001  0.0000 -0.0046
  40.  H 3 (S)   -0.0000 -0.0000  0.0000  0.0000  0.0000  0.0001  0.0000  0.0048
  41.  H 3 (px)  -0.0000  0.0001 -0.0000 -0.0000  0.0000  0.0000 -0.0000 -0.0029
  42.  H 3 (py)   0.0000  0.0000  0.0000  0.0000 -0.0000 -0.0001 -0.0000 -0.0014
  43.  H 3 (pz)  -0.0000  0.0000  0.0000 -0.0000  0.0000  0.0000 -0.0000 -0.0000
  44.  C 4 (S)    0.0000 -0.0009  0.0018  0.0000  0.0000 -0.0016  0.0001  0.0031
  45.  C 4 (S)    0.0000  0.0036 -0.0068  0.0000 -0.0000  0.0051 -0.0006 -0.0008
  46.  C 4 (S)    0.0000  0.0002  0.0000  0.0000 -0.0000 -0.0001 -0.0000 -0.0168
  47.  C 4 (S)   -0.0000 -0.0000  0.0001 -0.0000  0.0000  0.0001 -0.0000  0.0023
  48.  C 4 (S)    0.0000 -0.0000  0.0000  0.0000  0.0000  0.0000  0.0000  0.0005
  49.  C 4 (px)  -0.0000 -0.0009 -0.0019  0.0000 -0.0000  0.0006 -0.0020 -0.0205
  50.  C 4 (px)   0.0000 -0.0005 -0.0002  0.0000 -0.0000 -0.0003 -0.0001  0.0220
  51.  C 4 (px)  -0.0000  0.0000 -0.0000  0.0000 -0.0000 -0.0000  0.0000 -0.0037
  52.  C 4 (py)   0.0000 -0.0030  0.0036 -0.0000 -0.0000 -0.0042  0.0010 -0.0084
  53.  C 4 (py)   0.0000 -0.0005 -0.0000  0.0000 -0.0000 -0.0000  0.0001  0.0276
  54.  C 4 (py)  -0.0000 -0.0001 -0.0000  0.0000 -0.0000  0.0001 -0.0000  0.0068
  55.  C 4 (pz)  -0.0045  0.0000  0.0000 -0.0020  0.0010  0.0000 -0.0000  0.0000
  56.  C 4 (pz)  -0.0001 -0.0000 -0.0000  0.0001 -0.0000 -0.0000  0.0000 -0.0000
  57.  C 4 (pz)  -0.0000  0.0000  0.0000 -0.0000  0.0000  0.0000 -0.0000 -0.0000
  58.  C 4 (d1)  -0.0000  0.0001 -0.0000 -0.0000 -0.0000 -0.0002  0.0000 -0.0130
  59.  C 4 (d1)   0.0000 -0.0000  0.0001  0.0000 -0.0000 -0.0000 -0.0000  0.0018
  60.  C 4 (d2)   0.0000  0.0000  0.0000 -0.0000  0.0000  0.0000 -0.0000  0.0000
  61.  C 4 (d2)  -0.0001  0.0000  0.0000 -0.0000  0.0000  0.0000 -0.0000 -0.0000
  62.  C 4 (d3)   0.0001  0.0000 -0.0000 -0.0000  0.0000  0.0000 -0.0000  0.0000
  63.  C 4 (d3)   0.0001  0.0000 -0.0000 -0.0000  0.0000  0.0000 -0.0000  0.0000
  64.  C 4 (d4)   0.0000  0.0003  0.0000  0.0000 -0.0000 -0.0000  0.0001 -0.0123
  65.  C 4 (d4)  -0.0000 -0.0003 -0.0000  0.0000  0.0000 -0.0001 -0.0000  0.0156
  66.  C 4 (d5)  -0.0000 -0.0000  0.0001  0.0000  0.0000 -0.0001  0.0000 -0.0019
  67.  C 4 (d5)  -0.0000 -0.0000  0.0000  0.0000  0.0000 -0.0000  0.0000  0.0004
  68.  C 4 (f1)   0.0001 -0.0000 -0.0000  0.0000 -0.0000 -0.0000  0.0000 -0.0000
  69.  C 4 (f2)   0.0000  0.0000  0.0000 -0.0000  0.0000 -0.0000  0.0000 -0.0007
  70.  C 4 (f3)  -0.0000  0.0000 -0.0000  0.0000 -0.0000  0.0001 -0.0000  0.0020
  71.  C 4 (f4)   0.0000 -0.0000 -0.0000 -0.0000 -0.0000 -0.0000  0.0000 -0.0000
  72.  C 4 (f5)  -0.0000  0.0000  0.0000 -0.0000  0.0000  0.0000 -0.0000  0.0000
  73.  C 4 (f6)   0.0000 -0.0000  0.0001  0.0000 -0.0000 -0.0001  0.0000 -0.0018
  74.  C 4 (f7)  -0.0000  0.0000 -0.0000 -0.0000  0.0000  0.0000 -0.0000 -0.0008
  75.  H 5 (S)    0.0000  0.0007 -0.0020  0.0000  0.0000  0.0018  0.0008  0.0894
  76.  H 5 (S)    0.0000  0.0002 -0.0000 -0.0000 -0.0000 -0.0000  0.0000 -0.0132
  77.  H 5 (S)   -0.0000 -0.0000  0.0001 -0.0000  0.0000 -0.0000  0.0000 -0.0002
  78.  H 5 (px)  -0.0000 -0.0000 -0.0001  0.0000 -0.0000  0.0000  0.0000  0.0033
  79.  H 5 (py)   0.0000 -0.0000  0.0000 -0.0000 -0.0000 -0.0000  0.0000  0.0003
  80.  H 5 (pz)  -0.0000  0.0000  0.0000 -0.0000  0.0000  0.0000 -0.0000  0.0000
  81.  C 6 (S)   -0.0000  0.0003 -0.0001  0.0000  0.0000 -0.0008  0.0001 -0.0027
  82.  C 6 (S)   -0.0000 -0.0048  0.0008  0.0000  0.0000  0.0081 -0.0002  0.5385
  83.  C 6 (S)    0.0000  0.0003  0.0002  0.0000 -0.0000 -0.0001 -0.0000 -0.0212
  84.  C 6 (S)   -0.0000  0.0000  0.0000 -0.0000  0.0000  0.0000 -0.0000 -0.0016
  85.  C 6 (S)    0.0000 -0.0000 -0.0000  0.0000 -0.0000 -0.0000 -0.0000  0.0001
  86.  C 6 (px)   0.0000 -0.0160  0.0004  0.0000  0.0000 -0.0020  0.0015  0.7958
  87.  C 6 (px)   0.0000  0.0001 -0.0000  0.0000 -0.0000 -0.0000 -0.0001 -0.0159
  88.  C 6 (px)  -0.0000  0.0000  0.0000  0.0000 -0.0000  0.0000 -0.0000  0.0013
  89.  C 6 (py)   0.0000  0.0011 -0.0110  0.0000 -0.0000  0.0016 -0.0008 -0.0027
  90.  C 6 (py)   0.0000 -0.0001 -0.0003  0.0000 -0.0000 -0.0001 -0.0001 -0.0002
  91.  C 6 (py)  -0.0000 -0.0000  0.0002 -0.0000  0.0000 -0.0001 -0.0000 -0.0021
  92.  C 6 (pz)  -0.0133  0.0000  0.0000  0.0004  0.0010  0.0000 -0.0000  0.0000
  93.  C 6 (pz)   0.0003 -0.0000 -0.0000 -0.0001 -0.0000  0.0000 -0.0000 -0.0000
  94.  C 6 (pz)  -0.0002  0.0000  0.0000  0.0000  0.0000  0.0000 -0.0000 -0.0000
  95.  C 6 (d1)  -0.0000  0.0000  0.0005  0.0000  0.0000 -0.0000 -0.0000 -0.0034
  96.  C 6 (d1)  -0.0000  0.0000  0.0000 -0.0000  0.0000 -0.0000  0.0000 -0.0007
  97.  C 6 (d2)   0.0001 -0.0000 -0.0000 -0.0000 -0.0000 -0.0000  0.0000 -0.0000
  98.  C 6 (d2)   0.0001 -0.0000 -0.0000  0.0000 -0.0000 -0.0000  0.0000  0.0000
  99.  C 6 (d3)   0.0002  0.0000 -0.0000 -0.0000 -0.0000  0.0000 -0.0000 -0.0000
 100.  C 6 (d3)   0.0001 -0.0000 -0.0000 -0.0000 -0.0000  0.0000 -0.0000  0.0000
 101.  C 6 (d4)   0.0000 -0.0005  0.0001  0.0000  0.0000 -0.0000  0.0001  0.0271
 102.  C 6 (d4)  -0.0000 -0.0001 -0.0000  0.0000  0.0000 -0.0000  0.0000  0.0095
 103.  C 6 (d5)   0.0000 -0.0001 -0.0000  0.0000 -0.0000 -0.0002  0.0000 -0.0029
 104.  C 6 (d5)   0.0000  0.0001 -0.0000  0.0000 -0.0000 -0.0001 -0.0000 -0.0060
 105.  C 6 (f1)   0.0002 -0.0000 -0.0000 -0.0000 -0.0000 -0.0000  0.0000 -0.0000
 106.  C 6 (f2)  -0.0000  0.0002 -0.0000 -0.0000 -0.0000  0.0000 -0.0000 -0.0128
 107.  C 6 (f3)  -0.0000 -0.0000  0.0001 -0.0000  0.0000 -0.0000  0.0000  0.0008
 108.  C 6 (f4)  -0.0000 -0.0000 -0.0000  0.0000 -0.0000 -0.0000  0.0000  0.0000
 109.  C 6 (f5)  -0.0000 -0.0000  0.0000 -0.0000  0.0000  0.0000  0.0000  0.0000
 110.  C 6 (f6)  -0.0000  0.0000 -0.0000 -0.0000  0.0000  0.0001 -0.0000  0.0026
 111.  C 6 (f7)   0.0000 -0.0000  0.0000  0.0000  0.0000 -0.0000  0.0000  0.0010
 112.  H 7 (S)   -0.0000 -0.0128  0.0008  0.0000  0.0000  0.0026  0.0010  0.7963
 113.  H 7 (S)    0.0000 -0.0000  0.0000  0.0000 -0.0000 -0.0000 -0.0000  0.0000
 114.  H 7 (S)   -0.0000 -0.0001  0.0000 -0.0000  0.0000 -0.0001 -0.0000  0.0000
 115.  H 7 (px)   0.0000  0.0003 -0.0000 -0.0000 -0.0000 -0.0001 -0.0000 -0.0178
 116.  H 7 (py)   0.0000 -0.0000 -0.0001 -0.0000 -0.0000  0.0000 -0.0000  0.0011
 117.  H 7 (pz)  -0.0001  0.0000  0.0000  0.0000  0.0000  0.0000 -0.0000 -0.0000
 118.  C 8 (S)    0.0000 -0.0008 -0.0019 -0.0000 -0.0000 -0.0014  0.0003  0.0037
 119.  C 8 (S)    0.0000  0.0020  0.0070  0.0000 -0.0000  0.0047 -0.0015  0.0298
 120.  C 8 (S)   -0.0000  0.0004  0.0002 -0.0000 -0.0000 -0.0001 -0.0000 -0.0264
 121.  C 8 (S)    0.0000  0.0000 -0.0000  0.0000 -0.0000  0.0001 -0.0000  0.0018
 122.  C 8 (S)   -0.0000  0.0000 -0.0000 -0.0000  0.0000  0.0000 -0.0000 -0.0004
 123.  C 8 (px)  -0.0000 -0.0003  0.0032 -0.0000  0.0000  0.0018 -0.0003 -0.0104
 124.  C 8 (px)  -0.0000 -0.0003  0.0004 -0.0000  0.0000 -0.0001  0.0001  0.0149
 125.  C 8 (px)  -0.0000  0.0001  0.0001 -0.0000  0.0000 -0.0001  0.0000 -0.0064
 126.  C 8 (py)  -0.0000  0.0018  0.0022 -0.0000  0.0000  0.0016  0.0012  0.0368
 127.  C 8 (py)   0.0000  0.0006  0.0001 -0.0000 -0.0000  0.0001 -0.0000 -0.0279
 128.  C 8 (py)  -0.0000  0.0002  0.0000 -0.0000  0.0000 -0.0001 -0.0000 -0.0136
 129.  C 8 (pz)  -0.0127  0.0000  0.0000  0.0011  0.0008  0.0000 -0.0000  0.0000
 130.  C 8 (pz)   0.0004 -0.0000 -0.0000 -0.0001 -0.0000  0.0000 -0.0000  0.0000
 131.  C 8 (pz)  -0.0001  0.0000  0.0000  0.0000  0.0000 -0.0000  0.0000  0.0000
 132.  C 8 (d1)  -0.0000 -0.0001  0.0001 -0.0000  0.0000  0.0001  0.0001  0.0083
 133.  C 8 (d1)  -0.0000  0.0000  0.0001  0.0000  0.0000 -0.0000  0.0000 -0.0030
 134.  C 8 (d2)  -0.0001  0.0000  0.0000  0.0000  0.0000 -0.0000  0.0000 -0.0000
 135.  C 8 (d2)  -0.0001  0.0000  0.0000 -0.0000  0.0000  0.0000 -0.0000  0.0000
 136.  C 8 (d3)  -0.0002  0.0000  0.0000  0.0000  0.0000  0.0000 -0.0000 -0.0000
 137.  C 8 (d3)  -0.0001  0.0000  0.0000  0.0000  0.0000  0.0000 -0.0000  0.0000
 138.  C 8 (d4)  -0.0000  0.0001 -0.0001  0.0000 -0.0000 -0.0001 -0.0000 -0.0066
 139.  C 8 (d4)   0.0000 -0.0002  0.0000 -0.0000  0.0000  0.0000  0.0000  0.0150
 140.  C 8 (d5)  -0.0000 -0.0000 -0.0003 -0.0000 -0.0000 -0.0002  0.0000 -0.0037
 141.  C 8 (d5)   0.0000 -0.0000 -0.0000  0.0000  0.0000 -0.0000  0.0000  0.0022
 142.  C 8 (f1)   0.0002 -0.0000 -0.0000 -0.0000 -0.0000 -0.0000  0.0000  0.0000
 143.  C 8 (f2)  -0.0000  0.0000 -0.0000  0.0000  0.0000 -0.0000  0.0000 -0.0005
 144.  C 8 (f3)  -0.0000 -0.0000 -0.0000 -0.0000 -0.0000 -0.0000 -0.0000 -0.0016
 145.  C 8 (f4)   0.0000 -0.0000 -0.0000  0.0000 -0.0000 -0.0000  0.0000  0.0000
 146.  C 8 (f5)  -0.0000  0.0000 -0.0000  0.0000  0.0000 -0.0000 -0.0000 -0.0000
 147.  C 8 (f6)  -0.0000  0.0000 -0.0001 -0.0000  0.0000 -0.0001  0.0000 -0.0029
 148.  C 8 (f7)   0.0000  0.0001 -0.0000  0.0000 -0.0000  0.0000 -0.0000 -0.0038
 149.  H 9 (S)    0.0000 -0.0005  0.0016  0.0000 -0.0000  0.0010 -0.0003  0.1161
 150.  H 9 (S)   -0.0000  0.0004  0.0000  0.0000 -0.0000 -0.0000 -0.0000 -0.0224
 151.  H 9 (S)    0.0000  0.0000 -0.0001 -0.0000  0.0000  0.0000  0.0000  0.0008
 152.  H 9 (px)  -0.0000 -0.0000  0.0000 -0.0000  0.0000  0.0000 -0.0000  0.0022
 153.  H 9 (py)   0.0000  0.0001  0.0000 -0.0000  0.0000  0.0000  0.0000 -0.0038
 154.  H 9 (pz)  -0.0001  0.0000  0.0000  0.0000  0.0000  0.0000 -0.0000 -0.0000
 155.  H10 (S)    0.0000  0.0008  0.0023  0.0000 -0.0000  0.0023 -0.0017 -0.0502
 156.  H10 (S)   -0.0000 -0.0000  0.0002 -0.0000 -0.0000 -0.0001  0.0000 -0.0037
 157.  H10 (S)    0.0000 -0.0001 -0.0001 -0.0000  0.0000  0.0000  0.0000  0.0028
 158.  H10 (px)   0.0000 -0.0001  0.0000 -0.0000  0.0000 -0.0000  0.0000  0.0035
 159.  H10 (py)  -0.0000  0.0000  0.0001 -0.0000  0.0000  0.0001 -0.0000 -0.0004
 160.  H10 (pz)  -0.0002  0.0000  0.0000  0.0000  0.0000  0.0000 -0.0000  0.0000

          NAO      113     114     115     116     117     118     119     120
      ---------- ------- ------- ------- ------- ------- ------- ------- -------
   1.  C 1 (S)    0.0008 -0.0005  0.0002 -0.0003  0.0000  0.0001 -0.0012  0.0007
   2.  C 1 (S)   -0.0049  0.0024 -0.0008  0.0011  0.0000 -0.0012  0.0242 -0.0053
   3.  C 1 (S)    0.0006  0.0001  0.0003 -0.0001 -0.0000  0.0007 -0.0053  0.0008
   4.  C 1 (S)   -0.0000 -0.0000 -0.0000  0.0000  0.0000 -0.0016  0.0081 -0.0001
   5.  C 1 (S)    0.0000 -0.0000 -0.0000  0.0000 -0.0000  0.0001 -0.0002 -0.0000
   6.  C 1 (px)  -0.0035 -0.0004 -0.0019 -0.0009  0.0000  0.0011 -0.0086 -0.0022
   7.  C 1 (px)   0.0001 -0.0003 -0.0001  0.0003  0.0000  0.0004 -0.0029 -0.0005
   8.  C 1 (px)  -0.0001 -0.0001  0.0000  0.0001  0.0000  0.0003 -0.0010 -0.0001
   9.  C 1 (py)  -0.0062 -0.0024 -0.0030  0.0014  0.0000  0.0008 -0.0274 -0.0048
  10.  C 1 (py)  -0.0007 -0.0000 -0.0004 -0.0001  0.0000 -0.0001  0.0037 -0.0005
  11.  C 1 (py)  -0.0001 -0.0000 -0.0001 -0.0000 -0.0000 -0.0008  0.0029 -0.0001
  12.  C 1 (pz)  -0.0000  0.0000  0.0000  0.0000 -0.0021 -0.0000 -0.0000  0.0000
  13.  C 1 (pz)   0.0000 -0.0000 -0.0000 -0.0000  0.0003 -0.0000  0.0000 -0.0000
  14.  C 1 (pz)  -0.0000  0.0000  0.0000  0.0000 -0.0000 -0.0000 -0.0000  0.0000
  15.  C 1 (d1)   0.0002  0.0001  0.0002 -0.0001 -0.0000 -0.0012  0.0065  0.0003
  16.  C 1 (d1)  -0.0000  0.0001 -0.0000 -0.0000 -0.0000  0.0007 -0.0032  0.0000
  17.  C 1 (d2)   0.0000 -0.0000 -0.0000 -0.0000  0.0001 -0.0000  0.0000 -0.0000
  18.  C 1 (d2)   0.0000 -0.0000  0.0000 -0.0000 -0.0000  0.0000 -0.0000 -0.0000
  19.  C 1 (d3)   0.0000 -0.0000 -0.0000 -0.0000 -0.0000 -0.0000  0.0000 -0.0000
  20.  C 1 (d3)   0.0000 -0.0000 -0.0000 -0.0000  0.0000  0.0000 -0.0000 -0.0000
  21.  C 1 (d4)   0.0000 -0.0000  0.0001 -0.0001  0.0000  0.0001 -0.0013  0.0003
  22.  C 1 (d4)  -0.0003  0.0000 -0.0001 -0.0000 -0.0000  0.0000  0.0003 -0.0003
  23.  C 1 (d5)   0.0002 -0.0001  0.0000 -0.0000 -0.0000  0.0004 -0.0027  0.0002
  24.  C 1 (d5)  -0.0000 -0.0000 -0.0000  0.0000  0.0000  0.0002 -0.0005 -0.0001
  25.  C 1 (f1)   0.0000 -0.0000 -0.0000 -0.0000  0.0000 -0.0000  0.0000 -0.0000
  26.  C 1 (f2)   0.0000  0.0000  0.0000  0.0000  0.0000 -0.0001  0.0005  0.0000
  27.  C 1 (f3)   0.0000  0.0000  0.0000 -0.0000  0.0000 -0.0000  0.0005 -0.0000
  28.  C 1 (f4)   0.0000 -0.0000 -0.0000  0.0000 -0.0000 -0.0000  0.0000 -0.0000
  29.  C 1 (f5)  -0.0000  0.0000  0.0000 -0.0000 -0.0000  0.0000 -0.0000  0.0000
  30.  C 1 (f6)  -0.0001  0.0000 -0.0000  0.0000  0.0000 -0.0006  0.0036 -0.0001
  31.  C 1 (f7)  -0.0001  0.0000 -0.0001  0.0000  0.0000  0.0001 -0.0006 -0.0002
  32.  H 2 (S)   -0.0062  0.0011 -0.0022 -0.0006  0.0000 -0.0004  0.0099 -0.0045
  33.  H 2 (S)    0.0004 -0.0000  0.0003  0.0001 -0.0000  0.0007 -0.0050  0.0005
  34.  H 2 (S)   -0.0000 -0.0000 -0.0000 -0.0000  0.0000 -0.0009  0.0041 -0.0001
  35.  H 2 (px)   0.0001 -0.0000  0.0001  0.0000 -0.0000  0.0003 -0.0015  0.0001
  36.  H 2 (py)  -0.0001 -0.0000 -0.0001  0.0000 -0.0000  0.0002 -0.0010 -0.0001
  37.  H 2 (pz)  -0.0000  0.0000  0.0000  0.0000 -0.0000  0.0000  0.0000  0.0000
  38.  H 3 (S)   -0.0041 -0.0006 -0.0019  0.0023  0.0000  0.0016 -0.0000 -0.0062
  39.  H 3 (S)    0.0001  0.0001  0.0001 -0.0001 -0.0000  0.0002 -0.0024  0.0005
  40.  H 3 (S)   -0.0000 -0.0000 -0.0001 -0.0000  0.0000 -0.0010  0.0053 -0.0001
  41.  H 3 (px)  -0.0000 -0.0000  0.0000  0.0000  0.0000  0.0002 -0.0006 -0.0000
  42.  H 3 (py)   0.0001 -0.0000  0.0001 -0.0000 -0.0000  0.0002 -0.0012  0.0002
  43.  H 3 (pz)  -0.0000  0.0000  0.0000  0.0000 -0.0000  0.0000 -0.0000  0.0000
  44.  C 4 (S)    0.0001  0.0005  0.0001 -0.0012  0.0000  0.0001  0.0024  0.0015
  45.  C 4 (S)   -0.0051 -0.0020 -0.0000  0.0037 -0.0000  0.0025  0.0083 -0.0102
  46.  C 4 (S)    0.0006  0.0001  0.0005 -0.0001 -0.0000  0.0002 -0.0033  0.0011
  47.  C 4 (S)   -0.0000  0.0000 -0.0001 -0.0000  0.0000 -0.0020  0.0085 -0.0000
  48.  C 4 (S)    0.0000 -0.0000 -0.0000  0.0000 -0.0000  0.0001 -0.0001 -0.0000
  49.  C 4 (px)   0.0154 -0.0005  0.0024  0.0030  0.0000  0.0037  0.0217  0.0028
  50.  C 4 (px)  -0.0004  0.0004 -0.0005  0.0001 -0.0000  0.0020 -0.0146 -0.0014
  51.  C 4 (px)  -0.0000  0.0000  0.0001  0.0000  0.0000 -0.0001 -0.0000  0.0000
  52.  C 4 (py)  -0.0005  0.0080  0.0022 -0.0049 -0.0000 -0.0027 -0.0268  0.0084
  53.  C 4 (py)  -0.0001  0.0003 -0.0004  0.0001 -0.0000  0.0018  0.0026 -0.0012
  54.  C 4 (py)   0.0001 -0.0001 -0.0001  0.0001  0.0000 -0.0001  0.0015 -0.0003
  55.  C 4 (pz)  -0.0000  0.0000  0.0000  0.0000  0.0014 -0.0000 -0.0000  0.0000
  56.  C 4 (pz)   0.0000 -0.0000 -0.0000 -0.0000  0.0002  0.0000 -0.0000 -0.0000
  57.  C 4 (pz)  -0.0000  0.0000  0.0000  0.0000 -0.0000  0.0000  0.0000  0.0000
  58.  C 4 (d1)  -0.0002  0.0003  0.0003 -0.0001 -0.0000  0.0021 -0.0105  0.0005
  59.  C 4 (d1)   0.0002  0.0000  0.0000 -0.0001 -0.0000 -0.0015  0.0074  0.0003
  60.  C 4 (d2)  -0.0000  0.0000  0.0000  0.0000 -0.0000 -0.0000  0.0000  0.0000
  61.  C 4 (d2)  -0.0000  0.0000  0.0000  0.0000  0.0000  0.0000 -0.0000  0.0000
  62.  C 4 (d3)  -0.0000  0.0000  0.0000  0.0000 -0.0002 -0.0000  0.0000  0.0000
  63.  C 4 (d3)  -0.0000  0.0000  0.0000  0.0000 -0.0001  0.0000 -0.0000  0.0000
  64.  C 4 (d4)  -0.0004  0.0000  0.0003 -0.0001 -0.0000  0.0002 -0.0019  0.0004
  65.  C 4 (d4)  -0.0003  0.0001 -0.0004  0.0000  0.0000  0.0006 -0.0016 -0.0007
  66.  C 4 (d5)  -0.0001  0.0000  0.0000 -0.0001  0.0000 -0.0003  0.0002  0.0002
  67.  C 4 (d5)   0.0001  0.0000 -0.0000 -0.0000  0.0000  0.0005 -0.0011  0.0001
  68.  C 4 (f1)   0.0000 -0.0000 -0.0000 -0.0000 -0.0000  0.0000 -0.0000 -0.0000
  69.  C 4 (f2)  -0.0002  0.0000 -0.0000 -0.0000 -0.0000 -0.0000 -0.0001 -0.0000
  70.  C 4 (f3)   0.0000 -0.0001 -0.0001  0.0000  0.0000 -0.0005  0.0025 -0.0001
  71.  C 4 (f4)   0.0000  0.0000  0.0000 -0.0000 -0.0000  0.0000 -0.0000  0.0000
  72.  C 4 (f5)  -0.0000  0.0000 -0.0000  0.0000  0.0000 -0.0000  0.0000  0.0000
  73.  C 4 (f6)   0.0000  0.0000  0.0000 -0.0000 -0.0000  0.0004 -0.0022  0.0002
  74.  C 4 (f7)  -0.0000 -0.0000  0.0000  0.0000  0.0000 -0.0003  0.0008  0.0000
  75.  H 5 (S)   -0.0132 -0.0002 -0.0033 -0.0003 -0.0000  0.0029 -0.0086 -0.0096
  76.  H 5 (S)    0.0002 -0.0000  0.0003 -0.0000 -0.0000  0.0008 -0.0049  0.0006
  77.  H 5 (S)   -0.0000  0.0000 -0.0000 -0.0001  0.0000 -0.0005  0.0024  0.0001
  78.  H 5 (px)  -0.0003  0.0000 -0.0001  0.0000  0.0000 -0.0002  0.0008 -0.0003
  79.  H 5 (py)   0.0000  0.0001  0.0000 -0.0000 -0.0000  0.0003 -0.0011  0.0001
  80.  H 5 (pz)  -0.0000  0.0000  0.0000  0.0000 -0.0000  0.0000  0.0000  0.0000
  81.  C 6 (S)   -0.0085 -0.0098  0.0034 -0.0001  0.0000  0.0001  0.0024 -0.0056
  82.  C 6 (S)    0.0077 -0.0069 -0.0125  0.0007 -0.0000 -0.0003  0.3447 -0.0125
  83.  C 6 (S)    0.0008 -0.0001  0.0005 -0.0003 -0.0000 -0.0101 -0.0039  0.0017
  84.  C 6 (S)   -0.0001  0.0000  0.0000 -0.0000  0.0000 -0.0059  0.0062  0.0000
  85.  C 6 (S)   -0.0000  0.0000 -0.0000 -0.0000 -0.0000  0.0004  0.0001 -0.0000
  86.  C 6 (px)  -0.0011  0.0054 -0.0167  0.0010 -0.0000 -0.0037 -0.2692 -0.0291
  87.  C 6 (px)   0.0008  0.0003  0.0006 -0.0001  0.0000  0.0116  0.0059  0.0006
  88.  C 6 (px)  -0.0001  0.0000 -0.0000 -0.0000  0.0000  0.0014  0.0073 -0.0001
  89.  C 6 (py)  -0.0033 -0.0026 -0.0006  0.0104  0.0000 -0.0084 -0.4473 -0.0207
  90.  C 6 (py)  -0.0002  0.0001  0.0001  0.0004  0.0000  0.0199  0.0035 -0.0008
  91.  C 6 (py)   0.0000  0.0001  0.0001 -0.0001  0.0000  0.0027  0.0102  0.0002
  92.  C 6 (pz)  -0.0000  0.0000 -0.0000 -0.0000  0.0106 -0.0000 -0.0000  0.0000
  93.  C 6 (pz)  -0.0000  0.0000  0.0000  0.0000 -0.0003 -0.0000  0.0000 -0.0000
  94.  C 6 (pz)  -0.0000  0.0000 -0.0000 -0.0000  0.0001  0.0000  0.0000  0.0000
  95.  C 6 (d1)   0.0001  0.0001  0.0001 -0.0004  0.0000 -0.0070  0.0338  0.0008
  96.  C 6 (d1)   0.0001 -0.0000  0.0000 -0.0000 -0.0000  0.0008 -0.0057  0.0003
  97.  C 6 (d2)   0.0000 -0.0000  0.0000  0.0000 -0.0001  0.0000  0.0000 -0.0000
  98.  C 6 (d2)   0.0000 -0.0000  0.0000  0.0000 -0.0001  0.0000 -0.0000 -0.0000
  99.  C 6 (d3)  -0.0000  0.0000  0.0000  0.0000 -0.0002  0.0000 -0.0000 -0.0000
 100.  C 6 (d3)  -0.0000  0.0000  0.0000  0.0000 -0.0001 -0.0000  0.0000 -0.0000
 101.  C 6 (d4)   0.0004  0.0001 -0.0005 -0.0000 -0.0000  0.0020 -0.0082 -0.0007
 102.  C 6 (d4)  -0.0006 -0.0001 -0.0003  0.0001  0.0000  0.0001 -0.0002 -0.0006
 103.  C 6 (d5)  -0.0001  0.0001  0.0001  0.0000 -0.0000  0.0023 -0.0111  0.0000
 104.  C 6 (d5)  -0.0000  0.0000  0.0001 -0.0000 -0.0000  0.0008 -0.0023  0.0002
 105.  C 6 (f1)   0.0000 -0.0000  0.0000  0.0000 -0.0001  0.0000  0.0000 -0.0000
 106.  C 6 (f2)  -0.0000 -0.0001  0.0003 -0.0000  0.0000 -0.0008  0.0020  0.0004
 107.  C 6 (f3)   0.0000  0.0000 -0.0000 -0.0001  0.0000 -0.0019  0.0070  0.0002
 108.  C 6 (f4)   0.0000 -0.0000 -0.0000 -0.0000  0.0000 -0.0000  0.0000 -0.0000
 109.  C 6 (f5)  -0.0000  0.0000 -0.0000 -0.0000  0.0000 -0.0000 -0.0000 -0.0000
 110.  C 6 (f6)  -0.0000 -0.0001 -0.0001  0.0000  0.0000 -0.0014  0.0047 -0.0001
 111.  C 6 (f7)  -0.0000 -0.0000 -0.0000 -0.0000 -0.0000  0.0003 -0.0015 -0.0000
 112.  H 7 (S)    0.0000  0.0000 -0.0178  0.0011 -0.0000  0.0037  0.0298 -0.0264
 113.  H 7 (S)    0.0006  0.0000  0.0001 -0.0001 -0.0000  0.0002 -0.0062  0.0005
 114.  H 7 (S)    0.0000  0.0002  0.0000 -0.0000  0.0000 -0.0001 -0.0009  0.0000
 115.  H 7 (px)   0.0001  0.0000  0.0004 -0.0000 -0.0000  0.0002 -0.0011  0.0006
 116.  H 7 (py)  -0.0001 -0.0000 -0.0000  0.0001 -0.0000  0.0014 -0.0046 -0.0002
 117.  H 7 (pz)  -0.0000  0.0000 -0.0000 -0.0000  0.0001  0.0000  0.0000  0.0000
 118.  C 8 (S)    0.0002 -0.0001  0.0002  0.0014  0.0000  1.9993 -0.0000  0.0000
 119.  C 8 (S)   -0.0062 -0.0009 -0.0011 -0.0046  0.0000 -0.0000  1.0639 -0.0000
 120.  C 8 (S)    0.0005  0.0000  0.0006 -0.0002  0.0000  0.0000 -0.0000  0.0016
 121.  C 8 (S)    0.0001 -0.0000 -0.0001  0.0000 -0.0000  0.0000 -0.0000  0.0000
 122.  C 8 (S)   -0.0000 -0.0000  0.0000  0.0000  0.0000  0.0000  0.0000  0.0000
 123.  C 8 (px)   0.0164  0.0009  0.0024 -0.0060 -0.0000 -0.0038 -0.0596  0.0138
 124.  C 8 (px)   0.0004  0.0002 -0.0003 -0.0004 -0.0000 -0.0007  0.0045  0.0005
 125.  C 8 (px)  -0.0001  0.0001  0.0001 -0.0001  0.0000 -0.0003  0.0025  0.0003
 126.  C 8 (py)   0.0076 -0.0072 -0.0022 -0.0019 -0.0000 -0.0057 -0.0948  0.0171
 127.  C 8 (py)   0.0007 -0.0002  0.0006 -0.0002 -0.0000 -0.0007  0.0032  0.0017
 128.  C 8 (py)  -0.0001  0.0001  0.0003 -0.0000  0.0000  0.0001  0.0021  0.0004
 129.  C 8 (pz)  -0.0000  0.0000 -0.0000 -0.0000  0.0109  0.0000 -0.0000  0.0000
 130.  C 8 (pz)  -0.0000  0.0000  0.0000  0.0000 -0.0004 -0.0000  0.0000 -0.0000
 131.  C 8 (pz)  -0.0000 -0.0000 -0.0000 -0.0000  0.0001 -0.0000 -0.0000  0.0000
 132.  C 8 (d1)   0.0007 -0.0003 -0.0002 -0.0001 -0.0000  0.0013 -0.0121  0.0008
 133.  C 8 (d1)  -0.0001  0.0000  0.0001 -0.0001  0.0000 -0.0010  0.0067  0.0002
 134.  C 8 (d2)   0.0000 -0.0000 -0.0000 -0.0000  0.0001  0.0000  0.0000  0.0000
 135.  C 8 (d2)  -0.0000  0.0000 -0.0000  0.0000  0.0000 -0.0000 -0.0000  0.0000
 136.  C 8 (d3)  -0.0000  0.0000 -0.0000 -0.0000  0.0002  0.0000  0.0000  0.0000
 137.  C 8 (d3)  -0.0000  0.0000 -0.0000 -0.0000  0.0000 -0.0000 -0.0000  0.0000
 138.  C 8 (d4)  -0.0005  0.0000  0.0001  0.0002  0.0000 -0.0001  0.0036 -0.0002
 139.  C 8 (d4)  -0.0001  0.0000 -0.0004  0.0000 -0.0000  0.0002 -0.0019 -0.0005
 140.  C 8 (d5)   0.0001  0.0000  0.0001  0.0002  0.0000  0.0055 -0.0314 -0.0001
 141.  C 8 (d5)   0.0000 -0.0000 -0.0001  0.0000 -0.0000 -0.0008 -0.0037 -0.0001
 142.  C 8 (f1)   0.0000 -0.0000  0.0000  0.0000 -0.0002 -0.0000 -0.0000 -0.0000
 143.  C 8 (f2)  -0.0002 -0.0000 -0.0000  0.0001  0.0000  0.0001  0.0008 -0.0002
 144.  C 8 (f3)  -0.0001  0.0001  0.0001  0.0000  0.0000 -0.0000  0.0020 -0.0001
 145.  C 8 (f4)   0.0000 -0.0000 -0.0000  0.0000 -0.0000 -0.0000 -0.0000 -0.0000
 146.  C 8 (f5)  -0.0000  0.0000  0.0000 -0.0000  0.0000  0.0000  0.0000  0.0000
 147.  C 8 (f6)   0.0001  0.0000  0.0001  0.0000  0.0000  0.0009 -0.0121  0.0001
 148.  C 8 (f7)   0.0001  0.0000  0.0001 -0.0000 -0.0000  0.0001  0.0008  0.0002
 149.  H 9 (S)   -0.0140 -0.0008 -0.0042  0.0016  0.0000 -0.0047  0.5420 -0.0115
 150.  H 9 (S)    0.0001 -0.0001  0.0005 -0.0000  0.0000 -0.0092  0.0037  0.0008
 151.  H 9 (S)   -0.0000 -0.0001 -0.0001  0.0001 -0.0000 -0.0093 -0.0083 -0.0001
 152.  H 9 (px)  -0.0003 -0.0000 -0.0001  0.0000 -0.0000 -0.0035  0.0118 -0.0002
 153.  H 9 (py)   0.0001 -0.0001  0.0001 -0.0000 -0.0000  0.0003 -0.0019  0.0003
 154.  H 9 (pz)  -0.0000  0.0000 -0.0000 -0.0000  0.0001  0.0000  0.0000  0.0000
 155.  H10 (S)   -0.0026  0.0034  0.0023 -0.0023  0.0000 -0.0049  0.5386 -0.0058
 156.  H10 (S)    0.0001  0.0001  0.0001 -0.0002 -0.0000 -0.0099  0.0016  0.0005
 157.  H10 (S)    0.0001  0.0000 -0.0001  0.0000 -0.0000 -0.0087 -0.0084 -0.0001
 158.  H10 (px)   0.0001 -0.0000 -0.0001 -0.0000 -0.0000  0.0017 -0.0064  0.0001
 159.  H10 (py)  -0.0000  0.0000  0.0000 -0.0001  0.0000 -0.0030  0.0098 -0.0001
 160.  H10 (pz)  -0.0000  0.0000 -0.0000 -0.0000  0.0001 -0.0000  0.0000  0.0000

          NAO      121     122     123     124     125     126     127     128
      ---------- ------- ------- ------- ------- ------- ------- ------- -------
   1.  C 1 (S)   -0.0016  0.0001 -0.0011 -0.0004 -0.0003 -0.0008  0.0001  0.0008
   2.  C 1 (S)    0.0081 -0.0002  0.0086  0.0029  0.0010  0.0274 -0.0037 -0.0029
   3.  C 1 (S)   -0.0001 -0.0000  0.0022  0.0005  0.0001  0.0048  0.0005  0.0001
   4.  C 1 (S)    0.0000 -0.0000 -0.0008 -0.0001 -0.0000 -0.0017 -0.0001 -0.0001
   5.  C 1 (S)   -0.0000  0.0000 -0.0003 -0.0000 -0.0000 -0.0003 -0.0000  0.0000
   6.  C 1 (px)   0.0008  0.0003  0.0048 -0.0024 -0.0026 -0.0102  0.0004  0.0022
   7.  C 1 (px)   0.0001  0.0000 -0.0024 -0.0013 -0.0004 -0.0061  0.0004  0.0001
   8.  C 1 (px)   0.0000  0.0000 -0.0026 -0.0004 -0.0000 -0.0017  0.0000  0.0000
   9.  C 1 (py)   0.0017  0.0003 -0.0102 -0.0061 -0.0017 -0.0186  0.0012  0.0044
  10.  C 1 (py)   0.0001  0.0000  0.0004  0.0004  0.0000  0.0012 -0.0007 -0.0001
  11.  C 1 (py)   0.0001 -0.0000  0.0022  0.0001  0.0000  0.0044 -0.0001 -0.0002
  12.  C 1 (pz)  -0.0000  0.0000  0.0000 -0.0000  0.0000  0.0000 -0.0000  0.0000
  13.  C 1 (pz)   0.0000  0.0000 -0.0000  0.0000 -0.0000  0.0000  0.0000 -0.0000
  14.  C 1 (pz)  -0.0000  0.0000  0.0000 -0.0000  0.0000 -0.0000 -0.0000  0.0000
  15.  C 1 (d1)  -0.0001 -0.0000 -0.0005  0.0003  0.0002  0.0035  0.0001 -0.0002
  16.  C 1 (d1)  -0.0000 -0.0000  0.0005  0.0002  0.0000 -0.0009 -0.0002  0.0000
  17.  C 1 (d2)   0.0000 -0.0000 -0.0000  0.0000 -0.0000 -0.0000  0.0000 -0.0000
  18.  C 1 (d2)   0.0000 -0.0000  0.0000  0.0000 -0.0000 -0.0000  0.0000 -0.0000
  19.  C 1 (d3)   0.0000 -0.0000 -0.0000  0.0000 -0.0000  0.0000  0.0000 -0.0000
  20.  C 1 (d3)   0.0000 -0.0000  0.0000  0.0000 -0.0000 -0.0000  0.0000 -0.0000
  21.  C 1 (d4)   0.0000  0.0000  0.0032  0.0000 -0.0001  0.0031  0.0004  0.0002
  22.  C 1 (d4)   0.0000 -0.0000 -0.0014  0.0002  0.0001 -0.0007 -0.0005 -0.0001
  23.  C 1 (d5)  -0.0002  0.0000  0.0027 -0.0002 -0.0001 -0.0009  0.0003  0.0002
  24.  C 1 (d5)  -0.0000 -0.0000 -0.0017 -0.0000  0.0000 -0.0006 -0.0001 -0.0000
  25.  C 1 (f1)   0.0000 -0.0000 -0.0000  0.0000 -0.0000 -0.0000  0.0000 -0.0000
  26.  C 1 (f2)  -0.0000 -0.0000  0.0003  0.0000  0.0000  0.0005  0.0000 -0.0000
  27.  C 1 (f3)  -0.0000 -0.0000 -0.0013  0.0000  0.0000 -0.0008 -0.0001 -0.0001
  28.  C 1 (f4)   0.0000 -0.0000 -0.0000 -0.0000 -0.0000 -0.0000 -0.0000 -0.0000
  29.  C 1 (f5)  -0.0000 -0.0000  0.0000  0.0000  0.0000 -0.0000  0.0000  0.0000
  30.  C 1 (f6)   0.0001 -0.0000 -0.0000  0.0001  0.0000  0.0004 -0.0001 -0.0001
  31.  C 1 (f7)  -0.0000 -0.0000 -0.0028  0.0000  0.0000 -0.0015 -0.0003 -0.0000
  32.  H 2 (S)    0.0045  0.0001  0.0073  0.0018 -0.0007  0.0224 -0.0034 -0.0005
  33.  H 2 (S)   -0.0000  0.0000  0.0021 -0.0003 -0.0001 -0.0009  0.0007  0.0002
  34.  H 2 (S)   -0.0001  0.0000 -0.0018 -0.0001 -0.0000 -0.0033 -0.0001  0.0000
  35.  H 2 (px)  -0.0001  0.0000 -0.0009 -0.0001  0.0000 -0.0006  0.0001  0.0000
  36.  H 2 (py)   0.0000  0.0000 -0.0011  0.0000 -0.0000  0.0001 -0.0001  0.0000
  37.  H 2 (pz)  -0.0000  0.0000  0.0000 -0.0000  0.0000 -0.0000 -0.0000  0.0000
  38.  H 3 (S)    0.0048  0.0000 -0.0085 -0.0044 -0.0007 -0.0120 -0.0007  0.0003
  39.  H 3 (S)   -0.0000 -0.0000  0.0027  0.0007  0.0002  0.0066  0.0002  0.0001
  40.  H 3 (S)   -0.0000 -0.0000 -0.0008  0.0000 -0.0000 -0.0010 -0.0001 -0.0001
  41.  H 3 (px)   0.0001  0.0000  0.0005 -0.0002 -0.0000 -0.0012  0.0002  0.0001
  42.  H 3 (py)  -0.0001  0.0000  0.0018  0.0001  0.0000  0.0012  0.0001  0.0000
  43.  H 3 (pz)  -0.0000  0.0000 -0.0000 -0.0000  0.0000 -0.0000 -0.0000  0.0000
  44.  C 4 (S)   -0.0015 -0.0000  0.0039  0.0016  0.0001  0.0006 -0.0010  0.0011
  45.  C 4 (S)    0.0065  0.0001  0.0345 -0.0161 -0.0007 -0.0018 -0.0006 -0.0070
  46.  C 4 (S)   -0.0001 -0.0000 -0.0032  0.0004  0.0002  0.0141  0.0010  0.0001
  47.  C 4 (S)    0.0001 -0.0000  0.0008  0.0002  0.0000  0.0008  0.0000 -0.0000
  48.  C 4 (S)    0.0000 -0.0000 -0.0003  0.0000 -0.0000  0.0009 -0.0000 -0.0000
  49.  C 4 (px)   0.0009 -0.0000  0.0094 -0.0061 -0.0051 -0.0150  0.0110 -0.0007
  50.  C 4 (px)  -0.0002 -0.0000 -0.0104 -0.0002 -0.0001 -0.0313 -0.0022 -0.0002
  51.  C 4 (px)  -0.0001  0.0000 -0.0042 -0.0002  0.0001 -0.0057 -0.0001  0.0001
  52.  C 4 (py)  -0.0012 -0.0006  0.0015  0.0285  0.0081 -0.0042 -0.0126 -0.0008
  53.  C 4 (py)  -0.0003 -0.0000 -0.0111  0.0004  0.0000 -0.0246 -0.0022 -0.0005
  54.  C 4 (py)  -0.0000  0.0000  0.0018 -0.0003 -0.0001 -0.0024 -0.0001 -0.0001
  55.  C 4 (pz)  -0.0000  0.0000  0.0000 -0.0000  0.0000  0.0000 -0.0000  0.0000
  56.  C 4 (pz)   0.0000 -0.0000  0.0000  0.0000 -0.0000  0.0000  0.0000 -0.0000
  57.  C 4 (pz)  -0.0000  0.0000 -0.0000 -0.0000  0.0000 -0.0000 -0.0000  0.0000
  58.  C 4 (d1)   0.0000 -0.0000 -0.0068  0.0005  0.0003  0.0009 -0.0002  0.0001
  59.  C 4 (d1)  -0.0000 -0.0000  0.0048  0.0005  0.0001  0.0039  0.0001 -0.0001
  60.  C 4 (d2)  -0.0000  0.0000 -0.0000 -0.0000  0.0000 -0.0000 -0.0000  0.0000
  61.  C 4 (d2)  -0.0000  0.0000  0.0000  0.0000  0.0000  0.0000 -0.0000  0.0000
  62.  C 4 (d3)   0.0000 -0.0000  0.0000 -0.0000  0.0000  0.0000  0.0000  0.0000
  63.  C 4 (d3)   0.0000 -0.0000  0.0000 -0.0000  0.0000 -0.0000 -0.0000  0.0000
  64.  C 4 (d4)  -0.0000  0.0000  0.0075 -0.0000  0.0003 -0.0005  0.0002  0.0002
  65.  C 4 (d4)  -0.0000 -0.0000 -0.0081  0.0002 -0.0001 -0.0052 -0.0010 -0.0002
  66.  C 4 (d5)  -0.0002 -0.0000 -0.0019  0.0003  0.0001 -0.0012 -0.0001  0.0002
  67.  C 4 (d5)  -0.0000 -0.0000 -0.0004  0.0001 -0.0000  0.0009  0.0000  0.0000
  68.  C 4 (f1)   0.0000 -0.0000  0.0000  0.0000 -0.0000  0.0000  0.0000 -0.0000
  69.  C 4 (f2)  -0.0000  0.0000 -0.0015  0.0000  0.0001  0.0008 -0.0002 -0.0000
  70.  C 4 (f3)   0.0000  0.0000  0.0000 -0.0002 -0.0001  0.0011  0.0001 -0.0000
  71.  C 4 (f4)   0.0000 -0.0000  0.0000  0.0000  0.0000  0.0000  0.0000 -0.0000
  72.  C 4 (f5)  -0.0000  0.0000 -0.0000 -0.0000  0.0000  0.0000  0.0000  0.0000
  73.  C 4 (f6)  -0.0001 -0.0000 -0.0030  0.0002  0.0000  0.0027  0.0000  0.0001
  74.  C 4 (f7)   0.0000  0.0000 -0.0028 -0.0001 -0.0000  0.0018  0.0001  0.0000
  75.  H 5 (S)    0.0027  0.0000  0.0004 -0.0017  0.0025 -0.0056 -0.0115 -0.0041
  76.  H 5 (S)   -0.0000  0.0000  0.0035 -0.0001  0.0001  0.0062  0.0007  0.0001
  77.  H 5 (S)   -0.0000 -0.0000  0.0004  0.0003  0.0001  0.0024  0.0000  0.0000
  78.  H 5 (px)   0.0000  0.0000 -0.0019 -0.0001  0.0000 -0.0030 -0.0004 -0.0001
  79.  H 5 (py)  -0.0000 -0.0000 -0.0009  0.0003  0.0001  0.0014 -0.0001 -0.0000
  80.  H 5 (pz)  -0.0000  0.0000 -0.0000 -0.0000  0.0000 -0.0000 -0.0000  0.0000
  81.  C 6 (S)   -0.0067 -0.0003  0.0058 -0.0102 -0.0034  0.0082 -0.0163 -0.0050
  82.  C 6 (S)    0.0077 -0.0001  0.2753  0.0067 -0.0091  0.4303  0.0075 -0.0138
  83.  C 6 (S)    0.0001 -0.0000  0.0213  0.0008  0.0001  0.0292  0.0020  0.0001
  84.  C 6 (S)    0.0001 -0.0000  0.0007  0.0000  0.0001 -0.0014  0.0000  0.0000
  85.  C 6 (S)   -0.0000 -0.0000  0.0000  0.0000  0.0000 -0.0000 -0.0000 -0.0000
  86.  C 6 (px)  -0.0027 -0.0004 -0.0417  0.0169 -0.0039 -0.3291 -0.0444 -0.0103
  87.  C 6 (px)   0.0000  0.0000  0.0372 -0.0004  0.0001 -0.0314  0.0007  0.0002
  88.  C 6 (px)  -0.0000 -0.0000 -0.0034 -0.0000  0.0000 -0.0022 -0.0002 -0.0000
  89.  C 6 (py)   0.0000  0.0005 -0.3370 -0.0401 -0.0064 -0.3718 -0.0111 -0.0005
  90.  C 6 (py)  -0.0004  0.0000 -0.0472 -0.0013 -0.0001 -0.0270 -0.0013  0.0002
  91.  C 6 (py)  -0.0001 -0.0000 -0.0019  0.0003  0.0001 -0.0020 -0.0000  0.0001
  92.  C 6 (pz)  -0.0000  0.0000 -0.0000  0.0000  0.0000  0.0000 -0.0000  0.0000
  93.  C 6 (pz)   0.0000 -0.0000  0.0000 -0.0000  0.0000 -0.0000  0.0000 -0.0000
  94.  C 6 (pz)  -0.0000  0.0000 -0.0000  0.0000  0.0000 -0.0000 -0.0000  0.0000
  95.  C 6 (d1)  -0.0002 -0.0000  0.0054  0.0011  0.0002  0.0045  0.0005  0.0002
  96.  C 6 (d1)   0.0001 -0.0000 -0.0004  0.0005  0.0001  0.0157  0.0002 -0.0001
  97.  C 6 (d2)   0.0000 -0.0000 -0.0000 -0.0000 -0.0000 -0.0000  0.0000 -0.0000
  98.  C 6 (d2)   0.0000 -0.0000 -0.0000  0.0000 -0.0000  0.0000  0.0000 -0.0000
  99.  C 6 (d3)   0.0000 -0.0000 -0.0000 -0.0000  0.0000 -0.0000  0.0000 -0.0000
 100.  C 6 (d3)   0.0000 -0.0000  0.0000 -0.0000  0.0000  0.0000 -0.0000 -0.0000
 101.  C 6 (d4)  -0.0000 -0.0000  0.0108  0.0008 -0.0002 -0.0058 -0.0009 -0.0004
 102.  C 6 (d4)  -0.0000 -0.0000 -0.0244  0.0000 -0.0000  0.0072 -0.0008 -0.0001
 103.  C 6 (d5)  -0.0002 -0.0000 -0.0066  0.0001  0.0001 -0.0084 -0.0005  0.0002
 104.  C 6 (d5)  -0.0001  0.0000 -0.0008 -0.0001  0.0001 -0.0026  0.0001  0.0001
 105.  C 6 (f1)   0.0000 -0.0000 -0.0000 -0.0000 -0.0000 -0.0000  0.0000 -0.0000
 106.  C 6 (f2)   0.0000  0.0000 -0.0003 -0.0003  0.0001  0.0018  0.0006  0.0002
 107.  C 6 (f3)  -0.0000 -0.0000  0.0032  0.0004  0.0001  0.0022  0.0001  0.0000
 108.  C 6 (f4)   0.0000 -0.0000 -0.0000 -0.0000 -0.0000 -0.0000 -0.0000 -0.0000
 109.  C 6 (f5)  -0.0000  0.0000  0.0000  0.0000  0.0000  0.0000 -0.0000  0.0000
 110.  C 6 (f6)   0.0001  0.0000  0.0018 -0.0001 -0.0001  0.0016  0.0001 -0.0001
 111.  C 6 (f7)  -0.0000 -0.0000 -0.0003  0.0001  0.0000  0.0012 -0.0000 -0.0000
 112.  H 7 (S)    0.0018 -0.0004 -0.0104  0.0149 -0.0064  0.0368 -0.0279 -0.0136
 113.  H 7 (S)    0.0001 -0.0000  0.0164  0.0004 -0.0001  0.0076  0.0007 -0.0001
 114.  H 7 (S)   -0.0000 -0.0000  0.0009  0.0002  0.0001 -0.0072 -0.0002  0.0001
 115.  H 7 (px)  -0.0001  0.0000  0.0024 -0.0003  0.0001 -0.0022  0.0006  0.0003
 116.  H 7 (py)   0.0000  0.0000 -0.0060 -0.0004 -0.0001 -0.0019 -0.0002 -0.0000
 117.  H 7 (pz)  -0.0000  0.0000 -0.0000 -0.0000  0.0000 -0.0000 -0.0000  0.0000
 118.  C 8 (S)    0.0000  0.0000 -0.0038 -0.0007 -0.0003 -0.0057 -0.0007  0.0001
 119.  C 8 (S)   -0.0000  0.0000 -0.0596  0.0045  0.0025 -0.0948  0.0032  0.0021
 120.  C 8 (S)    0.0000  0.0000  0.0138  0.0005  0.0003  0.0171  0.0017  0.0004
 121.  C 8 (S)    0.0002 -0.0000  0.0053  0.0001 -0.0000  0.0063  0.0003 -0.0001
 122.  C 8 (S)   -0.0000  0.0000 -0.0000 -0.0000 -0.0000 -0.0004  0.0000  0.0000
 123.  C 8 (px)   0.0053 -0.0000  1.1586  0.0138 -0.0009 -0.0355  0.0223 -0.0022
 124.  C 8 (px)   0.0001 -0.0000  0.0138  0.0022  0.0001  0.0239  0.0001 -0.0003
 125.  C 8 (px)  -0.0000 -0.0000 -0.0009  0.0001  0.0002 -0.0022  0.0001  0.0001
 126.  C 8 (py)   0.0063 -0.0004 -0.0355  0.0239 -0.0022  1.1303  0.0275 -0.0083
 127.  C 8 (py)   0.0003  0.0000  0.0223  0.0001  0.0001  0.0275  0.0026  0.0003
 128.  C 8 (py)  -0.0001  0.0000 -0.0022 -0.0003  0.0001 -0.0083  0.0003  0.0004
 129.  C 8 (pz)  -0.0000  0.0000 -0.0000  0.0000  0.0000  0.0000 -0.0000  0.0000
 130.  C 8 (pz)   0.0000 -0.0000  0.0000 -0.0000  0.0000  0.0000  0.0000 -0.0000
 131.  C 8 (pz)  -0.0000  0.0000 -0.0000  0.0000 -0.0000  0.0000 -0.0000  0.0000
 132.  C 8 (d1)   0.0004 -0.0000  0.0154  0.0015 -0.0002  0.0536  0.0014 -0.0006
 133.  C 8 (d1)  -0.0001 -0.0000 -0.0037  0.0002  0.0001 -0.0011 -0.0000  0.0001
 134.  C 8 (d2)  -0.0000  0.0000 -0.0000  0.0000 -0.0000 -0.0000 -0.0000  0.0000
 135.  C 8 (d2)  -0.0000  0.0000 -0.0000  0.0000  0.0000  0.0000 -0.0000  0.0000
 136.  C 8 (d3)  -0.0000  0.0000 -0.0000  0.0000  0.0000 -0.0000 -0.0000  0.0000
 137.  C 8 (d3)  -0.0000  0.0000  0.0000  0.0000  0.0000  0.0000 -0.0000  0.0000
 138.  C 8 (d4)  -0.0003  0.0000 -0.0379 -0.0006  0.0001 -0.0063 -0.0007  0.0002
 139.  C 8 (d4)   0.0000 -0.0000 -0.0058  0.0004 -0.0001  0.0045 -0.0007 -0.0003
 140.  C 8 (d5)  -0.0001  0.0000 -0.0027 -0.0005 -0.0001 -0.0057 -0.0003  0.0000
 141.  C 8 (d5)   0.0000 -0.0000  0.0010  0.0001 -0.0000  0.0011 -0.0001 -0.0000
 142.  C 8 (f1)   0.0000 -0.0000  0.0000 -0.0000 -0.0000  0.0000  0.0000 -0.0000
 143.  C 8 (f2)  -0.0001  0.0000 -0.0149 -0.0002  0.0000  0.0009 -0.0003  0.0000
 144.  C 8 (f3)  -0.0001  0.0000  0.0019 -0.0003  0.0000 -0.0137 -0.0003  0.0001
 145.  C 8 (f4)   0.0000 -0.0000  0.0000  0.0000 -0.0000  0.0000  0.0000 -0.0000
 146.  C 8 (f5)  -0.0000  0.0000 -0.0000 -0.0000  0.0000 -0.0000 -0.0000  0.0000
 147.  C 8 (f6)  -0.0001  0.0000 -0.0001 -0.0001 -0.0000 -0.0011 -0.0000  0.0000
 148.  C 8 (f7)   0.0000  0.0000  0.0054 -0.0001  0.0000 -0.0028  0.0002  0.0001
 149.  H 9 (S)   -0.0034 -0.0001 -0.8038 -0.0033  0.0014  0.0038 -0.0170  0.0007
 150.  H 9 (S)   -0.0001  0.0000 -0.0019 -0.0006  0.0001  0.0020  0.0010  0.0004
 151.  H 9 (S)    0.0001 -0.0000 -0.0057 -0.0001 -0.0001  0.0073  0.0000 -0.0001
 152.  H 9 (px)  -0.0001 -0.0000 -0.0148  0.0000  0.0001  0.0002 -0.0003  0.0000
 153.  H 9 (py)   0.0001 -0.0000  0.0035  0.0001 -0.0000  0.0093  0.0005 -0.0000
 154.  H 9 (pz)  -0.0000  0.0000 -0.0000  0.0000  0.0000 -0.0000 -0.0000  0.0000
 155.  H10 (S)   -0.0017  0.0003  0.3492 -0.0117  0.0018 -0.7259 -0.0056  0.0055
 156.  H10 (S)   -0.0001 -0.0000  0.0052  0.0006  0.0002  0.0015  0.0001  0.0001
 157.  H10 (S)    0.0001 -0.0000  0.0089  0.0000 -0.0000 -0.0020 -0.0001 -0.0001
 158.  H10 (px)   0.0001 -0.0000  0.0029  0.0004 -0.0000  0.0116  0.0001 -0.0001
 159.  H10 (py)   0.0000  0.0000  0.0082 -0.0001  0.0000 -0.0096  0.0000  0.0001
 160.  H10 (pz)  -0.0000  0.0000 -0.0000  0.0000  0.0000 -0.0000 -0.0000  0.0000

          NAO      129     130     131     132     133     134     135     136
      ---------- ------- ------- ------- ------- ------- ------- ------- -------
   1.  C 1 (S)    0.0000 -0.0000 -0.0000 -0.0012  0.0007  0.0000 -0.0000  0.0000
   2.  C 1 (S)   -0.0000 -0.0000  0.0000  0.0065 -0.0032 -0.0000  0.0000 -0.0000
   3.  C 1 (S)   -0.0000  0.0000 -0.0000  0.0003  0.0000 -0.0000  0.0000 -0.0000
   4.  C 1 (S)    0.0000 -0.0000  0.0000 -0.0001 -0.0000  0.0000 -0.0000  0.0000
   5.  C 1 (S)   -0.0000  0.0000 -0.0000 -0.0000 -0.0000 -0.0000  0.0000  0.0000
   6.  C 1 (px)  -0.0000  0.0000  0.0000  0.0005 -0.0005 -0.0000  0.0000 -0.0000
   7.  C 1 (px)   0.0000 -0.0000  0.0000 -0.0003 -0.0002 -0.0000  0.0000 -0.0000
   8.  C 1 (px)   0.0000 -0.0000  0.0000 -0.0002 -0.0000  0.0000 -0.0000  0.0000
   9.  C 1 (py)  -0.0000  0.0000  0.0000 -0.0035  0.0009 -0.0000  0.0000 -0.0000
  10.  C 1 (py)   0.0000  0.0000  0.0000 -0.0001  0.0002 -0.0000  0.0000  0.0000
  11.  C 1 (py)   0.0000 -0.0000  0.0000  0.0002 -0.0000  0.0000 -0.0000 -0.0000
  12.  C 1 (pz)  -0.3102  0.0345 -0.0053 -0.0000  0.0000 -0.0074  0.0027 -0.0018
  13.  C 1 (pz)   0.0345 -0.0021  0.0004  0.0000  0.0000  0.0005 -0.0000  0.0005
  14.  C 1 (pz)  -0.0053  0.0004 -0.0001 -0.0000 -0.0000 -0.0001  0.0000 -0.0001
  15.  C 1 (d1)   0.0000 -0.0000 -0.0000  0.0002  0.0000  0.0000 -0.0000  0.0000
  16.  C 1 (d1)  -0.0000  0.0000 -0.0000  0.0000  0.0000 -0.0000  0.0000 -0.0000
  17.  C 1 (d2)   0.0074 -0.0005  0.0001  0.0000  0.0000  0.0001 -0.0000  0.0001
  18.  C 1 (d2)  -0.0027  0.0000 -0.0000  0.0000 -0.0000 -0.0000 -0.0000 -0.0001
  19.  C 1 (d3)   0.0018 -0.0005  0.0001  0.0000 -0.0000  0.0001 -0.0001 -0.0000
  20.  C 1 (d3)   0.0011 -0.0001  0.0000  0.0000 -0.0000  0.0000 -0.0000  0.0000
  21.  C 1 (d4)   0.0000 -0.0000  0.0000  0.0002  0.0000 -0.0000  0.0000 -0.0000
  22.  C 1 (d4)  -0.0000  0.0000 -0.0000 -0.0000  0.0000 -0.0000 -0.0000 -0.0000
  23.  C 1 (d5)  -0.0000  0.0000 -0.0000 -0.0002  0.0001 -0.0000  0.0000  0.0000
  24.  C 1 (d5)   0.0000 -0.0000  0.0000 -0.0001  0.0000  0.0000 -0.0000  0.0000
  25.  C 1 (f1)   0.0052 -0.0006  0.0001  0.0000 -0.0000  0.0001 -0.0000  0.0000
  26.  C 1 (f2)   0.0000 -0.0000  0.0000  0.0000  0.0000  0.0000 -0.0000  0.0000
  27.  C 1 (f3)   0.0000 -0.0000  0.0000 -0.0000 -0.0000  0.0000 -0.0000  0.0000
  28.  C 1 (f4)  -0.0004 -0.0000  0.0000 -0.0000 -0.0000  0.0000 -0.0000 -0.0000
  29.  C 1 (f5)  -0.0009  0.0001 -0.0000 -0.0000  0.0000 -0.0000  0.0000 -0.0000
  30.  C 1 (f6)   0.0000 -0.0000  0.0000  0.0001 -0.0000  0.0000 -0.0000  0.0000
  31.  C 1 (f7)  -0.0000  0.0000 -0.0000 -0.0001  0.0000 -0.0000  0.0000  0.0000
  32.  H 2 (S)   -0.0000  0.0000  0.0000  0.0041 -0.0014 -0.0000  0.0000 -0.0000
  33.  H 2 (S)   -0.0000  0.0000 -0.0000  0.0000 -0.0001 -0.0000  0.0000 -0.0000
  34.  H 2 (S)    0.0000 -0.0000  0.0000 -0.0002  0.0000  0.0000 -0.0000  0.0000
  35.  H 2 (px)  -0.0000 -0.0000 -0.0000 -0.0001  0.0000  0.0000 -0.0000 -0.0000
  36.  H 2 (py)  -0.0000  0.0000 -0.0000 -0.0000  0.0000 -0.0000  0.0000 -0.0000
  37.  H 2 (pz)  -0.0044  0.0004 -0.0001 -0.0000  0.0000 -0.0001  0.0000 -0.0000
  38.  H 3 (S)    0.0000  0.0000  0.0000  0.0003 -0.0016 -0.0000  0.0000 -0.0000
  39.  H 3 (S)   -0.0000  0.0000 -0.0000  0.0003  0.0001 -0.0000 -0.0000 -0.0000
  40.  H 3 (S)    0.0000 -0.0000  0.0000 -0.0001  0.0000  0.0000  0.0000  0.0000
  41.  H 3 (px)   0.0000 -0.0000  0.0000 -0.0001 -0.0000 -0.0000  0.0000  0.0000
  42.  H 3 (py)  -0.0000  0.0000 -0.0000  0.0001  0.0000 -0.0000 -0.0000 -0.0000
  43.  H 3 (pz)  -0.0038  0.0004 -0.0001 -0.0000  0.0000 -0.0001  0.0000 -0.0000
  44.  C 4 (S)   -0.0000 -0.0000  0.0000 -0.0008  0.0012 -0.0000  0.0000  0.0000
  45.  C 4 (S)    0.0000 -0.0000 -0.0000  0.0021 -0.0052  0.0000 -0.0000  0.0000
  46.  C 4 (S)   -0.0000 -0.0000 -0.0000  0.0006  0.0000  0.0000 -0.0000 -0.0000
  47.  C 4 (S)    0.0000 -0.0000  0.0000  0.0001  0.0000  0.0000  0.0000  0.0000
  48.  C 4 (S)   -0.0000  0.0000 -0.0000  0.0000 -0.0000 -0.0000 -0.0000 -0.0000
  49.  C 4 (px)   0.0000 -0.0000 -0.0000  0.0041 -0.0048  0.0000 -0.0000  0.0000
  50.  C 4 (px)  -0.0000  0.0000 -0.0000 -0.0013 -0.0001 -0.0000 -0.0000 -0.0000
  51.  C 4 (px)   0.0000 -0.0000  0.0000 -0.0004  0.0001  0.0000  0.0000  0.0000
  52.  C 4 (py)   0.0000 -0.0000 -0.0000  0.0028  0.0038  0.0000 -0.0000  0.0000
  53.  C 4 (py)  -0.0000 -0.0000 -0.0000 -0.0011  0.0000  0.0000 -0.0000  0.0000
  54.  C 4 (py)   0.0000 -0.0000  0.0000 -0.0001 -0.0001  0.0000 -0.0000  0.0000
  55.  C 4 (pz)   0.0062  0.0223 -0.0025 -0.0000  0.0000 -0.0040  0.0038  0.0041
  56.  C 4 (pz)   0.0196 -0.0014  0.0002  0.0000  0.0000  0.0003 -0.0000  0.0003
  57.  C 4 (pz)  -0.0040  0.0004 -0.0001 -0.0000  0.0000 -0.0001  0.0000 -0.0000
  58.  C 4 (d1)  -0.0000  0.0000 -0.0000  0.0001  0.0001 -0.0000  0.0000 -0.0000
  59.  C 4 (d1)  -0.0000  0.0000 -0.0000  0.0002  0.0001  0.0000 -0.0000  0.0000
  60.  C 4 (d2)  -0.0035  0.0004 -0.0001 -0.0000  0.0000 -0.0001  0.0000 -0.0000
  61.  C 4 (d2)   0.0034  0.0000  0.0000  0.0000  0.0000  0.0000  0.0000  0.0001
  62.  C 4 (d3)  -0.0167  0.0010 -0.0002 -0.0000 -0.0000 -0.0003  0.0000 -0.0002
  63.  C 4 (d3)  -0.0056  0.0003 -0.0001 -0.0000 -0.0000 -0.0001  0.0000 -0.0001
  64.  C 4 (d4)  -0.0000  0.0000 -0.0000 -0.0002  0.0002 -0.0000 -0.0000 -0.0000
  65.  C 4 (d4)   0.0000 -0.0000  0.0000 -0.0002 -0.0000  0.0000  0.0000  0.0000
  66.  C 4 (d5)   0.0000 -0.0000  0.0000 -0.0002  0.0002  0.0000 -0.0000  0.0000
  67.  C 4 (d5)   0.0000 -0.0000  0.0000  0.0000  0.0000  0.0000 -0.0000 -0.0000
  68.  C 4 (f1)  -0.0004 -0.0003  0.0000  0.0000 -0.0000  0.0001 -0.0001 -0.0001
  69.  C 4 (f2)  -0.0000  0.0000 -0.0000 -0.0000  0.0001 -0.0000 -0.0000 -0.0000
  70.  C 4 (f3)   0.0000 -0.0000  0.0000  0.0000 -0.0000  0.0000 -0.0000  0.0000
  71.  C 4 (f4)  -0.0023  0.0001 -0.0000  0.0000 -0.0000 -0.0000 -0.0000 -0.0000
  72.  C 4 (f5)   0.0007 -0.0000  0.0000 -0.0000 -0.0000  0.0000  0.0000  0.0000
  73.  C 4 (f6)  -0.0000 -0.0000  0.0000  0.0001  0.0001  0.0000 -0.0000 -0.0000
  74.  C 4 (f7)   0.0000 -0.0000  0.0000  0.0000 -0.0000  0.0000  0.0000  0.0000
  75.  H 5 (S)    0.0000 -0.0000 -0.0000 -0.0015  0.0004  0.0000 -0.0000  0.0000
  76.  H 5 (S)   -0.0000  0.0000 -0.0000  0.0002 -0.0000 -0.0000 -0.0000 -0.0000
  77.  H 5 (S)    0.0000 -0.0000  0.0000  0.0001  0.0001  0.0000  0.0000  0.0000
  78.  H 5 (px)   0.0000 -0.0000  0.0000 -0.0002  0.0000  0.0000 -0.0000  0.0000
  79.  H 5 (py)  -0.0000  0.0000 -0.0000  0.0001  0.0000 -0.0000  0.0000 -0.0000
  80.  H 5 (pz)  -0.0021  0.0003 -0.0000 -0.0000  0.0000 -0.0001  0.0000  0.0000
  81.  C 6 (S)   -0.0000  0.0000  0.0000 -0.0057  0.0009 -0.0000  0.0000 -0.0000
  82.  C 6 (S)   -0.0000  0.0000  0.0000  0.0270 -0.0052 -0.0000  0.0000 -0.0000
  83.  C 6 (S)   -0.0000 -0.0000  0.0000  0.0016  0.0000  0.0000 -0.0000 -0.0000
  84.  C 6 (S)    0.0000  0.0000 -0.0000 -0.0001  0.0000 -0.0000  0.0000  0.0000
  85.  C 6 (S)   -0.0000 -0.0000 -0.0000  0.0000 -0.0000  0.0000 -0.0000 -0.0000
  86.  C 6 (px)  -0.0000 -0.0000  0.0000 -0.0073 -0.0021 -0.0000  0.0000  0.0000
  87.  C 6 (px)   0.0000 -0.0000 -0.0000 -0.0009 -0.0002  0.0000 -0.0000  0.0000
  88.  C 6 (px)   0.0000 -0.0000  0.0000 -0.0002  0.0000  0.0000  0.0000  0.0000
  89.  C 6 (py)  -0.0000 -0.0000 -0.0000 -0.0187 -0.0076  0.0000 -0.0000  0.0000
  90.  C 6 (py)   0.0000 -0.0000  0.0000 -0.0018 -0.0000  0.0000 -0.0000  0.0000
  91.  C 6 (py)   0.0000 -0.0000  0.0000 -0.0002  0.0002  0.0000  0.0000  0.0000
  92.  C 6 (pz)   0.9470 -0.0317  0.0077 -0.0000  0.0000  0.0094  0.0039  0.0184
  93.  C 6 (pz)  -0.0304  0.0015 -0.0003  0.0000 -0.0000 -0.0004 -0.0000 -0.0005
  94.  C 6 (pz)   0.0130 -0.0005  0.0001 -0.0000  0.0000  0.0001  0.0000  0.0002
  95.  C 6 (d1)   0.0000 -0.0000  0.0000 -0.0000  0.0004  0.0000  0.0000  0.0000
  96.  C 6 (d1)   0.0000  0.0000  0.0000  0.0008 -0.0000 -0.0000  0.0000 -0.0000
  97.  C 6 (d2)  -0.0102  0.0004 -0.0001 -0.0000 -0.0000 -0.0001 -0.0000 -0.0002
  98.  C 6 (d2)  -0.0056  0.0001 -0.0000  0.0000 -0.0000 -0.0000 -0.0000 -0.0001
  99.  C 6 (d3)  -0.0196  0.0011 -0.0002 -0.0000 -0.0000 -0.0003 -0.0000 -0.0003
 100.  C 6 (d3)  -0.0060  0.0003 -0.0001  0.0000 -0.0000 -0.0001 -0.0000 -0.0001
 101.  C 6 (d4)  -0.0000  0.0000 -0.0000  0.0002 -0.0001 -0.0000 -0.0000 -0.0000
 102.  C 6 (d4)   0.0000 -0.0000  0.0000  0.0000  0.0001  0.0000  0.0000  0.0000
 103.  C 6 (d5)  -0.0000 -0.0000  0.0000 -0.0005  0.0001  0.0000 -0.0000 -0.0000
 104.  C 6 (d5)  -0.0000  0.0000 -0.0000 -0.0002  0.0000 -0.0000 -0.0000 -0.0000
 105.  C 6 (f1)  -0.0127  0.0004 -0.0001 -0.0000 -0.0000 -0.0001 -0.0001 -0.0002
 106.  C 6 (f2)   0.0000 -0.0000  0.0000 -0.0001  0.0000  0.0000  0.0000  0.0000
 107.  C 6 (f3)   0.0000 -0.0000  0.0000  0.0001  0.0001  0.0000  0.0000  0.0000
 108.  C 6 (f4)   0.0011 -0.0001  0.0000 -0.0000  0.0000  0.0000 -0.0000  0.0000
 109.  C 6 (f5)   0.0008 -0.0000  0.0000  0.0000  0.0000  0.0000  0.0000  0.0000
 110.  C 6 (f6)   0.0000  0.0000 -0.0000  0.0001 -0.0000 -0.0000  0.0000  0.0000
 111.  C 6 (f7)  -0.0000 -0.0000  0.0000  0.0001  0.0000  0.0000 -0.0000 -0.0000
 112.  H 7 (S)    0.0000  0.0000  0.0000  0.0083 -0.0030 -0.0000  0.0000 -0.0000
 113.  H 7 (S)   -0.0000 -0.0000 -0.0000  0.0007 -0.0001  0.0000 -0.0000 -0.0000
 114.  H 7 (S)    0.0000  0.0000 -0.0000 -0.0003  0.0000 -0.0000  0.0000  0.0000
 115.  H 7 (px)  -0.0000  0.0000 -0.0000 -0.0002  0.0001 -0.0000 -0.0000 -0.0000
 116.  H 7 (py)  -0.0000  0.0000 -0.0000 -0.0001 -0.0001 -0.0000  0.0000 -0.0000
 117.  H 7 (pz)   0.0109 -0.0004  0.0001 -0.0000  0.0000  0.0001  0.0000  0.0002
 118.  C 8 (S)    0.0000 -0.0000 -0.0000  0.0013 -0.0010  0.0000 -0.0000  0.0000
 119.  C 8 (S)   -0.0000  0.0000 -0.0000 -0.0121  0.0067  0.0000 -0.0000  0.0000
 120.  C 8 (S)    0.0000 -0.0000  0.0000  0.0008  0.0002  0.0000  0.0000  0.0000
 121.  C 8 (S)   -0.0000  0.0000 -0.0000  0.0004 -0.0001 -0.0000 -0.0000 -0.0000
 122.  C 8 (S)    0.0000 -0.0000  0.0000 -0.0000 -0.0000  0.0000  0.0000  0.0000
 123.  C 8 (px)  -0.0000  0.0000 -0.0000  0.0154 -0.0037 -0.0000 -0.0000 -0.0000
 124.  C 8 (px)   0.0000 -0.0000  0.0000  0.0015  0.0002  0.0000  0.0000  0.0000
 125.  C 8 (px)   0.0000  0.0000 -0.0000 -0.0002  0.0001 -0.0000  0.0000  0.0000
 126.  C 8 (py)   0.0000  0.0000  0.0000  0.0536 -0.0011 -0.0000  0.0000 -0.0000
 127.  C 8 (py)  -0.0000  0.0000 -0.0000  0.0014 -0.0000 -0.0000 -0.0000 -0.0000
 128.  C 8 (py)   0.0000 -0.0000  0.0000 -0.0006  0.0001  0.0000  0.0000  0.0000
 129.  C 8 (pz)   1.0100 -0.0413  0.0091 -0.0000  0.0000  0.0114  0.0029  0.0183
 130.  C 8 (pz)  -0.0413  0.0022 -0.0004  0.0000 -0.0000 -0.0006 -0.0000 -0.0007
 131.  C 8 (pz)   0.0091 -0.0004  0.0001 -0.0000  0.0000  0.0001  0.0000  0.0002
 132.  C 8 (d1)  -0.0000  0.0000 -0.0000  0.0030 -0.0002 -0.0000  0.0000 -0.0000
 133.  C 8 (d1)   0.0000 -0.0000  0.0000 -0.0002  0.0001  0.0000  0.0000  0.0000
 134.  C 8 (d2)   0.0114 -0.0006  0.0001 -0.0000  0.0000  0.0001  0.0000  0.0002
 135.  C 8 (d2)   0.0029 -0.0000  0.0000  0.0000  0.0000  0.0000  0.0000  0.0001
 136.  C 8 (d3)   0.0183 -0.0007  0.0002 -0.0000  0.0000  0.0002  0.0001  0.0003
 137.  C 8 (d3)   0.0045 -0.0002  0.0000  0.0000  0.0000  0.0001  0.0000  0.0001
 138.  C 8 (d4)   0.0000 -0.0000  0.0000 -0.0009  0.0002  0.0000 -0.0000  0.0000
 139.  C 8 (d4)  -0.0000  0.0000 -0.0000  0.0003 -0.0000 -0.0000  0.0000 -0.0000
 140.  C 8 (d5)   0.0000  0.0000  0.0000 -0.0001 -0.0002 -0.0000  0.0000  0.0000
 141.  C 8 (d5)   0.0000 -0.0000  0.0000  0.0001 -0.0000  0.0000 -0.0000 -0.0000
 142.  C 8 (f1)  -0.0162  0.0007 -0.0001  0.0000 -0.0000 -0.0002 -0.0000 -0.0003
 143.  C 8 (f2)   0.0000 -0.0000  0.0000 -0.0002  0.0001  0.0000  0.0000  0.0000
 144.  C 8 (f3)   0.0000  0.0000 -0.0000 -0.0006  0.0000 -0.0000  0.0000  0.0000
 145.  C 8 (f4)  -0.0016  0.0000 -0.0000  0.0000 -0.0000 -0.0000 -0.0000 -0.0000
 146.  C 8 (f5)   0.0011 -0.0001  0.0000 -0.0000  0.0000  0.0000  0.0000  0.0000
 147.  C 8 (f6)   0.0000  0.0000  0.0000 -0.0000 -0.0000  0.0000  0.0000  0.0000
 148.  C 8 (f7)  -0.0000 -0.0000 -0.0000 -0.0001 -0.0000  0.0000 -0.0000 -0.0000
 149.  H 9 (S)   -0.0000  0.0000 -0.0000 -0.0140  0.0056  0.0000 -0.0000  0.0000
 150.  H 9 (S)    0.0000 -0.0000  0.0000 -0.0002  0.0001  0.0000  0.0000  0.0000
 151.  H 9 (S)   -0.0000  0.0000 -0.0000  0.0003 -0.0001 -0.0000 -0.0000 -0.0000
 152.  H 9 (px)  -0.0000  0.0000 -0.0000 -0.0003  0.0001 -0.0000  0.0000 -0.0000
 153.  H 9 (py)  -0.0000  0.0000 -0.0000  0.0005 -0.0000 -0.0000 -0.0000 -0.0000
 154.  H 9 (pz)   0.0121 -0.0005  0.0001 -0.0000  0.0000  0.0001  0.0000  0.0002
 155.  H10 (S)    0.0000 -0.0000 -0.0000 -0.0332  0.0022  0.0000 -0.0000  0.0000
 156.  H10 (S)    0.0000 -0.0000 -0.0000  0.0001  0.0001  0.0000  0.0000  0.0000
 157.  H10 (S)   -0.0000  0.0000 -0.0000  0.0001 -0.0001 -0.0000 -0.0000 -0.0000
 158.  H10 (px)  -0.0000  0.0000 -0.0000  0.0007 -0.0000 -0.0000 -0.0000 -0.0000
 159.  H10 (py)   0.0000 -0.0000  0.0000 -0.0004  0.0000  0.0000  0.0000  0.0000
 160.  H10 (pz)   0.0128 -0.0005  0.0001 -0.0000  0.0000  0.0001  0.0000  0.0002

          NAO      137     138     139     140     141     142     143     144
      ---------- ------- ------- ------- ------- ------- ------- ------- -------
   1.  C 1 (S)   -0.0000  0.0001  0.0000  0.0004  0.0002 -0.0000  0.0001  0.0000
   2.  C 1 (S)    0.0000 -0.0013  0.0003 -0.0027 -0.0005  0.0000 -0.0005 -0.0005
   3.  C 1 (S)   -0.0000  0.0003 -0.0003  0.0002 -0.0001  0.0000 -0.0000  0.0000
   4.  C 1 (S)    0.0000  0.0000  0.0000 -0.0002 -0.0000 -0.0000  0.0000  0.0000
   5.  C 1 (S)   -0.0000  0.0000 -0.0000  0.0000 -0.0000  0.0000  0.0000  0.0000
   6.  C 1 (px)   0.0000 -0.0032  0.0014 -0.0027  0.0017  0.0000  0.0003 -0.0013
   7.  C 1 (px)   0.0000 -0.0000 -0.0002  0.0002  0.0000  0.0000  0.0000  0.0000
   8.  C 1 (px)   0.0000  0.0001 -0.0001  0.0001 -0.0000 -0.0000  0.0000  0.0000
   9.  C 1 (py)   0.0000 -0.0031  0.0007  0.0009  0.0006  0.0000  0.0005 -0.0008
  10.  C 1 (py)   0.0000 -0.0004  0.0005 -0.0003  0.0001  0.0000  0.0000 -0.0001
  11.  C 1 (py)   0.0000 -0.0002  0.0001 -0.0002  0.0000 -0.0000 -0.0000 -0.0001
  12.  C 1 (pz)  -0.0011 -0.0000  0.0000  0.0000 -0.0000  0.0052 -0.0000  0.0000
  13.  C 1 (pz)   0.0001  0.0000 -0.0000 -0.0000  0.0000 -0.0006  0.0000 -0.0000
  14.  C 1 (pz)  -0.0000 -0.0000  0.0000  0.0000 -0.0000  0.0001 -0.0000  0.0000
  15.  C 1 (d1)  -0.0000  0.0002 -0.0000 -0.0002 -0.0001 -0.0000 -0.0000  0.0000
  16.  C 1 (d1)  -0.0000  0.0000  0.0000  0.0001  0.0000  0.0000 -0.0000  0.0000
  17.  C 1 (d2)   0.0000  0.0000 -0.0000 -0.0000  0.0000 -0.0001  0.0000 -0.0000
  18.  C 1 (d2)  -0.0000  0.0000 -0.0000 -0.0000  0.0000  0.0000 -0.0000 -0.0000
  19.  C 1 (d3)   0.0000  0.0000 -0.0000 -0.0000  0.0000 -0.0000  0.0000 -0.0000
  20.  C 1 (d3)   0.0000  0.0000 -0.0000  0.0000  0.0000 -0.0000  0.0000 -0.0000
  21.  C 1 (d4)   0.0000 -0.0002 -0.0001 -0.0001  0.0000  0.0000 -0.0000 -0.0001
  22.  C 1 (d4)  -0.0000 -0.0001  0.0002 -0.0001  0.0000  0.0000  0.0000 -0.0000
  23.  C 1 (d5)  -0.0000 -0.0001 -0.0001  0.0001  0.0000  0.0000 -0.0000  0.0000
  24.  C 1 (d5)   0.0000  0.0000  0.0000  0.0000  0.0000 -0.0000  0.0000  0.0000
  25.  C 1 (f1)   0.0000  0.0000 -0.0000 -0.0000  0.0000 -0.0001  0.0000 -0.0000
  26.  C 1 (f2)   0.0000  0.0000 -0.0000  0.0000 -0.0000 -0.0000 -0.0000  0.0000
  27.  C 1 (f3)   0.0000  0.0001  0.0000 -0.0000 -0.0000 -0.0000  0.0000  0.0000
  28.  C 1 (f4)  -0.0000 -0.0000  0.0000 -0.0000  0.0000  0.0000 -0.0000 -0.0000
  29.  C 1 (f5)  -0.0000  0.0000 -0.0000  0.0000 -0.0000  0.0000 -0.0000  0.0000
  30.  C 1 (f6)   0.0000 -0.0000  0.0000 -0.0001 -0.0000 -0.0000 -0.0000 -0.0000
  31.  C 1 (f7)  -0.0000  0.0001  0.0001  0.0000  0.0000  0.0000  0.0000  0.0000
  32.  H 2 (S)    0.0000 -0.0033  0.0022 -0.0036  0.0011  0.0000 -0.0000 -0.0014
  33.  H 2 (S)   -0.0000  0.0001 -0.0004  0.0002 -0.0000  0.0000 -0.0000  0.0000
  34.  H 2 (S)    0.0000  0.0001  0.0000 -0.0001 -0.0000 -0.0000  0.0000  0.0000
  35.  H 2 (px)  -0.0000  0.0001 -0.0001  0.0001 -0.0000 -0.0000  0.0000  0.0000
  36.  H 2 (py)   0.0000 -0.0000  0.0001  0.0000  0.0000  0.0000  0.0000 -0.0000
  37.  H 2 (pz)  -0.0000 -0.0000  0.0000  0.0000 -0.0000  0.0001 -0.0000  0.0000
  38.  H 3 (S)    0.0000 -0.0013 -0.0003  0.0003 -0.0005  0.0000  0.0000 -0.0001
  39.  H 3 (S)   -0.0000  0.0000 -0.0000  0.0000 -0.0000  0.0000 -0.0000 -0.0001
  40.  H 3 (S)    0.0000 -0.0000  0.0001 -0.0001 -0.0000 -0.0000  0.0000  0.0000
  41.  H 3 (px)   0.0000 -0.0000 -0.0001  0.0000 -0.0000  0.0000 -0.0000  0.0000
  42.  H 3 (py)  -0.0000 -0.0000 -0.0000  0.0000  0.0000  0.0000 -0.0000 -0.0000
  43.  H 3 (pz)  -0.0000 -0.0000  0.0000  0.0000 -0.0000  0.0001 -0.0000  0.0000
  44.  C 4 (S)   -0.0000  0.0007  0.0002 -0.0003  0.0005  0.0000  0.0000  0.0000
  45.  C 4 (S)   -0.0000 -0.0043 -0.0009 -0.0004 -0.0004 -0.0000 -0.0007  0.0001
  46.  C 4 (S)   -0.0000  0.0004 -0.0004  0.0001 -0.0001 -0.0000  0.0000 -0.0001
  47.  C 4 (S)    0.0000 -0.0000  0.0000 -0.0003 -0.0000 -0.0000 -0.0000 -0.0000
  48.  C 4 (S)   -0.0000  0.0000  0.0000 -0.0000  0.0000  0.0000  0.0000 -0.0000
  49.  C 4 (px)  -0.0000  0.0047 -0.0069  0.0012 -0.0019 -0.0000 -0.0008  0.0012
  50.  C 4 (px)  -0.0000  0.0003  0.0005  0.0005  0.0001  0.0000  0.0001  0.0003
  51.  C 4 (px)   0.0000  0.0002 -0.0001  0.0001 -0.0000 -0.0000  0.0001  0.0001
  52.  C 4 (py)  -0.0000  0.0048  0.0035  0.0001 -0.0004 -0.0000 -0.0004  0.0011
  53.  C 4 (py)  -0.0000  0.0006  0.0005  0.0002 -0.0000 -0.0000  0.0001  0.0003
  54.  C 4 (py)   0.0000 -0.0001  0.0000 -0.0000  0.0000 -0.0000 -0.0000  0.0000
  55.  C 4 (pz)   0.0003 -0.0000  0.0000  0.0000 -0.0000  0.0001  0.0000  0.0000
  56.  C 4 (pz)   0.0001  0.0000 -0.0000 -0.0000  0.0000 -0.0003  0.0000 -0.0000
  57.  C 4 (pz)  -0.0000 -0.0000  0.0000  0.0000 -0.0000  0.0001 -0.0000  0.0000
  58.  C 4 (d1)  -0.0000  0.0004 -0.0001  0.0003 -0.0000  0.0000  0.0001  0.0000
  59.  C 4 (d1)  -0.0000 -0.0001  0.0000 -0.0003 -0.0000 -0.0000 -0.0001 -0.0000
  60.  C 4 (d2)  -0.0000 -0.0000  0.0000  0.0000 -0.0000  0.0001 -0.0000  0.0000
  61.  C 4 (d2)   0.0000 -0.0000  0.0000  0.0000 -0.0000 -0.0001  0.0000  0.0000
  62.  C 4 (d3)  -0.0001 -0.0000  0.0000  0.0000 -0.0000  0.0003 -0.0000  0.0000
  63.  C 4 (d3)  -0.0000 -0.0000  0.0000  0.0000 -0.0000  0.0001 -0.0000  0.0000
  64.  C 4 (d4)  -0.0000 -0.0003 -0.0001  0.0000  0.0000  0.0000 -0.0001  0.0000
  65.  C 4 (d4)   0.0000  0.0001  0.0004 -0.0000  0.0001 -0.0000  0.0001 -0.0000
  66.  C 4 (d5)   0.0000  0.0001  0.0000  0.0000  0.0000 -0.0000  0.0000  0.0000
  67.  C 4 (d5)   0.0000  0.0000  0.0000  0.0000  0.0000  0.0000  0.0000 -0.0000
  68.  C 4 (f1)  -0.0000  0.0000 -0.0000 -0.0000  0.0000  0.0000 -0.0000 -0.0000
  69.  C 4 (f2)  -0.0000 -0.0000  0.0001 -0.0000  0.0000  0.0000  0.0000 -0.0000
  70.  C 4 (f3)   0.0000 -0.0001 -0.0000 -0.0001  0.0000 -0.0000  0.0000 -0.0000
  71.  C 4 (f4)  -0.0000 -0.0000  0.0000  0.0000 -0.0000  0.0000 -0.0000 -0.0000
  72.  C 4 (f5)   0.0000  0.0000 -0.0000 -0.0000 -0.0000 -0.0000  0.0000  0.0000
  73.  C 4 (f6)   0.0000  0.0001  0.0000  0.0001  0.0000  0.0000  0.0000 -0.0000
  74.  C 4 (f7)   0.0000  0.0001 -0.0000 -0.0000 -0.0000 -0.0000  0.0000 -0.0000
  75.  H 5 (S)   -0.0000 -0.0055  0.0058 -0.0015  0.0014 -0.0000  0.0002 -0.0008
  76.  H 5 (S)   -0.0000  0.0000 -0.0003  0.0002 -0.0000  0.0000 -0.0000 -0.0000
  77.  H 5 (S)    0.0000 -0.0000  0.0000 -0.0001 -0.0000 -0.0000 -0.0000 -0.0000
  78.  H 5 (px)   0.0000 -0.0001  0.0001 -0.0000  0.0000 -0.0000  0.0000  0.0000
  79.  H 5 (py)  -0.0000  0.0001  0.0000  0.0000 -0.0000  0.0000  0.0000 -0.0000
  80.  H 5 (pz)  -0.0000 -0.0000  0.0000  0.0000 -0.0000  0.0000 -0.0000  0.0000
  81.  C 6 (S)    0.0000  0.0036 -0.0010  0.0029  0.0005  0.0000  0.0011  0.0016
  82.  C 6 (S)    0.0000 -0.0176  0.0059 -0.0157  0.0003  0.0000 -0.0038 -0.0054
  83.  C 6 (S)    0.0000 -0.0006 -0.0005 -0.0001 -0.0000  0.0000 -0.0003 -0.0003
  84.  C 6 (S)    0.0000 -0.0000 -0.0000 -0.0002 -0.0000 -0.0000 -0.0000  0.0000
  85.  C 6 (S)   -0.0000 -0.0000  0.0000 -0.0000  0.0000  0.0000 -0.0000  0.0000
  86.  C 6 (px)  -0.0000 -0.0018  0.0163  0.0079  0.0031  0.0000 -0.0003  0.0027
  87.  C 6 (px)  -0.0000 -0.0007 -0.0008  0.0000 -0.0001 -0.0000 -0.0005  0.0005
  88.  C 6 (px)   0.0000  0.0001  0.0000 -0.0002 -0.0000 -0.0000  0.0000  0.0000
  89.  C 6 (py)  -0.0000  0.0103 -0.0027  0.0187  0.0006 -0.0000  0.0041  0.0033
  90.  C 6 (py)  -0.0000  0.0020 -0.0001  0.0005 -0.0002 -0.0000  0.0006  0.0003
  91.  C 6 (py)   0.0000  0.0002 -0.0000 -0.0003 -0.0000 -0.0000  0.0000  0.0000
  92.  C 6 (pz)   0.0043  0.0000 -0.0000  0.0000 -0.0000 -0.0151  0.0000  0.0000
  93.  C 6 (pz)  -0.0001 -0.0000  0.0000  0.0000 -0.0000  0.0005 -0.0000  0.0000
  94.  C 6 (pz)   0.0001  0.0000 -0.0000  0.0000 -0.0000 -0.0002  0.0000  0.0000
  95.  C 6 (d1)   0.0000  0.0000 -0.0001 -0.0011 -0.0001 -0.0000 -0.0001  0.0000
  96.  C 6 (d1)   0.0000 -0.0001  0.0001  0.0001  0.0000  0.0000  0.0000 -0.0002
  97.  C 6 (d2)  -0.0000 -0.0000  0.0000 -0.0000 -0.0000  0.0002 -0.0000 -0.0000
  98.  C 6 (d2)  -0.0000 -0.0000 -0.0000 -0.0000  0.0000  0.0001 -0.0000 -0.0000
  99.  C 6 (d3)  -0.0001 -0.0000  0.0000  0.0000 -0.0000  0.0003 -0.0000  0.0000
 100.  C 6 (d3)  -0.0000 -0.0000  0.0000 -0.0000 -0.0000  0.0001 -0.0000  0.0000
 101.  C 6 (d4)  -0.0000 -0.0004  0.0004  0.0002  0.0001  0.0000 -0.0002  0.0001
 102.  C 6 (d4)   0.0000  0.0006  0.0004 -0.0000  0.0001 -0.0000  0.0003 -0.0002
 103.  C 6 (d5)  -0.0000  0.0003  0.0000  0.0004  0.0000  0.0000  0.0001  0.0001
 104.  C 6 (d5)  -0.0000  0.0001 -0.0001  0.0001 -0.0000  0.0000  0.0000  0.0000
 105.  C 6 (f1)  -0.0001 -0.0000  0.0000 -0.0000  0.0000  0.0002 -0.0000 -0.0000
 106.  C 6 (f2)   0.0000  0.0001 -0.0002 -0.0000 -0.0000 -0.0000  0.0000 -0.0000
 107.  C 6 (f3)   0.0000 -0.0001  0.0000 -0.0003 -0.0000 -0.0000 -0.0000 -0.0000
 108.  C 6 (f4)   0.0000  0.0000 -0.0000 -0.0000  0.0000 -0.0000  0.0000 -0.0000
 109.  C 6 (f5)   0.0000 -0.0000  0.0000 -0.0000  0.0000 -0.0000  0.0000 -0.0000
 110.  C 6 (f6)   0.0000 -0.0001  0.0000 -0.0002 -0.0000 -0.0000 -0.0000 -0.0000
 111.  C 6 (f7)  -0.0000 -0.0000  0.0000  0.0000  0.0000  0.0000  0.0000 -0.0000
 112.  H 7 (S)    0.0000 -0.0066  0.0150 -0.0037  0.0022  0.0000 -0.0005 -0.0016
 113.  H 7 (S)   -0.0000 -0.0005 -0.0001  0.0001  0.0000  0.0000 -0.0002 -0.0001
 114.  H 7 (S)    0.0000  0.0000  0.0000  0.0000 -0.0000 -0.0000 -0.0000  0.0001
 115.  H 7 (px)  -0.0000  0.0001 -0.0004  0.0001 -0.0001  0.0000 -0.0000  0.0001
 116.  H 7 (py)  -0.0000  0.0002  0.0000  0.0002  0.0000  0.0000  0.0001  0.0000
 117.  H 7 (pz)   0.0000  0.0000 -0.0000  0.0000 -0.0000 -0.0002  0.0000  0.0000
 118.  C 8 (S)   -0.0000 -0.0001  0.0002  0.0055 -0.0008 -0.0000  0.0001 -0.0000
 119.  C 8 (S)   -0.0000  0.0036 -0.0019 -0.0314 -0.0037 -0.0000  0.0008  0.0020
 120.  C 8 (S)    0.0000 -0.0002 -0.0005 -0.0001 -0.0001 -0.0000 -0.0002 -0.0001
 121.  C 8 (S)   -0.0000 -0.0003  0.0000 -0.0001  0.0000  0.0000 -0.0001 -0.0001
 122.  C 8 (S)    0.0000  0.0000 -0.0000  0.0000 -0.0000 -0.0000  0.0000  0.0000
 123.  C 8 (px)   0.0000 -0.0379 -0.0058 -0.0027  0.0010  0.0000 -0.0149  0.0019
 124.  C 8 (px)   0.0000 -0.0006  0.0004 -0.0005  0.0001 -0.0000 -0.0002 -0.0003
 125.  C 8 (px)   0.0000  0.0001 -0.0001 -0.0001 -0.0000 -0.0000  0.0000  0.0000
 126.  C 8 (py)   0.0000 -0.0063  0.0045 -0.0057  0.0011  0.0000  0.0009 -0.0137
 127.  C 8 (py)  -0.0000 -0.0007 -0.0007 -0.0003 -0.0001  0.0000 -0.0003 -0.0003
 128.  C 8 (py)   0.0000  0.0002 -0.0003  0.0000 -0.0000 -0.0000  0.0000  0.0001
 129.  C 8 (pz)   0.0045  0.0000 -0.0000  0.0000  0.0000 -0.0162  0.0000  0.0000
 130.  C 8 (pz)  -0.0002 -0.0000  0.0000  0.0000 -0.0000  0.0007 -0.0000  0.0000
 131.  C 8 (pz)   0.0000  0.0000 -0.0000  0.0000  0.0000 -0.0001  0.0000 -0.0000
 132.  C 8 (d1)   0.0000 -0.0009  0.0003 -0.0001  0.0001  0.0000 -0.0002 -0.0006
 133.  C 8 (d1)   0.0000  0.0002 -0.0000 -0.0002 -0.0000 -0.0000  0.0001  0.0000
 134.  C 8 (d2)   0.0001  0.0000 -0.0000 -0.0000  0.0000 -0.0002  0.0000 -0.0000
 135.  C 8 (d2)   0.0000 -0.0000  0.0000  0.0000 -0.0000 -0.0000  0.0000  0.0000
 136.  C 8 (d3)   0.0001  0.0000 -0.0000  0.0000 -0.0000 -0.0003  0.0000  0.0000
 137.  C 8 (d3)   0.0000 -0.0000 -0.0000  0.0000  0.0000 -0.0001  0.0000 -0.0000
 138.  C 8 (d4)  -0.0000  0.0014  0.0000  0.0001 -0.0001 -0.0000  0.0005  0.0001
 139.  C 8 (d4)  -0.0000  0.0000  0.0004 -0.0000  0.0001  0.0000  0.0001 -0.0001
 140.  C 8 (d5)   0.0000  0.0001 -0.0000  0.0011  0.0001 -0.0000  0.0000  0.0000
 141.  C 8 (d5)   0.0000 -0.0001  0.0001  0.0001  0.0000  0.0000 -0.0000 -0.0000
 142.  C 8 (f1)  -0.0001 -0.0000  0.0000 -0.0000  0.0000  0.0003 -0.0000 -0.0000
 143.  C 8 (f2)   0.0000  0.0005  0.0001  0.0000 -0.0000 -0.0000  0.0002 -0.0000
 144.  C 8 (f3)  -0.0000  0.0001 -0.0001  0.0000 -0.0000 -0.0000 -0.0000  0.0002
 145.  C 8 (f4)  -0.0000 -0.0000  0.0000 -0.0000  0.0000  0.0000 -0.0000 -0.0000
 146.  C 8 (f5)   0.0000  0.0000 -0.0000  0.0000 -0.0000 -0.0000  0.0000  0.0000
 147.  C 8 (f6)   0.0000  0.0000 -0.0000  0.0004  0.0000 -0.0000  0.0000  0.0000
 148.  C 8 (f7)  -0.0000 -0.0001 -0.0001  0.0000 -0.0000  0.0000 -0.0001  0.0001
 149.  H 9 (S)   -0.0000  0.0263  0.0052 -0.0136 -0.0021 -0.0000  0.0103 -0.0007
 150.  H 9 (S)    0.0000  0.0003 -0.0005 -0.0000 -0.0001 -0.0000  0.0000  0.0000
 151.  H 9 (S)   -0.0000  0.0001  0.0001  0.0002  0.0000  0.0000  0.0001 -0.0001
 152.  H 9 (px)  -0.0000  0.0005  0.0001 -0.0003 -0.0000  0.0000  0.0002 -0.0000
 153.  H 9 (py)   0.0000 -0.0001 -0.0001 -0.0000 -0.0000  0.0000 -0.0000 -0.0001
 154.  H 9 (pz)   0.0001  0.0000 -0.0000  0.0000  0.0000 -0.0002  0.0000  0.0000
 155.  H10 (S)   -0.0000 -0.0064 -0.0064 -0.0120 -0.0022 -0.0000 -0.0047  0.0096
 156.  H10 (S)   -0.0000 -0.0000 -0.0000 -0.0001 -0.0000 -0.0000 -0.0001  0.0000
 157.  H10 (S)   -0.0000 -0.0004  0.0000  0.0002  0.0000  0.0000 -0.0001  0.0000
 158.  H10 (px)  -0.0000 -0.0002  0.0001  0.0001  0.0000  0.0000 -0.0000 -0.0001
 159.  H10 (py)   0.0000 -0.0002 -0.0001 -0.0003 -0.0000 -0.0000 -0.0001  0.0001
 160.  H10 (pz)   0.0001  0.0000 -0.0000  0.0000 -0.0000 -0.0002  0.0000  0.0000

          NAO      145     146     147     148     149     150     151     152
      ---------- ------- ------- ------- ------- ------- ------- ------- -------
   1.  C 1 (S)   -0.0000  0.0000  0.0006 -0.0001 -0.0004  0.0007 -0.0009 -0.0003
   2.  C 1 (S)    0.0000 -0.0000 -0.0036  0.0006  0.0099 -0.0050  0.0041  0.0015
   3.  C 1 (S)   -0.0000  0.0000  0.0001  0.0002 -0.0045  0.0005 -0.0001 -0.0001
   4.  C 1 (S)   -0.0000  0.0000 -0.0001  0.0000  0.0045 -0.0000 -0.0001  0.0001
   5.  C 1 (S)   -0.0000 -0.0000  0.0000  0.0000  0.0001  0.0000  0.0000 -0.0000
   6.  C 1 (px)   0.0000 -0.0000 -0.0000 -0.0028 -0.0073 -0.0021  0.0018 -0.0009
   7.  C 1 (px)   0.0000 -0.0000  0.0001  0.0000 -0.0018  0.0003  0.0001 -0.0001
   8.  C 1 (px)  -0.0000  0.0000  0.0000  0.0000  0.0007  0.0001  0.0000  0.0000
   9.  C 1 (py)   0.0000 -0.0000  0.0004 -0.0015 -0.0224  0.0009  0.0033 -0.0006
  10.  C 1 (py)   0.0000 -0.0000 -0.0001 -0.0003  0.0034 -0.0007  0.0001  0.0001
  11.  C 1 (py)   0.0000  0.0000 -0.0001 -0.0000  0.0005 -0.0002 -0.0000  0.0000
  12.  C 1 (pz)  -0.0004 -0.0009  0.0000 -0.0000  0.0000 -0.0000  0.0000  0.0000
  13.  C 1 (pz)  -0.0000  0.0001 -0.0000  0.0000  0.0000  0.0000 -0.0000 -0.0000
  14.  C 1 (pz)   0.0000 -0.0000  0.0000 -0.0000 -0.0000 -0.0000  0.0000  0.0000
  15.  C 1 (d1)  -0.0000  0.0000 -0.0001  0.0001  0.0041  0.0000 -0.0002  0.0001
  16.  C 1 (d1)   0.0000 -0.0000  0.0000 -0.0000 -0.0014 -0.0001  0.0000 -0.0000
  17.  C 1 (d2)  -0.0000  0.0000 -0.0000  0.0000  0.0000  0.0000 -0.0000 -0.0000
  18.  C 1 (d2)   0.0000 -0.0000 -0.0000  0.0000 -0.0000 -0.0000  0.0000 -0.0000
  19.  C 1 (d3)   0.0000  0.0000 -0.0000  0.0000  0.0000  0.0000  0.0000 -0.0000
  20.  C 1 (d3)   0.0000  0.0000 -0.0000  0.0000 -0.0000  0.0000 -0.0000 -0.0000
  21.  C 1 (d4)   0.0000 -0.0000  0.0000 -0.0001 -0.0033  0.0001  0.0001 -0.0001
  22.  C 1 (d4)  -0.0000  0.0000 -0.0000 -0.0001  0.0022 -0.0004  0.0000  0.0001
  23.  C 1 (d5)  -0.0000  0.0000  0.0001 -0.0000 -0.0036  0.0002 -0.0001 -0.0001
  24.  C 1 (d5)  -0.0000  0.0000  0.0000 -0.0000  0.0011 -0.0000 -0.0000  0.0000
  25.  C 1 (f1)   0.0000  0.0000 -0.0000  0.0000  0.0000  0.0000 -0.0000 -0.0000
  26.  C 1 (f2)  -0.0000  0.0000 -0.0000  0.0000  0.0000  0.0000 -0.0000  0.0000
  27.  C 1 (f3)  -0.0000  0.0000 -0.0000  0.0000  0.0014 -0.0000 -0.0000  0.0000
  28.  C 1 (f4)   0.0000  0.0000 -0.0000  0.0000  0.0000 -0.0000  0.0000 -0.0000
  29.  C 1 (f5)   0.0000 -0.0000  0.0000  0.0000 -0.0000 -0.0000  0.0000  0.0000
  30.  C 1 (f6)   0.0000  0.0000 -0.0001 -0.0000  0.0020 -0.0001  0.0000  0.0001
  31.  C 1 (f7)  -0.0000  0.0000 -0.0000 -0.0000  0.0021 -0.0001  0.0000  0.0000
  32.  H 2 (S)    0.0000 -0.0000 -0.0020 -0.0021  0.0081 -0.0056  0.0031  0.0006
  33.  H 2 (S)    0.0000 -0.0000  0.0001  0.0001 -0.0056  0.0005  0.0000 -0.0002
  34.  H 2 (S)   -0.0000  0.0000 -0.0000 -0.0000  0.0031  0.0000 -0.0001  0.0001
  35.  H 2 (px)  -0.0000  0.0000  0.0001  0.0000 -0.0006  0.0002 -0.0001 -0.0000
  36.  H 2 (py)   0.0000 -0.0000  0.0000 -0.0001  0.0005 -0.0001  0.0001  0.0000
  37.  H 2 (pz)  -0.0000 -0.0000  0.0000 -0.0000  0.0000 -0.0000  0.0000  0.0000
  38.  H 3 (S)    0.0000 -0.0000 -0.0015  0.0005 -0.0053 -0.0006  0.0034  0.0004
  39.  H 3 (S)    0.0000 -0.0000  0.0000  0.0000 -0.0025  0.0001 -0.0000 -0.0000
  40.  H 3 (S)   -0.0000  0.0000 -0.0001 -0.0000  0.0035 -0.0001 -0.0001  0.0001
  41.  H 3 (px)   0.0000 -0.0000  0.0000  0.0000 -0.0014  0.0001  0.0001 -0.0000
  42.  H 3 (py)   0.0000  0.0000  0.0000 -0.0000 -0.0017  0.0000 -0.0000 -0.0000
  43.  H 3 (pz)  -0.0000 -0.0000  0.0000 -0.0000 -0.0000 -0.0000  0.0000  0.0000
  44.  C 4 (S)   -0.0000 -0.0000  0.0004 -0.0000  0.0027  0.0007 -0.0003 -0.0003
  45.  C 4 (S)   -0.0000  0.0000 -0.0028  0.0011 -0.0308 -0.0039  0.0017  0.0009
  46.  C 4 (S)   -0.0000  0.0000  0.0001  0.0002 -0.0007  0.0007 -0.0001 -0.0000
  47.  C 4 (S)   -0.0000 -0.0000 -0.0001  0.0000  0.0038 -0.0000 -0.0000  0.0001
  48.  C 4 (S)    0.0000 -0.0000 -0.0000 -0.0000  0.0002 -0.0000  0.0000  0.0000
  49.  C 4 (px)   0.0000  0.0000 -0.0001  0.0044 -0.0176  0.0099 -0.0005 -0.0027
  50.  C 4 (px)  -0.0000  0.0000  0.0001 -0.0002  0.0031 -0.0010 -0.0000  0.0000
  51.  C 4 (px)  -0.0000  0.0000  0.0000  0.0000  0.0023  0.0001 -0.0001  0.0000
  52.  C 4 (py)  -0.0000  0.0000 -0.0005  0.0003  0.0291 -0.0070 -0.0017  0.0024
  53.  C 4 (py)  -0.0000  0.0000 -0.0000  0.0000  0.0125 -0.0008 -0.0003  0.0003
  54.  C 4 (py)  -0.0000  0.0000 -0.0000 -0.0000 -0.0003 -0.0001 -0.0000 -0.0000
  55.  C 4 (pz)  -0.0009 -0.0006  0.0000 -0.0000  0.0000 -0.0000 -0.0000  0.0000
  56.  C 4 (pz)  -0.0000  0.0000 -0.0000  0.0000 -0.0000  0.0000 -0.0000 -0.0000
  57.  C 4 (pz)  -0.0000 -0.0000  0.0000 -0.0000  0.0000 -0.0000  0.0000  0.0000
  58.  C 4 (d1)   0.0000 -0.0000  0.0001  0.0000 -0.0006  0.0000  0.0001  0.0000
  59.  C 4 (d1)  -0.0000  0.0000 -0.0001  0.0000  0.0011 -0.0000 -0.0001  0.0000
  60.  C 4 (d2)  -0.0000 -0.0000  0.0000 -0.0000  0.0000 -0.0000  0.0000  0.0000
  61.  C 4 (d2)  -0.0000 -0.0000  0.0000 -0.0000 -0.0000  0.0000 -0.0000  0.0000
  62.  C 4 (d3)   0.0000 -0.0000  0.0000 -0.0000  0.0000 -0.0000  0.0000  0.0000
  63.  C 4 (d3)   0.0000 -0.0000  0.0000 -0.0000 -0.0000 -0.0000  0.0000  0.0000
  64.  C 4 (d4)  -0.0000  0.0000  0.0000 -0.0000 -0.0068  0.0000 -0.0001 -0.0000
  65.  C 4 (d4)  -0.0000  0.0000 -0.0000 -0.0002  0.0068 -0.0006  0.0001  0.0001
  66.  C 4 (d5)   0.0000 -0.0000  0.0001 -0.0001  0.0015  0.0001 -0.0000  0.0000
  67.  C 4 (d5)   0.0000 -0.0000  0.0000 -0.0000 -0.0002  0.0000 -0.0000 -0.0000
  68.  C 4 (f1)   0.0000  0.0000 -0.0000  0.0000 -0.0000  0.0000  0.0000 -0.0000
  69.  C 4 (f2)  -0.0000  0.0000 -0.0000 -0.0001  0.0011 -0.0001  0.0000  0.0001
  70.  C 4 (f3)   0.0000  0.0000 -0.0000 -0.0000  0.0010  0.0001 -0.0000 -0.0000
  71.  C 4 (f4)   0.0000 -0.0000 -0.0000  0.0000 -0.0000 -0.0000  0.0000  0.0000
  72.  C 4 (f5)  -0.0000  0.0000  0.0000 -0.0000  0.0000  0.0000 -0.0000  0.0000
  73.  C 4 (f6)   0.0000 -0.0000  0.0001 -0.0000  0.0010  0.0001  0.0000  0.0000
  74.  C 4 (f7)  -0.0000 -0.0000 -0.0000 -0.0000  0.0021  0.0001  0.0000  0.0000
  75.  H 5 (S)   -0.0000  0.0000 -0.0016 -0.0030  0.0155 -0.0113  0.0013  0.0026
  76.  H 5 (S)   -0.0000  0.0000  0.0001  0.0001 -0.0062  0.0004 -0.0000 -0.0001
  77.  H 5 (S)   -0.0000 -0.0000 -0.0000 -0.0000  0.0011 -0.0000 -0.0000  0.0000
  78.  H 5 (px)  -0.0000  0.0000 -0.0000 -0.0001  0.0022 -0.0003  0.0000  0.0001
  79.  H 5 (py)   0.0000 -0.0000  0.0000  0.0000  0.0006 -0.0001  0.0000  0.0000
  80.  H 5 (pz)  -0.0000 -0.0000  0.0000 -0.0000  0.0000 -0.0000 -0.0000  0.0000
  81.  C 6 (S)    0.0000 -0.0000  0.0019  0.0001  0.0033  0.0008 -0.0003 -0.0004
  82.  C 6 (S)    0.0000 -0.0000 -0.0070 -0.0005  0.0232 -0.0086  0.0002  0.0003
  83.  C 6 (S)    0.0000 -0.0000  0.0001  0.0002 -0.0177  0.0008  0.0000 -0.0003
  84.  C 6 (S)   -0.0000 -0.0000 -0.0001  0.0000  0.0024  0.0000 -0.0000  0.0001
  85.  C 6 (S)    0.0000  0.0000 -0.0000 -0.0000  0.0000 -0.0000 -0.0000  0.0000
  86.  C 6 (px)   0.0000 -0.0000  0.0017 -0.0039  0.0061 -0.0263  0.0001 -0.0002
  87.  C 6 (px)  -0.0000  0.0000 -0.0000  0.0005 -0.0246  0.0005 -0.0005 -0.0005
  88.  C 6 (px)  -0.0000  0.0000 -0.0001 -0.0000  0.0059 -0.0000 -0.0001  0.0001
  89.  C 6 (py)  -0.0000  0.0000  0.0052  0.0004 -0.0270  0.0023  0.0052 -0.0024
  90.  C 6 (py)  -0.0000  0.0000  0.0001  0.0000  0.0320  0.0003 -0.0001  0.0005
  91.  C 6 (py)  -0.0000  0.0000 -0.0001  0.0000  0.0062  0.0001 -0.0001  0.0001
  92.  C 6 (pz)  -0.0018  0.0008  0.0000 -0.0000 -0.0000  0.0000 -0.0000  0.0000
  93.  C 6 (pz)   0.0000 -0.0000 -0.0000  0.0000  0.0000 -0.0000  0.0000  0.0000
  94.  C 6 (pz)  -0.0000  0.0000  0.0000 -0.0000  0.0000  0.0000 -0.0000 -0.0000
  95.  C 6 (d1)  -0.0000 -0.0000 -0.0003  0.0000  0.0129  0.0003 -0.0003  0.0003
  96.  C 6 (d1)   0.0000 -0.0000  0.0000 -0.0000 -0.0018 -0.0001  0.0001 -0.0000
  97.  C 6 (d2)   0.0000 -0.0000 -0.0000  0.0000  0.0000 -0.0000  0.0000  0.0000
  98.  C 6 (d2)   0.0000 -0.0000 -0.0000  0.0000 -0.0000 -0.0000  0.0000 -0.0000
  99.  C 6 (d3)   0.0000 -0.0000  0.0000 -0.0000 -0.0000 -0.0000  0.0000  0.0000
 100.  C 6 (d3)   0.0000 -0.0000  0.0000 -0.0000  0.0000 -0.0000  0.0000  0.0000
 101.  C 6 (d4)   0.0000 -0.0000  0.0001 -0.0000 -0.0077 -0.0007 -0.0001 -0.0002
 102.  C 6 (d4)   0.0000 -0.0000 -0.0000 -0.0003  0.0177 -0.0004  0.0002  0.0004
 103.  C 6 (d5)   0.0000  0.0000  0.0002 -0.0000 -0.0006 -0.0001  0.0000 -0.0000
 104.  C 6 (d5)  -0.0000  0.0000  0.0001  0.0000 -0.0012  0.0001 -0.0000 -0.0000
 105.  C 6 (f1)   0.0000 -0.0000 -0.0000  0.0000  0.0000 -0.0000  0.0000 -0.0000
 106.  C 6 (f2)  -0.0000  0.0000  0.0000  0.0001 -0.0005  0.0004  0.0000 -0.0000
 107.  C 6 (f3)  -0.0000 -0.0000 -0.0001 -0.0000  0.0016  0.0000 -0.0001  0.0000
 108.  C 6 (f4)   0.0000  0.0000 -0.0000  0.0000  0.0000  0.0000 -0.0000 -0.0000
 109.  C 6 (f5)  -0.0000  0.0000  0.0000 -0.0000 -0.0000 -0.0000  0.0000  0.0000
 110.  C 6 (f6)  -0.0000 -0.0000 -0.0001  0.0000  0.0010 -0.0000  0.0000  0.0000
 111.  C 6 (f7)   0.0000 -0.0000  0.0000 -0.0000 -0.0003 -0.0000  0.0000 -0.0000
 112.  H 7 (S)    0.0000 -0.0000 -0.0029 -0.0038  0.1161 -0.0224  0.0008  0.0022
 113.  H 7 (S)    0.0000 -0.0000  0.0001  0.0001 -0.0140  0.0001 -0.0000 -0.0003
 114.  H 7 (S)   -0.0000  0.0000  0.0000  0.0000 -0.0008 -0.0001 -0.0001 -0.0000
 115.  H 7 (px)  -0.0000  0.0000  0.0001  0.0001 -0.0042  0.0005 -0.0001 -0.0001
 116.  H 7 (py)   0.0000 -0.0000  0.0000 -0.0000  0.0016 -0.0000  0.0001  0.0000
 117.  H 7 (pz)  -0.0000  0.0000  0.0000 -0.0000  0.0000  0.0000 -0.0000 -0.0000
 118.  C 8 (S)   -0.0000  0.0000  0.0009  0.0001 -0.0047 -0.0092 -0.0093 -0.0035
 119.  C 8 (S)   -0.0000  0.0000 -0.0121  0.0008  0.5420  0.0037 -0.0083  0.0118
 120.  C 8 (S)   -0.0000  0.0000  0.0001  0.0002 -0.0115  0.0008 -0.0001 -0.0002
 121.  C 8 (S)    0.0000 -0.0000 -0.0001  0.0000 -0.0034 -0.0001  0.0001 -0.0001
 122.  C 8 (S)   -0.0000  0.0000  0.0000  0.0000 -0.0001  0.0000 -0.0000 -0.0000
 123.  C 8 (px)   0.0000 -0.0000 -0.0001  0.0054 -0.8038 -0.0019 -0.0057 -0.0148
 124.  C 8 (px)   0.0000 -0.0000 -0.0001 -0.0001 -0.0033 -0.0006 -0.0001  0.0000
 125.  C 8 (px)  -0.0000  0.0000 -0.0000  0.0000  0.0014  0.0001 -0.0001  0.0001
 126.  C 8 (py)   0.0000 -0.0000 -0.0011 -0.0028  0.0038  0.0020  0.0073  0.0002
 127.  C 8 (py)   0.0000 -0.0000 -0.0000  0.0002 -0.0170  0.0010  0.0000 -0.0003
 128.  C 8 (py)  -0.0000  0.0000  0.0000  0.0001  0.0007  0.0004 -0.0001  0.0000
 129.  C 8 (pz)  -0.0016  0.0011  0.0000 -0.0000 -0.0000  0.0000 -0.0000 -0.0000
 130.  C 8 (pz)   0.0000 -0.0001  0.0000 -0.0000  0.0000 -0.0000  0.0000  0.0000
 131.  C 8 (pz)  -0.0000  0.0000  0.0000 -0.0000 -0.0000  0.0000 -0.0000 -0.0000
 132.  C 8 (d1)   0.0000 -0.0000 -0.0000 -0.0001 -0.0140 -0.0002  0.0003 -0.0003
 133.  C 8 (d1)  -0.0000  0.0000 -0.0000 -0.0000  0.0056  0.0001 -0.0001  0.0001
 134.  C 8 (d2)  -0.0000  0.0000  0.0000  0.0000  0.0000  0.0000 -0.0000 -0.0000
 135.  C 8 (d2)  -0.0000  0.0000  0.0000 -0.0000 -0.0000  0.0000 -0.0000  0.0000
 136.  C 8 (d3)  -0.0000  0.0000  0.0000 -0.0000  0.0000  0.0000 -0.0000 -0.0000
 137.  C 8 (d3)  -0.0000  0.0000  0.0000 -0.0000 -0.0000  0.0000 -0.0000 -0.0000
 138.  C 8 (d4)  -0.0000  0.0000  0.0000 -0.0001  0.0263  0.0003  0.0001  0.0005
 139.  C 8 (d4)   0.0000 -0.0000 -0.0000 -0.0001  0.0052 -0.0005  0.0001  0.0001
 140.  C 8 (d5)  -0.0000  0.0000  0.0004  0.0000 -0.0136 -0.0000  0.0002 -0.0003
 141.  C 8 (d5)   0.0000 -0.0000  0.0000 -0.0000 -0.0021 -0.0001  0.0000 -0.0000
 142.  C 8 (f1)   0.0000 -0.0000 -0.0000  0.0000 -0.0000 -0.0000  0.0000  0.0000
 143.  C 8 (f2)  -0.0000  0.0000  0.0000 -0.0001  0.0103  0.0000  0.0001  0.0002
 144.  C 8 (f3)  -0.0000  0.0000  0.0000  0.0001 -0.0007  0.0000 -0.0001 -0.0000
 145.  C 8 (f4)   0.0000 -0.0000 -0.0000  0.0000 -0.0000 -0.0000  0.0000 -0.0000
 146.  C 8 (f5)  -0.0000  0.0000 -0.0000  0.0000  0.0000  0.0000 -0.0000 -0.0000
 147.  C 8 (f6)  -0.0000 -0.0000  0.0002  0.0000 -0.0060  0.0000  0.0001 -0.0001
 148.  C 8 (f7)   0.0000  0.0000  0.0000  0.0001 -0.0039  0.0001 -0.0001 -0.0001
 149.  H 9 (S)   -0.0000  0.0000 -0.0060 -0.0039  0.8084  0.0000  0.0000  0.0158
 150.  H 9 (S)   -0.0000  0.0000  0.0000  0.0001  0.0000  0.0009 -0.0000 -0.0000
 151.  H 9 (S)    0.0000 -0.0000  0.0001 -0.0001  0.0000 -0.0000  0.0002  0.0000
 152.  H 9 (px)  -0.0000 -0.0000 -0.0001 -0.0001  0.0158 -0.0000  0.0000  0.0003
 153.  H 9 (py)   0.0000 -0.0000  0.0000  0.0000 -0.0036  0.0001  0.0001 -0.0001
 154.  H 9 (pz)  -0.0000  0.0000  0.0000 -0.0000  0.0000  0.0000 -0.0000 -0.0000
 155.  H10 (S)   -0.0000  0.0000 -0.0050  0.0040 -0.0032  0.0015 -0.0097  0.0007
 156.  H10 (S)   -0.0000  0.0000  0.0000  0.0000 -0.0023  0.0001 -0.0001 -0.0000
 157.  H10 (S)    0.0000 -0.0000  0.0001  0.0000 -0.0095 -0.0002  0.0001 -0.0002
 158.  H10 (px)   0.0000 -0.0000  0.0000 -0.0000 -0.0041 -0.0002  0.0001 -0.0001
 159.  H10 (py)  -0.0000  0.0000 -0.0001  0.0001 -0.0012  0.0000 -0.0001  0.0000
 160.  H10 (pz)  -0.0000  0.0000  0.0000 -0.0000  0.0000  0.0000 -0.0000 -0.0000

          NAO      153     154     155     156     157     158     159     160
      ---------- ------- ------- ------- ------- ------- ------- ------- -------
   1.  C 1 (S)   -0.0002  0.0000  0.0016  0.0002 -0.0010 -0.0002 -0.0002  0.0000
   2.  C 1 (S)    0.0010 -0.0000 -0.0000 -0.0024  0.0053  0.0006  0.0012 -0.0000
   3.  C 1 (S)    0.0001 -0.0000 -0.0062  0.0005 -0.0001  0.0000 -0.0002 -0.0000
   4.  C 1 (S)   -0.0000  0.0000  0.0048 -0.0000 -0.0000 -0.0001  0.0001  0.0000
   5.  C 1 (S)   -0.0000 -0.0000  0.0000 -0.0000 -0.0000 -0.0000 -0.0000 -0.0000
   6.  C 1 (px)  -0.0011  0.0000  0.0085 -0.0027  0.0008  0.0005  0.0018  0.0000
   7.  C 1 (px)   0.0000 -0.0000  0.0044 -0.0007 -0.0000 -0.0002  0.0001  0.0000
   8.  C 1 (px)  -0.0000  0.0000  0.0007 -0.0002  0.0000 -0.0000  0.0000  0.0000
   9.  C 1 (py)   0.0001 -0.0000  0.0120 -0.0066  0.0010 -0.0012  0.0012  0.0000
  10.  C 1 (py)  -0.0001  0.0000  0.0007 -0.0002  0.0001  0.0002  0.0001  0.0000
  11.  C 1 (py)   0.0000  0.0000 -0.0003 -0.0001  0.0001  0.0001  0.0000  0.0000
  12.  C 1 (pz)   0.0000 -0.0044 -0.0000  0.0000 -0.0000  0.0000  0.0000 -0.0038
  13.  C 1 (pz)  -0.0000  0.0004  0.0000 -0.0000  0.0000 -0.0000 -0.0000  0.0004
  14.  C 1 (pz)   0.0000 -0.0001  0.0000 -0.0000 -0.0000  0.0000  0.0000 -0.0001
  15.  C 1 (d1)   0.0000  0.0000  0.0003  0.0003 -0.0001  0.0001 -0.0001  0.0000
  16.  C 1 (d1)  -0.0000 -0.0000 -0.0016  0.0001  0.0000  0.0000 -0.0000 -0.0000
  17.  C 1 (d2)  -0.0000  0.0001  0.0000 -0.0000  0.0000 -0.0000 -0.0000  0.0001
  18.  C 1 (d2)   0.0000 -0.0000 -0.0000  0.0000  0.0000  0.0000 -0.0000 -0.0000
  19.  C 1 (d3)   0.0000  0.0000  0.0000 -0.0000  0.0000 -0.0000 -0.0000  0.0000
  20.  C 1 (d3)   0.0000  0.0000 -0.0000  0.0000  0.0000  0.0000 -0.0000  0.0000
  21.  C 1 (d4)   0.0000  0.0000 -0.0013  0.0000 -0.0000  0.0000  0.0000  0.0000
  22.  C 1 (d4)  -0.0001 -0.0000 -0.0003 -0.0000  0.0001  0.0001  0.0000 -0.0000
  23.  C 1 (d5)  -0.0000 -0.0000  0.0003  0.0000 -0.0001 -0.0000 -0.0000 -0.0000
  24.  C 1 (d5)  -0.0000  0.0000 -0.0005 -0.0000 -0.0000  0.0000 -0.0000  0.0000
  25.  C 1 (f1)  -0.0000  0.0001  0.0000 -0.0000  0.0000 -0.0000 -0.0000  0.0001
  26.  C 1 (f2)   0.0000  0.0000 -0.0000  0.0000 -0.0000 -0.0000 -0.0000  0.0000
  27.  C 1 (f3)  -0.0000  0.0000  0.0001  0.0001 -0.0000  0.0000 -0.0000  0.0000
  28.  C 1 (f4)  -0.0000 -0.0000  0.0000 -0.0000  0.0000 -0.0000 -0.0000 -0.0000
  29.  C 1 (f5)   0.0000 -0.0000 -0.0000  0.0000  0.0000  0.0000 -0.0000 -0.0000
  30.  C 1 (f6)   0.0000  0.0000  0.0015 -0.0000  0.0001  0.0000  0.0000  0.0000
  31.  C 1 (f7)  -0.0001 -0.0000 -0.0005 -0.0000  0.0000  0.0000 -0.0000 -0.0000
  32.  H 2 (S)   -0.0005  0.0000 -0.0053 -0.0025  0.0035  0.0014  0.0017  0.0000
  33.  H 2 (S)    0.0001 -0.0000 -0.0006  0.0001 -0.0001 -0.0001 -0.0000 -0.0000
  34.  H 2 (S)   -0.0001  0.0000  0.0034 -0.0000 -0.0001 -0.0001  0.0000  0.0000
  35.  H 2 (px)   0.0000 -0.0000 -0.0004  0.0000 -0.0001 -0.0000 -0.0000 -0.0000
  36.  H 2 (py)  -0.0000 -0.0000 -0.0009 -0.0001  0.0000  0.0000  0.0000 -0.0000
  37.  H 2 (pz)  -0.0000 -0.0001  0.0000  0.0000 -0.0000  0.0000  0.0000 -0.0001
  38.  H 3 (S)    0.0009 -0.0000  0.0203 -0.0056  0.0027 -0.0012  0.0009  0.0000
  39.  H 3 (S)    0.0001 -0.0000 -0.0056  0.0004 -0.0000  0.0001 -0.0001 -0.0000
  40.  H 3 (S)   -0.0000  0.0000  0.0027 -0.0000 -0.0000 -0.0000  0.0000  0.0000
  41.  H 3 (px)   0.0000  0.0000  0.0012 -0.0001  0.0000 -0.0001  0.0000  0.0000
  42.  H 3 (py)   0.0000 -0.0000 -0.0009  0.0001 -0.0000  0.0000 -0.0000 -0.0000
  43.  H 3 (pz)  -0.0000 -0.0001  0.0000 -0.0000 -0.0000  0.0000  0.0000 -0.0000
  44.  C 4 (S)   -0.0003  0.0000 -0.0038  0.0013 -0.0010 -0.0000 -0.0004  0.0000
  45.  C 4 (S)    0.0010  0.0000  0.0681 -0.0093  0.0048 -0.0001  0.0013 -0.0000
  46.  C 4 (S)    0.0002 -0.0000 -0.0116  0.0005 -0.0002  0.0001 -0.0003 -0.0000
  47.  C 4 (S)   -0.0000  0.0000  0.0036  0.0000 -0.0000 -0.0000  0.0001  0.0000
  48.  C 4 (S)    0.0000 -0.0000 -0.0007 -0.0000 -0.0000  0.0000 -0.0000 -0.0000
  49.  C 4 (px)   0.0018 -0.0000  0.0295  0.0001 -0.0030 -0.0039 -0.0010 -0.0000
  50.  C 4 (px)  -0.0005 -0.0000  0.0065 -0.0001  0.0002 -0.0000  0.0000 -0.0000
  51.  C 4 (px)  -0.0000  0.0000  0.0021  0.0000 -0.0001 -0.0001 -0.0000  0.0000
  52.  C 4 (py)  -0.0008 -0.0000 -0.0838  0.0148  0.0017  0.0036 -0.0017 -0.0000
  53.  C 4 (py)  -0.0004 -0.0000  0.0092  0.0003  0.0000 -0.0001 -0.0000  0.0000
  54.  C 4 (py)  -0.0000  0.0000  0.0033 -0.0002 -0.0000 -0.0000  0.0000  0.0000
  55.  C 4 (pz)  -0.0000 -0.0006  0.0000  0.0000 -0.0000  0.0000  0.0000  0.0002
  56.  C 4 (pz)  -0.0000  0.0003 -0.0000  0.0000  0.0000 -0.0000 -0.0000  0.0002
  57.  C 4 (pz)  -0.0000 -0.0001  0.0000  0.0000 -0.0000  0.0000  0.0000 -0.0000
  58.  C 4 (d1)   0.0000 -0.0000 -0.0091  0.0004  0.0001  0.0001 -0.0002 -0.0000
  59.  C 4 (d1)   0.0000  0.0000  0.0018  0.0002 -0.0001  0.0001  0.0000 -0.0000
  60.  C 4 (d2)  -0.0000 -0.0000  0.0000 -0.0000 -0.0000  0.0000  0.0000 -0.0000
  61.  C 4 (d2)   0.0000  0.0000 -0.0000  0.0000 -0.0000  0.0000  0.0000  0.0000
  62.  C 4 (d3)   0.0000 -0.0002  0.0000 -0.0000 -0.0000  0.0000  0.0000 -0.0002
  63.  C 4 (d3)   0.0000 -0.0001  0.0000  0.0000  0.0000  0.0000  0.0000 -0.0001
  64.  C 4 (d4)   0.0000 -0.0000  0.0022  0.0001  0.0001  0.0001  0.0001 -0.0000
  65.  C 4 (d4)  -0.0002  0.0000 -0.0012 -0.0001  0.0001  0.0001 -0.0000  0.0000
  66.  C 4 (d5)  -0.0000  0.0000 -0.0008  0.0002 -0.0001  0.0000 -0.0000  0.0000
  67.  C 4 (d5)   0.0000  0.0000 -0.0015  0.0001 -0.0000  0.0000 -0.0000  0.0000
  68.  C 4 (f1)   0.0000  0.0000 -0.0000  0.0000  0.0000  0.0000 -0.0000 -0.0000
  69.  C 4 (f2)  -0.0000 -0.0000 -0.0010 -0.0000  0.0000  0.0001  0.0000 -0.0000
  70.  C 4 (f3)   0.0000  0.0000  0.0011 -0.0001 -0.0000 -0.0000  0.0000  0.0000
  71.  C 4 (f4)   0.0000 -0.0000 -0.0000  0.0000  0.0000  0.0000 -0.0000 -0.0000
  72.  C 4 (f5)   0.0000  0.0000  0.0000 -0.0000 -0.0000 -0.0000  0.0000  0.0000
  73.  C 4 (f6)   0.0000 -0.0000 -0.0040  0.0001 -0.0001  0.0000 -0.0001 -0.0000
  74.  C 4 (f7)   0.0000  0.0000 -0.0014 -0.0000 -0.0000 -0.0000 -0.0000  0.0000
  75.  H 5 (S)   -0.0015  0.0000  0.0130 -0.0046  0.0048  0.0029  0.0014  0.0000
  76.  H 5 (S)    0.0001 -0.0000 -0.0041  0.0001 -0.0000  0.0000 -0.0001 -0.0000
  77.  H 5 (S)    0.0000  0.0000 -0.0006  0.0001 -0.0000  0.0000  0.0000  0.0000
  78.  H 5 (px)  -0.0001  0.0000  0.0019 -0.0001  0.0001  0.0000  0.0001  0.0000
  79.  H 5 (py)   0.0000 -0.0000 -0.0023  0.0001  0.0000  0.0000 -0.0000 -0.0000
  80.  H 5 (pz)  -0.0000 -0.0000  0.0000 -0.0000 -0.0000  0.0000  0.0000 -0.0000
  81.  C 6 (S)   -0.0008  0.0000  0.0043  0.0010 -0.0005 -0.0010 -0.0009  0.0000
  82.  C 6 (S)    0.0026  0.0000  0.0135 -0.0087  0.0005  0.0029  0.0022 -0.0000
  83.  C 6 (S)    0.0004 -0.0000 -0.0125  0.0005 -0.0000  0.0003 -0.0001 -0.0000
  84.  C 6 (S)   -0.0000  0.0000  0.0040  0.0000  0.0000 -0.0000  0.0001  0.0000
  85.  C 6 (S)   -0.0000 -0.0000  0.0000  0.0000 -0.0000  0.0000  0.0000 -0.0000
  86.  C 6 (px)  -0.0074 -0.0000 -0.0181  0.0014  0.0052  0.0027 -0.0011  0.0000
  87.  C 6 (px)  -0.0000  0.0000  0.0332  0.0003  0.0001 -0.0004  0.0005  0.0000
  88.  C 6 (px)  -0.0000  0.0000  0.0037 -0.0000 -0.0001 -0.0000  0.0000  0.0000
  89.  C 6 (py)  -0.0024  0.0000 -0.0285 -0.0155  0.0026 -0.0053 -0.0028  0.0000
  90.  C 6 (py)  -0.0003  0.0000  0.0031 -0.0002 -0.0006 -0.0005 -0.0002  0.0000
  91.  C 6 (py)  -0.0000  0.0000  0.0044  0.0002 -0.0002 -0.0001  0.0001  0.0000
  92.  C 6 (pz)  -0.0000  0.0112  0.0000  0.0000 -0.0000 -0.0000  0.0000  0.0121
  93.  C 6 (pz)   0.0000 -0.0004  0.0000 -0.0000  0.0000  0.0000 -0.0000 -0.0004
  94.  C 6 (pz)  -0.0000  0.0002  0.0000  0.0000 -0.0000 -0.0000  0.0000  0.0002
  95.  C 6 (d1)  -0.0000  0.0000  0.0129  0.0006 -0.0004 -0.0001  0.0003  0.0000
  96.  C 6 (d1)   0.0001 -0.0000 -0.0127  0.0001  0.0000  0.0002 -0.0002 -0.0000
  97.  C 6 (d2)   0.0000 -0.0001  0.0000 -0.0000  0.0000  0.0000 -0.0000 -0.0001
  98.  C 6 (d2)   0.0000 -0.0001 -0.0000 -0.0000  0.0000  0.0000 -0.0000 -0.0001
  99.  C 6 (d3)   0.0000 -0.0002  0.0000  0.0000  0.0000  0.0000 -0.0000 -0.0002
 100.  C 6 (d3)   0.0000 -0.0001  0.0000 -0.0000  0.0000  0.0000  0.0000 -0.0001
 101.  C 6 (d4)  -0.0001 -0.0000  0.0003  0.0001  0.0002  0.0001 -0.0000 -0.0000
 102.  C 6 (d4)  -0.0001  0.0000 -0.0122 -0.0002 -0.0001  0.0001 -0.0002  0.0000
 103.  C 6 (d5)  -0.0001 -0.0000 -0.0034  0.0002  0.0000 -0.0000 -0.0001 -0.0000
 104.  C 6 (d5)   0.0000 -0.0000  0.0003  0.0001 -0.0000 -0.0000 -0.0000 -0.0000
 105.  C 6 (f1)   0.0000 -0.0001  0.0000 -0.0000  0.0000  0.0000 -0.0000 -0.0002
 106.  C 6 (f2)   0.0001  0.0000  0.0008 -0.0000 -0.0001 -0.0001  0.0000  0.0000
 107.  C 6 (f3)   0.0000  0.0000  0.0023  0.0002 -0.0001  0.0000  0.0001  0.0000
 108.  C 6 (f4)  -0.0000  0.0000  0.0000 -0.0000 -0.0000 -0.0000 -0.0000  0.0000
 109.  C 6 (f5)   0.0000  0.0000 -0.0000 -0.0000  0.0000  0.0000  0.0000  0.0000
 110.  C 6 (f6)   0.0000  0.0000  0.0023 -0.0001  0.0000 -0.0000  0.0001  0.0000
 111.  C 6 (f7)   0.0000 -0.0000 -0.0017  0.0000  0.0000  0.0000 -0.0000 -0.0000
 112.  H 7 (S)   -0.0038 -0.0000 -0.0502 -0.0037  0.0028  0.0035 -0.0004  0.0000
 113.  H 7 (S)    0.0001 -0.0000 -0.0026  0.0001  0.0001  0.0001 -0.0000 -0.0000
 114.  H 7 (S)   -0.0001  0.0000  0.0034  0.0001  0.0000 -0.0000  0.0000  0.0000
 115.  H 7 (px)   0.0001 -0.0000  0.0023  0.0001 -0.0001 -0.0001  0.0000 -0.0000
 116.  H 7 (py)  -0.0000 -0.0000 -0.0023 -0.0002  0.0000 -0.0000 -0.0001 -0.0000
 117.  H 7 (pz)  -0.0000  0.0001  0.0000 -0.0000 -0.0000 -0.0000  0.0000  0.0001
 118.  C 8 (S)    0.0003  0.0000 -0.0049 -0.0099 -0.0087  0.0017 -0.0030 -0.0000
 119.  C 8 (S)   -0.0019  0.0000  0.5386  0.0016 -0.0084 -0.0064  0.0098  0.0000
 120.  C 8 (S)    0.0003  0.0000 -0.0058  0.0005 -0.0001  0.0001 -0.0001  0.0000
 121.  C 8 (S)    0.0001 -0.0000 -0.0017 -0.0001  0.0001  0.0001  0.0000 -0.0000
 122.  C 8 (S)   -0.0000  0.0000  0.0003 -0.0000 -0.0000 -0.0000  0.0000  0.0000
 123.  C 8 (px)   0.0035 -0.0000  0.3492  0.0052  0.0089  0.0029  0.0082 -0.0000
 124.  C 8 (px)   0.0001  0.0000 -0.0117  0.0006  0.0000  0.0004 -0.0001  0.0000
 125.  C 8 (px)  -0.0000  0.0000  0.0018  0.0002 -0.0000 -0.0000  0.0000  0.0000
 126.  C 8 (py)   0.0093 -0.0000 -0.7259  0.0015 -0.0020  0.0116 -0.0096 -0.0000
 127.  C 8 (py)   0.0005 -0.0000 -0.0056  0.0001 -0.0001  0.0001  0.0000 -0.0000
 128.  C 8 (py)  -0.0000  0.0000  0.0055  0.0001 -0.0001 -0.0001  0.0001  0.0000
 129.  C 8 (pz)  -0.0000  0.0121  0.0000  0.0000 -0.0000 -0.0000  0.0000  0.0128
 130.  C 8 (pz)   0.0000 -0.0005 -0.0000 -0.0000  0.0000  0.0000 -0.0000 -0.0005
 131.  C 8 (pz)  -0.0000  0.0001 -0.0000 -0.0000 -0.0000 -0.0000  0.0000  0.0001
 132.  C 8 (d1)   0.0005 -0.0000 -0.0332  0.0001  0.0001  0.0007 -0.0004 -0.0000
 133.  C 8 (d1)  -0.0000  0.0000  0.0022  0.0001 -0.0001 -0.0000  0.0000  0.0000
 134.  C 8 (d2)  -0.0000  0.0001  0.0000  0.0000 -0.0000 -0.0000  0.0000  0.0001
 135.  C 8 (d2)  -0.0000  0.0000 -0.0000  0.0000 -0.0000 -0.0000  0.0000  0.0000
 136.  C 8 (d3)  -0.0000  0.0002  0.0000  0.0000 -0.0000 -0.0000  0.0000  0.0002
 137.  C 8 (d3)   0.0000  0.0001 -0.0000 -0.0000 -0.0000 -0.0000  0.0000  0.0001
 138.  C 8 (d4)  -0.0001  0.0000 -0.0064 -0.0000 -0.0004 -0.0002 -0.0002  0.0000
 139.  C 8 (d4)  -0.0001 -0.0000 -0.0064 -0.0000  0.0000  0.0001 -0.0001 -0.0000
 140.  C 8 (d5)  -0.0000  0.0000 -0.0120 -0.0001  0.0002  0.0001 -0.0003  0.0000
 141.  C 8 (d5)  -0.0000  0.0000 -0.0022 -0.0000  0.0000  0.0000 -0.0000 -0.0000
 142.  C 8 (f1)   0.0000 -0.0002 -0.0000 -0.0000  0.0000  0.0000 -0.0000 -0.0002
 143.  C 8 (f2)  -0.0000  0.0000 -0.0047 -0.0001 -0.0001 -0.0000 -0.0001  0.0000
 144.  C 8 (f3)  -0.0001  0.0000  0.0096  0.0000  0.0000 -0.0001  0.0001  0.0000
 145.  C 8 (f4)   0.0000 -0.0000 -0.0000 -0.0000  0.0000  0.0000 -0.0000 -0.0000
 146.  C 8 (f5)  -0.0000  0.0000  0.0000  0.0000 -0.0000 -0.0000  0.0000  0.0000
 147.  C 8 (f6)   0.0000  0.0000 -0.0050  0.0000  0.0001  0.0000 -0.0001  0.0000
 148.  C 8 (f7)   0.0000 -0.0000  0.0040  0.0000  0.0000 -0.0000  0.0001 -0.0000
 149.  H 9 (S)   -0.0036  0.0000 -0.0032 -0.0023 -0.0095 -0.0041 -0.0012  0.0000
 150.  H 9 (S)    0.0001  0.0000  0.0015  0.0001 -0.0002 -0.0002  0.0000  0.0000
 151.  H 9 (S)    0.0001 -0.0000 -0.0097 -0.0001  0.0001  0.0001 -0.0001 -0.0000
 152.  H 9 (px)  -0.0001 -0.0000  0.0007 -0.0000 -0.0002 -0.0001  0.0000 -0.0000
 153.  H 9 (py)   0.0001 -0.0000 -0.0050  0.0000  0.0000  0.0001 -0.0001 -0.0000
 154.  H 9 (pz)  -0.0000  0.0001  0.0000  0.0000 -0.0000 -0.0000  0.0000  0.0002
 155.  H10 (S)   -0.0050  0.0000  0.8019 -0.0000 -0.0000 -0.0095  0.0130  0.0000
 156.  H10 (S)    0.0000  0.0000 -0.0000  0.0004  0.0000  0.0001  0.0000  0.0000
 157.  H10 (S)    0.0000 -0.0000 -0.0000  0.0000  0.0002  0.0001  0.0000 -0.0000
 158.  H10 (px)   0.0001 -0.0000 -0.0095  0.0001  0.0001  0.0002 -0.0001 -0.0000
 159.  H10 (py)  -0.0001  0.0000  0.0130  0.0000  0.0000 -0.0001  0.0002  0.0000
 160.  H10 (pz)  -0.0000  0.0002  0.0000  0.0000 -0.0000 -0.0000  0.0000  0.0002


 NATURAL BOND ORBITAL ANALYSIS:

                       Occupancies       Lewis Structure    Low   High
           Occ.    -------------------  -----------------   occ   occ
  Cycle   Thresh.   Lewis   Non-Lewis     CR  BD  3C  LP    (L)   (NL)   Dev
 =============================================================================
   1(1)    1.90    29.76656   0.23344      4  11   0   0     0      0    0.10
   2(2)    1.90    29.76656   0.23344      4  11   0   0     0      0    0.10
   3(1)    1.80    29.76656   0.23344      4  11   0   0     0      0    0.10
   4(2)    1.80    29.76656   0.23344      4  11   0   0     0      0    0.10
   5(1)    1.70    29.76656   0.23344      4  11   0   0     0      0    0.10
   6(2)    1.70    29.76656   0.23344      4  11   0   0     0      0    0.10
   7(1)    1.60    29.76656   0.23344      4  11   0   0     0      0    0.10
   8(2)    1.60    29.76656   0.23344      4  11   0   0     0      0    0.10
   9(1)    1.50    29.76656   0.23344      4  11   0   0     0      0    0.10
  10(2)    1.50    29.76656   0.23344      4  11   0   0     0      0    0.10
  11(1)    1.90    29.76656   0.23344      4  11   0   0     0      0    0.10
 -----------------------------------------------------------------------------

 Structure accepted: RESONANCE keyword permits strongly delocalized structure

 --------------------------------------------------------
   Core                      7.99709 ( 99.964% of   8)
   Valence Lewis            21.76948 ( 98.952% of  22)
  ==================       ============================
   Total Lewis              29.76656 ( 99.222% of  30)
  -----------------------------------------------------
   Valence non-Lewis         0.18939 (  0.631% of  30)
   Rydberg non-Lewis         0.04404 (  0.147% of  30)
  ==================       ============================
   Total non-Lewis           0.23344 (  0.778% of  30)
 --------------------------------------------------------


       (Occupancy)   Bond orbital/ Coefficients/ Hybrids
 ---------------------------------------------------------------------------------
     1. (1.98625) BD ( 1) C   1 - H   2  
                ( 59.55%)   0.7717* C   1 s( 30.80%)p 2.24( 69.06%)d 0.00(  0.12%)
                                                  f 0.00(  0.02%)
                                           -0.0002  0.5548 -0.0102 -0.0035 -0.0000
                                            0.8309  0.0054 -0.0016 -0.0064  0.0149
                                           -0.0017  0.0000  0.0000  0.0000 -0.0149
                                            0.0058  0.0000  0.0000  0.0000  0.0000
                                            0.0276  0.0041 -0.0137 -0.0023  0.0000
                                           -0.0107  0.0007  0.0000  0.0000  0.0060
                                            0.0037
                ( 40.45%)   0.6360* H   2 s( 99.96%)p 0.00(  0.04%)
                                            0.9998  0.0022  0.0001 -0.0195  0.0044
                                            0.0000
     2. (1.98532) BD ( 1) C   1 - H   3  
                ( 59.80%)   0.7733* C   1 s( 30.48%)p 2.28( 69.36%)d 0.00(  0.14%)
                                                  f 0.00(  0.02%)
                                           -0.0003  0.5520 -0.0060 -0.0020  0.0002
                                           -0.3637  0.0097 -0.0021  0.7491  0.0071
                                           -0.0055  0.0000  0.0000  0.0000 -0.0340
                                            0.0026  0.0000  0.0000  0.0000  0.0000
                                           -0.0066 -0.0060 -0.0124 -0.0022  0.0000
                                            0.0049 -0.0099  0.0000  0.0000  0.0052
                                           -0.0039
                ( 40.20%)   0.6340* H   3 s( 99.96%)p 0.00(  0.04%)
                                            0.9998  0.0009  0.0000  0.0118 -0.0160
                                            0.0000
     3. (1.99389) BD ( 1) C   1 - C   4  
                ( 49.29%)   0.7020* C   1 s( 38.65%)p 1.58( 61.13%)d 0.01(  0.20%)
                                                  f 0.00(  0.01%)
                                            0.0001  0.6214  0.0184  0.0060 -0.0002
                                           -0.4183 -0.0244 -0.0003 -0.6594 -0.0305
                                            0.0041  0.0000  0.0000  0.0000  0.0328
                                            0.0027  0.0000  0.0000  0.0000  0.0000
                                           -0.0171 -0.0013 -0.0256 -0.0015  0.0000
                                            0.0051  0.0067  0.0000  0.0000  0.0086
                                           -0.0010
                ( 50.71%)   0.7121* C   4 s( 37.82%)p 1.64( 62.07%)d 0.00(  0.10%)
                                                  f 0.00(  0.01%)
                                            0.0000  0.6144  0.0259  0.0031  0.0000
                                            0.4121  0.0023 -0.0015  0.6705  0.0361
                                           -0.0043  0.0000  0.0000  0.0000  0.0266
                                            0.0065  0.0000  0.0000  0.0000  0.0000
                                           -0.0046 -0.0055 -0.0153 -0.0035  0.0000
                                           -0.0025 -0.0072  0.0000  0.0000 -0.0048
                                            0.0002
     4. (1.94806) BD ( 2) C   1 - C   4  
                ( 50.70%)   0.7121* C   1 s(  0.00%)p 1.00( 99.92%)d 0.00(  0.05%)
                                                  f 0.00(  0.03%)
                                            0.0000  0.0000  0.0000  0.0000  0.0000
                                            0.0000  0.0000  0.0000  0.0000  0.0000
                                            0.0000  0.9989 -0.0373  0.0086  0.0000
                                            0.0000 -0.0106 -0.0035 -0.0187 -0.0045
                                            0.0000  0.0000  0.0000  0.0000 -0.0160
                                            0.0000  0.0000 -0.0017  0.0010  0.0000
                                            0.0000
                ( 49.30%)   0.7021* C   4 s(  0.00%)p 1.00( 99.93%)d 0.00(  0.05%)
                                                  f 0.00(  0.02%)
                                            0.0000  0.0000  0.0000  0.0000  0.0000
                                            0.0000  0.0000  0.0000  0.0000  0.0000
                                            0.0000  0.9992 -0.0288  0.0130  0.0000
                                            0.0000  0.0102  0.0064  0.0179  0.0054
                                            0.0000  0.0000  0.0000  0.0000 -0.0135
                                            0.0000  0.0000  0.0008  0.0009  0.0000
                                            0.0000
     5. (1.97960) BD ( 1) C   4 - H   5  
                ( 60.19%)   0.7758* C   4 s( 30.73%)p 2.25( 69.15%)d 0.00(  0.10%)
                                                  f 0.00(  0.02%)
                                            0.0003 -0.5540  0.0200  0.0018 -0.0000
                                            0.8315 -0.0117  0.0009 -0.0045 -0.0005
                                           -0.0021  0.0000  0.0000  0.0000  0.0033
                                            0.0010  0.0000  0.0000  0.0000  0.0000
                                           -0.0297 -0.0071  0.0029  0.0062  0.0000
                                           -0.0133  0.0009  0.0000  0.0000  0.0026
                                            0.0010
                ( 39.81%)   0.6309* H   5 s( 99.95%)p 0.00(  0.05%)
                                           -0.9998 -0.0019 -0.0005 -0.0219  0.0014
                                            0.0000
     6. (1.98325) BD ( 1) C   4 - C   6  
                ( 50.00%)   0.7071* C   4 s( 31.48%)p 2.17( 68.43%)d 0.00(  0.08%)
                                                  f 0.00(  0.01%)
                                            0.0000  0.5610 -0.0043 -0.0013  0.0000
                                            0.3696 -0.0068 -0.0010 -0.7398 -0.0124
                                            0.0106  0.0000  0.0000  0.0000 -0.0221
                                           -0.0057  0.0000  0.0000  0.0000  0.0000
                                           -0.0099 -0.0035 -0.0142 -0.0030  0.0000
                                           -0.0041  0.0074  0.0000  0.0000 -0.0064
                                            0.0016
                ( 50.00%)   0.7071* C   6 s( 31.48%)p 2.17( 68.43%)d 0.00(  0.08%)
                                                  f 0.00(  0.01%)
                                            0.0000  0.5610 -0.0043 -0.0013  0.0000
                                           -0.3696  0.0068  0.0010  0.7398  0.0124
                                           -0.0106  0.0000  0.0000  0.0000 -0.0221
                                           -0.0057  0.0000  0.0000  0.0000  0.0000
                                           -0.0099 -0.0035 -0.0142 -0.0030  0.0000
                                            0.0041 -0.0074  0.0000  0.0000  0.0064
                                           -0.0016
     7. (1.97960) BD ( 1) C   6 - H   7  
                ( 60.19%)   0.7758* C   6 s( 30.73%)p 2.25( 69.15%)d 0.00(  0.10%)
                                                  f 0.00(  0.02%)
                                           -0.0003  0.5540 -0.0200 -0.0018  0.0000
                                            0.8315 -0.0117  0.0009 -0.0045 -0.0005
                                           -0.0021  0.0000  0.0000  0.0000 -0.0033
                                           -0.0010  0.0000  0.0000  0.0000  0.0000
                                            0.0297  0.0071 -0.0029 -0.0062  0.0000
                                           -0.0133  0.0009  0.0000  0.0000  0.0026
                                            0.0010
                ( 39.81%)   0.6309* H   7 s( 99.95%)p 0.00(  0.05%)
                                            0.9998  0.0019  0.0005 -0.0219  0.0014
                                            0.0000
     8. (1.99389) BD ( 1) C   6 - C   8  
                ( 50.71%)   0.7121* C   6 s( 37.82%)p 1.64( 62.07%)d 0.00(  0.10%)
                                                  f 0.00(  0.01%)
                                            0.0000  0.6144  0.0259  0.0031  0.0000
                                           -0.4121 -0.0023  0.0015 -0.6705 -0.0361
                                            0.0043  0.0000  0.0000  0.0000  0.0266
                                            0.0065  0.0000  0.0000  0.0000  0.0000
                                           -0.0046 -0.0055 -0.0153 -0.0035  0.0000
                                            0.0025  0.0072  0.0000  0.0000  0.0048
                                           -0.0002
                ( 49.29%)   0.7020* C   8 s( 38.65%)p 1.58( 61.13%)d 0.01(  0.20%)
                                                  f 0.00(  0.01%)
                                            0.0001  0.6214  0.0184  0.0060 -0.0002
                                            0.4183  0.0244  0.0003  0.6594  0.0305
                                           -0.0041  0.0000  0.0000  0.0000  0.0328
                                            0.0027  0.0000  0.0000  0.0000  0.0000
                                           -0.0171 -0.0013 -0.0256 -0.0015  0.0000
                                           -0.0051 -0.0067  0.0000  0.0000 -0.0086
                                            0.0010
     9. (1.94806) BD ( 2) C   6 - C   8  
                ( 49.30%)   0.7021* C   6 s(  0.00%)p 1.00( 99.93%)d 0.00(  0.05%)
                                                  f 0.00(  0.02%)
                                            0.0000  0.0000  0.0000  0.0000  0.0000
                                            0.0000  0.0000  0.0000  0.0000  0.0000
                                            0.0000  0.9992 -0.0288  0.0130  0.0000
                                            0.0000 -0.0102 -0.0064 -0.0179 -0.0054
                                            0.0000  0.0000  0.0000  0.0000 -0.0135
                                            0.0000  0.0000  0.0008  0.0009  0.0000
                                            0.0000
                ( 50.70%)   0.7121* C   8 s(  0.00%)p 1.00( 99.92%)d 0.00(  0.05%)
                                                  f 0.00(  0.03%)
                                            0.0000  0.0000  0.0000  0.0000  0.0000
                                            0.0000  0.0000  0.0000  0.0000  0.0000
                                            0.0000  0.9989 -0.0373  0.0086  0.0000
                                            0.0000  0.0106  0.0035  0.0187  0.0045
                                            0.0000  0.0000  0.0000  0.0000 -0.0160
                                            0.0000  0.0000 -0.0017  0.0010  0.0000
                                            0.0000
    10. (1.98625) BD ( 1) C   8 - H   9  
                ( 59.55%)   0.7717* C   8 s( 30.80%)p 2.24( 69.06%)d 0.00(  0.12%)
                                                  f 0.00(  0.02%)
                                            0.0002 -0.5548  0.0102  0.0035  0.0000
                                            0.8309  0.0054 -0.0016 -0.0064  0.0149
                                           -0.0017  0.0000  0.0000  0.0000  0.0149
                                           -0.0058  0.0000  0.0000  0.0000  0.0000
                                           -0.0276 -0.0041  0.0137  0.0023  0.0000
                                           -0.0107  0.0007  0.0000  0.0000  0.0060
                                            0.0037
                ( 40.45%)   0.6360* H   9 s( 99.96%)p 0.00(  0.04%)
                                           -0.9998 -0.0022 -0.0001 -0.0195  0.0044
                                            0.0000
    11. (1.98532) BD ( 1) C   8 - H  10  
                ( 59.80%)   0.7733* C   8 s( 30.48%)p 2.28( 69.36%)d 0.00(  0.14%)
                                                  f 0.00(  0.02%)
                                            0.0003 -0.5520  0.0060  0.0020 -0.0002
                                           -0.3637  0.0097 -0.0021  0.7491  0.0071
                                           -0.0055  0.0000  0.0000  0.0000  0.0340
                                           -0.0026  0.0000  0.0000  0.0000  0.0000
                                            0.0066  0.0060  0.0124  0.0022  0.0000
                                            0.0049 -0.0099  0.0000  0.0000  0.0052
                                           -0.0039
                ( 40.20%)   0.6340* H  10 s( 99.96%)p 0.00(  0.04%)
                                           -0.9998 -0.0009 -0.0000  0.0118 -0.0160
                                            0.0000
    12. (1.99930) CR ( 1) C   1           s(100.00%)p 0.00(  0.00%)
                                            1.0000  0.0002 -0.0000 -0.0000  0.0000
                                            0.0001  0.0000 -0.0000  0.0002  0.0000
                                           -0.0000  0.0000  0.0000  0.0000 -0.0000
                                            0.0000  0.0000  0.0000  0.0000  0.0000
                                            0.0000 -0.0000 -0.0000 -0.0000  0.0000
                                           -0.0000 -0.0000  0.0000  0.0000  0.0000
                                           -0.0000
    13. (1.99925) CR ( 1) C   4           s(100.00%)p 0.00(  0.00%)
                                            1.0000  0.0001 -0.0000 -0.0000  0.0000
                                           -0.0002  0.0000 -0.0000  0.0000  0.0000
                                            0.0000  0.0000  0.0000  0.0000 -0.0000
                                           -0.0000  0.0000  0.0000  0.0000  0.0000
                                            0.0000  0.0000 -0.0000 -0.0000  0.0000
                                            0.0000 -0.0000  0.0000  0.0000 -0.0000
                                           -0.0000
    14. (1.99925) CR ( 1) C   6           s(100.00%)p 0.00(  0.00%)
                                            1.0000  0.0001 -0.0000 -0.0000  0.0000
                                            0.0002 -0.0000  0.0000 -0.0000 -0.0000
                                           -0.0000  0.0000  0.0000  0.0000 -0.0000
                                           -0.0000  0.0000  0.0000  0.0000  0.0000
                                            0.0000  0.0000 -0.0000 -0.0000  0.0000
                                           -0.0000  0.0000  0.0000  0.0000  0.0000
                                            0.0000
    15. (1.99930) CR ( 1) C   8           s(100.00%)p 0.00(  0.00%)
                                            1.0000  0.0002 -0.0000 -0.0000  0.0000
                                           -0.0001 -0.0000  0.0000 -0.0002 -0.0000
                                            0.0000  0.0000  0.0000  0.0000 -0.0000
                                            0.0000  0.0000  0.0000  0.0000  0.0000
                                            0.0000 -0.0000 -0.0000 -0.0000  0.0000
                                            0.0000  0.0000  0.0000  0.0000 -0.0000
                                            0.0000
    16. (0.00334) RY*( 1) C   1           s( 22.88%)p 2.76( 63.14%)d 0.57( 12.99%)
                                                  f 0.04(  0.99%)
                                            0.0000 -0.0029  0.4776 -0.0246  0.0095
                                            0.0128  0.3871 -0.0686  0.0047 -0.6425
                                           -0.2526 -0.0000 -0.0000 -0.0000 -0.1218
                                            0.0295 -0.0000 -0.0000 -0.0000 -0.0000
                                            0.1180 -0.3075  0.0592 -0.0467 -0.0000
                                           -0.0097 -0.0198 -0.0000 -0.0000 -0.0517
                                           -0.0824
    17. (0.00161) RY*( 2) C   1           s( 26.92%)p 2.48( 66.64%)d 0.23(  6.22%)
                                                  f 0.01(  0.22%)
                                            0.0000 -0.0082  0.4993 -0.1402 -0.0101
                                            0.0076 -0.7615 -0.2348  0.0205  0.0435
                                           -0.1707 -0.0000 -0.0000 -0.0000 -0.0250
                                            0.1928 -0.0000 -0.0000 -0.0000 -0.0000
                                            0.1538  0.0240 -0.0103 -0.0083 -0.0000
                                            0.0009 -0.0209 -0.0000 -0.0000 -0.0419
                                            0.0048
    18. (0.00059) RY*( 3) C   1           s(  0.00%)p 1.00( 91.51%)d 0.09(  8.27%)
                                                  f 0.00(  0.22%)
                                            0.0000  0.0000  0.0000  0.0000  0.0000
                                            0.0000  0.0000  0.0000  0.0000  0.0000
                                            0.0000  0.0346  0.9498 -0.1087  0.0000
                                            0.0000  0.1708 -0.1586 -0.1681 -0.0115
                                            0.0000  0.0000  0.0000  0.0000  0.0086
                                            0.0000  0.0000 -0.0385 -0.0250  0.0000
                                            0.0000
    19. (0.00026) RY*( 4) C   1           s( 26.21%)p 1.38( 36.14%)d 1.29( 33.69%)
                                                  f 0.15(  3.96%)
                                            0.0000 -0.0080 -0.1419  0.4917  0.0087
                                            0.0297 -0.3274  0.0147  0.0465 -0.5005
                                           -0.0222 -0.0000 -0.0000 -0.0000  0.4682
                                           -0.2249 -0.0000 -0.0000 -0.0000 -0.0000
                                           -0.1864  0.0559 -0.1687 -0.0277 -0.0000
                                            0.0618  0.0752 -0.0000 -0.0000  0.1715
                                           -0.0272
    20. (0.00013) RY*( 5) C   1           s(  2.37%)p10.28( 24.32%)d25.42( 60.16%)
                                                  f 5.56( 13.15%)
                                            0.0000 -0.0107 -0.0675  0.1346  0.0298
                                            0.0065  0.0908 -0.2605 -0.0118 -0.0444
                                           -0.4062 -0.0000 -0.0000 -0.0000 -0.3376
                                            0.2854 -0.0000 -0.0000 -0.0000 -0.0000
                                           -0.4917  0.2869 -0.2475  0.1444 -0.0000
                                           -0.0477  0.1418 -0.0000 -0.0000  0.0268
                                            0.3292
    21. (0.00008) RY*( 6) C   1           s( 28.29%)p 2.10( 59.35%)d 0.20(  5.66%)
                                                  f 0.24(  6.70%)
    22. (0.00002) RY*( 7) C   1           s(  4.07%)p 1.64(  6.67%)d21.41( 87.14%)
                                                  f 0.52(  2.12%)
    23. (0.00001) RY*( 8) C   1           s( 27.95%)p 0.93( 25.91%)d 1.61( 44.95%)
                                                  f 0.04(  1.19%)
    24. (0.00000) RY*( 9) C   1           s(  0.00%)p 1.00( 99.90%)d 0.00(  0.10%)
    25. (0.00001) RY*(10) C   1           s(  1.13%)p41.30( 46.84%)d45.58( 51.70%)
                                                  f 0.29(  0.33%)
    26. (0.00000) RY*(11) C   1           s(  0.92%)p21.41( 19.70%)d86.29( 79.37%)
                                                  f 0.01(  0.01%)
    27. (0.00000) RY*(12) C   1           s(  0.00%)p 1.00(  3.14%)d30.85( 96.86%)
    28. (0.00000) RY*(13) C   1           s(  0.00%)p 1.00(  2.55%)d38.27( 97.45%)
                                                  f 0.00(  0.00%)
    29. (0.00000) RY*(14) C   1           s(  0.00%)p 1.00(  2.74%)d35.49( 97.26%)
                                                  f 0.00(  0.00%)
    30. (0.00000) RY*(15) C   1           s(  0.00%)p 1.00(  0.01%)d99.99( 99.99%)
                                                  f 0.00(  0.00%)
    31. (0.00000) RY*(16) C   1           s( 99.82%)p 0.00(  0.07%)d 0.00(  0.09%)
                                                  f 0.00(  0.02%)
    32. (0.00000) RY*(17) C   1           s( 11.67%)p 0.74(  8.63%)d 6.82( 79.67%)
                                                  f 0.00(  0.02%)
    33. (0.00000) RY*(18) C   1           s( 37.87%)p 1.00( 37.70%)d 0.63( 23.73%)
                                                  f 0.02(  0.70%)
    34. (0.00000) RY*(19) C   1           s(  1.66%)p 0.07(  0.12%)d59.32( 98.21%)
                                                  f 0.01(  0.01%)
    35. (0.00000) RY*(20) C   1           s(  0.00%)p 1.00(  0.03%)d 0.02(  0.00%)
                                                  f99.99( 99.97%)
    36. (0.00000) RY*(21) C   1           s(  0.05%)p 7.41(  0.37%)d15.88(  0.80%)
                                                  f99.99( 98.78%)
    37. (0.00000) RY*(22) C   1           s(  0.55%)p 1.84(  1.02%)d 4.34(  2.41%)
                                                  f99.99( 96.02%)
    38. (0.00000) RY*(23) C   1           s(  0.00%)p 1.00(  0.14%)d 0.09(  0.01%)
                                                  f99.99( 99.85%)
    39. (0.00000) RY*(24) C   1           s(  0.00%)p 1.00(  0.06%)d 0.09(  0.01%)
                                                  f99.99( 99.94%)
    40. (0.00000) RY*(25) C   1           s(  6.45%)p 0.21(  1.35%)d 0.42(  2.74%)
                                                  f13.87( 89.46%)
    41. (0.00000) RY*(26) C   1           s(  1.26%)p 1.96(  2.47%)d 7.94( 10.01%)
                                                  f68.43( 86.26%)
    42. (0.00090) RY*( 1) H   2           s( 96.88%)p 0.03(  3.12%)
                                           -0.0010  0.9842  0.0129  0.0189 -0.1756
                                            0.0000
    43. (0.00023) RY*( 2) H   2           s( 90.72%)p 0.10(  9.28%)
                                            0.0009 -0.0660  0.9502 -0.0291 -0.3033
                                            0.0000
    44. (0.00015) RY*( 3) H   2           s(  0.00%)p 1.00(100.00%)
                                            0.0000  0.0000  0.0000  0.0000  0.0000
                                            1.0000
    45. (0.00006) RY*( 4) H   2           s( 12.30%)p 7.13( 87.70%)
    46. (0.00002) RY*( 5) H   2           s(  0.14%)p99.99( 99.86%)
    47. (0.00046) RY*( 1) H   3           s( 97.19%)p 0.03(  2.81%)
                                            0.0002  0.9844  0.0544 -0.1604 -0.0486
                                            0.0000
    48. (0.00026) RY*( 2) H   3           s( 87.07%)p 0.15( 12.93%)
                                            0.0014 -0.1117  0.9264 -0.3241 -0.1560
                                            0.0000
    49. (0.00016) RY*( 3) H   3           s(  0.00%)p 1.00(100.00%)
                                            0.0000  0.0000  0.0000  0.0000  0.0000
                                            1.0000
    50. (0.00006) RY*( 4) H   3           s( 15.51%)p 5.45( 84.49%)
    51. (0.00001) RY*( 5) H   3           s(  0.27%)p99.99( 99.73%)
    52. (0.00591) RY*( 1) C   4           s(  3.02%)p26.72( 80.80%)d 5.32( 16.09%)
                                                  f 0.03(  0.09%)
                                            0.0000  0.0073  0.1726  0.0196  0.0012
                                           -0.0086 -0.8018 -0.0249  0.0091 -0.3960
                                           -0.0862 -0.0000 -0.0000 -0.0000  0.1198
                                           -0.0483 -0.0000 -0.0000 -0.0000 -0.0000
                                            0.1615 -0.3436 -0.0086  0.0053 -0.0000
                                            0.0051 -0.0124 -0.0000 -0.0000  0.0106
                                            0.0246
    53. (0.00347) RY*( 2) C   4           s(  4.75%)p17.25( 81.89%)d 2.79( 13.27%)
                                                  f 0.02(  0.09%)
                                           -0.0000 -0.0131  0.2175 -0.0017 -0.0000
                                           -0.0162 -0.3091  0.0935 -0.0203  0.8314
                                            0.1507  0.0000  0.0000  0.0000 -0.2624
                                            0.0448  0.0000  0.0000  0.0000  0.0000
                                            0.0766 -0.2359 -0.0059  0.0151  0.0000
                                           -0.0097  0.0276  0.0000  0.0000 -0.0023
                                           -0.0071
    54. (0.00131) RY*( 3) C   4           s( 64.84%)p 0.24( 15.54%)d 0.28( 18.40%)
                                                  f 0.02(  1.22%)
                                           -0.0000  0.0017  0.7932 -0.1387 -0.0032
                                           -0.0072  0.2821  0.1492 -0.0070 -0.2292
                                            0.0301  0.0000  0.0000  0.0000 -0.1801
                                            0.3224  0.0000  0.0000  0.0000  0.0000
                                            0.1946 -0.0406  0.0897 -0.0029  0.0000
                                            0.0268  0.0369  0.0000  0.0000  0.0975
                                           -0.0245
    55. (0.00076) RY*( 4) C   4           s(  0.00%)p 1.00( 54.13%)d 0.83( 45.10%)
                                                  f 0.01(  0.77%)
                                            0.0000  0.0000  0.0000  0.0000  0.0000
                                            0.0000  0.0000  0.0000  0.0000  0.0000
                                            0.0000  0.0352  0.7198 -0.1479  0.0000
                                            0.0000 -0.1292  0.1224 -0.6141 -0.2056
                                            0.0000  0.0000  0.0000  0.0000 -0.0121
                                            0.0000  0.0000 -0.0832  0.0259  0.0000
                                            0.0000
    56. (0.00071) RY*( 5) C   4           s(  7.74%)p 1.77( 13.73%)d 9.84( 76.15%)
                                                  f 0.31(  2.38%)
                                           -0.0000 -0.0059  0.2053 -0.1870 -0.0162
                                           -0.0038  0.2090  0.1881 -0.0356  0.1990
                                           -0.1316  0.0000  0.0000  0.0000  0.6962
                                           -0.4499  0.0000  0.0000  0.0000  0.0000
                                            0.1736 -0.2096  0.0155  0.0055  0.0000
                                            0.0165 -0.1383  0.0000  0.0000  0.0583
                                            0.0317
    57. (0.00024) RY*( 6) C   4           s( 21.26%)p 0.38(  8.06%)d 3.10( 65.88%)
                                                  f 0.23(  4.80%)
                                           -0.0000  0.0025  0.4102  0.2047  0.0487
                                           -0.0310 -0.2118 -0.1473 -0.0171  0.1036
                                           -0.0455  0.0000  0.0000  0.0000  0.2647
                                           -0.0170  0.0000  0.0000  0.0000  0.0000
                                           -0.6256  0.4342 -0.0891  0.0245  0.0000
                                            0.0473  0.0351  0.0000  0.0000  0.1220
                                            0.1722
    58. (0.00010) RY*( 7) C   4           s( 69.96%)p 0.07(  4.81%)d 0.23( 16.25%)
                                                  f 0.13(  8.97%)
    59. (0.00005) RY*( 8) C   4           s(  2.49%)p22.61( 56.19%)d12.04( 29.92%)
                                                  f 4.59( 11.41%)
    60. (0.00003) RY*( 9) C   4           s(  2.71%)p 4.28( 11.57%)d29.59( 80.06%)
                                                  f 2.09(  5.66%)
    61. (0.00000) RY*(10) C   4           s(  0.37%)p99.99( 91.70%)d20.97(  7.85%)
                                                  f 0.22(  0.08%)
    62. (0.00000) RY*(11) C   4           s( 99.47%)p 0.00(  0.15%)d 0.00(  0.32%)
                                                  f 0.00(  0.05%)
    63. (0.00000) RY*(12) C   4           s(  0.00%)p 1.00(  0.97%)d99.99( 99.03%)
    64. (0.00000) RY*(13) C   4           s(  0.00%)p 1.00(  0.84%)d99.99( 99.16%)
                                                  f 0.00(  0.00%)
    65. (0.00000) RY*(14) C   4           s(  0.00%)p 1.00( 42.11%)d 1.37( 57.89%)
    66. (0.00000) RY*(15) C   4           s(  0.00%)p 1.00(  2.61%)d37.35( 97.39%)
    67. (0.00000) RY*(16) C   4           s(  7.99%)p 0.23(  1.88%)d11.22( 89.63%)
                                                  f 0.06(  0.50%)
    68. (0.00000) RY*(17) C   4           s(  0.00%)p 1.00( 98.97%)d 0.01(  1.03%)
                                                  f 0.00(  0.00%)
    69. (0.00000) RY*(18) C   4           s(  2.35%)p10.95( 25.72%)d30.41( 71.46%)
                                                  f 0.20(  0.47%)
    70. (0.00000) RY*(19) C   4           s(  2.34%)p 0.20(  0.46%)d41.63( 97.20%)
                                                  f 0.00(  0.01%)
    71. (0.00000) RY*(20) C   4           s(  0.00%)p 1.00(  0.03%)d 0.23(  0.01%)
                                                  f99.99( 99.97%)
    72. (0.00000) RY*(21) C   4           s(  0.34%)p 4.40(  1.51%)d10.12(  3.47%)
                                                  f99.99( 94.68%)
    73. (0.00000) RY*(22) C   4           s(  0.06%)p22.73(  1.47%)d77.51(  5.03%)
                                                  f99.99( 93.43%)
    74. (0.00000) RY*(23) C   4           s(  0.00%)p 1.00(  0.38%)d 0.83(  0.32%)
                                                  f99.99( 99.31%)
    75. (0.00000) RY*(24) C   4           s(  0.00%)p 1.00(  0.04%)d 0.83(  0.03%)
                                                  f99.99( 99.93%)
    76. (0.00000) RY*(25) C   4           s(  9.77%)p 0.20(  2.00%)d 0.53(  5.22%)
                                                  f 8.50( 83.01%)
    77. (0.00000) RY*(26) C   4           s(  0.51%)p 5.65(  2.88%)d 6.90(  3.51%)
                                                  f99.99( 93.10%)
    78. (0.00066) RY*( 1) H   5           s( 98.04%)p 0.02(  1.96%)
                                            0.0002  0.9901  0.0110 -0.0904  0.1070
                                            0.0000
    79. (0.00018) RY*( 2) H   5           s( 78.27%)p 0.28( 21.73%)
                                            0.0018 -0.0656  0.8823 -0.0647  0.4616
                                            0.0000
    80. (0.00012) RY*( 3) H   5           s(  0.00%)p 1.00(100.00%)
                                            0.0000  0.0000  0.0000  0.0000  0.0000
                                            1.0000
    81. (0.00009) RY*( 4) H   5           s( 22.96%)p 3.36( 77.04%)
    82. (0.00002) RY*( 5) H   5           s(  0.78%)p99.99( 99.22%)
    83. (0.00591) RY*( 1) C   6           s(  3.02%)p26.72( 80.80%)d 5.32( 16.09%)
                                                  f 0.03(  0.09%)
                                            0.0000  0.0073  0.1726  0.0196  0.0012
                                            0.0086  0.8018  0.0249 -0.0091  0.3960
                                            0.0862  0.0000  0.0000  0.0000  0.1198
                                           -0.0483  0.0000  0.0000  0.0000  0.0000
                                            0.1615 -0.3436 -0.0086  0.0053  0.0000
                                           -0.0051  0.0124  0.0000  0.0000 -0.0106
                                           -0.0246
    84. (0.00347) RY*( 2) C   6           s(  4.75%)p17.25( 81.89%)d 2.79( 13.27%)
                                                  f 0.02(  0.09%)
                                            0.0000 -0.0131  0.2175 -0.0017 -0.0000
                                            0.0162  0.3091 -0.0935  0.0203 -0.8314
                                           -0.1507 -0.0000 -0.0000 -0.0000 -0.2624
                                            0.0448 -0.0000 -0.0000 -0.0000 -0.0000
                                            0.0766 -0.2359 -0.0059  0.0151 -0.0000
                                            0.0097 -0.0276 -0.0000 -0.0000  0.0023
                                            0.0071
    85. (0.00131) RY*( 3) C   6           s( 64.84%)p 0.24( 15.54%)d 0.28( 18.40%)
                                                  f 0.02(  1.22%)
                                            0.0000  0.0017  0.7932 -0.1387 -0.0032
                                            0.0072 -0.2821 -0.1492  0.0070  0.2292
                                           -0.0301  0.0000  0.0000  0.0000 -0.1801
                                            0.3224  0.0000  0.0000  0.0000  0.0000
                                            0.1946 -0.0406  0.0897 -0.0029  0.0000
                                           -0.0268 -0.0369  0.0000  0.0000 -0.0975
                                            0.0245
    86. (0.00076) RY*( 4) C   6           s(  0.00%)p 1.00( 54.13%)d 0.83( 45.10%)
                                                  f 0.01(  0.77%)
                                            0.0000  0.0000  0.0000  0.0000  0.0000
                                            0.0000  0.0000  0.0000  0.0000  0.0000
                                            0.0000  0.0352  0.7198 -0.1479  0.0000
                                            0.0000  0.1292 -0.1224  0.6141  0.2056
                                            0.0000  0.0000  0.0000  0.0000 -0.0121
                                            0.0000  0.0000 -0.0832  0.0259  0.0000
                                            0.0000
    87. (0.00071) RY*( 5) C   6           s(  7.74%)p 1.77( 13.73%)d 9.84( 76.15%)
                                                  f 0.31(  2.38%)
                                           -0.0000 -0.0059  0.2053 -0.1870 -0.0162
                                            0.0038 -0.2090 -0.1881  0.0356 -0.1990
                                            0.1316  0.0000  0.0000  0.0000  0.6962
                                           -0.4499  0.0000  0.0000  0.0000  0.0000
                                            0.1736 -0.2096  0.0155  0.0055  0.0000
                                           -0.0165  0.1383  0.0000  0.0000 -0.0583
                                           -0.0317
    88. (0.00024) RY*( 6) C   6           s( 21.26%)p 0.38(  8.06%)d 3.10( 65.88%)
                                                  f 0.23(  4.80%)
                                            0.0000  0.0025  0.4102  0.2047  0.0487
                                            0.0310  0.2118  0.1473  0.0171 -0.1036
                                            0.0455  0.0000  0.0000  0.0000  0.2647
                                           -0.0170  0.0000  0.0000  0.0000  0.0000
                                           -0.6256  0.4342 -0.0891  0.0245  0.0000
                                           -0.0473 -0.0351  0.0000  0.0000 -0.1220
                                           -0.1722
    89. (0.00010) RY*( 7) C   6           s( 69.96%)p 0.07(  4.81%)d 0.23( 16.25%)
                                                  f 0.13(  8.97%)
    90. (0.00005) RY*( 8) C   6           s(  2.49%)p22.61( 56.19%)d12.04( 29.92%)
                                                  f 4.59( 11.41%)
    91. (0.00003) RY*( 9) C   6           s(  2.71%)p 4.28( 11.57%)d29.59( 80.06%)
                                                  f 2.09(  5.66%)
    92. (0.00000) RY*(10) C   6           s(  0.37%)p99.99( 91.70%)d20.97(  7.85%)
                                                  f 0.22(  0.08%)
    93. (0.00000) RY*(11) C   6           s( 99.47%)p 0.00(  0.15%)d 0.00(  0.32%)
                                                  f 0.00(  0.05%)
    94. (0.00000) RY*(12) C   6           s(  0.00%)p 1.00(  0.97%)d99.99( 99.03%)
    95. (0.00000) RY*(13) C   6           s(  0.00%)p 1.00(  0.84%)d99.99( 99.16%)
                                                  f 0.00(  0.00%)
    96. (0.00000) RY*(14) C   6           s(  0.00%)p 1.00( 42.11%)d 1.37( 57.89%)
    97. (0.00000) RY*(15) C   6           s(  0.00%)p 1.00(  2.61%)d37.35( 97.39%)
    98. (0.00000) RY*(16) C   6           s(  7.99%)p 0.23(  1.88%)d11.22( 89.63%)
                                                  f 0.06(  0.50%)
    99. (0.00000) RY*(17) C   6           s(  0.00%)p 1.00( 98.97%)d 0.01(  1.03%)
                                                  f 0.00(  0.00%)
   100. (0.00000) RY*(18) C   6           s(  2.35%)p10.95( 25.72%)d30.41( 71.46%)
                                                  f 0.20(  0.47%)
   101. (0.00000) RY*(19) C   6           s(  2.34%)p 0.20(  0.46%)d41.63( 97.20%)
                                                  f 0.00(  0.01%)
   102. (0.00000) RY*(20) C   6           s(  0.00%)p 1.00(  0.03%)d 0.23(  0.01%)
                                                  f99.99( 99.97%)
   103. (0.00000) RY*(21) C   6           s(  0.34%)p 4.40(  1.51%)d10.12(  3.47%)
                                                  f99.99( 94.68%)
   104. (0.00000) RY*(22) C   6           s(  0.06%)p22.73(  1.47%)d77.51(  5.03%)
                                                  f99.99( 93.43%)
   105. (0.00000) RY*(23) C   6           s(  0.00%)p 1.00(  0.38%)d 0.83(  0.32%)
                                                  f99.99( 99.31%)
   106. (0.00000) RY*(24) C   6           s(  0.00%)p 1.00(  0.04%)d 0.83(  0.03%)
                                                  f99.99( 99.93%)
   107. (0.00000) RY*(25) C   6           s(  9.77%)p 0.20(  2.00%)d 0.53(  5.22%)
                                                  f 8.50( 83.01%)
   108. (0.00000) RY*(26) C   6           s(  0.51%)p 5.65(  2.88%)d 6.90(  3.51%)
                                                  f99.99( 93.10%)
   109. (0.00066) RY*( 1) H   7           s( 98.04%)p 0.02(  1.96%)
                                            0.0002  0.9901  0.0110  0.0904 -0.1070
                                            0.0000
   110. (0.00018) RY*( 2) H   7           s( 78.27%)p 0.28( 21.73%)
                                            0.0018 -0.0656  0.8823  0.0647 -0.4616
                                            0.0000
   111. (0.00012) RY*( 3) H   7           s(  0.00%)p 1.00(100.00%)
                                            0.0000  0.0000  0.0000  0.0000  0.0000
                                            1.0000
   112. (0.00009) RY*( 4) H   7           s( 22.96%)p 3.36( 77.04%)
   113. (0.00002) RY*( 5) H   7           s(  0.78%)p99.99( 99.22%)
   114. (0.00334) RY*( 1) C   8           s( 22.88%)p 2.76( 63.14%)d 0.57( 12.99%)
                                                  f 0.04(  0.99%)
                                            0.0000 -0.0029  0.4776 -0.0246  0.0095
                                           -0.0128 -0.3871  0.0686 -0.0047  0.6425
                                            0.2526  0.0000  0.0000  0.0000 -0.1218
                                            0.0295  0.0000  0.0000  0.0000  0.0000
                                            0.1180 -0.3075  0.0592 -0.0467  0.0000
                                            0.0097  0.0198  0.0000  0.0000  0.0517
                                            0.0824
   115. (0.00161) RY*( 2) C   8           s( 26.92%)p 2.48( 66.64%)d 0.23(  6.22%)
                                                  f 0.01(  0.22%)
                                            0.0000 -0.0082  0.4993 -0.1402 -0.0101
                                           -0.0076  0.7615  0.2348 -0.0205 -0.0435
                                            0.1707  0.0000  0.0000  0.0000 -0.0250
                                            0.1928  0.0000  0.0000  0.0000  0.0000
                                            0.1538  0.0240 -0.0103 -0.0083  0.0000
                                           -0.0009  0.0209  0.0000  0.0000  0.0419
                                           -0.0048
   116. (0.00059) RY*( 3) C   8           s(  0.00%)p 1.00( 91.51%)d 0.09(  8.27%)
                                                  f 0.00(  0.22%)
                                            0.0000  0.0000  0.0000  0.0000  0.0000
                                            0.0000  0.0000  0.0000  0.0000  0.0000
                                            0.0000  0.0346  0.9498 -0.1087  0.0000
                                            0.0000 -0.1708  0.1586  0.1681  0.0115
                                            0.0000  0.0000  0.0000  0.0000  0.0086
                                            0.0000  0.0000 -0.0385 -0.0250  0.0000
                                            0.0000
   117. (0.00026) RY*( 4) C   8           s( 26.21%)p 1.38( 36.14%)d 1.29( 33.69%)
                                                  f 0.15(  3.96%)
                                            0.0000 -0.0080 -0.1419  0.4917  0.0087
                                           -0.0297  0.3274 -0.0147 -0.0465  0.5005
                                            0.0222 -0.0000 -0.0000 -0.0000  0.4682
                                           -0.2249 -0.0000 -0.0000 -0.0000 -0.0000
                                           -0.1864  0.0559 -0.1687 -0.0277 -0.0000
                                           -0.0618 -0.0752 -0.0000 -0.0000 -0.1715
                                            0.0272
   118. (0.00013) RY*( 5) C   8           s(  2.37%)p10.28( 24.32%)d25.42( 60.16%)
                                                  f 5.56( 13.15%)
                                            0.0000 -0.0107 -0.0675  0.1346  0.0298
                                           -0.0065 -0.0908  0.2605  0.0118  0.0444
                                            0.4062  0.0000  0.0000  0.0000 -0.3376
                                            0.2854  0.0000  0.0000  0.0000  0.0000
                                           -0.4917  0.2869 -0.2475  0.1444  0.0000
                                            0.0477 -0.1418  0.0000  0.0000 -0.0268
                                           -0.3292
   119. (0.00008) RY*( 6) C   8           s( 28.29%)p 2.10( 59.35%)d 0.20(  5.66%)
                                                  f 0.24(  6.70%)
   120. (0.00002) RY*( 7) C   8           s(  4.07%)p 1.64(  6.67%)d21.41( 87.14%)
                                                  f 0.52(  2.12%)
   121. (0.00001) RY*( 8) C   8           s( 27.95%)p 0.93( 25.91%)d 1.61( 44.95%)
                                                  f 0.04(  1.19%)
   122. (0.00000) RY*( 9) C   8           s(  0.00%)p 1.00( 99.90%)d 0.00(  0.10%)
   123. (0.00001) RY*(10) C   8           s(  1.13%)p41.30( 46.84%)d45.58( 51.70%)
                                                  f 0.29(  0.33%)
   124. (0.00000) RY*(11) C   8           s(  0.92%)p21.41( 19.70%)d86.29( 79.37%)
                                                  f 0.01(  0.01%)
   125. (0.00000) RY*(12) C   8           s(  0.00%)p 1.00(  3.14%)d30.85( 96.86%)
   126. (0.00000) RY*(13) C   8           s(  0.00%)p 1.00(  2.55%)d38.27( 97.45%)
                                                  f 0.00(  0.00%)
   127. (0.00000) RY*(14) C   8           s(  0.00%)p 1.00(  2.74%)d35.49( 97.26%)
                                                  f 0.00(  0.00%)
   128. (0.00000) RY*(15) C   8           s(  0.00%)p 1.00(  0.01%)d99.99( 99.99%)
                                                  f 0.00(  0.00%)
   129. (0.00000) RY*(16) C   8           s( 99.82%)p 0.00(  0.07%)d 0.00(  0.09%)
                                                  f 0.00(  0.02%)
   130. (0.00000) RY*(17) C   8           s( 11.67%)p 0.74(  8.63%)d 6.82( 79.67%)
                                                  f 0.00(  0.02%)
   131. (0.00000) RY*(18) C   8           s( 37.87%)p 1.00( 37.70%)d 0.63( 23.73%)
                                                  f 0.02(  0.70%)
   132. (0.00000) RY*(19) C   8           s(  1.66%)p 0.07(  0.12%)d59.32( 98.21%)
                                                  f 0.01(  0.01%)
   133. (0.00000) RY*(20) C   8           s(  0.00%)p 1.00(  0.03%)d 0.02(  0.00%)
                                                  f99.99( 99.97%)
   134. (0.00000) RY*(21) C   8           s(  0.05%)p 7.41(  0.37%)d15.88(  0.80%)
                                                  f99.99( 98.78%)
   135. (0.00000) RY*(22) C   8           s(  0.55%)p 1.84(  1.02%)d 4.34(  2.41%)
                                                  f99.99( 96.02%)
   136. (0.00000) RY*(23) C   8           s(  0.00%)p 1.00(  0.14%)d 0.09(  0.01%)
                                                  f99.99( 99.85%)
   137. (0.00000) RY*(24) C   8           s(  0.00%)p 1.00(  0.06%)d 0.09(  0.01%)
                                                  f99.99( 99.94%)
   138. (0.00000) RY*(25) C   8           s(  6.45%)p 0.21(  1.35%)d 0.42(  2.74%)
                                                  f13.87( 89.46%)
   139. (0.00000) RY*(26) C   8           s(  1.26%)p 1.96(  2.47%)d 7.94( 10.01%)
                                                  f68.43( 86.26%)
   140. (0.00090) RY*( 1) H   9           s( 96.88%)p 0.03(  3.12%)
                                           -0.0010  0.9842  0.0129 -0.0189  0.1756
                                            0.0000
   141. (0.00023) RY*( 2) H   9           s( 90.72%)p 0.10(  9.28%)
                                            0.0009 -0.0660  0.9502  0.0291  0.3033
                                            0.0000
   142. (0.00015) RY*( 3) H   9           s(  0.00%)p 1.00(100.00%)
                                            0.0000  0.0000  0.0000  0.0000  0.0000
                                            1.0000
   143. (0.00006) RY*( 4) H   9           s( 12.30%)p 7.13( 87.70%)
   144. (0.00002) RY*( 5) H   9           s(  0.14%)p99.99( 99.86%)
   145. (0.00046) RY*( 1) H  10           s( 97.19%)p 0.03(  2.81%)
                                            0.0002  0.9844  0.0544  0.1604  0.0486
                                            0.0000
   146. (0.00026) RY*( 2) H  10           s( 87.07%)p 0.15( 12.93%)
                                            0.0014 -0.1117  0.9264  0.3241  0.1560
                                            0.0000
   147. (0.00016) RY*( 3) H  10           s(  0.00%)p 1.00(100.00%)
                                            0.0000  0.0000  0.0000  0.0000  0.0000
                                            1.0000
   148. (0.00006) RY*( 4) H  10           s( 15.51%)p 5.45( 84.49%)
   149. (0.00001) RY*( 5) H  10           s(  0.27%)p99.99( 99.73%)
   150. (0.00871) BD*( 1) C   1 - H   2  
                ( 40.45%)   0.6360* C   1 s( 30.80%)p 2.24( 69.06%)d 0.00(  0.12%)
                                                  f 0.00(  0.02%)
                                            0.0002 -0.5548  0.0102  0.0035  0.0000
                                           -0.8309 -0.0054  0.0016  0.0064 -0.0149
                                            0.0017 -0.0000 -0.0000 -0.0000  0.0149
                                           -0.0058 -0.0000 -0.0000 -0.0000 -0.0000
                                           -0.0276 -0.0041  0.0137  0.0023 -0.0000
                                            0.0107 -0.0007 -0.0000 -0.0000 -0.0060
                                           -0.0037
                ( 59.55%)  -0.7717* H   2 s( 99.96%)p 0.00(  0.04%)
                                           -0.9998 -0.0022 -0.0001  0.0195 -0.0044
                                           -0.0000
   151. (0.00684) BD*( 1) C   1 - H   3  
                ( 40.20%)   0.6340* C   1 s( 30.48%)p 2.28( 69.36%)d 0.00(  0.14%)
                                                  f 0.00(  0.02%)
                                            0.0003 -0.5520  0.0060  0.0020 -0.0002
                                            0.3637 -0.0097  0.0021 -0.7491 -0.0071
                                            0.0055 -0.0000 -0.0000 -0.0000  0.0340
                                           -0.0026 -0.0000 -0.0000 -0.0000 -0.0000
                                            0.0066  0.0060  0.0124  0.0022 -0.0000
                                           -0.0049  0.0099 -0.0000 -0.0000 -0.0052
                                            0.0039
                ( 59.80%)  -0.7733* H   3 s( 99.96%)p 0.00(  0.04%)
                                           -0.9998 -0.0009 -0.0000 -0.0118  0.0160
                                           -0.0000
   152. (0.00441) BD*( 1) C   1 - C   4  
                ( 50.71%)   0.7121* C   1 s( 38.65%)p 1.58( 61.13%)d 0.01(  0.20%)
                                                  f 0.00(  0.01%)
                                            0.0001  0.6214  0.0184  0.0060 -0.0002
                                           -0.4183 -0.0244 -0.0003 -0.6594 -0.0305
                                            0.0041  0.0000  0.0000  0.0000  0.0328
                                            0.0027  0.0000  0.0000  0.0000  0.0000
                                           -0.0171 -0.0013 -0.0256 -0.0015  0.0000
                                            0.0051  0.0067  0.0000  0.0000  0.0086
                                           -0.0010
                ( 49.29%)  -0.7020* C   4 s( 37.82%)p 1.64( 62.07%)d 0.00(  0.10%)
                                                  f 0.00(  0.01%)
                                            0.0000  0.6144  0.0259  0.0031  0.0000
                                            0.4121  0.0023 -0.0015  0.6705  0.0361
                                           -0.0043  0.0000  0.0000  0.0000  0.0266
                                            0.0065  0.0000  0.0000  0.0000  0.0000
                                           -0.0046 -0.0055 -0.0153 -0.0035  0.0000
                                           -0.0025 -0.0072  0.0000  0.0000 -0.0048
                                            0.0002
   153. (0.05017) BD*( 2) C   1 - C   4  
                ( 49.30%)   0.7021* C   1 s(  0.00%)p 1.00( 99.92%)d 0.00(  0.05%)
                                                  f 0.00(  0.03%)
                                           -0.0000 -0.0000 -0.0000 -0.0000 -0.0000
                                           -0.0000 -0.0000 -0.0000 -0.0000 -0.0000
                                           -0.0000 -0.9989  0.0373 -0.0086 -0.0000
                                           -0.0000  0.0106  0.0035  0.0187  0.0045
                                           -0.0000 -0.0000 -0.0000 -0.0000  0.0160
                                           -0.0000 -0.0000  0.0017 -0.0010 -0.0000
                                           -0.0000
                ( 50.70%)  -0.7121* C   4 s(  0.00%)p 1.00( 99.93%)d 0.00(  0.05%)
                                                  f 0.00(  0.02%)
                                           -0.0000 -0.0000 -0.0000 -0.0000 -0.0000
                                           -0.0000 -0.0000 -0.0000 -0.0000 -0.0000
                                           -0.0000 -0.9992  0.0288 -0.0130 -0.0000
                                           -0.0000 -0.0102 -0.0064 -0.0179 -0.0054
                                           -0.0000 -0.0000 -0.0000 -0.0000  0.0135
                                           -0.0000 -0.0000 -0.0008 -0.0009 -0.0000
                                           -0.0000
   154. (0.01440) BD*( 1) C   4 - H   5  
                ( 39.81%)   0.6309* C   4 s( 30.73%)p 2.25( 69.15%)d 0.00(  0.10%)
                                                  f 0.00(  0.02%)
                                           -0.0003  0.5540 -0.0200 -0.0018  0.0000
                                           -0.8315  0.0117 -0.0009  0.0045  0.0005
                                            0.0021 -0.0000 -0.0000 -0.0000 -0.0033
                                           -0.0010 -0.0000 -0.0000 -0.0000 -0.0000
                                            0.0297  0.0071 -0.0029 -0.0062 -0.0000
                                            0.0133 -0.0009 -0.0000 -0.0000 -0.0026
                                           -0.0010
                ( 60.19%)  -0.7758* H   5 s( 99.95%)p 0.00(  0.05%)
                                            0.9998  0.0019  0.0005  0.0219 -0.0014
                                           -0.0000
   155. (0.02035) BD*( 1) C   4 - C   6  
                ( 50.00%)   0.7071* C   4 s( 31.48%)p 2.17( 68.43%)d 0.00(  0.08%)
                                                  f 0.00(  0.01%)
                                            0.0000  0.5610 -0.0043 -0.0013  0.0000
                                            0.3696 -0.0068 -0.0010 -0.7398 -0.0124
                                            0.0106  0.0000  0.0000  0.0000 -0.0221
                                           -0.0057  0.0000  0.0000  0.0000  0.0000
                                           -0.0099 -0.0035 -0.0142 -0.0030  0.0000
                                           -0.0041  0.0074  0.0000  0.0000 -0.0064
                                            0.0016
                ( 50.00%)  -0.7071* C   6 s( 31.48%)p 2.17( 68.43%)d 0.00(  0.08%)
                                                  f 0.00(  0.01%)
                                            0.0000  0.5610 -0.0043 -0.0013  0.0000
                                           -0.3696  0.0068  0.0010  0.7398  0.0124
                                           -0.0106  0.0000  0.0000  0.0000 -0.0221
                                           -0.0057  0.0000  0.0000  0.0000  0.0000
                                           -0.0099 -0.0035 -0.0142 -0.0030  0.0000
                                            0.0041 -0.0074  0.0000  0.0000  0.0064
                                           -0.0016
   156. (0.01440) BD*( 1) C   6 - H   7  
                ( 39.81%)   0.6309* C   6 s( 30.73%)p 2.25( 69.15%)d 0.00(  0.10%)
                                                  f 0.00(  0.02%)
                                            0.0003 -0.5540  0.0200  0.0018 -0.0000
                                           -0.8315  0.0117 -0.0009  0.0045  0.0005
                                            0.0021 -0.0000 -0.0000 -0.0000  0.0033
                                            0.0010 -0.0000 -0.0000 -0.0000 -0.0000
                                           -0.0297 -0.0071  0.0029  0.0062 -0.0000
                                            0.0133 -0.0009 -0.0000 -0.0000 -0.0026
                                           -0.0010
                ( 60.19%)  -0.7758* H   7 s( 99.95%)p 0.00(  0.05%)
                                           -0.9998 -0.0019 -0.0005  0.0219 -0.0014
                                           -0.0000
   157. (0.00441) BD*( 1) C   6 - C   8  
                ( 49.29%)   0.7020* C   6 s( 37.82%)p 1.64( 62.07%)d 0.00(  0.10%)
                                                  f 0.00(  0.01%)
                                           -0.0000 -0.6144 -0.0259 -0.0031 -0.0000
                                            0.4121  0.0023 -0.0015  0.6705  0.0361
                                           -0.0043 -0.0000 -0.0000 -0.0000 -0.0266
                                           -0.0065 -0.0000 -0.0000 -0.0000 -0.0000
                                            0.0046  0.0055  0.0153  0.0035 -0.0000
                                           -0.0025 -0.0072 -0.0000 -0.0000 -0.0048
                                            0.0002
                ( 50.71%)  -0.7121* C   8 s( 38.65%)p 1.58( 61.13%)d 0.01(  0.20%)
                                                  f 0.00(  0.01%)
                                           -0.0001 -0.6214 -0.0184 -0.0060  0.0002
                                           -0.4183 -0.0244 -0.0003 -0.6594 -0.0305
                                            0.0041 -0.0000 -0.0000 -0.0000 -0.0328
                                           -0.0027 -0.0000 -0.0000 -0.0000 -0.0000
                                            0.0171  0.0013  0.0256  0.0015 -0.0000
                                            0.0051  0.0067 -0.0000 -0.0000  0.0086
                                           -0.0010
   158. (0.05017) BD*( 2) C   6 - C   8  
                ( 50.70%)   0.7121* C   6 s(  0.00%)p 1.00( 99.93%)d 0.00(  0.05%)
                                                  f 0.00(  0.02%)
                                            0.0000  0.0000  0.0000  0.0000  0.0000
                                            0.0000  0.0000  0.0000  0.0000  0.0000
                                            0.0000  0.9992 -0.0288  0.0130  0.0000
                                            0.0000 -0.0102 -0.0064 -0.0179 -0.0054
                                            0.0000  0.0000  0.0000  0.0000 -0.0135
                                            0.0000  0.0000  0.0008  0.0009  0.0000
                                            0.0000
                ( 49.30%)  -0.7021* C   8 s(  0.00%)p 1.00( 99.92%)d 0.00(  0.05%)
                                                  f 0.00(  0.03%)
                                            0.0000  0.0000  0.0000  0.0000  0.0000
                                            0.0000  0.0000  0.0000  0.0000  0.0000
                                            0.0000  0.9989 -0.0373  0.0086  0.0000
                                            0.0000  0.0106  0.0035  0.0187  0.0045
                                            0.0000  0.0000  0.0000  0.0000 -0.0160
                                            0.0000  0.0000 -0.0017  0.0010  0.0000
                                            0.0000
   159. (0.00871) BD*( 1) C   8 - H   9  
                ( 40.45%)   0.6360* C   8 s( 30.80%)p 2.24( 69.06%)d 0.00(  0.12%)
                                                  f 0.00(  0.02%)
                                           -0.0002  0.5548 -0.0102 -0.0035 -0.0000
                                           -0.8309 -0.0054  0.0016  0.0064 -0.0149
                                            0.0017 -0.0000 -0.0000 -0.0000 -0.0149
                                            0.0058 -0.0000 -0.0000 -0.0000 -0.0000
                                            0.0276  0.0041 -0.0137 -0.0023 -0.0000
                                            0.0107 -0.0007 -0.0000 -0.0000 -0.0060
                                           -0.0037
                ( 59.55%)  -0.7717* H   9 s( 99.96%)p 0.00(  0.04%)
                                            0.9998  0.0022  0.0001  0.0195 -0.0044
                                           -0.0000
   160. (0.00684) BD*( 1) C   8 - H  10  
                ( 40.20%)   0.6340* C   8 s( 30.48%)p 2.28( 69.36%)d 0.00(  0.14%)
                                                  f 0.00(  0.02%)
                                           -0.0003  0.5520 -0.0060 -0.0020  0.0002
                                            0.3637 -0.0097  0.0021 -0.7491 -0.0071
                                            0.0055 -0.0000 -0.0000 -0.0000 -0.0340
                                            0.0026 -0.0000 -0.0000 -0.0000 -0.0000
                                           -0.0066 -0.0060 -0.0124 -0.0022 -0.0000
                                           -0.0049  0.0099 -0.0000 -0.0000 -0.0052
                                            0.0039
                ( 59.80%)  -0.7733* H  10 s( 99.96%)p 0.00(  0.04%)
                                            0.9998  0.0009  0.0000 -0.0118  0.0160
                                           -0.0000


 NHO Directionality and "Bond Bending" (deviations from line of nuclear centers)

         [Thresholds for printing:  angular deviation  >  1.0 degree]
                                    hybrid p-character > 25.0%
                                    orbital occupancy  >  0.10e

                                Line of Centers        Hybrid 1              Hybrid 2
                                ---------------  -------------------   ------------------
                NBO               Theta   Phi    Theta   Phi    Dev    Theta   Phi    Dev
 ========================================================================================
     1. BD (   1) C   1 - H   2    90.0  357.9    90.0    0.5   2.6      --     --    --
     2. BD (   1) C   1 - H   3    90.0  117.9    90.0  115.4   2.5      --     --    --
     3. BD (   1) C   1 - C   4    90.0  237.9     --     --    --      90.0   59.6   1.7
     4. BD (   2) C   1 - C   4    90.0  237.9     0.0    0.0  90.0      0.0    0.0  90.0
     5. BD (   1) C   4 - H   5    90.0  177.9    90.0  179.5   1.6      --     --    --
     6. BD (   1) C   4 - C   6    90.0  297.9    90.0  296.0   1.9     90.0  116.0   1.9
     7. BD (   1) C   6 - H   7    90.0  357.9    90.0  359.5   1.6      --     --    --
     8. BD (   1) C   6 - C   8    90.0  237.9    90.0  239.6   1.7      --     --    --
     9. BD (   2) C   6 - C   8    90.0  237.9     0.0    0.0  90.0      0.0    0.0  90.0
    10. BD (   1) C   8 - H   9    90.0  177.9    90.0  180.5   2.6      --     --    --
    11. BD (   1) C   8 - H  10    90.0  297.9    90.0  295.4   2.5      --     --    --


 Second Order Perturbation Theory Analysis of Fock Matrix in NBO Basis

     Threshold for printing:   0.50 kcal/mol
                                                                              E(2)  E(j)-E(i) F(i,j)
         Donor NBO (i)                     Acceptor NBO (j)                 kcal/mol   a.u.    a.u. 
 ===================================================================================================

 within unit  1
   1. BD (   1) C   1 - H   2        / 53. RY*(   2) C   4                    3.65    1.88    0.074
   1. BD (   1) C   1 - H   2        /152. BD*(   1) C   1 - C   4            0.62    1.28    0.025
   1. BD (   1) C   1 - H   2        /154. BD*(   1) C   4 - H   5            5.41    1.13    0.070
   2. BD (   1) C   1 - H   3        / 52. RY*(   1) C   4                    1.84    2.01    0.054
   2. BD (   1) C   1 - H   3        / 54. RY*(   3) C   4                    1.33    1.95    0.046
   2. BD (   1) C   1 - H   3        /152. BD*(   1) C   1 - C   4            0.66    1.28    0.026
   2. BD (   1) C   1 - H   3        /154. BD*(   1) C   4 - H   5            0.60    1.13    0.023
   2. BD (   1) C   1 - H   3        /155. BD*(   1) C   4 - C   6            6.54    1.06    0.075
   3. BD (   1) C   1 - C   4        / 83. RY*(   1) C   6                    1.63    2.23    0.054
   3. BD (   1) C   1 - C   4        / 87. RY*(   5) C   6                    0.51    2.25    0.030
   3. BD (   1) C   1 - C   4        /151. BD*(   1) C   1 - H   3            0.57    1.34    0.025
   3. BD (   1) C   1 - C   4        /154. BD*(   1) C   4 - H   5            0.80    1.34    0.029
   3. BD (   1) C   1 - C   4        /155. BD*(   1) C   4 - C   6            0.55    1.28    0.024
   3. BD (   1) C   1 - C   4        /157. BD*(   1) C   6 - C   8            1.64    1.49    0.044
   4. BD (   2) C   1 - C   4        / 86. RY*(   4) C   6                    0.81    1.59    0.032
   4. BD (   2) C   1 - C   4        /158. BD*(   2) C   6 - C   8           14.79    0.45    0.073
   5. BD (   1) C   4 - H   5        / 16. RY*(   1) C   1                    2.71    1.93    0.065
   5. BD (   1) C   4 - H   5        / 83. RY*(   1) C   6                    1.71    2.02    0.053
   5. BD (   1) C   4 - H   5        /150. BD*(   1) C   1 - H   2            4.47    1.13    0.064
   5. BD (   1) C   4 - H   5        /151. BD*(   1) C   1 - H   3            0.59    1.13    0.023
   5. BD (   1) C   4 - H   5        /152. BD*(   1) C   1 - C   4            0.55    1.28    0.024
   5. BD (   1) C   4 - H   5        /156. BD*(   1) C   6 - H   7            2.80    1.13    0.050
   6. BD (   1) C   4 - C   6        / 17. RY*(   2) C   1                    1.76    1.92    0.052
   6. BD (   1) C   4 - C   6        /115. RY*(   2) C   8                    1.76    1.92    0.052
   6. BD (   1) C   4 - C   6        /151. BD*(   1) C   1 - H   3            3.39    1.21    0.057
   6. BD (   1) C   4 - C   6        /152. BD*(   1) C   1 - C   4            0.71    1.36    0.028
   6. BD (   1) C   4 - C   6        /157. BD*(   1) C   6 - C   8            0.71    1.36    0.028
   6. BD (   1) C   4 - C   6        /160. BD*(   1) C   8 - H  10            3.39    1.21    0.057
   7. BD (   1) C   6 - H   7        / 52. RY*(   1) C   4                    1.71    2.02    0.053
   7. BD (   1) C   6 - H   7        /114. RY*(   1) C   8                    2.71    1.93    0.065
   7. BD (   1) C   6 - H   7        /154. BD*(   1) C   4 - H   5            2.80    1.13    0.050
   7. BD (   1) C   6 - H   7        /157. BD*(   1) C   6 - C   8            0.55    1.28    0.024
   7. BD (   1) C   6 - H   7        /159. BD*(   1) C   8 - H   9            4.47    1.13    0.064
   7. BD (   1) C   6 - H   7        /160. BD*(   1) C   8 - H  10            0.59    1.13    0.023
   8. BD (   1) C   6 - C   8        / 52. RY*(   1) C   4                    1.63    2.23    0.054
   8. BD (   1) C   6 - C   8        / 56. RY*(   5) C   4                    0.51    2.25    0.030
   8. BD (   1) C   6 - C   8        /152. BD*(   1) C   1 - C   4            1.64    1.49    0.044
   8. BD (   1) C   6 - C   8        /155. BD*(   1) C   4 - C   6            0.55    1.28    0.024
   8. BD (   1) C   6 - C   8        /156. BD*(   1) C   6 - H   7            0.80    1.34    0.029
   8. BD (   1) C   6 - C   8        /160. BD*(   1) C   8 - H  10            0.57    1.34    0.025
   9. BD (   2) C   6 - C   8        / 55. RY*(   4) C   4                    0.81    1.59    0.032
   9. BD (   2) C   6 - C   8        /153. BD*(   2) C   1 - C   4           14.79    0.45    0.073
  10. BD (   1) C   8 - H   9        / 84. RY*(   2) C   6                    3.65    1.88    0.074
  10. BD (   1) C   8 - H   9        /156. BD*(   1) C   6 - H   7            5.41    1.13    0.070
  10. BD (   1) C   8 - H   9        /157. BD*(   1) C   6 - C   8            0.62    1.28    0.025
  11. BD (   1) C   8 - H  10        / 83. RY*(   1) C   6                    1.84    2.01    0.054
  11. BD (   1) C   8 - H  10        / 85. RY*(   3) C   6                    1.33    1.95    0.046
  11. BD (   1) C   8 - H  10        /155. BD*(   1) C   4 - C   6            6.54    1.06    0.075
  11. BD (   1) C   8 - H  10        /156. BD*(   1) C   6 - H   7            0.60    1.13    0.023
  11. BD (   1) C   8 - H  10        /157. BD*(   1) C   6 - C   8            0.66    1.28    0.026
  12. CR (   1) C   1                / 52. RY*(   1) C   4                    0.94   11.53    0.093
  12. CR (   1) C   1                / 53. RY*(   2) C   4                    1.06   11.40    0.098
  12. CR (   1) C   1                / 56. RY*(   5) C   4                    0.52   11.55    0.069
  12. CR (   1) C   1                /155. BD*(   1) C   4 - C   6            0.65   10.58    0.075
  13. CR (   1) C   4                / 17. RY*(   2) C   1                    0.58   11.37    0.073
  13. CR (   1) C   4                / 19. RY*(   4) C   1                    1.24   11.32    0.106
  13. CR (   1) C   4                / 84. RY*(   2) C   6                    0.59   11.42    0.073
  13. CR (   1) C   4                /152. BD*(   1) C   1 - C   4            0.74   10.82    0.080
  14. CR (   1) C   6                / 53. RY*(   2) C   4                    0.59   11.42    0.073
  14. CR (   1) C   6                /115. RY*(   2) C   8                    0.58   11.37    0.073
  14. CR (   1) C   6                /117. RY*(   4) C   8                    1.24   11.32    0.106
  14. CR (   1) C   6                /157. BD*(   1) C   6 - C   8            0.74   10.82    0.080
  15. CR (   1) C   8                / 83. RY*(   1) C   6                    0.94   11.53    0.093
  15. CR (   1) C   8                / 84. RY*(   2) C   6                    1.06   11.40    0.098
  15. CR (   1) C   8                / 87. RY*(   5) C   6                    0.52   11.55    0.069
  15. CR (   1) C   8                /155. BD*(   1) C   4 - C   6            0.65   10.58    0.075


 Natural Bond Orbitals (Summary):

                                                            Principal Delocalizations
           NBO                        Occupancy    Energy   (geminal,vicinal,remote)
 ====================================================================================
 Molecular unit  1  (C4H6)
     1. BD (   1) C   1 - H   2          1.98625    -0.61819  154(v),53(v),152(g)
     2. BD (   1) C   1 - H   3          1.98532    -0.61613  155(v),52(v),54(v),152(g)
                                                    154(v)
     3. BD (   1) C   1 - C   4          1.99389    -0.82802  157(v),83(v),154(g),151(g)
                                                    155(g),87(v)
     4. BD (   2) C   1 - C   4          1.94806    -0.34720  158(v),86(v)
     5. BD (   1) C   4 - H   5          1.97960    -0.61861  150(v),156(v),16(v),83(v)
                                                    151(v),152(g)
     6. BD (   1) C   4 - C   6          1.98325    -0.70175  151(v),160(v),17(v),115(v)
                                                    152(g),157(g)
     7. BD (   1) C   6 - H   7          1.97960    -0.61861  159(v),154(v),114(v),52(v)
                                                    160(v),157(g)
     8. BD (   1) C   6 - C   8          1.99389    -0.82802  152(v),52(v),156(g),160(g)
                                                    155(g),56(v)
     9. BD (   2) C   6 - C   8          1.94806    -0.34720  153(v),55(v)
    10. BD (   1) C   8 - H   9          1.98625    -0.61819  156(v),84(v),157(g)
    11. BD (   1) C   8 - H  10          1.98532    -0.61613  155(v),83(v),85(v),157(g)
                                                    156(v)
    12. CR (   1) C   1                  1.99930   -10.13285  53(v),52(v),155(v),56(v)
    13. CR (   1) C   4                  1.99925   -10.15765  19(v),152(g),84(v),17(v)
    14. CR (   1) C   6                  1.99925   -10.15765  117(v),157(g),53(v),115(v)
    15. CR (   1) C   8                  1.99930   -10.13285  84(v),83(v),155(v),87(v)
    16. RY*(   1) C   1                  0.00334     1.31311   
    17. RY*(   2) C   1                  0.00161     1.21418   
    18. RY*(   3) C   1                  0.00059     0.53982   
    19. RY*(   4) C   1                  0.00026     1.15975   
    20. RY*(   5) C   1                  0.00013     1.82592   
    21. RY*(   6) C   1                  0.00008     1.72867   
    22. RY*(   7) C   1                  0.00002     1.42542   
    23. RY*(   8) C   1                  0.00001     1.40809   
    24. RY*(   9) C   1                  0.00000     1.51795   
    25. RY*(  10) C   1                  0.00001     1.75780   
    26. RY*(  11) C   1                  0.00000     3.17103   
    27. RY*(  12) C   1                  0.00000     1.32718   
    28. RY*(  13) C   1                  0.00000     2.59186   
    29. RY*(  14) C   1                  0.00000     1.48841   
    30. RY*(  15) C   1                  0.00000     2.65478   
    31. RY*(  16) C   1                  0.00000    21.63927   
    32. RY*(  17) C   1                  0.00000     2.83386   
    33. RY*(  18) C   1                  0.00000     1.86519   
    34. RY*(  19) C   1                  0.00000     3.26382   
    35. RY*(  20) C   1                  0.00000     3.21418   
    36. RY*(  21) C   1                  0.00000     3.38979   
    37. RY*(  22) C   1                  0.00000     3.53992   
    38. RY*(  23) C   1                  0.00000     3.25289   
    39. RY*(  24) C   1                  0.00000     3.31563   
    40. RY*(  25) C   1                  0.00000     4.14956   
    41. RY*(  26) C   1                  0.00000     3.50806   
    42. RY*(   1) H   2                  0.00090     0.89537   
    43. RY*(   2) H   2                  0.00023     1.70817   
    44. RY*(   3) H   2                  0.00015     2.19060   
    45. RY*(   4) H   2                  0.00006     2.54056   
    46. RY*(   5) H   2                  0.00002     3.16060   
    47. RY*(   1) H   3                  0.00046     1.09834   
    48. RY*(   2) H   3                  0.00026     1.51544   
    49. RY*(   3) H   3                  0.00016     2.18880   
    50. RY*(   4) H   3                  0.00006     2.51312   
    51. RY*(   5) H   3                  0.00001     3.16630   
    52. RY*(   1) C   4                  0.00591     1.39871   
    53. RY*(   2) C   4                  0.00347     1.26221   
    54. RY*(   3) C   4                  0.00131     1.33507   
    55. RY*(   4) C   4                  0.00076     1.24217   
    56. RY*(   5) C   4                  0.00071     1.42106   
    57. RY*(   6) C   4                  0.00024     1.71457   
    58. RY*(   7) C   4                  0.00010     1.89554   
    59. RY*(   8) C   4                  0.00005     1.98734   
    60. RY*(   9) C   4                  0.00003     2.95916   
    61. RY*(  10) C   4                  0.00000     2.23282   
    62. RY*(  11) C   4                  0.00000    21.19337   
    63. RY*(  12) C   4                  0.00000     1.31043   
    64. RY*(  13) C   4                  0.00000     2.81592   
    65. RY*(  14) C   4                  0.00000     1.15572   
    66. RY*(  15) C   4                  0.00000     2.64987   
    67. RY*(  16) C   4                  0.00000     3.36883   
    68. RY*(  17) C   4                  0.00000     1.50322   
    69. RY*(  18) C   4                  0.00000     2.10609   
    70. RY*(  19) C   4                  0.00000     3.36482   
    71. RY*(  20) C   4                  0.00000     3.34949   
    72. RY*(  21) C   4                  0.00000     3.31724   
    73. RY*(  22) C   4                  0.00000     3.49216   
    74. RY*(  23) C   4                  0.00000     3.33930   
    75. RY*(  24) C   4                  0.00000     3.47344   
    76. RY*(  25) C   4                  0.00000     4.16652   
    77. RY*(  26) C   4                  0.00000     3.84426   
    78. RY*(   1) H   5                  0.00066     1.09579   
    79. RY*(   2) H   5                  0.00018     1.79927   
    80. RY*(   3) H   5                  0.00012     2.22484   
    81. RY*(   4) H   5                  0.00009     2.48292   
    82. RY*(   5) H   5                  0.00002     3.16688   
    83. RY*(   1) C   6                  0.00591     1.39871   
    84. RY*(   2) C   6                  0.00347     1.26221   
    85. RY*(   3) C   6                  0.00131     1.33507   
    86. RY*(   4) C   6                  0.00076     1.24217   
    87. RY*(   5) C   6                  0.00071     1.42106   
    88. RY*(   6) C   6                  0.00024     1.71457   
    89. RY*(   7) C   6                  0.00010     1.89554   
    90. RY*(   8) C   6                  0.00005     1.98734   
    91. RY*(   9) C   6                  0.00003     2.95916   
    92. RY*(  10) C   6                  0.00000     2.23282   
    93. RY*(  11) C   6                  0.00000    21.19337   
    94. RY*(  12) C   6                  0.00000     1.31043   
    95. RY*(  13) C   6                  0.00000     2.81592   
    96. RY*(  14) C   6                  0.00000     1.15572   
    97. RY*(  15) C   6                  0.00000     2.64987   
    98. RY*(  16) C   6                  0.00000     3.36883   
    99. RY*(  17) C   6                  0.00000     1.50322   
   100. RY*(  18) C   6                  0.00000     2.10609   
   101. RY*(  19) C   6                  0.00000     3.36482   
   102. RY*(  20) C   6                  0.00000     3.34949   
   103. RY*(  21) C   6                  0.00000     3.31724   
   104. RY*(  22) C   6                  0.00000     3.49216   
   105. RY*(  23) C   6                  0.00000     3.33930   
   106. RY*(  24) C   6                  0.00000     3.47344   
   107. RY*(  25) C   6                  0.00000     4.16652   
   108. RY*(  26) C   6                  0.00000     3.84426   
   109. RY*(   1) H   7                  0.00066     1.09579   
   110. RY*(   2) H   7                  0.00018     1.79927   
   111. RY*(   3) H   7                  0.00012     2.22484   
   112. RY*(   4) H   7                  0.00009     2.48292   
   113. RY*(   5) H   7                  0.00002     3.16688   
   114. RY*(   1) C   8                  0.00334     1.31311   
   115. RY*(   2) C   8                  0.00161     1.21418   
   116. RY*(   3) C   8                  0.00059     0.53982   
   117. RY*(   4) C   8                  0.00026     1.15975   
   118. RY*(   5) C   8                  0.00013     1.82592   
   119. RY*(   6) C   8                  0.00008     1.72867   
   120. RY*(   7) C   8                  0.00002     1.42542   
   121. RY*(   8) C   8                  0.00001     1.40809   
   122. RY*(   9) C   8                  0.00000     1.51795   
   123. RY*(  10) C   8                  0.00001     1.75780   
   124. RY*(  11) C   8                  0.00000     3.17103   
   125. RY*(  12) C   8                  0.00000     1.32718   
   126. RY*(  13) C   8                  0.00000     2.59186   
   127. RY*(  14) C   8                  0.00000     1.48841   
   128. RY*(  15) C   8                  0.00000     2.65478   
   129. RY*(  16) C   8                  0.00000    21.63927   
   130. RY*(  17) C   8                  0.00000     2.83386   
   131. RY*(  18) C   8                  0.00000     1.86519   
   132. RY*(  19) C   8                  0.00000     3.26382   
   133. RY*(  20) C   8                  0.00000     3.21418   
   134. RY*(  21) C   8                  0.00000     3.38979   
   135. RY*(  22) C   8                  0.00000     3.53992   
   136. RY*(  23) C   8                  0.00000     3.25289   
   137. RY*(  24) C   8                  0.00000     3.31563   
   138. RY*(  25) C   8                  0.00000     4.14956   
   139. RY*(  26) C   8                  0.00000     3.50806   
   140. RY*(   1) H   9                  0.00090     0.89537   
   141. RY*(   2) H   9                  0.00023     1.70817   
   142. RY*(   3) H   9                  0.00015     2.19060   
   143. RY*(   4) H   9                  0.00006     2.54056   
   144. RY*(   5) H   9                  0.00002     3.16060   
   145. RY*(   1) H  10                  0.00046     1.09834   
   146. RY*(   2) H  10                  0.00026     1.51544   
   147. RY*(   3) H  10                  0.00016     2.18880   
   148. RY*(   4) H  10                  0.00006     2.51312   
   149. RY*(   5) H  10                  0.00001     3.16630   
   150. BD*(   1) C   1 - H   2          0.00871     0.50849   
   151. BD*(   1) C   1 - H   3          0.00684     0.51310   
   152. BD*(   1) C   1 - C   4          0.00441     0.66155   
   153. BD*(   2) C   1 - C   4          0.05017     0.10215   
   154. BD*(   1) C   4 - H   5          0.01440     0.51036   
   155. BD*(   1) C   4 - C   6          0.02035     0.44800   
   156. BD*(   1) C   6 - H   7          0.01440     0.51036   
   157. BD*(   1) C   6 - C   8          0.00441     0.66155   
   158. BD*(   2) C   6 - C   8          0.05017     0.10215   
   159. BD*(   1) C   8 - H   9          0.00871     0.50849   
   160. BD*(   1) C   8 - H  10          0.00684     0.51310   
       -------------------------------
              Total Lewis   29.76656  ( 99.2219%)
        Valence non-Lewis    0.18939  (  0.6313%)
        Rydberg non-Lewis    0.04404  (  0.1468%)
       -------------------------------
            Total unit  1   30.00000  (100.0000%)
           Charge unit  1    0.00000
   4 Symmetry operations used in ECPInt.
 ECPInt:  NShTT=    2346 NPrTT=    6892 LenC2=    2331 LenP2D=    5875.
 LDataN:  DoStor=T MaxTD1= 7 Len=  274
 Calling FoFJK, ICntrl=      2127 FMM=F ISym2X=1 I1Cent= 0 IOpClX= 0 NMat=1 NMatS=1 NMatT=0.
 ***** Axes restored to original set *****
 -------------------------------------------------------------------
 Center     Atomic                   Forces (Hartrees/Bohr)
 Number     Number              X              Y              Z
 -------------------------------------------------------------------
      1        6           0.017160712    0.038768097    0.000000000
      2        1           0.001775320   -0.009369872   -0.000000000
      3        1          -0.008636987   -0.003476556   -0.000000000
      4        6           0.033380786   -0.050790022   -0.000000000
      5        1          -0.000059937    0.010739101    0.000000000
      6        6          -0.033380786    0.050790022    0.000000000
      7        1           0.000059937   -0.010739101   -0.000000000
      8        6          -0.017160712   -0.038768097   -0.000000000
      9        1          -0.001775320    0.009369872    0.000000000
     10        1           0.008636987    0.003476556    0.000000000
 -------------------------------------------------------------------
 Cartesian Forces:  Max     0.050790022 RMS     0.019637245

 GradGradGradGradGradGradGradGradGradGradGradGradGradGradGradGradGradGrad
 Berny optimization.
 FormGI is forming the generalized inverse of G from B-inverse, IUseBI=4.
 Internal  Forces:  Max     0.043637915 RMS     0.011536902
 Search for a local minimum.
 Step number   1 out of a maximum of   43
 All quantities printed in internal units (Hartrees-Bohrs-Radians)
 Mixed Optimization -- RFO/linear search
 Second derivative matrix not updated -- first step.
 ITU=  0
     Eigenvalues ---    0.00237   0.01459   0.01459   0.02681   0.02681
     Eigenvalues ---    0.02681   0.02681   0.16000   0.16000   0.16000
     Eigenvalues ---    0.16000   0.16000   0.16000   0.22000   0.22000
     Eigenvalues ---    0.28519   0.37230   0.37230   0.37230   0.37230
     Eigenvalues ---    0.37230   0.37230   0.53930   0.53930
 RFO step:  Lambda=-1.27340564D-02 EMin= 2.36824234D-03
 Linear search not attempted -- first point.
 Iteration  1 RMS(Cart)=  0.03976218 RMS(Int)=  0.00064110
 Iteration  2 RMS(Cart)=  0.00114163 RMS(Int)=  0.00000035
 Iteration  3 RMS(Cart)=  0.00000044 RMS(Int)=  0.00000000
 ClnCor:  largest displacement from symmetrization is 2.65D-11 for atom     8.
 Variable       Old X    -DE/DX   Delta X   Delta X   Delta X     New X
                                 (Linear)    (Quad)   (Total)
    R1        2.02201   0.00901   0.00000   0.02339   0.02339   2.04540
    R2        2.02201   0.00863   0.00000   0.02242   0.02242   2.04443
    R3        2.56096  -0.02759   0.00000  -0.04999  -0.04999   2.51097
    R4        2.02201   0.00934   0.00000   0.02425   0.02425   2.04626
    R5        2.91018  -0.04364   0.00000  -0.14647  -0.14647   2.76370
    R6        2.02201   0.00934   0.00000   0.02425   0.02425   2.04626
    R7        2.56096  -0.02759   0.00000  -0.04999  -0.04999   2.51097
    R8        2.02201   0.00901   0.00000   0.02339   0.02339   2.04540
    R9        2.02201   0.00863   0.00000   0.02242   0.02242   2.04443
    A1        2.09440  -0.00446   0.00000  -0.02584  -0.02584   2.06855
    A2        2.09440   0.00188   0.00000   0.01086   0.01086   2.10526
    A3        2.09440   0.00259   0.00000   0.01498   0.01498   2.10938
    A4        2.09440   0.00033   0.00000   0.00942   0.00942   2.10381
    A5        2.09440   0.01007   0.00000   0.04327   0.04327   2.13766
    A6        2.09440  -0.01040   0.00000  -0.05269  -0.05269   2.04171
    A7        2.09440  -0.01040   0.00000  -0.05269  -0.05269   2.04171
    A8        2.09440   0.01007   0.00000   0.04327   0.04327   2.13766
    A9        2.09440   0.00033   0.00000   0.00942   0.00942   2.10381
   A10        2.09440   0.00188   0.00000   0.01086   0.01086   2.10526
   A11        2.09440   0.00259   0.00000   0.01498   0.01498   2.10938
   A12        2.09440  -0.00446   0.00000  -0.02584  -0.02584   2.06855
    D1        3.14159  -0.00000   0.00000   0.00000   0.00000   3.14159
    D2        0.00000  -0.00000   0.00000  -0.00000   0.00000   0.00000
    D3       -0.00000   0.00000   0.00000   0.00000   0.00000   0.00000
    D4        3.14159   0.00000   0.00000   0.00000   0.00000   3.14159
    D5       -0.00000   0.00000   0.00000   0.00000   0.00000   0.00000
    D6        3.14159   0.00000   0.00000  -0.00000   0.00000   3.14159
    D7        3.14159  -0.00000   0.00000  -0.00000   0.00000   3.14159
    D8        0.00000  -0.00000   0.00000  -0.00000   0.00000   0.00000
    D9       -0.00000   0.00000   0.00000   0.00000   0.00000   0.00000
   D10        3.14159  -0.00000   0.00000  -0.00000   0.00000   3.14159
   D11        3.14159   0.00000   0.00000  -0.00000   0.00000   3.14159
   D12        0.00000  -0.00000   0.00000  -0.00000   0.00000   0.00000
         Item               Value     Threshold  Converged?
 Maximum Force            0.043638     0.000450     NO 
 RMS     Force            0.011537     0.000300     NO 
 Maximum Displacement     0.107598     0.001800     NO 
 RMS     Displacement     0.040383     0.001200     NO 
 Predicted change in Energy=-6.629486D-03
 GradGradGradGradGradGradGradGradGradGradGradGradGradGradGradGradGradGrad

                          Input orientation:                          
 ---------------------------------------------------------------------
 Center     Atomic      Atomic             Coordinates (Angstroms)
 Number     Number       Type             X           Y           Z
 ---------------------------------------------------------------------
      1          6           0       -0.388868    0.291243   -2.037274
      2          1           0        0.125327   -0.661198   -2.037274
      3          1           0       -1.470728    0.294189   -2.037274
      4          6           0        0.295773    1.430032   -2.037274
      5          1           0       -0.220014    2.382130   -2.037274
      6          6           0        1.757785    1.467416   -2.037274
      7          1           0        2.273572    0.515318   -2.037274
      8          6           0        2.442426    2.606205   -2.037274
      9          1           0        1.928232    3.558646   -2.037274
     10          1           0        3.524287    2.603259   -2.037274
 ---------------------------------------------------------------------
                    Distance matrix (angstroms):
                    1          2          3          4          5
     1  C    0.000000
     2  H    1.082377   0.000000
[truncated: 849,953 more chars]
