# Supplementary material for: Hyperpyramidalized alkenes with bond orders near 1.5 as synthetic building blocks
Source: Nat Chem. 2026 Jan 21;18(5):913–22. doi: 10.1038/s41557-025-02055-9 (PMC12859755; doi:10.1038/s41557-025-02055-9)
Supplement: Supplementary file 2 — Output files for reported computations. [file 41557_2025_2055_MOESM2_ESM.zip › Computation data/butadiene 8/butadiene3.fchk]

Title Card Required                                                     
Freq      RwB97XD                                                     def2TZVP            
Number of atoms                            I               10
Info1-9                                    I   N=           9
          33          33        1002           0           0         100
           6          18        -802
Full Title                                 C   N=           2
Title Card Required     
Route                                      C   N=           5
# opt freq wb97xd geom=connectivity def2tzvp pop=nboread    
Charge                                     I                0
Multiplicity                               I                1
Number of electrons                        I               30
Number of alpha electrons                  I               15
Number of beta electrons                   I               15
Number of basis functions                  I              160
Number of independent functions            I              160
Number of point charges in /Mol/           I                0
Number of translation vectors              I                0
Atomic numbers                             I   N=          10
           6           1           1           6           1           6
           1           6           1           1
Nuclear charges                            R   N=          10
  6.00000000E+00  1.00000000E+00  1.00000000E+00  6.00000000E+00  1.00000000E+00
  6.00000000E+00  1.00000000E+00  6.00000000E+00  1.00000000E+00  1.00000000E+00
Current cartesian coordinates              R   N=          30
 -1.14039252E+00  3.28169791E+00  0.00000000E+00  6.11969167E-01  4.34441971E+00
  0.00000000E+00 -2.88175183E+00  4.35334817E+00  0.00000000E+00 -1.14039252E+00
  7.70718306E-01  0.00000000E+00 -2.92599251E+00 -2.44081517E-01  0.00000000E+00
  1.14039252E+00 -7.70718306E-01 -0.00000000E+00  2.92599251E+00  2.44081517E-01
  0.00000000E+00  1.14039252E+00 -3.28169791E+00 -0.00000000E+00 -6.11969167E-01
 -4.34441971E+00 -0.00000000E+00  2.88175183E+00 -4.35334817E+00 -0.00000000E+00
Number of symbols in /Mol/                 I                0
Int Atom Types                             I   N=          10
           0           0           0           0           0           0
           0           0           0           0
Force Field                                I                0
Atom Types                                 C   N=          10
                                                            
                                                            
MM charges                                 R   N=          10
  0.00000000E+00  0.00000000E+00  0.00000000E+00  0.00000000E+00  0.00000000E+00
  0.00000000E+00  0.00000000E+00  0.00000000E+00  0.00000000E+00  0.00000000E+00
Integer atomic weights                     I   N=          10
          12           1           1          12           1          12
           1          12           1           1
Real atomic weights                        R   N=          10
  1.20000000E+01  1.00782504E+00  1.00782504E+00  1.20000000E+01  1.00782504E+00
  1.20000000E+01  1.00782504E+00  1.20000000E+01  1.00782504E+00  1.00782504E+00
Atom fragment info                         I   N=          10
           0           0           0           0           0           0
           0           0           0           0
Atom residue num                           I   N=          10
           0           0           0           0           0           0
           0           0           0           0
Nuclear spins                              I   N=          10
           0           1           1           0           1           0
           1           0           1           1
Nuclear ZEff                               R   N=          10
 -3.60000000E+00 -1.00000000E+00 -1.00000000E+00 -3.60000000E+00 -1.00000000E+00
 -3.60000000E+00 -1.00000000E+00 -3.60000000E+00 -1.00000000E+00 -1.00000000E+00
Nuclear ZNuc                               R   N=          10
  6.00000000E+00  1.00000000E+00  1.00000000E+00  6.00000000E+00  1.00000000E+00
  6.00000000E+00  1.00000000E+00  6.00000000E+00  1.00000000E+00  1.00000000E+00
Nuclear QMom                               R   N=          10
  0.00000000E+00  0.00000000E+00  0.00000000E+00  0.00000000E+00  0.00000000E+00
  0.00000000E+00  0.00000000E+00  0.00000000E+00  0.00000000E+00  0.00000000E+00
Nuclear GFac                               R   N=          10
  0.00000000E+00  2.79284600E+00  2.79284600E+00  0.00000000E+00  2.79284600E+00
  0.00000000E+00  2.79284600E+00  0.00000000E+00  2.79284600E+00  2.79284600E+00
MicOpt                                     I   N=          10
          -1          -1          -1          -1          -1          -1
          -1          -1          -1          -1
Number of residues                         I                0
Number of secondary structures             I                0
Redundant internal dimensions              I   N=           4
          33           9          12          12
Redundant internal coordinate indices      I   N=         132
           1           2           0           0           1           3
           0           0           1           4           0           0
           4           5           0           0           4           6
           0           0           6           7           0           0
           6           8           0           0           8           9
           0           0           8          10           0           0
           2           1           3           0           2           1
           4           0           3           1           4           0
           1           4           5           0           1           4
           6           0           5           4           6           0
           4           6           7           0           4           6
           8           0           7           6           8           0
           6           8           9           0           6           8
          10           0           9           8          10           0
           2           1           4           5           2           1
           4           6           3           1           4           5
           3           1           4           6           1           4
           6           7           1           4           6           8
           5           4           6           7           5           4
           6           8           4           6           8           9
           4           6           8          10           7           6
           8           9           7           6           8          10
Redundant internal coordinates             R   N=          33
  2.04942653E+00  2.04469228E+00  2.51097960E+00  2.05382229E+00  2.75281805E+00
  2.05382229E+00  2.51097960E+00  2.04942653E+00  2.04469228E+00  2.04476961E+00
  2.11594584E+00  2.12246986E+00  2.08759915E+00  2.16512009E+00  2.03046607E+00
  2.03046607E+00  2.16512009E+00  2.08759915E+00  2.11594584E+00  2.12246986E+00
  2.04476961E+00  3.14159265E+00  0.00000000E+00  0.00000000E+00  3.14159265E+00
  0.00000000E+00  3.14159265E+00  3.14159265E+00  0.00000000E+00  0.00000000E+00
  3.14159265E+00  3.14159265E+00  0.00000000E+00
ZRed-IntVec                                I   N=          33
           0           0           0           0           0           0
           0           0           0           0           0           0
           0           0           0           0           0           0
           0           0           0           0           0           0
           0           0           0           0           0           0
           0           0           0
ZRed-FPVec                                 R   N=          33
  0.00000000E+00  0.00000000E+00  0.00000000E+00  0.00000000E+00  0.00000000E+00
  0.00000000E+00  0.00000000E+00  0.00000000E+00  0.00000000E+00  0.00000000E+00
  0.00000000E+00  0.00000000E+00  0.00000000E+00  0.00000000E+00  0.00000000E+00
  0.00000000E+00  0.00000000E+00  0.00000000E+00  0.00000000E+00  0.00000000E+00
  0.00000000E+00  0.00000000E+00  0.00000000E+00  0.00000000E+00  0.00000000E+00
  0.00000000E+00  0.00000000E+00  0.00000000E+00  0.00000000E+00  0.00000000E+00
  0.00000000E+00  0.00000000E+00  0.00000000E+00
ZRed-Constraint1                           R   N=          33
  2.04942653E+00  2.04469228E+00  2.51097960E+00  2.05382229E+00  2.75281805E+00
  2.05382229E+00  2.51097960E+00  2.04942653E+00  2.04469228E+00  2.04476961E+00
  2.11594584E+00  2.12246986E+00  2.08759915E+00  2.16512009E+00  2.03046607E+00
  2.03046607E+00  2.16512009E+00  2.08759915E+00  2.11594584E+00  2.12246986E+00
  2.04476961E+00  3.14159265E+00  0.00000000E+00  0.00000000E+00  3.14159265E+00
  0.00000000E+00  3.14159265E+00  3.14159265E+00  0.00000000E+00  0.00000000E+00
  3.14159265E+00  3.14159265E+00  0.00000000E+00
ZRed-Constraint2                           R   N=          33
  2.02200696E+00  2.02200695E+00  2.56095684E+00  2.02200695E+00  2.91017823E+00
  2.02200694E+00  2.56095684E+00  2.02200697E+00  2.02200695E+00  2.09439509E+00
  2.09439511E+00  2.09439511E+00  2.09439509E+00  2.09439510E+00  2.09439511E+00
  2.09439510E+00  2.09439510E+00  2.09439510E+00  2.09439510E+00  2.09439510E+00
  2.09439511E+00  3.14159265E+00  0.00000000E+00  0.00000000E+00  3.14159265E+00
  0.00000000E+00  3.14159265E+00  3.14159265E+00  0.00000000E+00  0.00000000E+00
  3.14159265E+00  3.14159265E+00  0.00000000E+00
SymInf integers                            I   N=          26
           2           4           1           1           1          -1
          -1           1           1           1          -1          -1
          -1          -1           0           0           0           0
           0           0           0           0           0           0
           0           0
RotTr to input orientation                 R   N=          12
  8.51829871E-01 -5.23818547E-01 -0.00000000E+00 -5.23818547E-01 -8.51829871E-01
  0.00000000E+00 -0.00000000E+00 -0.00000000E+00 -1.00000000E+00  1.94033159E+00
  2.73769161E+00 -3.84988931E+00
Number of contracted shells                I               68
Number of primitive shells                 I              116
Pure/Cartesian d shells                    I                0
Pure/Cartesian f shells                    I                0
Highest angular momentum                   I                3
Largest degree of contraction              I                6
Shell types                                I   N=          68
           0           0           0           0           0           1
           1           1          -2          -2          -3           0
           0           0           1           0           0           0
           1           0           0           0           0           0
           1           1           1          -2          -2          -3
           0           0           0           1           0           0
           0           0           0           1           1           1
          -2          -2          -3           0           0           0
           1           0           0           0           0           0
           1           1           1          -2          -2          -3
           0           0           0           1           0           0
           0           1
Number of primitives per shell             I   N=          68
           6           2           1           1           1           4
           1           1           1           1           1           3
           1           1           1           3           1           1
           1           6           2           1           1           1
           4           1           1           1           1           1
           3           1           1           1           6           2
           1           1           1           4           1           1
           1           1           1           3           1           1
           1           6           2           1           1           1
           4           1           1           1           1           1
           3           1           1           1           3           1
           1           1
Shell to atom map                          I   N=          68
           1           1           1           1           1           1
           1           1           1           1           1           2
           2           2           2           3           3           3
           3           4           4           4           4           4
           4           4           4           4           4           4
           5           5           5           5           6           6
           6           6           6           6           6           6
           6           6           6           7           7           7
           7           8           8           8           8           8
           8           8           8           8           8           8
           9           9           9           9          10          10
          10          10
Primitive exponents                        R   N=         116
  1.35753497E+04  2.03523337E+03  4.63225624E+02  1.31200196E+02  4.28530159E+01
  1.55841858E+01  6.20671385E+00  2.57648965E+00  5.76963394E-01  2.29728314E-01
  9.51644400E-02  3.46972322E+01  7.95826228E+00  2.37808269E+00  8.14332082E-01
  2.88875473E-01  1.00568237E-01  1.09700000E+00  3.18000000E-01  7.61000000E-01
  3.40613410E+01  5.12357460E+00  1.16466260E+00  3.27230410E-01  1.03072410E-01
  8.00000000E-01  3.40613410E+01  5.12357460E+00  1.16466260E+00  3.27230410E-01
  1.03072410E-01  8.00000000E-01  1.35753497E+04  2.03523337E+03  4.63225624E+02
  1.31200196E+02  4.28530159E+01  1.55841858E+01  6.20671385E+00  2.57648965E+00
  5.76963394E-01  2.29728314E-01  9.51644400E-02  3.46972322E+01  7.95826228E+00
  2.37808269E+00  8.14332082E-01  2.88875473E-01  1.00568237E-01  1.09700000E+00
  3.18000000E-01  7.61000000E-01  3.40613410E+01  5.12357460E+00  1.16466260E+00
  3.27230410E-01  1.03072410E-01  8.00000000E-01  1.35753497E+04  2.03523337E+03
  4.63225624E+02  1.31200196E+02  4.28530159E+01  1.55841858E+01  6.20671385E+00
  2.57648965E+00  5.76963394E-01  2.29728314E-01  9.51644400E-02  3.46972322E+01
  7.95826228E+00  2.37808269E+00  8.14332082E-01  2.88875473E-01  1.00568237E-01
  1.09700000E+00  3.18000000E-01  7.61000000E-01  3.40613410E+01  5.12357460E+00
  1.16466260E+00  3.27230410E-01  1.03072410E-01  8.00000000E-01  1.35753497E+04
  2.03523337E+03  4.63225624E+02  1.31200196E+02  4.28530159E+01  1.55841858E+01
  6.20671385E+00  2.57648965E+00  5.76963394E-01  2.29728314E-01  9.51644400E-02
  3.46972322E+01  7.95826228E+00  2.37808269E+00  8.14332082E-01  2.88875473E-01
  1.00568237E-01  1.09700000E+00  3.18000000E-01  7.61000000E-01  3.40613410E+01
  5.12357460E+00  1.16466260E+00  3.27230410E-01  1.03072410E-01  8.00000000E-01
  3.40613410E+01  5.12357460E+00  1.16466260E+00  3.27230410E-01  1.03072410E-01
  8.00000000E-01
Contraction coefficients                   R   N=         116
  6.06455036E-04  4.69790889E-03  2.43324776E-02  9.73999683E-02  3.01955843E-01
  6.62336091E-01  6.55953085E-01  3.75856333E-01  1.00000000E+00  1.00000000E+00
  1.00000000E+00  1.13272200E-02  7.61696592E-02  3.01922522E-01  7.27850273E-01
  1.00000000E+00  1.00000000E+00  1.00000000E+00  1.00000000E+00  1.00000000E+00
  2.54393072E-02  1.90085949E-01  8.52441130E-01  1.00000000E+00  1.00000000E+00
  1.00000000E+00  2.54393072E-02  1.90085949E-01  8.52441130E-01  1.00000000E+00
  1.00000000E+00  1.00000000E+00  6.06455036E-04  4.69790889E-03  2.43324776E-02
  9.73999683E-02  3.01955843E-01  6.62336091E-01  6.55953085E-01  3.75856333E-01
  1.00000000E+00  1.00000000E+00  1.00000000E+00  1.13272200E-02  7.61696592E-02
  3.01922522E-01  7.27850273E-01  1.00000000E+00  1.00000000E+00  1.00000000E+00
  1.00000000E+00  1.00000000E+00  2.54393072E-02  1.90085949E-01  8.52441130E-01
  1.00000000E+00  1.00000000E+00  1.00000000E+00  6.06455036E-04  4.69790889E-03
  2.43324776E-02  9.73999683E-02  3.01955843E-01  6.62336091E-01  6.55953085E-01
  3.75856333E-01  1.00000000E+00  1.00000000E+00  1.00000000E+00  1.13272200E-02
  7.61696592E-02  3.01922522E-01  7.27850273E-01  1.00000000E+00  1.00000000E+00
  1.00000000E+00  1.00000000E+00  1.00000000E+00  2.54393072E-02  1.90085949E-01
  8.52441130E-01  1.00000000E+00  1.00000000E+00  1.00000000E+00  6.06455036E-04
  4.69790889E-03  2.43324776E-02  9.73999683E-02  3.01955843E-01  6.62336091E-01
  6.55953085E-01  3.75856333E-01  1.00000000E+00  1.00000000E+00  1.00000000E+00
  1.13272200E-02  7.61696592E-02  3.01922522E-01  7.27850273E-01  1.00000000E+00
  1.00000000E+00  1.00000000E+00  1.00000000E+00  1.00000000E+00  2.54393072E-02
  1.90085949E-01  8.52441130E-01  1.00000000E+00  1.00000000E+00  1.00000000E+00
  2.54393072E-02  1.90085949E-01  8.52441130E-01  1.00000000E+00  1.00000000E+00
  1.00000000E+00
Coordinates of each shell                  R   N=         204
 -1.14039252E+00  3.28169791E+00  0.00000000E+00 -1.14039252E+00  3.28169791E+00
  0.00000000E+00 -1.14039252E+00  3.28169791E+00  0.00000000E+00 -1.14039252E+00
  3.28169791E+00  0.00000000E+00 -1.14039252E+00  3.28169791E+00  0.00000000E+00
 -1.14039252E+00  3.28169791E+00  0.00000000E+00 -1.14039252E+00  3.28169791E+00
  0.00000000E+00 -1.14039252E+00  3.28169791E+00  0.00000000E+00 -1.14039252E+00
  3.28169791E+00  0.00000000E+00 -1.14039252E+00  3.28169791E+00  0.00000000E+00
 -1.14039252E+00  3.28169791E+00  0.00000000E+00  6.11969167E-01  4.34441971E+00
  0.00000000E+00  6.11969167E-01  4.34441971E+00  0.00000000E+00  6.11969167E-01
  4.34441971E+00  0.00000000E+00  6.11969167E-01  4.34441971E+00  0.00000000E+00
 -2.88175183E+00  4.35334817E+00  0.00000000E+00 -2.88175183E+00  4.35334817E+00
  0.00000000E+00 -2.88175183E+00  4.35334817E+00  0.00000000E+00 -2.88175183E+00
  4.35334817E+00  0.00000000E+00 -1.14039252E+00  7.70718306E-01  0.00000000E+00
 -1.14039252E+00  7.70718306E-01  0.00000000E+00 -1.14039252E+00  7.70718306E-01
  0.00000000E+00 -1.14039252E+00  7.70718306E-01  0.00000000E+00 -1.14039252E+00
  7.70718306E-01  0.00000000E+00 -1.14039252E+00  7.70718306E-01  0.00000000E+00
 -1.14039252E+00  7.70718306E-01  0.00000000E+00 -1.14039252E+00  7.70718306E-01
  0.00000000E+00 -1.14039252E+00  7.70718306E-01  0.00000000E+00 -1.14039252E+00
  7.70718306E-01  0.00000000E+00 -1.14039252E+00  7.70718306E-01  0.00000000E+00
 -2.92599251E+00 -2.44081517E-01  0.00000000E+00 -2.92599251E+00 -2.44081517E-01
  0.00000000E+00 -2.92599251E+00 -2.44081517E-01  0.00000000E+00 -2.92599251E+00
 -2.44081517E-01  0.00000000E+00  1.14039252E+00 -7.70718306E-01  0.00000000E+00
  1.14039252E+00 -7.70718306E-01  0.00000000E+00  1.14039252E+00 -7.70718306E-01
  0.00000000E+00  1.14039252E+00 -7.70718306E-01  0.00000000E+00  1.14039252E+00
 -7.70718306E-01  0.00000000E+00  1.14039252E+00 -7.70718306E-01  0.00000000E+00
  1.14039252E+00 -7.70718306E-01  0.00000000E+00  1.14039252E+00 -7.70718306E-01
  0.00000000E+00  1.14039252E+00 -7.70718306E-01  0.00000000E+00  1.14039252E+00
 -7.70718306E-01  0.00000000E+00  1.14039252E+00 -7.70718306E-01  0.00000000E+00
  2.92599251E+00  2.44081517E-01  0.00000000E+00  2.92599251E+00  2.44081517E-01
  0.00000000E+00  2.92599251E+00  2.44081517E-01  0.00000000E+00  2.92599251E+00
  2.44081517E-01  0.00000000E+00  1.14039252E+00 -3.28169791E+00  0.00000000E+00
  1.14039252E+00 -3.28169791E+00  0.00000000E+00  1.14039252E+00 -3.28169791E+00
  0.00000000E+00  1.14039252E+00 -3.28169791E+00  0.00000000E+00  1.14039252E+00
 -3.28169791E+00  0.00000000E+00  1.14039252E+00 -3.28169791E+00  0.00000000E+00
  1.14039252E+00 -3.28169791E+00  0.00000000E+00  1.14039252E+00 -3.28169791E+00
  0.00000000E+00  1.14039252E+00 -3.28169791E+00  0.00000000E+00  1.14039252E+00
 -3.28169791E+00  0.00000000E+00  1.14039252E+00 -3.28169791E+00  0.00000000E+00
 -6.11969167E-01 -4.34441971E+00  0.00000000E+00 -6.11969167E-01 -4.34441971E+00
  0.00000000E+00 -6.11969167E-01 -4.34441971E+00  0.00000000E+00 -6.11969167E-01
 -4.34441971E+00  0.00000000E+00  2.88175183E+00 -4.35334817E+00  0.00000000E+00
  2.88175183E+00 -4.35334817E+00  0.00000000E+00  2.88175183E+00 -4.35334817E+00
  0.00000000E+00  2.88175183E+00 -4.35334817E+00  0.00000000E+00
Num ILSW                                   I              100
ILSW                                       I   N=         100
           0           0           0           0           2           0
           0           0           0           0        4639          -1
           5           0           0           0           2           0
           0           0           1           0           1           0
           1           0           0           0           0           0
           0           0      100000           0          -1           0
           0           0           0           0           0           0
           0           0           0           1           0           0
           0 -2000000000           1           0           0           0
           0           0         121          52           0           0
           0           0          58           0           0           0
           0           0           0           0           0           1
           0           0           0           0           0           0
           0           0           0           0           0           0
           0           0           0           0           0           0
           0           0           0           0           0           0
           0           0           0           0
Num RLSW                                   I               52
RLSW                                       R   N=          52
  1.00000000E+00  1.00000000E+00  1.00000000E+00  1.00000000E+00  1.00000000E+00
  0.00000000E+00  2.00000000E-01  2.22036000E-01  0.00000000E+00  7.77964000E-01
  0.00000000E+00  2.00000000E-01  0.00000000E+00  0.00000000E+00  1.00000000E+00
  0.00000000E+00  0.00000000E+00  1.00000000E+00  0.00000000E+00  0.00000000E+00
  0.00000000E+00  0.00000000E+00  1.00000000E+00  0.00000000E+00  0.00000000E+00
  0.00000000E+00  0.00000000E+00  1.00000000E+00  0.00000000E+00  0.00000000E+00
  0.00000000E+00  0.00000000E+00  1.00000000E+00  0.00000000E+00  0.00000000E+00
  0.00000000E+00  0.00000000E+00  0.00000000E+00  1.00000000E+00  1.00000000E+00
  0.00000000E+00  1.00000000E+00  0.00000000E+00  0.00000000E+00  0.00000000E+00
  0.00000000E+00  0.00000000E+00  0.00000000E+00  0.00000000E+00  0.00000000E+00
  0.00000000E+00  0.00000000E+00
ECP-MxAtEC                                 I           250000
ECP-MaxLECP                                I               10
ECP-MaxAtL                                 I          2250000
ECP-MxTECP                                 I         11250000
ECP-LenNCZ                                 I                0
ECP-KFirst                                 I   N=         100
           0           0           0           0           0           0
           0           0           0           0           0           0
           0           0           0           0           0           0
           0           0           0           0           0           0
           0           0           0           0           0           0
           0           0           0           0           0           0
           0           0           0           0           0           0
           0           0           0           0           0           0
           0           0           0           0           0           0
           0           0           0           0           0           0
           0           0           0           0           0           0
           0           0           0           0           0           0
           0           0           0           0           0           0
           0           0           0           0           0           0
           0           0           0           0           0           0
           0           0           0           0           0           0
           0           0           0           0
ECP-KLast                                  I   N=         100
           0           0           0           0           0           0
           0           0           0           0           0           0
           0           0           0           0           0           0
           0           0           0           0           0           0
           0           0           0           0           0           0
           0           0           0           0           0           0
           0           0           0           0           0           0
           0           0           0           0           0           0
           0           0           0           0           0           0
           0           0           0           0           0           0
           0           0           0           0           0           0
           0           0           0           0           0           0
           0           0           0           0           0           0
           0           0           0           0           0           0
           0           0           0           0           0           0
           0           0           0           0           0           0
           0           0           0           0
ECP-LMax                                   I   N=          10
           0           0           0           0           0           0
           0           0           0           0
ECP-LPSkip                                 I   N=          10
           1           1           1           1           1           1
           1           1           1           1
ECP-RNFroz                                 R   N=          10
  0.00000000E+00  0.00000000E+00  0.00000000E+00  0.00000000E+00  0.00000000E+00
  0.00000000E+00  0.00000000E+00  0.00000000E+00  0.00000000E+00  0.00000000E+00
ECP-NLP                                    I                0
ECP-CLP1                                   R      0.000000000000000E+00
ECP-CLP2                                   R      0.000000000000000E+00
ECP-ZLP                                    R      0.000000000000000E+00
MxBond                                     I                3
NBond                                      I   N=          10
           3           1           1           3           1           3
           1           3           1           1
IBond                                      I   N=          30
           2           3           4           1           0           0
           1           0           0           1           5           6
           4           0           0           4           7           8
           6           0           0           6           9          10
           8           0           0           8           0           0
RBond                                      R   N=          30
  1.00000000E+00  1.00000000E+00  2.00000000E+00  1.00000000E+00  0.00000000E+00
  0.00000000E+00  1.00000000E+00  0.00000000E+00  0.00000000E+00  2.00000000E+00
  1.00000000E+00  1.00000000E+00  1.00000000E+00  0.00000000E+00  0.00000000E+00
  1.00000000E+00  1.00000000E+00  2.00000000E+00  1.00000000E+00  0.00000000E+00
  0.00000000E+00  2.00000000E+00  1.00000000E+00  1.00000000E+00  1.00000000E+00
  0.00000000E+00  0.00000000E+00  1.00000000E+00  0.00000000E+00  0.00000000E+00
Virial Ratio                               R      2.005239740962524E+00
SCF Energy                                 R     -1.559921471977125E+02
Total Energy                               R     -1.559921471977125E+02
RMS Force                                  R      1.231727130498759E-04
RMS Density                                R      6.853090616879438E-10
NImag                                      I                0
Job Status                                 I                1
Nuclear derivative order                   I                2
External E-field                           R   N=          35
  0.00000000E+00  0.00000000E+00  0.00000000E+00  0.00000000E+00  0.00000000E+00
  0.00000000E+00  0.00000000E+00  0.00000000E+00  0.00000000E+00  0.00000000E+00
  0.00000000E+00  0.00000000E+00  0.00000000E+00  0.00000000E+00  0.00000000E+00
  0.00000000E+00  0.00000000E+00  0.00000000E+00  0.00000000E+00  0.00000000E+00
  0.00000000E+00  0.00000000E+00  0.00000000E+00  0.00000000E+00  0.00000000E+00
  0.00000000E+00  0.00000000E+00  0.00000000E+00  0.00000000E+00  0.00000000E+00
  0.00000000E+00  0.00000000E+00  0.00000000E+00  0.00000000E+00  0.00000000E+00
IOpCl                                      I                0
IROHF                                      I                0
Alpha Orbital Energies                     R   N=         160
 -1.02926391E+01 -1.02922914E+01 -1.02823468E+01 -1.02823357E+01 -9.11660274E-01
 -8.37523933E-01 -7.01119812E-01 -6.47909773E-01 -5.58897351E-01 -5.54884708E-01
 -4.81891628E-01 -4.72392984E-01 -4.28819012E-01 -4.17319657E-01 -3.16419423E-01
  3.47202939E-02  1.29939679E-01  1.39813663E-01  1.49069204E-01  1.55476646E-01
  1.98569052E-01  2.02905250E-01  2.15498462E-01  2.49427829E-01  2.50384836E-01
  2.83744238E-01  2.98181305E-01  3.07940577E-01  3.27665776E-01  3.39059578E-01
  3.80202153E-01  3.87565809E-01  3.93370054E-01  4.13782341E-01  4.20083249E-01
  4.49927267E-01  5.03468695E-01  5.15269369E-01  5.36218666E-01  5.42005529E-01
  5.48782097E-01  5.56789998E-01  6.24621192E-01  6.37521505E-01  6.45241498E-01
  6.70502814E-01  6.77175360E-01  7.13250870E-01  7.43298189E-01  7.47898606E-01
  7.93662621E-01  8.87292426E-01  9.10574309E-01  9.47794558E-01  9.50473316E-01
  9.93777756E-01  1.04507647E+00  1.06077974E+00  1.09491831E+00  1.11318999E+00
  1.18924397E+00  1.25537688E+00  1.26413365E+00  1.29811722E+00  1.30179155E+00
  1.31513203E+00  1.35365761E+00  1.40562338E+00  1.50278818E+00  1.54011421E+00
  1.59310077E+00  1.59339328E+00  1.62380459E+00  1.65548433E+00  1.68986683E+00
  1.70312851E+00  1.71186956E+00  1.73383491E+00  1.79222270E+00  1.80649049E+00
  1.86495018E+00  1.90047394E+00  1.90693169E+00  1.92049822E+00  1.92309353E+00
  1.94450968E+00  2.01939786E+00  2.07026084E+00  2.26238035E+00  2.26560122E+00
  2.27289494E+00  2.27453106E+00  2.38017291E+00  2.41011064E+00  2.43634011E+00
  2.46936365E+00  2.59264336E+00  2.59566996E+00  2.61542872E+00  2.62644449E+00
  2.63774921E+00  2.65649033E+00  2.70458147E+00  2.75047954E+00  2.77270659E+00
  2.77317667E+00  2.78724067E+00  2.86370387E+00  2.89189466E+00  2.90578226E+00
  3.02221674E+00  3.02815437E+00  3.04770519E+00  3.08312074E+00  3.10405347E+00
  3.11447086E+00  3.11632450E+00  3.14414457E+00  3.14448874E+00  3.17742532E+00
  3.22672239E+00  3.24235503E+00  3.25069162E+00  3.31062064E+00  3.35946693E+00
  3.36498395E+00  3.39044140E+00  3.40940590E+00  3.42415409E+00  3.43971331E+00
  3.51077401E+00  3.51875428E+00  3.63901817E+00  3.67456572E+00  3.69068846E+00
  3.69854066E+00  3.71665478E+00  3.88535656E+00  3.90211348E+00  3.97403025E+00
  4.10237389E+00  4.19997658E+00  4.21712103E+00  4.28210602E+00  4.36704609E+00
  4.48643421E+00  4.54141737E+00  4.55175355E+00  4.61070971E+00  4.68667868E+00
  4.80830813E+00  4.82705120E+00  4.89582534E+00  4.97676922E+00  5.21907830E+00
  5.30320262E+00  2.21569532E+01  2.23358543E+01  2.27383250E+01  2.29356361E+01
Alpha MO coefficients                      R   N=       25600
  1.48238545E-02  1.95017121E-02  2.02911336E-03 -1.00288058E-02 -8.60421761E-03
  7.50237334E-05 -2.65323194E-04  0.00000000E+00 -2.23717139E-03  1.17885709E-02
  0.00000000E+00 -7.23270345E-04  2.37479792E-03  0.00000000E+00  3.09730701E-04
  0.00000000E+00  0.00000000E+00  4.40162776E-04 -2.53024136E-05  1.01936242E-03
  0.00000000E+00  0.00000000E+00  5.08819664E-03  1.59810839E-03  0.00000000E+00
  9.62311208E-06 -7.59464489E-04  0.00000000E+00  0.00000000E+00  9.80344666E-05
 -3.64489990E-04 -2.95568369E-04 -2.33729227E-03  1.30892675E-03  4.12494482E-04
  3.79399830E-04  0.00000000E+00 -2.14721187E-04 -2.40922363E-03  7.65469914E-04
 -2.96096285E-04  7.72775657E-04  0.00000000E+00  3.29992327E-01  4.29836138E-01
  2.55154259E-02  2.22466643E-03  8.69674674E-03  5.11728607E-04 -2.57431213E-04
  0.00000000E+00 -2.20915141E-04  9.80941072E-03  0.00000000E+00  2.27169169E-03
  4.43533535E-03  0.00000000E+00 -9.08934557E-04  0.00000000E+00  0.00000000E+00
 -4.57107347E-04 -2.01101395E-04 -8.27097434E-04  0.00000000E+00  0.00000000E+00
 -1.05211803E-03  4.59704924E-03  0.00000000E+00  5.95557380E-04 -3.70635526E-04
  0.00000000E+00  0.00000000E+00  1.85433816E-04 -4.45908272E-04 -6.44170369E-04
 -2.56566589E-03  1.34201404E-03 -1.49719280E-03 -5.84363222E-04  0.00000000E+00
  3.29992327E-01  4.29836138E-01  2.55154259E-02  2.22466643E-03  8.69674674E-03
 -5.11728607E-04  2.57431213E-04  0.00000000E+00  2.20915141E-04 -9.80941072E-03
  0.00000000E+00 -2.27169169E-03 -4.43533535E-03  0.00000000E+00 -9.08934557E-04
  0.00000000E+00  0.00000000E+00 -4.57107347E-04 -2.01101395E-04 -8.27097434E-04
  0.00000000E+00  0.00000000E+00 -1.05211803E-03  4.59704924E-03  0.00000000E+00
 -5.95557380E-04  3.70635526E-04  0.00000000E+00  0.00000000E+00 -1.85433816E-04
  4.45908272E-04 -6.44170369E-04 -2.56566589E-03  1.34201404E-03  1.49719280E-03
  5.84363222E-04  0.00000000E+00  1.48238545E-02  1.95017121E-02  2.02911336E-03
 -1.00288058E-02 -8.60421761E-03 -7.50237334E-05  2.65323194E-04  0.00000000E+00
  2.23717139E-03 -1.17885709E-02  0.00000000E+00  7.23270345E-04 -2.37479792E-03
  0.00000000E+00  3.09730701E-04  0.00000000E+00  0.00000000E+00  4.40162776E-04
 -2.53024136E-05  1.01936242E-03  0.00000000E+00  0.00000000E+00  5.08819664E-03
  1.59810839E-03  0.00000000E+00 -9.62311208E-06  7.59464489E-04  0.00000000E+00
  0.00000000E+00 -9.80344666E-05  3.64489990E-04 -2.95568369E-04 -2.33729227E-03
  1.30892675E-03 -4.12494482E-04 -3.79399830E-04  0.00000000E+00 -2.14721187E-04
 -2.40922363E-03  7.65469914E-04  2.96096285E-04 -7.72775657E-04  0.00000000E+00
  1.56982410E-02  2.06262437E-02  1.21141650E-03  3.09732265E-03 -9.11672977E-03
  1.49540410E-05  9.58629724E-05  0.00000000E+00  7.88571545E-04 -9.40208356E-04
  0.00000000E+00  1.46700958E-04  2.85884490E-03  0.00000000E+00  1.74355446E-04
  0.00000000E+00  0.00000000E+00  4.21605721E-04 -5.88327643E-05  4.47065577E-04
  0.00000000E+00  0.00000000E+00  8.09568442E-04 -7.26804834E-06  0.00000000E+00
 -8.01190461E-06 -3.45146596E-04  0.00000000E+00  0.00000000E+00 -5.44633285E-05
 -7.01564481E-04  6.27822574E-05 -4.37662332E-04  2.67527474E-04 -3.52411285E-05
  1.42318862E-04  0.00000000E+00  8.59507579E-05  2.18190705E-04  4.06493593E-04
  1.64803190E-04  9.72998270E-05  0.00000000E+00  3.30017631E-01  4.29689301E-01
  2.61627402E-02 -1.47331026E-02  2.32474967E-02  1.71222040E-04  4.43192823E-04
  0.00000000E+00  1.23769040E-03 -3.49088767E-03  0.00000000E+00  1.40205246E-03
  3.54054059E-04  0.00000000E+00 -1.13537110E-03  0.00000000E+00  0.00000000E+00
 -2.58817663E-04 -2.50943556E-04  2.03910799E-06  0.00000000E+00  0.00000000E+00
  1.97537970E-03 -1.66624852E-03  0.00000000E+00 -1.54588298E-04  3.66483251E-04
  0.00000000E+00  0.00000000E+00 -1.91480196E-04 -1.47174229E-03 -5.28579354E-04
 -1.42031023E-04 -3.15324092E-03 -9.06542117E-04 -9.41882694E-04  0.00000000E+00
 -3.30017631E-01 -4.29689301E-01 -2.61627402E-02  1.47331026E-02 -2.32474967E-02
  1.71222040E-04  4.43192823E-04  0.00000000E+00  1.23769040E-03 -3.49088767E-03
  0.00000000E+00  1.40205246E-03  3.54054059E-04  0.00000000E+00  1.13537110E-03
  0.00000000E+00  0.00000000E+00  2.58817663E-04  2.50943556E-04 -2.03910799E-06
  0.00000000E+00  0.00000000E+00 -1.97537970E-03  1.66624852E-03  0.00000000E+00
 -1.54588298E-04  3.66483251E-04  0.00000000E+00  0.00000000E+00 -1.91480196E-04
 -1.47174229E-03  5.28579354E-04  1.42031023E-04  3.15324092E-03 -9.06542117E-04
 -9.41882694E-04  0.00000000E+00 -1.56982410E-02 -2.06262437E-02 -1.21141650E-03
 -3.09732265E-03  9.11672977E-03  1.49540410E-05  9.58629724E-05  0.00000000E+00
  7.88571545E-04 -9.40208356E-04  0.00000000E+00  1.46700958E-04  2.85884490E-03
  0.00000000E+00 -1.74355446E-04  0.00000000E+00  0.00000000E+00 -4.21605721E-04
  5.88327643E-05 -4.47065577E-04  0.00000000E+00  0.00000000E+00 -8.09568442E-04
  7.26804834E-06  0.00000000E+00 -8.01190461E-06 -3.45146596E-04  0.00000000E+00
  0.00000000E+00 -5.44633285E-05 -7.01564481E-04 -6.27822574E-05  4.37662332E-04
 -2.67527474E-04 -3.52411285E-05  1.42318862E-04  0.00000000E+00 -8.59507579E-05
 -2.18190705E-04 -4.06493593E-04  1.64803190E-04  9.72998270E-05  0.00000000E+00
  3.29981739E-01  4.29774525E-01  2.36777590E-02  1.22282286E-02  1.10647827E-02
  5.74909220E-05 -3.81768223E-04  0.00000000E+00  5.19130457E-04 -1.59743761E-02
  0.00000000E+00 -1.24036403E-03 -1.36823888E-03  0.00000000E+00 -1.13862616E-03
  0.00000000E+00  0.00000000E+00 -4.76661457E-04 -8.46057299E-05 -2.51525308E-03
  0.00000000E+00  0.00000000E+00 -4.64836276E-03  1.02968471E-05  0.00000000E+00
  1.00024111E-05  1.28167830E-04  0.00000000E+00  0.00000000E+00  6.42970730E-05
  1.40974758E-03 -3.55098339E-04 -4.94094900E-04 -9.99082264E-04  1.17001138E-03
  6.35175540E-04  0.00000000E+00 -3.02161829E-04 -4.57704900E-04 -2.33729477E-03
 -1.16324228E-03  6.49927235E-04  0.00000000E+00 -1.58421667E-02 -2.04443710E-02
 -4.30876068E-04 -8.74429293E-03 -5.74217373E-03 -3.13900947E-04  4.68901111E-04
  0.00000000E+00  9.14183185E-03 -2.40566315E-02  0.00000000E+00  1.46453381E-03
 -2.42375262E-03  0.00000000E+00  2.81140674E-04  0.00000000E+00  0.00000000E+00
  4.36880697E-04  2.40086308E-05  1.90779169E-03  0.00000000E+00  0.00000000E+00
  8.40137964E-03 -4.53563340E-03  0.00000000E+00 -2.02352888E-04  8.53689248E-04
  0.00000000E+00  0.00000000E+00 -1.15414417E-04  8.01143050E-04  5.49316379E-05
  7.27869386E-04  7.46723114E-04  4.52446406E-04 -3.01890052E-04  0.00000000E+00
  1.58421667E-02  2.04443710E-02  4.30876068E-04  8.74429293E-03  5.74217373E-03
 -3.13900947E-04  4.68901111E-04  0.00000000E+00  9.14183185E-03 -2.40566315E-02
  0.00000000E+00  1.46453381E-03 -2.42375262E-03  0.00000000E+00 -2.81140674E-04
  0.00000000E+00  0.00000000E+00 -4.36880697E-04 -2.40086308E-05 -1.90779169E-03
  0.00000000E+00  0.00000000E+00 -8.40137964E-03  4.53563340E-03  0.00000000E+00
 -2.02352888E-04  8.53689248E-04  0.00000000E+00  0.00000000E+00 -1.15414417E-04
  8.01143050E-04 -5.49316379E-05 -7.27869386E-04 -7.46723114E-04  4.52446406E-04
 -3.01890052E-04  0.00000000E+00 -3.29981739E-01 -4.29774525E-01 -2.36777590E-02
 -1.22282286E-02 -1.10647827E-02  5.74909220E-05 -3.81768223E-04  0.00000000E+00
  5.19130457E-04 -1.59743761E-02  0.00000000E+00 -1.24036403E-03 -1.36823888E-03
  0.00000000E+00  1.13862616E-03  0.00000000E+00  0.00000000E+00  4.76661457E-04
  8.46057299E-05  2.51525308E-03  0.00000000E+00  0.00000000E+00  4.64836276E-03
 -1.02968471E-05  0.00000000E+00  1.00024111E-05  1.28167830E-04  0.00000000E+00
  0.00000000E+00  6.42970730E-05  1.40974758E-03  3.55098339E-04  4.94094900E-04
  9.99082264E-04  1.17001138E-03  6.35175540E-04  0.00000000E+00  3.02161829E-04
  4.57704900E-04  2.33729477E-03 -1.16324228E-03  6.49927235E-04  0.00000000E+00
  3.30008518E-01  4.29924239E-01  2.36401583E-02  1.32371878E-03  8.71944456E-03
  1.87755008E-05 -3.03517051E-04  0.00000000E+00 -8.94992076E-04 -6.98129273E-03
  0.00000000E+00  5.22774867E-04 -8.29038945E-04  0.00000000E+00 -9.55916765E-04
  0.00000000E+00  0.00000000E+00 -3.48235913E-04  2.16510025E-05 -2.16152397E-03
  0.00000000E+00  0.00000000E+00 -1.65569286E-03  2.51796026E-04  0.00000000E+00
  1.79172436E-06 -7.89828555E-06  0.00000000E+00  0.00000000E+00  7.62349915E-05
  1.36419784E-03 -4.66779717E-04 -1.60823312E-03 -1.91005475E-03  1.26794076E-03
  8.46286720E-04  0.00000000E+00 -5.03850970E-04 -1.82645094E-03 -9.31847018E-04
 -1.35971789E-03  9.32243751E-04  0.00000000E+00 -1.49670977E-02 -1.92669926E-02
 -4.02827308E-04 -9.80833135E-03 -5.62994965E-03 -5.70904841E-05  2.89292743E-05
  0.00000000E+00 -3.56318119E-05 -8.96461317E-03  0.00000000E+00  2.62525275E-03
  2.10064347E-03  0.00000000E+00  3.70380715E-04  0.00000000E+00  0.00000000E+00
  4.59492633E-04 -7.58640456E-05  1.54138373E-03  0.00000000E+00  0.00000000E+00
  5.11436918E-03  1.23678548E-03  0.00000000E+00 -2.24991833E-05  5.97822334E-04
  0.00000000E+00  0.00000000E+00 -1.39506870E-06  6.10643098E-04 -2.41216531E-04
 -1.35223357E-03  3.22209668E-03 -5.03250271E-05 -3.88740290E-04  0.00000000E+00
 -1.49670977E-02 -1.92669926E-02 -4.02827308E-04 -9.80833135E-03 -5.62994965E-03
  5.70904841E-05 -2.89292743E-05  0.00000000E+00  3.56318119E-05  8.96461317E-03
  0.00000000E+00 -2.62525275E-03 -2.10064347E-03  0.00000000E+00  3.70380715E-04
  0.00000000E+00  0.00000000E+00  4.59492633E-04 -7.58640456E-05  1.54138373E-03
  0.00000000E+00  0.00000000E+00  5.11436918E-03  1.23678548E-03  0.00000000E+00
  2.24991833E-05 -5.97822334E-04  0.00000000E+00  0.00000000E+00  1.39506870E-06
 -6.10643098E-04 -2.41216531E-04 -1.35223357E-03  3.22209668E-03  5.03250271E-05
  3.88740290E-04  0.00000000E+00  3.30008518E-01  4.29924239E-01  2.36401583E-02
  1.32371878E-03  8.71944456E-03 -1.87755008E-05  3.03517051E-04  0.00000000E+00
  8.94992076E-04  6.98129273E-03  0.00000000E+00 -5.22774867E-04  8.29038945E-04
  0.00000000E+00 -9.55916765E-04  0.00000000E+00  0.00000000E+00 -3.48235913E-04
  2.16510025E-05 -2.16152397E-03  0.00000000E+00  0.00000000E+00 -1.65569286E-03
  2.51796026E-04  0.00000000E+00 -1.79172436E-06  7.89828555E-06  0.00000000E+00
  0.00000000E+00 -7.62349915E-05 -1.36419784E-03 -4.66779717E-04 -1.60823312E-03
 -1.91005475E-03 -1.26794076E-03 -8.46286720E-04  0.00000000E+00 -5.03850970E-04
 -1.82645094E-03 -9.31847018E-04  1.35971789E-03 -9.32243751E-04  0.00000000E+00
 -4.32793980E-02 -9.15119330E-02  1.41119893E-01  1.32715811E-01  3.15566053E-02
  6.24930966E-03 -5.75938823E-02  0.00000000E+00  6.71925682E-03 -3.75094010E-02
  0.00000000E+00  3.66830020E-04 -5.96486803E-03  0.00000000E+00 -5.04259180E-03
  0.00000000E+00  0.00000000E+00 -4.25641484E-03 -6.59020972E-04 -3.96424039E-03
  0.00000000E+00  0.00000000E+00 -6.84361504E-03 -3.42909360E-03  0.00000000E+00
 -1.56793678E-04  1.23128993E-03  0.00000000E+00  0.00000000E+00 -4.04356866E-04
  1.83931528E-03  2.72783772E-02  3.20090700E-02  1.15640023E-03 -3.92355085E-03
 -4.10173705E-03  0.00000000E+00  2.40422318E-02  2.71527990E-02  3.61719214E-04
  3.47690145E-03 -3.71832304E-03  0.00000000E+00 -6.54326675E-02 -1.38485633E-01
  2.13584151E-01  1.90932335E-01  2.86024948E-02  3.47428425E-02  1.34000245E-02
  0.00000000E+00  2.17507918E-02 -4.25166816E-03  0.00000000E+00 -4.55185855E-04
 -3.64436394E-03  0.00000000E+00 -7.40966551E-03  0.00000000E+00  0.00000000E+00
 -2.45209770E-03 -2.64331822E-03 -7.52404974E-03  0.00000000E+00  0.00000000E+00
 -3.05295593E-03 -9.47310750E-03  0.00000000E+00 -1.03165000E-03  2.68934340E-04
  0.00000000E+00  0.00000000E+00 -7.40943927E-04 -3.27672886E-03  4.09892319E-02
  4.69327086E-02 -1.90001745E-04  7.21987729E-03  3.15186435E-03  0.00000000E+00
 -6.54326675E-02 -1.38485633E-01  2.13584151E-01  1.90932335E-01  2.86024948E-02
 -3.47428425E-02 -1.34000245E-02  0.00000000E+00 -2.17507918E-02  4.25166816E-03
  0.00000000E+00  4.55185855E-04  3.64436394E-03  0.00000000E+00 -7.40966551E-03
  0.00000000E+00  0.00000000E+00 -2.45209770E-03 -2.64331822E-03 -7.52404974E-03
  0.00000000E+00  0.00000000E+00 -3.05295593E-03 -9.47310750E-03  0.00000000E+00
  1.03165000E-03 -2.68934340E-04  0.00000000E+00  0.00000000E+00  7.40943927E-04
  3.27672886E-03  4.09892319E-02  4.69327086E-02 -1.90001745E-04 -7.21987729E-03
 -3.15186435E-03  0.00000000E+00 -4.32793980E-02 -9.15119330E-02  1.41119893E-01
  1.32715811E-01  3.15566053E-02 -6.24930966E-03  5.75938823E-02  0.00000000E+00
 -6.71925682E-03  3.75094010E-02  0.00000000E+00 -3.66830020E-04  5.96486803E-03
  0.00000000E+00 -5.04259180E-03  0.00000000E+00  0.00000000E+00 -4.25641484E-03
 -6.59020972E-04 -3.96424039E-03  0.00000000E+00  0.00000000E+00 -6.84361504E-03
 -3.42909360E-03  0.00000000E+00  1.56793678E-04 -1.23128993E-03  0.00000000E+00
  0.00000000E+00  4.04356866E-04 -1.83931528E-03  2.72783772E-02  3.20090700E-02
  1.15640023E-03  3.92355085E-03  4.10173705E-03  0.00000000E+00  2.40422318E-02
  2.71527990E-02  3.61719214E-04 -3.47690145E-03  3.71832304E-03  0.00000000E+00
 -6.26100485E-02 -1.32936540E-01  2.09098517E-01  1.96426531E-01  4.66447128E-02
 -4.29356656E-03 -5.46947940E-02  0.00000000E+00 -2.47487882E-03 -2.66655174E-02
  0.00000000E+00  1.12892422E-03 -4.14016472E-03  0.00000000E+00 -6.60180604E-03
  0.00000000E+00  0.00000000E+00 -4.13874071E-03  3.61855305E-04 -4.74281243E-03
  0.00000000E+00  0.00000000E+00 -4.39917323E-03 -3.25734802E-05  0.00000000E+00
  6.83340205E-05  5.56442234E-04  0.00000000E+00  0.00000000E+00  1.69165657E-04
  2.88092616E-03  4.40233910E-02  4.98660983E-02  3.44653840E-03 -6.16445562E-03
 -4.77791873E-03  0.00000000E+00  4.63253579E-02  5.23932245E-02  5.28284405E-03
  6.07449053E-03 -5.33546995E-03  0.00000000E+00 -4.16543523E-02 -8.84937103E-02
  1.36248099E-01  1.44465566E-01  2.65646724E-02 -2.48431715E-02  1.01552142E-01
  0.00000000E+00 -7.88720853E-03  5.30147812E-02  0.00000000E+00 -2.94349555E-03
  6.48698987E-03  0.00000000E+00 -4.34582208E-03  0.00000000E+00  0.00000000E+00
 -5.05116921E-03  2.15967478E-03 -6.07725031E-03  0.00000000E+00  0.00000000E+00
 -1.83241529E-03 -1.36041747E-03  0.00000000E+00  1.81695643E-04 -1.49827090E-03
  0.00000000E+00  0.00000000E+00  5.20838920E-04 -2.54484714E-03  2.63603961E-02
  2.77441579E-02  1.99158929E-03  2.36674164E-03  4.60204298E-03  0.00000000E+00
  4.16543523E-02  8.84937103E-02 -1.36248099E-01 -1.44465566E-01 -2.65646724E-02
 -2.48431715E-02  1.01552142E-01  0.00000000E+00 -7.88720853E-03  5.30147812E-02
  0.00000000E+00 -2.94349555E-03  6.48698987E-03  0.00000000E+00  4.34582208E-03
  0.00000000E+00  0.00000000E+00  5.05116921E-03 -2.15967478E-03  6.07725031E-03
  0.00000000E+00  0.00000000E+00  1.83241529E-03  1.36041747E-03  0.00000000E+00
  1.81695643E-04 -1.49827090E-03  0.00000000E+00  0.00000000E+00  5.20838920E-04
 -2.54484714E-03 -2.63603961E-02 -2.77441579E-02 -1.99158929E-03  2.36674164E-03
  4.60204298E-03  0.00000000E+00  6.26100485E-02  1.32936540E-01 -2.09098517E-01
 -1.96426531E-01 -4.66447128E-02 -4.29356656E-03 -5.46947940E-02  0.00000000E+00
 -2.47487882E-03 -2.66655174E-02  0.00000000E+00  1.12892422E-03 -4.14016472E-03
  0.00000000E+00  6.60180604E-03  0.00000000E+00  0.00000000E+00  4.13874071E-03
 -3.61855305E-04  4.74281243E-03  0.00000000E+00  0.00000000E+00  4.39917323E-03
  3.25734802E-05  0.00000000E+00  6.83340205E-05  5.56442234E-04  0.00000000E+00
  0.00000000E+00  1.69165657E-04  2.88092616E-03 -4.40233910E-02 -4.98660983E-02
 -3.44653840E-03 -6.16445562E-03 -4.77791873E-03  0.00000000E+00 -4.63253579E-02
 -5.23932245E-02 -5.28284405E-03  6.07449053E-03 -5.33546995E-03  0.00000000E+00
 -5.35283824E-02 -1.14476279E-01  1.82775231E-01  1.97949045E-01  4.86430099E-02
 -2.19284776E-02  6.15115765E-02  0.00000000E+00 -1.62697627E-02  4.60340295E-02
  0.00000000E+00 -5.18132504E-03  1.53971710E-02  0.00000000E+00 -4.61667958E-03
  0.00000000E+00  0.00000000E+00  2.66287396E-03  9.79760247E-04 -3.93413521E-03
  0.00000000E+00  0.00000000E+00  4.07834364E-04  4.04015157E-03  0.00000000E+00
  3.97062514E-04 -1.13853657E-03  0.00000000E+00  0.00000000E+00  8.76242229E-04
  2.50138905E-03  6.08129326E-02  7.35450652E-02  1.53135336E-02 -8.64542695E-03
 -2.80799732E-03  0.00000000E+00  7.53619074E-02  9.37564496E-02  1.57066006E-02
  9.81121553E-03 -4.86664553E-03  0.00000000E+00  3.49475493E-02  7.50439294E-02
 -1.20223002E-01 -1.32916678E-01 -2.56228213E-02 -6.05802103E-02  1.15610016E-01
  0.00000000E+00 -4.04575381E-02  7.72124520E-02  0.00000000E+00 -5.00251942E-04
  2.43706129E-02  0.00000000E+00  3.37177217E-03  0.00000000E+00  0.00000000E+00
 -7.06760649E-03  2.89279588E-03  2.91969997E-03  0.00000000E+00  0.00000000E+00
 -4.80153751E-03  6.56127893E-03  0.00000000E+00  1.19547571E-03 -1.90525804E-03
  0.00000000E+00  0.00000000E+00  4.95883863E-05  2.10017442E-03 -3.75397229E-02
 -4.79513228E-02 -2.66844119E-03 -6.89020936E-03 -7.59884407E-05  0.00000000E+00
  3.49475493E-02  7.50439294E-02 -1.20223002E-01 -1.32916678E-01 -2.56228213E-02
  6.05802103E-02 -1.15610016E-01  0.00000000E+00  4.04575381E-02 -7.72124520E-02
  0.00000000E+00  5.00251942E-04 -2.43706129E-02  0.00000000E+00  3.37177217E-03
  0.00000000E+00  0.00000000E+00 -7.06760649E-03  2.89279588E-03  2.91969997E-03
  0.00000000E+00  0.00000000E+00 -4.80153751E-03  6.56127893E-03  0.00000000E+00
 -1.19547571E-03  1.90525804E-03  0.00000000E+00  0.00000000E+00 -4.95883863E-05
 -2.10017442E-03 -3.75397229E-02 -4.79513228E-02 -2.66844119E-03  6.89020936E-03
  7.59884407E-05  0.00000000E+00 -5.35283824E-02 -1.14476279E-01  1.82775231E-01
  1.97949045E-01  4.86430099E-02  2.19284776E-02 -6.15115765E-02  0.00000000E+00
  1.62697627E-02 -4.60340295E-02  0.00000000E+00  5.18132504E-03 -1.53971710E-02
  0.00000000E+00 -4.61667958E-03  0.00000000E+00  0.00000000E+00  2.66287396E-03
  9.79760247E-04 -3.93413521E-03  0.00000000E+00  0.00000000E+00  4.07834364E-04
  4.04015157E-03  0.00000000E+00 -3.97062514E-04  1.13853657E-03  0.00000000E+00
  0.00000000E+00 -8.76242229E-04 -2.50138905E-03  6.08129326E-02  7.35450652E-02
  1.53135336E-02  8.64542695E-03  2.80799732E-03  0.00000000E+00  7.53619074E-02
  9.37564496E-02  1.57066006E-02 -9.81121553E-03  4.86664553E-03  0.00000000E+00
  2.28461154E-02  4.89395710E-02 -7.66256271E-02 -1.11587782E-01 -2.08553202E-02
 -6.83954288E-02 -8.53334402E-02  0.00000000E+00 -4.55249965E-02 -4.28700145E-02
  0.00000000E+00 -1.98131801E-02 -1.72873802E-02  0.00000000E+00  1.82863034E-03
  0.00000000E+00  0.00000000E+00 -4.42421212E-03  1.64947771E-03  3.16641210E-03
  0.00000000E+00  0.00000000E+00  2.46842303E-03  7.76222084E-03  0.00000000E+00
  1.07384054E-03  8.79792417E-04  0.00000000E+00  0.00000000E+00  1.96458032E-03
 -7.03842915E-04 -6.98215213E-02 -9.63761560E-02 -1.67917574E-02  8.27392166E-03
  5.61933723E-03  0.00000000E+00 -2.12027591E-02 -2.55971053E-02 -1.22710930E-02
 -4.35893605E-03 -1.26441159E-03  0.00000000E+00 -4.06611195E-02 -8.72270279E-02
  1.37614007E-01  1.86764290E-01  5.70459338E-02 -1.28343910E-01 -5.10054479E-02
  0.00000000E+00 -7.47574993E-02 -2.86362484E-02  0.00000000E+00 -1.30662479E-02
 -1.97005083E-02  0.00000000E+00 -3.24728895E-03  0.00000000E+00  0.00000000E+00
 -8.57401772E-04  2.62332414E-03 -4.71497058E-03  0.00000000E+00  0.00000000E+00
 -8.00202614E-03 -2.87076113E-03  0.00000000E+00  1.27112051E-03  9.45167664E-04
  0.00000000E+00  0.00000000E+00 -8.23661394E-04 -1.39479613E-03  1.03489990E-01
  1.41715828E-01  3.11906116E-02  1.31364156E-02  7.34734650E-03  0.00000000E+00
  4.06611195E-02  8.72270279E-02 -1.37614007E-01 -1.86764290E-01 -5.70459338E-02
 -1.28343910E-01 -5.10054479E-02  0.00000000E+00 -7.47574993E-02 -2.86362484E-02
  0.00000000E+00 -1.30662479E-02 -1.97005083E-02  0.00000000E+00  3.24728895E-03
  0.00000000E+00  0.00000000E+00  8.57401772E-04 -2.62332414E-03  4.71497058E-03
  0.00000000E+00  0.00000000E+00  8.00202614E-03  2.87076113E-03  0.00000000E+00
  1.27112051E-03  9.45167664E-04  0.00000000E+00  0.00000000E+00 -8.23661394E-04
 -1.39479613E-03 -1.03489990E-01 -1.41715828E-01 -3.11906116E-02  1.31364156E-02
  7.34734650E-03  0.00000000E+00 -2.28461154E-02 -4.89395710E-02  7.66256271E-02
  1.11587782E-01  2.08553202E-02 -6.83954288E-02 -8.53334402E-02  0.00000000E+00
 -4.55249965E-02 -4.28700145E-02  0.00000000E+00 -1.98131801E-02 -1.72873802E-02
  0.00000000E+00 -1.82863034E-03  0.00000000E+00  0.00000000E+00  4.42421212E-03
 -1.64947771E-03 -3.16641210E-03  0.00000000E+00  0.00000000E+00 -2.46842303E-03
 -7.76222084E-03  0.00000000E+00  1.07384054E-03  8.79792417E-04  0.00000000E+00
  0.00000000E+00  1.96458032E-03 -7.03842915E-04  6.98215213E-02  9.63761560E-02
  1.67917574E-02  8.27392166E-03  5.61933723E-03  0.00000000E+00  2.12027591E-02
  2.55971053E-02  1.22710930E-02 -4.35893605E-03 -1.26441159E-03  0.00000000E+00
 -9.95590220E-03 -2.13261868E-02  2.96224482E-02  6.74065642E-02  3.65548191E-02
 -1.00970484E-01  1.99597182E-01  0.00000000E+00 -6.82844182E-02  1.20960304E-01
  0.00000000E+00 -2.98878418E-02  4.50876527E-02  0.00000000E+00 -1.95592956E-04
  0.00000000E+00  0.00000000E+00  9.57945796E-03 -1.40449852E-03 -2.47626023E-03
  0.00000000E+00  0.00000000E+00 -3.16984010E-03  4.12408337E-03  0.00000000E+00
  1.16423566E-03 -1.53376993E-03  0.00000000E+00  0.00000000E+00  1.45266451E-03
  5.35497985E-04  2.06583232E-02  2.66158812E-02  9.65449590E-03 -5.73177367E-03
  4.49316176E-03  0.00000000E+00  1.03895426E-01  1.49138351E-01  3.67118074E-02
  1.22019828E-02 -4.70901790E-03  0.00000000E+00  1.87803758E-02  4.07012914E-02
 -7.00037476E-02 -7.20590990E-02 -1.79167285E-02 -6.95585999E-02 -1.53113423E-01
  0.00000000E+00 -4.14418891E-02 -1.10664933E-01  0.00000000E+00 -1.67716176E-02
 -2.54002867E-02  0.00000000E+00  1.65076801E-03  0.00000000E+00  0.00000000E+00
  3.21910587E-03 -3.07212745E-03  9.98840468E-05  0.00000000E+00  0.00000000E+00
 -1.17558750E-03 -8.43374890E-03  0.00000000E+00  8.17527524E-04  1.45542580E-03
  0.00000000E+00  0.00000000E+00 -8.87566207E-04  1.44904142E-03  3.97264342E-02
  6.13124018E-02  1.41465296E-02  5.96817990E-03 -6.36736314E-06  0.00000000E+00
 -1.87803758E-02 -4.07012914E-02  7.00037476E-02  7.20590990E-02  1.79167285E-02
 -6.95585999E-02 -1.53113423E-01  0.00000000E+00 -4.14418891E-02 -1.10664933E-01
  0.00000000E+00 -1.67716176E-02 -2.54002867E-02  0.00000000E+00 -1.65076801E-03
  0.00000000E+00  0.00000000E+00 -3.21910587E-03  3.07212745E-03 -9.98840468E-05
  0.00000000E+00  0.00000000E+00  1.17558750E-03  8.43374890E-03  0.00000000E+00
  8.17527524E-04  1.45542580E-03  0.00000000E+00  0.00000000E+00 -8.87566207E-04
  1.44904142E-03 -3.97264342E-02 -6.13124018E-02 -1.41465296E-02  5.96817990E-03
 -6.36736314E-06  0.00000000E+00  9.95590220E-03  2.13261868E-02 -2.96224482E-02
 -6.74065642E-02 -3.65548191E-02 -1.00970484E-01  1.99597182E-01  0.00000000E+00
 -6.82844182E-02  1.20960304E-01  0.00000000E+00 -2.98878418E-02  4.50876527E-02
  0.00000000E+00  1.95592956E-04  0.00000000E+00  0.00000000E+00 -9.57945796E-03
  1.40449852E-03  2.47626023E-03  0.00000000E+00  0.00000000E+00  3.16984010E-03
 -4.12408337E-03  0.00000000E+00  1.16423566E-03 -1.53376993E-03  0.00000000E+00
  0.00000000E+00  1.45266451E-03  5.35497985E-04 -2.06583232E-02 -2.66158812E-02
 -9.65449590E-03 -5.73177367E-03  4.49316176E-03  0.00000000E+00 -1.03895426E-01
 -1.49138351E-01 -3.67118074E-02  1.22019828E-02 -4.70901790E-03  0.00000000E+00
 -4.11133422E-03 -8.80031084E-03  1.18722205E-02  2.80801616E-02  1.68245042E-02
  1.76798734E-01  7.92094744E-02  0.00000000E+00  1.22027230E-01  4.53711216E-02
  0.00000000E+00  4.99755741E-02  1.66101612E-02  0.00000000E+00 -1.26246296E-04
  0.00000000E+00  0.00000000E+00  3.85771106E-03  2.07382586E-03 -6.77525096E-04
  0.00000000E+00  0.00000000E+00 -2.96794047E-03 -6.95513433E-03  0.00000000E+00
 -1.81550547E-03 -4.37894012E-04  0.00000000E+00  0.00000000E+00 -1.84955145E-03
  1.00808316E-04  9.57301750E-02  1.39599628E-01  3.30691595E-02 -9.76493624E-03
 -7.54359423E-03  0.00000000E+00 -4.58829991E-02 -6.67203344E-02 -1.41858222E-02
 -1.80697842E-03  7.12073523E-03  0.00000000E+00  5.03891074E-03  1.07484338E-02
 -1.90099476E-02 -2.25678752E-02 -1.60667104E-02  1.74858263E-01 -6.77704024E-02
  0.00000000E+00  1.19864483E-01 -5.37379220E-02  0.00000000E+00  3.46617956E-02
 -9.13194533E-03  0.00000000E+00  1.52957732E-04  0.00000000E+00  0.00000000E+00
  1.22627223E-03 -2.60409579E-03 -1.09100402E-03  0.00000000E+00  0.00000000E+00
 -4.69070099E-03 -8.67517614E-04  0.00000000E+00 -2.08020352E-03  1.07067311E-03
  0.00000000E+00  0.00000000E+00 -3.89944400E-03  1.97228761E-04 -5.97867681E-02
 -8.36506426E-02 -2.32445621E-02 -3.46321248E-03 -9.01363942E-03  0.00000000E+00
  5.03891074E-03  1.07484338E-02 -1.90099476E-02 -2.25678752E-02 -1.60667104E-02
 -1.74858263E-01  6.77704024E-02  0.00000000E+00 -1.19864483E-01  5.37379220E-02
  0.00000000E+00 -3.46617956E-02  9.13194533E-03  0.00000000E+00  1.52957732E-04
  0.00000000E+00  0.00000000E+00  1.22627223E-03 -2.60409579E-03 -1.09100402E-03
  0.00000000E+00  0.00000000E+00 -4.69070099E-03 -8.67517614E-04  0.00000000E+00
  2.08020352E-03 -1.07067311E-03  0.00000000E+00  0.00000000E+00  3.89944400E-03
 -1.97228761E-04 -5.97867681E-02 -8.36506426E-02 -2.32445621E-02  3.46321248E-03
  9.01363942E-03  0.00000000E+00 -4.11133422E-03 -8.80031084E-03  1.18722205E-02
  2.80801616E-02  1.68245042E-02 -1.76798734E-01 -7.92094744E-02  0.00000000E+00
 -1.22027230E-01 -4.53711216E-02  0.00000000E+00 -4.99755741E-02 -1.66101612E-02
  0.00000000E+00 -1.26246296E-04  0.00000000E+00  0.00000000E+00  3.85771106E-03
  2.07382586E-03 -6.77525096E-04  0.00000000E+00  0.00000000E+00 -2.96794047E-03
 -6.95513433E-03  0.00000000E+00  1.81550547E-03  4.37894012E-04  0.00000000E+00
  0.00000000E+00  1.84955145E-03 -1.00808316E-04  9.57301750E-02  1.39599628E-01
  3.30691595E-02  9.76493624E-03  7.54359423E-03  0.00000000E+00 -4.58829991E-02
 -6.67203344E-02 -1.41858222E-02  1.80697842E-03 -7.12073523E-03  0.00000000E+00
 -1.12016223E-02 -2.45140250E-02  4.83613051E-02  1.28870585E-02 -3.70349279E-02
  5.96204045E-02 -2.23726373E-01  0.00000000E+00  4.09233106E-02 -1.35967336E-01
  0.00000000E+00  2.39446988E-02 -4.61422016E-02  0.00000000E+00 -1.19374789E-03
  0.00000000E+00  0.00000000E+00 -1.05893272E-02  2.68672950E-03  3.78286816E-03
  0.00000000E+00  0.00000000E+00  3.02941384E-03  2.75440338E-03  0.00000000E+00
 -3.75218471E-04  1.36938727E-03  0.00000000E+00  0.00000000E+00  3.70729830E-04
  5.23146724E-04 -2.21734986E-02 -3.59258351E-02 -1.70495975E-02  4.54736670E-03
 -3.52835730E-03  0.00000000E+00 -7.56106892E-02 -1.12287604E-01 -4.00411480E-02
 -8.69624949E-03  6.97415588E-04  0.00000000E+00 -9.15057289E-04 -2.02897483E-03
  8.31649037E-03  3.93884532E-03  8.13051067E-03  1.67291261E-02  2.32927140E-01
  0.00000000E+00  1.26458178E-02  1.62762647E-01  0.00000000E+00  1.31748295E-02
  8.82396944E-02  0.00000000E+00 -5.04633543E-04  0.00000000E+00  0.00000000E+00
 -1.58716416E-02  1.16121499E-04  1.36413864E-03  0.00000000E+00  0.00000000E+00
 -1.33864040E-02  2.18897053E-03  0.00000000E+00  1.61705158E-04 -1.57256286E-03
  0.00000000E+00  0.00000000E+00 -3.13360505E-03  6.17435522E-04 -7.05110166E-02
 -1.04145988E-01 -3.80275277E-02 -8.41545603E-03  2.54003483E-05  0.00000000E+00
 -9.15057289E-04 -2.02897483E-03  8.31649037E-03  3.93884532E-03  8.13051067E-03
 -1.67291261E-02 -2.32927140E-01  0.00000000E+00 -1.26458178E-02 -1.62762647E-01
  0.00000000E+00 -1.31748295E-02 -8.82396944E-02  0.00000000E+00 -5.04633543E-04
  0.00000000E+00  0.00000000E+00 -1.58716416E-02  1.16121499E-04  1.36413864E-03
  0.00000000E+00  0.00000000E+00 -1.33864040E-02  2.18897053E-03  0.00000000E+00
 -1.61705158E-04  1.57256286E-03  0.00000000E+00  0.00000000E+00  3.13360505E-03
 -6.17435522E-04 -7.05110166E-02 -1.04145988E-01 -3.80275277E-02  8.41545603E-03
 -2.54003483E-05  0.00000000E+00 -1.12016223E-02 -2.45140250E-02  4.83613051E-02
  1.28870585E-02 -3.70349279E-02 -5.96204045E-02  2.23726373E-01  0.00000000E+00
 -4.09233106E-02  1.35967336E-01  0.00000000E+00 -2.39446988E-02  4.61422016E-02
  0.00000000E+00 -1.19374789E-03  0.00000000E+00  0.00000000E+00 -1.05893272E-02
  2.68672950E-03  3.78286816E-03  0.00000000E+00  0.00000000E+00  3.02941384E-03
  2.75440338E-03  0.00000000E+00  3.75218471E-04 -1.36938727E-03  0.00000000E+00
  0.00000000E+00 -3.70729830E-04 -5.23146724E-04 -2.21734986E-02 -3.59258351E-02
 -1.70495975E-02 -4.54736670E-03  3.52835730E-03  0.00000000E+00 -7.56106892E-02
 -1.12287604E-01 -4.00411480E-02  8.69624949E-03 -6.97415588E-04  0.00000000E+00
  2.52143735E-03  5.47339712E-03 -1.23582203E-02  1.20524522E-02  1.78475094E-03
  2.00966042E-01  7.56537800E-02  0.00000000E+00  1.38311042E-01  3.78542109E-02
  0.00000000E+00  8.66159280E-02  2.05170505E-02  0.00000000E+00  3.34171944E-04
  0.00000000E+00  0.00000000E+00  3.28215795E-03  1.15526604E-02 -2.19452538E-03
  0.00000000E+00  0.00000000E+00 -5.06142501E-03  7.92192791E-03  0.00000000E+00
 -1.30523976E-03 -2.33306801E-04  0.00000000E+00  0.00000000E+00  8.00712384E-04
  1.85142841E-04  1.13170273E-01  1.70814403E-01  5.68413704E-02 -1.01142940E-02
 -6.94374849E-03  0.00000000E+00 -7.84120731E-02 -1.18137020E-01 -3.66482194E-02
 -4.53166267E-03  8.44322369E-03  0.00000000E+00 -9.74368409E-03 -2.11583817E-02
  3.57032639E-02  2.81952707E-02  1.58162928E-02 -5.83829843E-02 -1.07569490E-01
  0.00000000E+00 -3.93898919E-02 -8.67403908E-02  0.00000000E+00 -4.65247521E-02
 -2.10142483E-02  0.00000000E+00 -1.34919156E-04  0.00000000E+00  0.00000000E+00
  2.37127446E-03  9.28468713E-03  2.92733672E-03  0.00000000E+00  0.00000000E+00
  1.00093747E-03  1.13286185E-02  0.00000000E+00  7.77392456E-05  1.04106410E-03
  0.00000000E+00  0.00000000E+00 -3.42927586E-03 -4.58267684E-05  7.05053756E-02
  1.03907493E-01  3.34024094E-02  8.34090885E-03  1.94265370E-03  0.00000000E+00
  9.74368409E-03  2.11583817E-02 -3.57032639E-02 -2.81952707E-02 -1.58162928E-02
 -5.83829843E-02 -1.07569490E-01  0.00000000E+00 -3.93898919E-02 -8.67403908E-02
  0.00000000E+00 -4.65247521E-02 -2.10142483E-02  0.00000000E+00  1.34919156E-04
  0.00000000E+00  0.00000000E+00 -2.37127446E-03 -9.28468713E-03 -2.92733672E-03
  0.00000000E+00  0.00000000E+00 -1.00093747E-03 -1.13286185E-02  0.00000000E+00
  7.77392456E-05  1.04106410E-03  0.00000000E+00  0.00000000E+00 -3.42927586E-03
 -4.58267684E-05 -7.05053756E-02 -1.03907493E-01 -3.34024094E-02  8.34090885E-03
  1.94265370E-03  0.00000000E+00 -2.52143735E-03 -5.47339712E-03  1.23582203E-02
 -1.20524522E-02 -1.78475094E-03  2.00966042E-01  7.56537800E-02  0.00000000E+00
  1.38311042E-01  3.78542109E-02  0.00000000E+00  8.66159280E-02  2.05170505E-02
  0.00000000E+00 -3.34171944E-04  0.00000000E+00  0.00000000E+00 -3.28215795E-03
 -1.15526604E-02  2.19452538E-03  0.00000000E+00  0.00000000E+00  5.06142501E-03
 -7.92192791E-03  0.00000000E+00 -1.30523976E-03 -2.33306801E-04  0.00000000E+00
  0.00000000E+00  8.00712384E-04  1.85142841E-04 -1.13170273E-01 -1.70814403E-01
 -5.68413704E-02 -1.01142940E-02 -6.94374849E-03  0.00000000E+00  7.84120731E-02
  1.18137020E-01  3.66482194E-02 -4.53166267E-03  8.44322369E-03  0.00000000E+00
 -2.00686418E-03 -4.43697728E-03  7.86011890E-03  2.39513385E-02 -1.43913517E-02
 -1.36844388E-01  4.24224558E-03  0.00000000E+00 -9.16493801E-02 -1.14477998E-02
  0.00000000E+00 -7.16037782E-02  1.58380402E-02  0.00000000E+00 -2.31864651E-04
  0.00000000E+00  0.00000000E+00 -2.77325656E-04 -1.40996701E-02  1.28020541E-03
  0.00000000E+00  0.00000000E+00 -7.16204615E-03 -1.27145485E-02  0.00000000E+00
  6.38224709E-04  1.10270734E-04  0.00000000E+00  0.00000000E+00 -2.24710706E-03
  1.75365601E-04 -7.49407493E-02 -1.15568659E-01 -5.74023669E-02  4.21426289E-03
  5.18687612E-03  0.00000000E+00  7.88117678E-02  1.27501906E-01  4.43800979E-02
  6.55272059E-03 -5.72374468E-03  0.00000000E+00 -8.23466841E-03 -1.82323754E-02
  3.25080433E-02  2.13969039E-02  2.61821608E-02  2.18301984E-01 -2.54571451E-02
  0.00000000E+00  1.56771151E-01 -3.36037908E-02  0.00000000E+00  8.33760469E-02
  1.07192179E-02  0.00000000E+00 -6.07413029E-04  0.00000000E+00  0.00000000E+00
 -2.16071493E-03 -1.67482123E-02  1.30002914E-03  0.00000000E+00  0.00000000E+00
  1.89562805E-03 -1.90821869E-02  0.00000000E+00 -1.65442308E-03  6.67025032E-04
  0.00000000E+00  0.00000000E+00  2.38181905E-04 -9.24802818E-04 -1.01985996E-01
 -1.60108713E-01 -8.04924179E-02 -6.48032052E-03 -7.33168019E-03  0.00000000E+00
 -8.23466841E-03 -1.82323754E-02  3.25080433E-02  2.13969039E-02  2.61821608E-02
 -2.18301984E-01  2.54571451E-02  0.00000000E+00 -1.56771151E-01  3.36037908E-02
  0.00000000E+00 -8.33760469E-02 -1.07192179E-02  0.00000000E+00 -6.07413029E-04
  0.00000000E+00  0.00000000E+00 -2.16071493E-03 -1.67482123E-02  1.30002914E-03
  0.00000000E+00  0.00000000E+00  1.89562805E-03 -1.90821869E-02  0.00000000E+00
  1.65442308E-03 -6.67025032E-04  0.00000000E+00  0.00000000E+00 -2.38181905E-04
  9.24802818E-04 -1.01985996E-01 -1.60108713E-01 -8.04924179E-02  6.48032052E-03
  7.33168019E-03  0.00000000E+00 -2.00686418E-03 -4.43697728E-03  7.86011890E-03
  2.39513385E-02 -1.43913517E-02  1.36844388E-01 -4.24224558E-03  0.00000000E+00
  9.16493801E-02  1.14477998E-02  0.00000000E+00  7.16037782E-02 -1.58380402E-02
  0.00000000E+00 -2.31864651E-04  0.00000000E+00  0.00000000E+00 -2.77325656E-04
 -1.40996701E-02  1.28020541E-03  0.00000000E+00  0.00000000E+00 -7.16204615E-03
 -1.27145485E-02  0.00000000E+00 -6.38224709E-04 -1.10270734E-04  0.00000000E+00
  0.00000000E+00  2.24710706E-03 -1.75365601E-04 -7.49407493E-02 -1.15568659E-01
 -5.74023669E-02 -4.21426289E-03 -5.18687612E-03  0.00000000E+00  7.88117678E-02
  1.27501906E-01  4.43800979E-02 -6.55272059E-03  5.72374468E-03  0.00000000E+00
  0.00000000E+00  0.00000000E+00  0.00000000E+00  0.00000000E+00  0.00000000E+00
  0.00000000E+00  0.00000000E+00  1.65930643E-01  0.00000000E+00  0.00000000E+00
  1.50541882E-01  0.00000000E+00  0.00000000E+00  7.84584179E-02  0.00000000E+00
  2.83783938E-04 -8.41253089E-03  0.00000000E+00  0.00000000E+00  0.00000000E+00
  1.79786433E-03 -1.39667732E-02  0.00000000E+00  0.00000000E+00 -4.29807009E-03
  0.00000000E+00  0.00000000E+00 -2.23776233E-03 -6.93474872E-04  0.00000000E+00
  0.00000000E+00  0.00000000E+00  0.00000000E+00  0.00000000E+00  0.00000000E+00
  0.00000000E+00  7.01442468E-03  0.00000000E+00  0.00000000E+00  0.00000000E+00
  0.00000000E+00  0.00000000E+00  6.87157436E-03  0.00000000E+00  0.00000000E+00
  0.00000000E+00  0.00000000E+00  0.00000000E+00  0.00000000E+00  0.00000000E+00
  2.31342271E-01  0.00000000E+00  0.00000000E+00  2.03556770E-01  0.00000000E+00
  0.00000000E+00  9.17483953E-02  0.00000000E+00  5.71351667E-03  2.99368622E-03
  0.00000000E+00  0.00000000E+00  0.00000000E+00  5.89699890E-03 -2.33462277E-03
  0.00000000E+00  0.00000000E+00 -6.04947329E-03  0.00000000E+00  0.00000000E+00
 -1.16909065E-03 -2.13619162E-03  0.00000000E+00  0.00000000E+00  0.00000000E+00
  0.00000000E+00  0.00000000E+00  0.00000000E+00  0.00000000E+00  9.23917552E-03
  0.00000000E+00  0.00000000E+00  0.00000000E+00  0.00000000E+00  0.00000000E+00
  0.00000000E+00  0.00000000E+00  2.31342271E-01  0.00000000E+00  0.00000000E+00
  2.03556770E-01  0.00000000E+00  0.00000000E+00  9.17483953E-02  0.00000000E+00
 -5.71351667E-03 -2.99368622E-03  0.00000000E+00  0.00000000E+00  0.00000000E+00
 -5.89699890E-03  2.33462277E-03  0.00000000E+00  0.00000000E+00 -6.04947329E-03
  0.00000000E+00  0.00000000E+00 -1.16909065E-03 -2.13619162E-03  0.00000000E+00
  0.00000000E+00  0.00000000E+00  0.00000000E+00  0.00000000E+00  0.00000000E+00
  0.00000000E+00  9.23917552E-03  0.00000000E+00  0.00000000E+00  0.00000000E+00
  0.00000000E+00  0.00000000E+00  0.00000000E+00  0.00000000E+00  1.65930643E-01
  0.00000000E+00  0.00000000E+00  1.50541882E-01  0.00000000E+00  0.00000000E+00
  7.84584179E-02  0.00000000E+00 -2.83783938E-04  8.41253089E-03  0.00000000E+00
  0.00000000E+00  0.00000000E+00 -1.79786433E-03  1.39667732E-02  0.00000000E+00
  0.00000000E+00 -4.29807009E-03  0.00000000E+00  0.00000000E+00 -2.23776233E-03
 -6.93474872E-04  0.00000000E+00  0.00000000E+00  0.00000000E+00  0.00000000E+00
  0.00000000E+00  0.00000000E+00  0.00000000E+00  7.01442468E-03  0.00000000E+00
  0.00000000E+00  0.00000000E+00  0.00000000E+00  0.00000000E+00  6.87157436E-03
  0.00000000E+00  0.00000000E+00  0.00000000E+00  0.00000000E+00  0.00000000E+00
  0.00000000E+00  0.00000000E+00  2.42700942E-01  0.00000000E+00  0.00000000E+00
  2.18598905E-01  0.00000000E+00  0.00000000E+00  1.56379876E-01  0.00000000E+00
 -4.02903721E-04 -7.60361570E-03  0.00000000E+00  0.00000000E+00  0.00000000E+00
  6.84531876E-04 -7.09586726E-03  0.00000000E+00  0.00000000E+00 -4.73908554E-03
  0.00000000E+00  0.00000000E+00 -1.57766722E-03  1.07768839E-04  0.00000000E+00
  0.00000000E+00  0.00000000E+00  0.00000000E+00  0.00000000E+00  0.00000000E+00
  0.00000000E+00  1.06607524E-02  0.00000000E+00  0.00000000E+00  0.00000000E+00
  0.00000000E+00  0.00000000E+00  1.13515856E-02  0.00000000E+00  0.00000000E+00
  0.00000000E+00  0.00000000E+00  0.00000000E+00  0.00000000E+00  0.00000000E+00
  1.75977419E-01  0.00000000E+00  0.00000000E+00  1.57314043E-01  0.00000000E+00
  0.00000000E+00  1.04435660E-01  0.00000000E+00 -3.41441631E-03  1.27722184E-02
  0.00000000E+00  0.00000000E+00  0.00000000E+00 -1.24572272E-02  2.70846573E-02
  0.00000000E+00  0.00000000E+00 -2.71006385E-03  0.00000000E+00  0.00000000E+00
 -2.78634603E-03  2.03973588E-03  0.00000000E+00  0.00000000E+00  0.00000000E+00
  0.00000000E+00  0.00000000E+00  0.00000000E+00  0.00000000E+00  7.45301989E-03
  0.00000000E+00  0.00000000E+00  0.00000000E+00  0.00000000E+00  0.00000000E+00
  0.00000000E+00  0.00000000E+00 -1.75977419E-01  0.00000000E+00  0.00000000E+00
 -1.57314043E-01  0.00000000E+00  0.00000000E+00 -1.04435660E-01  0.00000000E+00
 -3.41441631E-03  1.27722184E-02  0.00000000E+00  0.00000000E+00  0.00000000E+00
 -1.24572272E-02  2.70846573E-02  0.00000000E+00  0.00000000E+00  2.71006385E-03
  0.00000000E+00  0.00000000E+00  2.78634603E-03 -2.03973588E-03  0.00000000E+00
  0.00000000E+00  0.00000000E+00  0.00000000E+00  0.00000000E+00  0.00000000E+00
  0.00000000E+00 -7.45301989E-03  0.00000000E+00  0.00000000E+00  0.00000000E+00
  0.00000000E+00  0.00000000E+00  0.00000000E+00  0.00000000E+00 -2.42700942E-01
  0.00000000E+00  0.00000000E+00 -2.18598905E-01  0.00000000E+00  0.00000000E+00
 -1.56379876E-01  0.00000000E+00 -4.02903721E-04 -7.60361570E-03  0.00000000E+00
  0.00000000E+00  0.00000000E+00  6.84531876E-04 -7.09586726E-03  0.00000000E+00
  0.00000000E+00  4.73908554E-03  0.00000000E+00  0.00000000E+00  1.57766722E-03
 -1.07768839E-04  0.00000000E+00  0.00000000E+00  0.00000000E+00  0.00000000E+00
  0.00000000E+00  0.00000000E+00  0.00000000E+00 -1.06607524E-02  0.00000000E+00
  0.00000000E+00  0.00000000E+00  0.00000000E+00  0.00000000E+00 -1.13515856E-02
  0.00000000E+00  0.00000000E+00  0.00000000E+00  0.00000000E+00  0.00000000E+00
  0.00000000E+00  0.00000000E+00  2.43875809E-01  0.00000000E+00  0.00000000E+00
  2.16064614E-01  0.00000000E+00  0.00000000E+00  4.29021183E-01  0.00000000E+00
 -5.29085439E-04  8.33205820E-03  0.00000000E+00  0.00000000E+00  0.00000000E+00
 -6.17082522E-03  3.32870567E-02  0.00000000E+00  0.00000000E+00 -1.18679971E-03
  0.00000000E+00  0.00000000E+00  2.86162471E-03  8.34314504E-04  0.00000000E+00
  0.00000000E+00  0.00000000E+00  0.00000000E+00  0.00000000E+00  0.00000000E+00
  0.00000000E+00  1.55176307E-02  0.00000000E+00  0.00000000E+00  0.00000000E+00
  0.00000000E+00  0.00000000E+00  1.63157653E-02  0.00000000E+00  0.00000000E+00
  0.00000000E+00  0.00000000E+00  0.00000000E+00  0.00000000E+00  0.00000000E+00
 -1.82034212E-01  0.00000000E+00  0.00000000E+00 -1.67288806E-01  0.00000000E+00
  0.00000000E+00 -2.82424271E-01  0.00000000E+00 -6.64385734E-03  1.46951814E-02
  0.00000000E+00  0.00000000E+00  0.00000000E+00 -9.33960242E-03  3.88761623E-02
  0.00000000E+00  0.00000000E+00  1.05464595E-03  0.00000000E+00  0.00000000E+00
 -4.98543663E-03  2.06922920E-03  0.00000000E+00  0.00000000E+00  0.00000000E+00
  0.00000000E+00  0.00000000E+00  0.00000000E+00  0.00000000E+00 -9.94409841E-03
  0.00000000E+00  0.00000000E+00  0.00000000E+00  0.00000000E+00  0.00000000E+00
  0.00000000E+00  0.00000000E+00 -1.82034212E-01  0.00000000E+00  0.00000000E+00
 -1.67288806E-01  0.00000000E+00  0.00000000E+00 -2.82424271E-01  0.00000000E+00
  6.64385734E-03 -1.46951814E-02  0.00000000E+00  0.00000000E+00  0.00000000E+00
  9.33960242E-03 -3.88761623E-02  0.00000000E+00  0.00000000E+00  1.05464595E-03
  0.00000000E+00  0.00000000E+00 -4.98543663E-03  2.06922920E-03  0.00000000E+00
  0.00000000E+00  0.00000000E+00  0.00000000E+00  0.00000000E+00  0.00000000E+00
  0.00000000E+00 -9.94409841E-03  0.00000000E+00  0.00000000E+00  0.00000000E+00
  0.00000000E+00  0.00000000E+00  0.00000000E+00  0.00000000E+00  2.43875809E-01
  0.00000000E+00  0.00000000E+00  2.16064614E-01  0.00000000E+00  0.00000000E+00
  4.29021183E-01  0.00000000E+00  5.29085439E-04 -8.33205820E-03  0.00000000E+00
  0.00000000E+00  0.00000000E+00  6.17082522E-03 -3.32870567E-02  0.00000000E+00
  0.00000000E+00 -1.18679971E-03  0.00000000E+00  0.00000000E+00  2.86162471E-03
  8.34314504E-04  0.00000000E+00  0.00000000E+00  0.00000000E+00  0.00000000E+00
  0.00000000E+00  0.00000000E+00  0.00000000E+00  1.55176307E-02  0.00000000E+00
  0.00000000E+00  0.00000000E+00  0.00000000E+00  0.00000000E+00  1.63157653E-02
  0.00000000E+00  0.00000000E+00  0.00000000E+00  0.00000000E+00  0.00000000E+00
  0.00000000E+00  0.00000000E+00 -1.30541530E-01  0.00000000E+00  0.00000000E+00
 -8.98101698E-02  0.00000000E+00  0.00000000E+00 -6.29513869E-01  0.00000000E+00
 -1.23520253E-03 -1.54227818E-02  0.00000000E+00  0.00000000E+00  0.00000000E+00
 -1.94046699E-02 -2.30210475E-02  0.00000000E+00  0.00000000E+00 -7.75534260E-04
  0.00000000E+00  0.00000000E+00 -3.50414312E-03  1.33668856E-03  0.00000000E+00
  0.00000000E+00  0.00000000E+00  0.00000000E+00  0.00000000E+00  0.00000000E+00
  0.00000000E+00 -1.53850922E-02  0.00000000E+00  0.00000000E+00  0.00000000E+00
  0.00000000E+00  0.00000000E+00 -1.24009380E-02  0.00000000E+00  0.00000000E+00
  0.00000000E+00  0.00000000E+00  0.00000000E+00  0.00000000E+00  0.00000000E+00
  2.49064175E-01  0.00000000E+00  0.00000000E+00  2.08725931E-01  0.00000000E+00
  0.00000000E+00  9.29308803E-01  0.00000000E+00 -1.16556115E-02 -3.34958115E-03
  0.00000000E+00  0.00000000E+00  0.00000000E+00 -2.66653938E-02 -1.47574566E-02
  0.00000000E+00  0.00000000E+00  6.40527843E-04  0.00000000E+00  0.00000000E+00
 -1.40814024E-04  3.17037485E-03  0.00000000E+00  0.00000000E+00  0.00000000E+00
  0.00000000E+00  0.00000000E+00  0.00000000E+00  0.00000000E+00  2.26449924E-02
  0.00000000E+00  0.00000000E+00  0.00000000E+00  0.00000000E+00  0.00000000E+00
  0.00000000E+00  0.00000000E+00 -2.49064175E-01  0.00000000E+00  0.00000000E+00
 -2.08725931E-01  0.00000000E+00  0.00000000E+00 -9.29308803E-01  0.00000000E+00
 -1.16556115E-02 -3.34958115E-03  0.00000000E+00  0.00000000E+00  0.00000000E+00
 -2.66653938E-02 -1.47574566E-02  0.00000000E+00  0.00000000E+00 -6.40527843E-04
  0.00000000E+00  0.00000000E+00  1.40814024E-04 -3.17037485E-03  0.00000000E+00
  0.00000000E+00  0.00000000E+00  0.00000000E+00  0.00000000E+00  0.00000000E+00
  0.00000000E+00 -2.26449924E-02  0.00000000E+00  0.00000000E+00  0.00000000E+00
  0.00000000E+00  0.00000000E+00  0.00000000E+00  0.00000000E+00  1.30541530E-01
  0.00000000E+00  0.00000000E+00  8.98101698E-02  0.00000000E+00  0.00000000E+00
  6.29513869E-01  0.00000000E+00 -1.23520253E-03 -1.54227818E-02  0.00000000E+00
  0.00000000E+00  0.00000000E+00 -1.94046699E-02 -2.30210475E-02  0.00000000E+00
  0.00000000E+00  7.75534260E-04  0.00000000E+00  0.00000000E+00  3.50414312E-03
 -1.33668856E-03  0.00000000E+00  0.00000000E+00  0.00000000E+00  0.00000000E+00
  0.00000000E+00  0.00000000E+00  0.00000000E+00  1.53850922E-02  0.00000000E+00
  0.00000000E+00  0.00000000E+00  0.00000000E+00  0.00000000E+00  1.24009380E-02
 -9.89488355E-03 -2.14886095E-02  3.14799739E-02  2.29918388E-01  5.25859020E-01
  1.07025007E-01  3.51570741E-02  0.00000000E+00 -2.65978391E-02 -1.55448346E-01
  0.00000000E+00  4.98849315E-01  1.49321322E-01  0.00000000E+00  1.28296671E-03
  0.00000000E+00  0.00000000E+00 -9.62504071E-04 -1.10228462E-02 -3.79638971E-03
  0.00000000E+00  0.00000000E+00 -7.61226595E-02 -4.60948645E-02  0.00000000E+00
  6.44909344E-03  4.79906776E-03  0.00000000E+00  0.00000000E+00  6.70686508E-04
 -2.88056218E-03 -1.91391514E-02  1.72303346E-01 -1.25725282E+00 -3.56490924E-02
 -2.34606921E-02  0.00000000E+00  7.28863841E-03 -4.05864777E-02  3.93143606E-01
 -8.76533264E-03  4.70311803E-03  0.00000000E+00  1.44152860E-02  3.14877321E-02
 -5.25484433E-02 -3.13901528E-01 -9.96211578E-01  1.09845132E-01  4.36174628E-02
  0.00000000E+00 -9.24499681E-02 -1.40925798E-01  0.00000000E+00  4.67896722E-01
  2.59768981E-01  0.00000000E+00 -1.91715488E-03  0.00000000E+00  0.00000000E+00
  6.74259922E-03  1.02232158E-02 -5.53576219E-04  0.00000000E+00  0.00000000E+00
  7.46110155E-02  1.25997330E-01  0.00000000E+00  7.35951340E-03  5.43989627E-03
  0.00000000E+00  0.00000000E+00 -2.18265541E-03 -6.52954625E-03  3.24630347E-02
 -2.22569942E-01  1.63962491E+00 -4.87221521E-02 -2.90626342E-02  0.00000000E+00
 -1.44152860E-02 -3.14877321E-02  5.25484433E-02  3.13901528E-01  9.96211578E-01
  1.09845132E-01  4.36174628E-02  0.00000000E+00 -9.24499681E-02 -1.40925798E-01
  0.00000000E+00  4.67896722E-01  2.59768981E-01  0.00000000E+00  1.91715488E-03
  0.00000000E+00  0.00000000E+00 -6.74259922E-03 -1.02232158E-02  5.53576219E-04
  0.00000000E+00  0.00000000E+00 -7.46110155E-02 -1.25997330E-01  0.00000000E+00
  7.35951340E-03  5.43989627E-03  0.00000000E+00  0.00000000E+00 -2.18265541E-03
 -6.52954625E-03 -3.24630347E-02  2.22569942E-01 -1.63962491E+00 -4.87221521E-02
 -2.90626342E-02  0.00000000E+00  9.89488355E-03  2.14886095E-02 -3.14799739E-02
 -2.29918388E-01 -5.25859020E-01  1.07025007E-01  3.51570741E-02  0.00000000E+00
 -2.65978391E-02 -1.55448346E-01  0.00000000E+00  4.98849315E-01  1.49321322E-01
  0.00000000E+00 -1.28296671E-03  0.00000000E+00  0.00000000E+00  9.62504071E-04
  1.10228462E-02  3.79638971E-03  0.00000000E+00  0.00000000E+00  7.61226595E-02
  4.60948645E-02  0.00000000E+00  6.44909344E-03  4.79906776E-03  0.00000000E+00
  0.00000000E+00  6.70686508E-04 -2.88056218E-03  1.91391514E-02 -1.72303346E-01
  1.25725282E+00 -3.56490924E-02 -2.34606921E-02  0.00000000E+00 -7.28863841E-03
  4.05864777E-02 -3.93143606E-01 -8.76533264E-03  4.70311803E-03  0.00000000E+00
 -1.94586595E-02 -4.04677831E-02  4.59926832E-02  2.79095348E-01  2.83289399E+00
 -2.20809628E-02  1.07346255E-01  0.00000000E+00  2.11658959E-02 -2.20225788E-02
  0.00000000E+00  1.20321679E-01  7.20656263E-02  0.00000000E+00  5.62036854E-03
  0.00000000E+00  0.00000000E+00 -5.97282884E-03  6.90878476E-03  1.45371917E-03
  0.00000000E+00  0.00000000E+00 -4.49948431E-02  7.02323367E-03  0.00000000E+00
 -1.33480442E-03  3.80138812E-03  0.00000000E+00  0.00000000E+00 -2.80210219E-04
 -4.04539101E-03 -3.66843543E-03  7.90466516E-02 -9.91315849E-01 -1.97106976E-02
 -1.06275752E-03  0.00000000E+00 -3.00823169E-02  8.18465410E-02 -1.21947856E+00
  2.68822977E-02 -1.05458952E-02  0.00000000E+00 -1.38069807E-02 -2.76653490E-02
  3.07403765E-02  8.53483269E-02  7.19277072E-02 -9.72104842E-02 -6.00762029E-02
  0.00000000E+00 -2.87224600E-02 -6.20560707E-02  0.00000000E+00 -1.18774011E+00
 -1.64102972E+00  0.00000000E+00  5.03752020E-03  0.00000000E+00  0.00000000E+00
  2.98402116E-03 -4.07734293E-04  1.76033385E-02  0.00000000E+00  0.00000000E+00
  8.32829234E-03 -4.32067422E-02  0.00000000E+00 -2.65593808E-03  4.27354593E-06
  0.00000000E+00  0.00000000E+00  4.19646495E-03  3.35020818E-03  4.63395808E-03
  1.17984850E-01 -1.93548664E+00  2.57681064E-02  1.84618114E-02  0.00000000E+00
 -1.38069807E-02 -2.76653490E-02  3.07403765E-02  8.53483269E-02  7.19277072E-02
  9.72104842E-02  6.00762029E-02  0.00000000E+00  2.87224600E-02  6.20560707E-02
  0.00000000E+00  1.18774011E+00  1.64102972E+00  0.00000000E+00  5.03752020E-03
  0.00000000E+00  0.00000000E+00  2.98402116E-03 -4.07734293E-04  1.76033385E-02
  0.00000000E+00  0.00000000E+00  8.32829234E-03 -4.32067422E-02  0.00000000E+00
  2.65593808E-03 -4.27354593E-06  0.00000000E+00  0.00000000E+00 -4.19646495E-03
 -3.35020818E-03  4.63395808E-03  1.17984850E-01 -1.93548664E+00 -2.57681064E-02
 -1.84618114E-02  0.00000000E+00 -1.94586595E-02 -4.04677831E-02  4.59926832E-02
  2.79095348E-01  2.83289399E+00  2.20809628E-02 -1.07346255E-01  0.00000000E+00
 -2.11658959E-02  2.20225788E-02  0.00000000E+00 -1.20321679E-01 -7.20656263E-02
  0.00000000E+00  5.62036854E-03  0.00000000E+00  0.00000000E+00 -5.97282884E-03
  6.90878476E-03  1.45371917E-03  0.00000000E+00  0.00000000E+00 -4.49948431E-02
  7.02323367E-03  0.00000000E+00  1.33480442E-03 -3.80138812E-03  0.00000000E+00
  0.00000000E+00  2.80210219E-04  4.04539101E-03 -3.66843543E-03  7.90466516E-02
 -9.91315849E-01  1.97106976E-02  1.06275752E-03  0.00000000E+00 -3.00823169E-02
  8.18465410E-02 -1.21947856E+00 -2.68822977E-02  1.05458952E-02  0.00000000E+00
 -3.36579005E-02 -7.30938902E-02  8.94917923E-02  8.35033508E-01  1.94391282E+00
 -3.81512992E-02  7.75258119E-02  0.00000000E+00  3.86091646E-02 -4.75914838E-01
  0.00000000E+00 -2.74994745E-01  3.66326393E-01  0.00000000E+00  4.15465350E-03
  0.00000000E+00  0.00000000E+00 -8.55863089E-03  2.21677280E-03 -2.44001986E-02
  0.00000000E+00  0.00000000E+00 -1.96981866E-01  1.27363054E-02  0.00000000E+00
 -3.39843289E-03  1.29652566E-02  0.00000000E+00  0.00000000E+00 -9.44365022E-04
 -3.69629377E-03 -2.00241133E-02  1.17800089E-01 -9.67301156E-01 -2.37666114E-02
 -1.51768877E-02  0.00000000E+00 -2.28992028E-02  2.32977500E-01 -1.69166445E+00
  4.33477935E-02 -2.78413313E-02  0.00000000E+00 -2.76005486E-03 -5.16307720E-03
  1.68730305E-02 -2.31353173E-01  1.13411977E-01 -2.73933173E-02 -2.69888518E-02
  0.00000000E+00  2.26056558E-01 -6.42291647E-01  0.00000000E+00  5.45581513E-02
 -3.53800067E-01  0.00000000E+00  8.65321101E-04  0.00000000E+00  0.00000000E+00
 -9.71900619E-03 -2.85332993E-03  3.68142645E-02  0.00000000E+00  0.00000000E+00
  1.79509833E-01 -1.43021974E-01  0.00000000E+00 -5.48748978E-03  1.03348333E-02
  0.00000000E+00  0.00000000E+00 -1.65861268E-03  1.67520277E-03 -2.03215449E-02
  5.45219470E-02 -4.73054014E-01  1.99577932E-02 -1.20623350E-02  0.00000000E+00
  2.76005486E-03  5.16307720E-03 -1.68730305E-02  2.31353173E-01 -1.13411977E-01
 -2.73933173E-02 -2.69888518E-02  0.00000000E+00  2.26056558E-01 -6.42291647E-01
  0.00000000E+00  5.45581513E-02 -3.53800067E-01  0.00000000E+00 -8.65321101E-04
  0.00000000E+00  0.00000000E+00  9.71900619E-03  2.85332993E-03 -3.68142645E-02
  0.00000000E+00  0.00000000E+00 -1.79509833E-01  1.43021974E-01  0.00000000E+00
 -5.48748978E-03  1.03348333E-02  0.00000000E+00  0.00000000E+00 -1.65861268E-03
  1.67520277E-03  2.03215449E-02 -5.45219470E-02  4.73054014E-01  1.99577932E-02
 -1.20623350E-02  0.00000000E+00  3.36579005E-02  7.30938902E-02 -8.94917923E-02
 -8.35033508E-01 -1.94391282E+00 -3.81512992E-02  7.75258119E-02  0.00000000E+00
  3.86091646E-02 -4.75914838E-01  0.00000000E+00 -2.74994745E-01  3.66326393E-01
  0.00000000E+00 -4.15465350E-03  0.00000000E+00  0.00000000E+00  8.55863089E-03
 -2.21677280E-03  2.44001986E-02  0.00000000E+00  0.00000000E+00  1.96981866E-01
 -1.27363054E-02  0.00000000E+00 -3.39843289E-03  1.29652566E-02  0.00000000E+00
  0.00000000E+00 -9.44365022E-04 -3.69629377E-03  2.00241133E-02 -1.17800089E-01
  9.67301156E-01 -2.37666114E-02 -1.51768877E-02  0.00000000E+00  2.28992028E-02
 -2.32977500E-01  1.69166445E+00  4.33477935E-02 -2.78413313E-02  0.00000000E+00
  1.84180475E-02  4.02539638E-02 -5.01831210E-02 -3.90442425E-01 -1.65211380E+00
 -1.31237250E-01 -4.43418056E-02  0.00000000E+00  4.07043478E-02  2.39007621E-01
  0.00000000E+00 -1.38214327E+00  4.91912181E-01  0.00000000E+00 -5.44161269E-03
  0.00000000E+00  0.00000000E+00 -5.45642116E-03  1.02751508E-02  3.53307433E-02
  0.00000000E+00  0.00000000E+00  1.28470879E-01  7.82840340E-02  0.00000000E+00
 -9.27893573E-03 -9.87582684E-03  0.00000000E+00  0.00000000E+00 -3.63117155E-03
  9.96803232E-04  2.58432447E-02 -2.56428393E-01  2.28428204E+00  4.30794155E-02
  3.98552381E-02  0.00000000E+00 -7.96556999E-03  2.11925125E-02 -9.78333036E-01
  1.55017758E-02 -1.02098012E-03  0.00000000E+00 -1.66215101E-02 -3.73847118E-02
  4.80916458E-02  4.54020927E-01  1.27323232E+00 -4.08167846E-02  9.94960801E-04
  0.00000000E+00 -3.52609490E-02  3.21666798E-01  0.00000000E+00  2.50978193E-01
  6.78361511E-02  0.00000000E+00  1.61834970E-03  0.00000000E+00  0.00000000E+00
 -1.41617775E-03 -9.54038781E-03 -2.79909057E-02  0.00000000E+00  0.00000000E+00
 -9.79915745E-02 -5.90204888E-02  0.00000000E+00 -2.67038361E-03 -4.27396574E-03
  0.00000000E+00  0.00000000E+00  5.68290913E-03 -2.39380082E-03 -2.91494111E-02
  5.93660790E-02 -6.65344701E-01  1.70928596E-02  1.41656714E-02  0.00000000E+00
 -1.66215101E-02 -3.73847118E-02  4.80916458E-02  4.54020927E-01  1.27323232E+00
  4.08167846E-02 -9.94960801E-04  0.00000000E+00  3.52609490E-02 -3.21666798E-01
  0.00000000E+00 -2.50978193E-01 -6.78361511E-02  0.00000000E+00  1.61834970E-03
  0.00000000E+00  0.00000000E+00 -1.41617775E-03 -9.54038781E-03 -2.79909057E-02
  0.00000000E+00  0.00000000E+00 -9.79915745E-02 -5.90204888E-02  0.00000000E+00
  2.67038361E-03  4.27396574E-03  0.00000000E+00  0.00000000E+00 -5.68290913E-03
  2.39380082E-03 -2.91494111E-02  5.93660790E-02 -6.65344701E-01 -1.70928596E-02
 -1.41656714E-02  0.00000000E+00  1.84180475E-02  4.02539638E-02 -5.01831210E-02
 -3.90442425E-01 -1.65211380E+00  1.31237250E-01  4.43418056E-02  0.00000000E+00
 -4.07043478E-02 -2.39007621E-01  0.00000000E+00  1.38214327E+00 -4.91912181E-01
  0.00000000E+00 -5.44161269E-03  0.00000000E+00  0.00000000E+00 -5.45642116E-03
  1.02751508E-02  3.53307433E-02  0.00000000E+00  0.00000000E+00  1.28470879E-01
  7.82840340E-02  0.00000000E+00  9.27893573E-03  9.87582684E-03  0.00000000E+00
  0.00000000E+00  3.63117155E-03 -9.96803232E-04  2.58432447E-02 -2.56428393E-01
  2.28428204E+00 -4.30794155E-02 -3.98552381E-02  0.00000000E+00 -7.96556999E-03
  2.11925125E-02 -9.78333036E-01 -1.55017758E-02  1.02098012E-03  0.00000000E+00
  1.57618106E-02  3.49140287E-02 -4.75076110E-02 -5.42720240E-01 -2.30737190E+00
  1.18175092E-01 -3.72295358E-02  0.00000000E+00 -4.93468154E-02  4.21738760E-01
  0.00000000E+00  2.05737182E+00  6.27283111E-01  0.00000000E+00 -2.30180221E-03
  0.00000000E+00  0.00000000E+00 -5.29170342E-03  2.11175498E-03  1.92998358E-02
  0.00000000E+00  0.00000000E+00  1.83512247E-01 -9.71061038E-02  0.00000000E+00
  9.80882369E-03 -1.02921403E-02  0.00000000E+00  0.00000000E+00  4.80177393E-03
  2.74243082E-03  1.66279917E-02  2.46936766E-02 -1.15023551E+00 -1.77433173E-02
  1.09565119E-02  0.00000000E+00 -8.47967482E-03 -3.69278796E-01  2.51269911E+00
 -5.28491663E-02  4.01427371E-02  0.00000000E+00 -1.38484141E-02 -2.96364762E-02
  5.34111236E-03  7.58184258E-01  3.06328446E+00 -8.62357755E-02  5.53990727E-03
  0.00000000E+00  2.62559510E-02  4.03046393E-01  0.00000000E+00 -1.76947184E+00
  3.96311543E-01  0.00000000E+00 -1.14844167E-03  0.00000000E+00  0.00000000E+00
  2.77373217E-03  1.95523249E-03 -2.15640967E-02  0.00000000E+00  0.00000000E+00
 -2.17416589E-01 -6.48171931E-02  0.00000000E+00 -3.78250190E-03 -8.75080027E-03
  0.00000000E+00  0.00000000E+00 -7.70282953E-03  2.23712393E-03  6.40094890E-03
  2.23694086E-01 -2.10871441E+00  3.41314602E-02  2.94170253E-02  0.00000000E+00
 -1.38484141E-02 -2.96364762E-02  5.34111236E-03  7.58184258E-01  3.06328446E+00
  8.62357755E-02 -5.53990727E-03  0.00000000E+00 -2.62559510E-02 -4.03046393E-01
  0.00000000E+00  1.76947184E+00 -3.96311543E-01  0.00000000E+00 -1.14844167E-03
  0.00000000E+00  0.00000000E+00  2.77373217E-03  1.95523249E-03 -2.15640967E-02
  0.00000000E+00  0.00000000E+00 -2.17416589E-01 -6.48171931E-02  0.00000000E+00
  3.78250190E-03  8.75080027E-03  0.00000000E+00  0.00000000E+00  7.70282953E-03
 -2.23712393E-03  6.40094890E-03  2.23694086E-01 -2.10871441E+00 -3.41314602E-02
 -2.94170253E-02  0.00000000E+00  1.57618106E-02  3.49140287E-02 -4.75076110E-02
 -5.42720240E-01 -2.30737190E+00 -1.18175092E-01  3.72295358E-02  0.00000000E+00
  4.93468154E-02 -4.21738760E-01  0.00000000E+00 -2.05737182E+00 -6.27283111E-01
  0.00000000E+00 -2.30180221E-03  0.00000000E+00  0.00000000E+00 -5.29170342E-03
  2.11175498E-03  1.92998358E-02  0.00000000E+00  0.00000000E+00  1.83512247E-01
 -9.71061038E-02  0.00000000E+00 -9.80882369E-03  1.02921403E-02  0.00000000E+00
  0.00000000E+00 -4.80177393E-03 -2.74243082E-03  1.66279917E-02  2.46936766E-02
 -1.15023551E+00  1.77433173E-02 -1.09565119E-02  0.00000000E+00 -8.47967482E-03
 -3.69278796E-01  2.51269911E+00  5.28491663E-02 -4.01427371E-02  0.00000000E+00
  3.01272318E-03  6.80034897E-03 -2.73472830E-03 -1.77915956E-01 -5.05937698E-01
  1.19762516E-01 -1.90903745E-03  0.00000000E+00 -1.44374012E-02  1.78913048E-01
  0.00000000E+00  1.67928430E+00  5.18666037E-01  0.00000000E+00 -6.57036697E-04
  0.00000000E+00  0.00000000E+00 -7.65624064E-03 -1.18944201E-02  2.44410628E-02
  0.00000000E+00  0.00000000E+00  7.62165608E-02 -9.37889277E-02  0.00000000E+00
  7.33931147E-03 -6.25331087E-03  0.00000000E+00  0.00000000E+00  1.08843828E-03
  6.49043210E-04 -2.47744527E-02  1.24549433E-02 -1.75449697E+00 -2.27532417E-02
 -6.17255507E-03  0.00000000E+00  1.74045648E-02 -1.54401363E-01  1.79260947E+00
 -2.79269652E-02  3.25519338E-02  0.00000000E+00 -3.09946256E-02 -6.88714020E-02
  1.02432480E-01  5.18993382E-01  2.48602997E+00  1.27786059E-02 -7.12833385E-02
  0.00000000E+00  1.73364939E-01  1.42905897E-01  0.00000000E+00 -7.13957293E-01
 -4.70038528E-01  0.00000000E+00  5.54559191E-03  0.00000000E+00  0.00000000E+00
 -9.51095708E-03  1.20348240E-02 -1.51158048E-02  0.00000000E+00  0.00000000E+00
 -7.37500876E-02 -7.24151394E-02  0.00000000E+00 -7.88557365E-03 -3.10780869E-03
  0.00000000E+00  0.00000000E+00 -3.29682750E-03  1.63610090E-03 -5.96461443E-03
  1.66185511E-01 -1.81977525E+00  4.42282267E-02  6.23591713E-03  0.00000000E+00
  3.09946256E-02  6.88714020E-02 -1.02432480E-01 -5.18993382E-01 -2.48602997E+00
  1.27786059E-02 -7.12833385E-02  0.00000000E+00  1.73364939E-01  1.42905897E-01
  0.00000000E+00 -7.13957293E-01 -4.70038528E-01  0.00000000E+00 -5.54559191E-03
  0.00000000E+00  0.00000000E+00  9.51095708E-03 -1.20348240E-02  1.51158048E-02
  0.00000000E+00  0.00000000E+00  7.37500876E-02  7.24151394E-02  0.00000000E+00
 -7.88557365E-03 -3.10780869E-03  0.00000000E+00  0.00000000E+00 -3.29682750E-03
  1.63610090E-03  5.96461443E-03 -1.66185511E-01  1.81977525E+00  4.42282267E-02
  6.23591713E-03  0.00000000E+00 -3.01272318E-03 -6.80034897E-03  2.73472830E-03
  1.77915956E-01  5.05937698E-01  1.19762516E-01 -1.90903745E-03  0.00000000E+00
 -1.44374012E-02  1.78913048E-01  0.00000000E+00  1.67928430E+00  5.18666037E-01
  0.00000000E+00  6.57036697E-04  0.00000000E+00  0.00000000E+00  7.65624064E-03
  1.18944201E-02 -2.44410628E-02  0.00000000E+00  0.00000000E+00 -7.62165608E-02
  9.37889277E-02  0.00000000E+00  7.33931147E-03 -6.25331087E-03  0.00000000E+00
  0.00000000E+00  1.08843828E-03  6.49043210E-04  2.47744527E-02 -1.24549433E-02
  1.75449697E+00 -2.27532417E-02 -6.17255507E-03  0.00000000E+00 -1.74045648E-02
  1.54401363E-01 -1.79260947E+00 -2.79269652E-02  3.25519338E-02  0.00000000E+00
  1.33281421E-02  2.25891330E-02  9.38935481E-02 -7.56243797E-01  2.22234821E+00
 -8.09318861E-03  2.32579103E-02  0.00000000E+00  1.63009276E-02 -1.85892252E-01
  0.00000000E+00  2.72729560E-01  2.16049186E-01  0.00000000E+00  1.27648815E-02
  0.00000000E+00  0.00000000E+00  1.77709739E-03 -2.62386573E-04  5.36142332E-02
  0.00000000E+00  0.00000000E+00 -9.55415674E-02  5.86817953E-03  0.00000000E+00
 -7.09734066E-04  4.72219070E-03  0.00000000E+00  0.00000000E+00 -5.66028155E-04
 -1.33602066E-02 -1.31788456E-02 -7.21091293E-03 -8.35805304E-01 -1.74394524E-02
 -1.69074438E-02  0.00000000E+00 -1.32902950E-02  6.84503183E-02 -6.47094573E-01
  2.34431629E-02 -2.16894409E-02  0.00000000E+00  1.90441332E-02  3.39336641E-02
  9.58877235E-02 -1.24834890E+00  1.79289313E+00 -2.20723852E-02  4.09872721E-04
  0.00000000E+00  3.98427766E-02 -5.21311948E-02  0.00000000E+00 -8.69448002E-01
 -7.40877699E-01  0.00000000E+00  2.00751952E-02  0.00000000E+00  0.00000000E+00
 -7.67796886E-04  3.11963147E-03  4.39087428E-02  0.00000000E+00  0.00000000E+00
  2.28543924E-02 -4.91161618E-02  0.00000000E+00 -3.03890022E-03 -4.49288114E-04
  0.00000000E+00  0.00000000E+00  3.77433630E-04  7.68100531E-03 -1.71108387E-02
 -1.00784499E-01 -1.38163527E+00  1.83459865E-02  7.49621229E-03  0.00000000E+00
  1.90441332E-02  3.39336641E-02  9.58877235E-02 -1.24834890E+00  1.79289313E+00
  2.20723852E-02 -4.09872721E-04  0.00000000E+00 -3.98427766E-02  5.21311948E-02
  0.00000000E+00  8.69448002E-01  7.40877699E-01  0.00000000E+00  2.00751952E-02
  0.00000000E+00  0.00000000E+00 -7.67796886E-04  3.11963147E-03  4.39087428E-02
  0.00000000E+00  0.00000000E+00  2.28543924E-02 -4.91161618E-02  0.00000000E+00
  3.03890022E-03  4.49288114E-04  0.00000000E+00  0.00000000E+00 -3.77433630E-04
 -7.68100531E-03 -1.71108387E-02 -1.00784499E-01 -1.38163527E+00 -1.83459865E-02
 -7.49621229E-03  0.00000000E+00  1.33281421E-02  2.25891330E-02  9.38935481E-02
 -7.56243797E-01  2.22234821E+00  8.09318861E-03 -2.32579103E-02  0.00000000E+00
 -1.63009276E-02  1.85892252E-01  0.00000000E+00 -2.72729560E-01 -2.16049186E-01
  0.00000000E+00  1.27648815E-02  0.00000000E+00  0.00000000E+00  1.77709739E-03
 -2.62386573E-04  5.36142332E-02  0.00000000E+00  0.00000000E+00 -9.55415674E-02
  5.86817953E-03  0.00000000E+00  7.09734066E-04 -4.72219070E-03  0.00000000E+00
  0.00000000E+00  5.66028155E-04  1.33602066E-02 -1.31788456E-02 -7.21091293E-03
 -8.35805304E-01  1.74394524E-02  1.69074438E-02  0.00000000E+00 -1.32902950E-02
  6.84503183E-02 -6.47094573E-01 -2.34431629E-02  2.16894409E-02  0.00000000E+00
  4.23802544E-03  8.78319749E-03  4.51823101E-02 -5.92102213E-01 -4.36876658E+00
 -4.85054431E-02 -3.71967499E-02  0.00000000E+00  4.20447139E-02  4.82103904E-01
  0.00000000E+00 -2.46861070E+00  2.78606508E+00  0.00000000E+00 -1.93692504E-03
  0.00000000E+00  0.00000000E+00 -1.94611461E-02 -4.72378733E-03  9.40357031E-02
  0.00000000E+00  0.00000000E+00  2.13860488E-01  6.77597057E-02  0.00000000E+00
 -5.13408009E-03 -1.46391263E-02  0.00000000E+00  0.00000000E+00 -2.25600140E-03
 -4.66740137E-03 -2.90928392E-02 -2.59768549E-01  1.62105596E+00  1.86989466E-02
  3.56609770E-02  0.00000000E+00 -9.11286988E-03 -9.97033781E-02 -1.78879842E+00
  1.82311201E-02  1.84778368E-02  0.00000000E+00 -8.87309781E-03 -2.03208518E-02
 -4.96647890E-02  8.21654947E-01  1.00325358E+01  6.20454141E-02  7.32840867E-02
  0.00000000E+00  2.17155371E-02  5.40549154E-01  0.00000000E+00  4.10420611E+00
  4.02019422E-01  0.00000000E+00  8.71519823E-04  0.00000000E+00  0.00000000E+00
 -5.87241123E-03  3.51759055E-03 -1.32818795E-01  0.00000000E+00  0.00000000E+00
 -1.57779229E-01  1.95247296E-02  0.00000000E+00 -1.56918635E-03 -5.31567079E-03
  0.00000000E+00  0.00000000E+00  1.38061284E-03 -1.45536209E-02 -5.52235828E-03
 -7.36258527E-02  1.48825679E+00 -1.59105923E-02 -1.32876592E-02  0.00000000E+00
  8.87309781E-03  2.03208518E-02  4.96647890E-02 -8.21654947E-01 -1.00325358E+01
  6.20454141E-02  7.32840867E-02  0.00000000E+00  2.17155371E-02  5.40549154E-01
  0.00000000E+00  4.10420611E+00  4.02019422E-01  0.00000000E+00 -8.71519823E-04
  0.00000000E+00  0.00000000E+00  5.87241123E-03 -3.51759055E-03  1.32818795E-01
  0.00000000E+00  0.00000000E+00  1.57779229E-01 -1.95247296E-02  0.00000000E+00
 -1.56918635E-03 -5.31567079E-03  0.00000000E+00  0.00000000E+00  1.38061284E-03
 -1.45536209E-02  5.52235828E-03  7.36258527E-02 -1.48825679E+00 -1.59105923E-02
 -1.32876592E-02  0.00000000E+00 -4.23802544E-03 -8.78319749E-03 -4.51823101E-02
  5.92102213E-01  4.36876658E+00 -4.85054431E-02 -3.71967499E-02  0.00000000E+00
  4.20447139E-02  4.82103904E-01  0.00000000E+00 -2.46861070E+00  2.78606508E+00
  0.00000000E+00  1.93692504E-03  0.00000000E+00  0.00000000E+00  1.94611461E-02
  4.72378733E-03 -9.40357031E-02  0.00000000E+00  0.00000000E+00 -2.13860488E-01
 -6.77597057E-02  0.00000000E+00 -5.13408009E-03 -1.46391263E-02  0.00000000E+00
  0.00000000E+00 -2.25600140E-03 -4.66740137E-03  2.90928392E-02  2.59768549E-01
 -1.62105596E+00  1.86989466E-02  3.56609770E-02  0.00000000E+00  9.11286988E-03
  9.97033781E-02  1.78879842E+00  1.82311201E-02  1.84778368E-02  0.00000000E+00
  0.00000000E+00  0.00000000E+00  0.00000000E+00  0.00000000E+00  0.00000000E+00
  0.00000000E+00  0.00000000E+00 -1.41078822E-01  0.00000000E+00  0.00000000E+00
 -3.87041185E-01  0.00000000E+00  0.00000000E+00  5.21581933E-01  0.00000000E+00
  4.21519717E-04  5.36652362E-03  0.00000000E+00  0.00000000E+00  0.00000000E+00
  2.56512526E-03  1.44040731E-02  0.00000000E+00  0.00000000E+00  2.82379822E-03
  0.00000000E+00  0.00000000E+00 -9.62329404E-04 -5.27358866E-04  0.00000000E+00
  0.00000000E+00  0.00000000E+00  0.00000000E+00  0.00000000E+00  0.00000000E+00
  0.00000000E+00  4.70025490E-03  0.00000000E+00  0.00000000E+00  0.00000000E+00
  0.00000000E+00  0.00000000E+00  2.22377409E-03  0.00000000E+00  0.00000000E+00
  0.00000000E+00  0.00000000E+00  0.00000000E+00  0.00000000E+00  0.00000000E+00
 -1.07267682E-01  0.00000000E+00  0.00000000E+00 -3.21386820E-01  0.00000000E+00
  0.00000000E+00  3.82717000E-01  0.00000000E+00 -1.63394627E-03 -6.09031264E-03
  0.00000000E+00  0.00000000E+00  0.00000000E+00 -1.96280152E-02 -1.40441468E-02
  0.00000000E+00  0.00000000E+00  9.59885745E-04  0.00000000E+00  0.00000000E+00
 -1.00282137E-03 -1.22852816E-03  0.00000000E+00  0.00000000E+00  0.00000000E+00
  0.00000000E+00  0.00000000E+00  0.00000000E+00  0.00000000E+00  1.03751610E-02
  0.00000000E+00  0.00000000E+00  0.00000000E+00  0.00000000E+00  0.00000000E+00
  0.00000000E+00  0.00000000E+00 -1.07267682E-01  0.00000000E+00  0.00000000E+00
 -3.21386820E-01  0.00000000E+00  0.00000000E+00  3.82717000E-01  0.00000000E+00
  1.63394627E-03  6.09031264E-03  0.00000000E+00  0.00000000E+00  0.00000000E+00
  1.96280152E-02  1.40441468E-02  0.00000000E+00  0.00000000E+00  9.59885745E-04
  0.00000000E+00  0.00000000E+00 -1.00282137E-03 -1.22852816E-03  0.00000000E+00
  0.00000000E+00  0.00000000E+00  0.00000000E+00  0.00000000E+00  0.00000000E+00
  0.00000000E+00  1.03751610E-02  0.00000000E+00  0.00000000E+00  0.00000000E+00
  0.00000000E+00  0.00000000E+00  0.00000000E+00  0.00000000E+00 -1.41078822E-01
  0.00000000E+00  0.00000000E+00 -3.87041185E-01  0.00000000E+00  0.00000000E+00
  5.21581933E-01  0.00000000E+00 -4.21519717E-04 -5.36652362E-03  0.00000000E+00
  0.00000000E+00  0.00000000E+00 -2.56512526E-03 -1.44040731E-02  0.00000000E+00
  0.00000000E+00  2.82379822E-03  0.00000000E+00  0.00000000E+00 -9.62329404E-04
 -5.27358866E-04  0.00000000E+00  0.00000000E+00  0.00000000E+00  0.00000000E+00
  0.00000000E+00  0.00000000E+00  0.00000000E+00  4.70025490E-03  0.00000000E+00
  0.00000000E+00  0.00000000E+00  0.00000000E+00  0.00000000E+00  2.22377409E-03
  5.93421151E-03  1.51605807E-02 -1.02489083E-01  5.29368705E-01  5.65886343E+00
 -2.51421188E-02 -3.20871449E-02  0.00000000E+00  3.51242940E-03 -3.26089201E-01
  0.00000000E+00  4.10756871E-01 -3.68537335E+00  0.00000000E+00 -4.58517340E-03
  0.00000000E+00  0.00000000E+00  2.03492542E-02 -4.86675444E-04 -5.87266084E-02
  0.00000000E+00  0.00000000E+00 -1.01024431E-01 -1.33245876E-02  0.00000000E+00
 -4.18894499E-04  7.03502074E-03  0.00000000E+00  0.00000000E+00 -1.41731356E-03
  8.64372844E-03  3.32926655E-02  1.42890693E-01  6.83804872E-01  1.95707114E-02
 -1.47900421E-02  0.00000000E+00  4.03096705E-02  2.05934878E-01  1.00444473E+00
 -1.26272559E-02 -1.58772881E-02  0.00000000E+00  6.58476121E-03  1.64147154E-02
  1.46408316E-02 -5.75411549E-01 -4.63976385E+00 -6.28772179E-02 -5.75433471E-02
  0.00000000E+00  2.94902009E-02 -2.60103385E-01  0.00000000E+00 -2.03746042E+00
 -5.10860909E+00  0.00000000E+00  1.86234722E-03  0.00000000E+00  0.00000000E+00
 -7.79091936E-04  4.99446189E-03  6.78581121E-02  0.00000000E+00  0.00000000E+00
  8.29303482E-02 -5.44677152E-02  0.00000000E+00 -5.76444422E-03  2.26463972E-03
  0.00000000E+00  0.00000000E+00  6.03259057E-03  1.67249967E-02 -2.65482089E-03
  1.25193172E-01 -3.15897891E+00  3.67035714E-02  9.61834662E-03  0.00000000E+00
  6.58476121E-03  1.64147154E-02  1.46408316E-02 -5.75411549E-01 -4.63976385E+00
  6.28772179E-02  5.75433471E-02  0.00000000E+00 -2.94902009E-02  2.60103385E-01
  0.00000000E+00  2.03746042E+00  5.10860909E+00  0.00000000E+00  1.86234722E-03
  0.00000000E+00  0.00000000E+00 -7.79091936E-04  4.99446189E-03  6.78581121E-02
  0.00000000E+00  0.00000000E+00  8.29303482E-02 -5.44677152E-02  0.00000000E+00
  5.76444422E-03 -2.26463972E-03  0.00000000E+00  0.00000000E+00 -6.03259057E-03
 -1.67249967E-02 -2.65482089E-03  1.25193172E-01 -3.15897891E+00 -3.67035714E-02
 -9.61834662E-03  0.00000000E+00  5.93421151E-03  1.51605807E-02 -1.02489083E-01
  5.29368705E-01  5.65886343E+00  2.51421188E-02  3.20871449E-02  0.00000000E+00
 -3.51242940E-03  3.26089201E-01  0.00000000E+00 -4.10756871E-01  3.68537335E+00
  0.00000000E+00 -4.58517340E-03  0.00000000E+00  0.00000000E+00  2.03492542E-02
 -4.86675444E-04 -5.87266084E-02  0.00000000E+00  0.00000000E+00 -1.01024431E-01
 -1.33245876E-02  0.00000000E+00  4.18894499E-04 -7.03502074E-03  0.00000000E+00
  0.00000000E+00  1.41731356E-03 -8.64372844E-03  3.32926655E-02  1.42890693E-01
  6.83804872E-01 -1.95707114E-02  1.47900421E-02  0.00000000E+00  4.03096705E-02
  2.05934878E-01  1.00444473E+00  1.26272559E-02  1.58772881E-02  0.00000000E+00
  1.07724886E-02  1.56488410E-02  2.31580791E-01 -2.53981389E+00  6.18417326E+00
  4.98385916E-03  1.78981707E-02  0.00000000E+00 -5.97994188E-02  9.15383254E-01
  0.00000000E+00 -3.12254155E-02 -8.50907938E-01  0.00000000E+00  3.32220481E-02
  0.00000000E+00  0.00000000E+00  1.02171546E-02  2.48890273E-03  1.05754704E-01
  0.00000000E+00  0.00000000E+00  2.65436373E-01  1.18217202E-02  0.00000000E+00
  1.24070194E-03 -1.37622117E-02  0.00000000E+00  0.00000000E+00  1.07108130E-03
 -1.64189913E-02 -3.07673589E-02 -2.59089667E-01 -1.02285910E+00 -8.15609110E-03
  2.39722556E-03  0.00000000E+00 -3.56572091E-02 -2.99628527E-01 -1.01542276E+00
  1.51250906E-03  6.99701681E-03  0.00000000E+00  6.37493847E-03  1.13983033E-02
 -2.07558813E-02  1.49477051E-01 -3.92637317E-01  2.12981384E-02 -8.28371531E-02
  0.00000000E+00 -4.06151340E-01  1.09424793E+00  0.00000000E+00  6.67603976E-01
 -1.65031036E+00  0.00000000E+00  1.20155399E-02  0.00000000E+00  0.00000000E+00
  2.45994541E-04 -2.27925810E-03 -7.22323767E-02  0.00000000E+00  0.00000000E+00
 -3.98237295E-01  2.39693255E-01  0.00000000E+00  7.27205357E-03 -1.77104163E-02
  0.00000000E+00  0.00000000E+00  3.38959281E-03 -3.64865741E-03 -1.51684195E-02
 -1.41984585E-01 -2.62386283E-01 -1.18193309E-02  1.70246634E-02  0.00000000E+00
 -6.37493847E-03 -1.13983033E-02  2.07558813E-02 -1.49477051E-01  3.92637317E-01
  2.12981384E-02 -8.28371531E-02  0.00000000E+00 -4.06151340E-01  1.09424793E+00
  0.00000000E+00  6.67603976E-01 -1.65031036E+00  0.00000000E+00 -1.20155399E-02
  0.00000000E+00  0.00000000E+00 -2.45994541E-04  2.27925810E-03  7.22323767E-02
  0.00000000E+00  0.00000000E+00  3.98237295E-01 -2.39693255E-01  0.00000000E+00
  7.27205357E-03 -1.77104163E-02  0.00000000E+00  0.00000000E+00  3.38959281E-03
 -3.64865741E-03  1.51684195E-02  1.41984585E-01  2.62386283E-01 -1.18193309E-02
  1.70246634E-02  0.00000000E+00 -1.07724886E-02 -1.56488410E-02 -2.31580791E-01
  2.53981389E+00 -6.18417326E+00  4.98385916E-03  1.78981707E-02  0.00000000E+00
 -5.97994188E-02  9.15383254E-01  0.00000000E+00 -3.12254155E-02 -8.50907938E-01
  0.00000000E+00 -3.32220481E-02  0.00000000E+00  0.00000000E+00 -1.02171546E-02
 -2.48890273E-03 -1.05754704E-01  0.00000000E+00  0.00000000E+00 -2.65436373E-01
 -1.18217202E-02  0.00000000E+00  1.24070194E-03 -1.37622117E-02  0.00000000E+00
  0.00000000E+00  1.07108130E-03 -1.64189913E-02  3.07673589E-02  2.59089667E-01
  1.02285910E+00 -8.15609110E-03  2.39722556E-03  0.00000000E+00  3.56572091E-02
  2.99628527E-01  1.01542276E+00  1.51250906E-03  6.99701681E-03  0.00000000E+00
 -6.04479150E-03 -1.35235714E-02  3.29267333E-02  8.80427919E-02  3.21570547E+00
 -8.82090800E-03 -6.01123643E-02  0.00000000E+00  9.45645923E-03 -4.50709978E-02
  0.00000000E+00  8.04844378E-01  5.17832641E-02  0.00000000E+00 -2.47251744E-03
  0.00000000E+00  0.00000000E+00 -1.20324720E-02 -1.89529428E-02  4.38108744E-02
  0.00000000E+00  0.00000000E+00  8.68978388E-02  1.83115194E-03  0.00000000E+00
 -5.23213226E-03 -7.15027042E-03  0.00000000E+00  0.00000000E+00 -5.55801592E-03
 -4.02365508E-03 -5.80664786E-02 -4.04084790E-01 -9.90114527E-01  1.37074931E-02
 -1.74930047E-03  0.00000000E+00  3.15837005E-02  1.99776870E-01  2.42079344E-02
  2.11560574E-02  1.99326866E-02  0.00000000E+00  9.89148467E-03  2.27477448E-02
 -4.80393270E-02  1.12742708E-01 -1.87083830E+00 -2.37438243E-02  5.62408188E-02
  0.00000000E+00 -5.85473017E-02  3.21716668E-01  0.00000000E+00 -2.75103329E-01
 -2.59961740E+00  0.00000000E+00 -5.66604433E-03  0.00000000E+00  0.00000000E+00
 -1.81637907E-02  2.40681338E-02 -8.24848115E-03  0.00000000E+00  0.00000000E+00
 -9.98976766E-03 -3.08846215E-02  0.00000000E+00 -5.17314991E-03  1.80761944E-03
  0.00000000E+00  0.00000000E+00  4.61147817E-03  2.81430786E-03  4.35067974E-02
  2.27523396E-01 -6.06085592E-01  2.07991796E-02 -2.10989667E-02  0.00000000E+00
  9.89148467E-03  2.27477448E-02 -4.80393270E-02  1.12742708E-01 -1.87083830E+00
  2.37438243E-02 -5.62408188E-02  0.00000000E+00  5.85473017E-02 -3.21716668E-01
  0.00000000E+00  2.75103329E-01  2.59961740E+00  0.00000000E+00 -5.66604433E-03
  0.00000000E+00  0.00000000E+00 -1.81637907E-02  2.40681338E-02 -8.24848115E-03
  0.00000000E+00  0.00000000E+00 -9.98976766E-03 -3.08846215E-02  0.00000000E+00
  5.17314991E-03 -1.80761944E-03  0.00000000E+00  0.00000000E+00 -4.61147817E-03
 -2.81430786E-03  4.35067974E-02  2.27523396E-01 -6.06085592E-01 -2.07991796E-02
  2.10989667E-02  0.00000000E+00 -6.04479150E-03 -1.35235714E-02  3.29267333E-02
  8.80427919E-02  3.21570547E+00  8.82090800E-03  6.01123643E-02  0.00000000E+00
 -9.45645923E-03  4.50709978E-02  0.00000000E+00 -8.04844378E-01 -5.17832641E-02
  0.00000000E+00 -2.47251744E-03  0.00000000E+00  0.00000000E+00 -1.20324720E-02
 -1.89529428E-02  4.38108744E-02  0.00000000E+00  0.00000000E+00  8.68978388E-02
  1.83115194E-03  0.00000000E+00  5.23213226E-03  7.15027042E-03  0.00000000E+00
  0.00000000E+00  5.55801592E-03  4.02365508E-03 -5.80664786E-02 -4.04084790E-01
 -9.90114527E-01 -1.37074931E-02  1.74930047E-03  0.00000000E+00  3.15837005E-02
  1.99776870E-01  2.42079344E-02 -2.11560574E-02 -1.99326866E-02  0.00000000E+00
  0.00000000E+00  0.00000000E+00  0.00000000E+00  0.00000000E+00  0.00000000E+00
  0.00000000E+00  0.00000000E+00 -1.81940944E-01  0.00000000E+00  0.00000000E+00
 -4.74474513E-01  0.00000000E+00  0.00000000E+00  6.99481726E-01  0.00000000E+00
  6.58516777E-04  3.25022984E-03  0.00000000E+00  0.00000000E+00  0.00000000E+00
 -4.01142878E-02 -1.63728796E-03  0.00000000E+00  0.00000000E+00  7.91917919E-04
  0.00000000E+00  0.00000000E+00 -4.64794496E-03  7.90875080E-04  0.00000000E+00
  0.00000000E+00  0.00000000E+00  0.00000000E+00  0.00000000E+00  0.00000000E+00
  0.00000000E+00  2.81414242E-03  0.00000000E+00  0.00000000E+00  0.00000000E+00
  0.00000000E+00  0.00000000E+00  4.37411666E-03  0.00000000E+00  0.00000000E+00
  0.00000000E+00  0.00000000E+00  0.00000000E+00  0.00000000E+00  0.00000000E+00
 -3.72754527E-02  0.00000000E+00  0.00000000E+00 -2.01364300E-01  0.00000000E+00
  0.00000000E+00  6.02907022E-01  0.00000000E+00 -3.73151453E-03 -2.41173592E-03
  0.00000000E+00  0.00000000E+00  0.00000000E+00 -1.55913455E-02 -7.39382503E-02
  0.00000000E+00  0.00000000E+00  6.68747408E-04  0.00000000E+00  0.00000000E+00
  1.97839959E-03  8.15714335E-04  0.00000000E+00  0.00000000E+00  0.00000000E+00
  0.00000000E+00  0.00000000E+00  0.00000000E+00  0.00000000E+00  8.26623642E-03
  0.00000000E+00  0.00000000E+00  0.00000000E+00  0.00000000E+00  0.00000000E+00
  0.00000000E+00  0.00000000E+00  3.72754527E-02  0.00000000E+00  0.00000000E+00
  2.01364300E-01  0.00000000E+00  0.00000000E+00 -6.02907022E-01  0.00000000E+00
 -3.73151453E-03 -2.41173592E-03  0.00000000E+00  0.00000000E+00  0.00000000E+00
 -1.55913455E-02 -7.39382503E-02  0.00000000E+00  0.00000000E+00 -6.68747408E-04
  0.00000000E+00  0.00000000E+00 -1.97839959E-03 -8.15714335E-04  0.00000000E+00
  0.00000000E+00  0.00000000E+00  0.00000000E+00  0.00000000E+00  0.00000000E+00
  0.00000000E+00 -8.26623642E-03  0.00000000E+00  0.00000000E+00  0.00000000E+00
  0.00000000E+00  0.00000000E+00  0.00000000E+00  0.00000000E+00  1.81940944E-01
  0.00000000E+00  0.00000000E+00  4.74474513E-01  0.00000000E+00  0.00000000E+00
 -6.99481726E-01  0.00000000E+00  6.58516777E-04  3.25022984E-03  0.00000000E+00
  0.00000000E+00  0.00000000E+00 -4.01142878E-02 -1.63728796E-03  0.00000000E+00
  0.00000000E+00 -7.91917919E-04  0.00000000E+00  0.00000000E+00  4.64794496E-03
 -7.90875080E-04  0.00000000E+00  0.00000000E+00  0.00000000E+00  0.00000000E+00
  0.00000000E+00  0.00000000E+00  0.00000000E+00 -2.81414242E-03  0.00000000E+00
  0.00000000E+00  0.00000000E+00  0.00000000E+00  0.00000000E+00 -4.37411666E-03
 -1.72541482E-02 -3.78278133E-02  2.55551943E-02  4.59115092E-01 -1.47075940E+00
  3.85774728E-03 -7.57097833E-02  0.00000000E+00 -2.85936175E-01 -4.32241294E-02
  0.00000000E+00  1.61421072E-01  4.03545404E-01  0.00000000E+00 -1.27924076E-03
  0.00000000E+00  0.00000000E+00 -3.88602453E-03  2.54292524E-02  9.10535099E-03
  0.00000000E+00  0.00000000E+00  3.42525367E-02 -4.57564156E-02  0.00000000E+00
  1.61227285E-02 -3.50479877E-03  0.00000000E+00  0.00000000E+00  9.13339566E-03
  6.27504158E-03  4.88984935E-02  4.67963628E-01 -3.38900891E-01 -3.78133630E-02
  2.06167633E-03  0.00000000E+00 -7.17829327E-02 -7.24255480E-01  9.08443774E-01
 -5.06897776E-02  1.17050361E-02  0.00000000E+00  1.71519731E-02  3.59268164E-02
 -2.53820038E-03 -5.98565138E-01  1.94384513E+00 -1.20069902E-01  3.27826557E-02
  0.00000000E+00 -4.74562332E-01  1.22263028E-01  0.00000000E+00 -4.90958479E-01
 -4.53202914E-02  0.00000000E+00 -5.29294536E-05  0.00000000E+00  0.00000000E+00
 -2.06136735E-02 -2.82342295E-02 -1.45075651E-02  0.00000000E+00  0.00000000E+00
 -3.96835284E-02  1.38512594E-01  0.00000000E+00  9.87988638E-03  2.54138177E-03
  0.00000000E+00  0.00000000E+00 -5.06677528E-03  6.23442323E-04 -8.13016932E-02
 -6.93006121E-01 -5.75409569E-01 -2.96123554E-02 -1.39727083E-02  0.00000000E+00
 -1.71519731E-02 -3.59268164E-02  2.53820038E-03  5.98565138E-01 -1.94384513E+00
 -1.20069902E-01  3.27826557E-02  0.00000000E+00 -4.74562332E-01  1.22263028E-01
  0.00000000E+00 -4.90958479E-01 -4.53202914E-02  0.00000000E+00  5.29294536E-05
  0.00000000E+00  0.00000000E+00  2.06136735E-02  2.82342295E-02  1.45075651E-02
  0.00000000E+00  0.00000000E+00  3.96835284E-02 -1.38512594E-01  0.00000000E+00
  9.87988638E-03  2.54138177E-03  0.00000000E+00  0.00000000E+00 -5.06677528E-03
  6.23442323E-04  8.13016932E-02  6.93006121E-01  5.75409569E-01 -2.96123554E-02
 -1.39727083E-02  0.00000000E+00  1.72541482E-02  3.78278133E-02 -2.55551943E-02
 -4.59115092E-01  1.47075940E+00  3.85774728E-03 -7.57097833E-02  0.00000000E+00
 -2.85936175E-01 -4.32241294E-02  0.00000000E+00  1.61421072E-01  4.03545404E-01
  0.00000000E+00  1.27924076E-03  0.00000000E+00  0.00000000E+00  3.88602453E-03
 -2.54292524E-02 -9.10535099E-03  0.00000000E+00  0.00000000E+00 -3.42525367E-02
  4.57564156E-02  0.00000000E+00  1.61227285E-02 -3.50479877E-03  0.00000000E+00
  0.00000000E+00  9.13339566E-03  6.27504158E-03 -4.88984935E-02 -4.67963628E-01
  3.38900891E-01 -3.78133630E-02  2.06167633E-03  0.00000000E+00  7.17829327E-02
  7.24255480E-01 -9.08443774E-01 -5.06897776E-02  1.17050361E-02  0.00000000E+00
  0.00000000E+00  0.00000000E+00  0.00000000E+00  0.00000000E+00  0.00000000E+00
  0.00000000E+00  0.00000000E+00  1.49681953E-01  0.00000000E+00  0.00000000E+00
  3.25267032E-01  0.00000000E+00  0.00000000E+00 -9.18138558E-01  0.00000000E+00
  1.31194431E-03 -6.89052575E-04  0.00000000E+00  0.00000000E+00  0.00000000E+00
 -8.27571087E-02  1.06085293E-01  0.00000000E+00  0.00000000E+00 -2.44381767E-03
  0.00000000E+00  0.00000000E+00  2.45099342E-03  2.08943238E-03  0.00000000E+00
  0.00000000E+00  0.00000000E+00  0.00000000E+00  0.00000000E+00  0.00000000E+00
  0.00000000E+00 -1.50995650E-03  0.00000000E+00  0.00000000E+00  0.00000000E+00
  0.00000000E+00  0.00000000E+00  5.24494716E-03  0.00000000E+00  0.00000000E+00
  0.00000000E+00  0.00000000E+00  0.00000000E+00  0.00000000E+00  0.00000000E+00
 -2.35526339E-01  0.00000000E+00  0.00000000E+00 -5.26513857E-01  0.00000000E+00
  0.00000000E+00  1.81998119E+00  0.00000000E+00 -6.47163176E-03 -7.90593793E-04
  0.00000000E+00  0.00000000E+00  0.00000000E+00  4.21490644E-02 -1.58890798E-02
  0.00000000E+00  0.00000000E+00 -2.17535262E-03  0.00000000E+00  0.00000000E+00
 -3.92323151E-03 -2.81137835E-03  0.00000000E+00  0.00000000E+00  0.00000000E+00
  0.00000000E+00  0.00000000E+00  0.00000000E+00  0.00000000E+00  7.83692366E-03
  0.00000000E+00  0.00000000E+00  0.00000000E+00  0.00000000E+00  0.00000000E+00
  0.00000000E+00  0.00000000E+00  2.35526339E-01  0.00000000E+00  0.00000000E+00
  5.26513857E-01  0.00000000E+00  0.00000000E+00 -1.81998119E+00  0.00000000E+00
 -6.47163176E-03 -7.90593793E-04  0.00000000E+00  0.00000000E+00  0.00000000E+00
  4.21490644E-02 -1.58890798E-02  0.00000000E+00  0.00000000E+00  2.17535262E-03
  0.00000000E+00  0.00000000E+00  3.92323151E-03  2.81137835E-03  0.00000000E+00
  0.00000000E+00  0.00000000E+00  0.00000000E+00  0.00000000E+00  0.00000000E+00
  0.00000000E+00 -7.83692366E-03  0.00000000E+00  0.00000000E+00  0.00000000E+00
  0.00000000E+00  0.00000000E+00  0.00000000E+00  0.00000000E+00 -1.49681953E-01
  0.00000000E+00  0.00000000E+00 -3.25267032E-01  0.00000000E+00  0.00000000E+00
  9.18138558E-01  0.00000000E+00  1.31194431E-03 -6.89052575E-04  0.00000000E+00
  0.00000000E+00  0.00000000E+00 -8.27571087E-02  1.06085293E-01  0.00000000E+00
  0.00000000E+00  2.44381767E-03  0.00000000E+00  0.00000000E+00 -2.45099342E-03
 -2.08943238E-03  0.00000000E+00  0.00000000E+00  0.00000000E+00  0.00000000E+00
  0.00000000E+00  0.00000000E+00  0.00000000E+00  1.50995650E-03  0.00000000E+00
  0.00000000E+00  0.00000000E+00  0.00000000E+00  0.00000000E+00 -5.24494716E-03
 -7.78391210E-03 -1.66172745E-02 -5.99990105E-02  7.31940617E-01  1.20191485E+00
  3.38836885E-02 -4.41391795E-02  0.00000000E+00  2.33990443E-01 -2.19093133E-01
  0.00000000E+00 -3.30238075E+00 -2.72316184E+00  0.00000000E+00 -3.46689527E-04
  0.00000000E+00  0.00000000E+00  1.14098184E-02 -8.71701918E-03 -6.14850226E-02
  0.00000000E+00  0.00000000E+00 -1.08563664E-01  2.67670619E-02  0.00000000E+00
 -8.09694108E-03  2.45763207E-03  0.00000000E+00  0.00000000E+00 -5.48598958E-03
  1.99602814E-02  4.00566003E-04 -1.28257312E-01  3.72197302E+00  3.55899622E-02
  9.47199062E-03  0.00000000E+00  4.29507626E-02  1.32819053E-01 -6.31784785E-01
 -5.19903700E-03 -6.86711360E-03  0.00000000E+00 -1.25136217E-02 -3.10515493E-02
  1.71696055E-01 -9.58981791E-01  6.48673971E+00  1.58209211E-01 -1.02883996E-01
  0.00000000E+00 -1.89108986E-02 -3.45008243E-01  0.00000000E+00  5.89933483E+00
 -4.40488655E+00  0.00000000E+00  1.68551290E-02  0.00000000E+00  0.00000000E+00
 -1.99072878E-02  1.16482454E-02  6.13943845E-02  0.00000000E+00  0.00000000E+00
  4.73277954E-02  1.15532811E-01  0.00000000E+00  6.63721691E-03  3.26522536E-03
  0.00000000E+00  0.00000000E+00  2.86612183E-03  8.72448496E-03 -3.23374775E-02
 -2.78020187E-01  1.16409022E+00 -3.52892545E-03 -2.77718948E-02  0.00000000E+00
  1.25136217E-02  3.10515493E-02 -1.71696055E-01  9.58981791E-01 -6.48673971E+00
  1.58209211E-01 -1.02883996E-01  0.00000000E+00 -1.89108986E-02 -3.45008243E-01
  0.00000000E+00  5.89933483E+00 -4.40488655E+00  0.00000000E+00 -1.68551290E-02
  0.00000000E+00  0.00000000E+00  1.99072878E-02 -1.16482454E-02 -6.13943845E-02
  0.00000000E+00  0.00000000E+00 -4.73277954E-02 -1.15532811E-01  0.00000000E+00
  6.63721691E-03  3.26522536E-03  0.00000000E+00  0.00000000E+00  2.86612183E-03
  8.72448496E-03  3.23374775E-02  2.78020187E-01 -1.16409022E+00 -3.52892545E-03
 -2.77718948E-02  0.00000000E+00  7.78391210E-03  1.66172745E-02  5.99990105E-02
 -7.31940617E-01 -1.20191485E+00  3.38836885E-02 -4.41391795E-02  0.00000000E+00
  2.33990443E-01 -2.19093133E-01  0.00000000E+00 -3.30238075E+00 -2.72316184E+00
  0.00000000E+00  3.46689527E-04  0.00000000E+00  0.00000000E+00 -1.14098184E-02
  8.71701918E-03  6.14850226E-02  0.00000000E+00  0.00000000E+00  1.08563664E-01
 -2.67670619E-02  0.00000000E+00 -8.09694108E-03  2.45763207E-03  0.00000000E+00
  0.00000000E+00 -5.48598958E-03  1.99602814E-02 -4.00566003E-04  1.28257312E-01
 -3.72197302E+00  3.55899622E-02  9.47199062E-03  0.00000000E+00 -4.29507626E-02
 -1.32819053E-01  6.31784785E-01 -5.19903700E-03 -6.86711360E-03  0.00000000E+00
  0.00000000E+00  0.00000000E+00  0.00000000E+00  0.00000000E+00  0.00000000E+00
  0.00000000E+00  0.00000000E+00 -1.48265189E-01  0.00000000E+00  0.00000000E+00
 -4.26041517E-01  0.00000000E+00  0.00000000E+00  1.24783700E+00  0.00000000E+00
 -9.71341177E-04  4.21886892E-03  0.00000000E+00  0.00000000E+00  0.00000000E+00
 -1.33615633E-02 -1.17244242E-02  0.00000000E+00  0.00000000E+00  2.21014251E-03
  0.00000000E+00  0.00000000E+00 -1.06289965E-03  2.53478157E-04  0.00000000E+00
  0.00000000E+00  0.00000000E+00  0.00000000E+00  0.00000000E+00  0.00000000E+00
  0.00000000E+00  9.95035957E-04  0.00000000E+00  0.00000000E+00  0.00000000E+00
  0.00000000E+00  0.00000000E+00  8.85010022E-03  0.00000000E+00  0.00000000E+00
  0.00000000E+00  0.00000000E+00  0.00000000E+00  0.00000000E+00  0.00000000E+00
  1.47478885E-01  0.00000000E+00  0.00000000E+00  4.42104312E-01  0.00000000E+00
  0.00000000E+00 -1.09700799E+00  0.00000000E+00  3.63022439E-03 -1.58033908E-03
  0.00000000E+00  0.00000000E+00  0.00000000E+00  3.08573149E-02 -6.96691284E-02
  0.00000000E+00  0.00000000E+00 -2.34356200E-03  0.00000000E+00  0.00000000E+00
 -2.39007002E-03  1.23743406E-03  0.00000000E+00  0.00000000E+00  0.00000000E+00
  0.00000000E+00  0.00000000E+00  0.00000000E+00  0.00000000E+00 -5.27685611E-03
  0.00000000E+00  0.00000000E+00  0.00000000E+00  0.00000000E+00  0.00000000E+00
  0.00000000E+00  0.00000000E+00  1.47478885E-01  0.00000000E+00  0.00000000E+00
  4.42104312E-01  0.00000000E+00  0.00000000E+00 -1.09700799E+00  0.00000000E+00
 -3.63022439E-03  1.58033908E-03  0.00000000E+00  0.00000000E+00  0.00000000E+00
 -3.08573149E-02  6.96691284E-02  0.00000000E+00  0.00000000E+00 -2.34356200E-03
  0.00000000E+00  0.00000000E+00 -2.39007002E-03  1.23743406E-03  0.00000000E+00
  0.00000000E+00  0.00000000E+00  0.00000000E+00  0.00000000E+00  0.00000000E+00
  0.00000000E+00 -5.27685611E-03  0.00000000E+00  0.00000000E+00  0.00000000E+00
  0.00000000E+00  0.00000000E+00  0.00000000E+00  0.00000000E+00 -1.48265189E-01
  0.00000000E+00  0.00000000E+00 -4.26041517E-01  0.00000000E+00  0.00000000E+00
  1.24783700E+00  0.00000000E+00  9.71341177E-04 -4.21886892E-03  0.00000000E+00
  0.00000000E+00  0.00000000E+00  1.33615633E-02  1.17244242E-02  0.00000000E+00
  0.00000000E+00  2.21014251E-03  0.00000000E+00  0.00000000E+00 -1.06289965E-03
  2.53478157E-04  0.00000000E+00  0.00000000E+00  0.00000000E+00  0.00000000E+00
  0.00000000E+00  0.00000000E+00  0.00000000E+00  9.95035957E-04  0.00000000E+00
  0.00000000E+00  0.00000000E+00  0.00000000E+00  0.00000000E+00  8.85010022E-03
  2.95960500E-03  3.56804848E-04  2.26416641E-01 -2.24815015E+00  1.18408898E+01
  1.28601763E-02 -6.97020522E-02  0.00000000E+00  1.89112725E-01  7.86285232E-01
  0.00000000E+00 -1.10597710E+00 -2.28650590E+00  0.00000000E+00  2.37505725E-02
  0.00000000E+00  0.00000000E+00  6.40063994E-03  2.25537265E-03  1.05848103E-01
  0.00000000E+00  0.00000000E+00  3.77978758E-01 -8.86949056E-02  0.00000000E+00
 -1.59619980E-03 -1.32754398E-02  0.00000000E+00  0.00000000E+00 -7.00700400E-03
 -2.04362565E-02 -2.62855860E-02 -2.16331609E-01 -5.48764470E-01  3.28562927E-04
  1.02138281E-02  0.00000000E+00 -2.35588950E-02 -3.76682069E-01 -2.05881925E+00
 -1.51713827E-03  2.43382342E-03  0.00000000E+00  2.40941255E-03  1.01263991E-02
 -2.17915493E-01  2.13274624E+00 -8.32220249E+00  6.11288560E-02 -7.28203251E-02
  0.00000000E+00  1.73580800E-01  8.53716144E-01  0.00000000E+00 -9.91070919E-01
 -4.82710243E+00  0.00000000E+00 -2.75988588E-02  0.00000000E+00  0.00000000E+00
 -1.84139607E-03 -1.88912142E-04 -1.09699970E-01  0.00000000E+00  0.00000000E+00
 -4.24938867E-01 -1.05776226E-01  0.00000000E+00 -2.56976356E-03 -1.24927432E-02
  0.00000000E+00  0.00000000E+00  5.43881171E-03 -9.73080417E-03  3.65697955E-02
  3.91318480E-01 -9.73723787E-01  1.37018901E-02  2.54540644E-02  0.00000000E+00
  2.40941255E-03  1.01263991E-02 -2.17915493E-01  2.13274624E+00 -8.32220249E+00
 -6.11288560E-02  7.28203251E-02  0.00000000E+00 -1.73580800E-01 -8.53716144E-01
  0.00000000E+00  9.91070919E-01  4.82710243E+00  0.00000000E+00 -2.75988588E-02
  0.00000000E+00  0.00000000E+00 -1.84139607E-03 -1.88912142E-04 -1.09699970E-01
  0.00000000E+00  0.00000000E+00 -4.24938867E-01 -1.05776226E-01  0.00000000E+00
  2.56976356E-03  1.24927432E-02  0.00000000E+00  0.00000000E+00 -5.43881171E-03
  9.73080417E-03  3.65697955E-02  3.91318480E-01 -9.73723787E-01 -1.37018901E-02
 -2.54540644E-02  0.00000000E+00  2.95960500E-03  3.56804848E-04  2.26416641E-01
 -2.24815015E+00  1.18408898E+01 -1.28601763E-02  6.97020522E-02  0.00000000E+00
 -1.89112725E-01 -7.86285232E-01  0.00000000E+00  1.10597710E+00  2.28650590E+00
  0.00000000E+00  2.37505725E-02  0.00000000E+00  0.00000000E+00  6.40063994E-03
  2.25537265E-03  1.05848103E-01  0.00000000E+00  0.00000000E+00  3.77978758E-01
 -8.86949056E-02  0.00000000E+00  1.59619980E-03  1.32754398E-02  0.00000000E+00
  0.00000000E+00  7.00700400E-03  2.04362565E-02 -2.62855860E-02 -2.16331609E-01
 -5.48764470E-01 -3.28562927E-04 -1.02138281E-02  0.00000000E+00 -2.35588950E-02
 -3.76682069E-01 -2.05881925E+00  1.51713827E-03 -2.43382342E-03  0.00000000E+00
  1.56872930E-02  3.88725593E-02 -2.34649749E-01  1.40919677E+00 -8.53568180E+00
  5.09942718E-02  1.54996277E-01  0.00000000E+00  2.40108075E-01 -6.48587108E-01
  0.00000000E+00 -7.69523791E-01  3.19353905E+00  0.00000000E+00 -1.35375610E-02
  0.00000000E+00  0.00000000E+00 -1.43527856E-02  1.17295018E-03 -1.21511403E-01
  0.00000000E+00  0.00000000E+00 -3.19618228E-01 -5.84877110E-02  0.00000000E+00
 -3.59186803E-03  1.71614106E-02  0.00000000E+00  0.00000000E+00 -3.10939354E-03
  8.03504184E-03 -7.53727589E-03  2.22109665E-01  3.43686177E-01 -9.24739659E-03
 -8.25324069E-03  0.00000000E+00  7.53116470E-03  2.39001469E-01 -8.09992478E-01
  1.43649253E-02 -9.82717668E-03  0.00000000E+00 -9.29280779E-03 -2.85349408E-02
  3.59351472E-01 -2.43368604E+00  1.04469805E+01  7.73675113E-02  5.02776696E-02
  0.00000000E+00  1.47348251E-01 -6.87192296E-01  0.00000000E+00 -1.59105323E+00
  3.36727567E+00  0.00000000E+00  2.65819253E-02  0.00000000E+00  0.00000000E+00
  2.53769369E-02  2.63539059E-03  1.82220119E-01  0.00000000E+00  0.00000000E+00
  2.79971850E-01  3.54737280E-02  0.00000000E+00  6.42302194E-04  5.80936701E-03
  0.00000000E+00  0.00000000E+00  6.69450477E-03  3.08178377E-02 -7.98681830E-03
 -2.90258008E-03 -2.48649778E+00  1.86866417E-02  2.09638301E-02  0.00000000E+00
  9.29280779E-03  2.85349408E-02 -3.59351472E-01  2.43368604E+00 -1.04469805E+01
  7.73675113E-02  5.02776696E-02  0.00000000E+00  1.47348251E-01 -6.87192296E-01
  0.00000000E+00 -1.59105323E+00  3.36727567E+00  0.00000000E+00 -2.65819253E-02
  0.00000000E+00  0.00000000E+00 -2.53769369E-02 -2.63539059E-03 -1.82220119E-01
  0.00000000E+00  0.00000000E+00 -2.79971850E-01 -3.54737280E-02  0.00000000E+00
  6.42302194E-04  5.80936701E-03  0.00000000E+00  0.00000000E+00  6.69450477E-03
  3.08178377E-02  7.98681830E-03  2.90258008E-03  2.48649778E+00  1.86866417E-02
  2.09638301E-02  0.00000000E+00 -1.56872930E-02 -3.88725593E-02  2.34649749E-01
 -1.40919677E+00  8.53568180E+00  5.09942718E-02  1.54996277E-01  0.00000000E+00
  2.40108075E-01 -6.48587108E-01  0.00000000E+00 -7.69523791E-01  3.19353905E+00
  0.00000000E+00  1.35375610E-02  0.00000000E+00  0.00000000E+00  1.43527856E-02
 -1.17295018E-03  1.21511403E-01  0.00000000E+00  0.00000000E+00  3.19618228E-01
  5.84877110E-02  0.00000000E+00 -3.59186803E-03  1.71614106E-02  0.00000000E+00
  0.00000000E+00 -3.10939354E-03  8.03504184E-03  7.53727589E-03 -2.22109665E-01
 -3.43686177E-01 -9.24739659E-03 -8.25324069E-03  0.00000000E+00 -7.53116470E-03
 -2.39001469E-01  8.09992478E-01  1.43649253E-02 -9.82717668E-03  0.00000000E+00
  2.29193291E-02  5.22440899E-02 -5.30360193E-02 -2.73683047E-01 -2.72159722E+00
 -5.41301696E-02  5.67422818E-02  0.00000000E+00 -3.42077540E-01 -3.43252070E-01
  0.00000000E+00 -1.24958994E-02  1.27197156E+00  0.00000000E+00 -5.38117245E-03
  0.00000000E+00  0.00000000E+00  2.05619364E-03 -3.25553495E-03  3.47055111E-02
  0.00000000E+00  0.00000000E+00 -2.19446874E-01  6.17808601E-02  0.00000000E+00
  7.89841908E-03  1.22715488E-02  0.00000000E+00  0.00000000E+00  6.11480159E-03
 -1.38525296E-02  2.56014365E-02  5.91060744E-01 -5.65877544E-01 -3.13196254E-02
 -3.99376837E-02  0.00000000E+00  2.66159192E-02  3.62648632E-01 -2.61992144E-01
  1.82350299E-02 -1.53061354E-02  0.00000000E+00 -4.74912544E-02 -1.04445195E-01
  6.82372704E-02  6.02815026E-01  1.14278249E+00 -5.58841926E-03 -9.98250244E-02
  0.00000000E+00 -7.30861073E-01 -7.05545911E-01  0.00000000E+00  1.46144499E+00
  2.18684140E+00  0.00000000E+00  1.82340917E-02  0.00000000E+00  0.00000000E+00
  4.14080842E-03 -6.15762662E-03 -1.42053080E-02  0.00000000E+00  0.00000000E+00
  8.52470963E-02  3.62124357E-01  0.00000000E+00  2.31191357E-02  1.50717128E-02
  0.00000000E+00  0.00000000E+00 -6.68948939E-03 -2.22005250E-02 -9.24553033E-02
 -1.42753652E+00  2.91035268E+00 -1.00926323E-01 -4.57826146E-02  0.00000000E+00
  4.74912544E-02  1.04445195E-01 -6.82372704E-02 -6.02815026E-01 -1.14278249E+00
 -5.58841926E-03 -9.98250244E-02  0.00000000E+00 -7.30861073E-01 -7.05545911E-01
  0.00000000E+00  1.46144499E+00  2.18684140E+00  0.00000000E+00 -1.82340917E-02
  0.00000000E+00  0.00000000E+00 -4.14080842E-03  6.15762662E-03  1.42053080E-02
  0.00000000E+00  0.00000000E+00 -8.52470963E-02 -3.62124357E-01  0.00000000E+00
  2.31191357E-02  1.50717128E-02  0.00000000E+00  0.00000000E+00 -6.68948939E-03
 -2.22005250E-02  9.24553033E-02  1.42753652E+00 -2.91035268E+00 -1.00926323E-01
 -4.57826146E-02  0.00000000E+00 -2.29193291E-02 -5.22440899E-02  5.30360193E-02
  2.73683047E-01  2.72159722E+00 -5.41301696E-02  5.67422818E-02  0.00000000E+00
 -3.42077540E-01 -3.43252070E-01  0.00000000E+00 -1.24958994E-02  1.27197156E+00
  0.00000000E+00  5.38117245E-03  0.00000000E+00  0.00000000E+00 -2.05619364E-03
  3.25553495E-03 -3.47055111E-02  0.00000000E+00  0.00000000E+00  2.19446874E-01
 -6.17808601E-02  0.00000000E+00  7.89841908E-03  1.22715488E-02  0.00000000E+00
  0.00000000E+00  6.11480159E-03 -1.38525296E-02 -2.56014365E-02 -5.91060744E-01
  5.65877544E-01 -3.13196254E-02 -3.99376837E-02  0.00000000E+00 -2.66159192E-02
 -3.62648632E-01  2.61992144E-01  1.82350299E-02 -1.53061354E-02  0.00000000E+00
 -5.10504482E-03 -1.64666425E-02  8.44881119E-02 -1.63073039E-01 -1.03818212E+00
 -1.42113322E-01  3.91722664E-02  0.00000000E+00 -8.18105373E-01  8.37666150E-02
  0.00000000E+00  2.40027334E+00 -2.68099204E-01  0.00000000E+00  8.43857502E-03
  0.00000000E+00  0.00000000E+00  2.62039761E-03  5.95737218E-03  4.34718086E-03
  0.00000000E+00  0.00000000E+00 -5.67173620E-02  1.05251461E-02  0.00000000E+00
  2.04159626E-02 -1.30902132E-03  0.00000000E+00  0.00000000E+00  1.12054242E-02
  7.20993912E-03  1.64201372E-02  2.01800611E-01 -1.87615729E+00 -2.95884231E-02
 -1.32344009E-02  0.00000000E+00 -5.92841787E-02 -7.61110701E-01  2.44983968E+00
 -3.93631699E-02  1.99601421E-02  0.00000000E+00 -1.40182135E-02 -3.16388410E-02
  1.22741612E-02  6.69771738E-01 -2.19335104E+00 -9.64773136E-02 -8.01829220E-02
  0.00000000E+00 -3.29270234E-01 -3.57798320E-01  0.00000000E+00  1.80232494E+00
  3.04934115E+00  0.00000000E+00 -7.09900561E-03  0.00000000E+00  0.00000000E+00
 -5.40779840E-03 -1.73599199E-02  8.01525141E-02  0.00000000E+00  0.00000000E+00
  1.46567662E-01  9.86701895E-02  0.00000000E+00  5.90551803E-03  2.15511630E-03
  0.00000000E+00  0.00000000E+00 -5.76466344E-03 -8.04944710E-03 -5.66371144E-02
 -4.73739452E-01  3.16698050E+00 -1.59006445E-02 -2.97078663E-02  0.00000000E+00
 -1.40182135E-02 -3.16388410E-02  1.22741612E-02  6.69771738E-01 -2.19335104E+00
  9.64773136E-02  8.01829220E-02  0.00000000E+00  3.29270234E-01  3.57798320E-01
  0.00000000E+00 -1.80232494E+00 -3.04934115E+00  0.00000000E+00 -7.09900561E-03
  0.00000000E+00  0.00000000E+00 -5.40779840E-03 -1.73599199E-02  8.01525141E-02
  0.00000000E+00  0.00000000E+00  1.46567662E-01  9.86701895E-02  0.00000000E+00
 -5.90551803E-03 -2.15511630E-03  0.00000000E+00  0.00000000E+00  5.76466344E-03
  8.04944710E-03 -5.66371144E-02 -4.73739452E-01  3.16698050E+00  1.59006445E-02
  2.97078663E-02  0.00000000E+00 -5.10504482E-03 -1.64666425E-02  8.44881119E-02
 -1.63073039E-01 -1.03818212E+00  1.42113322E-01 -3.91722664E-02  0.00000000E+00
  8.18105373E-01 -8.37666150E-02  0.00000000E+00 -2.40027334E+00  2.68099204E-01
  0.00000000E+00  8.43857502E-03  0.00000000E+00  0.00000000E+00  2.62039761E-03
  5.95737218E-03  4.34718086E-03  0.00000000E+00  0.00000000E+00 -5.67173620E-02
  1.05251461E-02  0.00000000E+00 -2.04159626E-02  1.30902132E-03  0.00000000E+00
  0.00000000E+00 -1.12054242E-02 -7.20993912E-03  1.64201372E-02  2.01800611E-01
 -1.87615729E+00  2.95884231E-02  1.32344009E-02  0.00000000E+00 -5.92841787E-02
 -7.61110701E-01  2.44983968E+00  3.93631699E-02 -1.99601421E-02  0.00000000E+00
 -1.31610153E-02 -3.07551062E-02  5.26359644E-02 -1.83659331E-02 -3.62604896E+00
  1.61907828E-01  6.56285679E-02  0.00000000E+00  6.54034296E-01  4.96482972E-01
  0.00000000E+00 -4.55853630E+00 -2.16741845E-01  0.00000000E+00  6.65688534E-03
  0.00000000E+00  0.00000000E+00  6.96866765E-03 -6.56180398E-03  7.17102851E-02
  0.00000000E+00  0.00000000E+00  3.54687254E-02  7.06351386E-02  0.00000000E+00
 -1.42475561E-02 -9.11315978E-03  0.00000000E+00  0.00000000E+00 -8.09228004E-03
  9.17206024E-03 -6.41743737E-02 -7.35637767E-01  3.85879908E+00  3.90140213E-02
  1.13469282E-02  0.00000000E+00  7.28583615E-03 -4.98544674E-02 -1.70324150E+00
  1.57548330E-02  7.94649316E-03  0.00000000E+00 -1.98448715E-03 -5.71873878E-03
  5.05128862E-03 -3.04655388E-02 -1.78832755E+00 -1.24441321E-01 -5.80822771E-02
  0.00000000E+00 -4.51603245E-01  8.41964064E-02  0.00000000E+00  5.60754178E+00
  3.24695342E+00  0.00000000E+00  7.80106190E-03  0.00000000E+00  0.00000000E+00
 -1.90736909E-03  1.52609612E-02 -5.18768890E-03  0.00000000E+00  0.00000000E+00
 -7.55109507E-02 -8.89233453E-04  0.00000000E+00 -2.89566648E-03 -3.60474676E-03
  0.00000000E+00  0.00000000E+00  5.86243535E-03 -8.07530018E-03 -7.62280667E-03
  1.98195209E-01  4.00326966E+00  6.39962283E-03  6.99771092E-04  0.00000000E+00
 -1.98448715E-03 -5.71873878E-03  5.05128862E-03 -3.04655388E-02 -1.78832755E+00
  1.24441321E-01  5.80822771E-02  0.00000000E+00  4.51603245E-01 -8.41964064E-02
  0.00000000E+00 -5.60754178E+00 -3.24695342E+00  0.00000000E+00  7.80106190E-03
  0.00000000E+00  0.00000000E+00 -1.90736909E-03  1.52609612E-02 -5.18768890E-03
  0.00000000E+00  0.00000000E+00 -7.55109507E-02 -8.89233453E-04  0.00000000E+00
  2.89566648E-03  3.60474676E-03  0.00000000E+00  0.00000000E+00 -5.86243535E-03
  8.07530018E-03 -7.62280667E-03  1.98195209E-01  4.00326966E+00 -6.39962283E-03
 -6.99771092E-04  0.00000000E+00 -1.31610153E-02 -3.07551062E-02  5.26359644E-02
 -1.83659331E-02 -3.62604896E+00 -1.61907828E-01 -6.56285679E-02  0.00000000E+00
 -6.54034296E-01 -4.96482972E-01  0.00000000E+00  4.55853630E+00  2.16741845E-01
  0.00000000E+00  6.65688534E-03  0.00000000E+00  0.00000000E+00  6.96866765E-03
 -6.56180398E-03  7.17102851E-02  0.00000000E+00  0.00000000E+00  3.54687254E-02
  7.06351386E-02  0.00000000E+00  1.42475561E-02  9.11315978E-03  0.00000000E+00
  0.00000000E+00  8.09228004E-03 -9.17206024E-03 -6.41743737E-02 -7.35637767E-01
  3.85879908E+00 -3.90140213E-02 -1.13469282E-02  0.00000000E+00  7.28583615E-03
 -4.98544674E-02 -1.70324150E+00 -1.57548330E-02 -7.94649316E-03  0.00000000E+00
  3.62642549E-02  7.81899653E-02 -6.47847221E-02 -1.59276174E-01  4.61130573E+00
 -5.60724422E-02 -9.75058666E-02  0.00000000E+00 -2.04880953E-01 -1.46606644E+00
  0.00000000E+00  9.68032201E-01 -3.79597287E-01  0.00000000E+00 -7.53468329E-03
  0.00000000E+00  0.00000000E+00 -5.40024962E-03  4.23790343E-03 -1.27046168E-01
  0.00000000E+00  0.00000000E+00 -3.70406858E-01 -1.09119711E-01  0.00000000E+00
  4.75946472E-03  2.88813290E-02  0.00000000E+00  0.00000000E+00 -2.55687810E-03
 -1.53369715E-02  8.87230277E-02  1.15775525E+00 -2.10397365E+00 -5.07446184E-02
 -3.60268020E-02  0.00000000E+00  5.38399000E-02  7.19520953E-01 -4.93781451E-01
  1.32888565E-02 -3.74898368E-02  0.00000000E+00  1.12368193E-02  2.21303750E-02
  5.87669935E-02 -1.24385051E+00  2.57890798E+00 -2.28839349E-02  1.33592472E-01
  0.00000000E+00  5.24163468E-01 -1.06739095E+00  0.00000000E+00  5.68133239E-01
 -2.44069615E+00  0.00000000E+00  2.88257679E-03  0.00000000E+00  0.00000000E+00
  2.78460334E-04 -6.94866042E-04  1.05365277E-02  0.00000000E+00  0.00000000E+00
  5.12961203E-01 -3.54687112E-01  0.00000000E+00 -1.27259991E-02  2.18603288E-02
  0.00000000E+00  0.00000000E+00 -1.48510676E-03  1.95136818E-03  1.82098514E-02
  1.62311543E-01 -1.26961947E+00  1.33534659E-02 -1.79026218E-02  0.00000000E+00
 -1.12368193E-02 -2.21303750E-02 -5.87669935E-02  1.24385051E+00 -2.57890798E+00
 -2.28839349E-02  1.33592472E-01  0.00000000E+00  5.24163468E-01 -1.06739095E+00
  0.00000000E+00  5.68133239E-01 -2.44069615E+00  0.00000000E+00 -2.88257679E-03
  0.00000000E+00  0.00000000E+00 -2.78460334E-04  6.94866042E-04 -1.05365277E-02
  0.00000000E+00  0.00000000E+00 -5.12961203E-01  3.54687112E-01  0.00000000E+00
 -1.27259991E-02  2.18603288E-02  0.00000000E+00  0.00000000E+00 -1.48510676E-03
  1.95136818E-03 -1.82098514E-02 -1.62311543E-01  1.26961947E+00  1.33534659E-02
 -1.79026218E-02  0.00000000E+00 -3.62642549E-02 -7.81899653E-02  6.47847221E-02
  1.59276174E-01 -4.61130573E+00 -5.60724422E-02 -9.75058666E-02  0.00000000E+00
 -2.04880953E-01 -1.46606644E+00  0.00000000E+00  9.68032201E-01 -3.79597287E-01
  0.00000000E+00  7.53468329E-03  0.00000000E+00  0.00000000E+00  5.40024962E-03
 -4.23790343E-03  1.27046168E-01  0.00000000E+00  0.00000000E+00  3.70406858E-01
  1.09119711E-01  0.00000000E+00  4.75946472E-03  2.88813290E-02  0.00000000E+00
  0.00000000E+00 -2.55687810E-03 -1.53369715E-02 -8.87230277E-02 -1.15775525E+00
  2.10397365E+00 -5.07446184E-02 -3.60268020E-02  0.00000000E+00 -5.38399000E-02
 -7.19520953E-01  4.93781451E-01  1.32888565E-02 -3.74898368E-02  0.00000000E+00
 -1.35549754E-02 -2.73532621E-02 -3.11423606E-02  4.37925652E-01 -4.37930775E+00
 -1.51127792E-01  7.38378533E-02  0.00000000E+00 -7.35587159E-01  5.88797209E-01
  0.00000000E+00  4.02805738E+00 -3.73145213E-01  0.00000000E+00  8.01412626E-04
  0.00000000E+00  0.00000000E+00  6.23969313E-03 -5.22064945E-03  5.67682323E-02
  0.00000000E+00  0.00000000E+00  7.00207674E-02 -4.52596856E-02  0.00000000E+00
  1.20632074E-02 -1.30139203E-02  0.00000000E+00  0.00000000E+00  4.91330450E-03
  1.37649025E-02 -8.02016113E-03 -1.61327974E-01 -1.14320060E+00 -1.68102146E-03
  2.14294751E-03  0.00000000E+00 -2.85467792E-02 -4.44784109E-01  4.21715158E+00
 -3.59663435E-02  3.12230871E-02  0.00000000E+00  1.38293292E-02  2.62835242E-02
  2.83095639E-02 -9.31045651E-01  8.11513447E+00  1.14784638E-02  1.90029507E-02
  0.00000000E+00 -7.08768137E-02  4.26705014E-01  0.00000000E+00 -1.76049064E-01
 -1.01654755E+00  0.00000000E+00  1.49449187E-02  0.00000000E+00  0.00000000E+00
  8.42579939E-03 -2.50011337E-04 -9.73643819E-02  0.00000000E+00  0.00000000E+00
 -9.54996387E-02  4.28915393E-02  0.00000000E+00 -6.28140768E-04 -3.89984585E-03
  0.00000000E+00  0.00000000E+00 -2.49665951E-03 -5.63932681E-03  2.02382855E-02
 -2.31136919E-01 -1.30614645E+00 -1.75282313E-02  3.31550433E-03  0.00000000E+00
 -1.38293292E-02 -2.62835242E-02 -2.83095639E-02  9.31045651E-01 -8.11513447E+00
  1.14784638E-02  1.90029507E-02  0.00000000E+00 -7.08768137E-02  4.26705014E-01
  0.00000000E+00 -1.76049064E-01 -1.01654755E+00  0.00000000E+00 -1.49449187E-02
  0.00000000E+00  0.00000000E+00 -8.42579939E-03  2.50011337E-04  9.73643819E-02
  0.00000000E+00  0.00000000E+00  9.54996387E-02 -4.28915393E-02  0.00000000E+00
 -6.28140768E-04 -3.89984585E-03  0.00000000E+00  0.00000000E+00 -2.49665951E-03
 -5.63932681E-03 -2.02382855E-02  2.31136919E-01  1.30614645E+00 -1.75282313E-02
  3.31550433E-03  0.00000000E+00  1.35549754E-02  2.73532621E-02  3.11423606E-02
 -4.37925652E-01  4.37930775E+00 -1.51127792E-01  7.38378533E-02  0.00000000E+00
 -7.35587159E-01  5.88797209E-01  0.00000000E+00  4.02805738E+00 -3.73145213E-01
  0.00000000E+00 -8.01412626E-04  0.00000000E+00  0.00000000E+00 -6.23969313E-03
  5.22064945E-03 -5.67682323E-02  0.00000000E+00  0.00000000E+00 -7.00207674E-02
  4.52596856E-02  0.00000000E+00  1.20632074E-02 -1.30139203E-02  0.00000000E+00
  0.00000000E+00  4.91330450E-03  1.37649025E-02  8.02016113E-03  1.61327974E-01
  1.14320060E+00 -1.68102146E-03  2.14294751E-03  0.00000000E+00  2.85467792E-02
  4.44784109E-01 -4.21715158E+00 -3.59663435E-02  3.12230871E-02  0.00000000E+00
  4.18964886E-02  8.97008462E-02  3.08709893E-02 -1.13462673E+00  5.28899075E+00
  6.57239803E-02 -5.37182131E-02  0.00000000E+00  1.57147652E-01 -1.00317096E+00
  0.00000000E+00 -2.32962453E+00  3.43110745E-01  0.00000000E+00 -4.74110118E-03
  0.00000000E+00  0.00000000E+00 -2.49975766E-03 -8.15545373E-04 -2.38780780E-02
  0.00000000E+00  0.00000000E+00 -3.26243243E-01  6.61484182E-02  0.00000000E+00
 -1.67275045E-03  2.24845621E-02  0.00000000E+00  0.00000000E+00 -2.69341623E-03
 -2.91101058E-02  5.59339991E-02  9.49425530E-01 -1.02736747E+00 -3.45499168E-02
 -5.13256339E-02  0.00000000E+00  7.14677699E-02  9.58561609E-01 -3.15651869E+00
  5.07171491E-02 -3.25764270E-02  0.00000000E+00 -2.22693668E-02 -4.84291610E-02
  5.97756630E-02 -1.55913916E-01 -4.66604077E+00 -1.05378809E-01  6.09008498E-02
  0.00000000E+00 -4.76846418E-01 -5.20980700E-01  0.00000000E+00  3.33851292E+00
  5.48088220E-02  0.00000000E+00  1.02628052E-02  0.00000000E+00  0.00000000E+00
 -6.73540146E-03  4.25965382E-03  3.58870475E-02  0.00000000E+00  0.00000000E+00
  4.10994973E-01  1.27808243E-01  0.00000000E+00  9.89688751E-03  1.20099648E-02
  0.00000000E+00  0.00000000E+00  9.08590494E-03 -1.27824028E-02 -4.24925890E-02
 -6.46670339E-01  3.50112622E+00 -4.62762604E-02 -3.24805398E-02  0.00000000E+00
 -2.22693668E-02 -4.84291610E-02  5.97756630E-02 -1.55913916E-01 -4.66604077E+00
  1.05378809E-01 -6.09008498E-02  0.00000000E+00  4.76846418E-01  5.20980700E-01
  0.00000000E+00 -3.33851292E+00 -5.48088220E-02  0.00000000E+00  1.02628052E-02
  0.00000000E+00  0.00000000E+00 -6.73540146E-03  4.25965382E-03  3.58870475E-02
  0.00000000E+00  0.00000000E+00  4.10994973E-01  1.27808243E-01  0.00000000E+00
 -9.89688751E-03 -1.20099648E-02  0.00000000E+00  0.00000000E+00 -9.08590494E-03
  1.27824028E-02 -4.24925890E-02 -6.46670339E-01  3.50112622E+00  4.62762604E-02
  3.24805398E-02  0.00000000E+00  4.18964886E-02  8.97008462E-02  3.08709893E-02
 -1.13462673E+00  5.28899075E+00 -6.57239803E-02  5.37182131E-02  0.00000000E+00
 -1.57147652E-01  1.00317096E+00  0.00000000E+00  2.32962453E+00 -3.43110745E-01
  0.00000000E+00 -4.74110118E-03  0.00000000E+00  0.00000000E+00 -2.49975766E-03
 -8.15545373E-04 -2.38780780E-02  0.00000000E+00  0.00000000E+00 -3.26243243E-01
  6.61484182E-02  0.00000000E+00  1.67275045E-03 -2.24845621E-02  0.00000000E+00
  0.00000000E+00  2.69341623E-03  2.91101058E-02  5.59339991E-02  9.49425530E-01
 -1.02736747E+00  3.45499168E-02  5.13256339E-02  0.00000000E+00  7.14677699E-02
  9.58561609E-01 -3.15651869E+00 -5.07171491E-02  3.25764270E-02  0.00000000E+00
 -1.63669915E-02 -3.55552613E-02  1.09683347E-01 -1.71155412E-01 -1.20042579E+01
  1.11599481E-01 -1.57515398E-01  0.00000000E+00  3.60858626E-01  1.39937639E-01
  0.00000000E+00 -2.69287855E+00  4.53240804E+00  0.00000000E+00  3.86408616E-03
  0.00000000E+00  0.00000000E+00  1.58201921E-02 -5.24893439E-03  2.09641087E-01
  0.00000000E+00  0.00000000E+00  3.01684897E-01  1.13910432E-01  0.00000000E+00
 -8.33688529E-03 -7.16540430E-03  0.00000000E+00  0.00000000E+00  7.45450458E-04
 -1.56642054E-02 -2.59379370E-02 -1.07882095E-01  1.53771123E+00  2.60805163E-02
 -3.73912838E-02  0.00000000E+00  2.99433277E-02  5.85017760E-01 -1.35647426E+00
  2.65138135E-02 -1.14450305E-02  0.00000000E+00  3.98302925E-02  8.68548898E-02
 -2.00657501E-01 -3.75552887E-01  2.00080353E+01 -1.63171297E-01 -1.16274047E-01
  0.00000000E+00 -1.34062535E-01 -1.21604423E-01  0.00000000E+00  5.39426506E+00
  3.16391606E+00  0.00000000E+00 -2.20378076E-03  0.00000000E+00  0.00000000E+00
 -8.73888973E-03 -4.29162523E-03 -3.19228183E-01  0.00000000E+00  0.00000000E+00
 -1.93405022E-01 -1.05244167E-01  0.00000000E+00 -7.51761441E-03 -4.53166226E-04
  0.00000000E+00  0.00000000E+00 -5.71565255E-03 -2.30538602E-02  7.01613895E-03
 -8.25805368E-02  1.16831280E+00 -1.85608053E-02 -6.63897050E-03  0.00000000E+00
 -3.98302925E-02 -8.68548898E-02  2.00657501E-01  3.75552887E-01 -2.00080353E+01
 -1.63171297E-01 -1.16274047E-01  0.00000000E+00 -1.34062535E-01 -1.21604423E-01
  0.00000000E+00  5.39426506E+00  3.16391606E+00  0.00000000E+00  2.20378076E-03
  0.00000000E+00  0.00000000E+00  8.73888973E-03  4.29162523E-03  3.19228183E-01
  0.00000000E+00  0.00000000E+00  1.93405022E-01  1.05244167E-01  0.00000000E+00
 -7.51761441E-03 -4.53166226E-04  0.00000000E+00  0.00000000E+00 -5.71565255E-03
 -2.30538602E-02 -7.01613895E-03  8.25805368E-02 -1.16831280E+00 -1.85608053E-02
 -6.63897050E-03  0.00000000E+00  1.63669915E-02  3.55552613E-02 -1.09683347E-01
  1.71155412E-01  1.20042579E+01  1.11599481E-01 -1.57515398E-01  0.00000000E+00
  3.60858626E-01  1.39937639E-01  0.00000000E+00 -2.69287855E+00  4.53240804E+00
  0.00000000E+00 -3.86408616E-03  0.00000000E+00  0.00000000E+00 -1.58201921E-02
  5.24893439E-03 -2.09641087E-01  0.00000000E+00  0.00000000E+00 -3.01684897E-01
 -1.13910432E-01  0.00000000E+00 -8.33688529E-03 -7.16540430E-03  0.00000000E+00
  0.00000000E+00  7.45450458E-04 -1.56642054E-02  2.59379370E-02  1.07882095E-01
 -1.53771123E+00  2.60805163E-02 -3.73912838E-02  0.00000000E+00 -2.99433277E-02
 -5.85017760E-01  1.35647426E+00  2.65138135E-02 -1.14450305E-02  0.00000000E+00
  0.00000000E+00  0.00000000E+00  0.00000000E+00  0.00000000E+00  0.00000000E+00
  0.00000000E+00  0.00000000E+00  8.30571412E-03  0.00000000E+00  0.00000000E+00
  8.62396596E-02  0.00000000E+00  0.00000000E+00  5.22213766E-03  0.00000000E+00
 -8.21260976E-03  3.27452794E-03  0.00000000E+00  0.00000000E+00  0.00000000E+00
  4.96928096E-01  3.42711259E-02  0.00000000E+00  0.00000000E+00 -4.13870951E-03
  0.00000000E+00  0.00000000E+00 -4.60650263E-03  5.05851328E-03  0.00000000E+00
  0.00000000E+00  0.00000000E+00  0.00000000E+00  0.00000000E+00  0.00000000E+00
  0.00000000E+00  2.14830315E-02  0.00000000E+00  0.00000000E+00  0.00000000E+00
  0.00000000E+00  0.00000000E+00 -1.08263186E-02  0.00000000E+00  0.00000000E+00
  0.00000000E+00  0.00000000E+00  0.00000000E+00  0.00000000E+00  0.00000000E+00
 -2.80931616E-02  0.00000000E+00  0.00000000E+00 -1.12505318E-01  0.00000000E+00
  0.00000000E+00 -8.03334328E-03  0.00000000E+00  6.53972598E-03 -1.14313805E-03
  0.00000000E+00  0.00000000E+00  0.00000000E+00  2.92218509E-01 -9.96789769E-02
  0.00000000E+00  0.00000000E+00  6.78526870E-03  0.00000000E+00  0.00000000E+00
 -5.66913516E-03  4.70644488E-04  0.00000000E+00  0.00000000E+00  0.00000000E+00
  0.00000000E+00  0.00000000E+00  0.00000000E+00  0.00000000E+00 -2.15453855E-02
  0.00000000E+00  0.00000000E+00  0.00000000E+00  0.00000000E+00  0.00000000E+00
  0.00000000E+00  0.00000000E+00 -2.80931616E-02  0.00000000E+00  0.00000000E+00
 -1.12505318E-01  0.00000000E+00  0.00000000E+00 -8.03334328E-03  0.00000000E+00
 -6.53972598E-03  1.14313805E-03  0.00000000E+00  0.00000000E+00  0.00000000E+00
 -2.92218509E-01  9.96789769E-02  0.00000000E+00  0.00000000E+00  6.78526870E-03
  0.00000000E+00  0.00000000E+00 -5.66913516E-03  4.70644488E-04  0.00000000E+00
  0.00000000E+00  0.00000000E+00  0.00000000E+00  0.00000000E+00  0.00000000E+00
  0.00000000E+00 -2.15453855E-02  0.00000000E+00  0.00000000E+00  0.00000000E+00
  0.00000000E+00  0.00000000E+00  0.00000000E+00  0.00000000E+00  8.30571412E-03
  0.00000000E+00  0.00000000E+00  8.62396596E-02  0.00000000E+00  0.00000000E+00
  5.22213766E-03  0.00000000E+00  8.21260976E-03 -3.27452794E-03  0.00000000E+00
  0.00000000E+00  0.00000000E+00 -4.96928096E-01 -3.42711259E-02  0.00000000E+00
  0.00000000E+00 -4.13870951E-03  0.00000000E+00  0.00000000E+00 -4.60650263E-03
  5.05851328E-03  0.00000000E+00  0.00000000E+00  0.00000000E+00  0.00000000E+00
  0.00000000E+00  0.00000000E+00  0.00000000E+00  2.14830315E-02  0.00000000E+00
  0.00000000E+00  0.00000000E+00  0.00000000E+00  0.00000000E+00 -1.08263186E-02
  9.38070499E-03  2.21517131E-02 -1.01066036E-01  3.50716208E-01 -1.54437317E+00
  4.03628725E-02  1.63873446E-01  0.00000000E+00  1.83970137E-01  2.62403276E-01
  0.00000000E+00 -6.58760355E+00 -1.55794811E+00  0.00000000E+00 -3.04383994E-03
  0.00000000E+00  0.00000000E+00 -1.00017906E-03  4.56362569E-03 -7.16217584E-02
  0.00000000E+00  0.00000000E+00 -1.70309340E-01 -6.27123216E-02  0.00000000E+00
  1.93247089E-03 -2.08933516E-03  0.00000000E+00  0.00000000E+00 -8.29851028E-03
  1.83033459E-02 -8.76008577E-04  1.82872598E-01  4.70725522E+00 -1.38095938E-03
  9.63093788E-03  0.00000000E+00 -7.13331713E-03 -4.75791289E-01 -1.70364417E+00
 -1.91516165E-02  2.03449240E-02  0.00000000E+00  5.10587447E-04  2.43200435E-03
 -9.31661088E-02  1.53508401E-01  1.51251608E+01 -2.07723332E-01  1.53462563E-01
  0.00000000E+00 -1.73380391E-01 -3.24232590E-01  0.00000000E+00  1.26784473E+01
 -4.32708873E+00  0.00000000E+00  5.95995220E-03  0.00000000E+00  0.00000000E+00
  2.85060534E-02 -6.47649794E-04 -1.49076416E-01  0.00000000E+00  0.00000000E+00
  2.59488935E-01 -3.55466920E-01  0.00000000E+00 -8.60654954E-03  9.63268479E-03
  0.00000000E+00  0.00000000E+00  7.25390311E-03 -1.67035153E-02  1.44608350E-02
  2.07958008E-01  3.77929015E+00 -1.30872314E-02  1.62501595E-02  0.00000000E+00
 -5.10587447E-04 -2.43200435E-03  9.31661088E-02 -1.53508401E-01 -1.51251608E+01
 -2.07723332E-01  1.53462563E-01  0.00000000E+00 -1.73380391E-01 -3.24232590E-01
  0.00000000E+00  1.26784473E+01 -4.32708873E+00  0.00000000E+00 -5.95995220E-03
  0.00000000E+00  0.00000000E+00 -2.85060534E-02  6.47649794E-04  1.49076416E-01
  0.00000000E+00  0.00000000E+00 -2.59488935E-01  3.55466920E-01  0.00000000E+00
 -8.60654954E-03  9.63268479E-03  0.00000000E+00  0.00000000E+00  7.25390311E-03
 -1.67035153E-02 -1.44608350E-02 -2.07958008E-01 -3.77929015E+00 -1.30872314E-02
  1.62501595E-02  0.00000000E+00 -9.38070499E-03 -2.21517131E-02  1.01066036E-01
 -3.50716208E-01  1.54437317E+00  4.03628725E-02  1.63873446E-01  0.00000000E+00
  1.83970137E-01  2.62403276E-01  0.00000000E+00 -6.58760355E+00 -1.55794811E+00
  0.00000000E+00  3.04383994E-03  0.00000000E+00  0.00000000E+00  1.00017906E-03
 -4.56362569E-03  7.16217584E-02  0.00000000E+00  0.00000000E+00  1.70309340E-01
  6.27123216E-02  0.00000000E+00  1.93247089E-03 -2.08933516E-03  0.00000000E+00
  0.00000000E+00 -8.29851028E-03  1.83033459E-02  8.76008577E-04 -1.82872598E-01
 -4.70725522E+00 -1.38095938E-03  9.63093788E-03  0.00000000E+00  7.13331713E-03
  4.75791289E-01  1.70364417E+00 -1.91516165E-02  2.03449240E-02  0.00000000E+00
  2.37950298E-03  7.09766696E-03 -1.77367675E-01  2.10728540E+00  1.38510579E+01
  2.09237219E-02  1.52392079E-01  0.00000000E+00  8.87081212E-02 -7.71857833E-01
  0.00000000E+00 -2.25598168E+00 -4.23860018E+00  0.00000000E+00 -1.81103934E-02
  0.00000000E+00  0.00000000E+00 -2.33945601E-02  8.87839663E-03 -1.48189233E-01
  0.00000000E+00  0.00000000E+00 -5.00608666E-01 -1.02483315E-01  0.00000000E+00
  5.38659723E-03  8.83149610E-03  0.00000000E+00  0.00000000E+00 -5.69603744E-03
  1.68428646E-02 -7.41787544E-03  1.99317939E-01  8.05039664E-01 -2.32505004E-02
 -6.58535499E-03  0.00000000E+00 -3.05025895E-02 -5.54492270E-01 -1.37855081E+00
 -1.38877760E-03  1.47737614E-02  0.00000000E+00 -2.20142133E-02 -5.01126696E-02
  1.71461912E-01 -6.35301354E-01 -1.03337592E+01 -1.62013926E-02  1.64028865E-01
  0.00000000E+00 -6.22553286E-02 -4.50054714E-01  0.00000000E+00 -2.86247110E+00
 -1.18986596E+01  0.00000000E+00  4.97946959E-03  0.00000000E+00  0.00000000E+00
 -1.39556461E-03 -5.64261194E-03  2.61703047E-01  0.00000000E+00  0.00000000E+00
  5.17450725E-01  2.59293895E-02  0.00000000E+00  1.85545309E-03  2.04935130E-02
  0.00000000E+00  0.00000000E+00  1.87319943E-02  1.34805855E-02 -3.35322676E-02
 -7.95187806E-01 -3.44885445E+00 -1.48832920E-02 -1.78123105E-02  0.00000000E+00
 -2.20142133E-02 -5.01126696E-02  1.71461912E-01 -6.35301354E-01 -1.03337592E+01
  1.62013926E-02 -1.64028865E-01  0.00000000E+00  6.22553286E-02  4.50054714E-01
  0.00000000E+00  2.86247110E+00  1.18986596E+01  0.00000000E+00  4.97946959E-03
  0.00000000E+00  0.00000000E+00 -1.39556461E-03 -5.64261194E-03  2.61703047E-01
  0.00000000E+00  0.00000000E+00  5.17450725E-01  2.59293895E-02  0.00000000E+00
 -1.85545309E-03 -2.04935130E-02  0.00000000E+00  0.00000000E+00 -1.87319943E-02
 -1.34805855E-02 -3.35322676E-02 -7.95187806E-01 -3.44885445E+00  1.48832920E-02
  1.78123105E-02  0.00000000E+00  2.37950298E-03  7.09766696E-03 -1.77367675E-01
  2.10728540E+00  1.38510579E+01 -2.09237219E-02 -1.52392079E-01  0.00000000E+00
 -8.87081212E-02  7.71857833E-01  0.00000000E+00  2.25598168E+00  4.23860018E+00
  0.00000000E+00 -1.81103934E-02  0.00000000E+00  0.00000000E+00 -2.33945601E-02
  8.87839663E-03 -1.48189233E-01  0.00000000E+00  0.00000000E+00 -5.00608666E-01
 -1.02483315E-01  0.00000000E+00 -5.38659723E-03 -8.83149610E-03  0.00000000E+00
  0.00000000E+00  5.69603744E-03 -1.68428646E-02 -7.41787544E-03  1.99317939E-01
  8.05039664E-01  2.32505004E-02  6.58535499E-03  0.00000000E+00 -3.05025895E-02
 -5.54492270E-01 -1.37855081E+00  1.38877760E-03 -1.47737614E-02  0.00000000E+00
  0.00000000E+00  0.00000000E+00  0.00000000E+00  0.00000000E+00  0.00000000E+00
  0.00000000E+00  0.00000000E+00 -2.68163697E-02  0.00000000E+00  0.00000000E+00
 -1.46546604E-01  0.00000000E+00  0.00000000E+00 -2.84511131E-01  0.00000000E+00
 -5.77192755E-03 -5.48617541E-04  0.00000000E+00  0.00000000E+00  0.00000000E+00
  3.94296908E-01 -1.80813332E-01  0.00000000E+00  0.00000000E+00  5.49897273E-03
  0.00000000E+00  0.00000000E+00  8.41189046E-03  3.02525239E-03  0.00000000E+00
  0.00000000E+00  0.00000000E+00  0.00000000E+00  0.00000000E+00  0.00000000E+00
  0.00000000E+00 -7.67397952E-04  0.00000000E+00  0.00000000E+00  0.00000000E+00
  0.00000000E+00  0.00000000E+00 -2.78229250E-02  0.00000000E+00  0.00000000E+00
  0.00000000E+00  0.00000000E+00  0.00000000E+00  0.00000000E+00  0.00000000E+00
 -4.71340180E-02  0.00000000E+00  0.00000000E+00 -2.46092237E-01  0.00000000E+00
  0.00000000E+00  9.91476256E-01  0.00000000E+00  1.69059359E-03 -1.00223151E-03
  0.00000000E+00  0.00000000E+00  0.00000000E+00  2.66383051E-01  2.96622250E-01
  0.00000000E+00  0.00000000E+00  5.95306148E-03  0.00000000E+00  0.00000000E+00
  4.71586736E-03 -6.71164309E-03  0.00000000E+00  0.00000000E+00  0.00000000E+00
  0.00000000E+00  0.00000000E+00  0.00000000E+00  0.00000000E+00 -3.05752058E-03
  0.00000000E+00  0.00000000E+00  0.00000000E+00  0.00000000E+00  0.00000000E+00
  0.00000000E+00  0.00000000E+00  4.71340180E-02  0.00000000E+00  0.00000000E+00
  2.46092237E-01  0.00000000E+00  0.00000000E+00 -9.91476256E-01  0.00000000E+00
  1.69059359E-03 -1.00223151E-03  0.00000000E+00  0.00000000E+00  0.00000000E+00
  2.66383051E-01  2.96622250E-01  0.00000000E+00  0.00000000E+00 -5.95306148E-03
  0.00000000E+00  0.00000000E+00 -4.71586736E-03  6.71164309E-03  0.00000000E+00
  0.00000000E+00  0.00000000E+00  0.00000000E+00  0.00000000E+00  0.00000000E+00
  0.00000000E+00  3.05752058E-03  0.00000000E+00  0.00000000E+00  0.00000000E+00
  0.00000000E+00  0.00000000E+00  0.00000000E+00  0.00000000E+00  2.68163697E-02
  0.00000000E+00  0.00000000E+00  1.46546604E-01  0.00000000E+00  0.00000000E+00
  2.84511131E-01  0.00000000E+00 -5.77192755E-03 -5.48617541E-04  0.00000000E+00
  0.00000000E+00  0.00000000E+00  3.94296908E-01 -1.80813332E-01  0.00000000E+00
  0.00000000E+00 -5.49897273E-03  0.00000000E+00  0.00000000E+00 -8.41189046E-03
 -3.02525239E-03  0.00000000E+00  0.00000000E+00  0.00000000E+00  0.00000000E+00
  0.00000000E+00  0.00000000E+00  0.00000000E+00  7.67397952E-04  0.00000000E+00
  0.00000000E+00  0.00000000E+00  0.00000000E+00  0.00000000E+00  2.78229250E-02
  1.94027603E-02  4.13415104E-02 -8.24439485E-02 -6.13475998E-02 -1.52682541E+00
  9.66097360E-02  1.33868458E-01  0.00000000E+00  3.47956598E-01 -1.93877555E-01
  0.00000000E+00  5.21539689E+00 -8.39105206E-01  0.00000000E+00 -2.71097740E-03
  0.00000000E+00  0.00000000E+00 -1.01540094E-02 -1.28934544E-02 -1.30345827E-01
  0.00000000E+00  0.00000000E+00 -3.76716384E-01  3.55231040E-01  0.00000000E+00
 -2.20927585E-02  1.47358385E-02  0.00000000E+00  0.00000000E+00  1.14135897E-02
  1.53341561E-02 -3.79603097E-02 -1.17627539E+00 -1.61106311E+00  5.50175649E-02
  1.96181605E-02  0.00000000E+00  3.79621771E-02  1.17637274E+00  2.76427053E+00
  6.08050631E-02 -3.57678114E-03  0.00000000E+00 -2.28873067E-02 -5.02683324E-02
  1.10201740E-01  1.80764624E-01  1.78891235E+00  1.39187082E-03  1.32257774E-01
  0.00000000E+00  3.62596120E-01 -5.42259377E-01  0.00000000E+00 -3.56756373E+00
  2.39815720E+00  0.00000000E+00  1.50265764E-03  0.00000000E+00  0.00000000E+00
  1.58279074E-02 -3.63011034E-03  1.80159100E-01  0.00000000E+00  0.00000000E+00
  2.84479038E-01  1.38897443E-01  0.00000000E+00  2.22435301E-03  3.59657695E-03
  0.00000000E+00  0.00000000E+00 -1.58639644E-02  1.53367531E-02 -3.66631794E-03
 -6.14964441E-02 -1.49302816E+00 -9.70658955E-03  2.91616987E-02  0.00000000E+00
 -2.28873067E-02 -5.02683324E-02  1.10201740E-01  1.80764624E-01  1.78891235E+00
 -1.39187082E-03 -1.32257774E-01  0.00000000E+00 -3.62596120E-01  5.42259377E-01
  0.00000000E+00  3.56756373E+00 -2.39815720E+00  0.00000000E+00  1.50265764E-03
  0.00000000E+00  0.00000000E+00  1.58279074E-02 -3.63011034E-03  1.80159100E-01
  0.00000000E+00  0.00000000E+00  2.84479038E-01  1.38897443E-01  0.00000000E+00
 -2.22435301E-03 -3.59657695E-03  0.00000000E+00  0.00000000E+00  1.58639644E-02
 -1.53367531E-02 -3.66631794E-03 -6.14964441E-02 -1.49302816E+00  9.70658955E-03
 -2.91616987E-02  0.00000000E+00  1.94027603E-02  4.13415104E-02 -8.24439485E-02
 -6.13475998E-02 -1.52682541E+00 -9.66097360E-02 -1.33868458E-01  0.00000000E+00
 -3.47956598E-01  1.93877555E-01  0.00000000E+00 -5.21539689E+00  8.39105206E-01
  0.00000000E+00 -2.71097740E-03  0.00000000E+00  0.00000000E+00 -1.01540094E-02
 -1.28934544E-02 -1.30345827E-01  0.00000000E+00  0.00000000E+00 -3.76716384E-01
  3.55231040E-01  0.00000000E+00  2.20927585E-02 -1.47358385E-02  0.00000000E+00
  0.00000000E+00 -1.14135897E-02 -1.53341561E-02 -3.79603097E-02 -1.17627539E+00
 -1.61106311E+00 -5.50175649E-02 -1.96181605E-02  0.00000000E+00  3.79621771E-02
  1.17637274E+00  2.76427053E+00 -6.08050631E-02  3.57678114E-03  0.00000000E+00
 -3.04934308E-03 -5.02053539E-03  5.23487498E-03 -1.91483195E-01 -7.17891416E+00
 -1.99671306E-01 -8.18734968E-03  0.00000000E+00 -7.90374861E-01  3.85747480E-01
  0.00000000E+00 -4.16167687E+00  2.70860513E+00  0.00000000E+00  2.65631350E-03
  0.00000000E+00  0.00000000E+00  8.27870643E-03 -4.23017483E-03  1.20491364E-01
  0.00000000E+00  0.00000000E+00  2.88005051E-01 -4.05335931E-01  0.00000000E+00
  3.25267629E-02 -1.00294417E-02  0.00000000E+00  0.00000000E+00 -9.22936305E-03
 -6.70207401E-03  2.86133398E-02  1.34204635E+00  1.48574940E+00 -5.31930072E-02
 -2.12767631E-02  0.00000000E+00 -3.59860584E-02 -1.36303045E+00 -1.34717626E+00
 -6.94371369E-02  1.18086680E-02  0.00000000E+00 -3.27752841E-03 -6.86040659E-03
 -3.20806326E-02  6.32050388E-01  1.20795550E+01  2.00387471E-01 -1.59078187E-01
  0.00000000E+00  5.03266443E-01  8.16784966E-02  0.00000000E+00  5.59581311E+00
  1.95582001E+00  0.00000000E+00  3.47085244E-03  0.00000000E+00  0.00000000E+00
  6.26430408E-03  1.37764256E-02 -6.47958655E-02  0.00000000E+00  0.00000000E+00
 -2.16803664E-01 -2.06859825E-01  0.00000000E+00 -1.11856902E-02 -8.77820610E-03
  0.00000000E+00  0.00000000E+00  1.47547773E-02  4.45134727E-03  4.47893752E-02
  9.88996815E-01  1.35647058E+00  4.49803925E-02 -2.52980214E-03  0.00000000E+00
  3.27752841E-03  6.86040659E-03  3.20806326E-02 -6.32050388E-01 -1.20795550E+01
  2.00387471E-01 -1.59078187E-01  0.00000000E+00  5.03266443E-01  8.16784966E-02
  0.00000000E+00  5.59581311E+00  1.95582001E+00  0.00000000E+00 -3.47085244E-03
  0.00000000E+00  0.00000000E+00 -6.26430408E-03 -1.37764256E-02  6.47958655E-02
  0.00000000E+00  0.00000000E+00  2.16803664E-01  2.06859825E-01  0.00000000E+00
 -1.11856902E-02 -8.77820610E-03  0.00000000E+00  0.00000000E+00  1.47547773E-02
  4.45134727E-03 -4.47893752E-02 -9.88996815E-01 -1.35647058E+00  4.49803925E-02
 -2.52980214E-03  0.00000000E+00  3.04934308E-03  5.02053539E-03 -5.23487498E-03
  1.91483195E-01  7.17891416E+00 -1.99671306E-01 -8.18734968E-03  0.00000000E+00
 -7.90374861E-01  3.85747480E-01  0.00000000E+00 -4.16167687E+00  2.70860513E+00
  0.00000000E+00 -2.65631350E-03  0.00000000E+00  0.00000000E+00 -8.27870643E-03
  4.23017483E-03 -1.20491364E-01  0.00000000E+00  0.00000000E+00 -2.88005051E-01
  4.05335931E-01  0.00000000E+00  3.25267629E-02 -1.00294417E-02  0.00000000E+00
  0.00000000E+00 -9.22936305E-03 -6.70207401E-03 -2.86133398E-02 -1.34204635E+00
 -1.48574940E+00 -5.31930072E-02 -2.12767631E-02  0.00000000E+00  3.59860584E-02
  1.36303045E+00  1.34717626E+00 -6.94371369E-02  1.18086680E-02  0.00000000E+00
  1.70640429E-02  3.76729664E-02 -5.41180831E-03 -1.04708232E+00 -1.43030182E+00
 -1.00811168E-01  6.42873281E-02  0.00000000E+00 -3.59556324E-01  2.75425411E-01
  0.00000000E+00 -1.98230269E+00 -6.01518048E-01  0.00000000E+00  5.57408837E-04
  0.00000000E+00  0.00000000E+00 -5.70602301E-03 -4.04529689E-03  1.71305192E-02
  0.00000000E+00  0.00000000E+00 -2.29577050E-01 -2.51255290E-01  0.00000000E+00
  1.67021193E-02  9.90415788E-03  0.00000000E+00  0.00000000E+00 -1.18599180E-02
 -6.87611395E-04  2.80914008E-02  8.41275403E-01  1.05391540E+00 -4.66568307E-02
  1.05074476E-02  0.00000000E+00 -6.62157684E-03 -4.40858932E-01 -2.35948801E-01
 -2.51285198E-02  8.97653236E-03  0.00000000E+00  3.07239373E-03  8.51568196E-03
  7.97150613E-02 -1.11212123E+00 -1.35642107E+00  1.49309040E-01  2.03162742E-01
  0.00000000E+00  3.37019061E-01  5.01395075E-01  0.00000000E+00  4.03771256E+00
  2.82223851E+00  0.00000000E+00  1.16872572E-02  0.00000000E+00  0.00000000E+00
  8.23122764E-03  9.32274194E-03  1.75469173E-01  0.00000000E+00  0.00000000E+00
 -2.09689828E-01 -4.19992866E-01  0.00000000E+00 -2.55142411E-02 -1.39544272E-02
  0.00000000E+00  0.00000000E+00 -4.52903029E-03  2.84482876E-02  6.91370571E-02
  1.95630031E+00  2.19501913E+00  6.57209595E-02  5.11190222E-02  0.00000000E+00
  3.07239373E-03  8.51568196E-03  7.97150613E-02 -1.11212123E+00 -1.35642107E+00
 -1.49309040E-01 -2.03162742E-01  0.00000000E+00 -3.37019061E-01 -5.01395075E-01
  0.00000000E+00 -4.03771256E+00 -2.82223851E+00  0.00000000E+00  1.16872572E-02
  0.00000000E+00  0.00000000E+00  8.23122764E-03  9.32274194E-03  1.75469173E-01
  0.00000000E+00  0.00000000E+00 -2.09689828E-01 -4.19992866E-01  0.00000000E+00
  2.55142411E-02  1.39544272E-02  0.00000000E+00  0.00000000E+00  4.52903029E-03
 -2.84482876E-02  6.91370571E-02  1.95630031E+00  2.19501913E+00 -6.57209595E-02
 -5.11190222E-02  0.00000000E+00  1.70640429E-02  3.76729664E-02 -5.41180831E-03
 -1.04708232E+00 -1.43030182E+00  1.00811168E-01 -6.42873281E-02  0.00000000E+00
  3.59556324E-01 -2.75425411E-01  0.00000000E+00  1.98230269E+00  6.01518048E-01
  0.00000000E+00  5.57408837E-04  0.00000000E+00  0.00000000E+00 -5.70602301E-03
 -4.04529689E-03  1.71305192E-02  0.00000000E+00  0.00000000E+00 -2.29577050E-01
 -2.51255290E-01  0.00000000E+00 -1.67021193E-02 -9.90415788E-03  0.00000000E+00
  0.00000000E+00  1.18599180E-02  6.87611395E-04  2.80914008E-02  8.41275403E-01
  1.05391540E+00  4.66568307E-02 -1.05074476E-02  0.00000000E+00 -6.62157684E-03
 -4.40858932E-01 -2.35948801E-01  2.51285198E-02 -8.97653236E-03  0.00000000E+00
  0.00000000E+00  0.00000000E+00  0.00000000E+00  0.00000000E+00  0.00000000E+00
  0.00000000E+00  0.00000000E+00  1.20273926E-02  0.00000000E+00  0.00000000E+00
  1.20066367E-01  0.00000000E+00  0.00000000E+00 -1.28052796E-01  0.00000000E+00
 -6.64678342E-03 -3.04868775E-04  0.00000000E+00  0.00000000E+00  0.00000000E+00
  5.41477159E-01  3.04219599E-01  0.00000000E+00  0.00000000E+00 -1.87969624E-03
  0.00000000E+00  0.00000000E+00 -4.07537405E-03  4.58775549E-03  0.00000000E+00
  0.00000000E+00  0.00000000E+00  0.00000000E+00  0.00000000E+00  0.00000000E+00
  0.00000000E+00  5.48552057E-02  0.00000000E+00  0.00000000E+00  0.00000000E+00
  0.00000000E+00  0.00000000E+00 -2.79814412E-02  0.00000000E+00  0.00000000E+00
  0.00000000E+00  0.00000000E+00  0.00000000E+00  0.00000000E+00  0.00000000E+00
  1.59720856E-02  0.00000000E+00  0.00000000E+00  1.63813595E-01  0.00000000E+00
  0.00000000E+00  1.69620322E-01  0.00000000E+00  2.78586659E-03 -5.70680517E-03
  0.00000000E+00  0.00000000E+00  0.00000000E+00 -1.30467261E-01 -2.67775486E-01
  0.00000000E+00  0.00000000E+00 -7.03021812E-03  0.00000000E+00  0.00000000E+00
 -6.37032160E-03 -5.33239624E-03  0.00000000E+00  0.00000000E+00  0.00000000E+00
  0.00000000E+00  0.00000000E+00  0.00000000E+00  0.00000000E+00  3.63949331E-02
  0.00000000E+00  0.00000000E+00  0.00000000E+00  0.00000000E+00  0.00000000E+00
  0.00000000E+00  0.00000000E+00 -1.59720856E-02  0.00000000E+00  0.00000000E+00
 -1.63813595E-01  0.00000000E+00  0.00000000E+00 -1.69620322E-01  0.00000000E+00
  2.78586659E-03 -5.70680517E-03  0.00000000E+00  0.00000000E+00  0.00000000E+00
 -1.30467261E-01 -2.67775486E-01  0.00000000E+00  0.00000000E+00  7.03021812E-03
  0.00000000E+00  0.00000000E+00  6.37032160E-03  5.33239624E-03  0.00000000E+00
  0.00000000E+00  0.00000000E+00  0.00000000E+00  0.00000000E+00  0.00000000E+00
  0.00000000E+00 -3.63949331E-02  0.00000000E+00  0.00000000E+00  0.00000000E+00
  0.00000000E+00  0.00000000E+00  0.00000000E+00  0.00000000E+00 -1.20273926E-02
  0.00000000E+00  0.00000000E+00 -1.20066367E-01  0.00000000E+00  0.00000000E+00
  1.28052796E-01  0.00000000E+00 -6.64678342E-03 -3.04868775E-04  0.00000000E+00
  0.00000000E+00  0.00000000E+00  5.41477159E-01  3.04219599E-01  0.00000000E+00
  0.00000000E+00  1.87969624E-03  0.00000000E+00  0.00000000E+00  4.07537405E-03
 -4.58775549E-03  0.00000000E+00  0.00000000E+00  0.00000000E+00  0.00000000E+00
  0.00000000E+00  0.00000000E+00  0.00000000E+00 -5.48552057E-02  0.00000000E+00
  0.00000000E+00  0.00000000E+00  0.00000000E+00  0.00000000E+00  2.79814412E-02
  0.00000000E+00  0.00000000E+00  0.00000000E+00  0.00000000E+00  0.00000000E+00
  0.00000000E+00  0.00000000E+00  2.03586425E-02  0.00000000E+00  0.00000000E+00
  1.18895822E-01  0.00000000E+00  0.00000000E+00 -4.36019367E-01  0.00000000E+00
 -1.41053594E-03  7.73779452E-03  0.00000000E+00  0.00000000E+00  0.00000000E+00
 -1.75733483E-01  6.97101155E-01  0.00000000E+00  0.00000000E+00  1.22000582E-03
  0.00000000E+00  0.00000000E+00  1.24488275E-02 -4.40641263E-03  0.00000000E+00
  0.00000000E+00  0.00000000E+00  0.00000000E+00  0.00000000E+00  0.00000000E+00
  0.00000000E+00  3.48524638E-03  0.00000000E+00  0.00000000E+00  0.00000000E+00
  0.00000000E+00  0.00000000E+00  4.97941228E-02  0.00000000E+00  0.00000000E+00
  0.00000000E+00  0.00000000E+00  0.00000000E+00  0.00000000E+00  0.00000000E+00
 -2.06582996E-02  0.00000000E+00  0.00000000E+00  2.52939527E-01  0.00000000E+00
  0.00000000E+00  2.29040799E-01  0.00000000E+00  7.77856913E-03 -2.73518513E-02
  0.00000000E+00  0.00000000E+00  0.00000000E+00  1.95547826E-02 -1.55862040E-01
  0.00000000E+00  0.00000000E+00 -1.54356046E-02  0.00000000E+00  0.00000000E+00
 -1.92891723E-02  7.18666054E-03  0.00000000E+00  0.00000000E+00  0.00000000E+00
  0.00000000E+00  0.00000000E+00  0.00000000E+00  0.00000000E+00  3.86866334E-02
  0.00000000E+00  0.00000000E+00  0.00000000E+00  0.00000000E+00  0.00000000E+00
  0.00000000E+00  0.00000000E+00 -2.06582996E-02  0.00000000E+00  0.00000000E+00
  2.52939527E-01  0.00000000E+00  0.00000000E+00  2.29040799E-01  0.00000000E+00
 -7.77856913E-03  2.73518513E-02  0.00000000E+00  0.00000000E+00  0.00000000E+00
 -1.95547826E-02  1.55862040E-01  0.00000000E+00  0.00000000E+00 -1.54356046E-02
  0.00000000E+00  0.00000000E+00 -1.92891723E-02  7.18666054E-03  0.00000000E+00
  0.00000000E+00  0.00000000E+00  0.00000000E+00  0.00000000E+00  0.00000000E+00
  0.00000000E+00  3.86866334E-02  0.00000000E+00  0.00000000E+00  0.00000000E+00
  0.00000000E+00  0.00000000E+00  0.00000000E+00  0.00000000E+00  2.03586425E-02
  0.00000000E+00  0.00000000E+00  1.18895822E-01  0.00000000E+00  0.00000000E+00
 -4.36019367E-01  0.00000000E+00  1.41053594E-03 -7.73779452E-03  0.00000000E+00
  0.00000000E+00  0.00000000E+00  1.75733483E-01 -6.97101155E-01  0.00000000E+00
  0.00000000E+00  1.22000582E-03  0.00000000E+00  0.00000000E+00  1.24488275E-02
 -4.40641263E-03  0.00000000E+00  0.00000000E+00  0.00000000E+00  0.00000000E+00
  0.00000000E+00  0.00000000E+00  0.00000000E+00  3.48524638E-03  0.00000000E+00
  0.00000000E+00  0.00000000E+00  0.00000000E+00  0.00000000E+00  4.97941228E-02
  0.00000000E+00  0.00000000E+00  0.00000000E+00  0.00000000E+00  0.00000000E+00
  0.00000000E+00  0.00000000E+00  1.27459525E-02  0.00000000E+00  0.00000000E+00
 -6.33296436E-02  0.00000000E+00  0.00000000E+00 -5.42584916E-02  0.00000000E+00
  1.16074669E-02  3.21398616E-04  0.00000000E+00  0.00000000E+00  0.00000000E+00
 -4.76627818E-01 -5.74977378E-02  0.00000000E+00  0.00000000E+00  7.55724132E-03
  0.00000000E+00  0.00000000E+00  4.44092703E-03 -1.78507090E-03  0.00000000E+00
  0.00000000E+00  0.00000000E+00  0.00000000E+00  0.00000000E+00  0.00000000E+00
  0.00000000E+00 -5.79816274E-02  0.00000000E+00  0.00000000E+00  0.00000000E+00
  0.00000000E+00  0.00000000E+00  4.44755561E-02  0.00000000E+00  0.00000000E+00
  0.00000000E+00  0.00000000E+00  0.00000000E+00  0.00000000E+00  0.00000000E+00
 -3.80430233E-02  0.00000000E+00  0.00000000E+00 -2.08679333E-01  0.00000000E+00
  0.00000000E+00  1.74725252E-01  0.00000000E+00  2.95301877E-03 -1.28571968E-02
  0.00000000E+00  0.00000000E+00  0.00000000E+00  6.22394813E-01  1.70841546E-01
  0.00000000E+00  0.00000000E+00  1.28038642E-02  0.00000000E+00  0.00000000E+00
 -4.66920033E-03  8.71537014E-03  0.00000000E+00  0.00000000E+00  0.00000000E+00
  0.00000000E+00  0.00000000E+00  0.00000000E+00  0.00000000E+00 -8.22787911E-02
  0.00000000E+00  0.00000000E+00  0.00000000E+00  0.00000000E+00  0.00000000E+00
  0.00000000E+00  0.00000000E+00 -3.80430233E-02  0.00000000E+00  0.00000000E+00
 -2.08679333E-01  0.00000000E+00  0.00000000E+00  1.74725252E-01  0.00000000E+00
 -2.95301877E-03  1.28571968E-02  0.00000000E+00  0.00000000E+00  0.00000000E+00
 -6.22394813E-01 -1.70841546E-01  0.00000000E+00  0.00000000E+00  1.28038642E-02
  0.00000000E+00  0.00000000E+00 -4.66920033E-03  8.71537014E-03  0.00000000E+00
  0.00000000E+00  0.00000000E+00  0.00000000E+00  0.00000000E+00  0.00000000E+00
  0.00000000E+00 -8.22787911E-02  0.00000000E+00  0.00000000E+00  0.00000000E+00
  0.00000000E+00  0.00000000E+00  0.00000000E+00  0.00000000E+00  1.27459525E-02
  0.00000000E+00  0.00000000E+00 -6.33296436E-02  0.00000000E+00  0.00000000E+00
 -5.42584916E-02  0.00000000E+00 -1.16074669E-02 -3.21398616E-04  0.00000000E+00
  0.00000000E+00  0.00000000E+00  4.76627818E-01  5.74977378E-02  0.00000000E+00
  0.00000000E+00  7.55724132E-03  0.00000000E+00  0.00000000E+00  4.44092703E-03
 -1.78507090E-03  0.00000000E+00  0.00000000E+00  0.00000000E+00  0.00000000E+00
  0.00000000E+00  0.00000000E+00  0.00000000E+00 -5.79816274E-02  0.00000000E+00
  0.00000000E+00  0.00000000E+00  0.00000000E+00  0.00000000E+00  4.44755561E-02
  7.29471905E-03  1.78840187E-02 -1.25542689E-01 -1.10326354E+00 -3.57948594E+00
 -8.75171923E-02  1.37478030E-01  0.00000000E+00 -2.44175147E-01  1.25279569E+00
  0.00000000E+00 -8.91972735E-01  7.82955677E-01  0.00000000E+00 -8.59760722E-04
  0.00000000E+00  0.00000000E+00 -7.74652918E-04 -1.18827327E-03 -6.29232043E-01
  0.00000000E+00  0.00000000E+00  2.85458712E-01 -4.91080305E-01  0.00000000E+00
  1.40839567E-02 -1.13184829E-02  0.00000000E+00  0.00000000E+00 -1.07952091E-02
  4.04991715E-02 -2.51213366E-02 -2.85224997E-01  5.54238051E-01  2.58125453E-02
  1.62453765E-02  0.00000000E+00  3.06626962E-03 -1.35341497E+00 -2.99006885E-02
 -7.97321697E-02  5.45782878E-02  0.00000000E+00 -6.57546604E-03 -1.11136207E-02
 -1.10017156E-01  3.34591187E-01  2.15503843E+00 -3.80730596E-02  1.50416931E-01
  0.00000000E+00 -4.97126179E-01  3.78618202E-01  0.00000000E+00  2.89667114E+00
  4.52475092E+00  0.00000000E+00  7.73513326E-03  0.00000000E+00  0.00000000E+00
  3.18230246E-02  1.61617924E-02 -5.22603874E-01  0.00000000E+00  0.00000000E+00
 -4.87144703E-01 -1.33354331E-01  0.00000000E+00  1.38502293E-02 -1.62143319E-03
  0.00000000E+00  0.00000000E+00 -4.06836773E-03 -4.64043310E-03 -3.80288455E-03
 -9.12038548E-03  2.28801901E+00 -8.71109908E-03  1.73398090E-02  0.00000000E+00
 -6.57546604E-03 -1.11136207E-02 -1.10017156E-01  3.34591187E-01  2.15503843E+00
  3.80730596E-02 -1.50416931E-01  0.00000000E+00  4.97126179E-01 -3.78618202E-01
  0.00000000E+00 -2.89667114E+00 -4.52475092E+00  0.00000000E+00  7.73513326E-03
  0.00000000E+00  0.00000000E+00  3.18230246E-02  1.61617924E-02 -5.22603874E-01
  0.00000000E+00  0.00000000E+00 -4.87144703E-01 -1.33354331E-01  0.00000000E+00
 -1.38502293E-02  1.62143319E-03  0.00000000E+00  0.00000000E+00  4.06836773E-03
  4.64043310E-03 -3.80288455E-03 -9.12038548E-03  2.28801901E+00  8.71109908E-03
 -1.73398090E-02  0.00000000E+00  7.29471905E-03  1.78840187E-02 -1.25542689E-01
 -1.10326354E+00 -3.57948594E+00  8.75171923E-02 -1.37478030E-01  0.00000000E+00
  2.44175147E-01 -1.25279569E+00  0.00000000E+00  8.91972735E-01 -7.82955677E-01
  0.00000000E+00 -8.59760722E-04  0.00000000E+00  0.00000000E+00 -7.74652918E-04
 -1.18827327E-03 -6.29232043E-01  0.00000000E+00  0.00000000E+00  2.85458712E-01
 -4.91080305E-01  0.00000000E+00 -1.40839567E-02  1.13184829E-02  0.00000000E+00
  0.00000000E+00  1.07952091E-02 -4.04991715E-02 -2.51213366E-02 -2.85224997E-01
  5.54238051E-01 -2.58125453E-02 -1.62453765E-02  0.00000000E+00  3.06626962E-03
 -1.35341497E+00 -2.99006885E-02  7.97321697E-02 -5.45782878E-02  0.00000000E+00
 -1.10486931E-03 -6.15373997E-04  1.30761358E-01 -9.50707602E-01 -5.74902198E+00
  1.76089918E-02 -1.32676024E-01  0.00000000E+00  8.21958504E-02 -3.66001871E-01
  0.00000000E+00 -1.24175470E+00  1.48934804E+00  0.00000000E+00  6.85359814E-03
  0.00000000E+00  0.00000000E+00  1.08771754E-02 -4.40570125E-03  3.04290496E-01
  0.00000000E+00  0.00000000E+00 -8.98006965E-01  2.52838762E-01  0.00000000E+00
 -1.27198939E-03  2.94248198E-02  0.00000000E+00  0.00000000E+00  6.53248796E-03
 -2.97228876E-02  5.66409280E-03  8.82514729E-01  4.36620455E-01 -4.50674392E-02
 -3.53448448E-02  0.00000000E+00 -1.23662589E-02  1.10088323E+00 -6.86698309E-01
  8.67424750E-02 -3.56313833E-02  0.00000000E+00  8.76421736E-03  2.51225402E-02
 -7.13617351E-02 -1.16972916E+00  5.83844257E+00 -1.96259931E-03  1.19465279E-01
  0.00000000E+00  6.29515313E-01 -4.06536274E-01  0.00000000E+00  1.01050831E+00
  3.16867131E+00  0.00000000E+00  9.98475419E-03  0.00000000E+00  0.00000000E+00
  2.21432935E-03 -1.31563399E-02 -3.23465863E-02  0.00000000E+00  0.00000000E+00
 -4.59060841E-01 -1.73407841E-01  0.00000000E+00 -2.34866907E-02 -1.07313042E-02
  0.00000000E+00  0.00000000E+00  1.68716792E-04  1.35205793E-03 -4.93647082E-03
  1.04493823E+00  2.33720104E-01  5.31920130E-02  1.96565257E-02  0.00000000E+00
 -8.76421736E-03 -2.51225402E-02  7.13617351E-02  1.16972916E+00 -5.83844257E+00
 -1.96259931E-03  1.19465279E-01  0.00000000E+00  6.29515313E-01 -4.06536274E-01
  0.00000000E+00  1.01050831E+00  3.16867131E+00  0.00000000E+00 -9.98475419E-03
  0.00000000E+00  0.00000000E+00 -2.21432935E-03  1.31563399E-02  3.23465863E-02
  0.00000000E+00  0.00000000E+00  4.59060841E-01  1.73407841E-01  0.00000000E+00
 -2.34866907E-02 -1.07313042E-02  0.00000000E+00  0.00000000E+00  1.68716792E-04
  1.35205793E-03  4.93647082E-03 -1.04493823E+00 -2.33720104E-01  5.31920130E-02
  1.96565257E-02  0.00000000E+00  1.10486931E-03  6.15373997E-04 -1.30761358E-01
  9.50707602E-01  5.74902198E+00  1.76089918E-02 -1.32676024E-01  0.00000000E+00
  8.21958504E-02 -3.66001871E-01  0.00000000E+00 -1.24175470E+00  1.48934804E+00
  0.00000000E+00 -6.85359814E-03  0.00000000E+00  0.00000000E+00 -1.08771754E-02
  4.40570125E-03 -3.04290496E-01  0.00000000E+00  0.00000000E+00  8.98006965E-01
 -2.52838762E-01  0.00000000E+00 -1.27198939E-03  2.94248198E-02  0.00000000E+00
  0.00000000E+00  6.53248796E-03 -2.97228876E-02 -5.66409280E-03 -8.82514729E-01
 -4.36620455E-01 -4.50674392E-02 -3.53448448E-02  0.00000000E+00  1.23662589E-02
 -1.10088323E+00  6.86698309E-01  8.67424750E-02 -3.56313833E-02  0.00000000E+00
  2.75996114E-03  1.99031555E-03  4.74348200E-02 -1.73687311E-01  2.37368636E+00
  8.86604700E-02  1.19455642E-01  0.00000000E+00  6.54491945E-01  9.20012303E-01
  0.00000000E+00 -1.09802837E+00  2.27018514E-02  0.00000000E+00 -8.83541980E-03
  0.00000000E+00  0.00000000E+00 -5.96949983E-03  3.25770338E-03 -1.38759497E-01
  0.00000000E+00  0.00000000E+00  8.42515275E-01  7.47693227E-01  0.00000000E+00
 -2.86734831E-02 -4.09127733E-02  0.00000000E+00  0.00000000E+00 -1.03199235E-02
  1.56632094E-02  4.32606948E-02 -1.56007378E+00  4.77694485E-01  1.14697587E-01
  5.88877006E-02  0.00000000E+00 -2.61651162E-02  1.15038936E-01 -8.08818117E-01
  1.22960847E-02 -1.79039754E-02  0.00000000E+00  4.61581675E-03  1.06171789E-02
 -4.33403920E-02  7.53917105E-01 -2.36749930E+00  9.24517569E-02  3.76713745E-03
  0.00000000E+00  2.71377133E-01  1.37974177E+00  0.00000000E+00  1.35209610E+00
 -1.88872492E+00  0.00000000E+00 -1.39800713E-03  0.00000000E+00  0.00000000E+00
 -1.87023006E-02 -1.30914514E-02  2.07399034E-02  0.00000000E+00  0.00000000E+00
  2.97649211E-01 -3.05843302E-01  0.00000000E+00 -1.35760000E-02 -1.17924980E-02
  0.00000000E+00  0.00000000E+00  2.97533490E-03  5.96549859E-03 -3.70227909E-02
  6.43387048E-01  3.63805428E-01  1.61734965E-02  5.59315605E-02  0.00000000E+00
  4.61581675E-03  1.06171789E-02 -4.33403920E-02  7.53917105E-01 -2.36749930E+00
 -9.24517569E-02 -3.76713745E-03  0.00000000E+00 -2.71377133E-01 -1.37974177E+00
  0.00000000E+00 -1.35209610E+00  1.88872492E+00  0.00000000E+00 -1.39800713E-03
  0.00000000E+00  0.00000000E+00 -1.87023006E-02 -1.30914514E-02  2.07399034E-02
  0.00000000E+00  0.00000000E+00  2.97649211E-01 -3.05843302E-01  0.00000000E+00
  1.35760000E-02  1.17924980E-02  0.00000000E+00  0.00000000E+00 -2.97533490E-03
 -5.96549859E-03 -3.70227909E-02  6.43387048E-01  3.63805428E-01 -1.61734965E-02
 -5.59315605E-02  0.00000000E+00  2.75996114E-03  1.99031555E-03  4.74348200E-02
 -1.73687311E-01  2.37368636E+00 -8.86604700E-02 -1.19455642E-01  0.00000000E+00
 -6.54491945E-01 -9.20012303E-01  0.00000000E+00  1.09802837E+00 -2.27018514E-02
  0.00000000E+00 -8.83541980E-03  0.00000000E+00  0.00000000E+00 -5.96949983E-03
  3.25770338E-03 -1.38759497E-01  0.00000000E+00  0.00000000E+00  8.42515275E-01
  7.47693227E-01  0.00000000E+00  2.86734831E-02  4.09127733E-02  0.00000000E+00
  0.00000000E+00  1.03199235E-02 -1.56632094E-02  4.32606948E-02 -1.56007378E+00
  4.77694485E-01 -1.14697587E-01 -5.88877006E-02  0.00000000E+00 -2.61651162E-02
  1.15038936E-01 -8.08818117E-01 -1.22960847E-02  1.79039754E-02  0.00000000E+00
  1.71879813E-02  4.26264783E-02  1.86354831E-01 -4.04007397E+00  1.37649144E+00
 -4.60974336E-02  1.54712762E-01  0.00000000E+00 -4.81593629E-01  3.41248303E+00
  0.00000000E+00  7.62733081E-01  4.31384502E-01  0.00000000E+00  6.08098282E-03
  0.00000000E+00  0.00000000E+00  4.88291056E-03 -6.51499460E-03  4.74705569E-01
  0.00000000E+00  0.00000000E+00  1.65208290E+00 -9.84146701E-01  0.00000000E+00
  2.90635313E-02 -6.82689432E-02  0.00000000E+00  0.00000000E+00 -1.82614626E-02
 -3.33972779E-02 -1.13355570E-02  4.16275375E-01 -7.28811563E-01 -1.30416698E-02
 -2.44373954E-02  0.00000000E+00  5.38017451E-02 -1.43407969E+00  3.62394052E-01
 -1.03192395E-01  1.09903277E-01  0.00000000E+00  1.48003587E-02  5.21360070E-02
 -9.26039649E-01  6.78215337E+00 -1.23149966E+00 -3.33444359E-02  9.49419979E-02
  0.00000000E+00 -2.22983894E-01  3.20218366E+00  0.00000000E+00 -1.62802771E+00
 -9.68048234E-01  0.00000000E+00 -2.70872558E-03  0.00000000E+00  0.00000000E+00
  6.14939512E-03  1.17440311E-02 -4.30780632E-02  0.00000000E+00  0.00000000E+00
 -1.27303573E+00 -2.27919687E-01  0.00000000E+00  1.67807304E-02 -4.11406722E-02
  0.00000000E+00  0.00000000E+00  1.72028986E-02 -3.64851491E-02 -2.62508424E-02
  1.14006255E-01 -7.31349164E-01 -2.73641654E-02  3.70102829E-02  0.00000000E+00
  1.48003587E-02  5.21360070E-02 -9.26039649E-01  6.78215337E+00 -1.23149966E+00
  3.33444359E-02 -9.49419979E-02  0.00000000E+00  2.22983894E-01 -3.20218366E+00
  0.00000000E+00  1.62802771E+00  9.68048234E-01  0.00000000E+00 -2.70872558E-03
  0.00000000E+00  0.00000000E+00  6.14939512E-03  1.17440311E-02 -4.30780632E-02
  0.00000000E+00  0.00000000E+00 -1.27303573E+00 -2.27919687E-01  0.00000000E+00
 -1.67807304E-02  4.11406722E-02  0.00000000E+00  0.00000000E+00 -1.72028986E-02
  3.64851491E-02 -2.62508424E-02  1.14006255E-01 -7.31349164E-01  2.73641654E-02
 -3.70102829E-02  0.00000000E+00  1.71879813E-02  4.26264783E-02  1.86354831E-01
 -4.04007397E+00  1.37649144E+00  4.60974336E-02 -1.54712762E-01  0.00000000E+00
  4.81593629E-01 -3.41248303E+00  0.00000000E+00 -7.62733081E-01 -4.31384502E-01
  0.00000000E+00  6.08098282E-03  0.00000000E+00  0.00000000E+00  4.88291056E-03
 -6.51499460E-03  4.74705569E-01  0.00000000E+00  0.00000000E+00  1.65208290E+00
 -9.84146701E-01  0.00000000E+00 -2.90635313E-02  6.82689432E-02  0.00000000E+00
  0.00000000E+00  1.82614626E-02  3.33972779E-02 -1.13355570E-02  4.16275375E-01
 -7.28811563E-01  1.30416698E-02  2.44373954E-02  0.00000000E+00  5.38017451E-02
 -1.43407969E+00  3.62394052E-01  1.03192395E-01 -1.09903277E-01  0.00000000E+00
  2.14455033E-02  5.63486761E-02  3.24892617E-02 -2.04077966E+00 -2.67469206E+00
  4.96792791E-02  1.10076449E-01  0.00000000E+00  8.76598509E-01  1.44197619E+00
  0.00000000E+00  4.86651075E-01  1.34270901E+00  0.00000000E+00  4.00297988E-03
  0.00000000E+00  0.00000000E+00  3.78416941E-03  1.80436822E-03  7.80977641E-01
  0.00000000E+00  0.00000000E+00  7.25089820E-01  1.08971959E+00  0.00000000E+00
 -4.20319129E-02 -3.52683995E-02  0.00000000E+00  0.00000000E+00  1.14999908E-02
 -4.23080351E-02  4.03026353E-02 -9.49167014E-01 -4.64358616E-02  6.78002811E-02
  1.00330914E-01  0.00000000E+00 -3.72568229E-02  1.55547621E+00 -9.31960663E-02
  8.51310259E-02 -1.01210436E-01  0.00000000E+00  3.37908827E-03  2.43009942E-02
 -8.54722689E-01  5.81194107E+00 -1.39352743E+00  8.72471705E-02  1.89781591E-03
  0.00000000E+00  2.14683747E+00  9.54655113E-01  0.00000000E+00 -1.14324549E+00
  1.55101843E+00  0.00000000E+00  4.99541592E-03  0.00000000E+00  0.00000000E+00
 -1.29005427E-03 -7.46004373E-03 -2.79199980E-01  0.00000000E+00  0.00000000E+00
 -2.48935597E-01 -7.60572431E-01  0.00000000E+00 -6.02385260E-02  6.16137959E-03
  0.00000000E+00  0.00000000E+00 -3.82617172E-02 -4.37137745E-02 -6.03902065E-02
  8.73895247E-01 -5.65625051E-02  5.11437120E-02  3.27876878E-02  0.00000000E+00
 -3.37908827E-03 -2.43009942E-02  8.54722689E-01 -5.81194107E+00  1.39352743E+00
  8.72471705E-02  1.89781591E-03  0.00000000E+00  2.14683747E+00  9.54655113E-01
  0.00000000E+00 -1.14324549E+00  1.55101843E+00  0.00000000E+00 -4.99541592E-03
  0.00000000E+00  0.00000000E+00  1.29005427E-03  7.46004373E-03  2.79199980E-01
  0.00000000E+00  0.00000000E+00  2.48935597E-01  7.60572431E-01  0.00000000E+00
 -6.02385260E-02  6.16137959E-03  0.00000000E+00  0.00000000E+00 -3.82617172E-02
 -4.37137745E-02  6.03902065E-02 -8.73895247E-01  5.65625051E-02  5.11437120E-02
  3.27876878E-02  0.00000000E+00 -2.14455033E-02 -5.63486761E-02 -3.24892617E-02
  2.04077966E+00  2.67469206E+00  4.96792791E-02  1.10076449E-01  0.00000000E+00
  8.76598509E-01  1.44197619E+00  0.00000000E+00  4.86651075E-01  1.34270901E+00
  0.00000000E+00 -4.00297988E-03  0.00000000E+00  0.00000000E+00 -3.78416941E-03
 -1.80436822E-03 -7.80977641E-01  0.00000000E+00  0.00000000E+00 -7.25089820E-01
 -1.08971959E+00  0.00000000E+00 -4.20319129E-02 -3.52683995E-02  0.00000000E+00
  0.00000000E+00  1.14999908E-02 -4.23080351E-02 -4.03026353E-02  9.49167014E-01
  4.64358616E-02  6.78002811E-02  1.00330914E-01  0.00000000E+00  3.72568229E-02
 -1.55547621E+00  9.31960663E-02  8.51310259E-02 -1.01210436E-01  0.00000000E+00
 -2.14890051E-02 -6.46313739E-02  7.92598464E-01 -5.78033603E+00 -1.45986788E+00
 -1.34798408E-04  4.72359897E-02  0.00000000E+00  3.55667507E-01  3.95609400E+00
  0.00000000E+00 -1.01244993E+00  6.41825734E-01  0.00000000E+00  6.33264159E-03
  0.00000000E+00  0.00000000E+00  3.13852691E-02 -4.14486793E-03 -1.83202546E-01
  0.00000000E+00  0.00000000E+00  1.23631824E+00  1.08687964E+00  0.00000000E+00
 -2.38527436E-02 -6.75895322E-02  0.00000000E+00  0.00000000E+00  2.27218400E-02
 -7.59207319E-03  7.24022150E-02 -1.71319250E+00  7.37703444E-01  1.03435579E-01
  9.39741457E-02  0.00000000E+00  1.69496996E-02  1.82194898E-01 -3.87993762E-01
  3.57242229E-02 -4.72176360E-02  0.00000000E+00 -1.71264480E-02 -3.76361058E-02
 -3.90529225E-01  4.11500337E+00  9.82111717E+00  1.07934867E-01 -5.85600607E-03
  0.00000000E+00  4.76787997E-01  3.42322192E+00  0.00000000E+00  4.09763217E+00
 -3.64846777E-01  0.00000000E+00  4.70632870E-03  0.00000000E+00  0.00000000E+00
  3.41189976E-03 -6.94912611E-03 -8.93751343E-01  0.00000000E+00  0.00000000E+00
 -1.52771900E+00  3.43334448E-01  0.00000000E+00 -1.78484924E-02 -6.03475030E-02
  0.00000000E+00  0.00000000E+00 -2.45949470E-02 -5.61520203E-02 -1.91526488E-02
  2.96991132E-01  6.78770725E-01  6.89773558E-03  4.26034643E-02  0.00000000E+00
  1.71264480E-02  3.76361058E-02  3.90529225E-01 -4.11500337E+00 -9.82111717E+00
  1.07934867E-01 -5.85600607E-03  0.00000000E+00  4.76787997E-01  3.42322192E+00
  0.00000000E+00  4.09763217E+00 -3.64846777E-01  0.00000000E+00 -4.70632870E-03
  0.00000000E+00  0.00000000E+00 -3.41189976E-03  6.94912611E-03  8.93751343E-01
  0.00000000E+00  0.00000000E+00  1.52771900E+00 -3.43334448E-01  0.00000000E+00
 -1.78484924E-02 -6.03475030E-02  0.00000000E+00  0.00000000E+00 -2.45949470E-02
 -5.61520203E-02  1.91526488E-02 -2.96991132E-01 -6.78770725E-01  6.89773558E-03
  4.26034643E-02  0.00000000E+00  2.14890051E-02  6.46313739E-02 -7.92598464E-01
  5.78033603E+00  1.45986788E+00 -1.34798408E-04  4.72359897E-02  0.00000000E+00
  3.55667507E-01  3.95609400E+00  0.00000000E+00 -1.01244993E+00  6.41825734E-01
  0.00000000E+00 -6.33264159E-03  0.00000000E+00  0.00000000E+00 -3.13852691E-02
  4.14486793E-03  1.83202546E-01  0.00000000E+00  0.00000000E+00 -1.23631824E+00
 -1.08687964E+00  0.00000000E+00 -2.38527436E-02 -6.75895322E-02  0.00000000E+00
  0.00000000E+00  2.27218400E-02 -7.59207319E-03 -7.24022150E-02  1.71319250E+00
 -7.37703444E-01  1.03435579E-01  9.39741457E-02  0.00000000E+00 -1.69496996E-02
 -1.82194898E-01  3.87993762E-01  3.57242229E-02 -4.72176360E-02  0.00000000E+00
  0.00000000E+00  0.00000000E+00  0.00000000E+00  0.00000000E+00  0.00000000E+00
  0.00000000E+00  0.00000000E+00 -1.85268193E-01  0.00000000E+00  0.00000000E+00
 -1.74788429E-01  0.00000000E+00  0.00000000E+00 -5.84752491E-01  0.00000000E+00
  8.67460022E-03 -1.61872872E-02  0.00000000E+00  0.00000000E+00  0.00000000E+00
 -1.72854493E-01  8.96057028E-01  0.00000000E+00  0.00000000E+00  7.44913920E-03
  0.00000000E+00  0.00000000E+00  1.36521477E-02 -8.19865842E-03  0.00000000E+00
  0.00000000E+00  0.00000000E+00  0.00000000E+00  0.00000000E+00  0.00000000E+00
  0.00000000E+00 -2.05217114E-02  0.00000000E+00  0.00000000E+00  0.00000000E+00
  0.00000000E+00  0.00000000E+00  6.62772385E-02  0.00000000E+00  0.00000000E+00
  0.00000000E+00  0.00000000E+00  0.00000000E+00  0.00000000E+00  0.00000000E+00
  2.40720846E-01  0.00000000E+00  0.00000000E+00  5.08136992E-01  0.00000000E+00
  0.00000000E+00  9.77618827E-01  0.00000000E+00 -7.20338981E-03 -4.16696261E-03
  0.00000000E+00  0.00000000E+00  0.00000000E+00  6.43098733E-01  3.84423362E-01
  0.00000000E+00  0.00000000E+00 -2.32042366E-02  0.00000000E+00  0.00000000E+00
 -2.66730750E-02 -1.98044941E-03  0.00000000E+00  0.00000000E+00  0.00000000E+00
  0.00000000E+00  0.00000000E+00  0.00000000E+00  0.00000000E+00 -3.00666270E-02
  0.00000000E+00  0.00000000E+00  0.00000000E+00  0.00000000E+00  0.00000000E+00
  0.00000000E+00  0.00000000E+00 -2.40720846E-01  0.00000000E+00  0.00000000E+00
 -5.08136992E-01  0.00000000E+00  0.00000000E+00 -9.77618827E-01  0.00000000E+00
 -7.20338981E-03 -4.16696261E-03  0.00000000E+00  0.00000000E+00  0.00000000E+00
  6.43098733E-01  3.84423362E-01  0.00000000E+00  0.00000000E+00  2.32042366E-02
  0.00000000E+00  0.00000000E+00  2.66730750E-02  1.98044941E-03  0.00000000E+00
  0.00000000E+00  0.00000000E+00  0.00000000E+00  0.00000000E+00  0.00000000E+00
  0.00000000E+00  3.00666270E-02  0.00000000E+00  0.00000000E+00  0.00000000E+00
  0.00000000E+00  0.00000000E+00  0.00000000E+00  0.00000000E+00  1.85268193E-01
  0.00000000E+00  0.00000000E+00  1.74788429E-01  0.00000000E+00  0.00000000E+00
  5.84752491E-01  0.00000000E+00  8.67460022E-03 -1.61872872E-02  0.00000000E+00
  0.00000000E+00  0.00000000E+00 -1.72854493E-01  8.96057028E-01  0.00000000E+00
  0.00000000E+00 -7.44913920E-03  0.00000000E+00  0.00000000E+00 -1.36521477E-02
  8.19865842E-03  0.00000000E+00  0.00000000E+00  0.00000000E+00  0.00000000E+00
  0.00000000E+00  0.00000000E+00  0.00000000E+00  2.05217114E-02  0.00000000E+00
  0.00000000E+00  0.00000000E+00  0.00000000E+00  0.00000000E+00 -6.62772385E-02
  5.57613389E-03  1.51908208E-02 -8.91600569E-02 -1.03942715E+00 -6.26988391E-01
 -7.35554768E-02 -3.01813353E-03  0.00000000E+00  3.20408976E-01  1.15501037E+00
  0.00000000E+00  2.09303733E+00 -2.25938022E-02  0.00000000E+00  5.27246810E-03
  0.00000000E+00  0.00000000E+00 -2.42982912E-03 -8.09688485E-03 -3.54654542E-01
  0.00000000E+00  0.00000000E+00  4.23513675E-01  1.47887270E+00  0.00000000E+00
 -3.09478372E-02 -2.41597223E-02  0.00000000E+00  0.00000000E+00  6.96888872E-02
  3.22702714E-02  1.77166031E-02 -1.88297056E+00 -5.98685951E-01  1.07910587E-01
  1.97303267E-01  0.00000000E+00  1.30001246E-02  7.37115930E-01  8.40122483E-01
  7.33279893E-04 -8.66037735E-02  0.00000000E+00  1.88582126E-02  5.55623071E-02
 -4.91633176E-01  2.61755177E+00  1.06740479E-01 -4.36694297E-02  1.27111124E-01
  0.00000000E+00  9.78933362E-01  4.06209975E-01  0.00000000E+00 -1.27932962E+00
  2.18291931E+00  0.00000000E+00 -5.32268942E-03  0.00000000E+00  0.00000000E+00
 -2.15396002E-05 -1.92304394E-02  2.59094706E-01  0.00000000E+00  0.00000000E+00
 -6.86665141E-01  1.00037064E+00  0.00000000E+00  1.09678848E-02 -2.25348977E-02
  0.00000000E+00  0.00000000E+00 -7.42490526E-02  2.50209323E-03 -3.33060907E-02
  7.66172182E-02  4.64535323E-02  1.14849870E-02 -6.77384512E-02  0.00000000E+00
  1.88582126E-02  5.55623071E-02 -4.91633176E-01  2.61755177E+00  1.06740479E-01
  4.36694297E-02 -1.27111124E-01  0.00000000E+00 -9.78933362E-01 -4.06209975E-01
  0.00000000E+00  1.27932962E+00 -2.18291931E+00  0.00000000E+00 -5.32268942E-03
  0.00000000E+00  0.00000000E+00 -2.15396002E-05 -1.92304394E-02  2.59094706E-01
  0.00000000E+00  0.00000000E+00 -6.86665141E-01  1.00037064E+00  0.00000000E+00
 -1.09678848E-02  2.25348977E-02  0.00000000E+00  0.00000000E+00  7.42490526E-02
 -2.50209323E-03 -3.33060907E-02  7.66172182E-02  4.64535323E-02 -1.14849870E-02
  6.77384512E-02  0.00000000E+00  5.57613389E-03  1.51908208E-02 -8.91600569E-02
 -1.03942715E+00 -6.26988391E-01  7.35554768E-02  3.01813353E-03  0.00000000E+00
 -3.20408976E-01 -1.15501037E+00  0.00000000E+00 -2.09303733E+00  2.25938022E-02
  0.00000000E+00  5.27246810E-03  0.00000000E+00  0.00000000E+00 -2.42982912E-03
 -8.09688485E-03 -3.54654542E-01  0.00000000E+00  0.00000000E+00  4.23513675E-01
  1.47887270E+00  0.00000000E+00  3.09478372E-02  2.41597223E-02  0.00000000E+00
  0.00000000E+00 -6.96888872E-02 -3.22702714E-02  1.77166031E-02 -1.88297056E+00
 -5.98685951E-01 -1.07910587E-01 -1.97303267E-01  0.00000000E+00  1.30001246E-02
  7.37115930E-01  8.40122483E-01 -7.33279893E-04  8.66037735E-02  0.00000000E+00
  7.05256032E-03  3.53214026E-02 -1.05875421E+00  8.23768456E+00 -5.14715691E-01
 -9.34498698E-02 -1.47757863E-01  0.00000000E+00  5.49246992E-01 -5.32724085E+00
  0.00000000E+00 -3.91681185E-02 -1.34672706E+00  0.00000000E+00  2.16994916E-04
  0.00000000E+00  0.00000000E+00 -1.71783801E-04 -1.04692226E-02 -7.23667977E-01
  0.00000000E+00  0.00000000E+00 -2.15457212E+00  9.19974408E-01  0.00000000E+00
 -2.99581371E-02  8.78454942E-02  0.00000000E+00  0.00000000E+00  1.48008137E-02
  4.74442762E-02 -7.17641016E-02 -5.03873485E-01  8.50544702E-01  3.12974346E-02
  8.28089926E-02  0.00000000E+00 -9.92486556E-02  1.35048015E+00  4.79394763E-01
  6.86563993E-02 -1.43094579E-01  0.00000000E+00 -4.87310922E-05 -8.40570280E-04
  3.04126390E-01 -5.23470047E+00  4.55931260E+00  7.34048289E-02 -1.89029910E-01
  0.00000000E+00  1.38857914E+00 -6.80320871E+00  0.00000000E+00  2.23853080E+00
 -2.06015108E+00  0.00000000E+00  6.59947211E-03  0.00000000E+00  0.00000000E+00
  1.64031996E-02  1.80915608E-02 -7.57719295E-02  0.00000000E+00  0.00000000E+00
  2.34979288E+00 -1.67471666E-01  0.00000000E+00  5.38902050E-03  1.06801434E-01
  0.00000000E+00  0.00000000E+00 -4.91647663E-02 -2.48414872E-03  6.90908280E-02
 -1.29667863E+00  3.92857806E-01 -9.33452762E-02 -5.71876100E-02  0.00000000E+00
  4.87310922E-05  8.40570280E-04 -3.04126390E-01  5.23470047E+00 -4.55931260E+00
  7.34048289E-02 -1.89029910E-01  0.00000000E+00  1.38857914E+00 -6.80320871E+00
  0.00000000E+00  2.23853080E+00 -2.06015108E+00  0.00000000E+00 -6.59947211E-03
  0.00000000E+00  0.00000000E+00 -1.64031996E-02 -1.80915608E-02  7.57719295E-02
  0.00000000E+00  0.00000000E+00 -2.34979288E+00  1.67471666E-01  0.00000000E+00
  5.38902050E-03  1.06801434E-01  0.00000000E+00  0.00000000E+00 -4.91647663E-02
 -2.48414872E-03 -6.90908280E-02  1.29667863E+00 -3.92857806E-01 -9.33452762E-02
 -5.71876100E-02  0.00000000E+00 -7.05256032E-03 -3.53214026E-02  1.05875421E+00
 -8.23768456E+00  5.14715691E-01 -9.34498698E-02 -1.47757863E-01  0.00000000E+00
  5.49246992E-01 -5.32724085E+00  0.00000000E+00 -3.91681185E-02 -1.34672706E+00
  0.00000000E+00 -2.16994916E-04  0.00000000E+00  0.00000000E+00  1.71783801E-04
  1.04692226E-02  7.23667977E-01  0.00000000E+00  0.00000000E+00  2.15457212E+00
 -9.19974408E-01  0.00000000E+00 -2.99581371E-02  8.78454942E-02  0.00000000E+00
  0.00000000E+00  1.48008137E-02  4.74442762E-02  7.17641016E-02  5.03873485E-01
 -8.50544702E-01  3.12974346E-02  8.28089926E-02  0.00000000E+00  9.92486556E-02
 -1.35048015E+00 -4.79394763E-01  6.86563993E-02 -1.43094579E-01  0.00000000E+00
  0.00000000E+00  0.00000000E+00  0.00000000E+00  0.00000000E+00  0.00000000E+00
  0.00000000E+00  0.00000000E+00 -2.06943535E-01  0.00000000E+00  0.00000000E+00
 -6.32349656E-01  0.00000000E+00  0.00000000E+00 -5.37559280E-01  0.00000000E+00
  9.91171483E-03 -4.32531019E-02  0.00000000E+00  0.00000000E+00  0.00000000E+00
  2.10823267E-02  1.12022838E+00  0.00000000E+00  0.00000000E+00  4.07306323E-02
  0.00000000E+00  0.00000000E+00  3.56754344E-02  1.65437657E-02  0.00000000E+00
  0.00000000E+00  0.00000000E+00  0.00000000E+00  0.00000000E+00  0.00000000E+00
  0.00000000E+00  4.87589687E-02  0.00000000E+00  0.00000000E+00  0.00000000E+00
  0.00000000E+00  0.00000000E+00 -3.79100289E-02  0.00000000E+00  0.00000000E+00
  0.00000000E+00  0.00000000E+00  0.00000000E+00  0.00000000E+00  0.00000000E+00
  2.61168192E-01  0.00000000E+00  0.00000000E+00  5.86203914E-01  0.00000000E+00
  0.00000000E+00  5.27068720E-01  0.00000000E+00 -1.17961089E-02 -1.98254169E-02
  0.00000000E+00  0.00000000E+00  0.00000000E+00  1.06941375E-01  1.33457517E+00
  0.00000000E+00  0.00000000E+00 -2.82384009E-02  0.00000000E+00  0.00000000E+00
 -4.09525939E-02 -2.78853024E-02  0.00000000E+00  0.00000000E+00  0.00000000E+00
  0.00000000E+00  0.00000000E+00  0.00000000E+00  0.00000000E+00 -9.12108219E-02
  0.00000000E+00  0.00000000E+00  0.00000000E+00  0.00000000E+00  0.00000000E+00
  0.00000000E+00  0.00000000E+00  2.61168192E-01  0.00000000E+00  0.00000000E+00
  5.86203914E-01  0.00000000E+00  0.00000000E+00  5.27068720E-01  0.00000000E+00
  1.17961089E-02  1.98254169E-02  0.00000000E+00  0.00000000E+00  0.00000000E+00
 -1.06941375E-01 -1.33457517E+00  0.00000000E+00  0.00000000E+00 -2.82384009E-02
  0.00000000E+00  0.00000000E+00 -4.09525939E-02 -2.78853024E-02  0.00000000E+00
  0.00000000E+00  0.00000000E+00  0.00000000E+00  0.00000000E+00  0.00000000E+00
  0.00000000E+00 -9.12108219E-02  0.00000000E+00  0.00000000E+00  0.00000000E+00
  0.00000000E+00  0.00000000E+00  0.00000000E+00  0.00000000E+00 -2.06943535E-01
  0.00000000E+00  0.00000000E+00 -6.32349656E-01  0.00000000E+00  0.00000000E+00
 -5.37559280E-01  0.00000000E+00 -9.91171483E-03  4.32531019E-02  0.00000000E+00
  0.00000000E+00  0.00000000E+00 -2.10823267E-02 -1.12022838E+00  0.00000000E+00
  0.00000000E+00  4.07306323E-02  0.00000000E+00  0.00000000E+00  3.56754344E-02
  1.65437657E-02  0.00000000E+00  0.00000000E+00  0.00000000E+00  0.00000000E+00
  0.00000000E+00  0.00000000E+00  0.00000000E+00  4.87589687E-02  0.00000000E+00
  0.00000000E+00  0.00000000E+00  0.00000000E+00  0.00000000E+00 -3.79100289E-02
  0.00000000E+00  0.00000000E+00  0.00000000E+00  0.00000000E+00  0.00000000E+00
  0.00000000E+00  0.00000000E+00 -2.26724274E-01  0.00000000E+00  0.00000000E+00
 -4.09307848E-01  0.00000000E+00  0.00000000E+00 -2.20767946E-01  0.00000000E+00
 -1.82960421E-02 -1.15292532E-02  0.00000000E+00  0.00000000E+00  0.00000000E+00
  1.69905266E-01  7.52579495E-01  0.00000000E+00  0.00000000E+00  1.72760934E-02
  0.00000000E+00  0.00000000E+00  6.21810523E-02  3.65956120E-03  0.00000000E+00
  0.00000000E+00  0.00000000E+00  0.00000000E+00  0.00000000E+00  0.00000000E+00
  0.00000000E+00  6.72977374E-02  0.00000000E+00  0.00000000E+00  0.00000000E+00
  0.00000000E+00  0.00000000E+00 -2.61922194E-02  0.00000000E+00  0.00000000E+00
  0.00000000E+00  0.00000000E+00  0.00000000E+00  0.00000000E+00  0.00000000E+00
 -1.74801599E-01  0.00000000E+00  0.00000000E+00  6.37532318E-02  0.00000000E+00
  0.00000000E+00 -2.97078388E-01  0.00000000E+00  2.59882690E-02 -3.21783552E-02
  0.00000000E+00  0.00000000E+00  0.00000000E+00 -1.06351373E+00  1.34099890E+00
  0.00000000E+00  0.00000000E+00 -5.21017078E-03  0.00000000E+00  0.00000000E+00
 -2.26544674E-02  3.01623540E-02  0.00000000E+00  0.00000000E+00  0.00000000E+00
  0.00000000E+00  0.00000000E+00  0.00000000E+00  0.00000000E+00  6.64529544E-02
  0.00000000E+00  0.00000000E+00  0.00000000E+00  0.00000000E+00  0.00000000E+00
  0.00000000E+00  0.00000000E+00  1.74801599E-01  0.00000000E+00  0.00000000E+00
 -6.37532318E-02  0.00000000E+00  0.00000000E+00  2.97078388E-01  0.00000000E+00
  2.59882690E-02 -3.21783552E-02  0.00000000E+00  0.00000000E+00  0.00000000E+00
 -1.06351373E+00  1.34099890E+00  0.00000000E+00  0.00000000E+00  5.21017078E-03
  0.00000000E+00  0.00000000E+00  2.26544674E-02 -3.01623540E-02  0.00000000E+00
  0.00000000E+00  0.00000000E+00  0.00000000E+00  0.00000000E+00  0.00000000E+00
  0.00000000E+00 -6.64529544E-02  0.00000000E+00  0.00000000E+00  0.00000000E+00
  0.00000000E+00  0.00000000E+00  0.00000000E+00  0.00000000E+00  2.26724274E-01
  0.00000000E+00  0.00000000E+00  4.09307848E-01  0.00000000E+00  0.00000000E+00
  2.20767946E-01  0.00000000E+00 -1.82960421E-02 -1.15292532E-02  0.00000000E+00
  0.00000000E+00  0.00000000E+00  1.69905266E-01  7.52579495E-01  0.00000000E+00
  0.00000000E+00 -1.72760934E-02  0.00000000E+00  0.00000000E+00 -6.21810523E-02
 -3.65956120E-03  0.00000000E+00  0.00000000E+00  0.00000000E+00  0.00000000E+00
  0.00000000E+00  0.00000000E+00  0.00000000E+00 -6.72977374E-02  0.00000000E+00
  0.00000000E+00  0.00000000E+00  0.00000000E+00  0.00000000E+00  2.61922194E-02
  4.32637938E-03  2.13187560E-02 -1.13192961E+00  9.08018963E+00  5.44928117E+00
  3.33112668E-02 -7.99906130E-02  0.00000000E+00  6.50525377E-01 -5.03800954E+00
  0.00000000E+00 -1.07237682E+00 -2.95272839E+00  0.00000000E+00 -1.19273421E-02
  0.00000000E+00  0.00000000E+00 -2.19377815E-02  1.65129120E-02 -1.49333225E+00
  0.00000000E+00  0.00000000E+00 -1.61545211E+00 -7.45513583E-01  0.00000000E+00
 -1.49023893E-02  5.10551567E-02  0.00000000E+00  0.00000000E+00 -5.95721500E-02
  1.07719368E-01 -9.16854389E-03 -3.99320428E-01  1.09761052E+00  5.67187010E-02
 -9.57239866E-03  0.00000000E+00 -5.20097432E-02 -8.40574698E-01  6.87626241E-03
 -5.31640001E-02  6.82665684E-02  0.00000000E+00  1.15911470E-02  3.21877745E-02
  4.39882362E-01 -5.21063204E+00 -3.45279522E+00  3.83328220E-02 -1.23393169E-01
  0.00000000E+00  2.61547116E+00 -6.12721424E+00  0.00000000E+00  2.06595299E+00
 -3.91388856E+00  0.00000000E+00  1.47570054E-02  0.00000000E+00  0.00000000E+00
 -2.45295714E-02  2.87161471E-03  1.30409778E+00  0.00000000E+00  0.00000000E+00
  1.91088923E+00 -2.54366695E+00  0.00000000E+00 -7.19824133E-02  5.91798188E-02
  0.00000000E+00  0.00000000E+00  3.40833468E-02  1.13093641E-01 -1.40438744E-01
  2.38757750E+00 -1.03382444E-01  2.00683200E-01  8.74210861E-02  0.00000000E+00
 -1.15911470E-02 -3.21877745E-02 -4.39882362E-01  5.21063204E+00  3.45279522E+00
  3.83328220E-02 -1.23393169E-01  0.00000000E+00  2.61547116E+00 -6.12721424E+00
  0.00000000E+00  2.06595299E+00 -3.91388856E+00  0.00000000E+00 -1.47570054E-02
  0.00000000E+00  0.00000000E+00  2.45295714E-02 -2.87161471E-03 -1.30409778E+00
  0.00000000E+00  0.00000000E+00 -1.91088923E+00  2.54366695E+00  0.00000000E+00
 -7.19824133E-02  5.91798188E-02  0.00000000E+00  0.00000000E+00  3.40833468E-02
  1.13093641E-01  1.40438744E-01 -2.38757750E+00  1.03382444E-01  2.00683200E-01
  8.74210861E-02  0.00000000E+00 -4.32637938E-03 -2.13187560E-02  1.13192961E+00
 -9.08018963E+00 -5.44928117E+00  3.33112668E-02 -7.99906130E-02  0.00000000E+00
  6.50525377E-01 -5.03800954E+00  0.00000000E+00 -1.07237682E+00 -2.95272839E+00
  0.00000000E+00  1.19273421E-02  0.00000000E+00  0.00000000E+00  2.19377815E-02
 -1.65129120E-02  1.49333225E+00  0.00000000E+00  0.00000000E+00  1.61545211E+00
  7.45513583E-01  0.00000000E+00 -1.49023893E-02  5.10551567E-02  0.00000000E+00
  0.00000000E+00 -5.95721500E-02  1.07719368E-01  9.16854389E-03  3.99320428E-01
 -1.09761052E+00  5.67187010E-02 -9.57239866E-03  0.00000000E+00  5.20097432E-02
  8.40574698E-01 -6.87626241E-03 -5.31640001E-02  6.82665684E-02  0.00000000E+00
  5.40071339E-02  1.60929320E-01 -1.22279117E+00  4.01525776E+00 -2.50239575E+00
 -4.36271718E-02  6.80425810E-02  0.00000000E+00 -2.61664649E-01 -1.41568792E+00
  0.00000000E+00 -8.08956743E-01  5.41954037E-01  0.00000000E+00 -4.24153225E-03
  0.00000000E+00  0.00000000E+00 -1.53719793E-02 -1.00447274E-02  3.62893619E-01
  0.00000000E+00  0.00000000E+00 -4.85093593E-01  6.18373580E-01  0.00000000E+00
 -9.95658717E-03  1.42848605E-02  0.00000000E+00  0.00000000E+00  2.28808325E-02
  1.49693811E-02 -6.13700166E-02  1.47284261E-01  5.71617357E-01  5.13684148E-02
  6.06670188E-02  0.00000000E+00 -8.96357624E-02  5.34284577E-01 -1.51874184E-01
 -1.67786607E-02 -1.10107620E-02  0.00000000E+00  2.05671368E-02  6.38885332E-02
 -4.63216319E-01 -4.06536736E-01  6.88504916E-01  1.46924741E-01  1.55658411E-01
  0.00000000E+00 -4.13231955E-01 -1.27162784E+00  0.00000000E+00  4.44282797E-01
 -9.63620449E-01  0.00000000E+00  7.40370904E-03  0.00000000E+00  0.00000000E+00
  4.18281519E-03 -5.26512623E-03 -3.87733231E-01  0.00000000E+00  0.00000000E+00
  1.53736729E+00  1.18637259E+00  0.00000000E+00  3.70066710E-02  5.66078467E-02
  0.00000000E+00  0.00000000E+00  7.35864237E-04 -2.26900755E-02  6.93394708E-03
 -2.12564014E+00  5.40876836E-01 -2.08915152E-01 -1.43748970E-01  0.00000000E+00
  2.05671368E-02  6.38885332E-02 -4.63216319E-01 -4.06536736E-01  6.88504916E-01
 -1.46924741E-01 -1.55658411E-01  0.00000000E+00  4.13231955E-01  1.27162784E+00
  0.00000000E+00 -4.44282797E-01  9.63620449E-01  0.00000000E+00  7.40370904E-03
  0.00000000E+00  0.00000000E+00  4.18281519E-03 -5.26512623E-03 -3.87733231E-01
  0.00000000E+00  0.00000000E+00  1.53736729E+00  1.18637259E+00  0.00000000E+00
 -3.70066710E-02 -5.66078467E-02  0.00000000E+00  0.00000000E+00 -7.35864237E-04
  2.26900755E-02  6.93394708E-03 -2.12564014E+00  5.40876836E-01  2.08915152E-01
  1.43748970E-01  0.00000000E+00  5.40071339E-02  1.60929320E-01 -1.22279117E+00
  4.01525776E+00 -2.50239575E+00  4.36271718E-02 -6.80425810E-02  0.00000000E+00
  2.61664649E-01  1.41568792E+00  0.00000000E+00  8.08956743E-01 -5.41954037E-01
  0.00000000E+00 -4.24153225E-03  0.00000000E+00  0.00000000E+00 -1.53719793E-02
 -1.00447274E-02  3.62893619E-01  0.00000000E+00  0.00000000E+00 -4.85093593E-01
  6.18373580E-01  0.00000000E+00  9.95658717E-03 -1.42848605E-02  0.00000000E+00
  0.00000000E+00 -2.28808325E-02 -1.49693811E-02 -6.13700166E-02  1.47284261E-01
  5.71617357E-01 -5.13684148E-02 -6.06670188E-02  0.00000000E+00 -8.96357624E-02
  5.34284577E-01 -1.51874184E-01  1.67786607E-02  1.10107620E-02  0.00000000E+00
  7.09482525E-03  4.05947969E-02 -1.35799504E+00  8.54818452E+00  2.40015456E+00
  4.76787042E-02 -3.17962380E-01  0.00000000E+00 -2.90290587E-01 -3.97122248E+00
  0.00000000E+00  3.44688521E-01 -1.97159437E+00  0.00000000E+00  1.18118685E-02
  0.00000000E+00  0.00000000E+00  2.63269778E-02 -5.28063709E-03 -1.45441701E+00
  0.00000000E+00  0.00000000E+00 -1.52766443E+00 -2.75189582E-01  0.00000000E+00
  1.79619661E-02  2.75005982E-02  0.00000000E+00  0.00000000E+00 -9.12437481E-03
  1.26473070E-01 -5.39543604E-02 -4.91238859E-01  1.99149461E-01  9.90313224E-02
  2.37901174E-02  0.00000000E+00 -2.71472230E-02 -1.05795403E+00  7.68290173E-01
 -1.12091268E-01  1.22853483E-01  0.00000000E+00  5.01186578E-02  1.48207448E-01
 -3.66794844E-01 -5.47593807E+00 -3.88518669E+00  5.16380826E-02 -1.75482316E-01
  0.00000000E+00 -1.84238375E-01 -4.59614701E+00  0.00000000E+00 -8.54594256E-02
 -1.40606639E+00  0.00000000E+00  1.77307446E-02  0.00000000E+00  0.00000000E+00
  1.12349132E-02 -2.34330505E-04  1.05595683E+00  0.00000000E+00  0.00000000E+00
  1.71736617E+00  7.77770302E-02  0.00000000E+00  1.76292798E-02  5.43102509E-02
  0.00000000E+00  0.00000000E+00  2.38048020E-02  6.07584339E-02 -3.40786874E-02
 -1.34253598E-01  4.34136077E-02 -9.20411688E-02  4.45964426E-03  0.00000000E+00
  5.01186578E-02  1.48207448E-01 -3.66794844E-01 -5.47593807E+00 -3.88518669E+00
 -5.16380826E-02  1.75482316E-01  0.00000000E+00  1.84238375E-01  4.59614701E+00
  0.00000000E+00  8.54594256E-02  1.40606639E+00  0.00000000E+00  1.77307446E-02
  0.00000000E+00  0.00000000E+00  1.12349132E-02 -2.34330505E-04  1.05595683E+00
  0.00000000E+00  0.00000000E+00  1.71736617E+00  7.77770302E-02  0.00000000E+00
 -1.76292798E-02 -5.43102509E-02  0.00000000E+00  0.00000000E+00 -2.38048020E-02
 -6.07584339E-02 -3.40786874E-02 -1.34253598E-01  4.34136077E-02  9.20411688E-02
 -4.45964426E-03  0.00000000E+00  7.09482525E-03  4.05947969E-02 -1.35799504E+00
  8.54818452E+00  2.40015456E+00 -4.76787042E-02  3.17962380E-01  0.00000000E+00
  2.90290587E-01  3.97122248E+00  0.00000000E+00 -3.44688521E-01  1.97159437E+00
  0.00000000E+00  1.18118685E-02  0.00000000E+00  0.00000000E+00  2.63269778E-02
 -5.28063709E-03 -1.45441701E+00  0.00000000E+00  0.00000000E+00 -1.52766443E+00
 -2.75189582E-01  0.00000000E+00 -1.79619661E-02 -2.75005982E-02  0.00000000E+00
  0.00000000E+00  9.12437481E-03 -1.26473070E-01 -5.39543604E-02 -4.91238859E-01
  1.99149461E-01 -9.90313224E-02 -2.37901174E-02  0.00000000E+00 -2.71472230E-02
 -1.05795403E+00  7.68290173E-01  1.12091268E-01 -1.22853483E-01  0.00000000E+00
 -1.20112582E-03 -1.13813230E-02  7.50392043E-01 -5.12357854E+00 -2.37524804E+00
  1.43358078E-01  6.27845714E-02  0.00000000E+00 -2.24623921E-02  2.35831862E+00
  0.00000000E+00 -5.35926151E-01  7.86551027E-01  0.00000000E+00  2.55842709E-03
  0.00000000E+00  0.00000000E+00  7.74859855E-03  5.69791452E-03  9.88608571E-01
  0.00000000E+00  0.00000000E+00  5.26568788E-01 -8.67085379E-01  0.00000000E+00
  1.94443406E-02 -1.78433011E-02  0.00000000E+00  0.00000000E+00 -4.76706212E-02
 -7.18853585E-02 -2.88420641E-03  1.25413968E+00  1.11249080E-01 -8.83600261E-02
 -1.10738644E-01  0.00000000E+00 -2.42304987E-02  1.44633123E-01  3.23852004E-02
  4.22021244E-02  6.17867193E-02  0.00000000E+00 -4.46725297E-02 -1.08296037E-01
 -6.81028509E-01  9.11056121E+00  9.17889927E+00  1.65311563E-01 -7.68737706E-02
  0.00000000E+00  3.40334387E+00  3.14375931E-01  0.00000000E+00  2.82496791E+00
 -7.48127759E-01  0.00000000E+00  7.69226994E-03  0.00000000E+00  0.00000000E+00
 -2.88667570E-02  1.29744460E-02 -2.04917290E+00  0.00000000E+00  0.00000000E+00
 -1.27231380E-01 -2.42436581E+00  0.00000000E+00 -6.00788136E-02 -4.18988022E-03
  0.00000000E+00  0.00000000E+00  1.24166882E-02 -1.10226413E-01 -5.20285893E-02
  2.74640583E-01 -2.22839515E-01  1.59123878E-02  9.47307996E-02  0.00000000E+00
  4.46725297E-02  1.08296037E-01  6.81028509E-01 -9.11056121E+00 -9.17889927E+00
  1.65311563E-01 -7.68737706E-02  0.00000000E+00  3.40334387E+00  3.14375931E-01
  0.00000000E+00  2.82496791E+00 -7.48127759E-01  0.00000000E+00 -7.69226994E-03
  0.00000000E+00  0.00000000E+00  2.88667570E-02 -1.29744460E-02  2.04917290E+00
  0.00000000E+00  0.00000000E+00  1.27231380E-01  2.42436581E+00  0.00000000E+00
 -6.00788136E-02 -4.18988022E-03  0.00000000E+00  0.00000000E+00  1.24166882E-02
 -1.10226413E-01  5.20285893E-02 -2.74640583E-01  2.22839515E-01  1.59123878E-02
  9.47307996E-02  0.00000000E+00  1.20112582E-03  1.13813230E-02 -7.50392043E-01
  5.12357854E+00  2.37524804E+00  1.43358078E-01  6.27845714E-02  0.00000000E+00
 -2.24623921E-02  2.35831862E+00  0.00000000E+00 -5.35926151E-01  7.86551027E-01
  0.00000000E+00 -2.55842709E-03  0.00000000E+00  0.00000000E+00 -7.74859855E-03
 -5.69791452E-03 -9.88608571E-01  0.00000000E+00  0.00000000E+00 -5.26568788E-01
  8.67085379E-01  0.00000000E+00  1.94443406E-02 -1.78433011E-02  0.00000000E+00
  0.00000000E+00 -4.76706212E-02 -7.18853585E-02  2.88420641E-03 -1.25413968E+00
 -1.11249080E-01 -8.83600261E-02 -1.10738644E-01  0.00000000E+00  2.42304987E-02
 -1.44633123E-01 -3.23852004E-02  4.22021244E-02  6.17867193E-02  0.00000000E+00
  0.00000000E+00  0.00000000E+00  0.00000000E+00  0.00000000E+00  0.00000000E+00
  0.00000000E+00  0.00000000E+00 -6.66146591E-01  0.00000000E+00  0.00000000E+00
  7.71595506E-01  0.00000000E+00  0.00000000E+00 -3.22137784E-01  0.00000000E+00
  1.23317032E-04  4.15223973E-03  0.00000000E+00  0.00000000E+00  0.00000000E+00
  1.00638495E-02 -2.64947703E-02  0.00000000E+00  0.00000000E+00  1.57767128E-02
  0.00000000E+00  0.00000000E+00  3.35727937E-02 -6.44723234E-04  0.00000000E+00
  0.00000000E+00  0.00000000E+00  0.00000000E+00  0.00000000E+00  0.00000000E+00
  0.00000000E+00  4.01895368E-02  0.00000000E+00  0.00000000E+00  0.00000000E+00
  0.00000000E+00  0.00000000E+00  4.90525183E-02  0.00000000E+00  0.00000000E+00
  0.00000000E+00  0.00000000E+00  0.00000000E+00  0.00000000E+00  0.00000000E+00
 -5.87462690E-01  0.00000000E+00  0.00000000E+00  6.33637084E-01  0.00000000E+00
  0.00000000E+00 -2.29569936E-01  0.00000000E+00 -1.74110926E-03  1.02505607E-03
  0.00000000E+00  0.00000000E+00  0.00000000E+00 -2.84538161E-02  5.96416127E-03
  0.00000000E+00  0.00000000E+00  4.09226569E-02  0.00000000E+00  0.00000000E+00
  2.76943192E-02  1.95712870E-02  0.00000000E+00  0.00000000E+00  0.00000000E+00
  0.00000000E+00  0.00000000E+00  0.00000000E+00  0.00000000E+00 -6.24866931E-03
  0.00000000E+00  0.00000000E+00  0.00000000E+00  0.00000000E+00  0.00000000E+00
  0.00000000E+00  0.00000000E+00 -5.87462690E-01  0.00000000E+00  0.00000000E+00
  6.33637084E-01  0.00000000E+00  0.00000000E+00 -2.29569936E-01  0.00000000E+00
  1.74110926E-03 -1.02505607E-03  0.00000000E+00  0.00000000E+00  0.00000000E+00
  2.84538161E-02 -5.96416127E-03  0.00000000E+00  0.00000000E+00  4.09226569E-02
  0.00000000E+00  0.00000000E+00  2.76943192E-02  1.95712870E-02  0.00000000E+00
  0.00000000E+00  0.00000000E+00  0.00000000E+00  0.00000000E+00  0.00000000E+00
  0.00000000E+00 -6.24866931E-03  0.00000000E+00  0.00000000E+00  0.00000000E+00
  0.00000000E+00  0.00000000E+00  0.00000000E+00  0.00000000E+00 -6.66146591E-01
  0.00000000E+00  0.00000000E+00  7.71595506E-01  0.00000000E+00  0.00000000E+00
 -3.22137784E-01  0.00000000E+00 -1.23317032E-04 -4.15223973E-03  0.00000000E+00
  0.00000000E+00  0.00000000E+00 -1.00638495E-02  2.64947703E-02  0.00000000E+00
  0.00000000E+00  1.57767128E-02  0.00000000E+00  0.00000000E+00  3.35727937E-02
 -6.44723234E-04  0.00000000E+00  0.00000000E+00  0.00000000E+00  0.00000000E+00
  0.00000000E+00  0.00000000E+00  0.00000000E+00  4.01895368E-02  0.00000000E+00
  0.00000000E+00  0.00000000E+00  0.00000000E+00  0.00000000E+00  4.90525183E-02
 -4.50970910E-02 -1.46089425E-01  1.05097584E+00  3.05679534E+00  4.61884004E+00
 -4.90885199E-02  1.14993023E-01  0.00000000E+00 -7.63354378E-01 -4.53025005E+00
  0.00000000E+00 -3.63021121E-02 -4.18119524E-01  0.00000000E+00 -1.84988282E-02
  0.00000000E+00  0.00000000E+00 -1.02524666E-02 -6.19096961E-02 -2.90303976E-01
  0.00000000E+00  0.00000000E+00 -1.36291505E+00  7.01309834E-01  0.00000000E+00
  1.71862088E-02  5.61179215E-02  0.00000000E+00  0.00000000E+00  3.36211065E-02
 -3.51616877E-02 -3.28163204E-02  8.39369665E-01 -1.15878903E+00 -1.19327458E-01
 -9.16168402E-02  0.00000000E+00  3.40837094E-02  8.71218133E-01 -7.63150600E-01
  1.33550348E-01 -2.30287009E-01  0.00000000E+00  5.51650706E-03 -3.17365060E-03
  4.46212074E-01 -3.77427671E+00 -3.60693934E+00  1.90549065E-01  8.54202341E-02
  0.00000000E+00 -8.31143967E-02 -3.60703536E+00  0.00000000E+00  3.53302892E-01
 -1.82743633E+00  0.00000000E+00 -3.86254431E-02  0.00000000E+00  0.00000000E+00
 -3.49714028E-02  2.10426971E-02  5.40776690E-01  0.00000000E+00  0.00000000E+00
  2.91569275E+00  1.85750403E+00  0.00000000E+00  5.01732754E-02  5.82611927E-02
  0.00000000E+00  0.00000000E+00 -2.39118257E-03 -5.96875417E-02  2.25189630E-01
 -2.53184493E+00  1.19416715E+00 -2.38994828E-01 -9.39955917E-02  0.00000000E+00
  5.51650706E-03 -3.17365060E-03  4.46212074E-01 -3.77427671E+00 -3.60693934E+00
 -1.90549065E-01 -8.54202341E-02  0.00000000E+00  8.31143967E-02  3.60703536E+00
  0.00000000E+00 -3.53302892E-01  1.82743633E+00  0.00000000E+00 -3.86254431E-02
  0.00000000E+00  0.00000000E+00 -3.49714028E-02  2.10426971E-02  5.40776690E-01
  0.00000000E+00  0.00000000E+00  2.91569275E+00  1.85750403E+00  0.00000000E+00
 -5.01732754E-02 -5.82611927E-02  0.00000000E+00  0.00000000E+00  2.39118257E-03
  5.96875417E-02  2.25189630E-01 -2.53184493E+00  1.19416715E+00  2.38994828E-01
  9.39955917E-02  0.00000000E+00 -4.50970910E-02 -1.46089425E-01  1.05097584E+00
  3.05679534E+00  4.61884004E+00  4.90885199E-02 -1.14993023E-01  0.00000000E+00
  7.63354378E-01  4.53025005E+00  0.00000000E+00  3.63021121E-02  4.18119524E-01
  0.00000000E+00 -1.84988282E-02  0.00000000E+00  0.00000000E+00 -1.02524666E-02
 -6.19096961E-02 -2.90303976E-01  0.00000000E+00  0.00000000E+00 -1.36291505E+00
  7.01309834E-01  0.00000000E+00 -1.71862088E-02 -5.61179215E-02  0.00000000E+00
  0.00000000E+00 -3.36211065E-02  3.51616877E-02 -3.28163204E-02  8.39369665E-01
 -1.15878903E+00  1.19327458E-01  9.16168402E-02  0.00000000E+00  3.40837094E-02
  8.71218133E-01 -7.63150600E-01 -1.33550348E-01  2.30287009E-01  0.00000000E+00
  0.00000000E+00  0.00000000E+00  0.00000000E+00  0.00000000E+00  0.00000000E+00
  0.00000000E+00  0.00000000E+00 -7.46926452E-01  0.00000000E+00  0.00000000E+00
  1.28398716E+00  0.00000000E+00  0.00000000E+00 -3.16034595E-01  0.00000000E+00
  1.81964911E-03  7.53286137E-03  0.00000000E+00  0.00000000E+00  0.00000000E+00
 -4.03648019E-02 -4.57087373E-01  0.00000000E+00  0.00000000E+00  1.59418336E-02
  0.00000000E+00  0.00000000E+00  1.01022852E-02 -1.01961922E-02  0.00000000E+00
  0.00000000E+00  0.00000000E+00  0.00000000E+00  0.00000000E+00  0.00000000E+00
  0.00000000E+00  1.17004351E-02  0.00000000E+00  0.00000000E+00  0.00000000E+00
  0.00000000E+00  0.00000000E+00  1.10098928E-01  0.00000000E+00  0.00000000E+00
  0.00000000E+00  0.00000000E+00  0.00000000E+00  0.00000000E+00  0.00000000E+00
 -3.89275927E-01  0.00000000E+00  0.00000000E+00  4.43710461E-01  0.00000000E+00
  0.00000000E+00 -3.63430268E-01  0.00000000E+00 -1.25450898E-02  2.73527455E-04
  0.00000000E+00  0.00000000E+00  0.00000000E+00  3.94965403E-01 -6.65098235E-01
  0.00000000E+00  0.00000000E+00  3.46143192E-02  0.00000000E+00  0.00000000E+00
  4.92981153E-02 -1.54259367E-02  0.00000000E+00  0.00000000E+00  0.00000000E+00
  0.00000000E+00  0.00000000E+00  0.00000000E+00  0.00000000E+00  8.97347733E-03
  0.00000000E+00  0.00000000E+00  0.00000000E+00  0.00000000E+00  0.00000000E+00
  0.00000000E+00  0.00000000E+00  3.89275927E-01  0.00000000E+00  0.00000000E+00
 -4.43710461E-01  0.00000000E+00  0.00000000E+00  3.63430268E-01  0.00000000E+00
 -1.25450898E-02  2.73527455E-04  0.00000000E+00  0.00000000E+00  0.00000000E+00
  3.94965403E-01 -6.65098235E-01  0.00000000E+00  0.00000000E+00 -3.46143192E-02
  0.00000000E+00  0.00000000E+00 -4.92981153E-02  1.54259367E-02  0.00000000E+00
  0.00000000E+00  0.00000000E+00  0.00000000E+00  0.00000000E+00  0.00000000E+00
  0.00000000E+00 -8.97347733E-03  0.00000000E+00  0.00000000E+00  0.00000000E+00
  0.00000000E+00  0.00000000E+00  0.00000000E+00  0.00000000E+00  7.46926452E-01
  0.00000000E+00  0.00000000E+00 -1.28398716E+00  0.00000000E+00  0.00000000E+00
  3.16034595E-01  0.00000000E+00  1.81964911E-03  7.53286137E-03  0.00000000E+00
  0.00000000E+00  0.00000000E+00 -4.03648019E-02 -4.57087373E-01  0.00000000E+00
  0.00000000E+00 -1.59418336E-02  0.00000000E+00  0.00000000E+00 -1.01022852E-02
  1.01961922E-02  0.00000000E+00  0.00000000E+00  0.00000000E+00  0.00000000E+00
  0.00000000E+00  0.00000000E+00  0.00000000E+00 -1.17004351E-02  0.00000000E+00
  0.00000000E+00  0.00000000E+00  0.00000000E+00  0.00000000E+00 -1.10098928E-01
  6.70268083E-02  2.02326443E-01 -1.88604648E+00  3.74774839E+00 -5.88478841E+00
 -2.09647908E-01 -5.14676020E-02  0.00000000E+00  7.18334035E-01  9.37968280E-01
  0.00000000E+00 -4.48698129E-01  8.53165078E-01  0.00000000E+00 -4.08879716E-02
  0.00000000E+00  0.00000000E+00 -2.29041077E-02  1.14284945E-02 -3.16873823E-01
  0.00000000E+00  0.00000000E+00  4.23478059E-01  2.66934403E-01  0.00000000E+00
 -1.86257491E-02 -1.27932039E-02  0.00000000E+00  0.00000000E+00  1.74977425E-02
  1.32500185E-01  5.65658308E-02 -1.68841434E+00  1.33775192E+00  3.04069801E-01
  7.43948044E-02  0.00000000E+00  1.25008815E-03 -7.02105752E-01  6.10880958E-01
 -8.57644160E-02  7.43066016E-02  0.00000000E+00 -3.42925536E-02 -9.89458328E-02
  9.97611676E-01 -2.37753966E+00  6.62135011E+00 -2.87112581E-01  1.25816580E-01
  0.00000000E+00  1.03612790E+00  3.67257612E-01  0.00000000E+00  1.19869007E-01
  9.24509330E-01  0.00000000E+00  2.80905249E-02  0.00000000E+00  0.00000000E+00
  2.17507346E-02 -1.40717179E-02  1.21702822E-02  0.00000000E+00  0.00000000E+00
 -4.60583517E-01 -3.16840817E-01  0.00000000E+00 -2.35992643E-02 -8.72481678E-03
  0.00000000E+00  0.00000000E+00  2.01258287E-02  9.46711716E-02 -9.19493965E-02
  1.33244001E+00 -1.16400802E+00  2.88123199E-01 -1.84801414E-02  0.00000000E+00
  3.42925536E-02  9.89458328E-02 -9.97611676E-01  2.37753966E+00 -6.62135011E+00
 -2.87112581E-01  1.25816580E-01  0.00000000E+00  1.03612790E+00  3.67257612E-01
  0.00000000E+00  1.19869007E-01  9.24509330E-01  0.00000000E+00 -2.80905249E-02
  0.00000000E+00  0.00000000E+00 -2.17507346E-02  1.40717179E-02 -1.21702822E-02
  0.00000000E+00  0.00000000E+00  4.60583517E-01  3.16840817E-01  0.00000000E+00
 -2.35992643E-02 -8.72481678E-03  0.00000000E+00  0.00000000E+00  2.01258287E-02
  9.46711716E-02  9.19493965E-02 -1.33244001E+00  1.16400802E+00  2.88123199E-01
 -1.84801414E-02  0.00000000E+00 -6.70268083E-02 -2.02326443E-01  1.88604648E+00
 -3.74774839E+00  5.88478841E+00 -2.09647908E-01 -5.14676020E-02  0.00000000E+00
  7.18334035E-01  9.37968280E-01  0.00000000E+00 -4.48698129E-01  8.53165078E-01
  0.00000000E+00  4.08879716E-02  0.00000000E+00  0.00000000E+00  2.29041077E-02
 -1.14284945E-02  3.16873823E-01  0.00000000E+00  0.00000000E+00 -4.23478059E-01
 -2.66934403E-01  0.00000000E+00 -1.86257491E-02 -1.27932039E-02  0.00000000E+00
  0.00000000E+00  1.74977425E-02  1.32500185E-01 -5.65658308E-02  1.68841434E+00
 -1.33775192E+00  3.04069801E-01  7.43948044E-02  0.00000000E+00 -1.25008815E-03
  7.02105752E-01 -6.10880958E-01 -8.57644160E-02  7.43066016E-02  0.00000000E+00
  3.73704493E-02  1.16835994E-01 -9.14146319E-01  9.20244151E-01 -2.79047630E+00
  4.08074228E-01 -1.62715501E-02  0.00000000E+00 -1.49214838E+00  9.62567629E-01
  0.00000000E+00 -3.05068420E-01  3.79963164E-02  0.00000000E+00 -1.26372991E-02
  0.00000000E+00  0.00000000E+00  1.08538519E-02 -2.72085523E-02 -8.57743177E-02
  0.00000000E+00  0.00000000E+00  1.53815911E-01 -3.17725406E-01  0.00000000E+00
  5.01063709E-02 -1.34758040E-02  0.00000000E+00  0.00000000E+00 -9.42438410E-03
  3.35196325E-02 -6.95173782E-02  3.86813903E-01  5.06806292E-01 -3.49530200E-02
 -1.22051596E-01  0.00000000E+00  2.12378237E-02 -1.36471120E+00  9.09403324E-01
 -1.87354675E-01  1.23288871E-01  0.00000000E+00  3.22882827E-02  1.08621305E-01
 -1.46964394E+00  4.15339555E+00  3.33557197E+00  4.12029379E-01  3.62768918E-01
  0.00000000E+00 -9.72464242E-01 -9.18568831E-01  0.00000000E+00  3.22479457E+00
  1.71594793E-01  0.00000000E+00 -1.26113947E-02  0.00000000E+00  0.00000000E+00
  2.89324052E-02  2.68170684E-03 -7.98157446E-01  0.00000000E+00  0.00000000E+00
  4.47384350E-02  4.37131015E-01  0.00000000E+00  2.80049575E-02  4.24053269E-02
  0.00000000E+00  0.00000000E+00 -1.69206775E-02 -1.29481103E-01  9.15642944E-02
 -2.10383386E+00  2.33441873E+00 -2.93264386E-01 -2.51532622E-01  0.00000000E+00
 -3.22882827E-02 -1.08621305E-01  1.46964394E+00 -4.15339555E+00 -3.33557197E+00
  4.12029379E-01  3.62768918E-01  0.00000000E+00 -9.72464242E-01 -9.18568831E-01
  0.00000000E+00  3.22479457E+00  1.71594793E-01  0.00000000E+00  1.26113947E-02
  0.00000000E+00  0.00000000E+00 -2.89324052E-02 -2.68170684E-03  7.98157446E-01
  0.00000000E+00  0.00000000E+00 -4.47384350E-02 -4.37131015E-01  0.00000000E+00
  2.80049575E-02  4.24053269E-02  0.00000000E+00  0.00000000E+00 -1.69206775E-02
 -1.29481103E-01 -9.15642944E-02  2.10383386E+00 -2.33441873E+00 -2.93264386E-01
 -2.51532622E-01  0.00000000E+00 -3.73704493E-02 -1.16835994E-01  9.14146319E-01
 -9.20244151E-01  2.79047630E+00  4.08074228E-01 -1.62715501E-02  0.00000000E+00
 -1.49214838E+00  9.62567629E-01  0.00000000E+00 -3.05068420E-01  3.79963164E-02
  0.00000000E+00  1.26372991E-02  0.00000000E+00  0.00000000E+00 -1.08538519E-02
  2.72085523E-02  8.57743177E-02  0.00000000E+00  0.00000000E+00 -1.53815911E-01
  3.17725406E-01  0.00000000E+00  5.01063709E-02 -1.34758040E-02  0.00000000E+00
  0.00000000E+00 -9.42438410E-03  3.35196325E-02  6.95173782E-02 -3.86813903E-01
 -5.06806292E-01 -3.49530200E-02 -1.22051596E-01  0.00000000E+00 -2.12378237E-02
  1.36471120E+00 -9.09403324E-01 -1.87354675E-01  1.23288871E-01  0.00000000E+00
  1.99573917E-02  5.98234621E-02 -8.53245019E-01  4.12554728E+00 -3.51945051E+00
  7.23292347E-01  1.86284477E-02  0.00000000E+00 -2.72713567E+00 -1.63416536E+00
  0.00000000E+00  1.98353954E+00  5.26067218E-01  0.00000000E+00 -2.76353457E-02
  0.00000000E+00  0.00000000E+00 -1.05053437E-02 -5.41077779E-02 -5.25950564E-01
  0.00000000E+00  0.00000000E+00 -4.15390421E-01 -7.72124961E-01  0.00000000E+00
  1.08355215E-01  1.14244568E-02  0.00000000E+00  0.00000000E+00  4.61194695E-02
  8.81623600E-02 -1.06447669E-01  1.27252389E+00 -1.19447943E+00 -2.76294997E-01
 -1.06305302E-02  0.00000000E+00  1.77696039E-01 -2.28913024E+00  2.15996647E+00
 -4.15035303E-01  4.66730786E-03  0.00000000E+00 -2.18181564E-02 -6.95522144E-02
  8.83601672E-01 -3.71250657E+00  2.39916718E+00  4.29195970E-02  2.63014550E-02
  0.00000000E+00  1.71600294E-01 -1.86101618E+00  0.00000000E+00  7.06264244E-02
  1.94853166E+00  0.00000000E+00  1.00382326E-02  0.00000000E+00  0.00000000E+00
  1.91416060E-02  6.54416566E-03  4.29811298E-01  0.00000000E+00  0.00000000E+00
  6.12349112E-01  1.80583232E-01  0.00000000E+00 -3.39457930E-02  4.70926026E-02
  0.00000000E+00  0.00000000E+00 -1.05128280E-01  4.57512870E-02  2.28006311E-02
  2.12327559E-01  3.43386644E-01  1.09841154E-01 -1.03456982E-01  0.00000000E+00
 -2.18181564E-02 -6.95522144E-02  8.83601672E-01 -3.71250657E+00  2.39916718E+00
 -4.29195970E-02 -2.63014550E-02  0.00000000E+00 -1.71600294E-01  1.86101618E+00
  0.00000000E+00 -7.06264244E-02 -1.94853166E+00  0.00000000E+00  1.00382326E-02
  0.00000000E+00  0.00000000E+00  1.91416060E-02  6.54416566E-03  4.29811298E-01
  0.00000000E+00  0.00000000E+00  6.12349112E-01  1.80583232E-01  0.00000000E+00
  3.39457930E-02 -4.70926026E-02  0.00000000E+00  0.00000000E+00  1.05128280E-01
 -4.57512870E-02  2.28006311E-02  2.12327559E-01  3.43386644E-01 -1.09841154E-01
  1.03456982E-01  0.00000000E+00  1.99573917E-02  5.98234621E-02 -8.53245019E-01
  4.12554728E+00 -3.51945051E+00 -7.23292347E-01 -1.86284477E-02  0.00000000E+00
  2.72713567E+00  1.63416536E+00  0.00000000E+00 -1.98353954E+00 -5.26067218E-01
  0.00000000E+00 -2.76353457E-02  0.00000000E+00  0.00000000E+00 -1.05053437E-02
 -5.41077779E-02 -5.25950564E-01  0.00000000E+00  0.00000000E+00 -4.15390421E-01
 -7.72124961E-01  0.00000000E+00 -1.08355215E-01 -1.14244568E-02  0.00000000E+00
  0.00000000E+00 -4.61194695E-02 -8.81623600E-02 -1.06447669E-01  1.27252389E+00
 -1.19447943E+00  2.76294997E-01  1.06305302E-02  0.00000000E+00  1.77696039E-01
 -2.28913024E+00  2.15996647E+00  4.15035303E-01 -4.66730786E-03  0.00000000E+00
  0.00000000E+00  0.00000000E+00  0.00000000E+00  0.00000000E+00  0.00000000E+00
  0.00000000E+00  0.00000000E+00  5.18983478E-01  0.00000000E+00  0.00000000E+00
 -1.35508509E+00  0.00000000E+00  0.00000000E+00  4.31348700E-01  0.00000000E+00
  1.48953821E-02 -3.00755855E-02  0.00000000E+00  0.00000000E+00  0.00000000E+00
 -2.59465254E-02  8.09605477E-01  0.00000000E+00  0.00000000E+00  6.29725978E-02
  0.00000000E+00  0.00000000E+00  3.13023727E-02  2.09402523E-02  0.00000000E+00
  0.00000000E+00  0.00000000E+00  0.00000000E+00  0.00000000E+00  0.00000000E+00
  0.00000000E+00 -7.69705153E-02  0.00000000E+00  0.00000000E+00  0.00000000E+00
  0.00000000E+00  0.00000000E+00 -2.35370825E-01  0.00000000E+00  0.00000000E+00
  0.00000000E+00  0.00000000E+00  0.00000000E+00  0.00000000E+00  0.00000000E+00
 -6.30946644E-01  0.00000000E+00  0.00000000E+00  1.56294592E+00  0.00000000E+00
  0.00000000E+00 -4.12445489E-01  0.00000000E+00  2.79793189E-03 -4.52084959E-03
  0.00000000E+00  0.00000000E+00  0.00000000E+00 -2.49557795E-03  8.19310721E-01
  0.00000000E+00  0.00000000E+00 -1.04008519E-03  0.00000000E+00  0.00000000E+00
 -7.51215578E-02 -7.58872360E-03  0.00000000E+00  0.00000000E+00  0.00000000E+00
  0.00000000E+00  0.00000000E+00  0.00000000E+00  0.00000000E+00 -8.05035139E-02
  0.00000000E+00  0.00000000E+00  0.00000000E+00  0.00000000E+00  0.00000000E+00
  0.00000000E+00  0.00000000E+00 -6.30946644E-01  0.00000000E+00  0.00000000E+00
  1.56294592E+00  0.00000000E+00  0.00000000E+00 -4.12445489E-01  0.00000000E+00
 -2.79793189E-03  4.52084959E-03  0.00000000E+00  0.00000000E+00  0.00000000E+00
  2.49557795E-03 -8.19310721E-01  0.00000000E+00  0.00000000E+00 -1.04008519E-03
  0.00000000E+00  0.00000000E+00 -7.51215578E-02 -7.58872360E-03  0.00000000E+00
  0.00000000E+00  0.00000000E+00  0.00000000E+00  0.00000000E+00  0.00000000E+00
  0.00000000E+00 -8.05035139E-02  0.00000000E+00  0.00000000E+00  0.00000000E+00
  0.00000000E+00  0.00000000E+00  0.00000000E+00  0.00000000E+00  5.18983478E-01
  0.00000000E+00  0.00000000E+00 -1.35508509E+00  0.00000000E+00  0.00000000E+00
  4.31348700E-01  0.00000000E+00 -1.48953821E-02  3.00755855E-02  0.00000000E+00
  0.00000000E+00  0.00000000E+00  2.59465254E-02 -8.09605477E-01  0.00000000E+00
  0.00000000E+00  6.29725978E-02  0.00000000E+00  0.00000000E+00  3.13023727E-02
  2.09402523E-02  0.00000000E+00  0.00000000E+00  0.00000000E+00  0.00000000E+00
  0.00000000E+00  0.00000000E+00  0.00000000E+00 -7.69705153E-02  0.00000000E+00
  0.00000000E+00  0.00000000E+00  0.00000000E+00  0.00000000E+00 -2.35370825E-01
  1.02469858E-02  3.11190857E-02 -2.54408005E-01 -7.54707156E-01 -9.90327494E-01
  5.98842359E-01 -1.34978025E-01  0.00000000E+00 -2.25891079E+00  1.67630469E+00
  0.00000000E+00  2.06644388E+00 -6.88057884E-02  0.00000000E+00 -7.37798713E-03
  0.00000000E+00  0.00000000E+00  1.95213761E-02 -5.29755696E-02 -1.48925056E-02
  0.00000000E+00  0.00000000E+00  5.42457271E-01 -6.66786244E-01  0.00000000E+00
  1.00375927E-01 -4.76052311E-02  0.00000000E+00  0.00000000E+00  4.16397879E-02
  3.12057828E-02 -9.50476888E-02  9.69295271E-01 -1.26560934E+00 -2.98324306E-01
  1.75542738E-01  0.00000000E+00  2.22327073E-01 -2.10037663E+00  2.03731539E+00
 -4.17576157E-01 -1.54367332E-02  0.00000000E+00 -1.77951830E-02 -5.66425266E-02
  6.12917560E-01 -8.84902772E-01  1.56370184E+00 -2.53609077E-01 -2.50495733E-01
  0.00000000E+00  3.32106217E-01  2.26101067E+00  0.00000000E+00 -1.17234743E+00
 -1.23668638E-01  0.00000000E+00  8.05197544E-03  0.00000000E+00  0.00000000E+00
  2.63535106E-04  8.12387875E-03  1.39452430E-01  0.00000000E+00  0.00000000E+00
 -7.28706942E-01  8.18971254E-02  0.00000000E+00 -3.25218349E-02 -3.50494066E-02
  0.00000000E+00  0.00000000E+00 -6.02671728E-02  5.08636712E-02 -5.58467098E-02
  1.17559688E+00 -1.24122134E+00  1.59319109E-01  1.23655552E-01  0.00000000E+00
  1.77951830E-02  5.66425266E-02 -6.12917560E-01  8.84902772E-01 -1.56370184E+00
 -2.53609077E-01 -2.50495733E-01  0.00000000E+00  3.32106217E-01  2.26101067E+00
  0.00000000E+00 -1.17234743E+00 -1.23668638E-01  0.00000000E+00 -8.05197544E-03
  0.00000000E+00  0.00000000E+00 -2.63535106E-04 -8.12387875E-03 -1.39452430E-01
  0.00000000E+00  0.00000000E+00  7.28706942E-01 -8.18971254E-02  0.00000000E+00
 -3.25218349E-02 -3.50494066E-02  0.00000000E+00  0.00000000E+00 -6.02671728E-02
  5.08636712E-02  5.58467098E-02 -1.17559688E+00  1.24122134E+00  1.59319109E-01
  1.23655552E-01  0.00000000E+00 -1.02469858E-02 -3.11190857E-02  2.54408005E-01
  7.54707156E-01  9.90327494E-01  5.98842359E-01 -1.34978025E-01  0.00000000E+00
 -2.25891079E+00  1.67630469E+00  0.00000000E+00  2.06644388E+00 -6.88057884E-02
  0.00000000E+00  7.37798713E-03  0.00000000E+00  0.00000000E+00 -1.95213761E-02
  5.29755696E-02  1.48925056E-02  0.00000000E+00  0.00000000E+00 -5.42457271E-01
  6.66786244E-01  0.00000000E+00  1.00375927E-01 -4.76052311E-02  0.00000000E+00
  0.00000000E+00  4.16397879E-02  3.12057828E-02  9.50476888E-02 -9.69295271E-01
  1.26560934E+00 -2.98324306E-01  1.75542738E-01  0.00000000E+00 -2.22327073E-01
  2.10037663E+00 -2.03731539E+00 -4.17576157E-01 -1.54367332E-02  0.00000000E+00
  3.60404440E-02  1.10099191E-01 -1.56358447E+00  7.31909788E+00 -7.91848785E-01
 -3.36949284E-01 -2.20814223E-01  0.00000000E+00  8.05007130E-01 -1.77741966E+00
  0.00000000E+00 -6.83502362E-01 -7.01783147E-01  0.00000000E+00 -4.11433425E-02
  0.00000000E+00  0.00000000E+00 -7.31618451E-04 -3.68119272E-02 -7.37137681E-01
  0.00000000E+00  0.00000000E+00 -3.81496350E-01  4.30903436E-01  0.00000000E+00
 -3.36238543E-03  1.98885160E-02  0.00000000E+00  0.00000000E+00  2.77512422E-02
  1.75606717E-01  6.69610839E-02 -1.69812110E+00  1.40918925E+00  2.72788236E-01
  1.33272504E-01  0.00000000E+00  8.75178821E-02 -6.50978094E-01  3.14496789E-01
 -9.72147904E-02 -1.41905259E-01  0.00000000E+00 -4.69252287E-02 -1.50541226E-01
  1.78633122E+00 -6.09075146E+00  9.17706307E-01 -3.10508687E-01 -1.41446831E-02
  0.00000000E+00  1.24274728E+00 -2.09278221E+00  0.00000000E+00 -1.31468580E+00
 -2.40316123E+00  0.00000000E+00  2.35725148E-02  0.00000000E+00  0.00000000E+00
  2.98073761E-02  1.34106302E-02  7.79232571E-01  0.00000000E+00  0.00000000E+00
  9.83955200E-01  2.10598461E-01  0.00000000E+00 -7.36006258E-03  1.74959153E-02
  0.00000000E+00  0.00000000E+00 -3.74415895E-03  7.36772712E-02  5.34065977E-02
  7.88897542E-01 -1.94093163E+00  1.28794232E-01  1.85955616E-01  0.00000000E+00
 -4.69252287E-02 -1.50541226E-01  1.78633122E+00 -6.09075146E+00  9.17706307E-01
  3.10508687E-01  1.41446831E-02  0.00000000E+00 -1.24274728E+00  2.09278221E+00
  0.00000000E+00  1.31468580E+00  2.40316123E+00  0.00000000E+00  2.35725148E-02
  0.00000000E+00  0.00000000E+00  2.98073761E-02  1.34106302E-02  7.79232571E-01
  0.00000000E+00  0.00000000E+00  9.83955200E-01  2.10598461E-01  0.00000000E+00
  7.36006258E-03 -1.74959153E-02  0.00000000E+00  0.00000000E+00  3.74415895E-03
 -7.36772712E-02  5.34065977E-02  7.88897542E-01 -1.94093163E+00 -1.28794232E-01
 -1.85955616E-01  0.00000000E+00  3.60404440E-02  1.10099191E-01 -1.56358447E+00
  7.31909788E+00 -7.91848785E-01  3.36949284E-01  2.20814223E-01  0.00000000E+00
 -8.05007130E-01  1.77741966E+00  0.00000000E+00  6.83502362E-01  7.01783147E-01
  0.00000000E+00 -4.11433425E-02  0.00000000E+00  0.00000000E+00 -7.31618451E-04
 -3.68119272E-02 -7.37137681E-01  0.00000000E+00  0.00000000E+00 -3.81496350E-01
  4.30903436E-01  0.00000000E+00  3.36238543E-03 -1.98885160E-02  0.00000000E+00
  0.00000000E+00 -2.77512422E-02 -1.75606717E-01  6.69610839E-02 -1.69812110E+00
  1.40918925E+00 -2.72788236E-01 -1.33272504E-01  0.00000000E+00  8.75178821E-02
 -6.50978094E-01  3.14496789E-01  9.72147904E-02  1.41905259E-01  0.00000000E+00
  0.00000000E+00  0.00000000E+00  0.00000000E+00  0.00000000E+00  0.00000000E+00
  0.00000000E+00  0.00000000E+00  3.09560063E-01  0.00000000E+00  0.00000000E+00
 -6.93677456E-01  0.00000000E+00  0.00000000E+00  2.28169593E-01  0.00000000E+00
 -1.71289870E-02  3.24547520E-03  0.00000000E+00  0.00000000E+00  0.00000000E+00
  9.59205533E-02  4.02821991E-01  0.00000000E+00  0.00000000E+00  2.71478993E-02
  0.00000000E+00  0.00000000E+00  2.27821365E-02 -6.33117722E-02  0.00000000E+00
  0.00000000E+00  0.00000000E+00  0.00000000E+00  0.00000000E+00  0.00000000E+00
  0.00000000E+00 -3.09882182E-01  0.00000000E+00  0.00000000E+00  0.00000000E+00
  0.00000000E+00  0.00000000E+00  1.66129325E-01  0.00000000E+00  0.00000000E+00
  0.00000000E+00  0.00000000E+00  0.00000000E+00  0.00000000E+00  0.00000000E+00
 -5.13144945E-01  0.00000000E+00  0.00000000E+00  1.19106033E+00  0.00000000E+00
  0.00000000E+00 -4.38420758E-01  0.00000000E+00 -1.06617547E-02 -8.25488589E-03
  0.00000000E+00  0.00000000E+00  0.00000000E+00  3.70751539E-01  2.02603515E-01
  0.00000000E+00  0.00000000E+00 -4.11537442E-02  0.00000000E+00  0.00000000E+00
  1.46349148E-02  3.79881044E-02  0.00000000E+00  0.00000000E+00  0.00000000E+00
  0.00000000E+00  0.00000000E+00  0.00000000E+00  0.00000000E+00  3.84567418E-01
  0.00000000E+00  0.00000000E+00  0.00000000E+00  0.00000000E+00  0.00000000E+00
  0.00000000E+00  0.00000000E+00  5.13144945E-01  0.00000000E+00  0.00000000E+00
 -1.19106033E+00  0.00000000E+00  0.00000000E+00  4.38420758E-01  0.00000000E+00
 -1.06617547E-02 -8.25488589E-03  0.00000000E+00  0.00000000E+00  0.00000000E+00
  3.70751539E-01  2.02603515E-01  0.00000000E+00  0.00000000E+00  4.11537442E-02
  0.00000000E+00  0.00000000E+00 -1.46349148E-02 -3.79881044E-02  0.00000000E+00
  0.00000000E+00  0.00000000E+00  0.00000000E+00  0.00000000E+00  0.00000000E+00
  0.00000000E+00 -3.84567418E-01  0.00000000E+00  0.00000000E+00  0.00000000E+00
  0.00000000E+00  0.00000000E+00  0.00000000E+00  0.00000000E+00 -3.09560063E-01
  0.00000000E+00  0.00000000E+00  6.93677456E-01  0.00000000E+00  0.00000000E+00
 -2.28169593E-01  0.00000000E+00 -1.71289870E-02  3.24547520E-03  0.00000000E+00
  0.00000000E+00  0.00000000E+00  9.59205533E-02  4.02821991E-01  0.00000000E+00
  0.00000000E+00 -2.71478993E-02  0.00000000E+00  0.00000000E+00 -2.27821365E-02
  6.33117722E-02  0.00000000E+00  0.00000000E+00  0.00000000E+00  0.00000000E+00
  0.00000000E+00  0.00000000E+00  0.00000000E+00  3.09882182E-01  0.00000000E+00
  0.00000000E+00  0.00000000E+00  0.00000000E+00  0.00000000E+00 -1.66129325E-01
  1.34199724E-02  3.28014291E-02  1.76537215E-01 -6.18288091E+00 -3.82764206E-01
 -1.36926092E-01 -6.53701932E-01  0.00000000E+00  2.84426173E-01  7.38655908E+00
  0.00000000E+00 -1.07680184E+00 -8.90809728E-01  0.00000000E+00 -2.67831367E-02
  0.00000000E+00  0.00000000E+00  9.13581007E-02  1.54555907E-02  5.31508269E-01
  0.00000000E+00  0.00000000E+00  2.28536252E+00  1.78863527E-01  0.00000000E+00
 -2.26138390E-02 -1.47790863E-01  0.00000000E+00  0.00000000E+00 -1.53165900E-02
  1.12868474E-01  3.29681171E-01 -2.03168137E+00  1.74496655E+00  2.33136367E-01
  2.33115933E-01  0.00000000E+00  2.38699345E-01 -1.48611083E+00  4.72486317E-01
 -1.13650981E-01  2.52744593E-01  0.00000000E+00  7.68514400E-03  2.23534049E-02
 -6.17593410E-01  6.07035743E+00  8.53905085E-01  2.26112302E-01 -2.19974004E-01
  0.00000000E+00 -2.49524972E+00  7.19719671E+00  0.00000000E+00  2.19354091E+00
 -9.58158242E-01  0.00000000E+00 -2.56204188E-02  0.00000000E+00  0.00000000E+00
 -1.14179697E-02  4.52572548E-03 -5.11912068E-01  0.00000000E+00  0.00000000E+00
 -2.11534710E+00  1.15189197E+00  0.00000000E+00  5.52892758E-02 -1.31289145E-01
  0.00000000E+00  0.00000000E+00  2.19471022E-02 -8.97142242E-02  7.68993943E-02
 -5.98470946E-01  1.08176145E+00 -1.87570526E-01  2.15377482E-01  0.00000000E+00
 -7.68514400E-03 -2.23534049E-02  6.17593410E-01 -6.07035743E+00 -8.53905085E-01
  2.26112302E-01 -2.19974004E-01  0.00000000E+00 -2.49524972E+00  7.19719671E+00
  0.00000000E+00  2.19354091E+00 -9.58158242E-01  0.00000000E+00  2.56204188E-02
  0.00000000E+00  0.00000000E+00  1.14179697E-02 -4.52572548E-03  5.11912068E-01
  0.00000000E+00  0.00000000E+00  2.11534710E+00 -1.15189197E+00  0.00000000E+00
  5.52892758E-02 -1.31289145E-01  0.00000000E+00  0.00000000E+00  2.19471022E-02
 -8.97142242E-02 -7.68993943E-02  5.98470946E-01 -1.08176145E+00 -1.87570526E-01
  2.15377482E-01  0.00000000E+00 -1.34199724E-02 -3.28014291E-02 -1.76537215E-01
  6.18288091E+00  3.82764206E-01 -1.36926092E-01 -6.53701932E-01  0.00000000E+00
  2.84426173E-01  7.38655908E+00  0.00000000E+00 -1.07680184E+00 -8.90809728E-01
  0.00000000E+00  2.67831367E-02  0.00000000E+00  0.00000000E+00 -9.13581007E-02
 -1.54555907E-02 -5.31508269E-01  0.00000000E+00  0.00000000E+00 -2.28536252E+00
 -1.78863527E-01  0.00000000E+00 -2.26138390E-02 -1.47790863E-01  0.00000000E+00
  0.00000000E+00 -1.53165900E-02  1.12868474E-01 -3.29681171E-01  2.03168137E+00
 -1.74496655E+00  2.33136367E-01  2.33115933E-01  0.00000000E+00 -2.38699345E-01
  1.48611083E+00 -4.72486317E-01 -1.13650981E-01  2.52744593E-01  0.00000000E+00
  1.83684943E-02  5.38404399E-02 -7.42005425E-01  3.59038188E+00 -3.54899557E+00
 -5.42872094E-02 -6.07410297E-02  0.00000000E+00  3.61352589E-01 -1.07013668E+00
  0.00000000E+00 -9.14788107E-02  5.31245015E-01  0.00000000E+00 -4.35580714E-02
  0.00000000E+00  0.00000000E+00  6.21970330E-03  4.49198676E-02 -4.63005727E-01
  0.00000000E+00  0.00000000E+00 -2.79721341E-01  2.25193860E-01  0.00000000E+00
 -5.88048395E-02 -6.34712245E-04  0.00000000E+00  0.00000000E+00 -2.48992354E-02
  1.17127908E-01  2.24695346E-01 -1.19056993E+00  7.78684713E-01  2.57721388E-01
 -2.36066219E-01  0.00000000E+00 -3.43854110E-03 -2.03080985E-01  3.11932908E-01
  7.83242309E-02  1.43959186E-01  0.00000000E+00 -1.84494243E-02 -6.27579969E-02
  6.06922200E-01 -1.89078383E+00  1.59113487E+00  5.29538353E-01  1.98491035E-01
  0.00000000E+00 -1.21576780E+00 -2.23095326E+00  0.00000000E+00  9.26546895E-01
  2.22246862E+00  0.00000000E+00 -8.06066376E-03  0.00000000E+00  0.00000000E+00
  3.26788530E-02  1.65200924E-03  2.71547554E-01  0.00000000E+00  0.00000000E+00
  4.55616589E-01  3.33524212E-01  0.00000000E+00 -3.52584324E-03  7.97949829E-02
  0.00000000E+00  0.00000000E+00  7.70593540E-03 -1.01447286E-01  2.14635624E-01
 -1.26972193E+00  1.21779112E+00 -9.44569410E-02 -3.22382800E-01  0.00000000E+00
 -1.84494243E-02 -6.27579969E-02  6.06922200E-01 -1.89078383E+00  1.59113487E+00
 -5.29538353E-01 -1.98491035E-01  0.00000000E+00  1.21576780E+00  2.23095326E+00
  0.00000000E+00 -9.26546895E-01 -2.22246862E+00  0.00000000E+00 -8.06066376E-03
  0.00000000E+00  0.00000000E+00  3.26788530E-02  1.65200924E-03  2.71547554E-01
  0.00000000E+00  0.00000000E+00  4.55616589E-01  3.33524212E-01  0.00000000E+00
  3.52584324E-03 -7.97949829E-02  0.00000000E+00  0.00000000E+00 -7.70593540E-03
  1.01447286E-01  2.14635624E-01 -1.26972193E+00  1.21779112E+00  9.44569410E-02
  3.22382800E-01  0.00000000E+00  1.83684943E-02  5.38404399E-02 -7.42005425E-01
  3.59038188E+00 -3.54899557E+00  5.42872094E-02  6.07410297E-02  0.00000000E+00
 -3.61352589E-01  1.07013668E+00  0.00000000E+00  9.14788107E-02 -5.31245015E-01
  0.00000000E+00 -4.35580714E-02  0.00000000E+00  0.00000000E+00  6.21970330E-03
  4.49198676E-02 -4.63005727E-01  0.00000000E+00  0.00000000E+00 -2.79721341E-01
  2.25193860E-01  0.00000000E+00  5.88048395E-02  6.34712245E-04  0.00000000E+00
  0.00000000E+00  2.48992354E-02 -1.17127908E-01  2.24695346E-01 -1.19056993E+00
  7.78684713E-01 -2.57721388E-01  2.36066219E-01  0.00000000E+00 -3.43854110E-03
 -2.03080985E-01  3.11932908E-01 -7.83242309E-02 -1.43959186E-01  0.00000000E+00
  0.00000000E+00  0.00000000E+00  0.00000000E+00  0.00000000E+00  0.00000000E+00
  0.00000000E+00  0.00000000E+00  1.00541133E-01  0.00000000E+00  0.00000000E+00
 -2.79864839E-01  0.00000000E+00  0.00000000E+00  7.29771250E-02  0.00000000E+00
  4.59686710E-03 -1.96292213E-02  0.00000000E+00  0.00000000E+00  0.00000000E+00
 -1.04868694E-01  5.66588662E-01  0.00000000E+00  0.00000000E+00  6.93409433E-02
  0.00000000E+00  0.00000000E+00 -4.29810357E-02  2.97701250E-02  0.00000000E+00
  0.00000000E+00  0.00000000E+00  0.00000000E+00  0.00000000E+00  0.00000000E+00
  0.00000000E+00 -1.86379725E-01  0.00000000E+00  0.00000000E+00  0.00000000E+00
  0.00000000E+00  0.00000000E+00 -4.10851700E-01  0.00000000E+00  0.00000000E+00
  0.00000000E+00  0.00000000E+00  0.00000000E+00  0.00000000E+00  0.00000000E+00
 -4.69900545E-01  0.00000000E+00  0.00000000E+00  1.28984705E+00  0.00000000E+00
  0.00000000E+00 -3.59011741E-01  0.00000000E+00  1.18033752E-02  1.86234889E-02
  0.00000000E+00  0.00000000E+00  0.00000000E+00  1.65863638E-02  1.09844973E-01
  0.00000000E+00  0.00000000E+00  4.04008716E-02  0.00000000E+00  0.00000000E+00
 -6.57389235E-02 -4.49614553E-02  0.00000000E+00  0.00000000E+00  0.00000000E+00
  0.00000000E+00  0.00000000E+00  0.00000000E+00  0.00000000E+00 -4.48730466E-01
  0.00000000E+00  0.00000000E+00  0.00000000E+00  0.00000000E+00  0.00000000E+00
  0.00000000E+00  0.00000000E+00  4.69900545E-01  0.00000000E+00  0.00000000E+00
 -1.28984705E+00  0.00000000E+00  0.00000000E+00  3.59011741E-01  0.00000000E+00
  1.18033752E-02  1.86234889E-02  0.00000000E+00  0.00000000E+00  0.00000000E+00
  1.65863638E-02  1.09844973E-01  0.00000000E+00  0.00000000E+00 -4.04008716E-02
  0.00000000E+00  0.00000000E+00  6.57389235E-02  4.49614553E-02  0.00000000E+00
  0.00000000E+00  0.00000000E+00  0.00000000E+00  0.00000000E+00  0.00000000E+00
  0.00000000E+00  4.48730466E-01  0.00000000E+00  0.00000000E+00  0.00000000E+00
  0.00000000E+00  0.00000000E+00  0.00000000E+00  0.00000000E+00 -1.00541133E-01
  0.00000000E+00  0.00000000E+00  2.79864839E-01  0.00000000E+00  0.00000000E+00
 -7.29771250E-02  0.00000000E+00  4.59686710E-03 -1.96292213E-02  0.00000000E+00
  0.00000000E+00  0.00000000E+00 -1.04868694E-01  5.66588662E-01  0.00000000E+00
  0.00000000E+00 -6.93409433E-02  0.00000000E+00  0.00000000E+00  4.29810357E-02
 -2.97701250E-02  0.00000000E+00  0.00000000E+00  0.00000000E+00  0.00000000E+00
  0.00000000E+00  0.00000000E+00  0.00000000E+00  1.86379725E-01  0.00000000E+00
  0.00000000E+00  0.00000000E+00  0.00000000E+00  0.00000000E+00  4.10851700E-01
  0.00000000E+00  0.00000000E+00  0.00000000E+00  0.00000000E+00  0.00000000E+00
  0.00000000E+00  0.00000000E+00  1.82463191E-01  0.00000000E+00  0.00000000E+00
 -3.82063038E-01  0.00000000E+00  0.00000000E+00  1.66874095E-01  0.00000000E+00
  1.11303756E-02  3.52209231E-02  0.00000000E+00  0.00000000E+00  0.00000000E+00
 -2.04489471E-01 -4.08817167E-01  0.00000000E+00  0.00000000E+00 -7.57545172E-02
  0.00000000E+00  0.00000000E+00  6.83983003E-02  5.27840304E-02  0.00000000E+00
  0.00000000E+00  0.00000000E+00  0.00000000E+00  0.00000000E+00  0.00000000E+00
  0.00000000E+00  6.85829155E-01  0.00000000E+00  0.00000000E+00  0.00000000E+00
  0.00000000E+00  0.00000000E+00  2.13903417E-01  0.00000000E+00  0.00000000E+00
  0.00000000E+00  0.00000000E+00  0.00000000E+00  0.00000000E+00  0.00000000E+00
 -8.08816394E-02  0.00000000E+00  0.00000000E+00  1.79997941E-02  0.00000000E+00
  0.00000000E+00 -9.81623340E-02  0.00000000E+00  2.31978773E-02 -1.42381085E-02
  0.00000000E+00  0.00000000E+00  0.00000000E+00 -8.97377945E-02 -2.12566326E-01
  0.00000000E+00  0.00000000E+00  8.11976847E-03  0.00000000E+00  0.00000000E+00
  2.03586049E-02 -4.77860751E-02  0.00000000E+00  0.00000000E+00  0.00000000E+00
  0.00000000E+00  0.00000000E+00  0.00000000E+00  0.00000000E+00 -2.41334029E-01
  0.00000000E+00  0.00000000E+00  0.00000000E+00  0.00000000E+00  0.00000000E+00
  0.00000000E+00  0.00000000E+00 -8.08816394E-02  0.00000000E+00  0.00000000E+00
  1.79997941E-02  0.00000000E+00  0.00000000E+00 -9.81623340E-02  0.00000000E+00
 -2.31978773E-02  1.42381085E-02  0.00000000E+00  0.00000000E+00  0.00000000E+00
  8.97377945E-02  2.12566326E-01  0.00000000E+00  0.00000000E+00  8.11976847E-03
  0.00000000E+00  0.00000000E+00  2.03586049E-02 -4.77860751E-02  0.00000000E+00
  0.00000000E+00  0.00000000E+00  0.00000000E+00  0.00000000E+00  0.00000000E+00
  0.00000000E+00 -2.41334029E-01  0.00000000E+00  0.00000000E+00  0.00000000E+00
  0.00000000E+00  0.00000000E+00  0.00000000E+00  0.00000000E+00  1.82463191E-01
  0.00000000E+00  0.00000000E+00 -3.82063038E-01  0.00000000E+00  0.00000000E+00
  1.66874095E-01  0.00000000E+00 -1.11303756E-02 -3.52209231E-02  0.00000000E+00
  0.00000000E+00  0.00000000E+00  2.04489471E-01  4.08817167E-01  0.00000000E+00
  0.00000000E+00 -7.57545172E-02  0.00000000E+00  0.00000000E+00  6.83983003E-02
  5.27840304E-02  0.00000000E+00  0.00000000E+00  0.00000000E+00  0.00000000E+00
  0.00000000E+00  0.00000000E+00  0.00000000E+00  6.85829155E-01  0.00000000E+00
  0.00000000E+00  0.00000000E+00  0.00000000E+00  0.00000000E+00  2.13903417E-01
  3.32953333E-03  7.41705411E-03  9.41949060E-01 -1.00338082E+01  2.43498193E+00
 -1.51526162E-02 -3.64485873E-02  0.00000000E+00  1.99717543E-01  6.12438083E+00
  0.00000000E+00  4.79386259E-01 -3.43441294E-01  0.00000000E+00  2.51560196E-02
  0.00000000E+00  0.00000000E+00  8.63763931E-02 -4.88621905E-02  1.02164179E+00
  0.00000000E+00  0.00000000E+00  1.65551707E+00  8.68049631E-02  0.00000000E+00
  3.66487128E-02 -1.59792824E-01  0.00000000E+00  0.00000000E+00  3.49205681E-02
 -1.52533390E-01  9.81995489E-03 -1.29195244E-02 -4.65645002E-01  3.20597943E-02
  1.39975005E-01  0.00000000E+00  7.10991910E-02  1.72869833E-01  1.38277507E-02
  2.04381278E-01  1.51303384E-01  0.00000000E+00  4.87067048E-02  1.75577914E-01
 -3.33091558E+00  1.66586366E+01 -5.16330765E+00 -2.89295656E-01 -3.25193157E-01
  0.00000000E+00  3.64756350E+00  4.64029747E+00  0.00000000E+00 -1.39261268E+00
  8.32913159E-02  0.00000000E+00 -2.62671854E-02  0.00000000E+00  0.00000000E+00
 -3.77116009E-03  2.26482499E-03 -2.12453527E+00  0.00000000E+00  0.00000000E+00
 -1.51909621E+00 -1.19551096E+00  0.00000000E+00 -8.13571554E-02  2.81984636E-04
  0.00000000E+00  0.00000000E+00 -4.00170948E-02 -1.69431641E-01 -1.45979739E-01
  2.21286378E-01 -1.72106435E-01  2.95061443E-01 -1.24722315E-01  0.00000000E+00
 -4.87067048E-02 -1.75577914E-01  3.33091558E+00 -1.66586366E+01  5.16330765E+00
 -2.89295656E-01 -3.25193157E-01  0.00000000E+00  3.64756350E+00  4.64029747E+00
  0.00000000E+00 -1.39261268E+00  8.32913159E-02  0.00000000E+00  2.62671854E-02
  0.00000000E+00  0.00000000E+00  3.77116009E-03 -2.26482499E-03  2.12453527E+00
  0.00000000E+00  0.00000000E+00  1.51909621E+00  1.19551096E+00  0.00000000E+00
 -8.13571554E-02  2.81984636E-04  0.00000000E+00  0.00000000E+00 -4.00170948E-02
 -1.69431641E-01  1.45979739E-01 -2.21286378E-01  1.72106435E-01  2.95061443E-01
 -1.24722315E-01  0.00000000E+00 -3.32953333E-03 -7.41705411E-03 -9.41949060E-01
  1.00338082E+01 -2.43498193E+00 -1.51526162E-02 -3.64485873E-02  0.00000000E+00
  1.99717543E-01  6.12438083E+00  0.00000000E+00  4.79386259E-01 -3.43441294E-01
  0.00000000E+00 -2.51560196E-02  0.00000000E+00  0.00000000E+00 -8.63763931E-02
  4.88621905E-02 -1.02164179E+00  0.00000000E+00  0.00000000E+00 -1.65551707E+00
 -8.68049631E-02  0.00000000E+00  3.66487128E-02 -1.59792824E-01  0.00000000E+00
  0.00000000E+00  3.49205681E-02 -1.52533390E-01 -9.81995489E-03  1.29195244E-02
  4.65645002E-01  3.20597943E-02  1.39975005E-01  0.00000000E+00 -7.10991910E-02
 -1.72869833E-01 -1.38277507E-02  2.04381278E-01  1.51303384E-01  0.00000000E+00
  0.00000000E+00  0.00000000E+00  0.00000000E+00  0.00000000E+00  0.00000000E+00
  0.00000000E+00  0.00000000E+00  2.89285074E-01  0.00000000E+00  0.00000000E+00
 -7.77084142E-01  0.00000000E+00  0.00000000E+00  2.04651074E-01  0.00000000E+00
  3.01064348E-03  2.47805741E-02  0.00000000E+00  0.00000000E+00  0.00000000E+00
 -4.83546075E-02 -1.26475456E-01  0.00000000E+00  0.00000000E+00 -6.22623467E-02
  0.00000000E+00  0.00000000E+00  5.96307524E-02  8.01793562E-03  0.00000000E+00
  0.00000000E+00  0.00000000E+00  0.00000000E+00  0.00000000E+00  0.00000000E+00
  0.00000000E+00  4.87350430E-01  0.00000000E+00  0.00000000E+00  0.00000000E+00
  0.00000000E+00  0.00000000E+00  4.13515359E-01  0.00000000E+00  0.00000000E+00
  0.00000000E+00  0.00000000E+00  0.00000000E+00  0.00000000E+00  0.00000000E+00
 -3.49457989E-01  0.00000000E+00  0.00000000E+00  7.98723001E-01  0.00000000E+00
  0.00000000E+00 -2.46552840E-01  0.00000000E+00  1.42580451E-02  7.93370709E-03
  0.00000000E+00  0.00000000E+00  0.00000000E+00  6.91137306E-02 -4.80598936E-02
  0.00000000E+00  0.00000000E+00  2.38707421E-02  0.00000000E+00  0.00000000E+00
 -2.01663141E-02 -1.75068449E-02  0.00000000E+00  0.00000000E+00  0.00000000E+00
  0.00000000E+00  0.00000000E+00  0.00000000E+00  0.00000000E+00 -2.76808680E-01
  0.00000000E+00  0.00000000E+00  0.00000000E+00  0.00000000E+00  0.00000000E+00
  0.00000000E+00  0.00000000E+00  3.49457989E-01  0.00000000E+00  0.00000000E+00
 -7.98723001E-01  0.00000000E+00  0.00000000E+00  2.46552840E-01  0.00000000E+00
  1.42580451E-02  7.93370709E-03  0.00000000E+00  0.00000000E+00  0.00000000E+00
  6.91137306E-02 -4.80598936E-02  0.00000000E+00  0.00000000E+00 -2.38707421E-02
  0.00000000E+00  0.00000000E+00  2.01663141E-02  1.75068449E-02  0.00000000E+00
  0.00000000E+00  0.00000000E+00  0.00000000E+00  0.00000000E+00  0.00000000E+00
  0.00000000E+00  2.76808680E-01  0.00000000E+00  0.00000000E+00  0.00000000E+00
  0.00000000E+00  0.00000000E+00  0.00000000E+00  0.00000000E+00 -2.89285074E-01
  0.00000000E+00  0.00000000E+00  7.77084142E-01  0.00000000E+00  0.00000000E+00
 -2.04651074E-01  0.00000000E+00  3.01064348E-03  2.47805741E-02  0.00000000E+00
  0.00000000E+00  0.00000000E+00 -4.83546075E-02 -1.26475456E-01  0.00000000E+00
  0.00000000E+00  6.22623467E-02  0.00000000E+00  0.00000000E+00 -5.96307524E-02
 -8.01793562E-03  0.00000000E+00  0.00000000E+00  0.00000000E+00  0.00000000E+00
  0.00000000E+00  0.00000000E+00  0.00000000E+00 -4.87350430E-01  0.00000000E+00
  0.00000000E+00  0.00000000E+00  0.00000000E+00  0.00000000E+00 -4.13515359E-01
 -1.02670729E-02 -4.91592432E-02  1.13158850E+00 -7.29197818E+00 -8.34654318E-01
  9.99861085E-02 -6.30933821E-01  0.00000000E+00 -2.81559323E-01  6.40298708E+00
  0.00000000E+00  2.87264010E-01 -1.66800914E-01  0.00000000E+00 -4.76297004E-02
  0.00000000E+00  0.00000000E+00  2.27067871E-02 -7.16757226E-03  9.59150331E-01
  0.00000000E+00  0.00000000E+00  1.94281307E+00 -1.59471971E-01  0.00000000E+00
  2.42291021E-02 -3.20397424E-02  0.00000000E+00  0.00000000E+00 -1.66808199E-02
  6.23521675E-02  1.61643458E-01 -6.56933781E-01  2.87954248E-01  1.15767537E-02
  1.67084472E-01  0.00000000E+00  2.71810746E-01 -1.17431847E+00  8.06938086E-01
 -1.60571274E-01  1.52765787E-01  0.00000000E+00  1.52580647E-02  4.12598376E-02
 -9.93360437E-01  8.62634514E+00 -7.29297536E-01  9.46957563E-02  2.39735315E-01
  0.00000000E+00 -5.22967719E-01  4.62155779E+00  0.00000000E+00  5.77942418E-01
  1.01311637E+00  0.00000000E+00 -8.97860715E-02  0.00000000E+00  0.00000000E+00
 -6.02099492E-02 -1.41905507E-02 -9.22879237E-01  0.00000000E+00  0.00000000E+00
 -1.45120131E+00 -7.16787353E-02  0.00000000E+00  5.41418103E-02 -1.81453496E-01
  0.00000000E+00  0.00000000E+00  1.33592097E-02 -1.32746488E-01  5.34212855E-02
 -5.65614587E-01  8.26630641E-01 -1.15134802E-01  1.46365787E-01  0.00000000E+00
  1.52580647E-02  4.12598376E-02 -9.93360437E-01  8.62634514E+00 -7.29297536E-01
 -9.46957563E-02 -2.39735315E-01  0.00000000E+00  5.22967719E-01 -4.62155779E+00
  0.00000000E+00 -5.77942418E-01 -1.01311637E+00  0.00000000E+00 -8.97860715E-02
  0.00000000E+00  0.00000000E+00 -6.02099492E-02 -1.41905507E-02 -9.22879237E-01
  0.00000000E+00  0.00000000E+00 -1.45120131E+00 -7.16787353E-02  0.00000000E+00
 -5.41418103E-02  1.81453496E-01  0.00000000E+00  0.00000000E+00 -1.33592097E-02
  1.32746488E-01  5.34212855E-02 -5.65614587E-01  8.26630641E-01  1.15134802E-01
 -1.46365787E-01  0.00000000E+00 -1.02670729E-02 -4.91592432E-02  1.13158850E+00
 -7.29197818E+00 -8.34654318E-01 -9.99861085E-02  6.30933821E-01  0.00000000E+00
  2.81559323E-01 -6.40298708E+00  0.00000000E+00 -2.87264010E-01  1.66800914E-01
  0.00000000E+00 -4.76297004E-02  0.00000000E+00  0.00000000E+00  2.27067871E-02
 -7.16757226E-03  9.59150331E-01  0.00000000E+00  0.00000000E+00  1.94281307E+00
 -1.59471971E-01  0.00000000E+00 -2.42291021E-02  3.20397424E-02  0.00000000E+00
  0.00000000E+00  1.66808199E-02 -6.23521675E-02  1.61643458E-01 -6.56933781E-01
  2.87954248E-01 -1.15767537E-02 -1.67084472E-01  0.00000000E+00  2.71810746E-01
 -1.17431847E+00  8.06938086E-01  1.60571274E-01 -1.52765787E-01  0.00000000E+00
  0.00000000E+00  0.00000000E+00  0.00000000E+00  0.00000000E+00  0.00000000E+00
  0.00000000E+00  0.00000000E+00 -2.08505492E-01  0.00000000E+00  0.00000000E+00
  8.47229660E-01  0.00000000E+00  0.00000000E+00 -1.89868982E-01  0.00000000E+00
  8.37901363E-03  3.88178474E-02  0.00000000E+00  0.00000000E+00  0.00000000E+00
 -3.53631335E-01 -2.02480094E-01  0.00000000E+00  0.00000000E+00  5.30285203E-02
  0.00000000E+00  0.00000000E+00 -1.53207277E-02  8.40130771E-02  0.00000000E+00
  0.00000000E+00  0.00000000E+00  0.00000000E+00  0.00000000E+00  0.00000000E+00
  0.00000000E+00  1.10318164E-01  0.00000000E+00  0.00000000E+00  0.00000000E+00
  0.00000000E+00  0.00000000E+00 -6.38909853E-01  0.00000000E+00  0.00000000E+00
  0.00000000E+00  0.00000000E+00  0.00000000E+00  0.00000000E+00  0.00000000E+00
  1.44598542E-01  0.00000000E+00  0.00000000E+00 -4.51138057E-01  0.00000000E+00
  0.00000000E+00  1.16375897E-01  0.00000000E+00  3.84756904E-02 -7.03240590E-02
  0.00000000E+00  0.00000000E+00  0.00000000E+00 -1.02753777E-01 -5.37687683E-01
  0.00000000E+00  0.00000000E+00  1.61281295E-02  0.00000000E+00  0.00000000E+00
  2.96851513E-02 -8.00478265E-02  0.00000000E+00  0.00000000E+00  0.00000000E+00
  0.00000000E+00  0.00000000E+00  0.00000000E+00  0.00000000E+00 -2.80128087E-01
  0.00000000E+00  0.00000000E+00  0.00000000E+00  0.00000000E+00  0.00000000E+00
  0.00000000E+00  0.00000000E+00  1.44598542E-01  0.00000000E+00  0.00000000E+00
 -4.51138057E-01  0.00000000E+00  0.00000000E+00  1.16375897E-01  0.00000000E+00
 -3.84756904E-02  7.03240590E-02  0.00000000E+00  0.00000000E+00  0.00000000E+00
  1.02753777E-01  5.37687683E-01  0.00000000E+00  0.00000000E+00  1.61281295E-02
  0.00000000E+00  0.00000000E+00  2.96851513E-02 -8.00478265E-02  0.00000000E+00
  0.00000000E+00  0.00000000E+00  0.00000000E+00  0.00000000E+00  0.00000000E+00
  0.00000000E+00 -2.80128087E-01  0.00000000E+00  0.00000000E+00  0.00000000E+00
  0.00000000E+00  0.00000000E+00  0.00000000E+00  0.00000000E+00 -2.08505492E-01
  0.00000000E+00  0.00000000E+00  8.47229660E-01  0.00000000E+00  0.00000000E+00
 -1.89868982E-01  0.00000000E+00 -8.37901363E-03 -3.88178474E-02  0.00000000E+00
  0.00000000E+00  0.00000000E+00  3.53631335E-01  2.02480094E-01  0.00000000E+00
  0.00000000E+00  5.30285203E-02  0.00000000E+00  0.00000000E+00 -1.53207277E-02
  8.40130771E-02  0.00000000E+00  0.00000000E+00  0.00000000E+00  0.00000000E+00
  0.00000000E+00  0.00000000E+00  0.00000000E+00  1.10318164E-01  0.00000000E+00
  0.00000000E+00  0.00000000E+00  0.00000000E+00  0.00000000E+00 -6.38909853E-01
  9.64858472E-03  2.68619894E-02 -9.03115724E-02 -8.58295467E-02 -9.70562716E-01
 -3.13588170E-01  8.82018506E-02  0.00000000E+00  1.20796884E+00 -5.76713294E-02
  0.00000000E+00 -2.01176938E+00  2.12988338E-01  0.00000000E+00 -1.86594052E-02
  0.00000000E+00  0.00000000E+00 -1.54490213E-02 -1.22220994E-01  9.19920518E-02
  0.00000000E+00  0.00000000E+00 -1.03500407E-01 -2.58843755E-01  0.00000000E+00
  9.77664732E-02  3.26416782E-03  0.00000000E+00  0.00000000E+00  2.91596322E-03
  9.84223919E-03 -1.88314305E-01  1.36875050E-01  9.79021160E-01 -1.43421339E-02
  3.04165203E-01  0.00000000E+00  1.52243860E-01  1.03871259E-01 -7.47260052E-01
 -2.21924790E-02 -3.73415138E-01  0.00000000E+00  1.80648639E-02  7.07597821E-02
 -1.57774523E+00  7.00425451E+00  3.85403214E+00 -1.27811371E-01  3.38495235E-01
  0.00000000E+00  3.33738693E+00 -2.83084139E+00  0.00000000E+00  3.05998640E+00
 -5.35859012E-01  0.00000000E+00 -7.44013801E-03  0.00000000E+00  0.00000000E+00
 -5.80856608E-02  1.93916896E-02 -1.03952564E+00  0.00000000E+00  0.00000000E+00
  4.78600051E-01 -1.73718637E+00  0.00000000E+00 -5.44279929E-02  5.01625882E-02
  0.00000000E+00  0.00000000E+00 -9.73923705E-02 -1.14248137E-01 -4.08425960E-02
 -2.39663577E-03  8.33226314E-01 -1.61040409E-01  2.34683642E-01  0.00000000E+00
 -1.80648639E-02 -7.07597821E-02  1.57774523E+00 -7.00425451E+00 -3.85403214E+00
 -1.27811371E-01  3.38495235E-01  0.00000000E+00  3.33738693E+00 -2.83084139E+00
  0.00000000E+00  3.05998640E+00 -5.35859012E-01  0.00000000E+00  7.44013801E-03
  0.00000000E+00  0.00000000E+00  5.80856608E-02 -1.93916896E-02  1.03952564E+00
  0.00000000E+00  0.00000000E+00 -4.78600051E-01  1.73718637E+00  0.00000000E+00
 -5.44279929E-02  5.01625882E-02  0.00000000E+00  0.00000000E+00 -9.73923705E-02
 -1.14248137E-01  4.08425960E-02  2.39663577E-03 -8.33226314E-01 -1.61040409E-01
  2.34683642E-01  0.00000000E+00 -9.64858472E-03 -2.68619894E-02  9.03115724E-02
  8.58295467E-02  9.70562716E-01 -3.13588170E-01  8.82018506E-02  0.00000000E+00
  1.20796884E+00 -5.76713294E-02  0.00000000E+00 -2.01176938E+00  2.12988338E-01
  0.00000000E+00  1.86594052E-02  0.00000000E+00  0.00000000E+00  1.54490213E-02
  1.22220994E-01 -9.19920518E-02  0.00000000E+00  0.00000000E+00  1.03500407E-01
  2.58843755E-01  0.00000000E+00  9.77664732E-02  3.26416782E-03  0.00000000E+00
  0.00000000E+00  2.91596322E-03  9.84223919E-03  1.88314305E-01 -1.36875050E-01
 -9.79021160E-01 -1.43421339E-02  3.04165203E-01  0.00000000E+00 -1.52243860E-01
 -1.03871259E-01  7.47260052E-01 -2.21924790E-02 -3.73415138E-01  0.00000000E+00
  9.40402139E-03  1.27973622E-02  2.22949152E-01 -3.02400532E+00  2.64715289E+00
 -1.20702012E-01 -1.89272362E-02  0.00000000E+00  3.75466282E-01  2.53117202E+00
  0.00000000E+00 -1.04474657E+00 -8.02470986E-01  0.00000000E+00 -5.87318225E-02
  0.00000000E+00  0.00000000E+00  4.53260997E-02 -3.32741714E-02  2.64697243E-01
  0.00000000E+00  0.00000000E+00  9.11821492E-01  1.26734022E-02  0.00000000E+00
 -2.56808901E-02 -2.08183296E-01  0.00000000E+00  0.00000000E+00 -2.76690200E-02
  6.05867435E-02  3.30774608E-01 -9.01993372E-01  7.40069427E-01 -8.48261072E-02
  3.62278143E-01  0.00000000E+00  3.13221653E-01 -6.95446143E-01 -2.59921522E-01
  5.75818203E-02  1.38762598E-01  0.00000000E+00 -1.63429300E-03 -6.35412526E-03
 -1.98181880E-01  3.32996777E+00 -2.74116397E+00  2.30477007E-01 -4.88369514E-01
  0.00000000E+00 -1.67575484E-01  3.22029345E+00  0.00000000E+00  5.88692313E-01
 -2.00808914E+00  0.00000000E+00 -2.48333853E-02  0.00000000E+00  0.00000000E+00
 -2.26457787E-02  3.10864413E-02 -3.05999096E-01  0.00000000E+00  0.00000000E+00
 -6.83394161E-01 -2.76685345E-02  0.00000000E+00 -1.27843976E-01  8.11423290E-02
  0.00000000E+00  0.00000000E+00 -8.42229601E-03 -9.80155455E-03 -5.42781042E-02
  3.24474974E-01 -3.32281608E-02  1.12848878E-01  7.47968262E-02  0.00000000E+00
 -1.63429300E-03 -6.35412526E-03 -1.98181880E-01  3.32996777E+00 -2.74116397E+00
 -2.30477007E-01  4.88369514E-01  0.00000000E+00  1.67575484E-01 -3.22029345E+00
  0.00000000E+00 -5.88692313E-01  2.00808914E+00  0.00000000E+00 -2.48333853E-02
  0.00000000E+00  0.00000000E+00 -2.26457787E-02  3.10864413E-02 -3.05999096E-01
  0.00000000E+00  0.00000000E+00 -6.83394161E-01 -2.76685345E-02  0.00000000E+00
  1.27843976E-01 -8.11423290E-02  0.00000000E+00  0.00000000E+00  8.42229601E-03
  9.80155455E-03 -5.42781042E-02  3.24474974E-01 -3.32281608E-02 -1.12848878E-01
 -7.47968262E-02  0.00000000E+00  9.40402139E-03  1.27973622E-02  2.22949152E-01
 -3.02400532E+00  2.64715289E+00  1.20702012E-01  1.89272362E-02  0.00000000E+00
 -3.75466282E-01 -2.53117202E+00  0.00000000E+00  1.04474657E+00  8.02470986E-01
  0.00000000E+00 -5.87318225E-02  0.00000000E+00  0.00000000E+00  4.53260997E-02
 -3.32741714E-02  2.64697243E-01  0.00000000E+00  0.00000000E+00  9.11821492E-01
  1.26734022E-02  0.00000000E+00  2.56808901E-02  2.08183296E-01  0.00000000E+00
  0.00000000E+00  2.76690200E-02 -6.05867435E-02  3.30774608E-01 -9.01993372E-01
  7.40069427E-01  8.48261072E-02 -3.62278143E-01  0.00000000E+00  3.13221653E-01
 -6.95446143E-01 -2.59921522E-01 -5.75818203E-02 -1.38762598E-01  0.00000000E+00
  0.00000000E+00  0.00000000E+00  0.00000000E+00  0.00000000E+00  0.00000000E+00
  0.00000000E+00  0.00000000E+00  1.63447772E-03  0.00000000E+00  0.00000000E+00
 -3.84275126E-01  0.00000000E+00  0.00000000E+00 -7.31938739E-02  0.00000000E+00
  3.17684609E-02 -5.38069408E-02  0.00000000E+00  0.00000000E+00  0.00000000E+00
 -4.85021982E-01  3.21589802E-01  0.00000000E+00  0.00000000E+00 -8.35962169E-03
  0.00000000E+00  0.00000000E+00 -3.27618064E-03  1.44165644E-03  0.00000000E+00
  0.00000000E+00  0.00000000E+00  0.00000000E+00  0.00000000E+00  0.00000000E+00
  0.00000000E+00  3.54384506E-01  0.00000000E+00  0.00000000E+00  0.00000000E+00
  0.00000000E+00  0.00000000E+00 -3.27857052E-01  0.00000000E+00  0.00000000E+00
  0.00000000E+00  0.00000000E+00  0.00000000E+00  0.00000000E+00  0.00000000E+00
 -2.93573619E-02  0.00000000E+00  0.00000000E+00 -4.01193545E-02  0.00000000E+00
  0.00000000E+00  1.52878739E-01  0.00000000E+00  9.56044331E-02  6.82870906E-03
  0.00000000E+00  0.00000000E+00  0.00000000E+00  5.84229591E-01  6.85661343E-01
  0.00000000E+00  0.00000000E+00 -1.03657711E-01  0.00000000E+00  0.00000000E+00
 -3.72351927E-03 -3.21901618E-02  0.00000000E+00  0.00000000E+00  0.00000000E+00
  0.00000000E+00  0.00000000E+00  0.00000000E+00  0.00000000E+00  7.65749602E-01
  0.00000000E+00  0.00000000E+00  0.00000000E+00  0.00000000E+00  0.00000000E+00
  0.00000000E+00  0.00000000E+00 -2.93573619E-02  0.00000000E+00  0.00000000E+00
 -4.01193545E-02  0.00000000E+00  0.00000000E+00  1.52878739E-01  0.00000000E+00
 -9.56044331E-02 -6.82870906E-03  0.00000000E+00  0.00000000E+00  0.00000000E+00
 -5.84229591E-01 -6.85661343E-01  0.00000000E+00  0.00000000E+00 -1.03657711E-01
  0.00000000E+00  0.00000000E+00 -3.72351927E-03 -3.21901618E-02  0.00000000E+00
  0.00000000E+00  0.00000000E+00  0.00000000E+00  0.00000000E+00  0.00000000E+00
  0.00000000E+00  7.65749602E-01  0.00000000E+00  0.00000000E+00  0.00000000E+00
  0.00000000E+00  0.00000000E+00  0.00000000E+00  0.00000000E+00  1.63447772E-03
  0.00000000E+00  0.00000000E+00 -3.84275126E-01  0.00000000E+00  0.00000000E+00
 -7.31938739E-02  0.00000000E+00 -3.17684609E-02  5.38069408E-02  0.00000000E+00
  0.00000000E+00  0.00000000E+00  4.85021982E-01 -3.21589802E-01  0.00000000E+00
  0.00000000E+00 -8.35962169E-03  0.00000000E+00  0.00000000E+00 -3.27618064E-03
  1.44165644E-03  0.00000000E+00  0.00000000E+00  0.00000000E+00  0.00000000E+00
  0.00000000E+00  0.00000000E+00  0.00000000E+00  3.54384506E-01  0.00000000E+00
  0.00000000E+00  0.00000000E+00  0.00000000E+00  0.00000000E+00 -3.27857052E-01
  0.00000000E+00  0.00000000E+00  0.00000000E+00  0.00000000E+00  0.00000000E+00
  0.00000000E+00  0.00000000E+00  4.36127956E-02  0.00000000E+00  0.00000000E+00
 -1.38919079E-02  0.00000000E+00  0.00000000E+00  6.06965576E-02  0.00000000E+00
  3.20392242E-02  1.77559497E-02  0.00000000E+00  0.00000000E+00  0.00000000E+00
 -8.07609359E-01 -4.45560583E-02  0.00000000E+00  0.00000000E+00  3.61979674E-03
  0.00000000E+00  0.00000000E+00 -7.11431274E-03  3.74476523E-02  0.00000000E+00
  0.00000000E+00  0.00000000E+00  0.00000000E+00  0.00000000E+00  0.00000000E+00
  0.00000000E+00  5.77916915E-01  0.00000000E+00  0.00000000E+00  0.00000000E+00
  0.00000000E+00  0.00000000E+00 -5.54271024E-01  0.00000000E+00  0.00000000E+00
  0.00000000E+00  0.00000000E+00  0.00000000E+00  0.00000000E+00  0.00000000E+00
 -1.52372617E-01  0.00000000E+00  0.00000000E+00  5.47207415E-01  0.00000000E+00
  0.00000000E+00 -1.27553164E-01  0.00000000E+00  3.62535256E-02  3.30172200E-03
  0.00000000E+00  0.00000000E+00  0.00000000E+00  8.99174716E-01 -2.73032388E-01
  0.00000000E+00  0.00000000E+00  7.89301027E-03  0.00000000E+00  0.00000000E+00
  4.55805761E-02  4.20117805E-02  0.00000000E+00  0.00000000E+00  0.00000000E+00
  0.00000000E+00  0.00000000E+00  0.00000000E+00  0.00000000E+00  4.21505818E-01
  0.00000000E+00  0.00000000E+00  0.00000000E+00  0.00000000E+00  0.00000000E+00
  0.00000000E+00  0.00000000E+00  1.52372617E-01  0.00000000E+00  0.00000000E+00
 -5.47207415E-01  0.00000000E+00  0.00000000E+00  1.27553164E-01  0.00000000E+00
  3.62535256E-02  3.30172200E-03  0.00000000E+00  0.00000000E+00  0.00000000E+00
  8.99174716E-01 -2.73032388E-01  0.00000000E+00  0.00000000E+00 -7.89301027E-03
  0.00000000E+00  0.00000000E+00 -4.55805761E-02 -4.20117805E-02  0.00000000E+00
  0.00000000E+00  0.00000000E+00  0.00000000E+00  0.00000000E+00  0.00000000E+00
  0.00000000E+00 -4.21505818E-01  0.00000000E+00  0.00000000E+00  0.00000000E+00
  0.00000000E+00  0.00000000E+00  0.00000000E+00  0.00000000E+00 -4.36127956E-02
  0.00000000E+00  0.00000000E+00  1.38919079E-02  0.00000000E+00  0.00000000E+00
 -6.06965576E-02  0.00000000E+00  3.20392242E-02  1.77559497E-02  0.00000000E+00
  0.00000000E+00  0.00000000E+00 -8.07609359E-01 -4.45560583E-02  0.00000000E+00
  0.00000000E+00 -3.61979674E-03  0.00000000E+00  0.00000000E+00  7.11431274E-03
 -3.74476523E-02  0.00000000E+00  0.00000000E+00  0.00000000E+00  0.00000000E+00
  0.00000000E+00  0.00000000E+00  0.00000000E+00 -5.77916915E-01  0.00000000E+00
  0.00000000E+00  0.00000000E+00  0.00000000E+00  0.00000000E+00  5.54271024E-01
  4.76938695E-03  5.34437879E-03 -4.27614648E-01  4.67915164E+00  1.49733045E+00
  2.38539611E-01  1.59411241E-01  0.00000000E+00 -8.14471874E-01 -3.10634147E+00
  0.00000000E+00  1.78284126E+00 -5.05620052E-01  0.00000000E+00 -4.93767201E-02
  0.00000000E+00  0.00000000E+00  1.32817706E-02  4.63105850E-02 -3.77977544E-01
  0.00000000E+00  0.00000000E+00 -7.25585751E-01  4.95535873E-01  0.00000000E+00
 -7.88337384E-02 -5.50347634E-02  0.00000000E+00  0.00000000E+00  1.60772050E-02
  1.33677215E-01  3.84095718E-01 -6.13323443E-01 -6.21661040E-01  4.21923894E-02
 -4.27288558E-03  0.00000000E+00  7.98230814E-03  5.65740245E-02  8.25869346E-01
  2.06090913E-01  3.40520908E-01  0.00000000E+00  1.43573229E-02  3.28170547E-02
  2.29988334E-01 -3.84436181E+00  1.63267130E-01 -4.62823479E-01  1.05184712E-01
  0.00000000E+00  1.39196141E+00 -2.52194618E+00  0.00000000E+00 -2.94183614E+00
 -2.28238291E+00  0.00000000E+00 -3.03336477E-02  0.00000000E+00  0.00000000E+00
  3.57216411E-02  2.25842404E-02  4.31875201E-01  0.00000000E+00  0.00000000E+00
  1.37762091E+00  5.11218268E-01  0.00000000E+00  2.25845238E-01  5.82574185E-02
  0.00000000E+00  0.00000000E+00  1.05667826E-03  7.08203622E-02  3.27081265E-01
 -5.89947726E-01 -1.96700570E+00  9.30656102E-02 -3.98333927E-02  0.00000000E+00
  1.43573229E-02  3.28170547E-02  2.29988334E-01 -3.84436181E+00  1.63267130E-01
  4.62823479E-01 -1.05184712E-01  0.00000000E+00 -1.39196141E+00  2.52194618E+00
  0.00000000E+00  2.94183614E+00  2.28238291E+00  0.00000000E+00 -3.03336477E-02
  0.00000000E+00  0.00000000E+00  3.57216411E-02  2.25842404E-02  4.31875201E-01
  0.00000000E+00  0.00000000E+00  1.37762091E+00  5.11218268E-01  0.00000000E+00
 -2.25845238E-01 -5.82574185E-02  0.00000000E+00  0.00000000E+00 -1.05667826E-03
 -7.08203622E-02  3.27081265E-01 -5.89947726E-01 -1.96700570E+00 -9.30656102E-02
  3.98333927E-02  0.00000000E+00  4.76938695E-03  5.34437879E-03 -4.27614648E-01
  4.67915164E+00  1.49733045E+00 -2.38539611E-01 -1.59411241E-01  0.00000000E+00
  8.14471874E-01  3.10634147E+00  0.00000000E+00 -1.78284126E+00  5.05620052E-01
  0.00000000E+00 -4.93767201E-02  0.00000000E+00  0.00000000E+00  1.32817706E-02
  4.63105850E-02 -3.77977544E-01  0.00000000E+00  0.00000000E+00 -7.25585751E-01
  4.95535873E-01  0.00000000E+00  7.88337384E-02  5.50347634E-02  0.00000000E+00
  0.00000000E+00 -1.60772050E-02 -1.33677215E-01  3.84095718E-01 -6.13323443E-01
 -6.21661040E-01 -4.21923894E-02  4.27288558E-03  0.00000000E+00  7.98230814E-03
  5.65740245E-02  8.25869346E-01 -2.06090913E-01 -3.40520908E-01  0.00000000E+00
 -1.90109883E-02 -4.94248675E-02  1.14878715E+00 -7.29919376E+00 -2.77502794E+00
  1.16827081E-01 -4.88410854E-01  0.00000000E+00 -2.56365288E-02  5.00267764E+00
  0.00000000E+00 -1.05263975E+00  1.01487946E+00  0.00000000E+00  6.80664219E-02
  0.00000000E+00  0.00000000E+00  5.46273172E-02 -5.21208205E-03  8.62544791E-01
  0.00000000E+00  0.00000000E+00  1.04980860E+00  4.23301537E-02  0.00000000E+00
 -4.60041123E-02  1.49006846E-01  0.00000000E+00  0.00000000E+00 -1.48330238E-02
 -1.59405474E-01 -1.18705142E-01  3.57927740E-01  3.74432356E-01  1.78465973E-01
 -1.75040527E-01  0.00000000E+00 -3.36156418E-01  6.17407125E-01 -5.71400035E-01
 -3.92766283E-02 -2.84587830E-01  0.00000000E+00  8.64262493E-03  4.80874410E-02
 -1.82564057E+00  1.15683083E+01  4.67332177E+00 -2.21897793E-01  1.34089002E-01
  0.00000000E+00  3.29469138E+00  2.31125819E+00  0.00000000E+00  2.10356614E+00
  1.07701180E+00  0.00000000E+00  8.50380923E-04  0.00000000E+00  0.00000000E+00
  3.87944712E-02  1.94458774E-02 -1.34883539E+00  0.00000000E+00  0.00000000E+00
 -8.68224548E-01 -1.21825521E+00  0.00000000E+00 -1.44709307E-01 -1.77535847E-01
  0.00000000E+00  0.00000000E+00  7.53546744E-03 -1.64087526E-01 -2.76732989E-01
  8.59032990E-01  5.61939822E-01  1.95713381E-01  7.04906752E-02  0.00000000E+00
 -8.64262493E-03 -4.80874410E-02  1.82564057E+00 -1.15683083E+01 -4.67332177E+00
 -2.21897793E-01  1.34089002E-01  0.00000000E+00  3.29469138E+00  2.31125819E+00
  0.00000000E+00  2.10356614E+00  1.07701180E+00  0.00000000E+00 -8.50380923E-04
  0.00000000E+00  0.00000000E+00 -3.87944712E-02 -1.94458774E-02  1.34883539E+00
  0.00000000E+00  0.00000000E+00  8.68224548E-01  1.21825521E+00  0.00000000E+00
 -1.44709307E-01 -1.77535847E-01  0.00000000E+00  0.00000000E+00  7.53546744E-03
 -1.64087526E-01  2.76732989E-01 -8.59032990E-01 -5.61939822E-01  1.95713381E-01
  7.04906752E-02  0.00000000E+00  1.90109883E-02  4.94248675E-02 -1.14878715E+00
  7.29919376E+00  2.77502794E+00  1.16827081E-01 -4.88410854E-01  0.00000000E+00
 -2.56365288E-02  5.00267764E+00  0.00000000E+00 -1.05263975E+00  1.01487946E+00
  0.00000000E+00 -6.80664219E-02  0.00000000E+00  0.00000000E+00 -5.46273172E-02
  5.21208205E-03 -8.62544791E-01  0.00000000E+00  0.00000000E+00 -1.04980860E+00
 -4.23301537E-02  0.00000000E+00 -4.60041123E-02  1.49006846E-01  0.00000000E+00
  0.00000000E+00 -1.48330238E-02 -1.59405474E-01  1.18705142E-01 -3.57927740E-01
 -3.74432356E-01  1.78465973E-01 -1.75040527E-01  0.00000000E+00  3.36156418E-01
 -6.17407125E-01  5.71400035E-01 -3.92766283E-02 -2.84587830E-01  0.00000000E+00
  2.22122325E-03  7.14054861E-03 -2.02619868E-01  1.56383917E+00  2.45537377E+00
 -2.50296047E-01  1.24951524E-01  0.00000000E+00  3.10482256E-01 -1.10074291E+00
  0.00000000E+00 -1.61559985E+00 -3.32656460E-01  0.00000000E+00  1.58121803E-02
  0.00000000E+00  0.00000000E+00  2.71415859E-02 -1.01546961E-02 -8.45973540E-02
  0.00000000E+00  0.00000000E+00 -2.33953470E-01 -3.79432348E-01  0.00000000E+00
  3.18712137E-01 -4.17640859E-02  0.00000000E+00  0.00000000E+00  9.58157030E-02
  3.65091115E-02 -3.25188692E-01  8.75029795E-01  2.67973236E-01 -1.98115469E-01
  6.49188268E-02  0.00000000E+00  4.49349662E-01 -9.25834441E-01 -8.16373572E-01
 -1.27645297E-01  7.97974746E-02  0.00000000E+00  1.00878316E-02  2.36332610E-02
 -1.72428977E-01 -6.54684003E-01 -1.88683217E+00 -1.73442882E-02  6.35202448E-02
  0.00000000E+00 -6.65852945E-01 -9.86429515E-01  0.00000000E+00  1.31407070E-01
 -2.33597631E+00  0.00000000E+00 -3.97889854E-02  0.00000000E+00  0.00000000E+00
  8.69147914E-02 -1.46095245E-01 -2.65367987E-02  0.00000000E+00  0.00000000E+00
  3.85587650E-01 -1.83870259E-01  0.00000000E+00  1.63775796E-01  6.52785534E-02
  0.00000000E+00  0.00000000E+00 -4.31699973E-02 -9.05168851E-02  2.42235725E-01
 -1.02980669E+00 -3.17584970E-02 -4.19740007E-02 -3.57411769E-01  0.00000000E+00
  1.00878316E-02  2.36332610E-02 -1.72428977E-01 -6.54684003E-01 -1.88683217E+00
  1.73442882E-02 -6.35202448E-02  0.00000000E+00  6.65852945E-01  9.86429515E-01
  0.00000000E+00 -1.31407070E-01  2.33597631E+00  0.00000000E+00 -3.97889854E-02
  0.00000000E+00  0.00000000E+00  8.69147914E-02 -1.46095245E-01 -2.65367987E-02
  0.00000000E+00  0.00000000E+00  3.85587650E-01 -1.83870259E-01  0.00000000E+00
 -1.63775796E-01 -6.52785534E-02  0.00000000E+00  0.00000000E+00  4.31699973E-02
  9.05168851E-02  2.42235725E-01 -1.02980669E+00 -3.17584970E-02  4.19740007E-02
  3.57411769E-01  0.00000000E+00  2.22122325E-03  7.14054861E-03 -2.02619868E-01
  1.56383917E+00  2.45537377E+00  2.50296047E-01 -1.24951524E-01  0.00000000E+00
 -3.10482256E-01  1.10074291E+00  0.00000000E+00  1.61559985E+00  3.32656460E-01
  0.00000000E+00  1.58121803E-02  0.00000000E+00  0.00000000E+00  2.71415859E-02
 -1.01546961E-02 -8.45973540E-02  0.00000000E+00  0.00000000E+00 -2.33953470E-01
 -3.79432348E-01  0.00000000E+00 -3.18712137E-01  4.17640859E-02  0.00000000E+00
  0.00000000E+00 -9.58157030E-02 -3.65091115E-02 -3.25188692E-01  8.75029795E-01
  2.67973236E-01  1.98115469E-01 -6.49188268E-02  0.00000000E+00  4.49349662E-01
 -9.25834441E-01 -8.16373572E-01  1.27645297E-01 -7.97974746E-02  0.00000000E+00
  2.98183517E-03  1.52880889E-02  8.74436304E-02 -2.79213345E+00  1.84343491E+00
  7.99376566E-02 -3.10231190E-02  0.00000000E+00 -3.90983524E-02  1.84681286E+00
  0.00000000E+00  5.31741754E-01 -7.14966903E-01  0.00000000E+00  5.71409757E-02
  0.00000000E+00  0.00000000E+00  9.09140516E-02 -4.35135699E-02  1.34730990E-01
  0.00000000E+00  0.00000000E+00 -2.09125237E-01  4.53174692E-01  0.00000000E+00
  9.15880209E-02 -1.07486345E-01  0.00000000E+00  0.00000000E+00  2.79041149E-02
 -5.35794700E-02 -8.99147963E-02 -3.14966799E-02 -2.46016553E-01  3.86291687E-01
 -5.25068378E-01  0.00000000E+00  4.73292694E-02  3.35949722E-01  2.17880535E-01
 -7.89340661E-02 -3.46494125E-01  0.00000000E+00  4.81003111E-03  2.09561988E-02
 -9.67350552E-01  4.64577369E+00 -1.74679472E+00 -1.40795941E-01 -2.61916848E-01
  0.00000000E+00  1.43446632E+00  1.27471704E+00  0.00000000E+00 -6.41240007E-01
 -7.90115531E-01  0.00000000E+00  3.25618331E-02  0.00000000E+00  0.00000000E+00
  6.63661473E-02  8.71478200E-03 -7.07727987E-01  0.00000000E+00  0.00000000E+00
 -5.25403812E-01 -1.68550212E-01  0.00000000E+00  1.44665078E-01  1.84658298E-01
  0.00000000E+00  0.00000000E+00 -3.91332051E-02 -1.93964766E-01  3.10687728E-01
 -6.38836348E-01 -1.90414367E-01 -1.48305829E-01  1.24018883E-01  0.00000000E+00
 -4.81003111E-03 -2.09561988E-02  9.67350552E-01 -4.64577369E+00  1.74679472E+00
 -1.40795941E-01 -2.61916848E-01  0.00000000E+00  1.43446632E+00  1.27471704E+00
  0.00000000E+00 -6.41240007E-01 -7.90115531E-01  0.00000000E+00 -3.25618331E-02
  0.00000000E+00  0.00000000E+00 -6.63661473E-02 -8.71478200E-03  7.07727987E-01
  0.00000000E+00  0.00000000E+00  5.25403812E-01  1.68550212E-01  0.00000000E+00
  1.44665078E-01  1.84658298E-01  0.00000000E+00  0.00000000E+00 -3.91332051E-02
 -1.93964766E-01 -3.10687728E-01  6.38836348E-01  1.90414367E-01 -1.48305829E-01
  1.24018883E-01  0.00000000E+00 -2.98183517E-03 -1.52880889E-02 -8.74436304E-02
  2.79213345E+00 -1.84343491E+00  7.99376566E-02 -3.10231190E-02  0.00000000E+00
 -3.90983524E-02  1.84681286E+00  0.00000000E+00  5.31741754E-01 -7.14966903E-01
  0.00000000E+00 -5.71409757E-02  0.00000000E+00  0.00000000E+00 -9.09140516E-02
  4.35135699E-02 -1.34730990E-01  0.00000000E+00  0.00000000E+00  2.09125237E-01
 -4.53174692E-01  0.00000000E+00  9.15880209E-02 -1.07486345E-01  0.00000000E+00
  0.00000000E+00  2.79041149E-02 -5.35794700E-02  8.99147963E-02  3.14966799E-02
  2.46016553E-01  3.86291687E-01 -5.25068378E-01  0.00000000E+00 -4.73292694E-02
 -3.35949722E-01 -2.17880535E-01 -7.89340661E-02 -3.46494125E-01  0.00000000E+00
  1.16429644E-02  3.60802392E-02 -6.43627632E-01  3.58015397E+00  1.12756162E+00
  2.65131424E-01  2.29414607E-01  0.00000000E+00  1.19355260E-01 -2.65735851E+00
  0.00000000E+00  1.82086760E+00 -5.73521577E-01  0.00000000E+00 -3.90946022E-02
  0.00000000E+00  0.00000000E+00  6.07991207E-03 -3.44146807E-02 -4.05744928E-01
  0.00000000E+00  0.00000000E+00 -8.06421882E-01  5.01314292E-01  0.00000000E+00
 -3.17435944E-01 -5.68368067E-02  0.00000000E+00  0.00000000E+00 -6.53078376E-02
  5.51245814E-02  4.80162563E-01 -1.22728941E+00 -4.93939117E-01  2.31992749E-01
  9.73868187E-02  0.00000000E+00 -3.39920798E-01  1.19095593E+00  6.71637582E-01
  3.15795756E-01 -1.37326802E-01  0.00000000E+00  1.03957496E-02  3.29959236E-02
 -4.02307034E-02 -2.24453727E+00 -2.39096282E+00 -1.91696180E-01  1.39484848E-01
  0.00000000E+00  1.76970056E+00 -2.91202898E+00  0.00000000E+00 -1.78500952E+00
 -4.11478666E-01  0.00000000E+00 -2.00429932E-02  0.00000000E+00  0.00000000E+00
  9.85677964E-03  9.46495907E-02  1.98431313E-01  0.00000000E+00  0.00000000E+00
  5.37960892E-01 -2.68525469E-01  0.00000000E+00 -4.97561242E-02  6.17645594E-02
  0.00000000E+00  0.00000000E+00 -4.50905957E-02  4.53800152E-02 -6.60400153E-03
  4.40195809E-01 -6.19470364E-01  6.30906141E-02  4.29793874E-01  0.00000000E+00
 -1.03957496E-02 -3.29959236E-02  4.02307034E-02  2.24453727E+00  2.39096282E+00
 -1.91696180E-01  1.39484848E-01  0.00000000E+00  1.76970056E+00 -2.91202898E+00
  0.00000000E+00 -1.78500952E+00 -4.11478666E-01  0.00000000E+00  2.00429932E-02
  0.00000000E+00  0.00000000E+00 -9.85677964E-03 -9.46495907E-02 -1.98431313E-01
  0.00000000E+00  0.00000000E+00 -5.37960892E-01  2.68525469E-01  0.00000000E+00
 -4.97561242E-02  6.17645594E-02  0.00000000E+00  0.00000000E+00 -4.50905957E-02
  4.53800152E-02  6.60400153E-03 -4.40195809E-01  6.19470364E-01  6.30906141E-02
  4.29793874E-01  0.00000000E+00 -1.16429644E-02 -3.60802392E-02  6.43627632E-01
 -3.58015397E+00 -1.12756162E+00  2.65131424E-01  2.29414607E-01  0.00000000E+00
  1.19355260E-01 -2.65735851E+00  0.00000000E+00  1.82086760E+00 -5.73521577E-01
  0.00000000E+00  3.90946022E-02  0.00000000E+00  0.00000000E+00 -6.07991207E-03
  3.44146807E-02  4.05744928E-01  0.00000000E+00  0.00000000E+00  8.06421882E-01
 -5.01314292E-01  0.00000000E+00 -3.17435944E-01 -5.68368067E-02  0.00000000E+00
  0.00000000E+00 -6.53078376E-02  5.51245814E-02 -4.80162563E-01  1.22728941E+00
  4.93939117E-01  2.31992749E-01  9.73868187E-02  0.00000000E+00  3.39920798E-01
 -1.19095593E+00 -6.71637582E-01  3.15795756E-01 -1.37326802E-01  0.00000000E+00
  1.64368802E-03  7.10844364E-03 -4.86482608E-01  2.53650636E+00  2.51746087E-01
 -7.52234191E-02  1.83999692E-01  0.00000000E+00 -9.12611671E-01 -1.49016188E+00
  0.00000000E+00  4.06015203E-01 -2.99688054E-01  0.00000000E+00  2.89605773E-02
  0.00000000E+00  0.00000000E+00  1.86399872E-02  1.82554256E-01 -4.03640238E-01
  0.00000000E+00  0.00000000E+00 -9.40457769E-01 -9.78284500E-01  0.00000000E+00
 -1.91928195E-02 -1.15741435E-01  0.00000000E+00  0.00000000E+00  2.42930783E-03
  1.31578720E-01  1.48394638E-01  7.61327671E-01 -1.95426092E-01 -1.91287320E-01
 -3.38666856E-01  0.00000000E+00  1.04197570E-01 -1.25775671E+00  4.53553404E-01
 -6.49567185E-01 -1.29754933E-01  0.00000000E+00  8.48668218E-03  2.40544601E-02
 -1.71053287E-01 -1.55859097E+00 -1.45841138E-01 -3.14948450E-02  2.29888971E-02
  0.00000000E+00 -7.29510406E-01 -2.18861867E+00  0.00000000E+00 -5.54688696E-01
 -2.77414262E-01  0.00000000E+00 -2.63280717E-03  0.00000000E+00  0.00000000E+00
  5.91674603E-02 -1.39115816E-01  7.69910896E-02  0.00000000E+00  0.00000000E+00
 -2.14605691E-01  4.73304772E-02  0.00000000E+00  2.23035505E-02  1.50801891E-01
  0.00000000E+00  0.00000000E+00  1.31654850E-01 -3.17004127E-02  1.41170790E-01
 -8.13241320E-01 -2.08663792E-01 -4.86305150E-01  3.31714546E-01  0.00000000E+00
  8.48668218E-03  2.40544601E-02 -1.71053287E-01 -1.55859097E+00 -1.45841138E-01
  3.14948450E-02 -2.29888971E-02  0.00000000E+00  7.29510406E-01  2.18861867E+00
  0.00000000E+00  5.54688696E-01  2.77414262E-01  0.00000000E+00 -2.63280717E-03
  0.00000000E+00  0.00000000E+00  5.91674603E-02 -1.39115816E-01  7.69910896E-02
  0.00000000E+00  0.00000000E+00 -2.14605691E-01  4.73304772E-02  0.00000000E+00
 -2.23035505E-02 -1.50801891E-01  0.00000000E+00  0.00000000E+00 -1.31654850E-01
  3.17004127E-02  1.41170790E-01 -8.13241320E-01 -2.08663792E-01  4.86305150E-01
 -3.31714546E-01  0.00000000E+00  1.64368802E-03  7.10844364E-03 -4.86482608E-01
  2.53650636E+00  2.51746087E-01  7.52234191E-02 -1.83999692E-01  0.00000000E+00
  9.12611671E-01  1.49016188E+00  0.00000000E+00 -4.06015203E-01  2.99688054E-01
  0.00000000E+00  2.89605773E-02  0.00000000E+00  0.00000000E+00  1.86399872E-02
  1.82554256E-01 -4.03640238E-01  0.00000000E+00  0.00000000E+00 -9.40457769E-01
 -9.78284500E-01  0.00000000E+00  1.91928195E-02  1.15741435E-01  0.00000000E+00
  0.00000000E+00 -2.42930783E-03 -1.31578720E-01  1.48394638E-01  7.61327671E-01
 -1.95426092E-01  1.91287320E-01  3.38666856E-01  0.00000000E+00  1.04197570E-01
 -1.25775671E+00  4.53553404E-01  6.49567185E-01  1.29754933E-01  0.00000000E+00
  0.00000000E+00  0.00000000E+00  0.00000000E+00  0.00000000E+00  0.00000000E+00
  0.00000000E+00  0.00000000E+00  8.30502138E-02  0.00000000E+00  0.00000000E+00
  2.22653513E-02  0.00000000E+00  0.00000000E+00  1.57787065E-02  0.00000000E+00
 -4.83725585E-02  4.10512104E-01  0.00000000E+00  0.00000000E+00  0.00000000E+00
  6.16347228E-02 -2.75013748E-01  0.00000000E+00  0.00000000E+00  1.12772507E-01
  0.00000000E+00  0.00000000E+00  2.05583840E-01  3.45476505E-02  0.00000000E+00
  0.00000000E+00  0.00000000E+00  0.00000000E+00  0.00000000E+00  0.00000000E+00
  0.00000000E+00 -5.64759456E-02  0.00000000E+00  0.00000000E+00  0.00000000E+00
  0.00000000E+00  0.00000000E+00  1.14631245E-03  0.00000000E+00  0.00000000E+00
  0.00000000E+00  0.00000000E+00  0.00000000E+00  0.00000000E+00  0.00000000E+00
  1.08322188E-01  0.00000000E+00  0.00000000E+00 -2.32772994E-01  0.00000000E+00
  0.00000000E+00 -9.69925235E-02  0.00000000E+00 -6.27712341E-02 -3.76325625E-01
  0.00000000E+00  0.00000000E+00  0.00000000E+00 -1.69660991E-01  2.05591429E-01
  0.00000000E+00  0.00000000E+00  1.62247457E-01  0.00000000E+00  0.00000000E+00
  1.95687773E-01  2.51048356E-02  0.00000000E+00  0.00000000E+00  0.00000000E+00
  0.00000000E+00  0.00000000E+00  0.00000000E+00  0.00000000E+00 -7.82029850E-02
  0.00000000E+00  0.00000000E+00  0.00000000E+00  0.00000000E+00  0.00000000E+00
  0.00000000E+00  0.00000000E+00 -1.08322188E-01  0.00000000E+00  0.00000000E+00
  2.32772994E-01  0.00000000E+00  0.00000000E+00  9.69925235E-02  0.00000000E+00
 -6.27712341E-02 -3.76325625E-01  0.00000000E+00  0.00000000E+00  0.00000000E+00
 -1.69660991E-01  2.05591429E-01  0.00000000E+00  0.00000000E+00 -1.62247457E-01
  0.00000000E+00  0.00000000E+00 -1.95687773E-01 -2.51048356E-02  0.00000000E+00
  0.00000000E+00  0.00000000E+00  0.00000000E+00  0.00000000E+00  0.00000000E+00
  0.00000000E+00  7.82029850E-02  0.00000000E+00  0.00000000E+00  0.00000000E+00
  0.00000000E+00  0.00000000E+00  0.00000000E+00  0.00000000E+00 -8.30502138E-02
  0.00000000E+00  0.00000000E+00 -2.22653513E-02  0.00000000E+00  0.00000000E+00
 -1.57787065E-02  0.00000000E+00 -4.83725585E-02  4.10512104E-01  0.00000000E+00
  0.00000000E+00  0.00000000E+00  6.16347228E-02 -2.75013748E-01  0.00000000E+00
  0.00000000E+00 -1.12772507E-01  0.00000000E+00  0.00000000E+00 -2.05583840E-01
 -3.45476505E-02  0.00000000E+00  0.00000000E+00  0.00000000E+00  0.00000000E+00
  0.00000000E+00  0.00000000E+00  0.00000000E+00  5.64759456E-02  0.00000000E+00
  0.00000000E+00  0.00000000E+00  0.00000000E+00  0.00000000E+00 -1.14631245E-03
 -1.18760834E-02 -4.83129006E-02  1.08445680E+00 -8.77201083E+00  1.85636104E+00
  6.88818744E-02 -1.98531407E-01  0.00000000E+00  5.09632512E-01  7.06691449E+00
  0.00000000E+00  4.36815998E-02 -3.13130290E-01  0.00000000E+00  7.65896986E-02
  0.00000000E+00  0.00000000E+00 -6.88072764E-02 -7.24290146E-02  7.58065855E-01
  0.00000000E+00  0.00000000E+00  1.59305735E+00  3.00414434E-01  0.00000000E+00
  2.26086256E-02 -1.40989407E-01  0.00000000E+00  0.00000000E+00 -6.82343969E-02
 -4.49410099E-02  1.66643182E-02 -1.01022256E+00  1.16359332E-02  6.61000929E-01
 -1.64465408E-01  0.00000000E+00  4.47418431E-02 -2.09356883E-01 -7.00219773E-02
 -3.22407792E-01 -1.95020622E-01  0.00000000E+00  2.16776370E-02  7.32020887E-02
 -1.43471704E+00  9.11884597E+00 -1.21119579E+00 -1.55323993E-02 -4.17007350E-01
  0.00000000E+00  4.98547204E-01  7.01119897E+00  0.00000000E+00 -4.71339529E-01
 -1.05686238E+00  0.00000000E+00 -6.95362070E-02  0.00000000E+00  0.00000000E+00
 -8.05722314E-02  1.41526353E-01 -9.50849640E-01  0.00000000E+00  0.00000000E+00
 -1.92997766E+00 -6.03745106E-01  0.00000000E+00  1.00120516E-01  3.56414979E-02
  0.00000000E+00  0.00000000E+00 -3.92027605E-02 -8.61474941E-02  1.71509799E-01
  6.54144152E-01 -4.99965843E-01  4.19252303E-01 -1.59916698E-02  0.00000000E+00
  2.16776370E-02  7.32020887E-02 -1.43471704E+00  9.11884597E+00 -1.21119579E+00
  1.55323993E-02  4.17007350E-01  0.00000000E+00 -4.98547204E-01 -7.01119897E+00
  0.00000000E+00  4.71339529E-01  1.05686238E+00  0.00000000E+00 -6.95362070E-02
  0.00000000E+00  0.00000000E+00 -8.05722314E-02  1.41526353E-01 -9.50849640E-01
  0.00000000E+00  0.00000000E+00 -1.92997766E+00 -6.03745106E-01  0.00000000E+00
 -1.00120516E-01 -3.56414979E-02  0.00000000E+00  0.00000000E+00  3.92027605E-02
  8.61474941E-02  1.71509799E-01  6.54144152E-01 -4.99965843E-01 -4.19252303E-01
  1.59916698E-02  0.00000000E+00 -1.18760834E-02 -4.83129006E-02  1.08445680E+00
 -8.77201083E+00  1.85636104E+00 -6.88818744E-02  1.98531407E-01  0.00000000E+00
 -5.09632512E-01 -7.06691449E+00  0.00000000E+00 -4.36815998E-02  3.13130290E-01
  0.00000000E+00  7.65896986E-02  0.00000000E+00  0.00000000E+00 -6.88072764E-02
 -7.24290146E-02  7.58065855E-01  0.00000000E+00  0.00000000E+00  1.59305735E+00
  3.00414434E-01  0.00000000E+00 -2.26086256E-02  1.40989407E-01  0.00000000E+00
  0.00000000E+00  6.82343969E-02  4.49410099E-02  1.66643182E-02 -1.01022256E+00
  1.16359332E-02 -6.61000929E-01  1.64465408E-01  0.00000000E+00  4.47418431E-02
 -2.09356883E-01 -7.00219773E-02  3.22407792E-01  1.95020622E-01  0.00000000E+00
  3.77867502E-03  1.54524144E-02  5.98986987E-01 -4.85717009E+00  2.82580183E-01
  1.42946847E-01 -2.16614981E-01  0.00000000E+00  8.34573757E-02  2.96152203E+00
  0.00000000E+00  8.98934443E-01  3.96252404E-01  0.00000000E+00 -1.85893950E-02
  0.00000000E+00  0.00000000E+00 -8.30988215E-02  1.08527462E-02  6.59432156E-01
  0.00000000E+00  0.00000000E+00  1.45969633E+00  3.98769705E-01  0.00000000E+00
 -3.26513910E-03  1.04670883E-01  0.00000000E+00  0.00000000E+00  5.60310710E-02
 -1.68575867E-01 -9.46056708E-02 -1.72060758E-01 -5.75900944E-01 -1.08406855E-01
  2.35233913E-01  0.00000000E+00 -2.95363805E-01  9.02792962E-01  3.39090834E-02
  5.00268319E-01  1.62357764E-01  0.00000000E+00 -1.15046353E-02 -4.15365583E-02
 -9.35179749E-01  9.34063162E+00 -1.71072188E+00 -3.83479971E-01  4.97134479E-02
  0.00000000E+00  1.93146433E+00  1.10709501E+00  0.00000000E+00 -1.29072418E+00
  3.42158553E-01  0.00000000E+00  9.56836693E-03  0.00000000E+00  0.00000000E+00
 -1.44371328E-01 -2.30609546E-02 -1.07945870E+00  0.00000000E+00  0.00000000E+00
 -2.29549762E-01 -3.17001674E-01  0.00000000E+00  1.77078285E-01  5.93447781E-02
  0.00000000E+00  0.00000000E+00 -1.31708949E-01 -3.20056158E-01  4.09973150E-01
 -1.83927717E+00  3.37258001E-02 -5.64874458E-01 -3.42132939E-01  0.00000000E+00
  1.15046353E-02  4.15365583E-02  9.35179749E-01 -9.34063162E+00  1.71072188E+00
 -3.83479971E-01  4.97134479E-02  0.00000000E+00  1.93146433E+00  1.10709501E+00
  0.00000000E+00 -1.29072418E+00  3.42158553E-01  0.00000000E+00 -9.56836693E-03
  0.00000000E+00  0.00000000E+00  1.44371328E-01  2.30609546E-02  1.07945870E+00
  0.00000000E+00  0.00000000E+00  2.29549762E-01  3.17001674E-01  0.00000000E+00
  1.77078285E-01  5.93447781E-02  0.00000000E+00  0.00000000E+00 -1.31708949E-01
 -3.20056158E-01 -4.09973150E-01  1.83927717E+00 -3.37258001E-02 -5.64874458E-01
 -3.42132939E-01  0.00000000E+00 -3.77867502E-03 -1.54524144E-02 -5.98986987E-01
  4.85717009E+00 -2.82580183E-01  1.42946847E-01 -2.16614981E-01  0.00000000E+00
  8.34573757E-02  2.96152203E+00  0.00000000E+00  8.98934443E-01  3.96252404E-01
  0.00000000E+00  1.85893950E-02  0.00000000E+00  0.00000000E+00  8.30988215E-02
 -1.08527462E-02 -6.59432156E-01  0.00000000E+00  0.00000000E+00 -1.45969633E+00
 -3.98769705E-01  0.00000000E+00 -3.26513910E-03  1.04670883E-01  0.00000000E+00
  0.00000000E+00  5.60310710E-02 -1.68575867E-01  9.46056708E-02  1.72060758E-01
  5.75900944E-01 -1.08406855E-01  2.35233913E-01  0.00000000E+00  2.95363805E-01
 -9.02792962E-01 -3.39090834E-02  5.00268319E-01  1.62357764E-01  0.00000000E+00
 -1.27219528E-02 -4.24068339E-02 -1.16208128E+00  1.24894046E+01 -6.82700605E-01
  1.36014102E-01  3.76372624E-01  0.00000000E+00  8.78217670E-01 -7.70782407E+00
  0.00000000E+00 -8.94514543E-01 -4.13767638E-01  0.00000000E+00  4.98224238E-02
  0.00000000E+00  0.00000000E+00 -1.85921422E-03 -1.19038347E-01 -1.49340019E+00
  0.00000000E+00  0.00000000E+00 -2.49073165E+00  9.34599790E-01  0.00000000E+00
  3.42745971E-02 -5.21966142E-02  0.00000000E+00  0.00000000E+00  6.06155470E-02
  4.22709394E-01  1.86019009E-01 -1.72279162E+00  9.52018648E-01  7.62778764E-01
  2.01139032E-01  0.00000000E+00  2.49547152E-01  2.06896213E-01 -2.13032579E-01
  8.00602063E-02 -1.23976453E-01  0.00000000E+00  7.19872422E-03  3.08412041E-02
  8.35750742E-01 -1.17080930E+01 -9.34822674E-02  2.01152909E-02  4.00204092E-01
  0.00000000E+00  2.15868329E-01 -8.20348992E+00  0.00000000E+00  8.96659571E-01
 -5.14011162E-02  0.00000000E+00  7.32724303E-02  0.00000000E+00  0.00000000E+00
  1.49499654E-02 -3.83046197E-02  1.10228147E+00  0.00000000E+00  0.00000000E+00
  2.38373982E+00  2.82198273E-01  0.00000000E+00 -8.56978419E-02  6.15959110E-02
  0.00000000E+00  0.00000000E+00 -6.85339443E-02  2.57095665E-01 -3.55375602E-01
  3.54075929E-01  2.23079315E-01  5.88135599E-05  1.25308922E-01  0.00000000E+00
  7.19872422E-03  3.08412041E-02  8.35750742E-01 -1.17080930E+01 -9.34822674E-02
 -2.01152909E-02 -4.00204092E-01  0.00000000E+00 -2.15868329E-01  8.20348992E+00
  0.00000000E+00 -8.96659571E-01  5.14011162E-02  0.00000000E+00  7.32724303E-02
  0.00000000E+00  0.00000000E+00  1.49499654E-02 -3.83046197E-02  1.10228147E+00
  0.00000000E+00  0.00000000E+00  2.38373982E+00  2.82198273E-01  0.00000000E+00
  8.56978419E-02 -6.15959110E-02  0.00000000E+00  0.00000000E+00  6.85339443E-02
 -2.57095665E-01 -3.55375602E-01  3.54075929E-01  2.23079315E-01 -5.88135599E-05
 -1.25308922E-01  0.00000000E+00 -1.27219528E-02 -4.24068339E-02 -1.16208128E+00
  1.24894046E+01 -6.82700605E-01 -1.36014102E-01 -3.76372624E-01  0.00000000E+00
 -8.78217670E-01  7.70782407E+00  0.00000000E+00  8.94514543E-01  4.13767638E-01
  0.00000000E+00  4.98224238E-02  0.00000000E+00  0.00000000E+00 -1.85921422E-03
 -1.19038347E-01 -1.49340019E+00  0.00000000E+00  0.00000000E+00 -2.49073165E+00
  9.34599790E-01  0.00000000E+00 -3.42745971E-02  5.21966142E-02  0.00000000E+00
  0.00000000E+00 -6.06155470E-02 -4.22709394E-01  1.86019009E-01 -1.72279162E+00
  9.52018648E-01 -7.62778764E-01 -2.01139032E-01  0.00000000E+00  2.49547152E-01
  2.06896213E-01 -2.13032579E-01 -8.00602063E-02  1.23976453E-01  0.00000000E+00
  2.83316158E-03 -2.81800864E-03  5.23635138E-01 -7.02675953E+00  1.17482258E+00
 -1.24634948E-01 -5.47567538E-02  0.00000000E+00  2.04686384E-01  6.28623537E+00
  0.00000000E+00  5.86721658E-01 -1.11331403E-01  0.00000000E+00  1.09228947E-02
  0.00000000E+00  0.00000000E+00 -2.35832109E-01  1.08022819E-02  5.45263757E-01
  0.00000000E+00  0.00000000E+00  2.08233655E+00 -1.99703575E-01  0.00000000E+00
 -1.80363656E-01 -9.52942350E-02  0.00000000E+00  0.00000000E+00  5.49161255E-02
 -1.05011582E-01  4.83739961E-02 -1.03819215E+00 -1.55670718E-01  2.82085312E-01
  2.40593503E-01  0.00000000E+00 -2.32652622E-01 -4.65276006E-01  1.87400378E-01
 -4.10424310E-01 -8.27376112E-02  0.00000000E+00  4.22638369E-03 -1.65912440E-03
 -2.10969946E-02  2.58409791E+00 -1.70264227E+00  2.84865388E-01 -4.59679685E-01
  0.00000000E+00 -5.14213492E+00  8.51136425E+00  0.00000000E+00 -5.50991973E-01
 -2.99562424E-01  0.00000000E+00 -8.07677275E-02  0.00000000E+00  0.00000000E+00
 -2.84094835E-01 -7.66793975E-02 -2.27832319E-01  0.00000000E+00  0.00000000E+00
 -2.06485488E+00  2.02084764E+00  0.00000000E+00  2.01160636E-02  2.02641993E-02
  0.00000000E+00  0.00000000E+00 -1.25696420E-01  2.15678368E-02 -3.42526034E-02
 -1.19628425E+00  1.27402770E-01 -2.43639081E-01 -3.10034941E-01  0.00000000E+00
 -4.22638369E-03  1.65912440E-03  2.10969946E-02 -2.58409791E+00  1.70264227E+00
  2.84865388E-01 -4.59679685E-01  0.00000000E+00 -5.14213492E+00  8.51136425E+00
  0.00000000E+00 -5.50991973E-01 -2.99562424E-01  0.00000000E+00  8.07677275E-02
  0.00000000E+00  0.00000000E+00  2.84094835E-01  7.66793975E-02  2.27832319E-01
  0.00000000E+00  0.00000000E+00  2.06485488E+00 -2.02084764E+00  0.00000000E+00
  2.01160636E-02  2.02641993E-02  0.00000000E+00  0.00000000E+00 -1.25696420E-01
  2.15678368E-02  3.42526034E-02  1.19628425E+00 -1.27402770E-01 -2.43639081E-01
 -3.10034941E-01  0.00000000E+00 -2.83316158E-03  2.81800864E-03 -5.23635138E-01
  7.02675953E+00 -1.17482258E+00 -1.24634948E-01 -5.47567538E-02  0.00000000E+00
  2.04686384E-01  6.28623537E+00  0.00000000E+00  5.86721658E-01 -1.11331403E-01
  0.00000000E+00 -1.09228947E-02  0.00000000E+00  0.00000000E+00  2.35832109E-01
 -1.08022819E-02 -5.45263757E-01  0.00000000E+00  0.00000000E+00 -2.08233655E+00
  1.99703575E-01  0.00000000E+00 -1.80363656E-01 -9.52942350E-02  0.00000000E+00
  0.00000000E+00  5.49161255E-02 -1.05011582E-01 -4.83739961E-02  1.03819215E+00
  1.55670718E-01  2.82085312E-01  2.40593503E-01  0.00000000E+00  2.32652622E-01
  4.65276006E-01 -1.87400378E-01 -4.10424310E-01 -8.27376112E-02  0.00000000E+00
  0.00000000E+00  0.00000000E+00  0.00000000E+00  0.00000000E+00  0.00000000E+00
  0.00000000E+00  0.00000000E+00  8.36295593E-02  0.00000000E+00  0.00000000E+00
 -3.76271378E-01  0.00000000E+00  0.00000000E+00  2.16903497E-02  0.00000000E+00
  2.73559445E-02  2.24925340E-01  0.00000000E+00  0.00000000E+00  0.00000000E+00
  3.23532878E-01  1.09125298E-01  0.00000000E+00  0.00000000E+00  5.12577305E-02
  0.00000000E+00  0.00000000E+00  1.68329354E-01 -2.74504790E-03  0.00000000E+00
  0.00000000E+00  0.00000000E+00  0.00000000E+00  0.00000000E+00  0.00000000E+00
  0.00000000E+00 -2.32934177E-01  0.00000000E+00  0.00000000E+00  0.00000000E+00
  0.00000000E+00  0.00000000E+00  1.79073494E-01  0.00000000E+00  0.00000000E+00
  0.00000000E+00  0.00000000E+00  0.00000000E+00  0.00000000E+00  0.00000000E+00
 -5.11838638E-02  0.00000000E+00  0.00000000E+00  3.02907225E-01  0.00000000E+00
  0.00000000E+00  8.19467071E-03  0.00000000E+00  2.98028205E-01 -3.27976520E-01
  0.00000000E+00  0.00000000E+00  0.00000000E+00 -2.13909126E-01  6.03718080E-01
  0.00000000E+00  0.00000000E+00 -1.44295749E-01  0.00000000E+00  0.00000000E+00
  2.52704641E-01 -2.77113600E-01  0.00000000E+00  0.00000000E+00  0.00000000E+00
  0.00000000E+00  0.00000000E+00  0.00000000E+00  0.00000000E+00  4.40779061E-02
  0.00000000E+00  0.00000000E+00  0.00000000E+00  0.00000000E+00  0.00000000E+00
  0.00000000E+00  0.00000000E+00 -5.11838638E-02  0.00000000E+00  0.00000000E+00
  3.02907225E-01  0.00000000E+00  0.00000000E+00  8.19467071E-03  0.00000000E+00
 -2.98028205E-01  3.27976520E-01  0.00000000E+00  0.00000000E+00  0.00000000E+00
  2.13909126E-01 -6.03718080E-01  0.00000000E+00  0.00000000E+00 -1.44295749E-01
  0.00000000E+00  0.00000000E+00  2.52704641E-01 -2.77113600E-01  0.00000000E+00
  0.00000000E+00  0.00000000E+00  0.00000000E+00  0.00000000E+00  0.00000000E+00
  0.00000000E+00  4.40779061E-02  0.00000000E+00  0.00000000E+00  0.00000000E+00
  0.00000000E+00  0.00000000E+00  0.00000000E+00  0.00000000E+00  8.36295593E-02
  0.00000000E+00  0.00000000E+00 -3.76271378E-01  0.00000000E+00  0.00000000E+00
  2.16903497E-02  0.00000000E+00 -2.73559445E-02 -2.24925340E-01  0.00000000E+00
  0.00000000E+00  0.00000000E+00 -3.23532878E-01 -1.09125298E-01  0.00000000E+00
  0.00000000E+00  5.12577305E-02  0.00000000E+00  0.00000000E+00  1.68329354E-01
 -2.74504790E-03  0.00000000E+00  0.00000000E+00  0.00000000E+00  0.00000000E+00
  0.00000000E+00  0.00000000E+00  0.00000000E+00 -2.32934177E-01  0.00000000E+00
  0.00000000E+00  0.00000000E+00  0.00000000E+00  0.00000000E+00  1.79073494E-01
  1.42798214E-02  4.07598111E-02  2.99463564E-01 -5.08417278E+00  1.60837818E+00
 -2.32262862E-01 -3.42226438E-02  0.00000000E+00 -1.67465129E+00  2.77864605E+00
  0.00000000E+00  1.06963253E+00 -1.26844342E-01  0.00000000E+00 -9.33388778E-02
  0.00000000E+00  0.00000000E+00 -1.60828755E-02  2.29334784E-01  6.54890635E-01
  0.00000000E+00  0.00000000E+00  7.99084121E-01 -1.64306906E+00  0.00000000E+00
  3.50004538E-02  1.65626369E-02  0.00000000E+00  0.00000000E+00 -5.32314455E-02
 -1.81275618E-01  7.73895390E-03  2.25034203E+00 -1.09214475E+00 -8.33535060E-01
 -3.62448493E-01  0.00000000E+00 -1.49677037E-01 -1.34873286E+00  4.87201529E-01
 -5.44919926E-01  1.91516696E-01  0.00000000E+00  2.28533008E-02  7.69413428E-02
 -1.42473556E+00  7.15219155E+00 -3.97665727E+00 -2.06378219E-01 -8.22243324E-03
  0.00000000E+00  9.64673172E-01  2.46928323E+00  0.00000000E+00 -1.89603650E+00
  1.73396975E-01  0.00000000E+00 -7.57171876E-02  0.00000000E+00  0.00000000E+00
 -8.30691207E-02 -3.99637518E-02 -7.85831938E-01  0.00000000E+00  0.00000000E+00
 -9.81198784E-01 -4.78996124E-01  0.00000000E+00  1.54087849E-01  5.72437114E-03
  0.00000000E+00  0.00000000E+00  1.24600010E-01 -1.32471470E-02  5.32745874E-02
 -7.91587757E-02 -4.40190145E-01 -5.38345693E-02  2.85857337E-01  0.00000000E+00
 -2.28533008E-02 -7.69413428E-02  1.42473556E+00 -7.15219155E+00  3.97665727E+00
 -2.06378219E-01 -8.22243324E-03  0.00000000E+00  9.64673172E-01  2.46928323E+00
  0.00000000E+00 -1.89603650E+00  1.73396975E-01  0.00000000E+00  7.57171876E-02
  0.00000000E+00  0.00000000E+00  8.30691207E-02  3.99637518E-02  7.85831938E-01
  0.00000000E+00  0.00000000E+00  9.81198784E-01  4.78996124E-01  0.00000000E+00
  1.54087849E-01  5.72437114E-03  0.00000000E+00  0.00000000E+00  1.24600010E-01
 -1.32471470E-02 -5.32745874E-02  7.91587757E-02  4.40190145E-01 -5.38345693E-02
  2.85857337E-01  0.00000000E+00 -1.42798214E-02 -4.07598111E-02 -2.99463564E-01
  5.08417278E+00 -1.60837818E+00 -2.32262862E-01 -3.42226438E-02  0.00000000E+00
 -1.67465129E+00  2.77864605E+00  0.00000000E+00  1.06963253E+00 -1.26844342E-01
  0.00000000E+00  9.33388778E-02  0.00000000E+00  0.00000000E+00  1.60828755E-02
 -2.29334784E-01 -6.54890635E-01  0.00000000E+00  0.00000000E+00 -7.99084121E-01
  1.64306906E+00  0.00000000E+00  3.50004538E-02  1.65626369E-02  0.00000000E+00
  0.00000000E+00 -5.32314455E-02 -1.81275618E-01 -7.73895390E-03 -2.25034203E+00
  1.09214475E+00 -8.33535060E-01 -3.62448493E-01  0.00000000E+00  1.49677037E-01
  1.34873286E+00 -4.87201529E-01 -5.44919926E-01  1.91516696E-01  0.00000000E+00
  9.51399612E-03  2.36346450E-02  3.20098316E-01 -9.30456210E-01  6.42947353E-01
  2.01838515E-02 -1.29653905E-01  0.00000000E+00  1.69356384E-01 -1.52528058E+00
  0.00000000E+00  5.83614169E-01 -3.90218181E-01  0.00000000E+00 -1.96922251E-01
  0.00000000E+00  0.00000000E+00  2.19171526E-01  1.37722360E-04  5.28013753E-01
  0.00000000E+00  0.00000000E+00 -1.24275361E+00  2.12637569E-01  0.00000000E+00
 -8.91708984E-02  1.10153265E-01  0.00000000E+00  0.00000000E+00  1.50230084E-01
 -1.63990928E-01  2.13766760E-01  8.59545495E-01 -2.75569482E-01 -2.05772366E-01
 -3.58985244E-01  0.00000000E+00  6.02747933E-02  1.69929837E+00  8.94031018E-02
  3.42395384E-01 -6.42540043E-01  0.00000000E+00  2.94374210E-02  8.34136387E-02
 -6.59595619E-01 -5.37134363E-01 -4.11496487E-01 -1.86120418E-01  3.25323369E-02
  0.00000000E+00  5.35182982E-01 -5.19238226E-01  0.00000000E+00 -7.21301317E-01
 -2.10243345E-01  0.00000000E+00 -2.52647509E-01  0.00000000E+00  0.00000000E+00
  1.65534043E-01 -2.09451965E-01  1.43439226E-01  0.00000000E+00  0.00000000E+00
  6.80562582E-01  2.27036051E-01  0.00000000E+00 -1.52564287E-01  5.59585416E-03
  0.00000000E+00  0.00000000E+00 -9.40582668E-02  1.27912648E-01 -5.73648899E-02
  1.18535170E-01 -3.56945392E-01  2.27578274E-01 -2.03564270E-01  0.00000000E+00
  2.94374210E-02  8.34136387E-02 -6.59595619E-01 -5.37134363E-01 -4.11496487E-01
  1.86120418E-01 -3.25323369E-02  0.00000000E+00 -5.35182982E-01  5.19238226E-01
  0.00000000E+00  7.21301317E-01  2.10243345E-01  0.00000000E+00 -2.52647509E-01
  0.00000000E+00  0.00000000E+00  1.65534043E-01 -2.09451965E-01  1.43439226E-01
  0.00000000E+00  0.00000000E+00  6.80562582E-01  2.27036051E-01  0.00000000E+00
  1.52564287E-01 -5.59585416E-03  0.00000000E+00  0.00000000E+00  9.40582668E-02
 -1.27912648E-01 -5.73648899E-02  1.18535170E-01 -3.56945392E-01 -2.27578274E-01
  2.03564270E-01  0.00000000E+00  9.51399612E-03  2.36346450E-02  3.20098316E-01
 -9.30456210E-01  6.42947353E-01 -2.01838515E-02  1.29653905E-01  0.00000000E+00
 -1.69356384E-01  1.52528058E+00  0.00000000E+00 -5.83614169E-01  3.90218181E-01
  0.00000000E+00 -1.96922251E-01  0.00000000E+00  0.00000000E+00  2.19171526E-01
  1.37722360E-04  5.28013753E-01  0.00000000E+00  0.00000000E+00 -1.24275361E+00
  2.12637569E-01  0.00000000E+00  8.91708984E-02 -1.10153265E-01  0.00000000E+00
  0.00000000E+00 -1.50230084E-01  1.63990928E-01  2.13766760E-01  8.59545495E-01
 -2.75569482E-01  2.05772366E-01  3.58985244E-01  0.00000000E+00  6.02747933E-02
  1.69929837E+00  8.94031018E-02 -3.42395384E-01  6.42540043E-01  0.00000000E+00
 -4.91555761E-03 -1.50352578E-02  5.94562789E-01 -4.84306418E+00 -1.13262661E-01
  1.83877703E-01 -1.06143604E-01  0.00000000E+00  9.27403845E-01  3.79832478E+00
  0.00000000E+00  6.39450758E-01  3.78321367E-01  0.00000000E+00  4.10191175E-02
  0.00000000E+00  0.00000000E+00 -1.07939966E-01 -3.61813653E-02  4.63653398E-01
  0.00000000E+00  0.00000000E+00  1.33171271E+00  5.36565936E-01  0.00000000E+00
 -1.87433447E-01 -6.59714029E-02  0.00000000E+00  0.00000000E+00  1.43388079E-01
 -7.09987232E-02  1.05312196E-01 -1.54697827E+00 -1.89620653E-01  4.11017553E-01
  4.90300095E-01  0.00000000E+00 -1.96083656E-01  9.30801676E-01 -3.24365847E-02
  2.53688592E-01 -2.55711078E-01  0.00000000E+00 -8.98336495E-03 -4.00118700E-02
 -4.75349108E-01  6.89806192E+00 -2.28098919E-02 -1.72669225E-01 -1.89262018E-01
  0.00000000E+00 -1.00917474E+00  2.91578508E+00  0.00000000E+00 -3.87596210E-01
  4.73255697E-01  0.00000000E+00 -1.71134883E-02  0.00000000E+00  0.00000000E+00
 -2.49719190E-02 -1.74582636E-01 -8.21366272E-01  0.00000000E+00  0.00000000E+00
 -7.19698683E-01  6.99491427E-01  0.00000000E+00  7.95282705E-02  5.38202277E-02
  0.00000000E+00  0.00000000E+00 -6.11963966E-02 -3.10565540E-01  2.69441300E-01
 -2.43967113E+00  5.16708681E-01 -8.34812788E-01 -4.64194969E-01  0.00000000E+00
 -8.98336495E-03 -4.00118700E-02 -4.75349108E-01  6.89806192E+00 -2.28098919E-02
  1.72669225E-01  1.89262018E-01  0.00000000E+00  1.00917474E+00 -2.91578508E+00
  0.00000000E+00  3.87596210E-01 -4.73255697E-01  0.00000000E+00 -1.71134883E-02
  0.00000000E+00  0.00000000E+00 -2.49719190E-02 -1.74582636E-01 -8.21366272E-01
  0.00000000E+00  0.00000000E+00 -7.19698683E-01  6.99491427E-01  0.00000000E+00
 -7.95282705E-02 -5.38202277E-02  0.00000000E+00  0.00000000E+00  6.11963966E-02
  3.10565540E-01  2.69441300E-01 -2.43967113E+00  5.16708681E-01  8.34812788E-01
  4.64194969E-01  0.00000000E+00 -4.91555761E-03 -1.50352578E-02  5.94562789E-01
 -4.84306418E+00 -1.13262661E-01 -1.83877703E-01  1.06143604E-01  0.00000000E+00
 -9.27403845E-01 -3.79832478E+00  0.00000000E+00 -6.39450758E-01 -3.78321367E-01
  0.00000000E+00  4.10191175E-02  0.00000000E+00  0.00000000E+00 -1.07939966E-01
 -3.61813653E-02  4.63653398E-01  0.00000000E+00  0.00000000E+00  1.33171271E+00
  5.36565936E-01  0.00000000E+00  1.87433447E-01  6.59714029E-02  0.00000000E+00
  0.00000000E+00 -1.43388079E-01  7.09987232E-02  1.05312196E-01 -1.54697827E+00
 -1.89620653E-01 -4.11017553E-01 -4.90300095E-01  0.00000000E+00 -1.96083656E-01
  9.30801676E-01 -3.24365847E-02 -2.53688592E-01  2.55711078E-01  0.00000000E+00
  0.00000000E+00  0.00000000E+00  0.00000000E+00  0.00000000E+00  0.00000000E+00
  0.00000000E+00  0.00000000E+00  1.06344571E-01  0.00000000E+00  0.00000000E+00
 -1.42485305E-01  0.00000000E+00  0.00000000E+00  1.15420495E-01  0.00000000E+00
  6.49685046E-02  3.45337774E-01  0.00000000E+00  0.00000000E+00  0.00000000E+00
 -2.24079626E-01 -3.31078952E-01  0.00000000E+00  0.00000000E+00  1.90090017E-01
  0.00000000E+00  0.00000000E+00  1.38032552E-02 -2.77851826E-02  0.00000000E+00
  0.00000000E+00  0.00000000E+00  0.00000000E+00  0.00000000E+00  0.00000000E+00
  0.00000000E+00  2.09357715E-01  0.00000000E+00  0.00000000E+00  0.00000000E+00
  0.00000000E+00  0.00000000E+00 -4.90311707E-03  0.00000000E+00  0.00000000E+00
  0.00000000E+00  0.00000000E+00  0.00000000E+00  0.00000000E+00  0.00000000E+00
  1.16433474E-01  0.00000000E+00  0.00000000E+00 -2.27057492E-01  0.00000000E+00
  0.00000000E+00 -6.38796071E-02  0.00000000E+00 -2.56835977E-01 -1.81339192E-01
  0.00000000E+00  0.00000000E+00  0.00000000E+00  4.38605667E-01  2.48977532E-01
  0.00000000E+00  0.00000000E+00  4.26436929E-01  0.00000000E+00  0.00000000E+00
  8.12527814E-02  7.78620830E-02  0.00000000E+00  0.00000000E+00  0.00000000E+00
  0.00000000E+00  0.00000000E+00  0.00000000E+00  0.00000000E+00  3.46387103E-01
  0.00000000E+00  0.00000000E+00  0.00000000E+00  0.00000000E+00  0.00000000E+00
  0.00000000E+00  0.00000000E+00  1.16433474E-01  0.00000000E+00  0.00000000E+00
 -2.27057492E-01  0.00000000E+00  0.00000000E+00 -6.38796071E-02  0.00000000E+00
  2.56835977E-01  1.81339192E-01  0.00000000E+00  0.00000000E+00  0.00000000E+00
 -4.38605667E-01 -2.48977532E-01  0.00000000E+00  0.00000000E+00  4.26436929E-01
  0.00000000E+00  0.00000000E+00  8.12527814E-02  7.78620830E-02  0.00000000E+00
  0.00000000E+00  0.00000000E+00  0.00000000E+00  0.00000000E+00  0.00000000E+00
  0.00000000E+00  3.46387103E-01  0.00000000E+00  0.00000000E+00  0.00000000E+00
  0.00000000E+00  0.00000000E+00  0.00000000E+00  0.00000000E+00  1.06344571E-01
  0.00000000E+00  0.00000000E+00 -1.42485305E-01  0.00000000E+00  0.00000000E+00
  1.15420495E-01  0.00000000E+00 -6.49685046E-02 -3.45337774E-01  0.00000000E+00
  0.00000000E+00  0.00000000E+00  2.24079626E-01  3.31078952E-01  0.00000000E+00
  0.00000000E+00  1.90090017E-01  0.00000000E+00  0.00000000E+00  1.38032552E-02
 -2.77851826E-02  0.00000000E+00  0.00000000E+00  0.00000000E+00  0.00000000E+00
  0.00000000E+00  0.00000000E+00  0.00000000E+00  2.09357715E-01  0.00000000E+00
  0.00000000E+00  0.00000000E+00  0.00000000E+00  0.00000000E+00 -4.90311707E-03
 -3.27849235E-02 -1.07144311E-01 -1.64173376E-01  6.44829371E+00  9.73980994E-01
  6.93278010E-02  1.46606668E-01  0.00000000E+00 -2.73631446E-01 -1.72910611E+00
  0.00000000E+00 -1.36528182E-01 -9.49576872E-01  0.00000000E+00  1.81318560E-01
  0.00000000E+00  0.00000000E+00 -1.68068959E-01  9.10496338E-02 -1.13741135E+00
  0.00000000E+00  0.00000000E+00 -2.97922849E-01 -4.86462683E-01  0.00000000E+00
  7.10771336E-02 -9.98699508E-02  0.00000000E+00  0.00000000E+00 -6.57708137E-02
  3.99174533E-01  1.97178353E-01 -1.51693002E+00  6.30676020E-01  5.68598756E-01
  3.43842753E-01  0.00000000E+00  9.70491260E-02 -2.29986204E+00  6.36602047E-01
 -7.47511979E-01  4.99294959E-01  0.00000000E+00  7.16111760E-03  3.13272746E-02
 -7.74749272E-01  3.27730302E+00  3.54383560E-01 -3.08849009E-01  2.99581615E-01
  0.00000000E+00  4.58744695E+00 -6.09038656E+00  0.00000000E+00  1.23279377E+00
 -1.57834280E+00  0.00000000E+00  2.72472254E-02  0.00000000E+00  0.00000000E+00
 -3.49352990E-02  4.95289452E-02 -3.55545664E-01  0.00000000E+00  0.00000000E+00
  1.72315475E+00 -2.18681735E+00  0.00000000E+00  4.97827754E-02  4.99956605E-02
  0.00000000E+00  0.00000000E+00  4.31970888E-02 -1.31108060E-01  1.04527506E-01
  1.34803549E-01  2.03715469E-01  6.60482873E-02 -2.74719513E-02  0.00000000E+00
 -7.16111760E-03 -3.13272746E-02  7.74749272E-01 -3.27730302E+00 -3.54383560E-01
 -3.08849009E-01  2.99581615E-01  0.00000000E+00  4.58744695E+00 -6.09038656E+00
  0.00000000E+00  1.23279377E+00 -1.57834280E+00  0.00000000E+00 -2.72472254E-02
  0.00000000E+00  0.00000000E+00  3.49352990E-02 -4.95289452E-02  3.55545664E-01
  0.00000000E+00  0.00000000E+00 -1.72315475E+00  2.18681735E+00  0.00000000E+00
  4.97827754E-02  4.99956605E-02  0.00000000E+00  0.00000000E+00  4.31970888E-02
 -1.31108060E-01 -1.04527506E-01 -1.34803549E-01 -2.03715469E-01  6.60482873E-02
 -2.74719513E-02  0.00000000E+00  3.27849235E-02  1.07144311E-01  1.64173376E-01
 -6.44829371E+00 -9.73980994E-01  6.93278010E-02  1.46606668E-01  0.00000000E+00
 -2.73631446E-01 -1.72910611E+00  0.00000000E+00 -1.36528182E-01 -9.49576872E-01
  0.00000000E+00 -1.81318560E-01  0.00000000E+00  0.00000000E+00  1.68068959E-01
 -9.10496338E-02  1.13741135E+00  0.00000000E+00  0.00000000E+00  2.97922849E-01
  4.86462683E-01  0.00000000E+00  7.10771336E-02 -9.98699508E-02  0.00000000E+00
  0.00000000E+00 -6.57708137E-02  3.99174533E-01 -1.97178353E-01  1.51693002E+00
 -6.30676020E-01  5.68598756E-01  3.43842753E-01  0.00000000E+00 -9.70491260E-02
  2.29986204E+00 -6.36602047E-01 -7.47511979E-01  4.99294959E-01  0.00000000E+00
 -2.87400405E-02 -8.01979561E-02 -4.16191283E-02  2.22359708E+00 -2.39481224E+00
 -1.57294594E-01 -3.37356253E-03  0.00000000E+00  3.78614649E-03 -1.75372400E-01
  0.00000000E+00  8.71203374E-01  1.04045033E-01  0.00000000E+00  3.00423970E-01
  0.00000000E+00  0.00000000E+00  1.89901936E-01  6.42770136E-02 -8.32597298E-01
  0.00000000E+00  0.00000000E+00 -1.25095329E-01 -1.07825473E+00  0.00000000E+00
 -1.59315208E-01  8.41842636E-03  0.00000000E+00  0.00000000E+00  5.70613829E-02
  2.06225031E-01  1.73560079E-01 -6.91579165E-01  7.69414417E-03  4.63300997E-02
  3.73188995E-01  0.00000000E+00 -1.45648245E-01 -1.43338397E+00  8.68502694E-01
 -6.60973859E-01  1.68821356E-01  0.00000000E+00 -1.78486756E-03  7.11337174E-03
  7.58471193E-02 -1.93164339E+00  1.67517694E+00  1.09576967E-02  1.17476145E-01
  0.00000000E+00 -4.26538462E-01 -1.03476319E+00  0.00000000E+00  2.86570367E-01
  2.48373568E+00  0.00000000E+00  1.73729004E-01  0.00000000E+00  0.00000000E+00
  3.28699227E-01 -7.58157853E-02  1.82265453E-01  0.00000000E+00  0.00000000E+00
  4.20241250E-03 -7.61647636E-01  0.00000000E+00 -1.54188577E-02 -3.54143272E-02
  0.00000000E+00  0.00000000E+00 -1.51846609E-01 -1.64977260E-02 -9.87368865E-02
  7.83186135E-01  3.23895546E-01  3.69558010E-01 -2.41940074E-01  0.00000000E+00
 -1.78486756E-03  7.11337174E-03  7.58471193E-02 -1.93164339E+00  1.67517694E+00
 -1.09576967E-02 -1.17476145E-01  0.00000000E+00  4.26538462E-01  1.03476319E+00
  0.00000000E+00 -2.86570367E-01 -2.48373568E+00  0.00000000E+00  1.73729004E-01
  0.00000000E+00  0.00000000E+00  3.28699227E-01 -7.58157853E-02  1.82265453E-01
  0.00000000E+00  0.00000000E+00  4.20241250E-03 -7.61647636E-01  0.00000000E+00
  1.54188577E-02  3.54143272E-02  0.00000000E+00  0.00000000E+00  1.51846609E-01
  1.64977260E-02 -9.87368865E-02  7.83186135E-01  3.23895546E-01 -3.69558010E-01
  2.41940074E-01  0.00000000E+00 -2.87400405E-02 -8.01979561E-02 -4.16191283E-02
  2.22359708E+00 -2.39481224E+00  1.57294594E-01  3.37356253E-03  0.00000000E+00
 -3.78614649E-03  1.75372400E-01  0.00000000E+00 -8.71203374E-01 -1.04045033E-01
  0.00000000E+00  3.00423970E-01  0.00000000E+00  0.00000000E+00  1.89901936E-01
  6.42770136E-02 -8.32597298E-01  0.00000000E+00  0.00000000E+00 -1.25095329E-01
 -1.07825473E+00  0.00000000E+00  1.59315208E-01 -8.41842636E-03  0.00000000E+00
  0.00000000E+00 -5.70613829E-02 -2.06225031E-01  1.73560079E-01 -6.91579165E-01
  7.69414417E-03 -4.63300997E-02 -3.73188995E-01  0.00000000E+00 -1.45648245E-01
 -1.43338397E+00  8.68502694E-01  6.60973859E-01 -1.68821356E-01  0.00000000E+00
  0.00000000E+00  0.00000000E+00  0.00000000E+00  0.00000000E+00  0.00000000E+00
  0.00000000E+00  0.00000000E+00  1.48127147E-02  0.00000000E+00  0.00000000E+00
 -2.55738343E-01  0.00000000E+00  0.00000000E+00 -1.32679144E-01  0.00000000E+00
 -4.73381669E-01 -1.13847254E-03  0.00000000E+00  0.00000000E+00  0.00000000E+00
  2.82799244E-01  1.39894491E-01  0.00000000E+00  0.00000000E+00  1.24690174E-01
  0.00000000E+00  0.00000000E+00 -6.82590751E-02  2.42436728E-01  0.00000000E+00
  0.00000000E+00  0.00000000E+00  0.00000000E+00  0.00000000E+00  0.00000000E+00
  0.00000000E+00 -1.25111074E-02  0.00000000E+00  0.00000000E+00  0.00000000E+00
  0.00000000E+00  0.00000000E+00  1.92855185E-01  0.00000000E+00  0.00000000E+00
  0.00000000E+00  0.00000000E+00  0.00000000E+00  0.00000000E+00  0.00000000E+00
 -2.67462839E-02  0.00000000E+00  0.00000000E+00  3.06813636E-01  0.00000000E+00
  0.00000000E+00  3.91282794E-01  0.00000000E+00 -2.91349578E-01 -9.53382667E-02
  0.00000000E+00  0.00000000E+00  0.00000000E+00  6.41487753E-01  1.22279552E-01
  0.00000000E+00  0.00000000E+00  5.74346825E-02  0.00000000E+00  0.00000000E+00
 -2.44430156E-01 -3.78245485E-01  0.00000000E+00  0.00000000E+00  0.00000000E+00
  0.00000000E+00  0.00000000E+00  0.00000000E+00  0.00000000E+00  3.72881175E-01
  0.00000000E+00  0.00000000E+00  0.00000000E+00  0.00000000E+00  0.00000000E+00
  0.00000000E+00  0.00000000E+00  2.67462839E-02  0.00000000E+00  0.00000000E+00
 -3.06813636E-01  0.00000000E+00  0.00000000E+00 -3.91282794E-01  0.00000000E+00
 -2.91349578E-01 -9.53382667E-02  0.00000000E+00  0.00000000E+00  0.00000000E+00
  6.41487753E-01  1.22279552E-01  0.00000000E+00  0.00000000E+00 -5.74346825E-02
  0.00000000E+00  0.00000000E+00  2.44430156E-01  3.78245485E-01  0.00000000E+00
  0.00000000E+00  0.00000000E+00  0.00000000E+00  0.00000000E+00  0.00000000E+00
  0.00000000E+00 -3.72881175E-01  0.00000000E+00  0.00000000E+00  0.00000000E+00
  0.00000000E+00  0.00000000E+00  0.00000000E+00  0.00000000E+00 -1.48127147E-02
  0.00000000E+00  0.00000000E+00  2.55738343E-01  0.00000000E+00  0.00000000E+00
  1.32679144E-01  0.00000000E+00 -4.73381669E-01 -1.13847254E-03  0.00000000E+00
  0.00000000E+00  0.00000000E+00  2.82799244E-01  1.39894491E-01  0.00000000E+00
  0.00000000E+00 -1.24690174E-01  0.00000000E+00  0.00000000E+00  6.82590751E-02
 -2.42436728E-01  0.00000000E+00  0.00000000E+00  0.00000000E+00  0.00000000E+00
  0.00000000E+00  0.00000000E+00  0.00000000E+00  1.25111074E-02  0.00000000E+00
  0.00000000E+00  0.00000000E+00  0.00000000E+00  0.00000000E+00 -1.92855185E-01
  0.00000000E+00  0.00000000E+00  0.00000000E+00  0.00000000E+00  0.00000000E+00
  0.00000000E+00  0.00000000E+00 -4.35436847E-03  0.00000000E+00  0.00000000E+00
 -2.24530220E-02  0.00000000E+00  0.00000000E+00 -3.39584729E-02  0.00000000E+00
  5.45258384E-01  5.38231875E-02  0.00000000E+00  0.00000000E+00  0.00000000E+00
 -4.91995409E-01  5.72674757E-02  0.00000000E+00  0.00000000E+00 -2.75631376E-02
  0.00000000E+00  0.00000000E+00  6.00699891E-02 -3.39196069E-01  0.00000000E+00
  0.00000000E+00  0.00000000E+00  0.00000000E+00  0.00000000E+00  0.00000000E+00
  0.00000000E+00  1.86600911E-01  0.00000000E+00  0.00000000E+00  0.00000000E+00
  0.00000000E+00  0.00000000E+00 -2.62336391E-01  0.00000000E+00  0.00000000E+00
  0.00000000E+00  0.00000000E+00  0.00000000E+00  0.00000000E+00  0.00000000E+00
  1.59232921E-02  0.00000000E+00  0.00000000E+00  1.72519982E-01  0.00000000E+00
  0.00000000E+00  1.76099621E-02  0.00000000E+00  2.50430414E-01 -5.64029084E-02
  0.00000000E+00  0.00000000E+00  0.00000000E+00 -2.27683473E-01  1.43997369E-02
  0.00000000E+00  0.00000000E+00 -1.16295271E-01  0.00000000E+00  0.00000000E+00
  3.58703671E-02  3.10879538E-01  0.00000000E+00  0.00000000E+00  0.00000000E+00
  0.00000000E+00  0.00000000E+00  0.00000000E+00  0.00000000E+00 -2.64475560E-01
  0.00000000E+00  0.00000000E+00  0.00000000E+00  0.00000000E+00  0.00000000E+00
  0.00000000E+00  0.00000000E+00  1.59232921E-02  0.00000000E+00  0.00000000E+00
  1.72519982E-01  0.00000000E+00  0.00000000E+00  1.76099621E-02  0.00000000E+00
 -2.50430414E-01  5.64029084E-02  0.00000000E+00  0.00000000E+00  0.00000000E+00
  2.27683473E-01 -1.43997369E-02  0.00000000E+00  0.00000000E+00 -1.16295271E-01
  0.00000000E+00  0.00000000E+00  3.58703671E-02  3.10879538E-01  0.00000000E+00
  0.00000000E+00  0.00000000E+00  0.00000000E+00  0.00000000E+00  0.00000000E+00
  0.00000000E+00 -2.64475560E-01  0.00000000E+00  0.00000000E+00  0.00000000E+00
  0.00000000E+00  0.00000000E+00  0.00000000E+00  0.00000000E+00 -4.35436847E-03
  0.00000000E+00  0.00000000E+00 -2.24530220E-02  0.00000000E+00  0.00000000E+00
 -3.39584729E-02  0.00000000E+00 -5.45258384E-01 -5.38231875E-02  0.00000000E+00
  0.00000000E+00  0.00000000E+00  4.91995409E-01 -5.72674757E-02  0.00000000E+00
  0.00000000E+00 -2.75631376E-02  0.00000000E+00  0.00000000E+00  6.00699891E-02
 -3.39196069E-01  0.00000000E+00  0.00000000E+00  0.00000000E+00  0.00000000E+00
  0.00000000E+00  0.00000000E+00  0.00000000E+00  1.86600911E-01  0.00000000E+00
  0.00000000E+00  0.00000000E+00  0.00000000E+00  0.00000000E+00 -2.62336391E-01
 -4.56618940E-03 -1.77919810E-02  1.36421569E-01 -5.17143465E-01 -1.60703520E-01
  8.83414862E-03  1.10339187E-01  0.00000000E+00 -3.58327583E-01 -4.67461202E-01
  0.00000000E+00  4.93177951E-01 -3.07273219E-01  0.00000000E+00  7.78688166E-02
  0.00000000E+00  0.00000000E+00  3.85461251E-01  8.29632860E-02  1.49828579E-01
  0.00000000E+00  0.00000000E+00 -1.01249688E+00 -3.41738160E-01  0.00000000E+00
 -7.40214854E-02  4.31479857E-03  0.00000000E+00  0.00000000E+00  1.76128223E-01
  5.52041412E-02  3.63081234E-01  2.30415061E-01 -9.90032052E-02 -1.19833824E-02
  2.10156968E-02  0.00000000E+00  2.11305338E-02  2.05231530E-01  3.37529389E-01
 -2.08166552E-01 -2.94599508E-01  0.00000000E+00 -1.12927787E-03  2.05630727E-02
 -1.33785159E+00  3.83184417E+00  1.57673698E-01 -1.75194725E-01 -2.22078254E-02
  0.00000000E+00 -3.47385344E-01 -1.94451222E+00  0.00000000E+00  1.22844154E-01
  2.52204157E-01  0.00000000E+00  2.84572225E-01  0.00000000E+00  0.00000000E+00
  1.69718035E-01 -2.42528378E-01 -1.44687688E+00  0.00000000E+00  0.00000000E+00
  4.74797752E-01  6.87974264E-01  0.00000000E+00  1.32552211E-01 -1.58156777E-02
  0.00000000E+00  0.00000000E+00 -1.81225490E-02 -2.56596234E-02 -1.61040322E-01
 -2.73082647E+00  6.61532356E-01 -7.96503499E-01 -4.49924152E-01  0.00000000E+00
  1.12927787E-03 -2.05630727E-02  1.33785159E+00 -3.83184417E+00 -1.57673698E-01
 -1.75194725E-01 -2.22078254E-02  0.00000000E+00 -3.47385344E-01 -1.94451222E+00
  0.00000000E+00  1.22844154E-01  2.52204157E-01  0.00000000E+00 -2.84572225E-01
  0.00000000E+00  0.00000000E+00 -1.69718035E-01  2.42528378E-01  1.44687688E+00
  0.00000000E+00  0.00000000E+00 -4.74797752E-01 -6.87974264E-01  0.00000000E+00
  1.32552211E-01 -1.58156777E-02  0.00000000E+00  0.00000000E+00 -1.81225490E-02
 -2.56596234E-02  1.61040322E-01  2.73082647E+00 -6.61532356E-01 -7.96503499E-01
 -4.49924152E-01  0.00000000E+00  4.56618940E-03  1.77919810E-02 -1.36421569E-01
  5.17143465E-01  1.60703520E-01  8.83414862E-03  1.10339187E-01  0.00000000E+00
 -3.58327583E-01 -4.67461202E-01  0.00000000E+00  4.93177951E-01 -3.07273219E-01
  0.00000000E+00 -7.78688166E-02  0.00000000E+00  0.00000000E+00 -3.85461251E-01
 -8.29632860E-02 -1.49828579E-01  0.00000000E+00  0.00000000E+00  1.01249688E+00
  3.41738160E-01  0.00000000E+00 -7.40214854E-02  4.31479857E-03  0.00000000E+00
  0.00000000E+00  1.76128223E-01  5.52041412E-02 -3.63081234E-01 -2.30415061E-01
  9.90032052E-02 -1.19833824E-02  2.10156968E-02  0.00000000E+00 -2.11305338E-02
 -2.05231530E-01 -3.37529389E-01 -2.08166552E-01 -2.94599508E-01  0.00000000E+00
 -1.27394899E-02 -5.64143904E-02 -2.13084901E-01  7.44226010E+00 -1.39591331E-01
 -1.32372638E-01  1.39819098E-01  0.00000000E+00 -1.55737610E+00 -3.25561658E+00
  0.00000000E+00  2.24880571E-01 -2.94413440E-01  0.00000000E+00 -2.09830889E-01
  0.00000000E+00  0.00000000E+00 -2.33970545E-01 -5.76049336E-02 -7.39018392E-01
  0.00000000E+00  0.00000000E+00 -5.65232406E-01  3.96818277E-01  0.00000000E+00
  1.00525163E-03  2.41398140E-02  0.00000000E+00  0.00000000E+00  7.07104312E-02
  1.04868134E-01  7.32594699E-02 -4.49805223E-01  6.48028552E-02  1.70105351E-01
  2.60774733E-03  0.00000000E+00  2.81223945E-01 -1.88561421E+00  7.27853745E-01
 -6.36965616E-01  5.84895435E-01  0.00000000E+00 -4.51353620E-03 -3.35694041E-02
  1.03503001E+00 -5.23521565E+00 -8.37128387E-01 -2.52307012E-01 -4.74719326E-02
  0.00000000E+00  1.06469251E+00 -3.03986946E+00  0.00000000E+00 -2.85406688E-02
 -7.72313583E-01  0.00000000E+00 -3.51035143E-01  0.00000000E+00  0.00000000E+00
 -1.32114014E-01 -4.07161543E-02  9.89389800E-01  0.00000000E+00  0.00000000E+00
  2.91578217E+00  1.40822032E+00  0.00000000E+00 -2.25502881E-01 -9.36500291E-02
  0.00000000E+00  0.00000000E+00  3.99939070E-02  1.42745037E-01 -6.76401435E-02
 -6.28211914E-01  5.19594506E-02 -1.08931512E-01 -4.13574679E-01  0.00000000E+00
 -4.51353620E-03 -3.35694041E-02  1.03503001E+00 -5.23521565E+00 -8.37128387E-01
  2.52307012E-01  4.74719326E-02  0.00000000E+00 -1.06469251E+00  3.03986946E+00
  0.00000000E+00  2.85406688E-02  7.72313583E-01  0.00000000E+00 -3.51035143E-01
  0.00000000E+00  0.00000000E+00 -1.32114014E-01 -4.07161543E-02  9.89389800E-01
  0.00000000E+00  0.00000000E+00  2.91578217E+00  1.40822032E+00  0.00000000E+00
  2.25502881E-01  9.36500291E-02  0.00000000E+00  0.00000000E+00 -3.99939070E-02
 -1.42745037E-01 -6.76401435E-02 -6.28211914E-01  5.19594506E-02  1.08931512E-01
  4.13574679E-01  0.00000000E+00 -1.27394899E-02 -5.64143904E-02 -2.13084901E-01
  7.44226010E+00 -1.39591331E-01  1.32372638E-01 -1.39819098E-01  0.00000000E+00
  1.55737610E+00  3.25561658E+00  0.00000000E+00 -2.24880571E-01  2.94413440E-01
  0.00000000E+00 -2.09830889E-01  0.00000000E+00  0.00000000E+00 -2.33970545E-01
 -5.76049336E-02 -7.39018392E-01  0.00000000E+00  0.00000000E+00 -5.65232406E-01
  3.96818277E-01  0.00000000E+00 -1.00525163E-03 -2.41398140E-02  0.00000000E+00
  0.00000000E+00 -7.07104312E-02 -1.04868134E-01  7.32594699E-02 -4.49805223E-01
  6.48028552E-02 -1.70105351E-01 -2.60774733E-03  0.00000000E+00  2.81223945E-01
 -1.88561421E+00  7.27853745E-01  6.36965616E-01 -5.84895435E-01  0.00000000E+00
  1.21533095E-02  4.98711859E-02 -6.97245716E-01  2.12251786E-01 -6.85529887E-01
 -1.78217815E-02  1.23881366E-01  0.00000000E+00  8.34520351E-01  9.92049378E-01
  0.00000000E+00  6.58924962E-01  3.49707891E-01  0.00000000E+00  1.95175532E-02
  0.00000000E+00  0.00000000E+00 -3.25763380E-01  4.93421427E-03 -3.25547565E-01
  0.00000000E+00  0.00000000E+00  1.09964592E+00 -4.60350960E-01  0.00000000E+00
 -1.12773018E-01 -1.51943681E-01  0.00000000E+00  0.00000000E+00  9.32652435E-02
 -4.99152469E-02 -9.53644847E-02 -8.52769898E-01 -1.12400663E-01 -9.25937280E-03
  4.17302105E-01  0.00000000E+00 -2.71838259E-01 -2.16503272E-01  2.34466235E-01
  3.87076168E-03 -1.01552246E-02  0.00000000E+00  1.55094464E-02  3.69660701E-02
  1.98087463E-01  1.51731932E-02  8.94750612E-01  1.77499416E-01  2.53457922E-01
  0.00000000E+00  3.44771190E-01  5.35238733E-01  0.00000000E+00 -9.32384435E-01
  4.82666653E-01  0.00000000E+00 -3.53926460E-01  0.00000000E+00  0.00000000E+00
  4.40870936E-02 -1.68587533E-01  6.58607932E-01  0.00000000E+00  0.00000000E+00
 -1.73711913E+00 -1.12081526E+00  0.00000000E+00 -6.05226574E-02 -3.25827126E-02
  0.00000000E+00  0.00000000E+00 -6.46927949E-02 -6.10326923E-02  6.20871654E-02
  2.19356449E+00 -7.97687242E-01  6.36501597E-01  5.98660463E-01  0.00000000E+00
  1.55094464E-02  3.69660701E-02  1.98087463E-01  1.51731932E-02  8.94750612E-01
 -1.77499416E-01 -2.53457922E-01  0.00000000E+00 -3.44771190E-01 -5.35238733E-01
  0.00000000E+00  9.32384435E-01 -4.82666653E-01  0.00000000E+00 -3.53926460E-01
  0.00000000E+00  0.00000000E+00  4.40870936E-02 -1.68587533E-01  6.58607932E-01
  0.00000000E+00  0.00000000E+00 -1.73711913E+00 -1.12081526E+00  0.00000000E+00
  6.05226574E-02  3.25827126E-02  0.00000000E+00  0.00000000E+00  6.46927949E-02
  6.10326923E-02  6.20871654E-02  2.19356449E+00 -7.97687242E-01 -6.36501597E-01
 -5.98660463E-01  0.00000000E+00  1.21533095E-02  4.98711859E-02 -6.97245716E-01
  2.12251786E-01 -6.85529887E-01  1.78217815E-02 -1.23881366E-01  0.00000000E+00
 -8.34520351E-01 -9.92049378E-01  0.00000000E+00 -6.58924962E-01 -3.49707891E-01
  0.00000000E+00  1.95175532E-02  0.00000000E+00  0.00000000E+00 -3.25763380E-01
  4.93421427E-03 -3.25547565E-01  0.00000000E+00  0.00000000E+00  1.09964592E+00
 -4.60350960E-01  0.00000000E+00  1.12773018E-01  1.51943681E-01  0.00000000E+00
  0.00000000E+00 -9.32652435E-02  4.99152469E-02 -9.53644847E-02 -8.52769898E-01
 -1.12400663E-01  9.25937280E-03 -4.17302105E-01  0.00000000E+00 -2.71838259E-01
 -2.16503272E-01  2.34466235E-01 -3.87076168E-03  1.01552246E-02  0.00000000E+00
  9.74888573E-03  3.03618219E-02 -3.82909103E-01 -3.34170742E+00 -2.54588267E+00
  1.15799412E-01  1.82926238E-01  0.00000000E+00 -1.48237419E+00  3.73370917E+00
  0.00000000E+00 -5.62836641E-01  9.74988316E-01  0.00000000E+00 -4.32810113E-02
  0.00000000E+00  0.00000000E+00 -6.87134523E-02 -8.71434871E-02  9.40162489E-02
  0.00000000E+00  0.00000000E+00  1.48236480E+00  2.05117851E+00  0.00000000E+00
  9.03021173E-02 -4.28708429E-02  0.00000000E+00  0.00000000E+00  1.24350305E-01
 -1.58056804E-01 -2.42632896E-01 -1.06418202E+00  3.28554776E-01  4.62029097E-01
 -5.74944470E-02  0.00000000E+00  1.84537500E-01 -5.37037132E-01 -1.31396741E-01
  1.06148067E-02  5.40561157E-01  0.00000000E+00  4.41339624E-03  7.76965598E-03
  5.71155842E-01 -4.37239679E+00  2.56319543E+00 -7.56806833E-02 -2.35688124E-01
  0.00000000E+00 -4.98592062E+00  7.00696774E+00  0.00000000E+00  7.16861436E-01
  1.46113293E+00  0.00000000E+00 -8.66477560E-02  0.00000000E+00  0.00000000E+00
  8.06837596E-02 -9.42108346E-02  5.73670294E-01  0.00000000E+00  0.00000000E+00
 -2.66095423E+00  4.79558358E+00  0.00000000E+00  2.54073889E-02 -2.87669400E-01
  0.00000000E+00  0.00000000E+00 -9.97261613E-03  2.21607742E-01 -2.20654324E-01
 -8.20245245E-01  6.15375884E-01 -6.73316776E-01  4.90922210E-01  0.00000000E+00
 -4.41339624E-03 -7.76965598E-03 -5.71155842E-01  4.37239679E+00 -2.56319543E+00
 -7.56806833E-02 -2.35688124E-01  0.00000000E+00 -4.98592062E+00  7.00696774E+00
  0.00000000E+00  7.16861436E-01  1.46113293E+00  0.00000000E+00  8.66477560E-02
  0.00000000E+00  0.00000000E+00 -8.06837596E-02  9.42108346E-02 -5.73670294E-01
  0.00000000E+00  0.00000000E+00  2.66095423E+00 -4.79558358E+00  0.00000000E+00
  2.54073889E-02 -2.87669400E-01  0.00000000E+00  0.00000000E+00 -9.97261613E-03
  2.21607742E-01  2.20654324E-01  8.20245245E-01 -6.15375884E-01 -6.73316776E-01
  4.90922210E-01  0.00000000E+00 -9.74888573E-03 -3.03618219E-02  3.82909103E-01
  3.34170742E+00  2.54588267E+00  1.15799412E-01  1.82926238E-01  0.00000000E+00
 -1.48237419E+00  3.73370917E+00  0.00000000E+00 -5.62836641E-01  9.74988316E-01
  0.00000000E+00  4.32810113E-02  0.00000000E+00  0.00000000E+00  6.87134523E-02
  8.71434871E-02 -9.40162489E-02  0.00000000E+00  0.00000000E+00 -1.48236480E+00
 -2.05117851E+00  0.00000000E+00  9.03021173E-02 -4.28708429E-02  0.00000000E+00
  0.00000000E+00  1.24350305E-01 -1.58056804E-01  2.42632896E-01  1.06418202E+00
 -3.28554776E-01  4.62029097E-01 -5.74944470E-02  0.00000000E+00 -1.84537500E-01
  5.37037132E-01  1.31396741E-01  1.06148067E-02  5.40561157E-01  0.00000000E+00
  0.00000000E+00  0.00000000E+00  0.00000000E+00  0.00000000E+00  0.00000000E+00
  0.00000000E+00  0.00000000E+00  3.36845506E-02  0.00000000E+00  0.00000000E+00
 -7.79243086E-01  0.00000000E+00  0.00000000E+00 -8.70710308E-02  0.00000000E+00
  4.79178549E-01 -7.28802140E-02  0.00000000E+00  0.00000000E+00  0.00000000E+00
 -2.69033278E-01  5.53086072E-01  0.00000000E+00  0.00000000E+00  3.22672385E-01
  0.00000000E+00  0.00000000E+00  2.86670436E-02 -4.57332637E-02  0.00000000E+00
  0.00000000E+00  0.00000000E+00  0.00000000E+00  0.00000000E+00  0.00000000E+00
  0.00000000E+00  1.56052265E-01  0.00000000E+00  0.00000000E+00  0.00000000E+00
  0.00000000E+00  0.00000000E+00  1.10936974E-01  0.00000000E+00  0.00000000E+00
  0.00000000E+00  0.00000000E+00  0.00000000E+00  0.00000000E+00  0.00000000E+00
  5.82690980E-03  0.00000000E+00  0.00000000E+00  9.70633557E-02  0.00000000E+00
  0.00000000E+00  8.78488479E-02  0.00000000E+00 -5.71789182E-02 -3.84052400E-01
  0.00000000E+00  0.00000000E+00  0.00000000E+00 -2.19670931E-01  1.10124552E+00
  0.00000000E+00  0.00000000E+00  8.29208509E-02  0.00000000E+00  0.00000000E+00
 -5.23439667E-01  4.07332685E-02  0.00000000E+00  0.00000000E+00  0.00000000E+00
  0.00000000E+00  0.00000000E+00  0.00000000E+00  0.00000000E+00  2.24621360E-01
  0.00000000E+00  0.00000000E+00  0.00000000E+00  0.00000000E+00  0.00000000E+00
  0.00000000E+00  0.00000000E+00 -5.82690980E-03  0.00000000E+00  0.00000000E+00
 -9.70633557E-02  0.00000000E+00  0.00000000E+00 -8.78488479E-02  0.00000000E+00
 -5.71789182E-02 -3.84052400E-01  0.00000000E+00  0.00000000E+00  0.00000000E+00
 -2.19670931E-01  1.10124552E+00  0.00000000E+00  0.00000000E+00 -8.29208509E-02
  0.00000000E+00  0.00000000E+00  5.23439667E-01 -4.07332685E-02  0.00000000E+00
  0.00000000E+00  0.00000000E+00  0.00000000E+00  0.00000000E+00  0.00000000E+00
  0.00000000E+00 -2.24621360E-01  0.00000000E+00  0.00000000E+00  0.00000000E+00
  0.00000000E+00  0.00000000E+00  0.00000000E+00  0.00000000E+00 -3.36845506E-02
  0.00000000E+00  0.00000000E+00  7.79243086E-01  0.00000000E+00  0.00000000E+00
  8.70710308E-02  0.00000000E+00  4.79178549E-01 -7.28802140E-02  0.00000000E+00
  0.00000000E+00  0.00000000E+00 -2.69033278E-01  5.53086072E-01  0.00000000E+00
  0.00000000E+00 -3.22672385E-01  0.00000000E+00  0.00000000E+00 -2.86670436E-02
  4.57332637E-02  0.00000000E+00  0.00000000E+00  0.00000000E+00  0.00000000E+00
  0.00000000E+00  0.00000000E+00  0.00000000E+00 -1.56052265E-01  0.00000000E+00
  0.00000000E+00  0.00000000E+00  0.00000000E+00  0.00000000E+00 -1.10936974E-01
  0.00000000E+00  0.00000000E+00  0.00000000E+00  0.00000000E+00  0.00000000E+00
  0.00000000E+00  0.00000000E+00  3.49521846E-02  0.00000000E+00  0.00000000E+00
 -4.40186926E-01  0.00000000E+00  0.00000000E+00 -7.69502951E-02  0.00000000E+00
  2.23341091E-01 -3.28144154E-01  0.00000000E+00  0.00000000E+00  0.00000000E+00
  3.43675744E-02  2.79091124E-01  0.00000000E+00  0.00000000E+00  5.51626980E-01
  0.00000000E+00  0.00000000E+00 -1.11113754E-01  8.12045662E-02  0.00000000E+00
  0.00000000E+00  0.00000000E+00  0.00000000E+00  0.00000000E+00  0.00000000E+00
  0.00000000E+00  1.77145846E-01  0.00000000E+00  0.00000000E+00  0.00000000E+00
  0.00000000E+00  0.00000000E+00  3.95382685E-01  0.00000000E+00  0.00000000E+00
  0.00000000E+00  0.00000000E+00  0.00000000E+00  0.00000000E+00  0.00000000E+00
  2.61671063E-02  0.00000000E+00  0.00000000E+00  2.46165954E-01  0.00000000E+00
  0.00000000E+00  6.62404936E-02  0.00000000E+00  2.27835641E-01 -1.16185442E-01
  0.00000000E+00  0.00000000E+00  0.00000000E+00 -1.03003121E-01  3.02679268E-01
  0.00000000E+00  0.00000000E+00  9.43612234E-02  0.00000000E+00  0.00000000E+00
 -2.99248870E-01 -1.62038299E-01  0.00000000E+00  0.00000000E+00  0.00000000E+00
  0.00000000E+00  0.00000000E+00  0.00000000E+00  0.00000000E+00  1.51952320E-01
  0.00000000E+00  0.00000000E+00  0.00000000E+00  0.00000000E+00  0.00000000E+00
  0.00000000E+00  0.00000000E+00  2.61671063E-02  0.00000000E+00  0.00000000E+00
  2.46165954E-01  0.00000000E+00  0.00000000E+00  6.62404936E-02  0.00000000E+00
 -2.27835641E-01  1.16185442E-01  0.00000000E+00  0.00000000E+00  0.00000000E+00
  1.03003121E-01 -3.02679268E-01  0.00000000E+00  0.00000000E+00  9.43612234E-02
  0.00000000E+00  0.00000000E+00 -2.99248870E-01 -1.62038299E-01  0.00000000E+00
  0.00000000E+00  0.00000000E+00  0.00000000E+00  0.00000000E+00  0.00000000E+00
  0.00000000E+00  1.51952320E-01  0.00000000E+00  0.00000000E+00  0.00000000E+00
  0.00000000E+00  0.00000000E+00  0.00000000E+00  0.00000000E+00  3.49521846E-02
  0.00000000E+00  0.00000000E+00 -4.40186926E-01  0.00000000E+00  0.00000000E+00
 -7.69502951E-02  0.00000000E+00 -2.23341091E-01  3.28144154E-01  0.00000000E+00
  0.00000000E+00  0.00000000E+00 -3.43675744E-02 -2.79091124E-01  0.00000000E+00
  0.00000000E+00  5.51626980E-01  0.00000000E+00  0.00000000E+00 -1.11113754E-01
  8.12045662E-02  0.00000000E+00  0.00000000E+00  0.00000000E+00  0.00000000E+00
  0.00000000E+00  0.00000000E+00  0.00000000E+00  1.77145846E-01  0.00000000E+00
  0.00000000E+00  0.00000000E+00  0.00000000E+00  0.00000000E+00  3.95382685E-01
  6.62804757E-03  1.98973098E-02 -2.26462651E-01  3.04128879E+00 -1.43874733E+00
 -1.36517372E-01  1.63764722E-01  0.00000000E+00  8.72100059E-01 -2.72938925E+00
  0.00000000E+00 -1.74724685E-01  3.82567165E-01  0.00000000E+00 -2.56647288E-01
  0.00000000E+00  0.00000000E+00 -9.56210747E-02  1.12264381E-01  1.90906085E-01
  0.00000000E+00  0.00000000E+00 -1.03772717E+00 -2.05954312E+00  0.00000000E+00
 -2.11987719E-02 -6.56966541E-02  0.00000000E+00  0.00000000E+00 -1.33020565E-01
  3.88100614E-03  3.82361920E-01  9.72135291E-01  1.08283984E-01 -3.15671114E-01
  1.22877011E-01  0.00000000E+00 -1.56962876E-01 -1.10559260E-02  3.52636548E-03
 -2.53040146E-01 -4.72084540E-01  0.00000000E+00  8.52195400E-03  3.25979153E-02
 -2.53230165E-01 -3.03859818E+00  1.16760110E+00  1.09947247E-01  1.17572764E-01
  0.00000000E+00 -1.93191055E+00 -2.45463527E+00  0.00000000E+00  3.01629469E-01
  1.54373087E-01  0.00000000E+00  1.84141583E-01  0.00000000E+00  0.00000000E+00
 -3.32326072E-01  8.27795729E-02 -1.78181826E-01  0.00000000E+00  0.00000000E+00
  1.50307832E+00 -1.40299017E+00  0.00000000E+00  2.55399959E-01 -1.26502482E-01
  0.00000000E+00  0.00000000E+00  1.83438077E-01 -2.91822152E-02 -1.74471713E-01
 -5.35111524E-01  1.06946163E-01  1.40466802E-01 -5.05822952E-01  0.00000000E+00
  8.52195400E-03  3.25979153E-02 -2.53230165E-01 -3.03859818E+00  1.16760110E+00
 -1.09947247E-01 -1.17572764E-01  0.00000000E+00  1.93191055E+00  2.45463527E+00
  0.00000000E+00 -3.01629469E-01 -1.54373087E-01  0.00000000E+00  1.84141583E-01
  0.00000000E+00  0.00000000E+00 -3.32326072E-01  8.27795729E-02 -1.78181826E-01
  0.00000000E+00  0.00000000E+00  1.50307832E+00 -1.40299017E+00  0.00000000E+00
 -2.55399959E-01  1.26502482E-01  0.00000000E+00  0.00000000E+00 -1.83438077E-01
  2.91822152E-02 -1.74471713E-01 -5.35111524E-01  1.06946163E-01 -1.40466802E-01
  5.05822952E-01  0.00000000E+00  6.62804757E-03  1.98973098E-02 -2.26462651E-01
  3.04128879E+00 -1.43874733E+00  1.36517372E-01 -1.63764722E-01  0.00000000E+00
 -8.72100059E-01  2.72938925E+00  0.00000000E+00  1.74724685E-01 -3.82567165E-01
  0.00000000E+00 -2.56647288E-01  0.00000000E+00  0.00000000E+00 -9.56210747E-02
  1.12264381E-01  1.90906085E-01  0.00000000E+00  0.00000000E+00 -1.03772717E+00
 -2.05954312E+00  0.00000000E+00  2.11987719E-02  6.56966541E-02  0.00000000E+00
  0.00000000E+00  1.33020565E-01 -3.88100614E-03  3.82361920E-01  9.72135291E-01
  1.08283984E-01  3.15671114E-01 -1.22877011E-01  0.00000000E+00 -1.56962876E-01
 -1.10559260E-02  3.52636548E-03  2.53040146E-01  4.72084540E-01  0.00000000E+00
  0.00000000E+00  0.00000000E+00  0.00000000E+00  0.00000000E+00  0.00000000E+00
  0.00000000E+00  0.00000000E+00 -9.62843859E-03  0.00000000E+00  0.00000000E+00
 -4.58630744E-01  0.00000000E+00  0.00000000E+00 -1.77704688E-01  0.00000000E+00
 -1.98930799E-01 -2.95483694E-01  0.00000000E+00  0.00000000E+00  0.00000000E+00
  1.03036209E-02  9.36899400E-01  0.00000000E+00  0.00000000E+00 -2.26420470E-01
  0.00000000E+00  0.00000000E+00  5.38046660E-01 -1.19554985E-01  0.00000000E+00
  0.00000000E+00  0.00000000E+00  0.00000000E+00  0.00000000E+00  0.00000000E+00
  0.00000000E+00 -1.80652857E-01  0.00000000E+00  0.00000000E+00  0.00000000E+00
  0.00000000E+00  0.00000000E+00 -3.68601375E-01  0.00000000E+00  0.00000000E+00
  0.00000000E+00  0.00000000E+00  0.00000000E+00  0.00000000E+00  0.00000000E+00
 -5.85796142E-02  0.00000000E+00  0.00000000E+00  7.23207994E-01  0.00000000E+00
  0.00000000E+00  2.16729715E-01  0.00000000E+00 -6.96579574E-02 -3.20145087E-01
  0.00000000E+00  0.00000000E+00  0.00000000E+00 -2.48166813E-02  7.15103925E-01
  0.00000000E+00  0.00000000E+00 -3.11932334E-01  0.00000000E+00  0.00000000E+00
 -2.40899099E-01  7.97331531E-02  0.00000000E+00  0.00000000E+00  0.00000000E+00
  0.00000000E+00  0.00000000E+00  0.00000000E+00  0.00000000E+00 -1.39626342E-01
  0.00000000E+00  0.00000000E+00  0.00000000E+00  0.00000000E+00  0.00000000E+00
  0.00000000E+00  0.00000000E+00  5.85796142E-02  0.00000000E+00  0.00000000E+00
 -7.23207994E-01  0.00000000E+00  0.00000000E+00 -2.16729715E-01  0.00000000E+00
 -6.96579574E-02 -3.20145087E-01  0.00000000E+00  0.00000000E+00  0.00000000E+00
 -2.48166813E-02  7.15103925E-01  0.00000000E+00  0.00000000E+00  3.11932334E-01
  0.00000000E+00  0.00000000E+00  2.40899099E-01 -7.97331531E-02  0.00000000E+00
  0.00000000E+00  0.00000000E+00  0.00000000E+00  0.00000000E+00  0.00000000E+00
  0.00000000E+00  1.39626342E-01  0.00000000E+00  0.00000000E+00  0.00000000E+00
  0.00000000E+00  0.00000000E+00  0.00000000E+00  0.00000000E+00  9.62843859E-03
  0.00000000E+00  0.00000000E+00  4.58630744E-01  0.00000000E+00  0.00000000E+00
  1.77704688E-01  0.00000000E+00 -1.98930799E-01 -2.95483694E-01  0.00000000E+00
  0.00000000E+00  0.00000000E+00  1.03036209E-02  9.36899400E-01  0.00000000E+00
  0.00000000E+00  2.26420470E-01  0.00000000E+00  0.00000000E+00 -5.38046660E-01
  1.19554985E-01  0.00000000E+00  0.00000000E+00  0.00000000E+00  0.00000000E+00
  0.00000000E+00  0.00000000E+00  0.00000000E+00  1.80652857E-01  0.00000000E+00
  0.00000000E+00  0.00000000E+00  0.00000000E+00  0.00000000E+00  3.68601375E-01
  3.60808529E-03  1.79311575E-02 -5.28532625E-03 -6.20738610E+00  6.88744398E-02
 -1.71635887E-01 -1.47145270E-01  0.00000000E+00 -6.07552668E-01  5.84329226E+00
  0.00000000E+00 -4.17903249E-01 -4.52045616E-02  0.00000000E+00  4.73192852E-01
  0.00000000E+00  0.00000000E+00  1.19496227E-01 -1.63510063E-01 -1.34613967E-01
  0.00000000E+00  0.00000000E+00  2.21650495E+00  1.40925034E-01  0.00000000E+00
 -1.05815580E-01 -1.22386529E-01  0.00000000E+00  0.00000000E+00 -3.42230209E-03
 -3.77966114E-02 -4.04819066E-01 -4.13633443E-01  1.69760762E-01 -1.40187381E-01
  1.72781326E-01  0.00000000E+00 -2.07504830E-01 -1.25237222E+00  9.26151293E-02
 -2.44671722E-01  4.83199148E-01  0.00000000E+00 -1.12096821E-02 -3.90717488E-02
  1.92821673E-02  3.24331096E+00  4.34509031E+00  1.27215083E-01 -4.63351570E-02
  0.00000000E+00 -1.86875804E+00  6.70278666E+00  0.00000000E+00  1.99980359E+00
 -6.81582766E-01  0.00000000E+00  2.71781173E-01  0.00000000E+00  0.00000000E+00
  2.11902013E-01  3.43916614E-02 -6.19680668E-01  0.00000000E+00  0.00000000E+00
 -2.56993155E+00  1.18119486E+00  0.00000000E+00 -8.95166708E-02  1.16561479E-01
  0.00000000E+00  0.00000000E+00 -4.19329252E-02 -1.51338624E-01 -4.40512012E-02
  2.04871552E-01  1.86311526E-01 -6.13211542E-02  2.88300045E-01  0.00000000E+00
  1.12096821E-02  3.90717488E-02 -1.92821673E-02 -3.24331096E+00 -4.34509031E+00
  1.27215083E-01 -4.63351570E-02  0.00000000E+00 -1.86875804E+00  6.70278666E+00
  0.00000000E+00  1.99980359E+00 -6.81582766E-01  0.00000000E+00 -2.71781173E-01
  0.00000000E+00  0.00000000E+00 -2.11902013E-01 -3.43916614E-02  6.19680668E-01
  0.00000000E+00  0.00000000E+00  2.56993155E+00 -1.18119486E+00  0.00000000E+00
 -8.95166708E-02  1.16561479E-01  0.00000000E+00  0.00000000E+00 -4.19329252E-02
 -1.51338624E-01  4.40512012E-02 -2.04871552E-01 -1.86311526E-01 -6.13211542E-02
  2.88300045E-01  0.00000000E+00 -3.60808529E-03 -1.79311575E-02  5.28532625E-03
  6.20738610E+00 -6.88744398E-02 -1.71635887E-01 -1.47145270E-01  0.00000000E+00
 -6.07552668E-01  5.84329226E+00  0.00000000E+00 -4.17903249E-01 -4.52045616E-02
  0.00000000E+00 -4.73192852E-01  0.00000000E+00  0.00000000E+00 -1.19496227E-01
  1.63510063E-01  1.34613967E-01  0.00000000E+00  0.00000000E+00 -2.21650495E+00
 -1.40925034E-01  0.00000000E+00 -1.05815580E-01 -1.22386529E-01  0.00000000E+00
  0.00000000E+00 -3.42230209E-03 -3.77966114E-02  4.04819066E-01  4.13633443E-01
 -1.69760762E-01 -1.40187381E-01  1.72781326E-01  0.00000000E+00  2.07504830E-01
  1.25237222E+00 -9.26151293E-02 -2.44671722E-01  4.83199148E-01  0.00000000E+00
  0.00000000E+00  0.00000000E+00  0.00000000E+00  0.00000000E+00  0.00000000E+00
  0.00000000E+00  0.00000000E+00  3.70270786E-03  0.00000000E+00  0.00000000E+00
 -3.56909094E-01  0.00000000E+00  0.00000000E+00 -1.23775157E-01  0.00000000E+00
  4.43520304E-01 -1.78211767E-01  0.00000000E+00  0.00000000E+00  0.00000000E+00
 -2.20411509E-01  5.64382659E-01  0.00000000E+00  0.00000000E+00 -8.33512798E-02
  0.00000000E+00  0.00000000E+00  2.93872982E-01  3.33190145E-01  0.00000000E+00
  0.00000000E+00  0.00000000E+00  0.00000000E+00  0.00000000E+00  0.00000000E+00
  0.00000000E+00 -2.59870767E-01  0.00000000E+00  0.00000000E+00  0.00000000E+00
  0.00000000E+00  0.00000000E+00  9.33650941E-03  0.00000000E+00  0.00000000E+00
  0.00000000E+00  0.00000000E+00  0.00000000E+00  0.00000000E+00  0.00000000E+00
 -2.37076094E-02  0.00000000E+00  0.00000000E+00  2.96816566E-01  0.00000000E+00
  0.00000000E+00  1.50108289E-01  0.00000000E+00 -4.94710372E-01 -1.87085903E-01
  0.00000000E+00  0.00000000E+00  0.00000000E+00  5.10261047E-01  6.37635997E-01
  0.00000000E+00  0.00000000E+00 -1.78742730E-01  0.00000000E+00  0.00000000E+00
 -6.16768442E-02 -6.86265975E-03  0.00000000E+00  0.00000000E+00  0.00000000E+00
  0.00000000E+00  0.00000000E+00  0.00000000E+00  0.00000000E+00  1.33992705E-01
  0.00000000E+00  0.00000000E+00  0.00000000E+00  0.00000000E+00  0.00000000E+00
  0.00000000E+00  0.00000000E+00 -2.37076094E-02  0.00000000E+00  0.00000000E+00
  2.96816566E-01  0.00000000E+00  0.00000000E+00  1.50108289E-01  0.00000000E+00
  4.94710372E-01  1.87085903E-01  0.00000000E+00  0.00000000E+00  0.00000000E+00
 -5.10261047E-01 -6.37635997E-01  0.00000000E+00  0.00000000E+00 -1.78742730E-01
  0.00000000E+00  0.00000000E+00 -6.16768442E-02 -6.86265975E-03  0.00000000E+00
  0.00000000E+00  0.00000000E+00  0.00000000E+00  0.00000000E+00  0.00000000E+00
  0.00000000E+00  1.33992705E-01  0.00000000E+00  0.00000000E+00  0.00000000E+00
  0.00000000E+00  0.00000000E+00  0.00000000E+00  0.00000000E+00  3.70270786E-03
  0.00000000E+00  0.00000000E+00 -3.56909094E-01  0.00000000E+00  0.00000000E+00
 -1.23775157E-01  0.00000000E+00 -4.43520304E-01  1.78211767E-01  0.00000000E+00
  0.00000000E+00  0.00000000E+00  2.20411509E-01 -5.64382659E-01  0.00000000E+00
  0.00000000E+00 -8.33512798E-02  0.00000000E+00  0.00000000E+00  2.93872982E-01
  3.33190145E-01  0.00000000E+00  0.00000000E+00  0.00000000E+00  0.00000000E+00
  0.00000000E+00  0.00000000E+00  0.00000000E+00 -2.59870767E-01  0.00000000E+00
  0.00000000E+00  0.00000000E+00  0.00000000E+00  0.00000000E+00  9.33650941E-03
 -1.89522983E-03 -2.39282532E-03  3.54758609E-01  5.46279960E-01 -1.75030533E+00
 -1.19176042E-01 -1.11650332E-02  0.00000000E+00 -7.52572982E-01 -1.83736018E+00
  0.00000000E+00 -8.64158738E-01  3.76431920E-01  0.00000000E+00 -1.42104424E-01
  0.00000000E+00  0.00000000E+00 -4.85460711E-02 -1.96083601E-01  5.03363350E-01
  0.00000000E+00  0.00000000E+00 -1.09306218E+00  4.39983065E-01  0.00000000E+00
 -2.00788075E-02 -9.80798068E-02  0.00000000E+00  0.00000000E+00 -1.69832240E-01
  4.60687823E-02 -5.61057490E-02  1.36777526E+00  3.35253744E-01 -2.61848654E-01
 -6.46852171E-01  0.00000000E+00  2.81741327E-01  3.35651771E-01 -1.26226428E-01
 -6.36272971E-03  7.63968806E-02  0.00000000E+00 -1.02838288E-03 -6.42422518E-04
 -1.61382449E+00  8.44669411E+00  4.56262386E+00 -3.76623129E-01  9.58439715E-02
  0.00000000E+00  4.71477276E+00 -5.88488663E+00  0.00000000E+00  2.65726919E+00
 -2.45288622E-01  0.00000000E+00  2.39499765E-01  0.00000000E+00  0.00000000E+00
 -2.13934966E-01  1.81578334E-01 -1.94043780E+00  0.00000000E+00  0.00000000E+00
  2.01270185E+00 -1.40786560E+00  0.00000000E+00 -3.02336051E-01  1.17015778E-01
  0.00000000E+00  0.00000000E+00 -1.44224217E-01 -3.79721234E-01 -2.13186310E-01
 -1.74396917E+00  1.03910458E+00 -5.62318366E-01 -4.07194140E-01  0.00000000E+00
  1.02838288E-03  6.42422518E-04  1.61382449E+00 -8.44669411E+00 -4.56262386E+00
 -3.76623129E-01  9.58439715E-02  0.00000000E+00  4.71477276E+00 -5.88488663E+00
  0.00000000E+00  2.65726919E+00 -2.45288622E-01  0.00000000E+00 -2.39499765E-01
  0.00000000E+00  0.00000000E+00  2.13934966E-01 -1.81578334E-01  1.94043780E+00
  0.00000000E+00  0.00000000E+00 -2.01270185E+00  1.40786560E+00  0.00000000E+00
 -3.02336051E-01  1.17015778E-01  0.00000000E+00  0.00000000E+00 -1.44224217E-01
 -3.79721234E-01  2.13186310E-01  1.74396917E+00 -1.03910458E+00 -5.62318366E-01
 -4.07194140E-01  0.00000000E+00  1.89522983E-03  2.39282532E-03 -3.54758609E-01
 -5.46279960E-01  1.75030533E+00 -1.19176042E-01 -1.11650332E-02  0.00000000E+00
 -7.52572982E-01 -1.83736018E+00  0.00000000E+00 -8.64158738E-01  3.76431920E-01
  0.00000000E+00  1.42104424E-01  0.00000000E+00  0.00000000E+00  4.85460711E-02
  1.96083601E-01 -5.03363350E-01  0.00000000E+00  0.00000000E+00  1.09306218E+00
 -4.39983065E-01  0.00000000E+00 -2.00788075E-02 -9.80798068E-02  0.00000000E+00
  0.00000000E+00 -1.69832240E-01  4.60687823E-02  5.61057490E-02 -1.36777526E+00
 -3.35253744E-01 -2.61848654E-01 -6.46852171E-01  0.00000000E+00 -2.81741327E-01
 -3.35651771E-01  1.26226428E-01 -6.36272971E-03  7.63968806E-02  0.00000000E+00
  0.00000000E+00  0.00000000E+00  0.00000000E+00  0.00000000E+00  0.00000000E+00
  0.00000000E+00  0.00000000E+00 -3.12932336E-02  0.00000000E+00  0.00000000E+00
  3.42707041E-01  0.00000000E+00  0.00000000E+00 -3.57546180E-02  0.00000000E+00
  4.27073613E-01  8.67998371E-02  0.00000000E+00  0.00000000E+00  0.00000000E+00
 -3.52094715E-01 -1.48681603E-01  0.00000000E+00  0.00000000E+00 -3.39740109E-01
  0.00000000E+00  0.00000000E+00  5.60397577E-02  3.26169710E-01  0.00000000E+00
  0.00000000E+00  0.00000000E+00  0.00000000E+00  0.00000000E+00  0.00000000E+00
  0.00000000E+00 -2.24599479E-01  0.00000000E+00  0.00000000E+00  0.00000000E+00
  0.00000000E+00  0.00000000E+00 -8.91336542E-02  0.00000000E+00  0.00000000E+00
  0.00000000E+00  0.00000000E+00  0.00000000E+00  0.00000000E+00  0.00000000E+00
 -1.16154678E-01  0.00000000E+00  0.00000000E+00  6.05951814E-01  0.00000000E+00
  0.00000000E+00  1.86308477E-01  0.00000000E+00 -5.20012011E-01  8.37979957E-02
  0.00000000E+00  0.00000000E+00  0.00000000E+00  1.15520775E+00 -6.89778639E-01
  0.00000000E+00  0.00000000E+00 -1.58412820E-01  0.00000000E+00  0.00000000E+00
  1.65983359E-01 -1.94977632E-01  0.00000000E+00  0.00000000E+00  0.00000000E+00
  0.00000000E+00  0.00000000E+00  0.00000000E+00  0.00000000E+00  8.01202163E-02
  0.00000000E+00  0.00000000E+00  0.00000000E+00  0.00000000E+00  0.00000000E+00
  0.00000000E+00  0.00000000E+00  1.16154678E-01  0.00000000E+00  0.00000000E+00
 -6.05951814E-01  0.00000000E+00  0.00000000E+00 -1.86308477E-01  0.00000000E+00
 -5.20012011E-01  8.37979957E-02  0.00000000E+00  0.00000000E+00  0.00000000E+00
  1.15520775E+00 -6.89778639E-01  0.00000000E+00  0.00000000E+00  1.58412820E-01
  0.00000000E+00  0.00000000E+00 -1.65983359E-01  1.94977632E-01  0.00000000E+00
  0.00000000E+00  0.00000000E+00  0.00000000E+00  0.00000000E+00  0.00000000E+00
  0.00000000E+00 -8.01202163E-02  0.00000000E+00  0.00000000E+00  0.00000000E+00
  0.00000000E+00  0.00000000E+00  0.00000000E+00  0.00000000E+00  3.12932336E-02
  0.00000000E+00  0.00000000E+00 -3.42707041E-01  0.00000000E+00  0.00000000E+00
  3.57546180E-02  0.00000000E+00  4.27073613E-01  8.67998371E-02  0.00000000E+00
  0.00000000E+00  0.00000000E+00 -3.52094715E-01 -1.48681603E-01  0.00000000E+00
  0.00000000E+00  3.39740109E-01  0.00000000E+00  0.00000000E+00 -5.60397577E-02
 -3.26169710E-01  0.00000000E+00  0.00000000E+00  0.00000000E+00  0.00000000E+00
  0.00000000E+00  0.00000000E+00  0.00000000E+00  2.24599479E-01  0.00000000E+00
  0.00000000E+00  0.00000000E+00  0.00000000E+00  0.00000000E+00  8.91336542E-02
  0.00000000E+00  0.00000000E+00  0.00000000E+00  0.00000000E+00  0.00000000E+00
  0.00000000E+00  0.00000000E+00  7.35022967E-02  0.00000000E+00  0.00000000E+00
 -9.26655580E-01  0.00000000E+00  0.00000000E+00 -1.24276986E-01  0.00000000E+00
 -3.76541135E-01 -2.77447326E-01  0.00000000E+00  0.00000000E+00  0.00000000E+00
  5.27638865E-02  9.50383236E-01  0.00000000E+00  0.00000000E+00  2.44973528E-01
  0.00000000E+00  0.00000000E+00  3.74938730E-01 -2.92747800E-01  0.00000000E+00
  0.00000000E+00  0.00000000E+00  0.00000000E+00  0.00000000E+00  0.00000000E+00
  0.00000000E+00  1.62158726E-01  0.00000000E+00  0.00000000E+00  0.00000000E+00
  0.00000000E+00  0.00000000E+00 -1.78223051E-01  0.00000000E+00  0.00000000E+00
  0.00000000E+00  0.00000000E+00  0.00000000E+00  0.00000000E+00  0.00000000E+00
 -2.44077227E-02  0.00000000E+00  0.00000000E+00  9.30939418E-01  0.00000000E+00
  0.00000000E+00  1.20059526E-01  0.00000000E+00 -1.50686014E-01 -4.07352005E-01
  0.00000000E+00  0.00000000E+00  0.00000000E+00  8.55799925E-02  1.15498957E+00
  0.00000000E+00  0.00000000E+00 -2.69858532E-01  0.00000000E+00  0.00000000E+00
 -1.50962386E-01  1.68382206E-01  0.00000000E+00  0.00000000E+00  0.00000000E+00
  0.00000000E+00  0.00000000E+00  0.00000000E+00  0.00000000E+00 -7.38674524E-02
  0.00000000E+00  0.00000000E+00  0.00000000E+00  0.00000000E+00  0.00000000E+00
  0.00000000E+00  0.00000000E+00 -2.44077227E-02  0.00000000E+00  0.00000000E+00
  9.30939418E-01  0.00000000E+00  0.00000000E+00  1.20059526E-01  0.00000000E+00
  1.50686014E-01  4.07352005E-01  0.00000000E+00  0.00000000E+00  0.00000000E+00
 -8.55799925E-02 -1.15498957E+00  0.00000000E+00  0.00000000E+00 -2.69858532E-01
  0.00000000E+00  0.00000000E+00 -1.50962386E-01  1.68382206E-01  0.00000000E+00
  0.00000000E+00  0.00000000E+00  0.00000000E+00  0.00000000E+00  0.00000000E+00
  0.00000000E+00 -7.38674524E-02  0.00000000E+00  0.00000000E+00  0.00000000E+00
  0.00000000E+00  0.00000000E+00  0.00000000E+00  0.00000000E+00  7.35022967E-02
  0.00000000E+00  0.00000000E+00 -9.26655580E-01  0.00000000E+00  0.00000000E+00
 -1.24276986E-01  0.00000000E+00  3.76541135E-01  2.77447326E-01  0.00000000E+00
  0.00000000E+00  0.00000000E+00 -5.27638865E-02 -9.50383236E-01  0.00000000E+00
  0.00000000E+00  2.44973528E-01  0.00000000E+00  0.00000000E+00  3.74938730E-01
 -2.92747800E-01  0.00000000E+00  0.00000000E+00  0.00000000E+00  0.00000000E+00
  0.00000000E+00  0.00000000E+00  0.00000000E+00  1.62158726E-01  0.00000000E+00
  0.00000000E+00  0.00000000E+00  0.00000000E+00  0.00000000E+00 -1.78223051E-01
 -1.02762634E-02 -3.83223080E-02 -1.22601442E-01  3.74607983E+00  6.29229038E-01
 -1.77705387E-01  1.37061566E-01  0.00000000E+00  2.43331663E-01 -2.25663972E+00
  0.00000000E+00  3.24702259E-01 -5.76895898E-01  0.00000000E+00 -1.13071936E-01
  0.00000000E+00  0.00000000E+00  2.90905006E-01 -3.44810333E-01 -4.38277377E-01
  0.00000000E+00  0.00000000E+00 -9.77425439E-01  3.98757092E-01  0.00000000E+00
 -2.33455218E-01  3.03809232E-01  0.00000000E+00  0.00000000E+00 -2.38745893E-02
  6.15718129E-02 -3.02474227E-02 -2.89168446E-01  9.43935150E-03  9.84319008E-02
 -7.70446076E-02  0.00000000E+00  3.77697466E-01 -4.05014396E-01  3.79917629E-01
 -3.24344330E-01  2.52750395E-01  0.00000000E+00  1.09565419E-03  1.03839743E-02
  2.73257811E-01 -2.87181991E+00 -2.76258176E+00 -1.14246824E-01 -2.54520892E-02
  0.00000000E+00  1.57920057E+00 -2.31020825E+00  0.00000000E+00 -1.02556441E+00
 -7.45452905E-02  0.00000000E+00 -2.14994160E-01  0.00000000E+00  0.00000000E+00
  1.29519499E-01  1.79735128E-01  8.60348585E-01  0.00000000E+00  0.00000000E+00
  6.73587136E-01 -1.05240004E+00  0.00000000E+00  3.01451021E-02 -7.43429821E-02
  0.00000000E+00  0.00000000E+00 -2.30387023E-01  2.30027878E-01  4.17033287E-01
  9.07798472E-01 -2.80956318E-01  3.05803404E-01 -1.49539468E-01  0.00000000E+00
 -1.09565419E-03 -1.03839743E-02 -2.73257811E-01  2.87181991E+00  2.76258176E+00
 -1.14246824E-01 -2.54520892E-02  0.00000000E+00  1.57920057E+00 -2.31020825E+00
  0.00000000E+00 -1.02556441E+00 -7.45452905E-02  0.00000000E+00  2.14994160E-01
  0.00000000E+00  0.00000000E+00 -1.29519499E-01 -1.79735128E-01 -8.60348585E-01
  0.00000000E+00  0.00000000E+00 -6.73587136E-01  1.05240004E+00  0.00000000E+00
  3.01451021E-02 -7.43429821E-02  0.00000000E+00  0.00000000E+00 -2.30387023E-01
  2.30027878E-01 -4.17033287E-01 -9.07798472E-01  2.80956318E-01  3.05803404E-01
 -1.49539468E-01  0.00000000E+00  1.02762634E-02  3.83223080E-02  1.22601442E-01
 -3.74607983E+00 -6.29229038E-01 -1.77705387E-01  1.37061566E-01  0.00000000E+00
  2.43331663E-01 -2.25663972E+00  0.00000000E+00  3.24702259E-01 -5.76895898E-01
  0.00000000E+00  1.13071936E-01  0.00000000E+00  0.00000000E+00 -2.90905006E-01
  3.44810333E-01  4.38277377E-01  0.00000000E+00  0.00000000E+00  9.77425439E-01
 -3.98757092E-01  0.00000000E+00 -2.33455218E-01  3.03809232E-01  0.00000000E+00
  0.00000000E+00 -2.38745893E-02  6.15718129E-02  3.02474227E-02  2.89168446E-01
 -9.43935150E-03  9.84319008E-02 -7.70446076E-02  0.00000000E+00 -3.77697466E-01
  4.05014396E-01 -3.79917629E-01 -3.24344330E-01  2.52750395E-01  0.00000000E+00
  0.00000000E+00  0.00000000E+00  0.00000000E+00  0.00000000E+00  0.00000000E+00
  0.00000000E+00  0.00000000E+00 -4.69845583E-02  0.00000000E+00  0.00000000E+00
  1.44334655E-01  0.00000000E+00  0.00000000E+00  5.62961978E-02  0.00000000E+00
  8.10070590E-02  1.25823924E-01  0.00000000E+00  0.00000000E+00  0.00000000E+00
  2.05969001E-01  1.17658114E-02  0.00000000E+00  0.00000000E+00 -3.48259712E-01
  0.00000000E+00  0.00000000E+00  1.76907710E-01  3.01763810E-01  0.00000000E+00
  0.00000000E+00  0.00000000E+00  0.00000000E+00  0.00000000E+00  0.00000000E+00
  0.00000000E+00 -4.15611661E-01  0.00000000E+00  0.00000000E+00  0.00000000E+00
  0.00000000E+00  0.00000000E+00  1.64358723E-02  0.00000000E+00  0.00000000E+00
  0.00000000E+00  0.00000000E+00  0.00000000E+00  0.00000000E+00  0.00000000E+00
  3.56047993E-02  0.00000000E+00  0.00000000E+00 -3.73784946E-01  0.00000000E+00
  0.00000000E+00 -1.92361929E-01  0.00000000E+00  5.55597006E-01 -5.15095206E-03
  0.00000000E+00  0.00000000E+00  0.00000000E+00 -4.12186786E-01  2.24428375E-01
  0.00000000E+00  0.00000000E+00  2.72972600E-01  0.00000000E+00  0.00000000E+00
 -1.98950469E-01 -1.29046140E-01  0.00000000E+00  0.00000000E+00  0.00000000E+00
  0.00000000E+00  0.00000000E+00  0.00000000E+00  0.00000000E+00  2.79677785E-01
  0.00000000E+00  0.00000000E+00  0.00000000E+00  0.00000000E+00  0.00000000E+00
  0.00000000E+00  0.00000000E+00 -3.56047993E-02  0.00000000E+00  0.00000000E+00
  3.73784946E-01  0.00000000E+00  0.00000000E+00  1.92361929E-01  0.00000000E+00
  5.55597006E-01 -5.15095206E-03  0.00000000E+00  0.00000000E+00  0.00000000E+00
 -4.12186786E-01  2.24428375E-01  0.00000000E+00  0.00000000E+00 -2.72972600E-01
  0.00000000E+00  0.00000000E+00  1.98950469E-01  1.29046140E-01  0.00000000E+00
  0.00000000E+00  0.00000000E+00  0.00000000E+00  0.00000000E+00  0.00000000E+00
  0.00000000E+00 -2.79677785E-01  0.00000000E+00  0.00000000E+00  0.00000000E+00
  0.00000000E+00  0.00000000E+00  0.00000000E+00  0.00000000E+00  4.69845583E-02
  0.00000000E+00  0.00000000E+00 -1.44334655E-01  0.00000000E+00  0.00000000E+00
 -5.62961978E-02  0.00000000E+00  8.10070590E-02  1.25823924E-01  0.00000000E+00
  0.00000000E+00  0.00000000E+00  2.05969001E-01  1.17658114E-02  0.00000000E+00
  0.00000000E+00  3.48259712E-01  0.00000000E+00  0.00000000E+00 -1.76907710E-01
 -3.01763810E-01  0.00000000E+00  0.00000000E+00  0.00000000E+00  0.00000000E+00
  0.00000000E+00  0.00000000E+00  0.00000000E+00  4.15611661E-01  0.00000000E+00
  0.00000000E+00  0.00000000E+00  0.00000000E+00  0.00000000E+00 -1.64358723E-02
 -8.59281470E-03 -3.42438423E-02 -1.24270521E-01  3.60562388E+00  2.46476898E-01
  2.26055688E-01 -4.43430900E-02  0.00000000E+00 -3.21708341E-01 -1.49219181E+00
  0.00000000E+00  6.78061838E-01 -4.41537080E-01  0.00000000E+00  3.40707713E-02
  0.00000000E+00  0.00000000E+00  3.07235125E-02  5.40123394E-01 -6.68921432E-01
  0.00000000E+00  0.00000000E+00 -2.09942877E-01 -1.09267426E+00  0.00000000E+00
  4.03779621E-01  1.57703439E-01  0.00000000E+00  0.00000000E+00 -1.94975603E-01
  1.05209557E-01  3.64647537E-01 -5.29294034E-01 -3.97177760E-03  2.39640995E-01
  3.30470031E-01  0.00000000E+00 -3.76996812E-01 -7.61249121E-01  5.00447162E-01
 -3.05894062E-02  7.67149676E-02  0.00000000E+00 -6.81850665E-03 -2.06988093E-02
  5.84151359E-01 -2.82620856E+00 -3.85345208E-01  1.34712705E-02  4.47877673E-03
  0.00000000E+00 -6.44652329E-02 -1.65156676E+00  0.00000000E+00 -7.05903989E-01
 -1.55920450E-01  0.00000000E+00 -1.79803827E-01  0.00000000E+00  0.00000000E+00
  2.69118577E-02 -1.04973772E-01  7.68313981E-01  0.00000000E+00  0.00000000E+00
  9.55084971E-01  3.97767196E-02  0.00000000E+00 -9.26034902E-02  1.51937511E-01
  0.00000000E+00  0.00000000E+00  3.19827777E-01  1.14905051E-01 -3.67324464E-02
  2.71016785E-01 -4.62216036E-01  7.73268839E-02  2.83185355E-02  0.00000000E+00
 -6.81850665E-03 -2.06988093E-02  5.84151359E-01 -2.82620856E+00 -3.85345208E-01
 -1.34712705E-02 -4.47877673E-03  0.00000000E+00  6.44652329E-02  1.65156676E+00
  0.00000000E+00  7.05903989E-01  1.55920450E-01  0.00000000E+00 -1.79803827E-01
  0.00000000E+00  0.00000000E+00  2.69118577E-02 -1.04973772E-01  7.68313981E-01
  0.00000000E+00  0.00000000E+00  9.55084971E-01  3.97767196E-02  0.00000000E+00
  9.26034902E-02 -1.51937511E-01  0.00000000E+00  0.00000000E+00 -3.19827777E-01
 -1.14905051E-01 -3.67324464E-02  2.71016785E-01 -4.62216036E-01 -7.73268839E-02
 -2.83185355E-02  0.00000000E+00 -8.59281470E-03 -3.42438423E-02 -1.24270521E-01
  3.60562388E+00  2.46476898E-01 -2.26055688E-01  4.43430900E-02  0.00000000E+00
  3.21708341E-01  1.49219181E+00  0.00000000E+00 -6.78061838E-01  4.41537080E-01
  0.00000000E+00  3.40707713E-02  0.00000000E+00  0.00000000E+00  3.07235125E-02
  5.40123394E-01 -6.68921432E-01  0.00000000E+00  0.00000000E+00 -2.09942877E-01
 -1.09267426E+00  0.00000000E+00 -4.03779621E-01 -1.57703439E-01  0.00000000E+00
  0.00000000E+00  1.94975603E-01 -1.05209557E-01  3.64647537E-01 -5.29294034E-01
 -3.97177760E-03 -2.39640995E-01 -3.30470031E-01  0.00000000E+00 -3.76996812E-01
 -7.61249121E-01  5.00447162E-01  3.05894062E-02 -7.67149676E-02  0.00000000E+00
  0.00000000E+00  0.00000000E+00  0.00000000E+00  0.00000000E+00  0.00000000E+00
  0.00000000E+00  0.00000000E+00  1.92812122E-02  0.00000000E+00  0.00000000E+00
  1.67268236E-01  0.00000000E+00  0.00000000E+00 -8.40313795E-02  0.00000000E+00
  4.14162986E-04 -3.39202235E-01  0.00000000E+00  0.00000000E+00  0.00000000E+00
  5.08950506E-02  4.21815774E-01  0.00000000E+00  0.00000000E+00 -2.27296298E-01
  0.00000000E+00  0.00000000E+00  5.23271754E-01 -5.42708943E-02  0.00000000E+00
  0.00000000E+00  0.00000000E+00  0.00000000E+00  0.00000000E+00  0.00000000E+00
  0.00000000E+00 -2.65891100E-01  0.00000000E+00  0.00000000E+00  0.00000000E+00
  0.00000000E+00  0.00000000E+00 -2.51955307E-01  0.00000000E+00  0.00000000E+00
  0.00000000E+00  0.00000000E+00  0.00000000E+00  0.00000000E+00  0.00000000E+00
  1.15884890E-01  0.00000000E+00  0.00000000E+00  7.61957852E-02  0.00000000E+00
  0.00000000E+00  1.30524074E-02  0.00000000E+00  2.60238999E-01  2.16623639E-01
  0.00000000E+00  0.00000000E+00  0.00000000E+00 -1.06167425E-01 -4.71934707E-02
  0.00000000E+00  0.00000000E+00  3.95403597E-01  0.00000000E+00  0.00000000E+00
 -6.45672425E-02 -1.40335448E-01  0.00000000E+00  0.00000000E+00  0.00000000E+00
  0.00000000E+00  0.00000000E+00  0.00000000E+00  0.00000000E+00  1.93930007E-01
  0.00000000E+00  0.00000000E+00  0.00000000E+00  0.00000000E+00  0.00000000E+00
  0.00000000E+00  0.00000000E+00  1.15884890E-01  0.00000000E+00  0.00000000E+00
  7.61957852E-02  0.00000000E+00  0.00000000E+00  1.30524074E-02  0.00000000E+00
 -2.60238999E-01 -2.16623639E-01  0.00000000E+00  0.00000000E+00  0.00000000E+00
  1.06167425E-01  4.71934707E-02  0.00000000E+00  0.00000000E+00  3.95403597E-01
  0.00000000E+00  0.00000000E+00 -6.45672425E-02 -1.40335448E-01  0.00000000E+00
  0.00000000E+00  0.00000000E+00  0.00000000E+00  0.00000000E+00  0.00000000E+00
  0.00000000E+00  1.93930007E-01  0.00000000E+00  0.00000000E+00  0.00000000E+00
  0.00000000E+00  0.00000000E+00  0.00000000E+00  0.00000000E+00  1.92812122E-02
  0.00000000E+00  0.00000000E+00  1.67268236E-01  0.00000000E+00  0.00000000E+00
 -8.40313795E-02  0.00000000E+00 -4.14162986E-04  3.39202235E-01  0.00000000E+00
  0.00000000E+00  0.00000000E+00 -5.08950506E-02 -4.21815774E-01  0.00000000E+00
  0.00000000E+00 -2.27296298E-01  0.00000000E+00  0.00000000E+00  5.23271754E-01
 -5.42708943E-02  0.00000000E+00  0.00000000E+00  0.00000000E+00  0.00000000E+00
  0.00000000E+00  0.00000000E+00  0.00000000E+00 -2.65891100E-01  0.00000000E+00
  0.00000000E+00  0.00000000E+00  0.00000000E+00  0.00000000E+00 -2.51955307E-01
  0.00000000E+00  0.00000000E+00  0.00000000E+00  0.00000000E+00  0.00000000E+00
  0.00000000E+00  0.00000000E+00  1.24520251E-01  0.00000000E+00  0.00000000E+00
 -2.85571679E-01  0.00000000E+00  0.00000000E+00 -8.18008810E-02  0.00000000E+00
  7.96162784E-02 -5.41009200E-01  0.00000000E+00  0.00000000E+00  0.00000000E+00
  5.32442176E-02  5.33174120E-01  0.00000000E+00  0.00000000E+00  3.82269657E-01
  0.00000000E+00  0.00000000E+00  2.78955044E-01  3.99379472E-01  0.00000000E+00
  0.00000000E+00  0.00000000E+00  0.00000000E+00  0.00000000E+00  0.00000000E+00
  0.00000000E+00 -1.11303410E-01  0.00000000E+00  0.00000000E+00  0.00000000E+00
  0.00000000E+00  0.00000000E+00  2.46963343E-01  0.00000000E+00  0.00000000E+00
  0.00000000E+00  0.00000000E+00  0.00000000E+00  0.00000000E+00  0.00000000E+00
  2.35050784E-02  0.00000000E+00  0.00000000E+00  5.97622168E-01  0.00000000E+00
  0.00000000E+00  7.31368449E-02  0.00000000E+00  8.67556274E-02  1.50341287E-01
  0.00000000E+00  0.00000000E+00  0.00000000E+00  2.12707988E-01 -2.03535099E-02
  0.00000000E+00  0.00000000E+00 -2.04624609E-02  0.00000000E+00  0.00000000E+00
  2.14835458E-01 -1.43742312E-02  0.00000000E+00  0.00000000E+00  0.00000000E+00
  0.00000000E+00  0.00000000E+00  0.00000000E+00  0.00000000E+00 -3.71214146E-02
  0.00000000E+00  0.00000000E+00  0.00000000E+00  0.00000000E+00  0.00000000E+00
  0.00000000E+00  0.00000000E+00 -2.35050784E-02  0.00000000E+00  0.00000000E+00
 -5.97622168E-01  0.00000000E+00  0.00000000E+00 -7.31368449E-02  0.00000000E+00
  8.67556274E-02  1.50341287E-01  0.00000000E+00  0.00000000E+00  0.00000000E+00
  2.12707988E-01 -2.03535099E-02  0.00000000E+00  0.00000000E+00  2.04624609E-02
  0.00000000E+00  0.00000000E+00 -2.14835458E-01  1.43742312E-02  0.00000000E+00
  0.00000000E+00  0.00000000E+00  0.00000000E+00  0.00000000E+00  0.00000000E+00
  0.00000000E+00  3.71214146E-02  0.00000000E+00  0.00000000E+00  0.00000000E+00
  0.00000000E+00  0.00000000E+00  0.00000000E+00  0.00000000E+00 -1.24520251E-01
  0.00000000E+00  0.00000000E+00  2.85571679E-01  0.00000000E+00  0.00000000E+00
  8.18008810E-02  0.00000000E+00  7.96162784E-02 -5.41009200E-01  0.00000000E+00
  0.00000000E+00  0.00000000E+00  5.32442176E-02  5.33174120E-01  0.00000000E+00
  0.00000000E+00 -3.82269657E-01  0.00000000E+00  0.00000000E+00 -2.78955044E-01
 -3.99379472E-01  0.00000000E+00  0.00000000E+00  0.00000000E+00  0.00000000E+00
  0.00000000E+00  0.00000000E+00  0.00000000E+00  1.11303410E-01  0.00000000E+00
  0.00000000E+00  0.00000000E+00  0.00000000E+00  0.00000000E+00 -2.46963343E-01
  2.59878183E-03  1.97269870E-02  3.37072382E-01 -6.97063756E+00 -5.12306035E-01
 -1.08429770E-01  6.36711310E-02  0.00000000E+00  1.31637521E+00  5.19963481E+00
  0.00000000E+00  1.01776186E-01  4.22922272E-01  0.00000000E+00 -1.53178369E-01
  0.00000000E+00  0.00000000E+00  5.29490033E-03  2.58069510E-02  8.78764397E-01
  0.00000000E+00  0.00000000E+00  1.56703833E+00 -1.51357560E+00  0.00000000E+00
 -5.05116208E-02 -2.73292030E-01  0.00000000E+00  0.00000000E+00 -1.69594329E-01
 -3.22122264E-01  1.26780853E-01 -8.93744304E-02 -1.93803114E-02  1.43349139E-02
  2.87988163E-01  0.00000000E+00 -9.82862768E-02 -3.81797879E-01  5.39270732E-02
 -2.58898152E-01 -1.66675397E-01  0.00000000E+00 -5.65581587E-03 -3.42882351E-02
 -1.08519172E+00  1.17330313E+01  2.75541340E-01 -9.72756259E-02 -1.09851167E-01
  0.00000000E+00  1.72819786E+00  3.70608812E+00  0.00000000E+00 -2.41575143E-01
  3.11802274E-01  0.00000000E+00 -4.03156269E-02  0.00000000E+00  0.00000000E+00
  3.35806134E-01  2.84086333E-01 -1.55176555E+00  0.00000000E+00  0.00000000E+00
 -1.59953444E+00 -2.65933664E+00  0.00000000E+00 -2.17660943E-01 -2.56746405E-01
  0.00000000E+00  0.00000000E+00  3.37628798E-01 -3.52526917E-01  5.24816005E-01
 -1.38538677E-01 -3.79843880E-02 -2.02737543E-01 -1.97016690E-01  0.00000000E+00
  5.65581587E-03  3.42882351E-02  1.08519172E+00 -1.17330313E+01 -2.75541340E-01
 -9.72756259E-02 -1.09851167E-01  0.00000000E+00  1.72819786E+00  3.70608812E+00
  0.00000000E+00 -2.41575143E-01  3.11802274E-01  0.00000000E+00  4.03156269E-02
  0.00000000E+00  0.00000000E+00 -3.35806134E-01 -2.84086333E-01  1.55176555E+00
  0.00000000E+00  0.00000000E+00  1.59953444E+00  2.65933664E+00  0.00000000E+00
 -2.17660943E-01 -2.56746405E-01  0.00000000E+00  0.00000000E+00  3.37628798E-01
 -3.52526917E-01 -5.24816005E-01  1.38538677E-01  3.79843880E-02 -2.02737543E-01
 -1.97016690E-01  0.00000000E+00 -2.59878183E-03 -1.97269870E-02 -3.37072382E-01
  6.97063756E+00  5.12306035E-01 -1.08429770E-01  6.36711310E-02  0.00000000E+00
  1.31637521E+00  5.19963481E+00  0.00000000E+00  1.01776186E-01  4.22922272E-01
  0.00000000E+00  1.53178369E-01  0.00000000E+00  0.00000000E+00 -5.29490033E-03
 -2.58069510E-02 -8.78764397E-01  0.00000000E+00  0.00000000E+00 -1.56703833E+00
  1.51357560E+00  0.00000000E+00 -5.05116208E-02 -2.73292030E-01  0.00000000E+00
  0.00000000E+00 -1.69594329E-01 -3.22122264E-01 -1.26780853E-01  8.93744304E-02
  1.93803114E-02  1.43349139E-02  2.87988163E-01  0.00000000E+00  9.82862768E-02
  3.81797879E-01 -5.39270732E-02 -2.58898152E-01 -1.66675397E-01  0.00000000E+00
 -4.03848096E-03 -3.19067931E-04  2.15836711E-01 -5.23942110E+00 -1.84232801E+00
  1.30873228E-01  1.81251616E-01  0.00000000E+00 -5.73354098E-01  4.03137135E+00
  0.00000000E+00  3.08170992E-01  4.13604287E-01  0.00000000E+00 -3.53706339E-01
  0.00000000E+00  0.00000000E+00  1.76536002E-01  1.18927382E-01  8.30145936E-01
  0.00000000E+00  0.00000000E+00  9.49467428E-01  7.04637193E-01  0.00000000E+00
  1.10268796E-01 -1.58650783E-01  0.00000000E+00  0.00000000E+00  1.21723905E-01
 -3.68502529E-01  1.99095363E-01 -6.00894977E-01  2.43072274E-01  4.12163654E-01
  1.10269363E-02  0.00000000E+00  1.38709749E-01 -5.87764951E-02  3.36884612E-01
 -1.27504494E-01  1.10907769E-01  0.00000000E+00 -1.09646777E-02 -5.21293995E-02
  3.26461976E-02  5.40070933E+00  1.52147891E+00  2.51186963E-01 -2.32904587E-01
  0.00000000E+00  4.13927782E-01  3.92178544E+00  0.00000000E+00 -3.40302238E-01
  1.12329789E+00  0.00000000E+00  1.28715753E-01  0.00000000E+00  0.00000000E+00
  2.78313601E-01 -2.14650535E-01 -7.33627172E-01  0.00000000E+00  0.00000000E+00
 -2.02273818E+00  9.87437469E-01  0.00000000E+00  1.31517264E-01 -4.05125565E-01
  0.00000000E+00  0.00000000E+00 -1.73645890E-01 -1.65853079E-01 -7.25003174E-02
  6.98812356E-02 -1.43559268E-01 -5.79652617E-02  2.93955809E-01  0.00000000E+00
 -1.09646777E-02 -5.21293995E-02  3.26461976E-02  5.40070933E+00  1.52147891E+00
 -2.51186963E-01  2.32904587E-01  0.00000000E+00 -4.13927782E-01 -3.92178544E+00
  0.00000000E+00  3.40302238E-01 -1.12329789E+00  0.00000000E+00  1.28715753E-01
  0.00000000E+00  0.00000000E+00  2.78313601E-01 -2.14650535E-01 -7.33627172E-01
  0.00000000E+00  0.00000000E+00 -2.02273818E+00  9.87437469E-01  0.00000000E+00
 -1.31517264E-01  4.05125565E-01  0.00000000E+00  0.00000000E+00  1.73645890E-01
  1.65853079E-01 -7.25003174E-02  6.98812356E-02 -1.43559268E-01  5.79652617E-02
 -2.93955809E-01  0.00000000E+00 -4.03848096E-03 -3.19067931E-04  2.15836711E-01
 -5.23942110E+00 -1.84232801E+00 -1.30873228E-01 -1.81251616E-01  0.00000000E+00
  5.73354098E-01 -4.03137135E+00  0.00000000E+00 -3.08170992E-01 -4.13604287E-01
  0.00000000E+00 -3.53706339E-01  0.00000000E+00  0.00000000E+00  1.76536002E-01
  1.18927382E-01  8.30145936E-01  0.00000000E+00  0.00000000E+00  9.49467428E-01
  7.04637193E-01  0.00000000E+00 -1.10268796E-01  1.58650783E-01  0.00000000E+00
  0.00000000E+00 -1.21723905E-01  3.68502529E-01  1.99095363E-01 -6.00894977E-01
  2.43072274E-01 -4.12163654E-01 -1.10269363E-02  0.00000000E+00  1.38709749E-01
 -5.87764951E-02  3.36884612E-01  1.27504494E-01 -1.10907769E-01  0.00000000E+00
 -4.67224975E-03 -2.61608333E-03  1.47629551E-01  5.41852684E-02 -2.19509520E+00
 -3.93433163E-02 -5.97676951E-02  0.00000000E+00  2.54372340E-01 -3.66838539E-01
  0.00000000E+00 -1.49455413E-01  9.04932523E-01  0.00000000E+00 -9.40311079E-02
  0.00000000E+00  0.00000000E+00 -2.38635407E-01 -2.66291937E-01  2.85051530E-01
  0.00000000E+00  0.00000000E+00 -3.01956264E-02  8.80758999E-01  0.00000000E+00
 -3.84432115E-01 -1.99491222E-01  0.00000000E+00  0.00000000E+00  5.76153386E-01
 -3.26298929E-02 -2.80633401E-01  5.86189859E-03 -3.72433631E-02 -1.29550006E-01
  5.53776673E-02  0.00000000E+00  2.61320833E-01  5.98510770E-01 -7.15456615E-02
  2.62636708E-03 -2.35863774E-01  0.00000000E+00  5.39962483E-03  1.75926903E-02
 -6.04232671E-01  3.89056217E+00  2.71209496E+00 -3.41630634E-02  2.12797393E-01
  0.00000000E+00  3.81963134E+00 -2.30344402E+00  0.00000000E+00  3.07986177E-01
  7.64303113E-01  0.00000000E+00  1.13440668E-01  0.00000000E+00  0.00000000E+00
 -1.70369248E-02 -2.07603129E-01 -6.14394400E-01  0.00000000E+00  0.00000000E+00
  6.03560656E-01 -9.37150141E-01  0.00000000E+00 -2.06159795E-02 -1.44659556E-01
  0.00000000E+00  0.00000000E+00 -8.84973419E-02 -1.54085841E-01  2.86892807E-02
  6.60346760E-01 -1.73473231E-01  3.44829456E-01  1.73110637E-01  0.00000000E+00
 -5.39962483E-03 -1.75926903E-02  6.04232671E-01 -3.89056217E+00 -2.71209496E+00
 -3.41630634E-02  2.12797393E-01  0.00000000E+00  3.81963134E+00 -2.30344402E+00
  0.00000000E+00  3.07986177E-01  7.64303113E-01  0.00000000E+00 -1.13440668E-01
  0.00000000E+00  0.00000000E+00  1.70369248E-02  2.07603129E-01  6.14394400E-01
  0.00000000E+00  0.00000000E+00 -6.03560656E-01  9.37150141E-01  0.00000000E+00
 -2.06159795E-02 -1.44659556E-01  0.00000000E+00  0.00000000E+00 -8.84973419E-02
 -1.54085841E-01 -2.86892807E-02 -6.60346760E-01  1.73473231E-01  3.44829456E-01
  1.73110637E-01  0.00000000E+00  4.67224975E-03  2.61608333E-03 -1.47629551E-01
 -5.41852684E-02  2.19509520E+00 -3.93433163E-02 -5.97676951E-02  0.00000000E+00
  2.54372340E-01 -3.66838539E-01  0.00000000E+00 -1.49455413E-01  9.04932523E-01
  0.00000000E+00  9.40311079E-02  0.00000000E+00  0.00000000E+00  2.38635407E-01
  2.66291937E-01 -2.85051530E-01  0.00000000E+00  0.00000000E+00  3.01956264E-02
 -8.80758999E-01  0.00000000E+00 -3.84432115E-01 -1.99491222E-01  0.00000000E+00
  0.00000000E+00  5.76153386E-01 -3.26298929E-02  2.80633401E-01 -5.86189859E-03
  3.72433631E-02 -1.29550006E-01  5.53776673E-02  0.00000000E+00 -2.61320833E-01
 -5.98510770E-01  7.15456615E-02  2.62636708E-03 -2.35863774E-01  0.00000000E+00
  6.61707399E-03  1.43754484E-02 -9.21825616E-01  2.82037672E+00  2.04592260E+00
 -8.89515862E-02  3.52118302E-01  0.00000000E+00  2.16996467E+00 -8.54562331E-01
  0.00000000E+00  3.43937720E-02 -1.08518403E+00  0.00000000E+00 -9.89273706E-02
  0.00000000E+00  0.00000000E+00  3.68079651E-01 -8.47240859E-02 -6.21841802E-01
  0.00000000E+00  0.00000000E+00 -3.74956430E-01 -9.68047103E-01  0.00000000E+00
 -2.08583728E-01  3.50960750E-01  0.00000000E+00  0.00000000E+00  2.89825132E-02
  3.35221995E-02  6.29985729E-02 -1.16072458E+00  4.13293306E-01  2.54839480E-01
  5.84397569E-01  0.00000000E+00  1.37861859E-01 -3.71813377E-01  1.46091680E-01
 -2.53918031E-01 -9.37307168E-02  0.00000000E+00  1.14007104E-03  1.38679593E-02
 -2.93684509E-02 -2.25009462E+00 -1.33530257E+00  2.46788114E-01 -3.19125353E-02
  0.00000000E+00 -1.15798581E+00 -1.61130277E+00  0.00000000E+00 -1.30653442E+00
 -1.99817579E+00  0.00000000E+00 -1.31920644E-01  0.00000000E+00  0.00000000E+00
  2.21050251E-02  2.41131327E-01  5.64875949E-01  0.00000000E+00  0.00000000E+00
 -1.97395446E+00 -2.41171232E+00  0.00000000E+00 -1.32500924E-04  4.02559130E-02
  0.00000000E+00  0.00000000E+00  1.03106336E-01  2.78407432E-01  6.26280359E-01
  1.08122976E+00 -1.28800999E+00  1.14262375E-01  3.85921621E-01  0.00000000E+00
  1.14007104E-03  1.38679593E-02 -2.93684509E-02 -2.25009462E+00 -1.33530257E+00
 -2.46788114E-01  3.19125353E-02  0.00000000E+00  1.15798581E+00  1.61130277E+00
  0.00000000E+00  1.30653442E+00  1.99817579E+00  0.00000000E+00 -1.31920644E-01
  0.00000000E+00  0.00000000E+00  2.21050251E-02  2.41131327E-01  5.64875949E-01
  0.00000000E+00  0.00000000E+00 -1.97395446E+00 -2.41171232E+00  0.00000000E+00
  1.32500924E-04 -4.02559130E-02  0.00000000E+00  0.00000000E+00 -1.03106336E-01
 -2.78407432E-01  6.26280359E-01  1.08122976E+00 -1.28800999E+00 -1.14262375E-01
 -3.85921621E-01  0.00000000E+00  6.61707399E-03  1.43754484E-02 -9.21825616E-01
  2.82037672E+00  2.04592260E+00  8.89515862E-02 -3.52118302E-01  0.00000000E+00
 -2.16996467E+00  8.54562331E-01  0.00000000E+00 -3.43937720E-02  1.08518403E+00
  0.00000000E+00 -9.89273706E-02  0.00000000E+00  0.00000000E+00  3.68079651E-01
 -8.47240859E-02 -6.21841802E-01  0.00000000E+00  0.00000000E+00 -3.74956430E-01
 -9.68047103E-01  0.00000000E+00  2.08583728E-01 -3.50960750E-01  0.00000000E+00
  0.00000000E+00 -2.89825132E-02 -3.35221995E-02  6.29985729E-02 -1.16072458E+00
  4.13293306E-01 -2.54839480E-01 -5.84397569E-01  0.00000000E+00  1.37861859E-01
 -3.71813377E-01  1.46091680E-01  2.53918031E-01  9.37307168E-02  0.00000000E+00
  1.12542137E-02  2.42250483E-02  1.30813431E-02  6.21203310E-01  2.24518917E+00
 -9.15611538E-03 -8.11222061E-02  0.00000000E+00  1.05461297E+00 -1.72422161E+00
  0.00000000E+00 -5.23006924E-01 -5.94340455E-01  0.00000000E+00  3.77756364E-01
  0.00000000E+00  0.00000000E+00 -1.92398451E-01 -1.22536716E-01 -2.76660875E-01
  0.00000000E+00  0.00000000E+00 -6.26664958E-01 -2.13329671E-02  0.00000000E+00
 -2.38928753E-01  1.64197353E-01  0.00000000E+00  0.00000000E+00  4.14706742E-03
  2.00488433E-01 -1.41797467E-01  2.32229175E-01  1.04195105E-01 -2.22236261E-01
 -5.78976437E-02  0.00000000E+00  1.33226607E-01  9.34873754E-01 -5.44120339E-01
  3.70764569E-01 -3.66463304E-01  0.00000000E+00 -6.72894158E-04  2.00738355E-02
 -1.00762973E+00  3.60543558E+00 -1.59663100E+00 -2.14252590E-01 -1.17087116E-01
  0.00000000E+00  1.54584751E+00 -3.22088636E+00  0.00000000E+00  9.54763551E-01
 -9.26945734E-01  0.00000000E+00 -4.03284647E-01  0.00000000E+00  0.00000000E+00
  1.04428334E-01  2.18233894E-01 -3.33877645E-01  0.00000000E+00  0.00000000E+00
  8.60161822E-01 -1.17356342E+00  0.00000000E+00 -2.22824292E-02  2.35630068E-01
  0.00000000E+00  0.00000000E+00  3.92738980E-01  7.97689093E-03  2.79262736E-02
 -1.04420649E+00  7.21832467E-01 -6.48611742E-01 -1.78149902E-01  0.00000000E+00
  6.72894158E-04 -2.00738355E-02  1.00762973E+00 -3.60543558E+00  1.59663100E+00
 -2.14252590E-01 -1.17087116E-01  0.00000000E+00  1.54584751E+00 -3.22088636E+00
  0.00000000E+00  9.54763551E-01 -9.26945734E-01  0.00000000E+00  4.03284647E-01
  0.00000000E+00  0.00000000E+00 -1.04428334E-01 -2.18233894E-01  3.33877645E-01
  0.00000000E+00  0.00000000E+00 -8.60161822E-01  1.17356342E+00  0.00000000E+00
 -2.22824292E-02  2.35630068E-01  0.00000000E+00  0.00000000E+00  3.92738980E-01
  7.97689093E-03 -2.79262736E-02  1.04420649E+00 -7.21832467E-01 -6.48611742E-01
 -1.78149902E-01  0.00000000E+00 -1.12542137E-02 -2.42250483E-02 -1.30813431E-02
 -6.21203310E-01 -2.24518917E+00 -9.15611538E-03 -8.11222061E-02  0.00000000E+00
  1.05461297E+00 -1.72422161E+00  0.00000000E+00 -5.23006924E-01 -5.94340455E-01
  0.00000000E+00 -3.77756364E-01  0.00000000E+00  0.00000000E+00  1.92398451E-01
  1.22536716E-01  2.76660875E-01  0.00000000E+00  0.00000000E+00  6.26664958E-01
  2.13329671E-02  0.00000000E+00 -2.38928753E-01  1.64197353E-01  0.00000000E+00
  0.00000000E+00  4.14706742E-03  2.00488433E-01  1.41797467E-01 -2.32229175E-01
 -1.04195105E-01 -2.22236261E-01 -5.78976437E-02  0.00000000E+00 -1.33226607E-01
 -9.34873754E-01  5.44120339E-01  3.70764569E-01 -3.66463304E-01  0.00000000E+00
  0.00000000E+00  0.00000000E+00  0.00000000E+00  0.00000000E+00  0.00000000E+00
  0.00000000E+00  0.00000000E+00 -4.93617694E-02  0.00000000E+00  0.00000000E+00
 -4.23417992E-02  0.00000000E+00  0.00000000E+00  2.34082024E-02  0.00000000E+00
 -8.34908225E-02  1.37981592E-01  0.00000000E+00  0.00000000E+00  0.00000000E+00
  1.50866560E-01 -2.10589169E-01  0.00000000E+00  0.00000000E+00  2.58663496E-02
  0.00000000E+00  0.00000000E+00 -3.27950396E-01  5.14283088E-01  0.00000000E+00
  0.00000000E+00  0.00000000E+00  0.00000000E+00  0.00000000E+00  0.00000000E+00
  0.00000000E+00 -9.72482086E-02  0.00000000E+00  0.00000000E+00  0.00000000E+00
  0.00000000E+00  0.00000000E+00  3.22538720E-01  0.00000000E+00  0.00000000E+00
  0.00000000E+00  0.00000000E+00  0.00000000E+00  0.00000000E+00  0.00000000E+00
 -9.86979792E-02  0.00000000E+00  0.00000000E+00  3.65979870E-02  0.00000000E+00
  0.00000000E+00 -1.77411210E-02  0.00000000E+00  1.71106911E-01 -3.40514863E-01
  0.00000000E+00  0.00000000E+00  0.00000000E+00 -1.35732167E-01  2.98841562E-02
  0.00000000E+00  0.00000000E+00 -4.27633193E-01  0.00000000E+00  0.00000000E+00
  4.70479245E-02  3.91178892E-01  0.00000000E+00  0.00000000E+00  0.00000000E+00
  0.00000000E+00  0.00000000E+00  0.00000000E+00  0.00000000E+00 -3.13729093E-01
  0.00000000E+00  0.00000000E+00  0.00000000E+00  0.00000000E+00  0.00000000E+00
  0.00000000E+00  0.00000000E+00  9.86979792E-02  0.00000000E+00  0.00000000E+00
 -3.65979870E-02  0.00000000E+00  0.00000000E+00  1.77411210E-02  0.00000000E+00
  1.71106911E-01 -3.40514863E-01  0.00000000E+00  0.00000000E+00  0.00000000E+00
 -1.35732167E-01  2.98841562E-02  0.00000000E+00  0.00000000E+00  4.27633193E-01
  0.00000000E+00  0.00000000E+00 -4.70479245E-02 -3.91178892E-01  0.00000000E+00
  0.00000000E+00  0.00000000E+00  0.00000000E+00  0.00000000E+00  0.00000000E+00
  0.00000000E+00  3.13729093E-01  0.00000000E+00  0.00000000E+00  0.00000000E+00
  0.00000000E+00  0.00000000E+00  0.00000000E+00  0.00000000E+00  4.93617694E-02
  0.00000000E+00  0.00000000E+00  4.23417992E-02  0.00000000E+00  0.00000000E+00
 -2.34082024E-02  0.00000000E+00 -8.34908225E-02  1.37981592E-01  0.00000000E+00
  0.00000000E+00  0.00000000E+00  1.50866560E-01 -2.10589169E-01  0.00000000E+00
  0.00000000E+00 -2.58663496E-02  0.00000000E+00  0.00000000E+00  3.27950396E-01
 -5.14283088E-01  0.00000000E+00  0.00000000E+00  0.00000000E+00  0.00000000E+00
  0.00000000E+00  0.00000000E+00  0.00000000E+00  9.72482086E-02  0.00000000E+00
  0.00000000E+00  0.00000000E+00  0.00000000E+00  0.00000000E+00 -3.22538720E-01
  0.00000000E+00  0.00000000E+00  0.00000000E+00  0.00000000E+00  0.00000000E+00
  0.00000000E+00  0.00000000E+00 -8.09153833E-02  0.00000000E+00  0.00000000E+00
 -1.98685298E-01  0.00000000E+00  0.00000000E+00  2.51120338E-02  0.00000000E+00
 -7.53741212E-02  2.33029761E-01  0.00000000E+00  0.00000000E+00  0.00000000E+00
  1.38452395E-01  8.48269702E-02  0.00000000E+00  0.00000000E+00 -3.18115789E-01
  0.00000000E+00  0.00000000E+00 -1.29108908E-02  2.63817386E-01  0.00000000E+00
  0.00000000E+00  0.00000000E+00  0.00000000E+00  0.00000000E+00  0.00000000E+00
  0.00000000E+00 -2.35726017E-01  0.00000000E+00  0.00000000E+00  0.00000000E+00
  0.00000000E+00  0.00000000E+00  1.95501859E-02  0.00000000E+00  0.00000000E+00
  0.00000000E+00  0.00000000E+00  0.00000000E+00  0.00000000E+00  0.00000000E+00
 -2.37915642E-02  0.00000000E+00  0.00000000E+00  2.00021593E-01  0.00000000E+00
  0.00000000E+00 -4.26717230E-03  0.00000000E+00  2.85754132E-01 -5.16742409E-01
  0.00000000E+00  0.00000000E+00  0.00000000E+00 -7.24706694E-02  5.20983138E-01
  0.00000000E+00  0.00000000E+00  7.45936168E-02  0.00000000E+00  0.00000000E+00
 -5.13596522E-01  1.47046054E-01  0.00000000E+00  0.00000000E+00  0.00000000E+00
  0.00000000E+00  0.00000000E+00  0.00000000E+00  0.00000000E+00  1.30523386E-01
  0.00000000E+00  0.00000000E+00  0.00000000E+00  0.00000000E+00  0.00000000E+00
  0.00000000E+00  0.00000000E+00 -2.37915642E-02  0.00000000E+00  0.00000000E+00
  2.00021593E-01  0.00000000E+00  0.00000000E+00 -4.26717230E-03  0.00000000E+00
 -2.85754132E-01  5.16742409E-01  0.00000000E+00  0.00000000E+00  0.00000000E+00
  7.24706694E-02 -5.20983138E-01  0.00000000E+00  0.00000000E+00  7.45936168E-02
  0.00000000E+00  0.00000000E+00 -5.13596522E-01  1.47046054E-01  0.00000000E+00
  0.00000000E+00  0.00000000E+00  0.00000000E+00  0.00000000E+00  0.00000000E+00
  0.00000000E+00  1.30523386E-01  0.00000000E+00  0.00000000E+00  0.00000000E+00
  0.00000000E+00  0.00000000E+00  0.00000000E+00  0.00000000E+00 -8.09153833E-02
  0.00000000E+00  0.00000000E+00 -1.98685298E-01  0.00000000E+00  0.00000000E+00
  2.51120338E-02  0.00000000E+00  7.53741212E-02 -2.33029761E-01  0.00000000E+00
  0.00000000E+00  0.00000000E+00 -1.38452395E-01 -8.48269702E-02  0.00000000E+00
  0.00000000E+00 -3.18115789E-01  0.00000000E+00  0.00000000E+00 -1.29108908E-02
  2.63817386E-01  0.00000000E+00  0.00000000E+00  0.00000000E+00  0.00000000E+00
  0.00000000E+00  0.00000000E+00  0.00000000E+00 -2.35726017E-01  0.00000000E+00
  0.00000000E+00  0.00000000E+00  0.00000000E+00  0.00000000E+00  1.95501859E-02
 -1.39844909E-02 -4.92597839E-02  1.39330791E-01  5.00204006E+00 -2.35692339E-01
  1.20163599E-01 -9.44196120E-02  0.00000000E+00 -1.59328770E+00 -2.81844026E+00
  0.00000000E+00  3.08580030E-02 -1.92718072E-01  0.00000000E+00 -1.23312940E-01
  0.00000000E+00  0.00000000E+00 -2.06157857E-03  1.39015287E-04 -5.43600417E-01
  0.00000000E+00  0.00000000E+00 -7.23328705E-01  1.57500940E+00  0.00000000E+00
 -1.14482384E-01  1.87672658E-01  0.00000000E+00  0.00000000E+00  6.56479378E-01
  2.07809431E-01 -1.66616884E-01 -4.64258748E-01  4.22415055E-02  1.37402557E-01
  1.46107907E-01  0.00000000E+00  1.13261795E-01 -1.76114177E-01  2.55285785E-01
 -1.00823458E-01  1.25397374E-01  0.00000000E+00 -4.81466224E-03 -1.21946425E-02
  9.11942380E-01 -4.87470725E+00 -3.29552870E-01  1.19512901E-01 -1.63851321E-01
  0.00000000E+00  2.31644514E+00 -1.59393855E+00  0.00000000E+00  4.51751363E-01
 -1.27829863E-01  0.00000000E+00  1.87923724E-01  0.00000000E+00  0.00000000E+00
 -2.99080989E-01 -3.51675323E-01  6.72591106E-01  0.00000000E+00  0.00000000E+00
  3.10935666E+00  2.65744808E+00  0.00000000E+00  4.09342776E-02  2.17516968E-01
  0.00000000E+00  0.00000000E+00  1.76932286E-01  7.96886578E-02 -4.37900705E-01
  1.71422369E-01  2.06255315E-01  3.69298590E-01  1.65217040E-01  0.00000000E+00
 -4.81466224E-03 -1.21946425E-02  9.11942380E-01 -4.87470725E+00 -3.29552870E-01
 -1.19512901E-01  1.63851321E-01  0.00000000E+00 -2.31644514E+00  1.59393855E+00
  0.00000000E+00 -4.51751363E-01  1.27829863E-01  0.00000000E+00  1.87923724E-01
  0.00000000E+00  0.00000000E+00 -2.99080989E-01 -3.51675323E-01  6.72591106E-01
  0.00000000E+00  0.00000000E+00  3.10935666E+00  2.65744808E+00  0.00000000E+00
 -4.09342776E-02 -2.17516968E-01  0.00000000E+00  0.00000000E+00 -1.76932286E-01
 -7.96886578E-02 -4.37900705E-01  1.71422369E-01  2.06255315E-01 -3.69298590E-01
 -1.65217040E-01  0.00000000E+00 -1.39844909E-02 -4.92597839E-02  1.39330791E-01
  5.00204006E+00 -2.35692339E-01 -1.20163599E-01  9.44196120E-02  0.00000000E+00
  1.59328770E+00  2.81844026E+00  0.00000000E+00 -3.08580030E-02  1.92718072E-01
  0.00000000E+00 -1.23312940E-01  0.00000000E+00  0.00000000E+00 -2.06157857E-03
  1.39015287E-04 -5.43600417E-01  0.00000000E+00  0.00000000E+00 -7.23328705E-01
  1.57500940E+00  0.00000000E+00  1.14482384E-01 -1.87672658E-01  0.00000000E+00
  0.00000000E+00 -6.56479378E-01 -2.07809431E-01 -1.66616884E-01 -4.64258748E-01
  4.22415055E-02 -1.37402557E-01 -1.46107907E-01  0.00000000E+00  1.13261795E-01
 -1.76114177E-01  2.55285785E-01  1.00823458E-01 -1.25397374E-01  0.00000000E+00
 -9.06865693E-03 -2.96434635E-02 -3.18755669E-01  3.68151454E+00  2.76991459E-02
  8.12957561E-02  1.54337449E-01  0.00000000E+00  9.48580311E-01 -1.48165376E+00
  0.00000000E+00 -5.33255231E-01 -6.59688836E-01  0.00000000E+00 -2.75974545E-01
  0.00000000E+00  0.00000000E+00  3.00971387E-01  1.13948519E-01 -4.74783069E-01
  0.00000000E+00  0.00000000E+00 -5.73682384E-01  2.70801337E-01  0.00000000E+00
 -1.83489010E-01  2.92896293E-01  0.00000000E+00  0.00000000E+00  1.78218370E-01
  1.44716230E-01 -1.47796662E-01 -1.16949446E+00  7.72728210E-01  4.80182668E-01
  4.66726213E-01  0.00000000E+00  1.79314019E-01 -8.68814282E-02  1.07877857E-01
 -9.41948651E-02  1.89532658E-02  0.00000000E+00  6.41928169E-03  2.06913225E-02
 -2.66503331E-01  2.64374524E-02  1.71331500E+00  7.60434699E-03 -1.91651664E-02
  0.00000000E+00  2.34154763E+00 -2.97497799E+00  0.00000000E+00  1.17928378E+00
 -1.08600166E+00  0.00000000E+00  2.04053906E-01  0.00000000E+00  0.00000000E+00
 -2.79560338E-01  6.34496837E-02 -1.80778869E-01  0.00000000E+00  0.00000000E+00
  7.27724802E-01 -1.06983794E+00  0.00000000E+00 -3.12237231E-01  3.48673737E-01
  0.00000000E+00  0.00000000E+00  3.32501106E-01 -7.41047176E-02  1.24954198E-01
  5.40382436E-01 -5.34315389E-02  9.70521110E-02  4.02911614E-01  0.00000000E+00
 -6.41928169E-03 -2.06913225E-02  2.66503331E-01 -2.64374524E-02 -1.71331500E+00
  7.60434699E-03 -1.91651664E-02  0.00000000E+00  2.34154763E+00 -2.97497799E+00
  0.00000000E+00  1.17928378E+00 -1.08600166E+00  0.00000000E+00 -2.04053906E-01
  0.00000000E+00  0.00000000E+00  2.79560338E-01 -6.34496837E-02  1.80778869E-01
  0.00000000E+00  0.00000000E+00 -7.27724802E-01  1.06983794E+00  0.00000000E+00
 -3.12237231E-01  3.48673737E-01  0.00000000E+00  0.00000000E+00  3.32501106E-01
 -7.41047176E-02 -1.24954198E-01 -5.40382436E-01  5.34315389E-02  9.70521110E-02
  4.02911614E-01  0.00000000E+00  9.06865693E-03  2.96434635E-02  3.18755669E-01
 -3.68151454E+00 -2.76991459E-02  8.12957561E-02  1.54337449E-01  0.00000000E+00
  9.48580311E-01 -1.48165376E+00  0.00000000E+00 -5.33255231E-01 -6.59688836E-01
  0.00000000E+00  2.75974545E-01  0.00000000E+00  0.00000000E+00 -3.00971387E-01
 -1.13948519E-01  4.74783069E-01  0.00000000E+00  0.00000000E+00  5.73682384E-01
 -2.70801337E-01  0.00000000E+00 -1.83489010E-01  2.92896293E-01  0.00000000E+00
  0.00000000E+00  1.78218370E-01  1.44716230E-01  1.47796662E-01  1.16949446E+00
 -7.72728210E-01  4.80182668E-01  4.66726213E-01  0.00000000E+00 -1.79314019E-01
  8.68814282E-02 -1.07877857E-01 -9.41948651E-02  1.89532658E-02  0.00000000E+00
 -8.98394858E-03 -3.02427608E-02  5.75350901E-01 -2.19374921E+00  1.29210572E+00
  4.79288025E-02 -2.17785666E-01  0.00000000E+00  1.88734994E+00  2.04365012E+00
  0.00000000E+00 -1.17819568E+00 -1.62440737E-01  0.00000000E+00 -1.36541405E-01
  0.00000000E+00  0.00000000E+00 -2.83316173E-02  2.09160841E-01  5.89814551E-01
  0.00000000E+00  0.00000000E+00  7.65125452E-01  9.41456410E-02  0.00000000E+00
 -2.72689504E-01 -3.45669501E-01  0.00000000E+00  0.00000000E+00 -8.06907367E-02
 -2.17324960E-01 -2.70821945E-01 -8.49524342E-01  6.93647426E-01  4.17792781E-01
  3.05002273E-01  0.00000000E+00  2.63049527E-01  6.58000150E-01 -7.47898439E-01
  2.64639356E-01 -2.46601033E-01  0.00000000E+00  2.03992759E-02  4.08213094E-02
 -3.07332699E-01  1.18748320E+00 -4.34295479E-01 -3.20524990E-01  4.28998932E-01
  0.00000000E+00  7.81892837E-01  2.20621168E+00  0.00000000E+00 -2.22002782E-02
 -2.01240081E+00  0.00000000E+00  3.24553358E-01  0.00000000E+00  0.00000000E+00
 -1.14397069E-01  2.33572737E-01 -4.37133406E-01  0.00000000E+00  0.00000000E+00
  8.19529242E-02 -1.38234766E+00  0.00000000E+00 -4.66617604E-01 -7.58805672E-02
  0.00000000E+00  0.00000000E+00  4.85108729E-01 -2.39687623E-02  4.09527730E-01
  9.87459238E-01 -7.68728976E-01  4.88911796E-01  1.31600137E-01  0.00000000E+00
  2.03992759E-02  4.08213094E-02 -3.07332699E-01  1.18748320E+00 -4.34295479E-01
  3.20524990E-01 -4.28998932E-01  0.00000000E+00 -7.81892837E-01 -2.20621168E+00
  0.00000000E+00  2.22002782E-02  2.01240081E+00  0.00000000E+00  3.24553358E-01
  0.00000000E+00  0.00000000E+00 -1.14397069E-01  2.33572737E-01 -4.37133406E-01
  0.00000000E+00  0.00000000E+00  8.19529242E-02 -1.38234766E+00  0.00000000E+00
  4.66617604E-01  7.58805672E-02  0.00000000E+00  0.00000000E+00 -4.85108729E-01
  2.39687623E-02  4.09527730E-01  9.87459238E-01 -7.68728976E-01 -4.88911796E-01
 -1.31600137E-01  0.00000000E+00 -8.98394858E-03 -3.02427608E-02  5.75350901E-01
 -2.19374921E+00  1.29210572E+00 -4.79288025E-02  2.17785666E-01  0.00000000E+00
 -1.88734994E+00 -2.04365012E+00  0.00000000E+00  1.17819568E+00  1.62440737E-01
  0.00000000E+00 -1.36541405E-01  0.00000000E+00  0.00000000E+00 -2.83316173E-02
  2.09160841E-01  5.89814551E-01  0.00000000E+00  0.00000000E+00  7.65125452E-01
  9.41456410E-02  0.00000000E+00  2.72689504E-01  3.45669501E-01  0.00000000E+00
  0.00000000E+00  8.06907367E-02  2.17324960E-01 -2.70821945E-01 -8.49524342E-01
  6.93647426E-01 -4.17792781E-01 -3.05002273E-01  0.00000000E+00  2.63049527E-01
  6.58000150E-01 -7.47898439E-01 -2.64639356E-01  2.46601033E-01  0.00000000E+00
  0.00000000E+00  0.00000000E+00  0.00000000E+00  0.00000000E+00  0.00000000E+00
  0.00000000E+00  0.00000000E+00  8.32481706E-02  0.00000000E+00  0.00000000E+00
 -5.69444123E-01  0.00000000E+00  0.00000000E+00  1.11318250E-02  0.00000000E+00
 -1.11638663E-01  5.44575046E-02  0.00000000E+00  0.00000000E+00  0.00000000E+00
  1.04712129E-01  4.45648587E-01  0.00000000E+00  0.00000000E+00  3.34562060E-01
  0.00000000E+00  0.00000000E+00  3.09044682E-01  6.05842673E-01  0.00000000E+00
  0.00000000E+00  0.00000000E+00  0.00000000E+00  0.00000000E+00  0.00000000E+00
  0.00000000E+00 -1.74710480E-01  0.00000000E+00  0.00000000E+00  0.00000000E+00
  0.00000000E+00  0.00000000E+00  2.42296394E-01  0.00000000E+00  0.00000000E+00
  0.00000000E+00  0.00000000E+00  0.00000000E+00  0.00000000E+00  0.00000000E+00
  3.96500968E-02  0.00000000E+00  0.00000000E+00  6.10419532E-01  0.00000000E+00
  0.00000000E+00 -2.19907448E-02  0.00000000E+00  2.41284831E-01  2.07927357E-01
  0.00000000E+00  0.00000000E+00  0.00000000E+00 -2.31378279E-02  4.29436626E-01
  0.00000000E+00  0.00000000E+00 -2.52316115E-01  0.00000000E+00  0.00000000E+00
  9.05023826E-02  5.73030636E-01  0.00000000E+00  0.00000000E+00  0.00000000E+00
  0.00000000E+00  0.00000000E+00  0.00000000E+00  0.00000000E+00 -2.06108124E-01
  0.00000000E+00  0.00000000E+00  0.00000000E+00  0.00000000E+00  0.00000000E+00
  0.00000000E+00  0.00000000E+00  3.96500968E-02  0.00000000E+00  0.00000000E+00
  6.10419532E-01  0.00000000E+00  0.00000000E+00 -2.19907448E-02  0.00000000E+00
 -2.41284831E-01 -2.07927357E-01  0.00000000E+00  0.00000000E+00  0.00000000E+00
  2.31378279E-02 -4.29436626E-01  0.00000000E+00  0.00000000E+00 -2.52316115E-01
  0.00000000E+00  0.00000000E+00  9.05023826E-02  5.73030636E-01  0.00000000E+00
  0.00000000E+00  0.00000000E+00  0.00000000E+00  0.00000000E+00  0.00000000E+00
  0.00000000E+00 -2.06108124E-01  0.00000000E+00  0.00000000E+00  0.00000000E+00
  0.00000000E+00  0.00000000E+00  0.00000000E+00  0.00000000E+00  8.32481706E-02
  0.00000000E+00  0.00000000E+00 -5.69444123E-01  0.00000000E+00  0.00000000E+00
  1.11318250E-02  0.00000000E+00  1.11638663E-01 -5.44575046E-02  0.00000000E+00
  0.00000000E+00  0.00000000E+00 -1.04712129E-01 -4.45648587E-01  0.00000000E+00
  0.00000000E+00  3.34562060E-01  0.00000000E+00  0.00000000E+00  3.09044682E-01
  6.05842673E-01  0.00000000E+00  0.00000000E+00  0.00000000E+00  0.00000000E+00
  0.00000000E+00  0.00000000E+00  0.00000000E+00 -1.74710480E-01  0.00000000E+00
  0.00000000E+00  0.00000000E+00  0.00000000E+00  0.00000000E+00  2.42296394E-01
 -2.21729163E-02 -5.10992292E-02 -1.21428434E-01  2.50491217E+00 -1.21257607E+00
 -5.39207253E-02  3.14761602E-02  0.00000000E+00 -9.34950710E-02  4.05562184E-01
  0.00000000E+00 -4.53904732E-01 -9.90627679E-02  0.00000000E+00 -4.47812474E-01
  0.00000000E+00  0.00000000E+00  3.43481176E-01 -1.78785973E-01 -2.46893310E-01
  0.00000000E+00  0.00000000E+00  2.16765829E-01 -1.02963453E-02  0.00000000E+00
  3.97499164E-03 -3.02083397E-02  0.00000000E+00  0.00000000E+00 -4.73785533E-01
  2.11642549E-01 -2.03429944E-01 -7.72919782E-01  6.17565376E-01  4.46292601E-01
  1.33449418E-01  0.00000000E+00 -1.93726511E-01 -1.11313962E+00  2.09025009E-01
 -4.13508675E-01  5.83146357E-01  0.00000000E+00  7.67863307E-03  3.64256180E-02
 -2.34011652E-01 -4.74597208E-01  1.10385006E-01 -2.53993277E-01  2.71853761E-01
  0.00000000E+00 -6.49242831E-02 -7.25105528E-01  0.00000000E+00  5.22147426E-01
  1.39658752E-01  0.00000000E+00  8.64253257E-02  0.00000000E+00  0.00000000E+00
 -1.83367889E-01 -1.95876525E-01 -3.09611242E-02  0.00000000E+00  0.00000000E+00
  3.34062264E-01 -1.00241143E-01  0.00000000E+00 -5.19373283E-03  3.49693750E-01
  0.00000000E+00  0.00000000E+00 -1.46010954E-02 -2.70561451E-01 -2.05678148E-01
  1.91701739E-02  2.05532831E-01  2.15922645E-02  2.70948371E-02  0.00000000E+00
  7.67863307E-03  3.64256180E-02 -2.34011652E-01 -4.74597208E-01  1.10385006E-01
  2.53993277E-01 -2.71853761E-01  0.00000000E+00  6.49242831E-02  7.25105528E-01
  0.00000000E+00 -5.22147426E-01 -1.39658752E-01  0.00000000E+00  8.64253257E-02
  0.00000000E+00  0.00000000E+00 -1.83367889E-01 -1.95876525E-01 -3.09611242E-02
  0.00000000E+00  0.00000000E+00  3.34062264E-01 -1.00241143E-01  0.00000000E+00
  5.19373283E-03 -3.49693750E-01  0.00000000E+00  0.00000000E+00  1.46010954E-02
  2.70561451E-01 -2.05678148E-01  1.91701739E-02  2.05532831E-01 -2.15922645E-02
 -2.70948371E-02  0.00000000E+00 -2.21729163E-02 -5.10992292E-02 -1.21428434E-01
  2.50491217E+00 -1.21257607E+00  5.39207253E-02 -3.14761602E-02  0.00000000E+00
  9.34950710E-02 -4.05562184E-01  0.00000000E+00  4.53904732E-01  9.90627679E-02
  0.00000000E+00 -4.47812474E-01  0.00000000E+00  0.00000000E+00  3.43481176E-01
 -1.78785973E-01 -2.46893310E-01  0.00000000E+00  0.00000000E+00  2.16765829E-01
 -1.02963453E-02  0.00000000E+00 -3.97499164E-03  3.02083397E-02  0.00000000E+00
  0.00000000E+00  4.73785533E-01 -2.11642549E-01 -2.03429944E-01 -7.72919782E-01
  6.17565376E-01 -4.46292601E-01 -1.33449418E-01  0.00000000E+00 -1.93726511E-01
 -1.11313962E+00  2.09025009E-01  4.13508675E-01 -5.83146357E-01  0.00000000E+00
 -3.86474097E-02 -1.07512381E-01  2.94155420E-01  5.33943552E+00 -1.29171214E+00
 -1.68073560E-02 -3.42299754E-01  0.00000000E+00  2.80610158E-01 -1.24701695E+00
  0.00000000E+00 -7.90475326E-01 -5.16908591E-02  0.00000000E+00 -4.90569404E-01
  0.00000000E+00  0.00000000E+00  9.33743820E-03 -2.19280802E-01 -3.91115237E-01
  0.00000000E+00  0.00000000E+00  1.47147286E-01  1.04762316E-01  0.00000000E+00
 -9.29576067E-02 -2.65386327E-01  0.00000000E+00  0.00000000E+00 -1.67263042E-01
  1.32534699E-01 -2.14136369E-01 -1.13676345E+00  8.77106527E-01  4.11959871E-01
  3.24396459E-01  0.00000000E+00 -1.55010060E-01 -9.29539794E-01  2.66219749E-02
 -3.73443758E-01  3.73313597E-01  0.00000000E+00 -2.60505620E-02 -7.82555122E-02
  1.44099391E+00 -5.17076483E+00  8.00042209E-01  8.18287345E-02  3.69298229E-01
  0.00000000E+00 -2.94155624E+00 -2.54182490E+00  0.00000000E+00  1.35945603E+00
 -1.65726389E-01  0.00000000E+00 -2.30870146E-01  0.00000000E+00  0.00000000E+00
  1.05588748E-01  9.19167231E-02  9.26370286E-01  0.00000000E+00  0.00000000E+00
  1.27576200E+00  9.77890446E-01  0.00000000E+00  4.69662679E-01  4.52217398E-01
  0.00000000E+00  0.00000000E+00  1.88401600E-01  4.74049805E-02 -6.00253963E-01
 -1.27442428E+00  9.07406140E-01 -5.77996063E-01 -3.68985313E-01  0.00000000E+00
  2.60505620E-02  7.82555122E-02 -1.44099391E+00  5.17076483E+00 -8.00042209E-01
  8.18287345E-02  3.69298229E-01  0.00000000E+00 -2.94155624E+00 -2.54182490E+00
  0.00000000E+00  1.35945603E+00 -1.65726389E-01  0.00000000E+00  2.30870146E-01
  0.00000000E+00  0.00000000E+00 -1.05588748E-01 -9.19167231E-02 -9.26370286E-01
  0.00000000E+00  0.00000000E+00 -1.27576200E+00 -9.77890446E-01  0.00000000E+00
  4.69662679E-01  4.52217398E-01  0.00000000E+00  0.00000000E+00  1.88401600E-01
  4.74049805E-02  6.00253963E-01  1.27442428E+00 -9.07406140E-01 -5.77996063E-01
 -3.68985313E-01  0.00000000E+00  3.86474097E-02  1.07512381E-01 -2.94155420E-01
 -5.33943552E+00  1.29171214E+00 -1.68073560E-02 -3.42299754E-01  0.00000000E+00
  2.80610158E-01 -1.24701695E+00  0.00000000E+00 -7.90475326E-01 -5.16908591E-02
  0.00000000E+00  4.90569404E-01  0.00000000E+00  0.00000000E+00 -9.33743820E-03
  2.19280802E-01  3.91115237E-01  0.00000000E+00  0.00000000E+00 -1.47147286E-01
 -1.04762316E-01  0.00000000E+00 -9.29576067E-02 -2.65386327E-01  0.00000000E+00
  0.00000000E+00 -1.67263042E-01  1.32534699E-01  2.14136369E-01  1.13676345E+00
 -8.77106527E-01  4.11959871E-01  3.24396459E-01  0.00000000E+00  1.55010060E-01
  9.29539794E-01 -2.66219749E-02 -3.73443758E-01  3.73313597E-01  0.00000000E+00
  2.15681662E-02  7.14180679E-02 -6.61501552E-01  3.48284930E-01  1.22027534E+00
  1.16809163E-02  4.08643243E-01  0.00000000E+00  2.15209030E+00 -1.52990694E+00
  0.00000000E+00 -1.20076951E+00 -3.02317521E-01  0.00000000E+00  2.14396494E-01
  0.00000000E+00  0.00000000E+00  6.73331017E-02  3.73455773E-01 -1.74468324E-01
  0.00000000E+00  0.00000000E+00 -8.38727297E-01  8.21273029E-01  0.00000000E+00
 -5.25991693E-01  3.29772064E-01  0.00000000E+00  0.00000000E+00 -5.19573640E-01
  8.35906337E-02 -3.02196419E-01 -8.21630344E-01  6.86403142E-01  4.81039746E-01
  1.27283505E-02  0.00000000E+00  5.71950659E-01  1.84116416E+00 -1.06157482E+00
  8.36783085E-01 -3.42283636E-01  0.00000000E+00  8.05221680E-03  4.45732921E-02
 -5.93780311E-01 -6.87020374E-01 -9.85087113E-01  1.15115938E-02 -3.69825478E-01
  0.00000000E+00 -1.73525759E-01 -1.92157336E-01  0.00000000E+00  5.04696209E-01
 -4.74416932E-01  0.00000000E+00 -1.25730901E-03  0.00000000E+00  0.00000000E+00
  3.24472617E-02 -2.56470084E-01 -7.40678932E-02  0.00000000E+00  0.00000000E+00
  1.68148658E-02  1.48346875E-01  0.00000000E+00  1.07762547E-01 -2.20538753E-01
  0.00000000E+00  0.00000000E+00  2.23761768E-01 -2.67454285E-01 -1.55945950E-01
  5.77500358E-02  1.54689573E-01  2.78553714E-02  1.98254902E-02  0.00000000E+00
  8.05221680E-03  4.45732921E-02 -5.93780311E-01 -6.87020374E-01 -9.85087113E-01
 -1.15115938E-02  3.69825478E-01  0.00000000E+00  1.73525759E-01  1.92157336E-01
  0.00000000E+00 -5.04696209E-01  4.74416932E-01  0.00000000E+00 -1.25730901E-03
  0.00000000E+00  0.00000000E+00  3.24472617E-02 -2.56470084E-01 -7.40678932E-02
  0.00000000E+00  0.00000000E+00  1.68148658E-02  1.48346875E-01  0.00000000E+00
 -1.07762547E-01  2.20538753E-01  0.00000000E+00  0.00000000E+00 -2.23761768E-01
  2.67454285E-01 -1.55945950E-01  5.77500358E-02  1.54689573E-01 -2.78553714E-02
 -1.98254902E-02  0.00000000E+00  2.15681662E-02  7.14180679E-02 -6.61501552E-01
  3.48284930E-01  1.22027534E+00 -1.16809163E-02 -4.08643243E-01  0.00000000E+00
 -2.15209030E+00  1.52990694E+00  0.00000000E+00  1.20076951E+00  3.02317521E-01
  0.00000000E+00  2.14396494E-01  0.00000000E+00  0.00000000E+00  6.73331017E-02
  3.73455773E-01 -1.74468324E-01  0.00000000E+00  0.00000000E+00 -8.38727297E-01
  8.21273029E-01  0.00000000E+00  5.25991693E-01 -3.29772064E-01  0.00000000E+00
  0.00000000E+00  5.19573640E-01 -8.35906337E-02 -3.02196419E-01 -8.21630344E-01
  6.86403142E-01 -4.81039746E-01 -1.27283505E-02  0.00000000E+00  5.71950659E-01
  1.84116416E+00 -1.06157482E+00 -8.36783085E-01  3.42283636E-01  0.00000000E+00
 -1.43681517E-03 -1.22340546E-02  3.03198593E-01 -1.18194581E+00  7.56099967E-02
[truncated: 783,597 more chars]
