# Supplementary material for: Hyperpyramidalized alkenes with bond orders near 1.5 as synthetic building blocks
Source: Nat Chem. 2026 Jan 21;18(5):913–22. doi: 10.1038/s41557-025-02055-9 (PMC12859755; doi:10.1038/s41557-025-02055-9)
Supplement: Supplementary file 2 — Output files for reported computations. [file 41557_2025_2055_MOESM2_ESM.zip › Computation data/Anthracene-Ethylene adduct 81/an-ethylene-adduct.out]

 Entering Gaussian System, Link 0=/u/local/apps/gaussian/16_sse4/g16
 Initial command:
 /u/local/apps/gaussian/16_sse4/l1.exe "/work/10516165.1.pod_smp.q/Gau-4913.inp" -scrdir="/work/10516165.1.pod_smp.q/"
 Entering Link 1 = /u/local/apps/gaussian/16_sse4/l1.exe PID=      4914.
  
 Copyright (c) 1988,1990,1992,1993,1995,1998,2003,2009,2016,
            Gaussian, Inc.  All Rights Reserved.
  
 This is part of the Gaussian(R) 16 program.  It is based on
 the Gaussian(R) 09 system (copyright 2009, Gaussian, Inc.),
 the Gaussian(R) 03 system (copyright 2003, Gaussian, Inc.),
 the Gaussian(R) 98 system (copyright 1998, Gaussian, Inc.),
 the Gaussian(R) 94 system (copyright 1995, Gaussian, Inc.),
 the Gaussian 92(TM) system (copyright 1992, Gaussian, Inc.),
 the Gaussian 90(TM) system (copyright 1990, Gaussian, Inc.),
 the Gaussian 88(TM) system (copyright 1988, Gaussian, Inc.),
 the Gaussian 86(TM) system (copyright 1986, Carnegie Mellon
 University), and the Gaussian 82(TM) system (copyright 1983,
 Carnegie Mellon University). Gaussian is a federally registered
 trademark of Gaussian, Inc.
  
 This software contains proprietary and confidential information,
 including trade secrets, belonging to Gaussian, Inc.
  
 This software is provided under written license and may be
 used, copied, transmitted, or stored only in accord with that
 written license.
  
 The following legend is applicable only to US Government
 contracts under FAR:
  
                    RESTRICTED RIGHTS LEGEND
  
 Use, reproduction and disclosure by the US Government is
 subject to restrictions as set forth in subparagraphs (a)
 and (c) of the Commercial Computer Software - Restricted
 Rights clause in FAR 52.227-19.
  
 Gaussian, Inc.
 340 Quinnipiac St., Bldg. 40, Wallingford CT 06492
  
  
 ---------------------------------------------------------------
 Warning -- This program may not be used in any manner that
 competes with the business of Gaussian, Inc. or will provide
 assistance to any competitor of Gaussian, Inc.  The licensee
 of this program is prohibited from giving any competitor of
 Gaussian, Inc. access to this program.  By using this program,
 the user acknowledges that Gaussian, Inc. is engaged in the
 business of creating and licensing software in the field of
 computational chemistry and represents and warrants to the
 licensee that it is not a competitor of Gaussian, Inc. and that
 it will not use this program in any manner prohibited above.
 ---------------------------------------------------------------
  

 Cite this work as:
 Gaussian 16, Revision A.03,
 M. J. Frisch, G. W. Trucks, H. B. Schlegel, G. E. Scuseria, 
 M. A. Robb, J. R. Cheeseman, G. Scalmani, V. Barone, 
 G. A. Petersson, H. Nakatsuji, X. Li, M. Caricato, A. V. Marenich, 
 J. Bloino, B. G. Janesko, R. Gomperts, B. Mennucci, H. P. Hratchian, 
 J. V. Ortiz, A. F. Izmaylov, J. L. Sonnenberg, D. Williams-Young, 
 F. Ding, F. Lipparini, F. Egidi, J. Goings, B. Peng, A. Petrone, 
 T. Henderson, D. Ranasinghe, V. G. Zakrzewski, J. Gao, N. Rega, 
 G. Zheng, W. Liang, M. Hada, M. Ehara, K. Toyota, R. Fukuda, 
 J. Hasegawa, M. Ishida, T. Nakajima, Y. Honda, O. Kitao, H. Nakai, 
 T. Vreven, K. Throssell, J. A. Montgomery, Jr., J. E. Peralta, 
 F. Ogliaro, M. J. Bearpark, J. J. Heyd, E. N. Brothers, K. N. Kudin, 
 V. N. Staroverov, T. A. Keith, R. Kobayashi, J. Normand, 
 K. Raghavachari, A. P. Rendell, J. C. Burant, S. S. Iyengar, 
 J. Tomasi, M. Cossi, J. M. Millam, M. Klene, C. Adamo, R. Cammi, 
 J. W. Ochterski, R. L. Martin, K. Morokuma, O. Farkas, 
 J. B. Foresman, and D. J. Fox, Gaussian, Inc., Wallingford CT, 2016.
 
 ******************************************
 Gaussian 16:  ES64L-G16RevA.03 25-Dec-2016
                17-Sep-2025 
 ******************************************
 %nproc=12
 Will use up to   12 processors via shared memory.
 %mem=24GB
 %chk=an-ethylene-adduct.chk
 -------------------------------------------------------------------
 # opt freq wb97xd scrf=(smd,solvent=thf) geom=connectivity def2tzvp
 -------------------------------------------------------------------
 1/18=20,19=15,26=3,38=1,57=2/1,3;
 2/9=110,12=2,17=6,18=5,40=1/2;
 3/5=44,7=101,11=2,25=1,30=1,70=32201,71=1,72=20,74=-58/1,2,3;
 4//1;
 5/5=2,38=5,53=20/2;
 6/7=2,8=2,9=2,10=2,28=1/1;
 7//1,2,3,16;
 1/18=20,19=15,26=3/3(2);
 2/9=110/2;
 99//99;
 2/9=110/2;
 3/5=44,7=101,11=2,25=1,30=1,70=32205,71=1,72=20,74=-58/1,2,3;
 4/5=5,16=3,69=1/1;
 5/5=2,38=5,53=20/2;
 7//1,2,3,16;
 1/18=20,19=15,26=3/3(-5);
 2/9=110/2;
 6/7=2,8=2,9=2,10=2,19=2,28=1/1;
 99/9=1/99;
 -----
 M0001
 -----
 Symbolic Z-matrix:
 Charge =  0 Multiplicity = 1
 H                    -2.28663   2.49448  -0.52579 
 C                    -2.28751   1.4013   -0.52695 
 C                    -2.28751  -1.4013   -0.52695 
 C                    -3.35584   0.69681  -1.0899 
 C                    -1.2223    0.70185   0.02812 
 C                    -1.2223   -0.70185   0.02812 
 C                    -3.35584  -0.69681  -1.0899 
 H                    -2.28663  -2.49448  -0.52579 
 H                    -4.19238   1.24163  -1.53313 
 H                    -4.19238  -1.24163  -1.53313 
 C                     0.       -1.29413   0.69603 
 C                     1.2223   -0.70185   0.02812 
 C                     1.2223    0.70185   0.02812 
 C                     0.        1.29413   0.69603 
 H                     0.       -2.39224   0.66169 
 H                     0.        2.39224   0.66169 
 C                     2.28751   1.4013   -0.52695 
 C                     3.35584   0.69681  -1.0899 
 C                     3.35584  -0.69681  -1.0899 
 C                     2.28751  -1.4013   -0.52695 
 H                     2.28663   2.49448  -0.52579 
 H                     4.19238   1.24163  -1.53313 
 H                     4.19238  -1.24163  -1.53313 
 H                     2.28663  -2.49448  -0.52579 
 C                     0.       -0.77435   2.16348 
 H                    -0.88625  -1.16768   2.68196 
 H                     0.88625  -1.16768   2.68196 
 C                     0.        0.77435   2.16348 
 H                     0.88625   1.16768   2.68196 
 H                    -0.88625   1.16768   2.68196 
 

 GradGradGradGradGradGradGradGradGradGradGradGradGradGradGradGradGradGrad
 Berny optimization.
 Initialization pass.
                           ----------------------------
                           !    Initial Parameters    !
                           ! (Angstroms and Degrees)  !
 --------------------------                            --------------------------
 ! Name  Definition              Value          Derivative Info.                !
 --------------------------------------------------------------------------------
 ! R1    R(1,2)                  1.0932         estimate D2E/DX2                !
 ! R2    R(2,4)                  1.3981         estimate D2E/DX2                !
 ! R3    R(2,5)                  1.39           estimate D2E/DX2                !
 ! R4    R(3,6)                  1.39           estimate D2E/DX2                !
 ! R5    R(3,7)                  1.3981         estimate D2E/DX2                !
 ! R6    R(3,8)                  1.0932         estimate D2E/DX2                !
 ! R7    R(4,7)                  1.3936         estimate D2E/DX2                !
 ! R8    R(4,9)                  1.0923         estimate D2E/DX2                !
 ! R9    R(5,6)                  1.4037         estimate D2E/DX2                !
 ! R10   R(5,14)                 1.5136         estimate D2E/DX2                !
 ! R11   R(6,11)                 1.5136         estimate D2E/DX2                !
 ! R12   R(7,10)                 1.0923         estimate D2E/DX2                !
 ! R13   R(11,12)                1.5136         estimate D2E/DX2                !
 ! R14   R(11,15)                1.0986         estimate D2E/DX2                !
 ! R15   R(11,25)                1.5568         estimate D2E/DX2                !
 ! R16   R(12,13)                1.4037         estimate D2E/DX2                !
 ! R17   R(12,20)                1.39           estimate D2E/DX2                !
 ! R18   R(13,14)                1.5136         estimate D2E/DX2                !
 ! R19   R(13,17)                1.39           estimate D2E/DX2                !
 ! R20   R(14,16)                1.0986         estimate D2E/DX2                !
 ! R21   R(14,28)                1.5568         estimate D2E/DX2                !
 ! R22   R(17,18)                1.3981         estimate D2E/DX2                !
 ! R23   R(17,21)                1.0932         estimate D2E/DX2                !
 ! R24   R(18,19)                1.3936         estimate D2E/DX2                !
 ! R25   R(18,22)                1.0923         estimate D2E/DX2                !
 ! R26   R(19,20)                1.3981         estimate D2E/DX2                !
 ! R27   R(19,23)                1.0923         estimate D2E/DX2                !
 ! R28   R(20,24)                1.0932         estimate D2E/DX2                !
 ! R29   R(25,26)                1.0995         estimate D2E/DX2                !
 ! R30   R(25,27)                1.0995         estimate D2E/DX2                !
 ! R31   R(25,28)                1.5487         estimate D2E/DX2                !
 ! R32   R(28,29)                1.0995         estimate D2E/DX2                !
 ! R33   R(28,30)                1.0995         estimate D2E/DX2                !
 ! A1    A(1,2,4)              120.328          estimate D2E/DX2                !
 ! A2    A(1,2,5)              120.1438         estimate D2E/DX2                !
 ! A3    A(4,2,5)              119.5279         estimate D2E/DX2                !
 ! A4    A(6,3,7)              119.5279         estimate D2E/DX2                !
 ! A5    A(6,3,8)              120.1438         estimate D2E/DX2                !
 ! A6    A(7,3,8)              120.328          estimate D2E/DX2                !
 ! A7    A(2,4,7)              120.2588         estimate D2E/DX2                !
 ! A8    A(2,4,9)              119.8207         estimate D2E/DX2                !
 ! A9    A(7,4,9)              119.9204         estimate D2E/DX2                !
 ! A10   A(2,5,6)              120.2129         estimate D2E/DX2                !
 ! A11   A(2,5,14)             126.74           estimate D2E/DX2                !
 ! A12   A(6,5,14)             113.0361         estimate D2E/DX2                !
 ! A13   A(3,6,5)              120.2129         estimate D2E/DX2                !
 ! A14   A(3,6,11)             126.74           estimate D2E/DX2                !
 ! A15   A(5,6,11)             113.0361         estimate D2E/DX2                !
 ! A16   A(3,7,4)              120.2588         estimate D2E/DX2                !
 ! A17   A(3,7,10)             119.8207         estimate D2E/DX2                !
 ! A18   A(4,7,10)             119.9204         estimate D2E/DX2                !
 ! A19   A(6,11,12)            107.7159         estimate D2E/DX2                !
 ! A20   A(6,11,15)            112.1683         estimate D2E/DX2                !
 ! A21   A(6,11,25)            106.5772         estimate D2E/DX2                !
 ! A22   A(12,11,15)           112.1683         estimate D2E/DX2                !
 ! A23   A(12,11,25)           106.5772         estimate D2E/DX2                !
 ! A24   A(15,11,25)           111.2953         estimate D2E/DX2                !
 ! A25   A(11,12,13)           113.0361         estimate D2E/DX2                !
 ! A26   A(11,12,20)           126.74           estimate D2E/DX2                !
 ! A27   A(13,12,20)           120.2129         estimate D2E/DX2                !
 ! A28   A(12,13,14)           113.0361         estimate D2E/DX2                !
 ! A29   A(12,13,17)           120.2129         estimate D2E/DX2                !
 ! A30   A(14,13,17)           126.74           estimate D2E/DX2                !
 ! A31   A(5,14,13)            107.7159         estimate D2E/DX2                !
 ! A32   A(5,14,16)            112.1683         estimate D2E/DX2                !
 ! A33   A(5,14,28)            106.5772         estimate D2E/DX2                !
 ! A34   A(13,14,16)           112.1683         estimate D2E/DX2                !
 ! A35   A(13,14,28)           106.5772         estimate D2E/DX2                !
 ! A36   A(16,14,28)           111.2953         estimate D2E/DX2                !
 ! A37   A(13,17,18)           119.5279         estimate D2E/DX2                !
 ! A38   A(13,17,21)           120.1438         estimate D2E/DX2                !
 ! A39   A(18,17,21)           120.328          estimate D2E/DX2                !
 ! A40   A(17,18,19)           120.2588         estimate D2E/DX2                !
 ! A41   A(17,18,22)           119.8207         estimate D2E/DX2                !
 ! A42   A(19,18,22)           119.9204         estimate D2E/DX2                !
 ! A43   A(18,19,20)           120.2588         estimate D2E/DX2                !
 ! A44   A(18,19,23)           119.9204         estimate D2E/DX2                !
 ! A45   A(20,19,23)           119.8207         estimate D2E/DX2                !
 ! A46   A(12,20,19)           119.5279         estimate D2E/DX2                !
 ! A47   A(12,20,24)           120.1438         estimate D2E/DX2                !
 ! A48   A(19,20,24)           120.328          estimate D2E/DX2                !
 ! A49   A(11,25,26)           108.9687         estimate D2E/DX2                !
 ! A50   A(11,25,27)           108.9687         estimate D2E/DX2                !
 ! A51   A(11,25,28)           109.5042         estimate D2E/DX2                !
 ! A52   A(26,25,27)           107.4191         estimate D2E/DX2                !
 ! A53   A(26,25,28)           110.9604         estimate D2E/DX2                !
 ! A54   A(27,25,28)           110.9604         estimate D2E/DX2                !
 ! A55   A(14,28,25)           109.5042         estimate D2E/DX2                !
 ! A56   A(14,28,29)           108.9687         estimate D2E/DX2                !
 ! A57   A(14,28,30)           108.9687         estimate D2E/DX2                !
 ! A58   A(25,28,29)           110.9604         estimate D2E/DX2                !
 ! A59   A(25,28,30)           110.9604         estimate D2E/DX2                !
 ! A60   A(29,28,30)           107.4191         estimate D2E/DX2                !
 ! D1    D(1,2,4,7)           -179.9629         estimate D2E/DX2                !
 ! D2    D(1,2,4,9)              0.1663         estimate D2E/DX2                !
 ! D3    D(5,2,4,7)              0.2616         estimate D2E/DX2                !
 ! D4    D(5,2,4,9)           -179.6092         estimate D2E/DX2                !
 ! D5    D(1,2,5,6)            179.9626         estimate D2E/DX2                !
 ! D6    D(1,2,5,14)             1.2608         estimate D2E/DX2                !
 ! D7    D(4,2,5,6)             -0.2615         estimate D2E/DX2                !
 ! D8    D(4,2,5,14)          -178.9633         estimate D2E/DX2                !
 ! D9    D(7,3,6,5)              0.2615         estimate D2E/DX2                !
 ! D10   D(7,3,6,11)           178.9633         estimate D2E/DX2                !
 ! D11   D(8,3,6,5)           -179.9626         estimate D2E/DX2                !
 ! D12   D(8,3,6,11)            -1.2608         estimate D2E/DX2                !
 ! D13   D(6,3,7,4)             -0.2616         estimate D2E/DX2                !
 ! D14   D(6,3,7,10)           179.6092         estimate D2E/DX2                !
 ! D15   D(8,3,7,4)            179.9629         estimate D2E/DX2                !
 ! D16   D(8,3,7,10)            -0.1663         estimate D2E/DX2                !
 ! D17   D(2,4,7,3)              0.0            estimate D2E/DX2                !
 ! D18   D(2,4,7,10)          -179.8706         estimate D2E/DX2                !
 ! D19   D(9,4,7,3)            179.8706         estimate D2E/DX2                !
 ! D20   D(9,4,7,10)             0.0            estimate D2E/DX2                !
 ! D21   D(2,5,6,3)              0.0            estimate D2E/DX2                !
 ! D22   D(2,5,6,11)          -178.8696         estimate D2E/DX2                !
 ! D23   D(14,5,6,3)           178.8696         estimate D2E/DX2                !
 ! D24   D(14,5,6,11)            0.0            estimate D2E/DX2                !
 ! D25   D(2,5,14,13)         -126.826          estimate D2E/DX2                !
 ! D26   D(2,5,14,16)           -2.9162         estimate D2E/DX2                !
 ! D27   D(2,5,14,28)          119.1203         estimate D2E/DX2                !
 ! D28   D(6,5,14,13)           54.393          estimate D2E/DX2                !
 ! D29   D(6,5,14,16)          178.3029         estimate D2E/DX2                !
 ! D30   D(6,5,14,28)          -59.6607         estimate D2E/DX2                !
 ! D31   D(3,6,11,12)          126.826          estimate D2E/DX2                !
 ! D32   D(3,6,11,15)            2.9162         estimate D2E/DX2                !
 ! D33   D(3,6,11,25)         -119.1203         estimate D2E/DX2                !
 ! D34   D(5,6,11,12)          -54.393          estimate D2E/DX2                !
 ! D35   D(5,6,11,15)         -178.3029         estimate D2E/DX2                !
 ! D36   D(5,6,11,25)           59.6607         estimate D2E/DX2                !
 ! D37   D(6,11,12,13)          54.393          estimate D2E/DX2                !
 ! D38   D(6,11,12,20)        -126.826          estimate D2E/DX2                !
 ! D39   D(15,11,12,13)        178.3029         estimate D2E/DX2                !
 ! D40   D(15,11,12,20)         -2.9162         estimate D2E/DX2                !
 ! D41   D(25,11,12,13)        -59.6607         estimate D2E/DX2                !
 ! D42   D(25,11,12,20)        119.1203         estimate D2E/DX2                !
 ! D43   D(6,11,25,26)          64.1228         estimate D2E/DX2                !
 ! D44   D(6,11,25,27)        -178.9495         estimate D2E/DX2                !
 ! D45   D(6,11,25,28)         -57.4134         estimate D2E/DX2                !
 ! D46   D(12,11,25,26)        178.9495         estimate D2E/DX2                !
 ! D47   D(12,11,25,27)        -64.1228         estimate D2E/DX2                !
 ! D48   D(12,11,25,28)         57.4134         estimate D2E/DX2                !
 ! D49   D(15,11,25,26)        -58.4638         estimate D2E/DX2                !
 ! D50   D(15,11,25,27)         58.4638         estimate D2E/DX2                !
 ! D51   D(15,11,25,28)        180.0            estimate D2E/DX2                !
 ! D52   D(11,12,13,14)          0.0            estimate D2E/DX2                !
 ! D53   D(11,12,13,17)        178.8696         estimate D2E/DX2                !
 ! D54   D(20,12,13,14)       -178.8696         estimate D2E/DX2                !
 ! D55   D(20,12,13,17)          0.0            estimate D2E/DX2                !
 ! D56   D(11,12,20,19)       -178.9633         estimate D2E/DX2                !
 ! D57   D(11,12,20,24)          1.2608         estimate D2E/DX2                !
 ! D58   D(13,12,20,19)         -0.2615         estimate D2E/DX2                !
 ! D59   D(13,12,20,24)        179.9626         estimate D2E/DX2                !
 ! D60   D(12,13,14,5)         -54.393          estimate D2E/DX2                !
 ! D61   D(12,13,14,16)       -178.3029         estimate D2E/DX2                !
 ! D62   D(12,13,14,28)         59.6607         estimate D2E/DX2                !
 ! D63   D(17,13,14,5)         126.826          estimate D2E/DX2                !
 ! D64   D(17,13,14,16)          2.9162         estimate D2E/DX2                !
 ! D65   D(17,13,14,28)       -119.1203         estimate D2E/DX2                !
 ! D66   D(12,13,17,18)          0.2615         estimate D2E/DX2                !
 ! D67   D(12,13,17,21)       -179.9626         estimate D2E/DX2                !
 ! D68   D(14,13,17,18)        178.9633         estimate D2E/DX2                !
 ! D69   D(14,13,17,21)         -1.2608         estimate D2E/DX2                !
 ! D70   D(5,14,28,25)          57.4134         estimate D2E/DX2                !
 ! D71   D(5,14,28,29)         178.9495         estimate D2E/DX2                !
 ! D72   D(5,14,28,30)         -64.1228         estimate D2E/DX2                !
 ! D73   D(13,14,28,25)        -57.4134         estimate D2E/DX2                !
 ! D74   D(13,14,28,29)         64.1228         estimate D2E/DX2                !
 ! D75   D(13,14,28,30)       -178.9495         estimate D2E/DX2                !
 ! D76   D(16,14,28,25)        180.0            estimate D2E/DX2                !
 ! D77   D(16,14,28,29)        -58.4638         estimate D2E/DX2                !
 ! D78   D(16,14,28,30)         58.4638         estimate D2E/DX2                !
 ! D79   D(13,17,18,19)         -0.2616         estimate D2E/DX2                !
 ! D80   D(13,17,18,22)        179.6092         estimate D2E/DX2                !
 ! D81   D(21,17,18,19)        179.9629         estimate D2E/DX2                !
 ! D82   D(21,17,18,22)         -0.1663         estimate D2E/DX2                !
 ! D83   D(17,18,19,20)          0.0            estimate D2E/DX2                !
 ! D84   D(17,18,19,23)        179.8706         estimate D2E/DX2                !
 ! D85   D(22,18,19,20)       -179.8706         estimate D2E/DX2                !
 ! D86   D(22,18,19,23)          0.0            estimate D2E/DX2                !
 ! D87   D(18,19,20,12)          0.2616         estimate D2E/DX2                !
 ! D88   D(18,19,20,24)       -179.9629         estimate D2E/DX2                !
 ! D89   D(23,19,20,12)       -179.6092         estimate D2E/DX2                !
 ! D90   D(23,19,20,24)          0.1663         estimate D2E/DX2                !
 ! D91   D(11,25,28,14)          0.0            estimate D2E/DX2                !
 ! D92   D(11,25,28,29)       -120.3287         estimate D2E/DX2                !
 ! D93   D(11,25,28,30)        120.3287         estimate D2E/DX2                !
 ! D94   D(26,25,28,14)       -120.3287         estimate D2E/DX2                !
 ! D95   D(26,25,28,29)        119.3427         estimate D2E/DX2                !
 ! D96   D(26,25,28,30)          0.0            estimate D2E/DX2                !
 ! D97   D(27,25,28,14)        120.3287         estimate D2E/DX2                !
 ! D98   D(27,25,28,29)          0.0            estimate D2E/DX2                !
 ! D99   D(27,25,28,30)       -119.3427         estimate D2E/DX2                !
 --------------------------------------------------------------------------------
 Trust Radius=3.00D-01 FncErr=1.00D-07 GrdErr=1.00D-06 EigMax=2.50D+02 EigMin=1.00D-04
 Number of steps in this run=    180 maximum allowed number of steps=    180.
 GradGradGradGradGradGradGradGradGradGradGradGradGradGradGradGradGradGrad

                          Input orientation:                          
 ---------------------------------------------------------------------
 Center     Atomic      Atomic             Coordinates (Angstroms)
 Number     Number       Type             X           Y           Z
 ---------------------------------------------------------------------
      1          1           0       -2.286626    2.494479   -0.525793
      2          6           0       -2.287510    1.401295   -0.526949
      3          6           0       -2.287510   -1.401295   -0.526949
      4          6           0       -3.355844    0.696806   -1.089903
      5          6           0       -1.222300    0.701846    0.028117
      6          6           0       -1.222300   -0.701846    0.028117
      7          6           0       -3.355844   -0.696806   -1.089903
      8          1           0       -2.286626   -2.494479   -0.525793
      9          1           0       -4.192380    1.241632   -1.533128
     10          1           0       -4.192380   -1.241632   -1.533128
     11          6           0        0.000000   -1.294126    0.696026
     12          6           0        1.222300   -0.701846    0.028117
     13          6           0        1.222300    0.701846    0.028117
     14          6           0        0.000000    1.294126    0.696026
     15          1           0        0.000000   -2.392235    0.661688
     16          1           0        0.000000    2.392235    0.661688
     17          6           0        2.287510    1.401295   -0.526949
     18          6           0        3.355844    0.696806   -1.089903
     19          6           0        3.355844   -0.696806   -1.089903
     20          6           0        2.287510   -1.401295   -0.526949
     21          1           0        2.286626    2.494479   -0.525793
     22          1           0        4.192380    1.241632   -1.533128
     23          1           0        4.192380   -1.241632   -1.533128
     24          1           0        2.286626   -2.494479   -0.525793
     25          6           0        0.000000   -0.774351    2.163483
     26          1           0       -0.886254   -1.167680    2.681963
     27          1           0        0.886254   -1.167680    2.681963
     28          6           0        0.000000    0.774351    2.163483
     29          1           0        0.886254    1.167680    2.681963
     30          1           0       -0.886254    1.167680    2.681963
 ---------------------------------------------------------------------
                    Distance matrix (angstroms):
                    1          2          3          4          5
     1  H    0.000000
     2  C    1.093185   0.000000
     3  C    3.895774   2.802590   0.000000
     4  C    2.166351   1.398056   2.420802   0.000000
     5  C    2.157114   1.389964   2.421977   2.408735   0.000000
     6  C    3.414103   2.421977   1.389964   2.785356   1.403692
     7  C    3.412587   2.420802   1.398056   1.393612   2.785356
     8  H    4.988958   3.895774   1.093185   3.412587   3.414103
     9  H    2.493240   2.160189   3.409690   1.092280   3.398563
    10  H    4.313368   3.409690   2.160189   2.157263   3.877624
    11  C    4.590755   3.740811   2.596123   4.291275   2.433932
    12  C    4.778689   4.129173   3.621615   4.915852   2.818940
    13  C    3.979059   3.621615   4.129173   4.712685   2.444600
    14  C    2.856982   2.596123   3.740811   3.848119   1.513577
    15  H    5.524377   4.586549   2.761797   4.885891   3.386557
    16  H    2.578609   2.761797   4.586549   4.147799   2.180102
    17  C    4.702954   4.575020   5.365195   5.714951   3.621615
    18  C    5.948724   5.714951   6.047015   6.711688   4.712685
    19  C    6.506918   6.047015   5.714951   6.854846   4.915852
    20  C    6.008309   5.365195   4.575020   6.047015   4.129173
    21  H    4.573252   4.702954   6.008309   5.948724   3.979059
    22  H    6.675468   6.559486   7.070108   7.580829   5.661061
    23  H    7.546573   7.070108   6.559486   7.805746   5.960986
    24  H    6.767890   6.008309   4.702954   6.506918   4.778689
    25  C    4.811041   4.147838   3.586668   4.900052   2.869314
    26  H    5.065782   4.342841   3.509303   4.878745   3.263580
    27  H    5.811048   5.193219   4.519344   5.974837   3.870921
    28  C    3.926793   3.586668   4.147838   4.674636   2.461516
    29  H    4.702899   4.519344   5.193219   5.695971   3.421389
    30  H    3.743145   3.509303   4.342841   4.532943   2.715295
                    6          7          8          9         10
     6  C    0.000000
     7  C    2.408735   0.000000
     8  H    2.157114   2.166351   0.000000
     9  H    3.877624   2.157263   4.313368   0.000000
    10  H    3.398563   1.092280   2.493240   2.483264   0.000000
    11  C    1.513577   3.848119   2.856982   5.382866   4.748466
    12  C    2.444600   4.712685   3.979059   5.960986   5.661061
    13  C    2.818940   4.915852   4.778689   5.661061   5.960986
    14  C    2.433932   4.291275   4.590755   4.748466   5.382866
    15  H    2.180102   4.147799   2.578609   5.966427   4.870026
    16  H    3.386557   4.885891   5.524377   4.870026   5.966427
    17  C    4.129173   6.047015   6.008309   6.559486   7.070108
    18  C    4.915852   6.854846   6.506918   7.580829   7.805746
    19  C    4.712685   6.711688   5.948724   7.805746   7.580829
    20  C    3.621615   5.714951   4.702954   7.070108   6.559486
    21  H    4.778689   6.506918   6.767890   6.675468   7.546573
    22  H    5.960986   7.805746   7.546573   8.384760   8.744758
    23  H    5.661061   7.580829   6.675468   8.744758   8.384760
    24  H    3.979059   5.948724   4.573252   7.546573   6.675468
    25  C    2.461516   4.674636   3.926793   5.941815   5.608862
    26  H    2.715295   4.532943   3.743145   5.873861   5.357512
    27  H    3.421389   5.695971   4.702899   7.025973   6.600378
    28  C    2.869314   4.900052   4.811041   5.608862   5.941815
    29  H    3.870921   5.974837   5.811048   6.600378   7.025973
    30  H    3.263580   4.878745   5.065782   5.357512   5.873861
                   11         12         13         14         15
    11  C    0.000000
    12  C    1.513577   0.000000
    13  C    2.433932   1.403692   0.000000
    14  C    2.588252   2.433932   1.513577   0.000000
    15  H    1.098646   2.180102   3.386557   3.686521   0.000000
    16  H    3.686521   3.386557   2.180102   1.098646   4.784470
    17  C    3.740811   2.421977   1.389964   2.596123   4.586549
    18  C    4.291275   2.785356   2.408735   3.848119   4.885891
    19  C    3.848119   2.408735   2.785356   4.291275   4.147799
    20  C    2.596123   1.389964   2.421977   3.740811   2.761797
    21  H    4.590755   3.414103   2.157114   2.856982   5.524377
    22  H    5.382866   3.877624   3.398563   4.748466   5.966427
    23  H    4.748466   3.398563   3.877624   5.382866   4.870026
    24  H    2.856982   2.157114   3.414103   4.590755   2.578609
    25  C    1.556790   2.461516   2.869314   2.536144   2.207473
    26  H    2.178389   3.421389   3.870921   3.284795   2.523191
    27  H    2.178389   2.715295   3.263580   3.284795   2.523191
    28  C    2.536144   2.869314   2.461516   1.556790   3.504662
    29  H    3.284795   3.263580   2.715295   2.178389   4.188073
    30  H    3.284795   3.870921   3.421389   2.178389   4.188073
                   16         17         18         19         20
    16  H    0.000000
    17  C    2.761797   0.000000
    18  C    4.147799   1.398056   0.000000
    19  C    4.885891   2.420802   1.393612   0.000000
    20  C    4.586549   2.802590   2.420802   1.398056   0.000000
    21  H    2.578609   1.093185   2.166351   3.412587   3.895774
    22  H    4.870026   2.160189   1.092280   2.157263   3.409690
    23  H    5.966427   3.409690   2.157263   1.092280   2.160189
    24  H    5.524377   3.895774   3.412587   2.166351   1.093185
    25  C    3.504662   4.147838   4.900052   4.674636   3.586668
    26  H    4.188073   5.193219   5.974837   5.695971   4.519344
    27  H    4.188073   4.342841   4.878745   4.532943   3.509303
    28  C    2.207473   3.586668   4.674636   4.900052   4.147838
    29  H    2.523191   3.509303   4.532943   4.878745   4.342841
    30  H    2.523191   4.519344   5.695971   5.974837   5.193219
                   21         22         23         24         25
    21  H    0.000000
    22  H    2.493240   0.000000
    23  H    4.313368   2.483264   0.000000
    24  H    4.988958   4.313368   2.493240   0.000000
    25  C    4.811041   5.941815   5.608862   3.926793   0.000000
    26  H    5.811048   7.025973   6.600378   4.702899   1.099534
    27  H    5.065782   5.873861   5.357512   3.743145   1.099534
    28  C    3.926793   5.608862   5.941815   4.811041   1.548702
    29  H    3.743145   5.357512   5.873861   5.065782   2.196759
    30  H    4.702899   6.600378   7.025973   5.811048   2.196759
                   26         27         28         29         30
    26  H    0.000000
    27  H    1.772508   0.000000
    28  C    2.196759   2.196759   0.000000
    29  H    2.931841   2.335360   1.099534   0.000000
    30  H    2.335360   2.931841   1.099534   1.772508   0.000000
 Stoichiometry    C16H14
 Framework group  C2V[SGV(C4H2),X(C12H12)]
 Deg. of freedom    23
 Full point group                 C2V     NOp   4
 Largest Abelian subgroup         C2V     NOp   4
 Largest concise Abelian subgroup C2V     NOp   4
                         Standard orientation:                         
 ---------------------------------------------------------------------
 Center     Atomic      Atomic             Coordinates (Angstroms)
 Number     Number       Type             X           Y           Z
 ---------------------------------------------------------------------
      1          1           0       -2.286626    2.494479   -0.525793
      2          6           0       -2.287510    1.401295   -0.526949
      3          6           0       -2.287510   -1.401295   -0.526949
      4          6           0       -3.355844    0.696806   -1.089903
      5          6           0       -1.222300    0.701846    0.028117
      6          6           0       -1.222300   -0.701846    0.028117
      7          6           0       -3.355844   -0.696806   -1.089903
      8          1           0       -2.286626   -2.494479   -0.525793
      9          1           0       -4.192380    1.241632   -1.533128
     10          1           0       -4.192380   -1.241632   -1.533128
     11          6           0        0.000000   -1.294126    0.696026
     12          6           0        1.222300   -0.701846    0.028117
     13          6           0        1.222300    0.701846    0.028117
     14          6           0        0.000000    1.294126    0.696026
     15          1           0        0.000000   -2.392235    0.661688
     16          1           0        0.000000    2.392235    0.661688
     17          6           0        2.287510    1.401295   -0.526949
     18          6           0        3.355844    0.696806   -1.089903
     19          6           0        3.355844   -0.696806   -1.089903
     20          6           0        2.287510   -1.401295   -0.526949
     21          1           0        2.286626    2.494479   -0.525793
     22          1           0        4.192380    1.241632   -1.533128
     23          1           0        4.192380   -1.241632   -1.533128
     24          1           0        2.286626   -2.494479   -0.525793
     25          6           0        0.000000   -0.774351    2.163483
     26          1           0       -0.886254   -1.167680    2.681963
     27          1           0        0.886254   -1.167680    2.681963
     28          6           0        0.000000    0.774351    2.163483
     29          1           0        0.886254    1.167680    2.681963
     30          1           0       -0.886254    1.167680    2.681963
 ---------------------------------------------------------------------
 Rotational constants (GHZ):           1.0553621           0.4235173           0.4202166
 Standard basis: def2TZVP (5D, 7F)
 There are   181 symmetry adapted cartesian basis functions of A1  symmetry.
 There are   149 symmetry adapted cartesian basis functions of A2  symmetry.
 There are   149 symmetry adapted cartesian basis functions of B1  symmetry.
 There are   181 symmetry adapted cartesian basis functions of B2  symmetry.
 There are   158 symmetry adapted basis functions of A1  symmetry.
 There are   132 symmetry adapted basis functions of A2  symmetry.
 There are   132 symmetry adapted basis functions of B1  symmetry.
 There are   158 symmetry adapted basis functions of B2  symmetry.
   580 basis functions,   928 primitive gaussians,   660 cartesian basis functions
    55 alpha electrons       55 beta electrons
       nuclear repulsion energy      1036.3556382431 Hartrees.
 NAtoms=   30 NActive=   30 NUniq=    9 SFac= 4.00D+00 NAtFMM=   60 NAOKFM=F Big=F
 Integral buffers will be    131072 words long.
 Raffenetti 2 integral format.
 Two-electron integral symmetry is turned on.
 Nuclear repulsion after empirical dispersion term =     1036.3325260653 Hartrees.
 ------------------------------------------------------------------------------
 Polarizable Continuum Model (PCM)
 =================================
 Model                : PCM.
 Atomic radii         : SMD-Coulomb.
 Polarization charges : Total charges.
 Charge compensation  : None.
 Solution method      : On-the-fly selection.
 Cavity type          : VdW (van der Waals Surface) (Alpha=1.000).
 Cavity algorithm     : GePol (No added spheres)
                        Default sphere list used, NSphG=   30.
                        Lebedev-Laikov grids with approx.  5.0 points / Ang**2.
                        Smoothing algorithm: York/Karplus (Gamma=1.0000).
                        Polarization charges: spherical gaussians, with
                                              point-specific exponents (IZeta= 3).
                        Self-potential: point-specific (ISelfS= 7).
                        Self-field    : sphere-specific E.n sum rule (ISelfD= 2).
 1st derivatives      : Analytical E(r).r(x)/FMM algorithm (CHGder, D1EAlg=3).
                        Cavity 1st derivative terms included.
 Solvent              : TetraHydroFuran, Eps=   7.425700 Eps(inf)=   1.974025
 ------------------------------------------------------------------------------
 ------------------------------------------------------------------------------
 Atomic radii for non-electrostatic terms: SMD-CDS.
 ------------------------------------------------------------------------------
 Nuclear repulsion after PCM non-electrostatic terms =     1036.3247424984 Hartrees.
 One-electron integrals computed using PRISM.
   4 Symmetry operations used in ECPInt.
 ECPInt:  NShTT=   27028 NPrTT=   82204 LenC2=   25489 LenP2D=   58238.
 LDataN:  DoStor=T MaxTD1= 6 Len=  172
 NBasis=   580 RedAO= T EigKep=  4.68D-06  NBF=   158   132   132   158
 NBsUse=   580 1.00D-06 EigRej= -1.00D+00 NBFU=   158   132   132   158
 ExpMin= 9.52D-02 ExpMax= 1.36D+04 ExpMxC= 4.63D+02 IAcc=3 IRadAn=         5 AccDes= 0.00D+00
 Harris functional with IExCor= 4639 and IRadAn=       5 diagonalized for initial guess.
 HarFok:  IExCor= 4639 AccDes= 0.00D+00 IRadAn=         5 IDoV= 1 UseB2=F ITyADJ=14
 ICtDFT=  3500011 ScaDFX=  1.000000  1.000000  1.000000  1.000000
 FoFCou: FMM=F IPFlag=           0 FMFlag=      100000 FMFlg1=           0
         NFxFlg=           0 DoJE=T BraDBF=F KetDBF=T FulRan=T
         wScrn=  0.000000 ICntrl=       500 IOpCl=  0 I1Cent=   200000004 NGrid=           0
         NMat0=    1 NMatS0=      1 NMatT0=    0 NMatD0=    1 NMtDS0=    0 NMtDT0=    0
 Petite list used in FoFCou.
 Initial guess orbital symmetries:
       Occupied  (A1) (B1) (B2) (A2) (A1) (B1) (B2) (A2) (A1) (B2)
                 (A1) (B2) (B1) (A1) (A2) (B2) (A1) (B1) (A1) (B2)
                 (A2) (A1) (B1) (B2) (A1) (B2) (A1) (A2) (B1) (B2)
                 (B1) (A1) (A1) (B1) (B1) (A2) (A1) (B2) (A2) (A1)
                 (B2) (B1) (B2) (A2) (A1) (B1) (A1) (B2) (B1) (A1)
                 (A2) (B2) (A2) (A1) (B1)
       Virtual   (A1) (B2) (B1) (A2) (A1) (B2) (A1) (B1) (B1) (A1)
                 (A1) (A2) (B2) (B2) (B1) (B2) (A2) (A1) (A2) (A1)
                 (A2) (B1) (B2) (B1) (B2) (A1) (B2) (A2) (A1) (A1)
                 (B2) (B1) (B1) (A1) (B2) (B1) (A2) (B2) (A1) (A2)
                 (B1) (A1) (A2) (A1) (B2) (B1) (A1) (A2) (B2) (B1)
                 (A1) (B1) (B2) (A1) (B2) (A2) (A1) (B1) (B1) (A2)
                 (B2) (A2) (B2) (A1) (B2) (A1) (A1) (B1) (A2) (A1)
                 (B1) (A2) (B1) (B2) (B2) (B2) (B1) (A2) (B2) (A1)
                 (A2) (B2) (A1) (B1) (A2) (B2) (A1) (A2) (B2) (A1)
                 (A1) (B1) (A1) (B2) (B1) (A2) (A2) (B2) (B1) (B2)
                 (A1) (A2) (B2) (A2) (A2) (B1) (B2) (A1) (B1) (A1)
                 (A1) (B2) (A2) (A1) (B2) (B1) (A1) (B1) (A2) (B2)
                 (A1) (A1) (B2) (B1) (A1) (A2) (B2) (B1) (B1) (B2)
                 (B1) (A2) (A1) (A1) (A1) (B1) (B2) (A2) (A1) (B1)
                 (A2) (B2) (B2) (A2) (A1) (A1) (B1) (A2) (B2) (B2)
                 (B1) (A2) (A1) (B2) (A1) (A2) (B2) (B1) (B1) (A1)
                 (A1) (A2) (B2) (B1) (A1) (B2) (B1) (A2) (B2) (A1)
                 (A2) (B1) (B2) (A2) (A1) (B1) (A2) (B2) (B2) (A1)
                 (B1) (B2) (A2) (A1) (B1) (A2) (B2) (A1) (A2) (B2)
                 (B1) (B2) (A1) (B1) (A2) (B2) (A1) (A1) (B1) (A2)
                 (B2) (B1) (A2) (A1) (A2) (B2) (A1) (B2) (B1) (A2)
                 (B2) (B1) (A2) (A1) (A1) (B2) (B1) (B2) (A1) (A2)
                 (B1) (B1) (A2) (A1) (B2) (B1) (A1) (B2) (B1) (A2)
                 (A1) (A2) (B2) (A1) (B2) (B2) (A1) (B1) (A1) (A2)
                 (B1) (B2) (B1) (A2) (A1) (B1) (A1) (A2) (A1) (B2)
                 (B1) (A2) (B2) (A1) (A1) (A2) (B1) (B1) (B2) (B1)
                 (A2) (B2) (A1) (A1) (B2) (B1) (A1) (B2) (A2) (B1)
                 (A1) (A1) (B2) (B1) (A2) (B2) (A2) (B1) (A1) (A2)
                 (A1) (A2) (A1) (B1) (B2) (B2) (B1) (A1) (B1) (A1)
                 (A2) (A1) (B2) (B1) (A1) (B2) (A2) (B2) (B1) (A1)
                 (A2) (A2) (B2) (B1) (A1) (B2) (B2) (A1) (B1) (A2)
                 (B1) (B2) (A1) (A1) (B1) (A1) (A2) (A1) (B2) (A2)
                 (B1) (A2) (B2) (A2) (A1) (B1) (B2) (B2) (B1) (B2)
                 (A1) (B2) (A2) (A2) (B1) (B1) (A1) (B1) (A1) (A2)
                 (B1) (B2) (A1) (A2) (B2) (A2) (A1) (A1) (B1) (B2)
                 (B2) (A1) (B1) (B2) (A2) (A1) (B2) (A2) (B1) (A1)
                 (B1) (B2) (B1) (A1) (A2) (A1) (B2) (A2) (A1) (A2)
                 (B1) (B1) (A1) (A1) (B2) (B1) (B2) (A1) (B1) (B2)
                 (A1) (A2) (B1) (A2) (B2) (A1) (B1) (A2) (B2) (A2)
                 (A1) (B2) (A1) (B2) (A2) (B1) (A2) (A2) (B1) (B2)
                 (A1) (B2) (B2) (B1) (A1) (A2) (B1) (A1) (B2) (B1)
                 (A2) (A2) (B2) (A1) (B2) (B1) (A2) (B2) (A1) (A2)
                 (B2) (A1) (A2) (B2) (A2) (B1) (A1) (B1) (B2) (B1)
                 (A2) (B2) (A2) (A1) (A1) (B2) (A2) (B1) (B2) (A2)
                 (A1) (B2) (B1) (A2) (A1) (B1) (A1) (B2) (B1) (B2)
                 (A1) (A2) (A2) (A1) (B2) (A2) (B1) (B1) (A1) (B2)
                 (A2) (B2) (B1) (B1) (A1) (A2) (A1) (B1) (B2) (A2)
                 (B2) (A1) (B2) (B2) (A2) (A1) (A2) (A1) (A2) (B1)
                 (B2) (B1) (B2) (A2) (A2) (B1) (B2) (A1) (A2) (B2)
                 (A1) (B2) (B2) (A2) (B1) (B2) (A1) (A2) (A1) (B1)
                 (B2) (A2) (B2) (B2) (A2) (B2) (A2) (A2) (B2) (B1)
                 (A1) (A1) (A1) (B2) (B1) (B2) (A2) (A1) (B2) (B1)
                 (A2) (A1) (B2) (B2) (A2)
 The electronic state of the initial guess is 1-A1.
 Requested convergence on RMS density matrix=1.00D-08 within 128 cycles.
 Requested convergence on MAX density matrix=1.00D-06.
 Requested convergence on             energy=1.00D-06.
 No special actions if energy rises.
 Inv3:  Mode=1 IEnd=    13815948.
 Iteration    1 A*A^-1 deviation from unit magnitude is 8.22D-15 for    175.
 Iteration    1 A*A^-1 deviation from orthogonality  is 4.26D-15 for   1531    175.
 Iteration    1 A^-1*A deviation from unit magnitude is 7.99D-15 for    535.
 Iteration    1 A^-1*A deviation from orthogonality  is 2.60D-15 for   1830    509.
 Error on total polarization charges =  0.05285
 SCF Done:  E(RwB97XD) =  -618.172709644     A.U. after   12 cycles
            NFock= 12  Conv=0.48D-08     -V/T= 2.0058
 SMD-CDS (non-electrostatic) energy       (kcal/mol) =      -4.88
 (included in total energy above)

 **********************************************************************

            Population analysis using the SCF density.

 **********************************************************************

 Orbital symmetries:
       Occupied  (B2) (A1) (B1) (A1) (A2) (B2) (A1) (B1) (B2) (A2)
                 (A1) (B1) (B2) (A2) (A1) (B2) (A1) (B1) (A1) (B2)
                 (A2) (A1) (B1) (B2) (A1) (B2) (A1) (A2) (B1) (B2)
                 (B1) (A1) (A1) (B1) (A2) (B1) (B2) (A1) (A2) (A1)
                 (B2) (B1) (B2) (B1) (A1) (A2) (A1) (B1) (B2) (A1)
                 (A2) (A2) (A1) (B2) (B1)
       Virtual   (B2) (A1) (B1) (A2) (A1) (B2) (A1) (B1) (B1) (A1)
                 (A1) (A2) (B2) (B2) (B1) (A2) (A1) (B2) (A2) (B1)
                 (A1) (B2) (A2) (B2) (A1) (B1) (A1) (A2) (B2) (B1)
                 (A1) (B2) (B1) (A2) (A1) (B2) (A1) (B1) (A2) (B2)
                 (B1) (A1) (A2) (A1) (B2) (B1) (A1) (B1) (A1) (B2)
                 (A2) (B1) (B2) (A1) (B2) (A2) (A1) (B1) (A2) (B1)
                 (B2) (A2) (A1) (B2) (A1) (B2) (B1) (A1) (A2) (A1)
                 (B1) (A2) (B2) (B1) (B2) (B2) (A2) (B2) (B1) (A1)
                 (B2) (A2) (A2) (B1) (A1) (B2) (B2) (A1) (A2) (A1)
                 (A1) (B1) (A1) (B2) (B1) (A2) (B2) (A2) (B2) (B1)
                 (A2) (A1) (B2) (A2) (B1) (A2) (B2) (A1) (A1) (A1)
                 (B1) (B2) (A2) (B1) (A1) (B2) (A1) (A2) (B1) (B2)
                 (A1) (A1) (B2) (B1) (A1) (A2) (B2) (B2) (B1) (B1)
                 (A2) (B1) (A1) (A1) (B2) (B1) (A1) (A2) (B1) (A1)
                 (A2) (B2) (B2) (A1) (A2) (B1) (A1) (A2) (B2) (B1)
                 (B2) (A2) (B2) (A1) (A2) (A1) (B2) (B1) (B1) (A1)
                 (A2) (A1) (B2) (B1) (B2) (A2) (A1) (B1) (B2) (A1)
                 (A2) (B1) (B2) (A2) (A1) (B1) (B2) (A2) (B2) (A1)
                 (B2) (A2) (B1) (A1) (A2) (B1) (B2) (A1) (A2) (B2)
                 (B1) (B2) (A1) (B1) (A2) (B2) (A1) (A1) (A2) (B1)
                 (B2) (A2) (B1) (A1) (A2) (B2) (B2) (A1) (A2) (B1)
                 (B2) (A2) (B1) (A1) (A1) (B2) (B1) (B2) (A1) (A2)
                 (B1) (B1) (A2) (A1) (B2) (B1) (A1) (B2) (A2) (B1)
                 (A2) (A1) (B2) (A1) (B2) (B2) (A1) (B1) (A1) (B1)
                 (A2) (B2) (B1) (A2) (A1) (A2) (A1) (B1) (A1) (B2)
                 (B1) (A2) (B2) (A1) (A2) (A1) (B1) (B1) (B2) (B1)
                 (A2) (B2) (A1) (A1) (B2) (B1) (A1) (B2) (A2) (B1)
                 (A1) (A1) (B2) (B1) (A2) (B2) (A2) (B1) (A2) (A1)
                 (A1) (A2) (A1) (B2) (B1) (B2) (B1) (A1) (B1) (A2)
                 (B2) (A1) (A1) (B1) (A1) (A2) (B2) (B2) (A2) (B1)
                 (A1) (B2) (A2) (B1) (B2) (A1) (B2) (B1) (A1) (A2)
                 (B1) (B2) (A1) (A1) (B1) (A2) (A1) (A1) (B2) (A2)
                 (B1) (B2) (A2) (A2) (A1) (B1) (B2) (B2) (B1) (B2)
                 (A1) (B2) (A2) (A2) (B1) (B1) (A1) (B1) (A1) (A2)
                 (B1) (B2) (A1) (A2) (B2) (A2) (A1) (B1) (B2) (A1)
                 (B2) (A1) (B1) (B2) (A2) (A2) (A1) (B2) (B1) (A1)
                 (B1) (B2) (B1) (A1) (A2) (B2) (A1) (A2) (A1) (A2)
                 (B1) (B1) (A1) (A1) (B2) (B1) (B2) (A1) (B1) (B2)
                 (A2) (A1) (A2) (B1) (B2) (A1) (B1) (A2) (B2) (A2)
                 (B2) (A1) (B2) (A1) (A2) (A2) (B1) (A2) (B2) (B1)
                 (B2) (A1) (B2) (A1) (B1) (A2) (B1) (A1) (B2) (A2)
                 (B1) (B2) (A2) (A1) (B2) (B1) (A2) (B2) (A1) (B2)
                 (A2) (A1) (A2) (B2) (A2) (B1) (A1) (B1) (B2) (B1)
                 (A2) (B2) (A2) (A1) (A1) (B2) (A2) (B1) (B2) (A2)
                 (A1) (B2) (B1) (A2) (A1) (B1) (A1) (B2) (B1) (B2)
                 (A1) (A2) (A1) (A2) (B2) (A2) (B1) (B1) (A1) (B2)
                 (A2) (B2) (B1) (B1) (A1) (A2) (A1) (B1) (B2) (A2)
                 (B2) (A1) (B2) (B2) (A2) (A1) (A2) (A1) (A2) (B1)
                 (B2) (B1) (B2) (A2) (A2) (B1) (B2) (A1) (A2) (B2)
                 (A1) (B2) (B2) (A2) (B1) (B2) (A1) (A2) (A1) (B1)
                 (B2) (A2) (B2) (B2) (A2) (B2) (A2) (A2) (B2) (B1)
                 (A1) (A1) (A1) (B2) (B1) (B2) (A2) (A1) (B1) (B2)
                 (A2) (A1) (B2) (B2) (A2)
 The electronic state is 1-A1.
 Alpha  occ. eigenvalues --  -10.29513 -10.29511 -10.28978 -10.28978 -10.28927
 Alpha  occ. eigenvalues --  -10.28926 -10.28496 -10.28496 -10.28496 -10.28496
 Alpha  occ. eigenvalues --  -10.28398 -10.28398 -10.28344 -10.28344 -10.28087
 Alpha  occ. eigenvalues --  -10.28068  -0.99540  -0.95086  -0.91726  -0.87778
 Alpha  occ. eigenvalues --   -0.84107  -0.83460  -0.83417  -0.80755  -0.73626
 Alpha  occ. eigenvalues --   -0.69277  -0.68742  -0.68677  -0.68601  -0.61766
 Alpha  occ. eigenvalues --   -0.60549  -0.59354  -0.56000  -0.53854  -0.53614
 Alpha  occ. eigenvalues --   -0.52662  -0.52257  -0.51567  -0.50129  -0.49169
 Alpha  occ. eigenvalues --   -0.47883  -0.46424  -0.45885  -0.44656  -0.44418
 Alpha  occ. eigenvalues --   -0.44143  -0.42855  -0.41389  -0.41326  -0.38616
 Alpha  occ. eigenvalues --   -0.37883  -0.32526  -0.32496  -0.32439  -0.30643
 Alpha virt. eigenvalues --    0.05060   0.05131   0.06983   0.07466   0.12216
 Alpha virt. eigenvalues --    0.13665   0.14049   0.14339   0.16468   0.16764
 Alpha virt. eigenvalues --    0.16801   0.17305   0.17657   0.19032   0.19183
 Alpha virt. eigenvalues --    0.19707   0.21081   0.21460   0.22050   0.23011
 Alpha virt. eigenvalues --    0.23159   0.23959   0.24742   0.25054   0.25922
 Alpha virt. eigenvalues --    0.25954   0.27397   0.27571   0.27684   0.29170
 Alpha virt. eigenvalues --    0.29710   0.29731   0.31076   0.31456   0.31624
 Alpha virt. eigenvalues --    0.32695   0.32931   0.33784   0.33829   0.33849
 Alpha virt. eigenvalues --    0.34094   0.35220   0.36227   0.36947   0.37821
 Alpha virt. eigenvalues --    0.39209   0.39979   0.40780   0.40813   0.40819
 Alpha virt. eigenvalues --    0.41038   0.41647   0.42391   0.42542   0.43520
 Alpha virt. eigenvalues --    0.44977   0.44980   0.45528   0.46125   0.46544
 Alpha virt. eigenvalues --    0.47588   0.47810   0.48085   0.48853   0.49292
 Alpha virt. eigenvalues --    0.49685   0.49803   0.49866   0.50433   0.50961
 Alpha virt. eigenvalues --    0.51027   0.51721   0.51873   0.52254   0.53758
 Alpha virt. eigenvalues --    0.54323   0.54486   0.56175   0.56416   0.56905
 Alpha virt. eigenvalues --    0.57363   0.57999   0.58529   0.59482   0.59702
 Alpha virt. eigenvalues --    0.59712   0.61006   0.61150   0.61556   0.63746
 Alpha virt. eigenvalues --    0.65115   0.67156   0.67636   0.68321   0.68607
 Alpha virt. eigenvalues --    0.68886   0.70857   0.71233   0.74038   0.74051
 Alpha virt. eigenvalues --    0.75742   0.75771   0.76619   0.77108   0.77201
 Alpha virt. eigenvalues --    0.79466   0.79478   0.80066   0.81217   0.81907
 Alpha virt. eigenvalues --    0.81972   0.83411   0.84703   0.85440   0.86175
 Alpha virt. eigenvalues --    0.86207   0.88025   0.88716   0.90782   0.91157
 Alpha virt. eigenvalues --    0.91585   0.91942   0.93318   0.95189   0.95266
 Alpha virt. eigenvalues --    0.96346   0.97315   0.98125   0.99100   0.99289
 Alpha virt. eigenvalues --    0.99607   1.00104   1.01703   1.03101   1.03502
 Alpha virt. eigenvalues --    1.04283   1.04494   1.07618   1.09002   1.09109
 Alpha virt. eigenvalues --    1.10498   1.10539   1.12200   1.14404   1.16018
 Alpha virt. eigenvalues --    1.17128   1.17673   1.17977   1.18619   1.21298
 Alpha virt. eigenvalues --    1.21556   1.22405   1.23719   1.23976   1.24789
 Alpha virt. eigenvalues --    1.24865   1.26953   1.26958   1.28509   1.29548
 Alpha virt. eigenvalues --    1.32042   1.32361   1.32566   1.34341   1.35939
 Alpha virt. eigenvalues --    1.36017   1.36060   1.36985   1.37702   1.38491
 Alpha virt. eigenvalues --    1.39596   1.39889   1.40804   1.40948   1.44611
 Alpha virt. eigenvalues --    1.44950   1.45666   1.45867   1.48023   1.48870
 Alpha virt. eigenvalues --    1.49464   1.49749   1.50810   1.53376   1.53431
 Alpha virt. eigenvalues --    1.54639   1.55930   1.56118   1.57340   1.57905
 Alpha virt. eigenvalues --    1.58843   1.60109   1.61215   1.62072   1.62453
 Alpha virt. eigenvalues --    1.63054   1.63620   1.66065   1.67396   1.67489
 Alpha virt. eigenvalues --    1.68545   1.71390   1.71420   1.74177   1.74712
 Alpha virt. eigenvalues --    1.75309   1.76388   1.76738   1.76851   1.77523
 Alpha virt. eigenvalues --    1.79291   1.79709   1.80366   1.81203   1.82799
 Alpha virt. eigenvalues --    1.82855   1.84121   1.84884   1.85884   1.87095
 Alpha virt. eigenvalues --    1.88206   1.89261   1.93358   1.93977   1.95012
 Alpha virt. eigenvalues --    1.97360   1.97853   1.98734   1.99376   2.00086
 Alpha virt. eigenvalues --    2.02392   2.03105   2.04965   2.07481   2.07545
 Alpha virt. eigenvalues --    2.08723   2.09726   2.11626   2.12869   2.13148
 Alpha virt. eigenvalues --    2.13222   2.14101   2.17220   2.19493   2.23004
 Alpha virt. eigenvalues --    2.24191   2.24238   2.25017   2.25397   2.27118
 Alpha virt. eigenvalues --    2.27566   2.28321   2.28945   2.29273   2.32779
 Alpha virt. eigenvalues --    2.33127   2.33410   2.35221   2.36366   2.37946
 Alpha virt. eigenvalues --    2.38253   2.39349   2.39486   2.44185   2.44626
 Alpha virt. eigenvalues --    2.47416   2.49690   2.49830   2.51109   2.53764
 Alpha virt. eigenvalues --    2.54004   2.54973   2.55079   2.56370   2.57412
 Alpha virt. eigenvalues --    2.59055   2.59741   2.61485   2.63192   2.63296
 Alpha virt. eigenvalues --    2.63566   2.65103   2.66360   2.68139   2.68776
 Alpha virt. eigenvalues --    2.69191   2.70262   2.70956   2.71579   2.72610
 Alpha virt. eigenvalues --    2.72659   2.72880   2.73480   2.73877   2.76463
 Alpha virt. eigenvalues --    2.76658   2.77077   2.77485   2.79863   2.80508
 Alpha virt. eigenvalues --    2.80756   2.82539   2.82550   2.83471   2.84084
 Alpha virt. eigenvalues --    2.84552   2.85102   2.86436   2.87105   2.87131
 Alpha virt. eigenvalues --    2.89389   2.89834   2.91293   2.93143   2.93373
 Alpha virt. eigenvalues --    2.94513   2.94724   2.96315   2.96460   2.97286
 Alpha virt. eigenvalues --    2.97372   2.98317   2.98427   3.00368   3.01053
 Alpha virt. eigenvalues --    3.01711   3.04267   3.08148   3.08626   3.09226
 Alpha virt. eigenvalues --    3.10379   3.10692   3.11347   3.11754   3.13350
 Alpha virt. eigenvalues --    3.13819   3.14195   3.14950   3.15148   3.15931
 Alpha virt. eigenvalues --    3.17079   3.17749   3.18909   3.19189   3.19881
 Alpha virt. eigenvalues --    3.21573   3.24266   3.25281   3.25587   3.25688
 Alpha virt. eigenvalues --    3.26959   3.27425   3.28597   3.28672   3.28784
 Alpha virt. eigenvalues --    3.31552   3.31647   3.31669   3.33672   3.34235
 Alpha virt. eigenvalues --    3.34934   3.35585   3.36132   3.36790   3.37020
 Alpha virt. eigenvalues --    3.39324   3.40192   3.40428   3.40742   3.40838
 Alpha virt. eigenvalues --    3.43117   3.44553   3.45106   3.45157   3.46109
 Alpha virt. eigenvalues --    3.46689   3.47808   3.49022   3.51329   3.51625
 Alpha virt. eigenvalues --    3.51964   3.52261   3.53818   3.53894   3.55375
 Alpha virt. eigenvalues --    3.56705   3.57032   3.57447   3.57622   3.59312
 Alpha virt. eigenvalues --    3.60284   3.60491   3.61478   3.61619   3.62997
 Alpha virt. eigenvalues --    3.66592   3.67162   3.67894   3.68923   3.69045
 Alpha virt. eigenvalues --    3.70342   3.70490   3.71870   3.72496   3.72980
 Alpha virt. eigenvalues --    3.73083   3.75277   3.76194   3.78066   3.81931
 Alpha virt. eigenvalues --    3.82072   3.83942   3.84062   3.85595   3.89061
 Alpha virt. eigenvalues --    3.90310   3.90857   3.91459   3.96227   3.96705
 Alpha virt. eigenvalues --    3.96948   4.00234   4.00889   4.01268   4.01751
 Alpha virt. eigenvalues --    4.02667   4.04098   4.04967   4.08963   4.10624
 Alpha virt. eigenvalues --    4.11731   4.13013   4.13116   4.13873   4.14497
 Alpha virt. eigenvalues --    4.15655   4.18003   4.18036   4.19990   4.22372
 Alpha virt. eigenvalues --    4.23266   4.24524   4.25664   4.26454   4.29681
 Alpha virt. eigenvalues --    4.30244   4.30321   4.31132   4.31660   4.34315
 Alpha virt. eigenvalues --    4.35063   4.36444   4.36688   4.36756   4.39006
 Alpha virt. eigenvalues --    4.40501   4.41059   4.43288   4.44355   4.45389
 Alpha virt. eigenvalues --    4.45484   4.48137   4.48208   4.52006   4.52658
 Alpha virt. eigenvalues --    4.54725   4.58631   4.60810   4.61639   4.61915
 Alpha virt. eigenvalues --    4.65282   4.69463   4.70408   4.73797   4.75562
 Alpha virt. eigenvalues --    4.82183   4.82524   4.86144   4.86405   4.87601
 Alpha virt. eigenvalues --    4.88252   4.90300   4.92859   4.93511   4.99569
 Alpha virt. eigenvalues --    5.00474   5.00483   5.01276   5.04324   5.06695
 Alpha virt. eigenvalues --    5.07476   5.09009   5.20225   5.23827   5.28291
 Alpha virt. eigenvalues --    5.28397   5.31984   5.33794   5.34811   5.38336
 Alpha virt. eigenvalues --    5.39590   5.44989   5.60539   5.65172   5.67077
 Alpha virt. eigenvalues --    5.68095   5.78985   5.90876   5.94718  22.21643
 Alpha virt. eigenvalues --   22.30914  22.60654  22.64479  22.69635  22.69990
 Alpha virt. eigenvalues --   22.79131  22.80794  22.87526  22.95620  22.95900
 Alpha virt. eigenvalues --   23.03548  23.06882  23.18138  23.65516  23.85507
          Condensed to atoms (all electrons):
               1          2          3          4          5          6
     1  H    0.510106   0.457448  -0.004908  -0.060391  -0.067591   0.021365
     2  C    0.457448   5.307654  -0.091027   0.371379   0.296814  -0.023010
     3  C   -0.004908  -0.091027   5.307654   0.042733  -0.023010   0.296814
     4  C   -0.060391   0.371379   0.042733   5.055109   0.053958  -0.121700
     5  C   -0.067591   0.296814  -0.023010   0.053958   5.542202   0.162398
     6  C    0.021365  -0.023010   0.296814  -0.121700   0.162398   5.542202
     7  C    0.011736   0.042733   0.371379   0.388110  -0.121700   0.053958
     8  H    0.000011  -0.004908   0.457448   0.011736   0.021365  -0.067591
     9  H   -0.006414  -0.063548   0.012531   0.458674   0.014845  -0.004920
    10  H   -0.000047   0.012531  -0.063548  -0.059107  -0.004920   0.014845
    11  C   -0.000081   0.000756  -0.083938  -0.001087  -0.057320   0.277394
    12  C   -0.000190   0.010822  -0.005984  -0.000212   0.019999   0.020696
    13  C    0.000111  -0.005984   0.010822   0.000296   0.020696   0.019999
    14  C   -0.008819  -0.083938   0.000756   0.006960   0.277394  -0.057320
    15  H    0.000006  -0.000436   0.003849   0.000169   0.015106  -0.059805
    16  H    0.003848   0.003849  -0.000436   0.000081  -0.059805   0.015106
    17  C    0.000091   0.002053  -0.000408  -0.000051  -0.005984   0.010822
    18  C    0.000008  -0.000051   0.000033  -0.000014   0.000296  -0.000212
    19  C   -0.000003   0.000033  -0.000051   0.000009  -0.000212   0.000296
    20  C    0.000006  -0.000408   0.002053   0.000033   0.010822  -0.005984
    21  H   -0.000006   0.000091   0.000006   0.000008   0.000111  -0.000190
    22  H   -0.000000  -0.000003   0.000001   0.000000   0.000008   0.000016
    23  H   -0.000000   0.000001  -0.000003  -0.000000   0.000016   0.000008
    24  H    0.000000   0.000006   0.000091  -0.000003  -0.000190   0.000111
    25  C    0.000108   0.004686  -0.001556  -0.000708  -0.050550   0.063026
    26  H    0.000009  -0.001497   0.005145  -0.000071  -0.019551   0.015700
    27  H   -0.000006   0.000272  -0.001652   0.000014   0.012321  -0.007497
    28  C    0.000059  -0.001556   0.004686   0.000696   0.063026  -0.050550
    29  H   -0.000008  -0.001652   0.000272  -0.000020  -0.007497   0.012321
    30  H   -0.000082   0.005145  -0.001497   0.000208   0.015700  -0.019551
               7          8          9         10         11         12
     1  H    0.011736   0.000011  -0.006414  -0.000047  -0.000081  -0.000190
     2  C    0.042733  -0.004908  -0.063548   0.012531   0.000756   0.010822
     3  C    0.371379   0.457448   0.012531  -0.063548  -0.083938  -0.005984
     4  C    0.388110   0.011736   0.458674  -0.059107  -0.001087  -0.000212
     5  C   -0.121700   0.021365   0.014845  -0.004920  -0.057320   0.019999
     6  C    0.053958  -0.067591  -0.004920   0.014845   0.277394   0.020696
     7  C    5.055109  -0.060391  -0.059107   0.458674   0.006960   0.000296
     8  H   -0.060391   0.510106  -0.000047  -0.006414  -0.008819   0.000111
     9  H   -0.059107  -0.000047   0.502610  -0.006872   0.000009   0.000016
    10  H    0.458674  -0.006414  -0.006872   0.502610  -0.000099   0.000008
    11  C    0.006960  -0.008819   0.000009  -0.000099   4.829569   0.277394
    12  C    0.000296   0.000111   0.000016   0.000008   0.277394   5.542202
    13  C   -0.000212  -0.000190   0.000008   0.000016  -0.057320   0.162398
    14  C   -0.001087  -0.000081  -0.000099   0.000009   0.014009  -0.057320
    15  H    0.000081   0.003848  -0.000001  -0.000028   0.424243  -0.059805
    16  H    0.000169   0.000006  -0.000028  -0.000001   0.003280   0.015106
    17  C    0.000033   0.000006  -0.000003   0.000001   0.000756  -0.023010
    18  C    0.000009  -0.000003   0.000000  -0.000000  -0.001087  -0.121700
    19  C   -0.000014   0.000008  -0.000000   0.000000   0.006960   0.053958
    20  C   -0.000051   0.000091   0.000001  -0.000003  -0.083938   0.296814
    21  H   -0.000003   0.000000  -0.000000  -0.000000  -0.000081   0.021365
    22  H   -0.000000  -0.000000  -0.000000   0.000000   0.000009  -0.004920
    23  H    0.000000  -0.000000   0.000000  -0.000000  -0.000099   0.014845
    24  H    0.000008  -0.000006  -0.000000  -0.000000  -0.008819  -0.067591
    25  C    0.000696   0.000059  -0.000003   0.000021   0.226777   0.063026
    26  H    0.000208  -0.000082  -0.000001   0.000003  -0.023713  -0.007497
    27  H   -0.000020  -0.000008   0.000000  -0.000001  -0.023713   0.015700
    28  C   -0.000708   0.000108   0.000021  -0.000003  -0.032947  -0.050550
    29  H    0.000014  -0.000006  -0.000001   0.000000  -0.001915  -0.019551
    30  H   -0.000071   0.000009   0.000003  -0.000001  -0.001915   0.012321
              13         14         15         16         17         18
     1  H    0.000111  -0.008819   0.000006   0.003848   0.000091   0.000008
     2  C   -0.005984  -0.083938  -0.000436   0.003849   0.002053  -0.000051
     3  C    0.010822   0.000756   0.003849  -0.000436  -0.000408   0.000033
     4  C    0.000296   0.006960   0.000169   0.000081  -0.000051  -0.000014
     5  C    0.020696   0.277394   0.015106  -0.059805  -0.005984   0.000296
     6  C    0.019999  -0.057320  -0.059805   0.015106   0.010822  -0.000212
     7  C   -0.000212  -0.001087   0.000081   0.000169   0.000033   0.000009
     8  H   -0.000190  -0.000081   0.003848   0.000006   0.000006  -0.000003
     9  H    0.000008  -0.000099  -0.000001  -0.000028  -0.000003   0.000000
    10  H    0.000016   0.000009  -0.000028  -0.000001   0.000001  -0.000000
    11  C   -0.057320   0.014009   0.424243   0.003280   0.000756  -0.001087
    12  C    0.162398  -0.057320  -0.059805   0.015106  -0.023010  -0.121700
    13  C    5.542202   0.277394   0.015106  -0.059805   0.296814   0.053958
    14  C    0.277394   4.829569   0.003280   0.424243  -0.083938   0.006960
    15  H    0.015106   0.003280   0.573588   0.000035  -0.000436   0.000169
    16  H   -0.059805   0.424243   0.000035   0.573588   0.003849   0.000081
    17  C    0.296814  -0.083938  -0.000436   0.003849   5.307654   0.371379
    18  C    0.053958   0.006960   0.000169   0.000081   0.371379   5.055109
    19  C   -0.121700  -0.001087   0.000081   0.000169   0.042733   0.388110
    20  C   -0.023010   0.000756   0.003849  -0.000436  -0.091027   0.042733
    21  H   -0.067591  -0.008819   0.000006   0.003848   0.457448  -0.060391
    22  H    0.014845  -0.000099  -0.000001  -0.000028  -0.063548   0.458674
    23  H   -0.004920   0.000009  -0.000028  -0.000001   0.012531  -0.059107
    24  H    0.021365  -0.000081   0.003848   0.000006  -0.004908   0.011736
    25  C   -0.050550  -0.032947  -0.031026   0.003610   0.004686  -0.000708
    26  H    0.012321  -0.001915  -0.001848  -0.000207   0.000272   0.000014
    27  H   -0.019551  -0.001915  -0.001848  -0.000207  -0.001497  -0.000071
    28  C    0.063026   0.226777   0.003610  -0.031026  -0.001556   0.000696
    29  H    0.015700  -0.023713  -0.000207  -0.001848   0.005145   0.000208
    30  H   -0.007497  -0.023713  -0.000207  -0.001848  -0.001652  -0.000020
              19         20         21         22         23         24
     1  H   -0.000003   0.000006  -0.000006  -0.000000  -0.000000   0.000000
     2  C    0.000033  -0.000408   0.000091  -0.000003   0.000001   0.000006
     3  C   -0.000051   0.002053   0.000006   0.000001  -0.000003   0.000091
     4  C    0.000009   0.000033   0.000008   0.000000  -0.000000  -0.000003
     5  C   -0.000212   0.010822   0.000111   0.000008   0.000016  -0.000190
     6  C    0.000296  -0.005984  -0.000190   0.000016   0.000008   0.000111
     7  C   -0.000014  -0.000051  -0.000003  -0.000000   0.000000   0.000008
     8  H    0.000008   0.000091   0.000000  -0.000000  -0.000000  -0.000006
     9  H   -0.000000   0.000001  -0.000000  -0.000000   0.000000  -0.000000
    10  H    0.000000  -0.000003  -0.000000   0.000000  -0.000000  -0.000000
    11  C    0.006960  -0.083938  -0.000081   0.000009  -0.000099  -0.008819
    12  C    0.053958   0.296814   0.021365  -0.004920   0.014845  -0.067591
    13  C   -0.121700  -0.023010  -0.067591   0.014845  -0.004920   0.021365
    14  C   -0.001087   0.000756  -0.008819  -0.000099   0.000009  -0.000081
    15  H    0.000081   0.003849   0.000006  -0.000001  -0.000028   0.003848
    16  H    0.000169  -0.000436   0.003848  -0.000028  -0.000001   0.000006
    17  C    0.042733  -0.091027   0.457448  -0.063548   0.012531  -0.004908
    18  C    0.388110   0.042733  -0.060391   0.458674  -0.059107   0.011736
    19  C    5.055109   0.371379   0.011736  -0.059107   0.458674  -0.060391
    20  C    0.371379   5.307654  -0.004908   0.012531  -0.063548   0.457448
    21  H    0.011736  -0.004908   0.510106  -0.006414  -0.000047   0.000011
    22  H   -0.059107   0.012531  -0.006414   0.502610  -0.006872  -0.000047
    23  H    0.458674  -0.063548  -0.000047  -0.006872   0.502610  -0.006414
    24  H   -0.060391   0.457448   0.000011  -0.000047  -0.006414   0.510106
    25  C    0.000696  -0.001556   0.000108  -0.000003   0.000021   0.000059
    26  H   -0.000020  -0.001652  -0.000006   0.000000  -0.000001  -0.000008
    27  H    0.000208   0.005145   0.000009  -0.000001   0.000003  -0.000082
    28  C   -0.000708   0.004686   0.000059   0.000021  -0.000003   0.000108
    29  H   -0.000071  -0.001497  -0.000082   0.000003  -0.000001   0.000009
    30  H    0.000014   0.000272  -0.000008  -0.000001   0.000000  -0.000006
              25         26         27         28         29         30
     1  H    0.000108   0.000009  -0.000006   0.000059  -0.000008  -0.000082
     2  C    0.004686  -0.001497   0.000272  -0.001556  -0.001652   0.005145
     3  C   -0.001556   0.005145  -0.001652   0.004686   0.000272  -0.001497
     4  C   -0.000708  -0.000071   0.000014   0.000696  -0.000020   0.000208
     5  C   -0.050550  -0.019551   0.012321   0.063026  -0.007497   0.015700
     6  C    0.063026   0.015700  -0.007497  -0.050550   0.012321  -0.019551
     7  C    0.000696   0.000208  -0.000020  -0.000708   0.000014  -0.000071
     8  H    0.000059  -0.000082  -0.000008   0.000108  -0.000006   0.000009
     9  H   -0.000003  -0.000001   0.000000   0.000021  -0.000001   0.000003
    10  H    0.000021   0.000003  -0.000001  -0.000003   0.000000  -0.000001
    11  C    0.226777  -0.023713  -0.023713  -0.032947  -0.001915  -0.001915
    12  C    0.063026  -0.007497   0.015700  -0.050550  -0.019551   0.012321
    13  C   -0.050550   0.012321  -0.019551   0.063026   0.015700  -0.007497
    14  C   -0.032947  -0.001915  -0.001915   0.226777  -0.023713  -0.023713
    15  H   -0.031026  -0.001848  -0.001848   0.003610  -0.000207  -0.000207
    16  H    0.003610  -0.000207  -0.000207  -0.031026  -0.001848  -0.001848
    17  C    0.004686   0.000272  -0.001497  -0.001556   0.005145  -0.001652
    18  C   -0.000708   0.000014  -0.000071   0.000696   0.000208  -0.000020
    19  C    0.000696  -0.000020   0.000208  -0.000708  -0.000071   0.000014
    20  C   -0.001556  -0.001652   0.005145   0.004686  -0.001497   0.000272
    21  H    0.000108  -0.000006   0.000009   0.000059  -0.000082  -0.000008
    22  H   -0.000003   0.000000  -0.000001   0.000021   0.000003  -0.000001
    23  H    0.000021  -0.000001   0.000003  -0.000003  -0.000001   0.000000
    24  H    0.000059  -0.000008  -0.000082   0.000108   0.000009  -0.000006
    25  C    4.900937   0.390640   0.390640   0.405959  -0.017500  -0.017500
    26  H    0.390640   0.587214  -0.036132  -0.017500   0.006721  -0.018182
    27  H    0.390640  -0.036132   0.587214  -0.017500  -0.018182   0.006721
    28  C    0.405959  -0.017500  -0.017500   4.900937   0.390640   0.390640
    29  H   -0.017500   0.006721  -0.018182   0.390640   0.587214  -0.036132
    30  H   -0.017500  -0.018182   0.006721   0.390640  -0.036132   0.587214
 Mulliken charges:
               1
     1  H    0.143633
     2  C   -0.238253
     3  C   -0.238253
     4  C   -0.146810
     5  C   -0.108747
     6  C   -0.108747
     7  C   -0.146810
     8  H    0.143633
     9  H    0.152325
    10  H    0.152325
    11  C    0.318775
    12  C   -0.108747
    13  C   -0.108747
    14  C    0.318775
    15  H    0.104802
    16  H    0.104802
    17  C   -0.238253
    18  C   -0.146810
    19  C   -0.146810
    20  C   -0.238253
    21  H    0.143633
    22  H    0.152325
    23  H    0.152325
    24  H    0.143633
    25  C   -0.251148
    26  H    0.111636
    27  H    0.111636
    28  C   -0.251148
    29  H    0.111636
    30  H    0.111636
 Sum of Mulliken charges =  -0.00000
 Mulliken charges with hydrogens summed into heavy atoms:
               1
     2  C   -0.094620
     3  C   -0.094620
     4  C    0.005516
     5  C   -0.108747
     6  C   -0.108747
     7  C    0.005516
    11  C    0.423577
    12  C   -0.108747
    13  C   -0.108747
    14  C    0.423577
    17  C   -0.094620
    18  C    0.005516
    19  C    0.005516
    20  C   -0.094620
    25  C   -0.027876
    28  C   -0.027876
 Electronic spatial extent (au):  <R**2>=           3089.1678
 Charge=              0.0000 electrons
 Dipole moment (field-independent basis, Debye):
    X=             -0.0000    Y=              0.0000    Z=              1.0777  Tot=              1.0777
 Quadrupole moment (field-independent basis, Debye-Ang):
   XX=            -90.2998   YY=            -82.3205   ZZ=            -95.3661
   XY=              0.0000   XZ=              0.0000   YZ=              0.0000
 Traceless Quadrupole moment (field-independent basis, Debye-Ang):
   XX=             -0.9710   YY=              7.0083   ZZ=             -6.0373
   XY=              0.0000   XZ=              0.0000   YZ=              0.0000
 Octapole moment (field-independent basis, Debye-Ang**2):
  XXX=              0.0000  YYY=             -0.0000  ZZZ=             17.1898  XYY=              0.0000
  XXY=             -0.0000  XXZ=            -30.7613  XZZ=              0.0000  YZZ=             -0.0000
  YYZ=             -2.4956  XYZ=              0.0000
 Hexadecapole moment (field-independent basis, Debye-Ang**3):
 XXXX=          -2608.9030 YYYY=           -724.2752 ZZZZ=           -806.2698 XXXY=             -0.0000
 XXXZ=             -0.0000 YYYX=             -0.0000 YYYZ=             -0.0000 ZZZX=              0.0000
 ZZZY=             -0.0000 XXYY=           -532.3388 XXZZ=           -563.7441 YYZZ=           -267.5113
 XXYZ=             -0.0000 YYXZ=              0.0000 ZZXY=             -0.0000
 N-N= 1.036324742498D+03 E-N=-3.506596175642D+03  KE= 6.146230528963D+02
 Symmetry A1   KE= 1.933085290675D+02
 Symmetry A2   KE= 1.149480512945D+02
 Symmetry B1   KE= 1.220225465544D+02
 Symmetry B2   KE= 1.843439259799D+02
   4 Symmetry operations used in ECPInt.
 ECPInt:  NShTT=   27028 NPrTT=   82204 LenC2=   25489 LenP2D=   58238.
 LDataN:  DoStor=T MaxTD1= 7 Len=  274
 D1PCM: PCM CHGder 1st derivatives, ID1Alg=3 FixD1E=F DoIter=F DoCFld=F I1PDM=0.
 Calling FoFJK, ICntrl=      2127 FMM=F ISym2X=1 I1Cent= 0 IOpClX= 0 NMat=1 NMatS=1 NMatT=0.
 ***** Axes restored to original set *****
 -------------------------------------------------------------------
 Center     Atomic                   Forces (Hartrees/Bohr)
 Number     Number              X              Y              Z
 -------------------------------------------------------------------
      1        1          -0.000072579   -0.005989732    0.000009086
      2        6           0.000816655   -0.000183120    0.000423178
      3        6           0.000816655    0.000183120    0.000423178
      4        6           0.000079181   -0.000379578    0.000043638
      5        6          -0.002791684   -0.002765768   -0.001570514
      6        6          -0.002791684    0.002765768   -0.001570514
      7        6           0.000079181    0.000379578    0.000043638
      8        1          -0.000072579    0.005989732    0.000009086
      9        1           0.004696646   -0.003057285    0.002474659
     10        1           0.004696646    0.003057285    0.002474659
     11        6           0.000000000   -0.005045011   -0.001005120
     12        6           0.002791684    0.002765768   -0.001570514
     13        6           0.002791684   -0.002765768   -0.001570514
     14        6          -0.000000000    0.005045011   -0.001005120
     15        1          -0.000000000    0.006093982    0.000075429
     16        1          -0.000000000   -0.006093982    0.000075429
     17        6          -0.000816655   -0.000183120    0.000423178
     18        6          -0.000079181   -0.000379578    0.000043638
     19        6          -0.000079181    0.000379578    0.000043638
     20        6          -0.000816655    0.000183120    0.000423178
     21        1           0.000072579   -0.005989732    0.000009086
     22        1          -0.004696646   -0.003057285    0.002474659
     23        1          -0.004696646    0.003057285    0.002474659
     24        1           0.000072579    0.005989732    0.000009086
     25        6           0.000000000   -0.002544992    0.003829119
     26        1           0.004541266    0.002164338   -0.002829762
     27        1          -0.004541266    0.002164338   -0.002829762
     28        6          -0.000000000    0.002544992    0.003829119
     29        1          -0.004541266   -0.002164338   -0.002829762
     30        1           0.004541266   -0.002164338   -0.002829762
 -------------------------------------------------------------------
 Cartesian Forces:  Max     0.006093982 RMS     0.002732844

 GradGradGradGradGradGradGradGradGradGradGradGradGradGradGradGradGradGrad
 Berny optimization.
 FormGI is forming the generalized inverse of G from B-inverse, IUseBI=4.
 Internal  Forces:  Max     0.007004393 RMS     0.002349225
 Search for a local minimum.
 Step number   1 out of a maximum of  180
 All quantities printed in internal units (Hartrees-Bohrs-Radians)
 Mixed Optimization -- RFO/linear search
 Second derivative matrix not updated -- first step.
 ITU=  0
     Eigenvalues ---    0.00405   0.01272   0.01282   0.01506   0.01550
     Eigenvalues ---    0.01657   0.01935   0.01981   0.02133   0.02133
     Eigenvalues ---    0.02146   0.02146   0.02147   0.02147   0.02168
     Eigenvalues ---    0.02168   0.02178   0.02178   0.02184   0.02184
     Eigenvalues ---    0.03491   0.04457   0.04779   0.04823   0.05213
     Eigenvalues ---    0.05408   0.05468   0.07732   0.07744   0.07744
     Eigenvalues ---    0.08601   0.09083   0.09318   0.11061   0.12379
     Eigenvalues ---    0.16000   0.16000   0.16000   0.16000   0.16000
     Eigenvalues ---    0.16000   0.16000   0.16000   0.16980   0.19816
     Eigenvalues ---    0.22000   0.22000   0.22614   0.22619   0.24574
     Eigenvalues ---    0.24587   0.25072   0.25372   0.27229   0.28590
     Eigenvalues ---    0.28997   0.29288   0.30767   0.33734   0.33734
     Eigenvalues ---    0.33734   0.33734   0.33832   0.33832   0.34447
     Eigenvalues ---    0.34447   0.34447   0.34447   0.34550   0.34550
     Eigenvalues ---    0.34550   0.34550   0.37325   0.40426   0.42248
     Eigenvalues ---    0.42270   0.44252   0.44854   0.46222   0.46235
     Eigenvalues ---    0.46724   0.46724   0.47168   0.47172
 RFO step:  Lambda=-2.73179100D-03 EMin= 4.05145894D-03
 Linear search not attempted -- first point.
 Iteration  1 RMS(Cart)=  0.01220395 RMS(Int)=  0.00000694
 Iteration  2 RMS(Cart)=  0.00000643 RMS(Int)=  0.00000183
 Iteration  3 RMS(Cart)=  0.00000000 RMS(Int)=  0.00000183
 ClnCor:  largest displacement from symmetrization is 2.70D-08 for atom    21.
 Variable       Old X    -DE/DX   Delta X   Delta X   Delta X     New X
                                 (Linear)    (Quad)   (Total)
    R1        2.06582  -0.00599   0.00000  -0.01725  -0.01725   2.04857
    R2        2.64194  -0.00618   0.00000  -0.01341  -0.01341   2.62853
    R3        2.62665  -0.00700   0.00000  -0.01467  -0.01467   2.61198
    R4        2.62665  -0.00700   0.00000  -0.01467  -0.01467   2.61198
    R5        2.64194  -0.00618   0.00000  -0.01341  -0.01341   2.62853
    R6        2.06582  -0.00599   0.00000  -0.01725  -0.01725   2.04857
    R7        2.63355  -0.00644   0.00000  -0.01380  -0.01380   2.61975
    R8        2.06411  -0.00613   0.00000  -0.01759  -0.01759   2.04652
    R9        2.65259  -0.00602   0.00000  -0.01391  -0.01390   2.63869
   R10        2.86025  -0.00285   0.00000  -0.00950  -0.00950   2.85075
   R11        2.86025  -0.00285   0.00000  -0.00950  -0.00950   2.85075
   R12        2.06411  -0.00613   0.00000  -0.01759  -0.01759   2.04652
   R13        2.86025  -0.00285   0.00000  -0.00950  -0.00950   2.85075
   R14        2.07614  -0.00609   0.00000  -0.01787  -0.01787   2.05827
   R15        2.94191  -0.00202   0.00000  -0.00660  -0.00661   2.93530
   R16        2.65259  -0.00602   0.00000  -0.01391  -0.01390   2.63869
   R17        2.62665  -0.00700   0.00000  -0.01467  -0.01467   2.61198
   R18        2.86025  -0.00285   0.00000  -0.00950  -0.00950   2.85075
   R19        2.62665  -0.00700   0.00000  -0.01467  -0.01467   2.61198
   R20        2.07614  -0.00609   0.00000  -0.01787  -0.01787   2.05827
   R21        2.94191  -0.00202   0.00000  -0.00660  -0.00661   2.93530
   R22        2.64194  -0.00618   0.00000  -0.01341  -0.01341   2.62853
   R23        2.06582  -0.00599   0.00000  -0.01725  -0.01725   2.04857
   R24        2.63355  -0.00644   0.00000  -0.01380  -0.01380   2.61975
   R25        2.06411  -0.00613   0.00000  -0.01759  -0.01759   2.04652
   R26        2.64194  -0.00618   0.00000  -0.01341  -0.01341   2.62853
   R27        2.06411  -0.00613   0.00000  -0.01759  -0.01759   2.04652
   R28        2.06582  -0.00599   0.00000  -0.01725  -0.01725   2.04857
   R29        2.07782  -0.00577   0.00000  -0.01696  -0.01696   2.06085
   R30        2.07782  -0.00577   0.00000  -0.01696  -0.01696   2.06085
   R31        2.92662  -0.00266   0.00000  -0.00723  -0.00723   2.91939
   R32        2.07782  -0.00577   0.00000  -0.01696  -0.01696   2.06085
   R33        2.07782  -0.00577   0.00000  -0.01696  -0.01696   2.06085
    A1        2.10012   0.00005   0.00000   0.00001   0.00001   2.10013
    A2        2.09690   0.00016   0.00000   0.00068   0.00068   2.09759
    A3        2.08615  -0.00021   0.00000  -0.00070  -0.00069   2.08546
    A4        2.08615  -0.00021   0.00000  -0.00070  -0.00069   2.08546
    A5        2.09690   0.00016   0.00000   0.00068   0.00068   2.09759
    A6        2.10012   0.00005   0.00000   0.00001   0.00001   2.10013
    A7        2.09891   0.00006   0.00000   0.00020   0.00020   2.09911
    A8        2.09127  -0.00003   0.00000  -0.00009  -0.00009   2.09118
    A9        2.09301  -0.00003   0.00000  -0.00011  -0.00011   2.09290
   A10        2.09811   0.00015   0.00000   0.00050   0.00050   2.09861
   A11        2.21203  -0.00057   0.00000  -0.00301  -0.00301   2.20902
   A12        1.97285   0.00042   0.00000   0.00249   0.00249   1.97535
   A13        2.09811   0.00015   0.00000   0.00050   0.00050   2.09861
   A14        2.21203  -0.00057   0.00000  -0.00301  -0.00301   2.20902
   A15        1.97285   0.00042   0.00000   0.00249   0.00249   1.97535
   A16        2.09891   0.00006   0.00000   0.00020   0.00020   2.09911
   A17        2.09127  -0.00003   0.00000  -0.00009  -0.00009   2.09118
   A18        2.09301  -0.00003   0.00000  -0.00011  -0.00011   2.09290
   A19        1.88000  -0.00062   0.00000  -0.00273  -0.00273   1.87726
   A20        1.95771   0.00030   0.00000   0.00156   0.00156   1.95927
   A21        1.86012   0.00004   0.00000  -0.00168  -0.00168   1.85844
   A22        1.95771   0.00030   0.00000   0.00156   0.00156   1.95927
   A23        1.86012   0.00004   0.00000  -0.00168  -0.00168   1.85844
   A24        1.94247  -0.00012   0.00000   0.00251   0.00251   1.94498
   A25        1.97285   0.00042   0.00000   0.00249   0.00249   1.97535
   A26        2.21203  -0.00057   0.00000  -0.00301  -0.00301   2.20902
   A27        2.09811   0.00015   0.00000   0.00050   0.00050   2.09861
   A28        1.97285   0.00042   0.00000   0.00249   0.00249   1.97535
   A29        2.09811   0.00015   0.00000   0.00050   0.00050   2.09861
   A30        2.21203  -0.00057   0.00000  -0.00301  -0.00301   2.20902
   A31        1.88000  -0.00062   0.00000  -0.00273  -0.00273   1.87726
   A32        1.95771   0.00030   0.00000   0.00156   0.00156   1.95927
   A33        1.86012   0.00004   0.00000  -0.00168  -0.00168   1.85844
   A34        1.95771   0.00030   0.00000   0.00156   0.00156   1.95927
   A35        1.86012   0.00004   0.00000  -0.00168  -0.00168   1.85844
   A36        1.94247  -0.00012   0.00000   0.00251   0.00251   1.94498
   A37        2.08615  -0.00021   0.00000  -0.00070  -0.00069   2.08546
   A38        2.09690   0.00016   0.00000   0.00068   0.00068   2.09759
   A39        2.10012   0.00005   0.00000   0.00001   0.00001   2.10013
   A40        2.09891   0.00006   0.00000   0.00020   0.00020   2.09911
   A41        2.09127  -0.00003   0.00000  -0.00009  -0.00009   2.09118
   A42        2.09301  -0.00003   0.00000  -0.00011  -0.00011   2.09290
   A43        2.09891   0.00006   0.00000   0.00020   0.00020   2.09911
   A44        2.09301  -0.00003   0.00000  -0.00011  -0.00011   2.09290
   A45        2.09127  -0.00003   0.00000  -0.00009  -0.00009   2.09118
   A46        2.08615  -0.00021   0.00000  -0.00070  -0.00069   2.08546
   A47        2.09690   0.00016   0.00000   0.00068   0.00068   2.09759
   A48        2.10012   0.00005   0.00000   0.00001   0.00001   2.10013
   A49        1.90186   0.00010   0.00000  -0.00046  -0.00045   1.90141
   A50        1.90186   0.00010   0.00000  -0.00046  -0.00045   1.90141
   A51        1.91121  -0.00036   0.00000   0.00061   0.00061   1.91182
   A52        1.87482   0.00004   0.00000   0.00166   0.00166   1.87648
   A53        1.93663   0.00007   0.00000  -0.00068  -0.00068   1.93595
   A54        1.93663   0.00007   0.00000  -0.00068  -0.00068   1.93595
   A55        1.91121  -0.00036   0.00000   0.00061   0.00061   1.91182
   A56        1.90186   0.00010   0.00000  -0.00046  -0.00045   1.90141
   A57        1.90186   0.00010   0.00000  -0.00046  -0.00045   1.90141
   A58        1.93663   0.00007   0.00000  -0.00068  -0.00068   1.93595
   A59        1.93663   0.00007   0.00000  -0.00068  -0.00068   1.93595
   A60        1.87482   0.00004   0.00000   0.00166   0.00166   1.87648
    D1       -3.14095  -0.00002   0.00000   0.00122   0.00122  -3.13973
    D2        0.00290   0.00001   0.00000   0.00093   0.00093   0.00383
    D3        0.00457  -0.00003   0.00000   0.00058   0.00058   0.00515
    D4       -3.13477  -0.00001   0.00000   0.00029   0.00029  -3.13448
    D5        3.14094   0.00002   0.00000  -0.00122  -0.00122   3.13972
    D6        0.02200  -0.00011   0.00000   0.00006   0.00006   0.02206
    D7       -0.00456   0.00003   0.00000  -0.00058  -0.00058  -0.00514
    D8       -3.12350  -0.00010   0.00000   0.00070   0.00069  -3.12281
    D9        0.00456  -0.00003   0.00000   0.00058   0.00058   0.00514
   D10        3.12350   0.00010   0.00000  -0.00070  -0.00069   3.12281
   D11       -3.14094  -0.00002   0.00000   0.00122   0.00122  -3.13972
   D12       -0.02200   0.00011   0.00000  -0.00006  -0.00006  -0.02206
   D13       -0.00457   0.00003   0.00000  -0.00058  -0.00058  -0.00515
   D14        3.13477   0.00001   0.00000  -0.00029  -0.00029   3.13448
   D15        3.14095   0.00002   0.00000  -0.00122  -0.00122   3.13973
   D16       -0.00290  -0.00001   0.00000  -0.00093  -0.00093  -0.00383
   D17       -0.00000   0.00000   0.00000   0.00000   0.00000   0.00000
   D18       -3.13933   0.00002   0.00000  -0.00029  -0.00029  -3.13963
   D19        3.13933  -0.00002   0.00000   0.00029   0.00029   3.13963
   D20        0.00000  -0.00000   0.00000  -0.00000   0.00000   0.00000
   D21        0.00000  -0.00000   0.00000   0.00000  -0.00000   0.00000
   D22       -3.12186  -0.00010   0.00000   0.00118   0.00118  -3.12068
   D23        3.12186   0.00010   0.00000  -0.00118  -0.00118   3.12068
   D24        0.00000  -0.00000   0.00000   0.00000   0.00000   0.00000
   D25       -2.21353  -0.00026   0.00000  -0.00412  -0.00411  -2.21765
   D26       -0.05090  -0.00011   0.00000  -0.00304  -0.00304  -0.05393
   D27        2.07904  -0.00005   0.00000  -0.00010  -0.00010   2.07894
   D28        0.94934  -0.00038   0.00000  -0.00290  -0.00290   0.94644
   D29        3.11197  -0.00023   0.00000  -0.00182  -0.00182   3.11015
   D30       -1.04128  -0.00017   0.00000   0.00112   0.00111  -1.04016
   D31        2.21353   0.00026   0.00000   0.00412   0.00411   2.21765
   D32        0.05090   0.00011   0.00000   0.00304   0.00304   0.05393
   D33       -2.07904   0.00005   0.00000   0.00010   0.00010  -2.07894
   D34       -0.94934   0.00038   0.00000   0.00290   0.00290  -0.94644
   D35       -3.11197   0.00023   0.00000   0.00182   0.00182  -3.11015
   D36        1.04128   0.00017   0.00000  -0.00112  -0.00111   1.04016
   D37        0.94934  -0.00038   0.00000  -0.00290  -0.00290   0.94644
   D38       -2.21353  -0.00026   0.00000  -0.00412  -0.00411  -2.21765
   D39        3.11197  -0.00023   0.00000  -0.00182  -0.00182   3.11015
   D40       -0.05090  -0.00011   0.00000  -0.00304  -0.00304  -0.05393
   D41       -1.04128  -0.00017   0.00000   0.00112   0.00111  -1.04016
   D42        2.07904  -0.00005   0.00000  -0.00010  -0.00010   2.07894
   D43        1.11915   0.00025   0.00000   0.00160   0.00160   1.12075
   D44       -3.12326   0.00041   0.00000   0.00308   0.00308  -3.12018
   D45       -1.00205   0.00033   0.00000   0.00234   0.00234  -0.99971
   D46        3.12326  -0.00041   0.00000  -0.00308  -0.00308   3.12018
   D47       -1.11915  -0.00025   0.00000  -0.00160  -0.00160  -1.12075
   D48        1.00205  -0.00033   0.00000  -0.00234  -0.00234   0.99971
   D49       -1.02039  -0.00008   0.00000  -0.00074  -0.00074  -1.02113
   D50        1.02039   0.00008   0.00000   0.00074   0.00074   1.02113
   D51        3.14159   0.00000   0.00000   0.00000   0.00000   3.14159
   D52        0.00000   0.00000   0.00000   0.00000  -0.00000   0.00000
   D53        3.12186   0.00010   0.00000  -0.00118  -0.00118   3.12068
   D54       -3.12186  -0.00010   0.00000   0.00118   0.00118  -3.12068
   D55        0.00000   0.00000   0.00000   0.00000  -0.00000   0.00000
   D56       -3.12350  -0.00010   0.00000   0.00070   0.00069  -3.12281
   D57        0.02200  -0.00011   0.00000   0.00006   0.00006   0.02206
   D58       -0.00456   0.00003   0.00000  -0.00058  -0.00058  -0.00514
   D59        3.14094   0.00002   0.00000  -0.00122  -0.00122   3.13972
   D60       -0.94934   0.00038   0.00000   0.00290   0.00290  -0.94644
   D61       -3.11197   0.00023   0.00000   0.00182   0.00182  -3.11015
   D62        1.04128   0.00017   0.00000  -0.00112  -0.00111   1.04016
   D63        2.21353   0.00026   0.00000   0.00412   0.00411   2.21765
   D64        0.05090   0.00011   0.00000   0.00304   0.00304   0.05393
   D65       -2.07904   0.00005   0.00000   0.00010   0.00010  -2.07894
   D66        0.00456  -0.00003   0.00000   0.00058   0.00058   0.00514
   D67       -3.14094  -0.00002   0.00000   0.00122   0.00122  -3.13972
   D68        3.12350   0.00010   0.00000  -0.00070  -0.00069   3.12281
   D69       -0.02200   0.00011   0.00000  -0.00006  -0.00006  -0.02206
   D70        1.00205  -0.00033   0.00000  -0.00234  -0.00234   0.99971
   D71        3.12326  -0.00041   0.00000  -0.00308  -0.00308   3.12018
   D72       -1.11915  -0.00025   0.00000  -0.00160  -0.00160  -1.12075
   D73       -1.00205   0.00033   0.00000   0.00234   0.00234  -0.99971
   D74        1.11915   0.00025   0.00000   0.00160   0.00160   1.12075
   D75       -3.12326   0.00041   0.00000   0.00308   0.00308  -3.12018
   D76        3.14159   0.00000   0.00000   0.00000   0.00000   3.14159
   D77       -1.02039  -0.00008   0.00000  -0.00074  -0.00074  -1.02113
   D78        1.02039   0.00008   0.00000   0.00074   0.00074   1.02113
   D79       -0.00457   0.00003   0.00000  -0.00058  -0.00058  -0.00515
   D80        3.13477   0.00001   0.00000  -0.00029  -0.00029   3.13448
   D81        3.14095   0.00002   0.00000  -0.00122  -0.00122   3.13973
   D82       -0.00290  -0.00001   0.00000  -0.00093  -0.00093  -0.00383
   D83       -0.00000   0.00000   0.00000   0.00000   0.00000   0.00000
   D84        3.13933  -0.00002   0.00000   0.00029   0.00029   3.13963
   D85       -3.13933   0.00002   0.00000  -0.00029  -0.00029  -3.13963
   D86        0.00000  -0.00000   0.00000  -0.00000   0.00000   0.00000
   D87        0.00457  -0.00003   0.00000   0.00058   0.00058   0.00515
   D88       -3.14095  -0.00002   0.00000   0.00122   0.00122  -3.13973
   D89       -3.13477  -0.00001   0.00000   0.00029   0.00029  -3.13448
   D90        0.00290   0.00001   0.00000   0.00093   0.00093   0.00383
   D91        0.00000   0.00000   0.00000  -0.00000   0.00000   0.00000
   D92       -2.10013   0.00007   0.00000   0.00060   0.00060  -2.09953
   D93        2.10013  -0.00007   0.00000  -0.00060  -0.00060   2.09953
   D94       -2.10013   0.00007   0.00000   0.00060   0.00060  -2.09953
   D95        2.08292   0.00014   0.00000   0.00120   0.00120   2.08412
   D96        0.00000  -0.00000   0.00000  -0.00000  -0.00000   0.00000
   D97        2.10013  -0.00007   0.00000  -0.00060  -0.00060   2.09953
   D98        0.00000   0.00000   0.00000  -0.00000  -0.00000   0.00000
   D99       -2.08292  -0.00014   0.00000  -0.00120  -0.00120  -2.08412
         Item               Value     Threshold  Converged?
 Maximum Force            0.007004     0.000450     NO 
 RMS     Force            0.002349     0.000300     NO 
 Maximum Displacement     0.042713     0.001800     NO 
 RMS     Displacement     0.012205     0.001200     NO 
 Predicted change in Energy=-1.376072D-03
 GradGradGradGradGradGradGradGradGradGradGradGradGradGradGradGradGradGrad

                          Input orientation:                          
 ---------------------------------------------------------------------
 Center     Atomic      Atomic             Coordinates (Angstroms)
 Number     Number       Type             X           Y           Z
 ---------------------------------------------------------------------
      1          1           0       -2.276521    2.478357   -0.521954
      2          6           0       -2.276692    1.394303   -0.524019
      3          6           0       -2.276692   -1.394303   -0.524019
      4          6           0       -3.339879    0.693155   -1.083299
      5          6           0       -1.217024    0.698168    0.026415
      6          6           0       -1.217024   -0.698168    0.026415
      7          6           0       -3.339879   -0.693155   -1.083299
      8          1           0       -2.276521   -2.478357   -0.521954
      9          1           0       -4.169777    1.233235   -1.521943
     10          1           0       -4.169777   -1.233235   -1.521943
     11          6           0       -0.000000   -1.291939    0.691256
     12          6           0        1.217024   -0.698168    0.026415
     13          6           0        1.217024    0.698168    0.026415
     14          6           0        0.000000    1.291939    0.691256
     15          1           0       -0.000000   -2.380532    0.655145
     16          1           0        0.000000    2.380532    0.655145
     17          6           0        2.276692    1.394303   -0.524019
     18          6           0        3.339879    0.693155   -1.083299
     19          6           0        3.339879   -0.693155   -1.083299
     20          6           0        2.276692   -1.394303   -0.524019
     21          1           0        2.276521    2.478357   -0.521954
     22          1           0        4.169777    1.233235   -1.521943
     23          1           0        4.169777   -1.233235   -1.521943
     24          1           0        2.276521   -2.478357   -0.521954
     25          6           0       -0.000000   -0.772437    2.155101
     26          1           0       -0.879554   -1.161864    2.668955
     27          1           0        0.879554   -1.161864    2.668955
     28          6           0        0.000000    0.772437    2.155101
     29          1           0        0.879554    1.161864    2.668955
     30          1           0       -0.879554    1.161864    2.668955
 ---------------------------------------------------------------------
                    Distance matrix (angstroms):
                    1          2          3          4          5
     1  H    0.000000
     2  C    1.084056   0.000000
     3  C    3.872660   2.788606   0.000000
     4  C    2.152390   1.390959   2.408452   0.000000
     5  C    2.142969   1.382201   2.409213   2.395413   0.000000
     6  C    3.393162   2.409213   1.382201   2.770154   1.396335
     7  C    3.391803   2.408452   1.390959   1.386310   2.770154
     8  H    4.956714   3.872660   1.084056   3.391803   3.393162
     9  H    2.476837   2.146058   3.388743   1.082971   3.376753
    10  H    4.284893   3.388743   2.146058   2.142923   3.853113
    11  C    4.568322   3.725066   2.582770   4.271351   2.425631
    12  C    4.753512   4.109436   3.604669   4.892096   2.806126
    13  C    3.959121   3.604669   4.109436   4.690080   2.434048
    14  C    2.839369   2.582770   3.725066   3.829149   1.508551
    15  H    5.493352   4.563237   2.747072   4.860507   3.369694
    16  H    2.564699   2.747072   4.563237   4.126042   2.169516
    17  C    4.680484   4.553385   5.339441   5.687730   3.604669
    18  C    5.919966   5.687730   6.017985   6.679758   4.690080
    19  C    6.474376   6.017985   5.687730   6.822098   4.892096
    20  C    5.977395   5.339441   4.553385   6.017985   4.109436
    21  H    4.553042   4.680484   5.977395   5.919966   3.959121
    22  H    6.641164   6.525240   7.032551   7.541818   5.630394
    23  H    7.505375   7.032551   6.525240   7.765199   5.928352
    24  H    6.730468   5.977395   4.680484   6.474376   4.753512
    25  C    4.787153   4.129864   3.570397   4.877498   2.859219
    26  H    5.038316   4.322160   3.493008   4.855276   3.249095
    27  H    5.778748   5.166330   4.495665   5.943410   3.852061
    28  C    3.906320   3.570397   4.129864   4.652775   2.453155
    29  H    4.677165   4.495665   5.166330   5.665926   3.404948
    30  H    3.723785   3.493008   4.322160   4.511352   2.704056
                    6          7          8          9         10
     6  C    0.000000
     7  C    2.395413   0.000000
     8  H    2.142969   2.152390   0.000000
     9  H    3.853113   2.142923   4.284893   0.000000
    10  H    3.376753   1.082971   2.476837   2.466471   0.000000
    11  C    1.508551   3.829149   2.839369   5.353672   4.721095
    12  C    2.434048   4.690080   3.959121   5.928352   5.630394
    13  C    2.806126   4.892096   4.753512   5.630394   5.928352
    14  C    2.425631   4.271351   4.568322   4.721095   5.353672
    15  H    2.169516   4.126042   2.564699   5.931784   4.841802
    16  H    3.369694   4.860507   5.493352   4.841802   5.931784
    17  C    4.109436   6.017985   5.977395   6.525240   7.032551
    18  C    4.892096   6.822098   6.474376   7.541818   7.765199
    19  C    4.690080   6.679758   5.919966   7.765199   7.541818
    20  C    3.604669   5.687730   4.680484   7.032551   6.525240
    21  H    4.753512   6.474376   6.730468   6.641164   7.505375
    22  H    5.928352   7.765199   7.505375   8.339554   8.696645
    23  H    5.630394   7.541818   6.641164   8.696645   8.339554
    24  H    3.959121   5.919966   4.553042   7.505375   6.641164
    25  C    2.453155   4.652775   3.906320   5.910196   5.578533
    26  H    2.704056   4.511352   3.723785   5.841720   5.328629
    27  H    3.404948   5.665926   4.677165   6.985404   6.562352
    28  C    2.859219   4.877498   4.787153   5.578533   5.910196
    29  H    3.852061   5.943410   5.778748   6.562352   6.985404
    30  H    3.249095   4.855276   5.038316   5.328629   5.841720
                   11         12         13         14         15
    11  C    0.000000
    12  C    1.508551   0.000000
    13  C    2.425631   1.396335   0.000000
    14  C    2.583879   2.425631   1.508551   0.000000
    15  H    1.089191   2.169516   3.369694   3.672649   0.000000
    16  H    3.672649   3.369694   2.169516   1.089191   4.761064
    17  C    3.725066   2.409213   1.382201   2.582770   4.563237
    18  C    4.271351   2.770154   2.395413   3.829149   4.860507
    19  C    3.829149   2.395413   2.770154   4.271351   4.126042
    20  C    2.582770   1.382201   2.409213   3.725066   2.747072
    21  H    4.568322   3.393162   2.142969   2.839369   5.493352
    22  H    5.353672   3.853113   3.376753   4.721095   5.931784
    23  H    4.721095   3.376753   3.853113   5.353672   4.841802
    24  H    2.839369   2.142969   3.393162   4.568322   2.564699
    25  C    1.553295   2.453155   2.859219   2.530710   2.199054
    26  H    2.168370   3.404948   3.852061   3.272011   2.512807
    27  H    2.168370   2.704056   3.249095   3.272011   2.512807
    28  C    2.530710   2.859219   2.453155   1.553295   3.491573
    29  H    3.272011   3.249095   2.704056   2.168370   4.168647
    30  H    3.272011   3.852061   3.404948   2.168370   4.168647
                   16         17         18         19         20
    16  H    0.000000
    17  C    2.747072   0.000000
    18  C    4.126042   1.390959   0.000000
    19  C    4.860507   2.408452   1.386310   0.000000
    20  C    4.563237   2.788606   2.408452   1.390959   0.000000
    21  H    2.564699   1.084056   2.152390   3.391803   3.872660
    22  H    4.841802   2.146058   1.082971   2.142923   3.388743
    23  H    5.931784   3.388743   2.142923   1.082971   2.146058
    24  H    5.493352   3.872660   3.391803   2.152390   1.084056
    25  C    3.491573   4.129864   4.877498   4.652775   3.570397
    26  H    4.168647   5.166330   5.943410   5.665926   4.495665
    27  H    4.168647   4.322160   4.855276   4.511352   3.493008
    28  C    2.199054   3.570397   4.652775   4.877498   4.129864
    29  H    2.512807   3.493008   4.511352   4.855276   4.322160
    30  H    2.512807   4.495665   5.665926   5.943410   5.166330
                   21         22         23         24         25
    21  H    0.000000
    22  H    2.476837   0.000000
    23  H    4.284893   2.466471   0.000000
    24  H    4.956714   4.284893   2.476837   0.000000
    25  C    4.787153   5.910196   5.578533   3.906320   0.000000
    26  H    5.778748   6.985404   6.562352   4.677165   1.090557
    27  H    5.038316   5.841720   5.328629   3.723785   1.090557
    28  C    3.906320   5.578533   5.910196   4.787153   1.544874
    29  H    3.723785   5.328629   5.841720   5.038316   2.186134
    30  H    4.677165   6.562352   6.985404   5.778748   2.186134
                   26         27         28         29         30
    26  H    0.000000
    27  H    1.759109   0.000000
    28  C    2.186134   2.186134   0.000000
    29  H    2.914477   2.323728   1.090557   0.000000
    30  H    2.323728   2.914477   1.090557   1.759109   0.000000
 Stoichiometry    C16H14
 Framework group  C2V[SGV(C4H2),X(C12H12)]
 Deg. of freedom    23
 Full point group                 C2V     NOp   4
 Largest Abelian subgroup         C2V     NOp   4
 Largest concise Abelian subgroup C2V     NOp   4
                         Standard orientation:                         
 ---------------------------------------------------------------------
 Center     Atomic      Atomic             Coordinates (Angstroms)
 Number     Number       Type             X           Y           Z
 ---------------------------------------------------------------------
      1          1           0       -2.276521    2.478357   -0.522183
      2          6           0       -2.276692    1.394303   -0.524248
      3          6           0       -2.276692   -1.394303   -0.524248
      4          6           0       -3.339879    0.693155   -1.083528
      5          6           0       -1.217024    0.698168    0.026186
      6          6           0       -1.217024   -0.698168    0.026186
      7          6           0       -3.339879   -0.693155   -1.083528
      8          1           0       -2.276521   -2.478357   -0.522183
      9          1           0       -4.169777    1.233235   -1.522172
     10          1           0       -4.169777   -1.233235   -1.522172
     11          6           0        0.000000   -1.291939    0.691028
     12          6           0        1.217024   -0.698168    0.026186
     13          6           0        1.217024    0.698168    0.026186
     14          6           0        0.000000    1.291939    0.691028
     15          1           0        0.000000   -2.380532    0.654916
     16          1           0        0.000000    2.380532    0.654916
     17          6           0        2.276692    1.394303   -0.524248
     18          6           0        3.339879    0.693155   -1.083528
     19          6           0        3.339879   -0.693155   -1.083528
     20          6           0        2.276692   -1.394303   -0.524248
     21          1           0        2.276521    2.478357   -0.522183
     22          1           0        4.169777    1.233235   -1.522172
     23          1           0        4.169777   -1.233235   -1.522172
     24          1           0        2.276521   -2.478357   -0.522183
     25          6           0        0.000000   -0.772437    2.154873
     26          1           0       -0.879554   -1.161864    2.668726
     27          1           0        0.879554   -1.161864    2.668726
     28          6           0        0.000000    0.772437    2.154873
     29          1           0        0.879554    1.161864    2.668726
     30          1           0       -0.879554    1.161864    2.668726
 ---------------------------------------------------------------------
 Rotational constants (GHZ):           1.0654377           0.4276143           0.4242110
 Standard basis: def2TZVP (5D, 7F)
 There are   181 symmetry adapted cartesian basis functions of A1  symmetry.
 There are   149 symmetry adapted cartesian basis functions of A2  symmetry.
 There are   149 symmetry adapted cartesian basis functions of B1  symmetry.
 There are   181 symmetry adapted cartesian basis functions of B2  symmetry.
 There are   158 symmetry adapted basis functions of A1  symmetry.
 There are   132 symmetry adapted basis functions of A2  symmetry.
 There are   132 symmetry adapted basis functions of B1  symmetry.
 There are   158 symmetry adapted basis functions of B2  symmetry.
   580 basis functions,   928 primitive gaussians,   660 cartesian basis functions
    55 alpha electrons       55 beta electrons
       nuclear repulsion energy      1041.3634867969 Hartrees.
 NAtoms=   30 NActive=   30 NUniq=    9 SFac= 4.00D+00 NAtFMM=   60 NAOKFM=F Big=F
 Integral buffers will be    131072 words long.
 Raffenetti 2 integral format.
 Two-electron integral symmetry is turned on.
 Nuclear repulsion after empirical dispersion term =     1041.3402094164 Hartrees.
 ------------------------------------------------------------------------------
 Polarizable Continuum Model (PCM)
 =================================
 Model                : PCM.
 Atomic radii         : SMD-Coulomb.
 Polarization charges : Total charges.
 Charge compensation  : None.
 Solution method      : On-the-fly selection.
 Cavity type          : VdW (van der Waals Surface) (Alpha=1.000).
 Cavity algorithm     : GePol (No added spheres)
                        Default sphere list used, NSphG=   30.
                        Lebedev-Laikov grids with approx.  5.0 points / Ang**2.
                        Smoothing algorithm: York/Karplus (Gamma=1.0000).
                        Polarization charges: spherical gaussians, with
                                              point-specific exponents (IZeta= 3).
                        Self-potential: point-specific (ISelfS= 7).
                        Self-field    : sphere-specific E.n sum rule (ISelfD= 2).
 1st derivatives      : Analytical E(r).r(x)/FMM algorithm (CHGder, D1EAlg=3).
                        Cavity 1st derivative terms included.
 Solvent              : TetraHydroFuran, Eps=   7.425700 Eps(inf)=   1.974025
 ------------------------------------------------------------------------------
 ------------------------------------------------------------------------------
 Atomic radii for non-electrostatic terms: SMD-CDS.
 ------------------------------------------------------------------------------
 Nuclear repulsion after PCM non-electrostatic terms =     1041.3323790025 Hartrees.
 One-electron integrals computed using PRISM.
   4 Symmetry operations used in ECPInt.
 ECPInt:  NShTT=   27028 NPrTT=   82204 LenC2=   25521 LenP2D=   58358.
 LDataN:  DoStor=T MaxTD1= 6 Len=  172
 NBasis=   580 RedAO= T EigKep=  4.45D-06  NBF=   158   132   132   158
 NBsUse=   580 1.00D-06 EigRej= -1.00D+00 NBFU=   158   132   132   158
 Initial guess from the checkpoint file:  "an-ethylene-adduct.chk"
 B after Tr=     0.000000    0.000000    0.000000
         Rot=    1.000000    0.000000    0.000000   -0.000000 Ang=   0.00 deg.
 Initial guess orbital symmetries:
       Occupied  (B2) (A1) (B1) (A1) (A2) (B2) (A1) (B1) (B2) (A2)
                 (A1) (B1) (B2) (A2) (A1) (B2) (A1) (B1) (A1) (B2)
                 (A2) (A1) (B1) (B2) (A1) (B2) (A1) (A2) (B1) (B2)
                 (B1) (A1) (A1) (B1) (A2) (B1) (B2) (A1) (A2) (A1)
                 (B2) (B1) (B2) (B1) (A1) (A2) (A1) (B1) (B2) (A1)
                 (A2) (A2) (A1) (B2) (B1)
       Virtual   (B2) (A1) (B1) (A2) (A1) (B2) (A1) (B1) (B1) (A1)
                 (A1) (A2) (B2) (B2) (B1) (A2) (A1) (B2) (A2) (B1)
                 (A1) (B2) (A2) (B2) (A1) (B1) (A1) (A2) (B2) (B1)
                 (A1) (B2) (B1) (A2) (A1) (B2) (A1) (B1) (A2) (B2)
                 (B1) (A1) (A2) (A1) (B2) (B1) (A1) (B1) (A1) (B2)
                 (A2) (B1) (B2) (A1) (B2) (A2) (A1) (B1) (A2) (B1)
                 (B2) (A2) (A1) (B2) (A1) (B2) (B1) (A1) (A2) (A1)
                 (B1) (A2) (B2) (B1) (B2) (B2) (A2) (B2) (B1) (A1)
                 (B2) (A2) (A2) (B1) (A1) (B2) (B2) (A1) (A2) (A1)
                 (A1) (B1) (A1) (B2) (B1) (A2) (B2) (A2) (B2) (B1)
                 (A2) (A1) (B2) (A2) (B1) (A2) (B2) (A1) (A1) (A1)
                 (B1) (B2) (A2) (B1) (A1) (B2) (A1) (A2) (B1) (B2)
                 (A1) (A1) (B2) (B1) (A1) (A2) (B2) (B2) (B1) (B1)
                 (A2) (B1) (A1) (A1) (B2) (B1) (A1) (A2) (B1) (A1)
                 (A2) (B2) (B2) (A1) (A2) (B1) (A1) (A2) (B2) (B1)
                 (B2) (A2) (B2) (A1) (A2) (A1) (B2) (B1) (B1) (A1)
                 (A2) (A1) (B2) (B1) (B2) (A2) (A1) (B1) (B2) (A1)
                 (A2) (B1) (B2) (A2) (A1) (B1) (B2) (A2) (B2) (A1)
                 (B2) (A2) (B1) (A1) (A2) (B1) (B2) (A1) (A2) (B2)
                 (B1) (B2) (A1) (B1) (A2) (B2) (A1) (A1) (A2) (B1)
                 (B2) (A2) (B1) (A1) (A2) (B2) (B2) (A1) (A2) (B1)
                 (B2) (A2) (B1) (A1) (A1) (B2) (B1) (B2) (A1) (A2)
                 (B1) (B1) (A2) (A1) (B2) (B1) (A1) (B2) (A2) (B1)
                 (A2) (A1) (B2) (A1) (B2) (B2) (A1) (B1) (A1) (B1)
                 (A2) (B2) (B1) (A2) (A1) (A2) (A1) (B1) (A1) (B2)
                 (B1) (A2) (B2) (A1) (A2) (A1) (B1) (B1) (B2) (B1)
                 (A2) (B2) (A1) (A1) (B2) (B1) (A1) (B2) (A2) (B1)
                 (A1) (A1) (B2) (B1) (A2) (B2) (A2) (B1) (A2) (A1)
                 (A1) (A2) (A1) (B2) (B1) (B2) (B1) (A1) (B1) (A2)
                 (B2) (A1) (A1) (B1) (A1) (A2) (B2) (B2) (A2) (B1)
                 (A1) (B2) (A2) (B1) (B2) (A1) (B2) (B1) (A1) (A2)
                 (B1) (B2) (A1) (A1) (B1) (A2) (A1) (A1) (B2) (A2)
                 (B1) (B2) (A2) (A2) (A1) (B1) (B2) (B2) (B1) (B2)
                 (A1) (B2) (A2) (A2) (B1) (B1) (A1) (B1) (A1) (A2)
                 (B1) (B2) (A1) (A2) (B2) (A2) (A1) (B1) (B2) (A1)
                 (B2) (A1) (B1) (B2) (A2) (A2) (A1) (B2) (B1) (A1)
                 (B1) (B2) (B1) (A1) (A2) (B2) (A1) (A2) (A1) (A2)
                 (B1) (B1) (A1) (A1) (B2) (B1) (B2) (A1) (B1) (B2)
                 (A2) (A1) (A2) (B1) (B2) (A1) (B1) (A2) (B2) (A2)
                 (B2) (A1) (B2) (A1) (A2) (A2) (B1) (A2) (B2) (B1)
                 (B2) (A1) (B2) (A1) (B1) (A2) (B1) (A1) (B2) (A2)
                 (B1) (B2) (A2) (A1) (B2) (B1) (A2) (B2) (A1) (B2)
                 (A2) (A1) (A2) (B2) (A2) (B1) (A1) (B1) (B2) (B1)
                 (A2) (B2) (A2) (A1) (A1) (B2) (A2) (B1) (B2) (A2)
                 (A1) (B2) (B1) (A2) (A1) (B1) (A1) (B2) (B1) (B2)
                 (A1) (A2) (A1) (A2) (B2) (A2) (B1) (B1) (A1) (B2)
                 (A2) (B2) (B1) (B1) (A1) (A2) (A1) (B1) (B2) (A2)
                 (B2) (A1) (B2) (B2) (A2) (A1) (A2) (A1) (A2) (B1)
                 (B2) (B1) (B2) (A2) (A2) (B1) (B2) (A1) (A2) (B2)
                 (A1) (B2) (B2) (A2) (B1) (B2) (A1) (A2) (A1) (B1)
                 (B2) (A2) (B2) (B2) (A2) (B2) (A2) (A2) (B2) (B1)
                 (A1) (A1) (A1) (B2) (B1) (B2) (A2) (A1) (B1) (B2)
                 (A2) (A1) (B2) (B2) (A2)
 ExpMin= 9.52D-02 ExpMax= 1.36D+04 ExpMxC= 4.63D+02 IAcc=2 IRadAn=         4 AccDes= 0.00D+00
 Harris functional with IExCor= 4639 and IRadAn=       4 diagonalized for initial guess.
 HarFok:  IExCor= 4639 AccDes= 0.00D+00 IRadAn=         4 IDoV= 1 UseB2=F ITyADJ=14
 ICtDFT=  3500011 ScaDFX=  1.000000  1.000000  1.000000  1.000000
 FoFCou: FMM=F IPFlag=           0 FMFlag=      100000 FMFlg1=           0
         NFxFlg=           0 DoJE=T BraDBF=F KetDBF=T FulRan=T
         wScrn=  0.000000 ICntrl=       500 IOpCl=  0 I1Cent=   200000004 NGrid=           0
         NMat0=    1 NMatS0=      1 NMatT0=    0 NMatD0=    1 NMtDS0=    0 NMtDT0=    0
 Petite list used in FoFCou.
 Requested convergence on RMS density matrix=1.00D-08 within 128 cycles.
 Requested convergence on MAX density matrix=1.00D-06.
 Requested convergence on             energy=1.00D-06.
 No special actions if energy rises.
 Inv3:  Mode=1 IEnd=    13713132.
 Iteration    1 A*A^-1 deviation from unit magnitude is 5.44D-15 for    515.
 Iteration    1 A*A^-1 deviation from orthogonality  is 2.44D-15 for   2128   2109.
 Iteration    1 A^-1*A deviation from unit magnitude is 6.66D-15 for    510.
 Iteration    1 A^-1*A deviation from orthogonality  is 2.39D-15 for   1491    167.
 Error on total polarization charges =  0.05226
 SCF Done:  E(RwB97XD) =  -618.173993466     A.U. after   10 cycles
            NFock= 10  Conv=0.46D-08     -V/T= 2.0050
 SMD-CDS (non-electrostatic) energy       (kcal/mol) =      -4.91
 (included in total energy above)
   4 Symmetry operations used in ECPInt.
 ECPInt:  NShTT=   27028 NPrTT=   82204 LenC2=   25521 LenP2D=   58358.
 LDataN:  DoStor=T MaxTD1= 7 Len=  274
 D1PCM: PCM CHGder 1st derivatives, ID1Alg=3 FixD1E=F DoIter=F DoCFld=F I1PDM=0.
 Calling FoFJK, ICntrl=      2127 FMM=F ISym2X=1 I1Cent= 0 IOpClX= 0 NMat=1 NMatS=1 NMatT=0.
 ***** Axes restored to original set *****
 -------------------------------------------------------------------
 Center     Atomic                   Forces (Hartrees/Bohr)
 Number     Number              X              Y              Z
 -------------------------------------------------------------------
      1        1          -0.000033189    0.000199109   -0.000003235
      2        6           0.000139350    0.000625044    0.000085742
      3        6           0.000139350   -0.000625044    0.000085742
      4        6          -0.000566745    0.000170611   -0.000291622
      5        6           0.000237847   -0.000239481    0.000174617
      6        6           0.000237847    0.000239481    0.000174617
      7        6          -0.000566745   -0.000170611   -0.000291622
      8        1          -0.000033189   -0.000199109   -0.000003235
      9        1          -0.000195013    0.000109907   -0.000110399
     10        1          -0.000195013   -0.000109907   -0.000110399
     11        6          -0.000000000   -0.000755222   -0.000286631
     12        6          -0.000237847    0.000239481    0.000174617
     13        6          -0.000237847   -0.000239481    0.000174617
     14        6           0.000000000    0.000755222   -0.000286631
     15        1          -0.000000000    0.000079181    0.000000667
     16        1          -0.000000000   -0.000079181    0.000000667
     17        6          -0.000139350    0.000625044    0.000085742
     18        6           0.000566745    0.000170611   -0.000291622
     19        6           0.000566745   -0.000170611   -0.000291622
     20        6          -0.000139350   -0.000625044    0.000085742
     21        1           0.000033189    0.000199109   -0.000003235
     22        1           0.000195013    0.000109907   -0.000110399
     23        1           0.000195013   -0.000109907   -0.000110399
     24        1           0.000033189   -0.000199109   -0.000003235
     25        6          -0.000000000   -0.000243133    0.000629084
     26        1          -0.000039003    0.000069353   -0.000026665
     27        1           0.000039003    0.000069353   -0.000026665
     28        6           0.000000000    0.000243133    0.000629084
     29        1           0.000039003   -0.000069353   -0.000026665
     30        1          -0.000039003   -0.000069353   -0.000026665
 -------------------------------------------------------------------
 Cartesian Forces:  Max     0.000755222 RMS     0.000271959

 GradGradGradGradGradGradGradGradGradGradGradGradGradGradGradGradGradGrad
 Berny optimization.
 Using GEDIIS/GDIIS optimizer.
 FormGI is forming the generalized inverse of G from B-inverse, IUseBI=4.
 Internal  Forces:  Max     0.000946990 RMS     0.000228933
 Search for a local minimum.
 Step number   2 out of a maximum of  180
 All quantities printed in internal units (Hartrees-Bohrs-Radians)
 Mixed Optimization -- En-DIIS/RFO-DIIS
 Update second derivatives using D2CorX and points    1    2
 DE= -1.28D-03 DEPred=-1.38D-03 R= 9.33D-01
 TightC=F SS=  1.41D+00  RLast= 8.63D-02 DXNew= 5.0454D-01 2.5892D-01
 Trust test= 9.33D-01 RLast= 8.63D-02 DXMaxT set to 3.00D-01
 ITU=  1  0
 Use linear search instead of GDIIS.
     Eigenvalues ---    0.00405   0.01272   0.01282   0.01507   0.01551
     Eigenvalues ---    0.01656   0.01929   0.01981   0.02133   0.02133
     Eigenvalues ---    0.02146   0.02146   0.02147   0.02147   0.02168
     Eigenvalues ---    0.02168   0.02178   0.02178   0.02184   0.02184
     Eigenvalues ---    0.03493   0.04447   0.04767   0.04825   0.05215
     Eigenvalues ---    0.05408   0.05468   0.07731   0.07745   0.07745
     Eigenvalues ---    0.08577   0.09065   0.09324   0.11118   0.12358
     Eigenvalues ---    0.15999   0.16000   0.16000   0.16000   0.16000
     Eigenvalues ---    0.16000   0.16000   0.16000   0.17000   0.19828
     Eigenvalues ---    0.22000   0.22000   0.22614   0.22626   0.24572
     Eigenvalues ---    0.24585   0.25072   0.25370   0.27254   0.28578
     Eigenvalues ---    0.28989   0.29253   0.31019   0.33270   0.33734
     Eigenvalues ---    0.33734   0.33734   0.33794   0.33832   0.34447
     Eigenvalues ---    0.34447   0.34447   0.34467   0.34550   0.34550
     Eigenvalues ---    0.34550   0.34696   0.37295   0.40355   0.42214
     Eigenvalues ---    0.42236   0.44233   0.45294   0.46221   0.46349
     Eigenvalues ---    0.46723   0.46723   0.47168   0.50277
 RFO step:  Lambda=-1.11471409D-05 EMin= 4.04814873D-03
 Quartic linear search produced a step of -0.06234.
 Iteration  1 RMS(Cart)=  0.00168703 RMS(Int)=  0.00000029
 Iteration  2 RMS(Cart)=  0.00000060 RMS(Int)=  0.00000013
 ClnCor:  largest displacement from symmetrization is 1.91D-08 for atom    22.
 Variable       Old X    -DE/DX   Delta X   Delta X   Delta X     New X
                                 (Linear)    (Quad)   (Total)
    R1        2.04857   0.00020   0.00108  -0.00064   0.00044   2.04901
    R2        2.62853   0.00095   0.00084   0.00103   0.00187   2.63040
    R3        2.61198   0.00084   0.00091   0.00067   0.00158   2.61356
    R4        2.61198   0.00084   0.00091   0.00067   0.00158   2.61356
    R5        2.62853   0.00095   0.00084   0.00103   0.00187   2.63040
    R6        2.04857   0.00020   0.00108  -0.00064   0.00044   2.04901
    R7        2.61975   0.00068   0.00086   0.00045   0.00131   2.62106
    R8        2.04652   0.00025   0.00110  -0.00053   0.00057   2.04709
    R9        2.63869   0.00041   0.00087  -0.00014   0.00073   2.63942
   R10        2.85075   0.00049   0.00059   0.00082   0.00141   2.85216
   R11        2.85075   0.00049   0.00059   0.00082   0.00141   2.85216
   R12        2.04652   0.00025   0.00110  -0.00053   0.00057   2.04709
   R13        2.85075   0.00049   0.00059   0.00082   0.00141   2.85216
   R14        2.05827  -0.00008   0.00111  -0.00144  -0.00033   2.05795
   R15        2.93530   0.00061   0.00041   0.00171   0.00213   2.93743
   R16        2.63869   0.00041   0.00087  -0.00014   0.00073   2.63942
   R17        2.61198   0.00084   0.00091   0.00067   0.00158   2.61356
   R18        2.85075   0.00049   0.00059   0.00082   0.00141   2.85216
   R19        2.61198   0.00084   0.00091   0.00067   0.00158   2.61356
   R20        2.05827  -0.00008   0.00111  -0.00144  -0.00033   2.05795
   R21        2.93530   0.00061   0.00041   0.00171   0.00213   2.93743
   R22        2.62853   0.00095   0.00084   0.00103   0.00187   2.63040
   R23        2.04857   0.00020   0.00108  -0.00064   0.00044   2.04901
   R24        2.61975   0.00068   0.00086   0.00045   0.00131   2.62106
   R25        2.04652   0.00025   0.00110  -0.00053   0.00057   2.04709
   R26        2.62853   0.00095   0.00084   0.00103   0.00187   2.63040
   R27        2.04652   0.00025   0.00110  -0.00053   0.00057   2.04709
   R28        2.04857   0.00020   0.00108  -0.00064   0.00044   2.04901
   R29        2.06085  -0.00001   0.00106  -0.00117  -0.00012   2.06074
   R30        2.06085  -0.00001   0.00106  -0.00117  -0.00012   2.06074
   R31        2.91939   0.00031   0.00045   0.00070   0.00115   2.92054
   R32        2.06085  -0.00001   0.00106  -0.00117  -0.00012   2.06074
   R33        2.06085  -0.00001   0.00106  -0.00117  -0.00012   2.06074
    A1        2.10013  -0.00006  -0.00000  -0.00031  -0.00031   2.09983
    A2        2.09759   0.00001  -0.00004   0.00011   0.00007   2.09766
    A3        2.08546   0.00005   0.00004   0.00019   0.00024   2.08570
    A4        2.08546   0.00005   0.00004   0.00019   0.00024   2.08570
    A5        2.09759   0.00001  -0.00004   0.00011   0.00007   2.09766
    A6        2.10013  -0.00006  -0.00000  -0.00031  -0.00031   2.09983
    A7        2.09911  -0.00007  -0.00001  -0.00020  -0.00021   2.09889
    A8        2.09118   0.00005   0.00001   0.00020   0.00021   2.09138
    A9        2.09290   0.00002   0.00001   0.00000   0.00001   2.09291
   A10        2.09861   0.00002  -0.00003   0.00001  -0.00002   2.09858
   A11        2.20902  -0.00002   0.00019  -0.00034  -0.00015   2.20887
   A12        1.97535   0.00001  -0.00016   0.00032   0.00016   1.97551
   A13        2.09861   0.00002  -0.00003   0.00001  -0.00002   2.09858
   A14        2.20902  -0.00002   0.00019  -0.00034  -0.00015   2.20887
   A15        1.97535   0.00001  -0.00016   0.00032   0.00016   1.97551
   A16        2.09911  -0.00007  -0.00001  -0.00020  -0.00021   2.09889
   A17        2.09118   0.00005   0.00001   0.00020   0.00021   2.09138
   A18        2.09290   0.00002   0.00001   0.00000   0.00001   2.09291
   A19        1.87726   0.00006   0.00017   0.00035   0.00052   1.87779
   A20        1.95927   0.00001  -0.00010   0.00022   0.00012   1.95939
   A21        1.85844  -0.00005   0.00010  -0.00058  -0.00047   1.85797
   A22        1.95927   0.00001  -0.00010   0.00022   0.00012   1.95939
   A23        1.85844  -0.00005   0.00010  -0.00058  -0.00047   1.85797
   A24        1.94498   0.00002  -0.00016   0.00029   0.00014   1.94512
   A25        1.97535   0.00001  -0.00016   0.00032   0.00016   1.97551
   A26        2.20902  -0.00002   0.00019  -0.00034  -0.00015   2.20887
   A27        2.09861   0.00002  -0.00003   0.00001  -0.00002   2.09858
   A28        1.97535   0.00001  -0.00016   0.00032   0.00016   1.97551
   A29        2.09861   0.00002  -0.00003   0.00001  -0.00002   2.09858
   A30        2.20902  -0.00002   0.00019  -0.00034  -0.00015   2.20887
   A31        1.87726   0.00006   0.00017   0.00035   0.00052   1.87779
   A32        1.95927   0.00001  -0.00010   0.00022   0.00012   1.95939
   A33        1.85844  -0.00005   0.00010  -0.00058  -0.00047   1.85797
   A34        1.95927   0.00001  -0.00010   0.00022   0.00012   1.95939
   A35        1.85844  -0.00005   0.00010  -0.00058  -0.00047   1.85797
   A36        1.94498   0.00002  -0.00016   0.00029   0.00014   1.94512
   A37        2.08546   0.00005   0.00004   0.00019   0.00024   2.08570
   A38        2.09759   0.00001  -0.00004   0.00011   0.00007   2.09766
   A39        2.10013  -0.00006  -0.00000  -0.00031  -0.00031   2.09983
   A40        2.09911  -0.00007  -0.00001  -0.00020  -0.00021   2.09889
   A41        2.09118   0.00005   0.00001   0.00020   0.00021   2.09138
   A42        2.09290   0.00002   0.00001   0.00000   0.00001   2.09291
   A43        2.09911  -0.00007  -0.00001  -0.00020  -0.00021   2.09889
   A44        2.09290   0.00002   0.00001   0.00000   0.00001   2.09291
   A45        2.09118   0.00005   0.00001   0.00020   0.00021   2.09138
   A46        2.08546   0.00005   0.00004   0.00019   0.00024   2.08570
   A47        2.09759   0.00001  -0.00004   0.00011   0.00007   2.09766
   A48        2.10013  -0.00006  -0.00000  -0.00031  -0.00031   2.09983
   A49        1.90141   0.00001   0.00003   0.00007   0.00010   1.90150
   A50        1.90141   0.00001   0.00003   0.00007   0.00010   1.90150
   A51        1.91182   0.00002  -0.00004   0.00006   0.00002   1.91184
   A52        1.87648   0.00004  -0.00010   0.00082   0.00071   1.87719
   A53        1.93595  -0.00004   0.00004  -0.00049  -0.00045   1.93550
   A54        1.93595  -0.00004   0.00004  -0.00049  -0.00045   1.93550
   A55        1.91182   0.00002  -0.00004   0.00006   0.00002   1.91184
   A56        1.90141   0.00001   0.00003   0.00007   0.00010   1.90150
   A57        1.90141   0.00001   0.00003   0.00007   0.00010   1.90150
   A58        1.93595  -0.00004   0.00004  -0.00049  -0.00045   1.93550
   A59        1.93595  -0.00004   0.00004  -0.00049  -0.00045   1.93550
   A60        1.87648   0.00004  -0.00010   0.00082   0.00071   1.87719
    D1       -3.13973   0.00000  -0.00008   0.00048   0.00041  -3.13932
    D2        0.00383   0.00001  -0.00006   0.00041   0.00035   0.00418
    D3        0.00515   0.00000  -0.00004   0.00034   0.00031   0.00545
    D4       -3.13448   0.00000  -0.00002   0.00027   0.00025  -3.13423
    D5        3.13972  -0.00000   0.00008  -0.00048  -0.00041   3.13932
    D6        0.02206  -0.00001  -0.00000   0.00011   0.00010   0.02216
    D7       -0.00514  -0.00000   0.00004  -0.00034  -0.00031  -0.00545
    D8       -3.12281  -0.00001  -0.00004   0.00024   0.00020  -3.12261
    D9        0.00514   0.00000  -0.00004   0.00034   0.00031   0.00545
   D10        3.12281   0.00001   0.00004  -0.00024  -0.00020   3.12261
   D11       -3.13972   0.00000  -0.00008   0.00048   0.00041  -3.13932
   D12       -0.02206   0.00001   0.00000  -0.00011  -0.00010  -0.02216
   D13       -0.00515  -0.00000   0.00004  -0.00034  -0.00031  -0.00545
   D14        3.13448  -0.00000   0.00002  -0.00027  -0.00025   3.13423
   D15        3.13973  -0.00000   0.00008  -0.00048  -0.00041   3.13932
   D16       -0.00383  -0.00001   0.00006  -0.00041  -0.00035  -0.00418
   D17       -0.00000  -0.00000   0.00000  -0.00000   0.00000   0.00000
   D18       -3.13963   0.00000   0.00002  -0.00007  -0.00006  -3.13968
   D19        3.13963  -0.00000  -0.00002   0.00007   0.00006   3.13968
   D20       -0.00000   0.00000   0.00000  -0.00000   0.00000  -0.00000
   D21       -0.00000  -0.00000   0.00000  -0.00000   0.00000   0.00000
   D22       -3.12068  -0.00000  -0.00007   0.00052   0.00045  -3.12024
   D23        3.12068   0.00000   0.00007  -0.00052  -0.00045   3.12024
   D24        0.00000  -0.00000   0.00000  -0.00000   0.00000   0.00000
   D25       -2.21765  -0.00005   0.00026  -0.00145  -0.00120  -2.21884
   D26       -0.05393   0.00000   0.00019  -0.00079  -0.00060  -0.05453
   D27        2.07894   0.00000   0.00001  -0.00068  -0.00067   2.07827
   D28        0.94644  -0.00006   0.00018  -0.00090  -0.00072   0.94572
   D29        3.11015  -0.00000   0.00011  -0.00023  -0.00012   3.11003
   D30       -1.04016  -0.00000  -0.00007  -0.00013  -0.00019  -1.04036
   D31        2.21765   0.00005  -0.00026   0.00145   0.00120   2.21884
   D32        0.05393  -0.00000  -0.00019   0.00079   0.00060   0.05453
   D33       -2.07894  -0.00000  -0.00001   0.00068   0.00067  -2.07827
   D34       -0.94644   0.00006  -0.00018   0.00090   0.00072  -0.94572
   D35       -3.11015   0.00000  -0.00011   0.00023   0.00012  -3.11003
   D36        1.04016   0.00000   0.00007   0.00013   0.00019   1.04036
   D37        0.94644  -0.00006   0.00018  -0.00090  -0.00072   0.94572
   D38       -2.21765  -0.00005   0.00026  -0.00145  -0.00120  -2.21884
   D39        3.11015  -0.00000   0.00011  -0.00023  -0.00012   3.11003
   D40       -0.05393   0.00000   0.00019  -0.00079  -0.00060  -0.05453
   D41       -1.04016  -0.00000  -0.00007  -0.00013  -0.00019  -1.04036
   D42        2.07894   0.00000   0.00001  -0.00068  -0.00067   2.07827
   D43        1.12075  -0.00004  -0.00010  -0.00046  -0.00056   1.12019
   D44       -3.12018   0.00002  -0.00019   0.00059   0.00040  -3.11978
   D45       -0.99971  -0.00001  -0.00015   0.00006  -0.00008  -0.99979
   D46        3.12018  -0.00002   0.00019  -0.00059  -0.00040   3.11978
   D47       -1.12075   0.00004   0.00010   0.00046   0.00056  -1.12019
   D48        0.99971   0.00001   0.00015  -0.00006   0.00008   0.99979
   D49       -1.02113  -0.00003   0.00005  -0.00053  -0.00048  -1.02161
   D50        1.02113   0.00003  -0.00005   0.00053   0.00048   1.02161
   D51        3.14159  -0.00000   0.00000   0.00000   0.00000   3.14159
   D52        0.00000   0.00000   0.00000  -0.00000  -0.00000   0.00000
   D53        3.12068   0.00000   0.00007  -0.00052  -0.00045   3.12024
   D54       -3.12068  -0.00000  -0.00007   0.00052   0.00045  -3.12024
   D55       -0.00000   0.00000   0.00000  -0.00000   0.00000   0.00000
   D56       -3.12281  -0.00001  -0.00004   0.00024   0.00020  -3.12261
   D57        0.02206  -0.00001  -0.00000   0.00011   0.00010   0.02216
   D58       -0.00514  -0.00000   0.00004  -0.00034  -0.00031  -0.00545
   D59        3.13972  -0.00000   0.00008  -0.00048  -0.00041   3.13932
   D60       -0.94644   0.00006  -0.00018   0.00090   0.00072  -0.94572
   D61       -3.11015   0.00000  -0.00011   0.00023   0.00012  -3.11003
   D62        1.04016   0.00000   0.00007   0.00013   0.00019   1.04036
   D63        2.21765   0.00005  -0.00026   0.00145   0.00120   2.21884
   D64        0.05393  -0.00000  -0.00019   0.00079   0.00060   0.05453
   D65       -2.07894  -0.00000  -0.00001   0.00068   0.00067  -2.07827
   D66        0.00514   0.00000  -0.00004   0.00034   0.00031   0.00545
   D67       -3.13972   0.00000  -0.00008   0.00048   0.00041  -3.13932
   D68        3.12281   0.00001   0.00004  -0.00024  -0.00020   3.12261
   D69       -0.02206   0.00001   0.00000  -0.00011  -0.00010  -0.02216
   D70        0.99971   0.00001   0.00015  -0.00006   0.00008   0.99979
   D71        3.12018  -0.00002   0.00019  -0.00059  -0.00040   3.11978
   D72       -1.12075   0.00004   0.00010   0.00046   0.00056  -1.12019
   D73       -0.99971  -0.00001  -0.00015   0.00006  -0.00008  -0.99979
   D74        1.12075  -0.00004  -0.00010  -0.00046  -0.00056   1.12019
   D75       -3.12018   0.00002  -0.00019   0.00059   0.00040  -3.11978
   D76        3.14159   0.00000   0.00000   0.00000   0.00000   3.14159
   D77       -1.02113  -0.00003   0.00005  -0.00053  -0.00048  -1.02161
   D78        1.02113   0.00003  -0.00005   0.00053   0.00048   1.02161
   D79       -0.00515  -0.00000   0.00004  -0.00034  -0.00031  -0.00545
   D80        3.13448  -0.00000   0.00002  -0.00027  -0.00025   3.13423
   D81        3.13973  -0.00000   0.00008  -0.00048  -0.00041   3.13932
   D82       -0.00383  -0.00001   0.00006  -0.00041  -0.00035  -0.00418
   D83       -0.00000   0.00000   0.00000  -0.00000   0.00000   0.00000
   D84        3.13963  -0.00000  -0.00002   0.00007   0.00006   3.13968
   D85       -3.13963   0.00000   0.00002  -0.00007  -0.00006  -3.13968
   D86       -0.00000  -0.00000   0.00000   0.00000  -0.00000  -0.00000
   D87        0.00515   0.00000  -0.00004   0.00034   0.00031   0.00545
   D88       -3.13973   0.00000  -0.00008   0.00048   0.00041  -3.13932
   D89       -3.13448   0.00000  -0.00002   0.00027   0.00025  -3.13423
   D90        0.00383   0.00001  -0.00006   0.00041   0.00035   0.00418
   D91       -0.00000  -0.00000   0.00000  -0.00000   0.00000   0.00000
   D92       -2.09953   0.00000  -0.00004   0.00019   0.00015  -2.09938
   D93        2.09953  -0.00000   0.00004  -0.00019  -0.00015   2.09938
   D94       -2.09953   0.00000  -0.00004   0.00019   0.00015  -2.09938
   D95        2.08412   0.00000  -0.00007   0.00038   0.00031   2.08443
   D96        0.00000  -0.00000   0.00000  -0.00000   0.00000   0.00000
   D97        2.09953  -0.00000   0.00004  -0.00019  -0.00015   2.09938
   D98        0.00000   0.00000   0.00000  -0.00000   0.00000   0.00000
   D99       -2.08412  -0.00000   0.00007  -0.00038  -0.00031  -2.08443
         Item               Value     Threshold  Converged?
 Maximum Force            0.000947     0.000450     NO 
 RMS     Force            0.000229     0.000300     YES
 Maximum Displacement     0.007100     0.001800     NO 
 RMS     Displacement     0.001687     0.001200     NO 
 Predicted change in Energy=-1.141158D-05
 GradGradGradGradGradGradGradGradGradGradGradGradGradGradGradGradGradGrad

                          Input orientation:                          
 ---------------------------------------------------------------------
 Center     Atomic      Atomic             Coordinates (Angstroms)
 Number     Number       Type             X           Y           Z
 ---------------------------------------------------------------------
      1          1           0       -2.278786    2.479177   -0.521603
      2          6           0       -2.278693    1.394891   -0.523959
      3          6           0       -2.278693   -1.394891   -0.523959
      4          6           0       -3.343113    0.693502   -1.083049
      5          6           0       -1.217859    0.698361    0.025833
      6          6           0       -1.217859   -0.698361    0.025833
      7          6           0       -3.343113   -0.693502   -1.083049
      8          1           0       -2.278786   -2.479177   -0.521603
      9          1           0       -4.173534    1.233742   -1.521255
     10          1           0       -4.173534   -1.233742   -1.521255
     11          6           0       -0.000000   -1.292650    0.690374
     12          6           0        1.217859   -0.698361    0.025833
     13          6           0        1.217859    0.698361    0.025833
     14          6           0        0.000000    1.292650    0.690374
     15          1           0       -0.000000   -2.381066    0.654141
     16          1           0        0.000000    2.381066    0.654141
     17          6           0        2.278693    1.394891   -0.523959
     18          6           0        3.343113    0.693502   -1.083049
     19          6           0        3.343113   -0.693502   -1.083049
     20          6           0        2.278693   -1.394891   -0.523959
     21          1           0        2.278786    2.479177   -0.521603
     22          1           0        4.173534    1.233742   -1.521255
     23          1           0        4.173534   -1.233742   -1.521255
     24          1           0        2.278786   -2.479177   -0.521603
     25          6           0       -0.000000   -0.772741    2.155268
     26          1           0       -0.879734   -1.161688    2.669047
     27          1           0        0.879734   -1.161688    2.669047
     28          6           0        0.000000    0.772741    2.155268
     29          1           0        0.879734    1.161688    2.669047
     30          1           0       -0.879734    1.161688    2.669047
 ---------------------------------------------------------------------
                    Distance matrix (angstroms):
                    1          2          3          4          5
     1  H    0.000000
     2  C    1.084289   0.000000
     3  C    3.874069   2.789782   0.000000
     4  C    2.153288   1.391948   2.409763   0.000000
     5  C    2.143958   1.383038   2.410258   2.397154   0.000000
     6  C    3.394407   2.410258   1.383038   2.771932   1.396722
     7  C    3.393215   2.409763   1.391948   1.387005   2.771932
     8  H    4.958354   3.874069   1.084289   3.393215   3.394407
     9  H    2.478000   2.147322   3.390388   1.083274   3.378776
    10  H    4.286623   3.390388   2.147322   2.143803   3.855193
    11  C    4.570387   3.726918   2.584086   4.273902   2.426710
    12  C    4.756360   4.112159   3.607395   4.895852   2.807767
    13  C    3.962009   3.607395   4.112159   4.693837   2.435718
    14  C    2.840704   2.584086   3.726918   3.831503   1.509296
    15  H    5.495198   4.564889   2.748254   4.862839   3.370582
    16  H    2.566099   2.748254   4.564889   4.128209   2.170126
    17  C    4.684687   4.557386   5.343468   5.692910   3.607395
    18  C    5.925336   5.692910   6.023178   6.686226   4.693837
    19  C    6.479727   6.023178   5.692910   6.828572   4.895852
    20  C    5.981557   5.343468   4.557386   6.023178   4.112159
    21  H    4.557572   4.684687   5.981557   5.925336   3.962009
    22  H    6.647018   6.530835   7.038149   7.548766   5.634468
    23  H    7.511158   7.038149   6.530835   7.772147   5.932421
    24  H    6.734741   5.981557   4.684687   6.479727   4.756360
    25  C    4.788891   4.131504   3.571802   4.879854   2.860388
    26  H    5.039195   4.323016   3.493816   4.856768   3.249721
    27  H    5.780345   5.167885   4.497257   5.945788   3.853084
    28  C    3.907739   3.571802   4.131504   4.655039   2.454222
    29  H    4.678917   4.497257   5.167885   5.668321   3.406045
    30  H    3.724697   3.493816   4.323016   4.512833   2.704733
                    6          7          8          9         10
     6  C    0.000000
     7  C    2.397154   0.000000
     8  H    2.143958   2.153288   0.000000
     9  H    3.855193   2.143803   4.286623   0.000000
    10  H    3.378776   1.083274   2.478000   2.467483   0.000000
    11  C    1.509296   3.831503   2.840704   5.356524   4.723681
    12  C    2.435718   4.693837   3.962009   5.932421   5.634468
    13  C    2.807767   4.895852   4.756360   5.634468   5.932421
    14  C    2.426710   4.273902   4.570387   4.723681   5.356524
    15  H    2.170126   4.128209   2.566099   5.934439   4.844284
    16  H    3.370582   4.862839   5.495198   4.844284   5.934439
    17  C    4.112159   6.023178   5.981557   6.530835   7.038149
    18  C    4.895852   6.828572   6.479727   7.548766   7.772147
    19  C    4.693837   6.686226   5.925336   7.772147   7.548766
    20  C    3.607395   5.692910   4.684687   7.038149   6.530835
    21  H    4.756360   6.479727   6.734741   6.647018   7.511158
    22  H    5.932421   7.772147   7.511158   8.347068   8.704138
    23  H    5.634468   7.548766   6.647018   8.704138   8.347068
    24  H    3.962009   5.925336   4.557572   7.511158   6.647018
    25  C    2.454222   4.655039   3.907739   5.912798   5.581015
    26  H    2.704733   4.512833   3.724697   5.843443   5.330379
    27  H    3.406045   5.668321   4.678917   6.988006   6.565008
    28  C    2.860388   4.879854   4.788891   5.581015   5.912798
    29  H    3.853084   5.945788   5.780345   6.565008   6.988006
    30  H    3.249721   4.856768   5.039195   5.330379   5.843443
                   11         12         13         14         15
    11  C    0.000000
    12  C    1.509296   0.000000
    13  C    2.426710   1.396722   0.000000
    14  C    2.585300   2.426710   1.509296   0.000000
    15  H    1.089019   2.170126   3.370582   3.673895   0.000000
    16  H    3.673895   3.370582   2.170126   1.089019   4.762132
    17  C    3.726918   2.410258   1.383038   2.584086   4.564889
    18  C    4.273902   2.771932   2.397154   3.831503   4.862839
    19  C    3.831503   2.397154   2.771932   4.273902   4.128209
    20  C    2.584086   1.383038   2.410258   3.726918   2.748254
    21  H    4.570387   3.394407   2.143958   2.840704   5.495198
    22  H    5.356524   3.855193   3.378776   4.723681   5.934439
    23  H    4.723681   3.378776   3.855193   5.356524   4.844284
    24  H    2.840704   2.143958   3.394407   4.570387   2.566099
    25  C    1.554420   2.454222   2.860388   2.532145   2.200021
    26  H    2.169384   3.406045   3.853084   3.273049   2.514092
    27  H    2.169384   2.704733   3.249721   3.273049   2.514092
    28  C    2.532145   2.860388   2.454222   1.554420   3.492833
    29  H    3.273049   3.249721   2.704733   2.169384   4.169518
    30  H    3.273049   3.853084   3.406045   2.169384   4.169518
                   16         17         18         19         20
    16  H    0.000000
    17  C    2.748254   0.000000
    18  C    4.128209   1.391948   0.000000
    19  C    4.862839   2.409763   1.387005   0.000000
    20  C    4.564889   2.789782   2.409763   1.391948   0.000000
    21  H    2.566099   1.084289   2.153288   3.393215   3.874069
    22  H    4.844284   2.147322   1.083274   2.143803   3.390388
    23  H    5.934439   3.390388   2.143803   1.083274   2.147322
    24  H    5.495198   3.874069   3.393215   2.153288   1.084289
    25  C    3.492833   4.131504   4.879854   4.655039   3.571802
    26  H    4.169518   5.167885   5.945788   5.668321   4.497257
    27  H    4.169518   4.323016   4.856768   4.512833   3.493816
    28  C    2.200021   3.571802   4.655039   4.879854   4.131504
    29  H    2.514092   3.493816   4.512833   4.856768   4.323016
    30  H    2.514092   4.497257   5.668321   5.945788   5.167885
                   21         22         23         24         25
    21  H    0.000000
    22  H    2.478000   0.000000
    23  H    4.286623   2.467483   0.000000
    24  H    4.958354   4.286623   2.478000   0.000000
    25  C    4.788891   5.912798   5.581015   3.907739   0.000000
    26  H    5.780345   6.988006   6.565008   4.678917   1.090495
    27  H    5.039195   5.843443   5.330379   3.724697   1.090495
    28  C    3.907739   5.581015   5.912798   4.788891   1.545483
    29  H    3.724697   5.330379   5.843443   5.039195   2.186302
    30  H    4.678917   6.565008   6.988006   5.780345   2.186302
                   26         27         28         29         30
    26  H    0.000000
    27  H    1.759468   0.000000
    28  C    2.186302   2.186302   0.000000
    29  H    2.914413   2.323376   1.090495   0.000000
    30  H    2.323376   2.914413   1.090495   1.759468   0.000000
 Stoichiometry    C16H14
 Framework group  C2V[SGV(C4H2),X(C12H12)]
 Deg. of freedom    23
 Full point group                 C2V     NOp   4
 Largest Abelian subgroup         C2V     NOp   4
 Largest concise Abelian subgroup C2V     NOp   4
                         Standard orientation:                         
 ---------------------------------------------------------------------
 Center     Atomic      Atomic             Coordinates (Angstroms)
 Number     Number       Type             X           Y           Z
 ---------------------------------------------------------------------
      1          1           0       -2.278786    2.479177   -0.521717
      2          6           0       -2.278693    1.394891   -0.524073
      3          6           0       -2.278693   -1.394891   -0.524073
      4          6           0       -3.343113    0.693502   -1.083164
      5          6           0       -1.217859    0.698361    0.025719
      6          6           0       -1.217859   -0.698361    0.025719
      7          6           0       -3.343113   -0.693502   -1.083164
      8          1           0       -2.278786   -2.479177   -0.521717
      9          1           0       -4.173534    1.233742   -1.521369
     10          1           0       -4.173534   -1.233742   -1.521369
     11          6           0        0.000000   -1.292650    0.690260
     12          6           0        1.217859   -0.698361    0.025719
     13          6           0        1.217859    0.698361    0.025719
     14          6           0        0.000000    1.292650    0.690260
     15          1           0        0.000000   -2.381066    0.654027
     16          1           0        0.000000    2.381066    0.654027
     17          6           0        2.278693    1.394891   -0.524073
     18          6           0        3.343113    0.693502   -1.083164
     19          6           0        3.343113   -0.693502   -1.083164
     20          6           0        2.278693   -1.394891   -0.524073
     21          1           0        2.278786    2.479177   -0.521717
     22          1           0        4.173534    1.233742   -1.521369
     23          1           0        4.173534   -1.233742   -1.521369
     24          1           0        2.278786   -2.479177   -0.521717
     25          6           0        0.000000   -0.772741    2.155154
     26          1           0       -0.879734   -1.161688    2.668933
     27          1           0        0.879734   -1.161688    2.668933
     28          6           0        0.000000    0.772741    2.155154
     29          1           0        0.879734    1.161688    2.668933
     30          1           0       -0.879734    1.161688    2.668933
 ---------------------------------------------------------------------
 Rotational constants (GHZ):           1.0651211           0.4270046           0.4235225
 Standard basis: def2TZVP (5D, 7F)
 There are   181 symmetry adapted cartesian basis functions of A1  symmetry.
 There are   149 symmetry adapted cartesian basis functions of A2  symmetry.
 There are   149 symmetry adapted cartesian basis functions of B1  symmetry.
 There are   181 symmetry adapted cartesian basis functions of B2  symmetry.
 There are   158 symmetry adapted basis functions of A1  symmetry.
 There are   132 symmetry adapted basis functions of A2  symmetry.
 There are   132 symmetry adapted basis functions of B1  symmetry.
 There are   158 symmetry adapted basis functions of B2  symmetry.
   580 basis functions,   928 primitive gaussians,   660 cartesian basis functions
    55 alpha electrons       55 beta electrons
       nuclear repulsion energy      1040.8095006199 Hartrees.
 NAtoms=   30 NActive=   30 NUniq=    9 SFac= 4.00D+00 NAtFMM=   60 NAOKFM=F Big=F
 Integral buffers will be    131072 words long.
 Raffenetti 2 integral format.
 Two-electron integral symmetry is turned on.
 Nuclear repulsion after empirical dispersion term =     1040.7862388904 Hartrees.
 ------------------------------------------------------------------------------
 Polarizable Continuum Model (PCM)
 =================================
 Model                : PCM.
 Atomic radii         : SMD-Coulomb.
 Polarization charges : Total charges.
 Charge compensation  : None.
 Solution method      : On-the-fly selection.
 Cavity type          : VdW (van der Waals Surface) (Alpha=1.000).
 Cavity algorithm     : GePol (No added spheres)
                        Default sphere list used, NSphG=   30.
                        Lebedev-Laikov grids with approx.  5.0 points / Ang**2.
                        Smoothing algorithm: York/Karplus (Gamma=1.0000).
                        Polarization charges: spherical gaussians, with
                                              point-specific exponents (IZeta= 3).
                        Self-potential: point-specific (ISelfS= 7).
                        Self-field    : sphere-specific E.n sum rule (ISelfD= 2).
 1st derivatives      : Analytical E(r).r(x)/FMM algorithm (CHGder, D1EAlg=3).
                        Cavity 1st derivative terms included.
 Solvent              : TetraHydroFuran, Eps=   7.425700 Eps(inf)=   1.974025
 ------------------------------------------------------------------------------
 ------------------------------------------------------------------------------
 Atomic radii for non-electrostatic terms: SMD-CDS.
 ------------------------------------------------------------------------------
 Nuclear repulsion after PCM non-electrostatic terms =     1040.7784141747 Hartrees.
 One-electron integrals computed using PRISM.
   4 Symmetry operations used in ECPInt.
 ECPInt:  NShTT=   27028 NPrTT=   82204 LenC2=   25513 LenP2D=   58336.
 LDataN:  DoStor=T MaxTD1= 6 Len=  172
 NBasis=   580 RedAO= T EigKep=  4.47D-06  NBF=   158   132   132   158
 NBsUse=   580 1.00D-06 EigRej= -1.00D+00 NBFU=   158   132   132   158
 Initial guess from the checkpoint file:  "an-ethylene-adduct.chk"
 B after Tr=    -0.000000   -0.000000   -0.000000
         Rot=    1.000000    0.000000    0.000000    0.000000 Ang=   0.00 deg.
 Initial guess orbital symmetries:
       Occupied  (B2) (A1) (B1) (A1) (A2) (B2) (A1) (B1) (B2) (A2)
                 (A1) (B1) (B2) (A2) (A1) (B2) (A1) (B1) (A1) (B2)
                 (A2) (A1) (B1) (B2) (A1) (B2) (A1) (A2) (B1) (B2)
                 (B1) (A1) (A1) (B1) (A2) (B1) (B2) (A1) (A2) (A1)
                 (B2) (B1) (B2) (B1) (A1) (A2) (A1) (B1) (B2) (A1)
                 (A2) (A2) (A1) (B2) (B1)
       Virtual   (B2) (A1) (B1) (A2) (A1) (B2) (A1) (B1) (B1) (A1)
                 (A1) (A2) (B2) (B2) (B1) (A2) (A1) (B2) (A2) (B1)
                 (A1) (B2) (A2) (B2) (A1) (B1) (A1) (A2) (B2) (B1)
                 (B2) (A1) (B1) (A2) (A1) (B2) (A1) (A2) (B1) (B2)
                 (B1) (A1) (A2) (A1) (B2) (B1) (A1) (B1) (A1) (B2)
                 (A2) (B1) (B2) (A1) (B2) (A1) (A2) (B1) (A2) (B1)
                 (B2) (A2) (A1) (B2) (A1) (B1) (B2) (A1) (A2) (B1)
                 (A1) (A2) (B2) (B1) (B2) (B2) (A2) (B2) (B1) (A1)
                 (B2) (A2) (A2) (B1) (B2) (A1) (B2) (A1) (A2) (A1)
                 (A1) (B1) (A1) (B1) (B2) (A2) (B2) (A2) (B1) (B2)
                 (A1) (A2) (B2) (B1) (A2) (B2) (A2) (A1) (A1) (A1)
                 (B1) (B2) (A2) (B1) (A1) (B2) (A1) (A2) (B1) (B2)
                 (A1) (A1) (B2) (B1) (A1) (A2) (B2) (B2) (B1) (B1)
                 (A2) (B1) (A1) (A1) (B2) (B1) (A1) (A2) (B1) (A1)
                 (B2) (A2) (B2) (A1) (A2) (B1) (A1) (A2) (B2) (B1)
                 (B2) (A2) (B2) (A1) (A1) (A2) (B1) (B2) (B1) (A1)
                 (A2) (A1) (B2) (B1) (A1) (B2) (A2) (B1) (B2) (A1)
                 (A2) (B1) (B2) (A2) (A1) (B1) (B2) (A2) (B2) (A1)
                 (B2) (A2) (B1) (A1) (A2) (B1) (A1) (B2) (A2) (B2)
                 (B1) (B2) (A1) (B1) (A2) (A1) (B2) (A1) (B1) (A2)
                 (B2) (B1) (A2) (A1) (A2) (B2) (B2) (A1) (A2) (B1)
                 (B2) (A2) (B1) (A1) (B2) (A1) (B1) (B2) (A1) (A2)
                 (B1) (B1) (A2) (A1) (B2) (B1) (A1) (B2) (A2) (B1)
                 (A2) (A1) (B2) (A1) (B2) (B2) (A1) (B1) (A1) (A2)
                 (B1) (B2) (B1) (A2) (A1) (A2) (A1) (B1) (A1) (B2)
                 (B1) (A2) (A1) (B2) (A1) (B1) (A2) (B1) (B2) (B1)
                 (A2) (A1) (B2) (A1) (B2) (B1) (A1) (B2) (A2) (A1)
                 (B1) (B2) (A1) (B1) (A2) (B2) (A2) (B1) (A1) (A1)
                 (A2) (A2) (A1) (B2) (B1) (B2) (B1) (A1) (B1) (B2)
                 (A1) (A2) (A1) (B1) (A1) (A2) (B2) (B2) (B1) (A1)
                 (A2) (A2) (B2) (B1) (B2) (A1) (B2) (B1) (A1) (A2)
                 (B1) (B2) (A1) (A1) (B1) (A2) (A1) (B2) (A1) (A2)
                 (B1) (A2) (B2) (A2) (A1) (B1) (B2) (B2) (B1) (B2)
                 (A1) (B2) (A2) (A2) (B1) (B1) (A1) (A1) (B1) (A2)
                 (B1) (B2) (A1) (A2) (B2) (A2) (A1) (B1) (B2) (A1)
                 (B2) (A1) (A2) (B2) (B1) (A2) (A1) (B2) (A1) (B1)
                 (B1) (B2) (B1) (A1) (A2) (B2) (A1) (A2) (A2) (A1)
                 (B1) (B1) (A1) (A1) (B2) (B1) (B2) (A1) (B1) (B2)
                 (A2) (A1) (A2) (B1) (B2) (B1) (A1) (A2) (B2) (A2)
                 (B2) (A1) (B2) (A1) (A2) (A2) (B1) (A2) (B2) (B1)
                 (B2) (A1) (B2) (A1) (A2) (B1) (B1) (A1) (B2) (A2)
                 (B1) (A2) (B2) (A1) (B2) (B1) (A2) (B2) (A1) (B2)
                 (A2) (A1) (B2) (A2) (A2) (B1) (A1) (B1) (B2) (B1)
                 (A2) (A2) (B2) (A1) (A1) (B2) (A2) (B1) (B2) (A2)
                 (A1) (B2) (B1) (A2) (A1) (B1) (A1) (B2) (B1) (B2)
                 (A1) (A2) (A1) (A2) (B2) (A2) (B1) (B1) (A1) (B2)
                 (A2) (B1) (B2) (B1) (A1) (A2) (A1) (B1) (A2) (B2)
                 (B2) (A1) (B2) (B2) (A2) (A1) (A2) (A1) (A2) (B1)
                 (B2) (B1) (B2) (A2) (A2) (B1) (B2) (A1) (A2) (B2)
                 (A1) (B2) (B2) (A2) (B2) (B1) (A1) (A2) (A1) (B1)
                 (B2) (A2) (B2) (B2) (A2) (B2) (A2) (A2) (B2) (B1)
                 (A1) (A1) (A1) (B2) (B1) (B2) (A2) (A1) (B1) (B2)
                 (A2) (A1) (B2) (B2) (A2)
 Requested convergence on RMS density matrix=1.00D-08 within 128 cycles.
 Requested convergence on MAX density matrix=1.00D-06.
 Requested convergence on             energy=1.00D-06.
 No special actions if energy rises.
 Inv3:  Mode=1 IEnd=    13713132.
 Iteration    1 A*A^-1 deviation from unit magnitude is 7.77D-15 for    158.
 Iteration    1 A*A^-1 deviation from orthogonality  is 3.64D-15 for   2126    330.
 Iteration    1 A^-1*A deviation from unit magnitude is 7.22D-15 for    152.
 Iteration    1 A^-1*A deviation from orthogonality  is 2.74D-15 for   1742    690.
 Error on total polarization charges =  0.05228
 SCF Done:  E(RwB97XD) =  -618.174005026     A.U. after    8 cycles
            NFock=  8  Conv=0.38D-08     -V/T= 2.0051
 SMD-CDS (non-electrostatic) energy       (kcal/mol) =      -4.91
 (included in total energy above)
   4 Symmetry operations used in ECPInt.
 ECPInt:  NShTT=   27028 NPrTT=   82204 LenC2=   25513 LenP2D=   58336.
 LDataN:  DoStor=T MaxTD1= 7 Len=  274
 D1PCM: PCM CHGder 1st derivatives, ID1Alg=3 FixD1E=F DoIter=F DoCFld=F I1PDM=0.
 Calling FoFJK, ICntrl=      2127 FMM=F ISym2X=1 I1Cent= 0 IOpClX= 0 NMat=1 NMatS=1 NMatT=0.
 ***** Axes restored to original set *****
 -------------------------------------------------------------------
 Center     Atomic                   Forces (Hartrees/Bohr)
 Number     Number              X              Y              Z
 -------------------------------------------------------------------
      1        1          -0.000011616    0.000026522   -0.000006888
      2        6           0.000033252    0.000013293    0.000016245
      3        6           0.000033252   -0.000013293    0.000016245
      4        6           0.000020501   -0.000015538    0.000020084
      5        6          -0.000001904   -0.000116622    0.000010684
      6        6          -0.000001904    0.000116622    0.000010684
      7        6           0.000020501    0.000015538    0.000020084
      8        1          -0.000011616   -0.000026522   -0.000006888
      9        1          -0.000012490    0.000020105   -0.000008638
     10        1          -0.000012490   -0.000020105   -0.000008638
     11        6          -0.000000000   -0.000114519   -0.000135490
     12        6           0.000001904    0.000116622    0.000010684
     13        6           0.000001904   -0.000116622    0.000010684
     14        6           0.000000000    0.000114519   -0.000135490
     15        1          -0.000000000   -0.000006415    0.000006059
     16        1          -0.000000000    0.000006415    0.000006059
     17        6          -0.000033252    0.000013293    0.000016245
     18        6          -0.000020501   -0.000015538    0.000020084
     19        6          -0.000020501    0.000015538    0.000020084
     20        6          -0.000033252   -0.000013293    0.000016245
     21        1           0.000011616    0.000026522   -0.000006888
     22        1           0.000012490    0.000020105   -0.000008638
     23        1           0.000012490   -0.000020105   -0.000008638
     24        1           0.000011616   -0.000026522   -0.000006888
     25        6           0.000000000   -0.000021175    0.000118125
     26        1          -0.000037144    0.000013041   -0.000025834
     27        1           0.000037144    0.000013041   -0.000025834
     28        6           0.000000000    0.000021175    0.000118125
     29        1           0.000037144   -0.000013041   -0.000025834
     30        1          -0.000037144   -0.000013041   -0.000025834
 -------------------------------------------------------------------
 Cartesian Forces:  Max     0.000135490 RMS     0.000043738

 GradGradGradGradGradGradGradGradGradGradGradGradGradGradGradGradGradGrad
 Berny optimization.
 Using GEDIIS/GDIIS optimizer.
 FormGI is forming the generalized inverse of G from B-inverse, IUseBI=4.
 Internal  Forces:  Max     0.000070809 RMS     0.000016532
 Search for a local minimum.
 Step number   3 out of a maximum of  180
 All quantities printed in internal units (Hartrees-Bohrs-Radians)
 Mixed Optimization -- En-DIIS/RFO-DIIS
 Swapping is turned off.
 Update second derivatives using D2CorX and points    1    2    3
 DE= -1.16D-05 DEPred=-1.14D-05 R= 1.01D+00
 TightC=F SS=  1.41D+00  RLast= 8.48D-03 DXNew= 5.0454D-01 2.5445D-02
 Trust test= 1.01D+00 RLast= 8.48D-03 DXMaxT set to 3.00D-01
 ITU=  1  1  0
     Eigenvalues ---    0.00405   0.01264   0.01282   0.01507   0.01551
     Eigenvalues ---    0.01656   0.01928   0.01981   0.02132   0.02133
     Eigenvalues ---    0.02146   0.02146   0.02147   0.02147   0.02167
     Eigenvalues ---    0.02168   0.02178   0.02178   0.02184   0.02186
     Eigenvalues ---    0.03494   0.04448   0.04770   0.04826   0.05162
     Eigenvalues ---    0.05402   0.05465   0.07731   0.07744   0.07746
     Eigenvalues ---    0.08553   0.09068   0.09100   0.11124   0.12360
     Eigenvalues ---    0.15964   0.16000   0.16000   0.16000   0.16000
     Eigenvalues ---    0.16000   0.16000   0.16010   0.17001   0.19833
     Eigenvalues ---    0.22000   0.22000   0.22614   0.22682   0.24571
     Eigenvalues ---    0.24585   0.24743   0.25372   0.26985   0.28578
     Eigenvalues ---    0.28991   0.29254   0.31406   0.33297   0.33734
     Eigenvalues ---    0.33734   0.33734   0.33791   0.33832   0.34425
     Eigenvalues ---    0.34447   0.34447   0.34447   0.34550   0.34550
     Eigenvalues ---    0.34550   0.34586   0.37301   0.40258   0.42216
     Eigenvalues ---    0.42239   0.44236   0.45314   0.46221   0.46405
     Eigenvalues ---    0.46723   0.46723   0.47168   0.52301
 En-DIIS/RFO-DIIS/Sim-DIIS IScMMF=       -3 using points:     3    2
 RFO step:  Lambda=-3.80101135D-07.
 DidBck=F Rises=F RFO-DIIS coefs:    1.13848   -0.13848
 Iteration  1 RMS(Cart)=  0.00043755 RMS(Int)=  0.00000005
 Iteration  2 RMS(Cart)=  0.00000010 RMS(Int)=  0.00000002
 ClnCor:  largest displacement from symmetrization is 1.24D-08 for atom    30.
 Variable       Old X    -DE/DX   Delta X   Delta X   Delta X     New X
                                 (Linear)    (Quad)   (Total)
    R1        2.04901   0.00003   0.00006   0.00002   0.00008   2.04909
    R2        2.63040  -0.00000   0.00026  -0.00024   0.00002   2.63042
    R3        2.61356  -0.00002   0.00022  -0.00023  -0.00001   2.61355
    R4        2.61356  -0.00002   0.00022  -0.00023  -0.00001   2.61355
    R5        2.63040  -0.00000   0.00026  -0.00024   0.00002   2.63042
    R6        2.04901   0.00003   0.00006   0.00002   0.00008   2.04909
    R7        2.62106   0.00002   0.00018  -0.00013   0.00005   2.62111
    R8        2.04709   0.00002   0.00008  -0.00001   0.00007   2.04716
    R9        2.63942  -0.00004   0.00010  -0.00022  -0.00011   2.63931
   R10        2.85216  -0.00002   0.00019  -0.00025  -0.00006   2.85210
   R11        2.85216  -0.00002   0.00019  -0.00025  -0.00006   2.85210
   R12        2.04709   0.00002   0.00008  -0.00001   0.00007   2.04716
   R13        2.85216  -0.00002   0.00019  -0.00025  -0.00006   2.85210
   R14        2.05795   0.00001  -0.00005   0.00005   0.00001   2.05795
   R15        2.93743   0.00007   0.00029   0.00005   0.00034   2.93777
   R16        2.63942  -0.00004   0.00010  -0.00022  -0.00011   2.63931
   R17        2.61356  -0.00002   0.00022  -0.00023  -0.00001   2.61355
   R18        2.85216  -0.00002   0.00019  -0.00025  -0.00006   2.85210
   R19        2.61356  -0.00002   0.00022  -0.00023  -0.00001   2.61355
   R20        2.05795   0.00001  -0.00005   0.00005   0.00001   2.05795
   R21        2.93743   0.00007   0.00029   0.00005   0.00034   2.93777
   R22        2.63040  -0.00000   0.00026  -0.00024   0.00002   2.63042
   R23        2.04901   0.00003   0.00006   0.00002   0.00008   2.04909
   R24        2.62106   0.00002   0.00018  -0.00013   0.00005   2.62111
   R25        2.04709   0.00002   0.00008  -0.00001   0.00007   2.04716
   R26        2.63040  -0.00000   0.00026  -0.00024   0.00002   2.63042
   R27        2.04709   0.00002   0.00008  -0.00001   0.00007   2.04716
   R28        2.04901   0.00003   0.00006   0.00002   0.00008   2.04909
   R29        2.06074   0.00001  -0.00002   0.00005   0.00003   2.06077
   R30        2.06074   0.00001  -0.00002   0.00005   0.00003   2.06077
   R31        2.92054   0.00002   0.00016   0.00005   0.00021   2.92075
   R32        2.06074   0.00001  -0.00002   0.00005   0.00003   2.06077
   R33        2.06074   0.00001  -0.00002   0.00005   0.00003   2.06077
    A1        2.09983  -0.00000  -0.00004  -0.00000  -0.00004   2.09978
    A2        2.09766   0.00003   0.00001   0.00013   0.00014   2.09780
    A3        2.08570  -0.00003   0.00003  -0.00013  -0.00010   2.08560
    A4        2.08570  -0.00003   0.00003  -0.00013  -0.00010   2.08560
    A5        2.09766   0.00003   0.00001   0.00013   0.00014   2.09780
    A6        2.09983  -0.00000  -0.00004  -0.00000  -0.00004   2.09978
    A7        2.09889   0.00001  -0.00003   0.00006   0.00003   2.09892
    A8        2.09138  -0.00001   0.00003  -0.00011  -0.00008   2.09131
    A9        2.09291   0.00001   0.00000   0.00005   0.00005   2.09296
   A10        2.09858   0.00002  -0.00000   0.00007   0.00007   2.09865
   A11        2.20887  -0.00004  -0.00002  -0.00020  -0.00022   2.20865
   A12        1.97551   0.00002   0.00002   0.00012   0.00014   1.97565
   A13        2.09858   0.00002  -0.00000   0.00007   0.00007   2.09865
   A14        2.20887  -0.00004  -0.00002  -0.00020  -0.00022   2.20865
   A15        1.97551   0.00002   0.00002   0.00012   0.00014   1.97565
   A16        2.09889   0.00001  -0.00003   0.00006   0.00003   2.09892
   A17        2.09138  -0.00001   0.00003  -0.00011  -0.00008   2.09131
   A18        2.09291   0.00001   0.00000   0.00005   0.00005   2.09296
   A19        1.87779  -0.00001   0.00007   0.00001   0.00008   1.87787
   A20        1.95939   0.00002   0.00002   0.00012   0.00014   1.95953
   A21        1.85797  -0.00001  -0.00007  -0.00015  -0.00022   1.85775
   A22        1.95939   0.00002   0.00002   0.00012   0.00014   1.95953
   A23        1.85797  -0.00001  -0.00007  -0.00015  -0.00022   1.85775
   A24        1.94512  -0.00000   0.00002   0.00002   0.00004   1.94516
   A25        1.97551   0.00002   0.00002   0.00012   0.00014   1.97565
   A26        2.20887  -0.00004  -0.00002  -0.00020  -0.00022   2.20865
   A27        2.09858   0.00002  -0.00000   0.00007   0.00007   2.09865
   A28        1.97551   0.00002   0.00002   0.00012   0.00014   1.97565
   A29        2.09858   0.00002  -0.00000   0.00007   0.00007   2.09865
   A30        2.20887  -0.00004  -0.00002  -0.00020  -0.00022   2.20865
   A31        1.87779  -0.00001   0.00007   0.00001   0.00008   1.87787
   A32        1.95939   0.00002   0.00002   0.00012   0.00014   1.95953
   A33        1.85797  -0.00001  -0.00007  -0.00015  -0.00022   1.85775
   A34        1.95939   0.00002   0.00002   0.00012   0.00014   1.95953
   A35        1.85797  -0.00001  -0.00007  -0.00015  -0.00022   1.85775
   A36        1.94512  -0.00000   0.00002   0.00002   0.00004   1.94516
   A37        2.08570  -0.00003   0.00003  -0.00013  -0.00010   2.08560
   A38        2.09766   0.00003   0.00001   0.00013   0.00014   2.09780
   A39        2.09983  -0.00000  -0.00004  -0.00000  -0.00004   2.09978
   A40        2.09889   0.00001  -0.00003   0.00006   0.00003   2.09892
   A41        2.09138  -0.00001   0.00003  -0.00011  -0.00008   2.09131
   A42        2.09291   0.00001   0.00000   0.00005   0.00005   2.09296
   A43        2.09889   0.00001  -0.00003   0.00006   0.00003   2.09892
   A44        2.09291   0.00001   0.00000   0.00005   0.00005   2.09296
   A45        2.09138  -0.00001   0.00003  -0.00011  -0.00008   2.09131
   A46        2.08570  -0.00003   0.00003  -0.00013  -0.00010   2.08560
   A47        2.09766   0.00003   0.00001   0.00013   0.00014   2.09780
   A48        2.09983  -0.00000  -0.00004  -0.00000  -0.00004   2.09978
   A49        1.90150  -0.00001   0.00001  -0.00017  -0.00016   1.90135
   A50        1.90150  -0.00001   0.00001  -0.00017  -0.00016   1.90135
   A51        1.91184  -0.00001   0.00000   0.00003   0.00003   1.91187
   A52        1.87719   0.00002   0.00010   0.00037   0.00047   1.87766
   A53        1.93550  -0.00000  -0.00006  -0.00003  -0.00009   1.93540
   A54        1.93550  -0.00000  -0.00006  -0.00003  -0.00009   1.93540
   A55        1.91184  -0.00001   0.00000   0.00003   0.00003   1.91187
   A56        1.90150  -0.00001   0.00001  -0.00017  -0.00016   1.90135
   A57        1.90150  -0.00001   0.00001  -0.00017  -0.00016   1.90135
   A58        1.93550  -0.00000  -0.00006  -0.00003  -0.00009   1.93540
   A59        1.93550  -0.00000  -0.00006  -0.00003  -0.00009   1.93540
   A60        1.87719   0.00002   0.00010   0.00037   0.00047   1.87766
    D1       -3.13932  -0.00000   0.00006  -0.00003   0.00002  -3.13930
    D2        0.00418   0.00000   0.00005   0.00005   0.00010   0.00428
    D3        0.00545  -0.00001   0.00004  -0.00014  -0.00010   0.00535
    D4       -3.13423  -0.00000   0.00003  -0.00005  -0.00002  -3.13425
    D5        3.13932   0.00000  -0.00006   0.00003  -0.00002   3.13929
    D6        0.02216  -0.00000   0.00001   0.00017   0.00018   0.02235
    D7       -0.00545   0.00000  -0.00004   0.00014   0.00010  -0.00535
    D8       -3.12261   0.00000   0.00003   0.00028   0.00031  -3.12230
    D9        0.00545  -0.00000   0.00004  -0.00014  -0.00010   0.00535
   D10        3.12261  -0.00000  -0.00003  -0.00028  -0.00031   3.12230
   D11       -3.13932  -0.00000   0.00006  -0.00003   0.00002  -3.13929
   D12       -0.02216   0.00000  -0.00001  -0.00017  -0.00018  -0.02235
   D13       -0.00545   0.00001  -0.00004   0.00014   0.00010  -0.00535
   D14        3.13423   0.00000  -0.00003   0.00005   0.00002   3.13425
   D15        3.13932   0.00000  -0.00006   0.00003  -0.00002   3.13930
   D16       -0.00418  -0.00000  -0.00005  -0.00005  -0.00010  -0.00428
   D17        0.00000  -0.00000   0.00000   0.00000   0.00000   0.00000
   D18       -3.13968   0.00000  -0.00001   0.00009   0.00008  -3.13960
   D19        3.13968  -0.00000   0.00001  -0.00009  -0.00008   3.13960
   D20       -0.00000   0.00000   0.00000  -0.00000   0.00000   0.00000
   D21        0.00000  -0.00000   0.00000  -0.00000   0.00000   0.00000
   D22       -3.12024  -0.00000   0.00006   0.00012   0.00018  -3.12005
   D23        3.12024   0.00000  -0.00006  -0.00012  -0.00018   3.12005
   D24       -0.00000  -0.00000  -0.00000   0.00000   0.00000  -0.00000
   D25       -2.21884  -0.00003  -0.00017  -0.00037  -0.00054  -2.21938
   D26       -0.05453   0.00000  -0.00008  -0.00013  -0.00021  -0.05475
   D27        2.07827  -0.00000  -0.00009  -0.00013  -0.00022   2.07805
   D28        0.94572  -0.00003  -0.00010  -0.00025  -0.00034   0.94537
   D29        3.11003  -0.00000  -0.00002  -0.00000  -0.00002   3.11001
   D30       -1.04036  -0.00001  -0.00003   0.00000  -0.00003  -1.04038
   D31        2.21884   0.00003   0.00017   0.00037   0.00054   2.21938
   D32        0.05453  -0.00000   0.00008   0.00013   0.00021   0.05475
   D33       -2.07827   0.00000   0.00009   0.00013   0.00022  -2.07805
   D34       -0.94572   0.00003   0.00010   0.00025   0.00034  -0.94537
   D35       -3.11003   0.00000   0.00002   0.00000   0.00002  -3.11001
   D36        1.04036   0.00001   0.00003  -0.00000   0.00003   1.04038
   D37        0.94572  -0.00003  -0.00010  -0.00025  -0.00034   0.94537
   D38       -2.21884  -0.00003  -0.00017  -0.00037  -0.00054  -2.21938
   D39        3.11003  -0.00000  -0.00002  -0.00000  -0.00002   3.11001
   D40       -0.05453   0.00000  -0.00008  -0.00013  -0.00021  -0.05475
   D41       -1.04036  -0.00001  -0.00003   0.00000  -0.00003  -1.04038
   D42        2.07827  -0.00000  -0.00009  -0.00013  -0.00022   2.07805
   D43        1.12019  -0.00000  -0.00008  -0.00006  -0.00014   1.12005
   D44       -3.11978   0.00002   0.00006   0.00020   0.00025  -3.11953
   D45       -0.99979   0.00001  -0.00001   0.00007   0.00006  -0.99974
   D46        3.11978  -0.00002  -0.00006  -0.00020  -0.00025   3.11953
   D47       -1.12019   0.00000   0.00008   0.00006   0.00014  -1.12005
   D48        0.99979  -0.00001   0.00001  -0.00007  -0.00006   0.99974
   D49       -1.02161  -0.00001  -0.00007  -0.00013  -0.00019  -1.02180
   D50        1.02161   0.00001   0.00007   0.00013   0.00019   1.02180
   D51        3.14159   0.00000   0.00000  -0.00000   0.00000   3.14159
   D52       -0.00000   0.00000   0.00000   0.00000  -0.00000  -0.00000
   D53        3.12024   0.00000  -0.00006  -0.00012  -0.00018   3.12005
   D54       -3.12024  -0.00000   0.00006   0.00012   0.00018  -3.12005
   D55        0.00000   0.00000   0.00000  -0.00000   0.00000   0.00000
   D56       -3.12261   0.00000   0.00003   0.00028   0.00031  -3.12230
   D57        0.02216  -0.00000   0.00001   0.00017   0.00018   0.02235
   D58       -0.00545   0.00000  -0.00004   0.00014   0.00010  -0.00535
   D59        3.13932   0.00000  -0.00006   0.00003  -0.00002   3.13929
   D60       -0.94572   0.00003   0.00010   0.00025   0.00034  -0.94537
   D61       -3.11003   0.00000   0.00002   0.00000   0.00002  -3.11001
   D62        1.04036   0.00001   0.00003  -0.00000   0.00003   1.04038
   D63        2.21884   0.00003   0.00017   0.00037   0.00054   2.21938
   D64        0.05453  -0.00000   0.00008   0.00013   0.00021   0.05475
   D65       -2.07827   0.00000   0.00009   0.00013   0.00022  -2.07805
   D66        0.00545  -0.00000   0.00004  -0.00014  -0.00010   0.00535
   D67       -3.13932  -0.00000   0.00006  -0.00003   0.00002  -3.13929
   D68        3.12261  -0.00000  -0.00003  -0.00028  -0.00031   3.12230
   D69       -0.02216   0.00000  -0.00001  -0.00017  -0.00018  -0.02235
   D70        0.99979  -0.00001   0.00001  -0.00007  -0.00006   0.99974
   D71        3.11978  -0.00002  -0.00006  -0.00020  -0.00025   3.11953
   D72       -1.12019   0.00000   0.00008   0.00006   0.00014  -1.12005
   D73       -0.99979   0.00001  -0.00001   0.00007   0.00006  -0.99974
   D74        1.12019  -0.00000  -0.00008  -0.00006  -0.00014   1.12005
   D75       -3.11978   0.00002   0.00006   0.00020   0.00025  -3.11953
   D76        3.14159   0.00000   0.00000  -0.00000   0.00000   3.14159
   D77       -1.02161  -0.00001  -0.00007  -0.00013  -0.00019  -1.02180
   D78        1.02161   0.00001   0.00007   0.00013   0.00019   1.02180
   D79       -0.00545   0.00001  -0.00004   0.00014   0.00010  -0.00535
   D80        3.13423   0.00000  -0.00003   0.00005   0.00002   3.13425
   D81        3.13932   0.00000  -0.00006   0.00003  -0.00002   3.13930
   D82       -0.00418  -0.00000  -0.00005  -0.00005  -0.00010  -0.00428
   D83        0.00000   0.00000   0.00000  -0.00000   0.00000   0.00000
   D84        3.13968  -0.00000   0.00001  -0.00009  -0.00008   3.13960
   D85       -3.13968   0.00000  -0.00001   0.00009   0.00008  -3.13960
   D86       -0.00000  -0.00000   0.00000  -0.00000   0.00000   0.00000
   D87        0.00545  -0.00001   0.00004  -0.00014  -0.00010   0.00535
   D88       -3.13932  -0.00000   0.00006  -0.00003   0.00002  -3.13930
   D89       -3.13423  -0.00000   0.00003  -0.00005  -0.00002  -3.13425
   D90        0.00418   0.00000   0.00005   0.00005   0.00010   0.00428
   D91       -0.00000  -0.00000   0.00000   0.00000   0.00000   0.00000
   D92       -2.09938   0.00001   0.00002   0.00021   0.00023  -2.09915
   D93        2.09938  -0.00001  -0.00002  -0.00021  -0.00023   2.09915
   D94       -2.09938   0.00001   0.00002   0.00021   0.00023  -2.09915
   D95        2.08443   0.00003   0.00004   0.00043   0.00047   2.08490
   D96        0.00000  -0.00000   0.00000  -0.00000  -0.00000   0.00000
   D97        2.09938  -0.00001  -0.00002  -0.00021  -0.00023   2.09915
   D98        0.00000  -0.00000   0.00000  -0.00000  -0.00000   0.00000
   D99       -2.08443  -0.00003  -0.00004  -0.00043  -0.00047  -2.08490
         Item               Value     Threshold  Converged?
 Maximum Force            0.000071     0.000450     YES
 RMS     Force            0.000017     0.000300     YES
 Maximum Displacement     0.001668     0.001800     YES
 RMS     Displacement     0.000438     0.001200     YES
 Predicted change in Energy=-1.900589D-07
 Optimization completed.
    -- Stationary point found.
                           ----------------------------
                           !   Optimized Parameters   !
                           ! (Angstroms and Degrees)  !
 --------------------------                            --------------------------
 ! Name  Definition              Value          Derivative Info.                !
 --------------------------------------------------------------------------------
 ! R1    R(1,2)                  1.0843         -DE/DX =    0.0                 !
 ! R2    R(2,4)                  1.3919         -DE/DX =    0.0                 !
 ! R3    R(2,5)                  1.383          -DE/DX =    0.0                 !
 ! R4    R(3,6)                  1.383          -DE/DX =    0.0                 !
 ! R5    R(3,7)                  1.3919         -DE/DX =    0.0                 !
 ! R6    R(3,8)                  1.0843         -DE/DX =    0.0                 !
 ! R7    R(4,7)                  1.387          -DE/DX =    0.0                 !
 ! R8    R(4,9)                  1.0833         -DE/DX =    0.0                 !
 ! R9    R(5,6)                  1.3967         -DE/DX =    0.0                 !
 ! R10   R(5,14)                 1.5093         -DE/DX =    0.0                 !
 ! R11   R(6,11)                 1.5093         -DE/DX =    0.0                 !
 ! R12   R(7,10)                 1.0833         -DE/DX =    0.0                 !
 ! R13   R(11,12)                1.5093         -DE/DX =    0.0                 !
 ! R14   R(11,15)                1.089          -DE/DX =    0.0                 !
 ! R15   R(11,25)                1.5544         -DE/DX =    0.0001              !
 ! R16   R(12,13)                1.3967         -DE/DX =    0.0                 !
 ! R17   R(12,20)                1.383          -DE/DX =    0.0                 !
 ! R18   R(13,14)                1.5093         -DE/DX =    0.0                 !
 ! R19   R(13,17)                1.383          -DE/DX =    0.0                 !
 ! R20   R(14,16)                1.089          -DE/DX =    0.0                 !
 ! R21   R(14,28)                1.5544         -DE/DX =    0.0001              !
 ! R22   R(17,18)                1.3919         -DE/DX =    0.0                 !
 ! R23   R(17,21)                1.0843         -DE/DX =    0.0                 !
 ! R24   R(18,19)                1.387          -DE/DX =    0.0                 !
 ! R25   R(18,22)                1.0833         -DE/DX =    0.0                 !
 ! R26   R(19,20)                1.3919         -DE/DX =    0.0                 !
 ! R27   R(19,23)                1.0833         -DE/DX =    0.0                 !
 ! R28   R(20,24)                1.0843         -DE/DX =    0.0                 !
 ! R29   R(25,26)                1.0905         -DE/DX =    0.0                 !
 ! R30   R(25,27)                1.0905         -DE/DX =    0.0                 !
 ! R31   R(25,28)                1.5455         -DE/DX =    0.0                 !
 ! R32   R(28,29)                1.0905         -DE/DX =    0.0                 !
 ! R33   R(28,30)                1.0905         -DE/DX =    0.0                 !
 ! A1    A(1,2,4)              120.3112         -DE/DX =    0.0                 !
 ! A2    A(1,2,5)              120.187          -DE/DX =    0.0                 !
 ! A3    A(4,2,5)              119.5016         -DE/DX =    0.0                 !
 ! A4    A(6,3,7)              119.5016         -DE/DX =    0.0                 !
 ! A5    A(6,3,8)              120.187          -DE/DX =    0.0                 !
 ! A6    A(7,3,8)              120.3112         -DE/DX =    0.0                 !
 ! A7    A(2,4,7)              120.2577         -DE/DX =    0.0                 !
 ! A8    A(2,4,9)              119.8275         -DE/DX =    0.0                 !
 ! A9    A(7,4,9)              119.9147         -DE/DX =    0.0                 !
 ! A10   A(2,5,6)              120.24           -DE/DX =    0.0                 !
 ! A11   A(2,5,14)             126.5589         -DE/DX =    0.0                 !
 ! A12   A(6,5,14)             113.1882         -DE/DX =    0.0                 !
 ! A13   A(3,6,5)              120.24           -DE/DX =    0.0                 !
 ! A14   A(3,6,11)             126.5589         -DE/DX =    0.0                 !
 ! A15   A(5,6,11)             113.1882         -DE/DX =    0.0                 !
 ! A16   A(3,7,4)              120.2577         -DE/DX =    0.0                 !
 ! A17   A(3,7,10)             119.8275         -DE/DX =    0.0                 !
 ! A18   A(4,7,10)             119.9147         -DE/DX =    0.0                 !
 ! A19   A(6,11,12)            107.5893         -DE/DX =    0.0                 !
 ! A20   A(6,11,15)            112.2646         -DE/DX =    0.0                 !
 ! A21   A(6,11,25)            106.4537         -DE/DX =    0.0                 !
 ! A22   A(12,11,15)           112.2646         -DE/DX =    0.0                 !
 ! A23   A(12,11,25)           106.4537         -DE/DX =    0.0                 !
 ! A24   A(15,11,25)           111.4471         -DE/DX =    0.0                 !
 ! A25   A(11,12,13)           113.1882         -DE/DX =    0.0                 !
 ! A26   A(11,12,20)           126.5589         -DE/DX =    0.0                 !
 ! A27   A(13,12,20)           120.24           -DE/DX =    0.0                 !
 ! A28   A(12,13,14)           113.1882         -DE/DX =    0.0                 !
 ! A29   A(12,13,17)           120.24           -DE/DX =    0.0                 !
 ! A30   A(14,13,17)           126.5589         -DE/DX =    0.0                 !
 ! A31   A(5,14,13)            107.5893         -DE/DX =    0.0                 !
 ! A32   A(5,14,16)            112.2646         -DE/DX =    0.0                 !
 ! A33   A(5,14,28)            106.4537         -DE/DX =    0.0                 !
 ! A34   A(13,14,16)           112.2646         -DE/DX =    0.0                 !
 ! A35   A(13,14,28)           106.4537         -DE/DX =    0.0                 !
 ! A36   A(16,14,28)           111.4471         -DE/DX =    0.0                 !
 ! A37   A(13,17,18)           119.5016         -DE/DX =    0.0                 !
 ! A38   A(13,17,21)           120.187          -DE/DX =    0.0                 !
 ! A39   A(18,17,21)           120.3112         -DE/DX =    0.0                 !
 ! A40   A(17,18,19)           120.2577         -DE/DX =    0.0                 !
 ! A41   A(17,18,22)           119.8275         -DE/DX =    0.0                 !
 ! A42   A(19,18,22)           119.9147         -DE/DX =    0.0                 !
 ! A43   A(18,19,20)           120.2577         -DE/DX =    0.0                 !
 ! A44   A(18,19,23)           119.9147         -DE/DX =    0.0                 !
 ! A45   A(20,19,23)           119.8275         -DE/DX =    0.0                 !
 ! A46   A(12,20,19)           119.5016         -DE/DX =    0.0                 !
 ! A47   A(12,20,24)           120.187          -DE/DX =    0.0                 !
 ! A48   A(19,20,24)           120.3112         -DE/DX =    0.0                 !
 ! A49   A(11,25,26)           108.9481         -DE/DX =    0.0                 !
 ! A50   A(11,25,27)           108.9481         -DE/DX =    0.0                 !
 ! A51   A(11,25,28)           109.5404         -DE/DX =    0.0                 !
 ! A52   A(26,25,27)           107.5551         -DE/DX =    0.0                 !
 ! A53   A(26,25,28)           110.8958         -DE/DX =    0.0                 !
 ! A54   A(27,25,28)           110.8958         -DE/DX =    0.0                 !
 ! A55   A(14,28,25)           109.5404         -DE/DX =    0.0                 !
 ! A56   A(14,28,29)           108.9481         -DE/DX =    0.0                 !
 ! A57   A(14,28,30)           108.9481         -DE/DX =    0.0                 !
 ! A58   A(25,28,29)           110.8958         -DE/DX =    0.0                 !
 ! A59   A(25,28,30)           110.8958         -DE/DX =    0.0                 !
 ! A60   A(29,28,30)           107.5551         -DE/DX =    0.0                 !
 ! D1    D(1,2,4,7)           -179.8697         -DE/DX =    0.0                 !
 ! D2    D(1,2,4,9)              0.2395         -DE/DX =    0.0                 !
 ! D3    D(5,2,4,7)              0.3125         -DE/DX =    0.0                 !
 ! D4    D(5,2,4,9)           -179.5783         -DE/DX =    0.0                 !
 ! D5    D(1,2,5,6)            179.8695         -DE/DX =    0.0                 !
 ! D6    D(1,2,5,14)             1.2698         -DE/DX =    0.0                 !
 ! D7    D(4,2,5,6)             -0.3124         -DE/DX =    0.0                 !
 ! D8    D(4,2,5,14)          -178.9121         -DE/DX =    0.0                 !
 ! D9    D(7,3,6,5)              0.3124         -DE/DX =    0.0                 !
 ! D10   D(7,3,6,11)           178.9121         -DE/DX =    0.0                 !
 ! D11   D(8,3,6,5)           -179.8695         -DE/DX =    0.0                 !
 ! D12   D(8,3,6,11)            -1.2698         -DE/DX =    0.0                 !
 ! D13   D(6,3,7,4)             -0.3125         -DE/DX =    0.0                 !
 ! D14   D(6,3,7,10)           179.5783         -DE/DX =    0.0                 !
 ! D15   D(8,3,7,4)            179.8697         -DE/DX =    0.0                 !
 ! D16   D(8,3,7,10)            -0.2395         -DE/DX =    0.0                 !
 ! D17   D(2,4,7,3)              0.0            -DE/DX =    0.0                 !
 ! D18   D(2,4,7,10)          -179.8907         -DE/DX =    0.0                 !
 ! D19   D(9,4,7,3)            179.8907         -DE/DX =    0.0                 !
 ! D20   D(9,4,7,10)             0.0            -DE/DX =    0.0                 !
 ! D21   D(2,5,6,3)              0.0            -DE/DX =    0.0                 !
 ! D22   D(2,5,6,11)          -178.7764         -DE/DX =    0.0                 !
 ! D23   D(14,5,6,3)           178.7764         -DE/DX =    0.0                 !
 ! D24   D(14,5,6,11)            0.0            -DE/DX =    0.0                 !
 ! D25   D(2,5,14,13)         -127.1304         -DE/DX =    0.0                 !
 ! D26   D(2,5,14,16)           -3.1246         -DE/DX =    0.0                 !
 ! D27   D(2,5,14,28)          119.0758         -DE/DX =    0.0                 !
 ! D28   D(6,5,14,13)           54.1857         -DE/DX =    0.0                 !
 ! D29   D(6,5,14,16)          178.1915         -DE/DX =    0.0                 !
 ! D30   D(6,5,14,28)          -59.6081         -DE/DX =    0.0                 !
 ! D31   D(3,6,11,12)          127.1304         -DE/DX =    0.0                 !
 ! D32   D(3,6,11,15)            3.1246         -DE/DX =    0.0                 !
 ! D33   D(3,6,11,25)         -119.0758         -DE/DX =    0.0                 !
 ! D34   D(5,6,11,12)          -54.1857         -DE/DX =    0.0                 !
 ! D35   D(5,6,11,15)         -178.1915         -DE/DX =    0.0                 !
 ! D36   D(5,6,11,25)           59.6081         -DE/DX =    0.0                 !
 ! D37   D(6,11,12,13)          54.1857         -DE/DX =    0.0                 !
 ! D38   D(6,11,12,20)        -127.1304         -DE/DX =    0.0                 !
 ! D39   D(15,11,12,13)        178.1915         -DE/DX =    0.0                 !
 ! D40   D(15,11,12,20)         -3.1246         -DE/DX =    0.0                 !
 ! D41   D(25,11,12,13)        -59.6081         -DE/DX =    0.0                 !
 ! D42   D(25,11,12,20)        119.0758         -DE/DX =    0.0                 !
 ! D43   D(6,11,25,26)          64.1823         -DE/DX =    0.0                 !
 ! D44   D(6,11,25,27)        -178.7503         -DE/DX =    0.0                 !
 ! D45   D(6,11,25,28)         -57.284          -DE/DX =    0.0                 !
 ! D46   D(12,11,25,26)        178.7503         -DE/DX =    0.0                 !
 ! D47   D(12,11,25,27)        -64.1823         -DE/DX =    0.0                 !
 ! D48   D(12,11,25,28)         57.284          -DE/DX =    0.0                 !
 ! D49   D(15,11,25,26)        -58.5337         -DE/DX =    0.0                 !
 ! D50   D(15,11,25,27)         58.5337         -DE/DX =    0.0                 !
 ! D51   D(15,11,25,28)        180.0            -DE/DX =    0.0                 !
 ! D52   D(11,12,13,14)          0.0            -DE/DX =    0.0                 !
 ! D53   D(11,12,13,17)        178.7764         -DE/DX =    0.0                 !
 ! D54   D(20,12,13,14)       -178.7764         -DE/DX =    0.0                 !
 ! D55   D(20,12,13,17)          0.0            -DE/DX =    0.0                 !
 ! D56   D(11,12,20,19)       -178.9121         -DE/DX =    0.0                 !
 ! D57   D(11,12,20,24)          1.2698         -DE/DX =    0.0                 !
 ! D58   D(13,12,20,19)         -0.3124         -DE/DX =    0.0                 !
 ! D59   D(13,12,20,24)        179.8695         -DE/DX =    0.0                 !
 ! D60   D(12,13,14,5)         -54.1857         -DE/DX =    0.0                 !
 ! D61   D(12,13,14,16)       -178.1915         -DE/DX =    0.0                 !
 ! D62   D(12,13,14,28)         59.6081         -DE/DX =    0.0                 !
 ! D63   D(17,13,14,5)         127.1304         -DE/DX =    0.0                 !
 ! D64   D(17,13,14,16)          3.1246         -DE/DX =    0.0                 !
 ! D65   D(17,13,14,28)       -119.0758         -DE/DX =    0.0                 !
 ! D66   D(12,13,17,18)          0.3124         -DE/DX =    0.0                 !
 ! D67   D(12,13,17,21)       -179.8695         -DE/DX =    0.0                 !
 ! D68   D(14,13,17,18)        178.9121         -DE/DX =    0.0                 !
 ! D69   D(14,13,17,21)         -1.2698         -DE/DX =    0.0                 !
 ! D70   D(5,14,28,25)          57.284          -DE/DX =    0.0                 !
 ! D71   D(5,14,28,29)         178.7503         -DE/DX =    0.0                 !
 ! D72   D(5,14,28,30)         -64.1823         -DE/DX =    0.0                 !
 ! D73   D(13,14,28,25)        -57.284          -DE/DX =    0.0                 !
 ! D74   D(13,14,28,29)         64.1823         -DE/DX =    0.0                 !
 ! D75   D(13,14,28,30)       -178.7503         -DE/DX =    0.0                 !
 ! D76   D(16,14,28,25)        180.0            -DE/DX =    0.0                 !
 ! D77   D(16,14,28,29)        -58.5337         -DE/DX =    0.0                 !
 ! D78   D(16,14,28,30)         58.5337         -DE/DX =    0.0                 !
 ! D79   D(13,17,18,19)         -0.3125         -DE/DX =    0.0                 !
 ! D80   D(13,17,18,22)        179.5783         -DE/DX =    0.0                 !
 ! D81   D(21,17,18,19)        179.8697         -DE/DX =    0.0                 !
 ! D82   D(21,17,18,22)         -0.2395         -DE/DX =    0.0                 !
 ! D83   D(17,18,19,20)          0.0            -DE/DX =    0.0                 !
 ! D84   D(17,18,19,23)        179.8907         -DE/DX =    0.0                 !
 ! D85   D(22,18,19,20)       -179.8907         -DE/DX =    0.0                 !
 ! D86   D(22,18,19,23)          0.0            -DE/DX =    0.0                 !
 ! D87   D(18,19,20,12)          0.3125         -DE/DX =    0.0                 !
 ! D88   D(18,19,20,24)       -179.8697         -DE/DX =    0.0                 !
 ! D89   D(23,19,20,12)       -179.5783         -DE/DX =    0.0                 !
 ! D90   D(23,19,20,24)          0.2395         -DE/DX =    0.0                 !
 ! D91   D(11,25,28,14)          0.0            -DE/DX =    0.0                 !
 ! D92   D(11,25,28,29)       -120.2856         -DE/DX =    0.0                 !
 ! D93   D(11,25,28,30)        120.2856         -DE/DX =    0.0                 !
 ! D94   D(26,25,28,14)       -120.2856         -DE/DX =    0.0                 !
 ! D95   D(26,25,28,29)        119.4288         -DE/DX =    0.0                 !
 ! D96   D(26,25,28,30)          0.0            -DE/DX =    0.0                 !
 ! D97   D(27,25,28,14)        120.2856         -DE/DX =    0.0                 !
 ! D98   D(27,25,28,29)          0.0            -DE/DX =    0.0                 !
 ! D99   D(27,25,28,30)       -119.4288         -DE/DX =    0.0                 !
 --------------------------------------------------------------------------------
 GradGradGradGradGradGradGradGradGradGradGradGradGradGradGradGradGradGrad

                          Input orientation:                          
 ---------------------------------------------------------------------
 Center     Atomic      Atomic             Coordinates (Angstroms)
 Number     Number       Type             X           Y           Z
 ---------------------------------------------------------------------
      1          1           0       -2.278786    2.479177   -0.521603
      2          6           0       -2.278693    1.394891   -0.523959
      3          6           0       -2.278693   -1.394891   -0.523959
      4          6           0       -3.343113    0.693502   -1.083049
      5          6           0       -1.217859    0.698361    0.025833
      6          6           0       -1.217859   -0.698361    0.025833
      7          6           0       -3.343113   -0.693502   -1.083049
      8          1           0       -2.278786   -2.479177   -0.521603
      9          1           0       -4.173534    1.233742   -1.521255
     10          1           0       -4.173534   -1.233742   -1.521255
     11          6           0       -0.000000   -1.292650    0.690374
     12          6           0        1.217859   -0.698361    0.025833
     13          6           0        1.217859    0.698361    0.025833
     14          6           0        0.000000    1.292650    0.690374
     15          1           0       -0.000000   -2.381066    0.654141
     16          1           0        0.000000    2.381066    0.654141
     17          6           0        2.278693    1.394891   -0.523959
     18          6           0        3.343113    0.693502   -1.083049
     19          6           0        3.343113   -0.693502   -1.083049
     20          6           0        2.278693   -1.394891   -0.523959
     21          1           0        2.278786    2.479177   -0.521603
     22          1           0        4.173534    1.233742   -1.521255
     23          1           0        4.173534   -1.233742   -1.521255
     24          1           0        2.278786   -2.479177   -0.521603
     25          6           0       -0.000000   -0.772741    2.155268
     26          1           0       -0.879734   -1.161688    2.669047
     27          1           0        0.879734   -1.161688    2.669047
     28          6           0        0.000000    0.772741    2.155268
     29          1           0        0.879734    1.161688    2.669047
     30          1           0       -0.879734    1.161688    2.669047
 ---------------------------------------------------------------------
                    Distance matrix (angstroms):
                    1          2          3          4          5
     1  H    0.000000
     2  C    1.084289   0.000000
     3  C    3.874069   2.789782   0.000000
     4  C    2.153288   1.391948   2.409763   0.000000
     5  C    2.143958   1.383038   2.410258   2.397154   0.000000
     6  C    3.394407   2.410258   1.383038   2.771932   1.396722
     7  C    3.393215   2.409763   1.391948   1.387005   2.771932
     8  H    4.958354   3.874069   1.084289   3.393215   3.394407
     9  H    2.478000   2.147322   3.390388   1.083274   3.378776
    10  H    4.286623   3.390388   2.147322   2.143803   3.855193
    11  C    4.570387   3.726918   2.584086   4.273902   2.426710
    12  C    4.756360   4.112159   3.607395   4.895852   2.807767
    13  C    3.962009   3.607395   4.112159   4.693837   2.435718
    14  C    2.840704   2.584086   3.726918   3.831503   1.509296
    15  H    5.495198   4.564889   2.748254   4.862839   3.370582
    16  H    2.566099   2.748254   4.564889   4.128209   2.170126
    17  C    4.684687   4.557386   5.343468   5.692910   3.607395
    18  C    5.925336   5.692910   6.023178   6.686226   4.693837
    19  C    6.479727   6.023178   5.692910   6.828572   4.895852
    20  C    5.981557   5.343468   4.557386   6.023178   4.112159
    21  H    4.557572   4.684687   5.981557   5.925336   3.962009
    22  H    6.647018   6.530835   7.038149   7.548766   5.634468
    23  H    7.511158   7.038149   6.530835   7.772147   5.932421
    24  H    6.734741   5.981557   4.684687   6.479727   4.756360
    25  C    4.788891   4.131504   3.571802   4.879854   2.860388
    26  H    5.039195   4.323016   3.493816   4.856768   3.249721
    27  H    5.780345   5.167885   4.497257   5.945788   3.853084
    28  C    3.907739   3.571802   4.131504   4.655039   2.454222
    29  H    4.678917   4.497257   5.167885   5.668321   3.406045
    30  H    3.724697   3.493816   4.323016   4.512833   2.704733
                    6          7          8          9         10
     6  C    0.000000
     7  C    2.397154   0.000000
     8  H    2.143958   2.153288   0.000000
     9  H    3.855193   2.143803   4.286623   0.000000
    10  H    3.378776   1.083274   2.478000   2.467483   0.000000
    11  C    1.509296   3.831503   2.840704   5.356524   4.723681
    12  C    2.435718   4.693837   3.962009   5.932421   5.634468
    13  C    2.807767   4.895852   4.756360   5.634468   5.932421
    14  C    2.426710   4.273902   4.570387   4.723681   5.356524
    15  H    2.170126   4.128209   2.566099   5.934439   4.844284
    16  H    3.370582   4.862839   5.495198   4.844284   5.934439
    17  C    4.112159   6.023178   5.981557   6.530835   7.038149
    18  C    4.895852   6.828572   6.479727   7.548766   7.772147
    19  C    4.693837   6.686226   5.925336   7.772147   7.548766
    20  C    3.607395   5.692910   4.684687   7.038149   6.530835
    21  H    4.756360   6.479727   6.734741   6.647018   7.511158
    22  H    5.932421   7.772147   7.511158   8.347068   8.704138
    23  H    5.634468   7.548766   6.647018   8.704138   8.347068
    24  H    3.962009   5.925336   4.557572   7.511158   6.647018
    25  C    2.454222   4.655039   3.907739   5.912798   5.581015
    26  H    2.704733   4.512833   3.724697   5.843443   5.330379
    27  H    3.406045   5.668321   4.678917   6.988006   6.565008
    28  C    2.860388   4.879854   4.788891   5.581015   5.912798
    29  H    3.853084   5.945788   5.780345   6.565008   6.988006
    30  H    3.249721   4.856768   5.039195   5.330379   5.843443
                   11         12         13         14         15
    11  C    0.000000
    12  C    1.509296   0.000000
    13  C    2.426710   1.396722   0.000000
    14  C    2.585300   2.426710   1.509296   0.000000
    15  H    1.089019   2.170126   3.370582   3.673895   0.000000
    16  H    3.673895   3.370582   2.170126   1.089019   4.762132
    17  C    3.726918   2.410258   1.383038   2.584086   4.564889
    18  C    4.273902   2.771932   2.397154   3.831503   4.862839
    19  C    3.831503   2.397154   2.771932   4.273902   4.128209
    20  C    2.584086   1.383038   2.410258   3.726918   2.748254
    21  H    4.570387   3.394407   2.143958   2.840704   5.495198
    22  H    5.356524   3.855193   3.378776   4.723681   5.934439
    23  H    4.723681   3.378776   3.855193   5.356524   4.844284
    24  H    2.840704   2.143958   3.394407   4.570387   2.566099
    25  C    1.554420   2.454222   2.860388   2.532145   2.200021
    26  H    2.169384   3.406045   3.853084   3.273049   2.514092
    27  H    2.169384   2.704733   3.249721   3.273049   2.514092
    28  C    2.532145   2.860388   2.454222   1.554420   3.492833
    29  H    3.273049   3.249721   2.704733   2.169384   4.169518
    30  H    3.273049   3.853084   3.406045   2.169384   4.169518
                   16         17         18         19         20
    16  H    0.000000
    17  C    2.748254   0.000000
    18  C    4.128209   1.391948   0.000000
    19  C    4.862839   2.409763   1.387005   0.000000
    20  C    4.564889   2.789782   2.409763   1.391948   0.000000
    21  H    2.566099   1.084289   2.153288   3.393215   3.874069
    22  H    4.844284   2.147322   1.083274   2.143803   3.390388
    23  H    5.934439   3.390388   2.143803   1.083274   2.147322
    24  H    5.495198   3.874069   3.393215   2.153288   1.084289
    25  C    3.492833   4.131504   4.879854   4.655039   3.571802
    26  H    4.169518   5.167885   5.945788   5.668321   4.497257
    27  H    4.169518   4.323016   4.856768   4.512833   3.493816
    28  C    2.200021   3.571802   4.655039   4.879854   4.131504
    29  H    2.514092   3.493816   4.512833   4.856768   4.323016
    30  H    2.514092   4.497257   5.668321   5.945788   5.167885
                   21         22         23         24         25
    21  H    0.000000
    22  H    2.478000   0.000000
    23  H    4.286623   2.467483   0.000000
    24  H    4.958354   4.286623   2.478000   0.000000
    25  C    4.788891   5.912798   5.581015   3.907739   0.000000
    26  H    5.780345   6.988006   6.565008   4.678917   1.090495
    27  H    5.039195   5.843443   5.330379   3.724697   1.090495
    28  C    3.907739   5.581015   5.912798   4.788891   1.545483
    29  H    3.724697   5.330379   5.843443   5.039195   2.186302
    30  H    4.678917   6.565008   6.988006   5.780345   2.186302
                   26         27         28         29         30
    26  H    0.000000
    27  H    1.759468   0.000000
    28  C    2.186302   2.186302   0.000000
    29  H    2.914413   2.323376   1.090495   0.000000
    30  H    2.323376   2.914413   1.090495   1.759468   0.000000
 Stoichiometry    C16H14
 Framework group  C2V[SGV(C4H2),X(C12H12)]
 Deg. of freedom    23
 Full point group                 C2V     NOp   4
 Largest Abelian subgroup         C2V     NOp   4
 Largest concise Abelian subgroup C2V     NOp   4
                         Standard orientation:                         
 ---------------------------------------------------------------------
 Center     Atomic      Atomic             Coordinates (Angstroms)
 Number     Number       Type             X           Y           Z
 ---------------------------------------------------------------------
      1          1           0       -2.278786    2.479177   -0.521717
      2          6           0       -2.278693    1.394891   -0.524073
      3          6           0       -2.278693   -1.394891   -0.524073
      4          6           0       -3.343113    0.693502   -1.083164
      5          6           0       -1.217859    0.698361    0.025719
      6          6           0       -1.217859   -0.698361    0.025719
      7          6           0       -3.343113   -0.693502   -1.083164
      8          1           0       -2.278786   -2.479177   -0.521717
      9          1           0       -4.173534    1.233742   -1.521369
     10          1           0       -4.173534   -1.233742   -1.521369
     11          6           0        0.000000   -1.292650    0.690260
     12          6           0        1.217859   -0.698361    0.025719
     13          6           0        1.217859    0.698361    0.025719
     14          6           0        0.000000    1.292650    0.690260
     15          1           0        0.000000   -2.381066    0.654027
     16          1           0        0.000000    2.381066    0.654027
     17          6           0        2.278693    1.394891   -0.524073
     18          6           0        3.343113    0.693502   -1.083164
     19          6           0        3.343113   -0.693502   -1.083164
     20          6           0        2.278693   -1.394891   -0.524073
     21          1           0        2.278786    2.479177   -0.521717
     22          1           0        4.173534    1.233742   -1.521369
     23          1           0        4.173534   -1.233742   -1.521369
     24          1           0        2.278786   -2.479177   -0.521717
     25          6           0        0.000000   -0.772741    2.155154
     26          1           0       -0.879734   -1.161688    2.668933
     27          1           0        0.879734   -1.161688    2.668933
     28          6           0        0.000000    0.772741    2.155154
     29          1           0        0.879734    1.161688    2.668933
     30          1           0       -0.879734    1.161688    2.668933
 ---------------------------------------------------------------------
 Rotational constants (GHZ):           1.0651211           0.4270046           0.4235225

 **********************************************************************

            Population analysis using the SCF density.

 **********************************************************************

 Orbital symmetries:
       Occupied  (B2) (A1) (B1) (A1) (A2) (B2) (A1) (B1) (B2) (A2)
                 (A1) (B1) (B2) (A2) (A1) (B2) (A1) (B1) (A1) (B2)
                 (A2) (A1) (B1) (B2) (A1) (B2) (A1) (A2) (B1) (B2)
                 (B1) (A1) (A1) (B1) (A2) (B1) (B2) (A1) (A2) (A1)
                 (B2) (B1) (B2) (B1) (A1) (A2) (A1) (B1) (B2) (A1)
                 (A2) (A2) (A1) (B2) (B1)
       Virtual   (B2) (A1) (B1) (A2) (A1) (B2) (A1) (B1) (B1) (A1)
                 (A1) (A2) (B2) (B2) (B1) (A2) (A1) (B2) (A2) (B1)
                 (A1) (B2) (A2) (B2) (A1) (B1) (A1) (A2) (B2) (B1)
                 (B2) (A1) (B1) (A2) (A1) (B2) (A1) (A2) (B1) (B2)
                 (B1) (A1) (A2) (A1) (B2) (B1) (A1) (B1) (A1) (B2)
                 (A2) (B1) (B2) (A1) (B2) (A1) (A2) (B1) (A2) (B1)
                 (B2) (A2) (A1) (B2) (A1) (B1) (B2) (A1) (A2) (B1)
                 (A1) (A2) (B2) (B1) (B2) (B2) (A2) (B2) (B1) (A1)
                 (B2) (A2) (A2) (B1) (B2) (A1) (B2) (A1) (A2) (A1)
                 (A1) (B1) (A1) (B1) (B2) (A2) (B2) (A2) (B1) (B2)
                 (A1) (A2) (B2) (B1) (A2) (B2) (A2) (A1) (A1) (A1)
                 (B1) (B2) (A2) (B1) (A1) (B2) (A1) (A2) (B1) (B2)
                 (A1) (A1) (B2) (B1) (A1) (A2) (B2) (B2) (B1) (B1)
                 (A2) (B1) (A1) (A1) (B2) (B1) (A1) (A2) (B1) (A1)
                 (B2) (A2) (B2) (A1) (A2) (B1) (A1) (A2) (B2) (B1)
                 (B2) (A2) (B2) (A1) (A1) (A2) (B1) (B2) (B1) (A1)
                 (A2) (A1) (B2) (B1) (A1) (B2) (A2) (B1) (B2) (A1)
                 (A2) (B1) (B2) (A2) (A1) (B1) (B2) (A2) (B2) (A1)
                 (B2) (A2) (B1) (A1) (A2) (B1) (A1) (B2) (A2) (B2)
                 (B1) (B2) (A1) (B1) (A2) (B2) (A1) (A1) (B1) (A2)
                 (B2) (B1) (A2) (A1) (A2) (B2) (B2) (A1) (A2) (B1)
                 (B2) (A2) (B1) (A1) (B2) (A1) (B1) (B2) (A1) (A2)
                 (B1) (B1) (A2) (A1) (B2) (B1) (A1) (B2) (A2) (B1)
                 (A2) (A1) (B2) (A1) (B2) (B2) (A1) (B1) (A1) (A2)
                 (B1) (B2) (B1) (A2) (A1) (A2) (A1) (B1) (A1) (B2)
                 (B1) (A2) (A1) (B2) (A1) (A2) (B1) (B1) (B2) (B1)
                 (A2) (A1) (B2) (A1) (B2) (B1) (A1) (B2) (A2) (A1)
                 (B1) (B2) (A1) (B1) (A2) (B2) (A2) (B1) (A1) (A1)
                 (A2) (A2) (A1) (B2) (B1) (B2) (B1) (A1) (B1) (B2)
                 (A1) (A2) (A1) (B1) (A1) (A2) (B2) (B2) (B1) (A1)
                 (A2) (A2) (B2) (B1) (B2) (A1) (B2) (B1) (A1) (A2)
                 (B1) (B2) (A1) (A1) (B1) (A2) (A1) (B2) (A1) (A2)
                 (B1) (A2) (B2) (A2) (A1) (B1) (B2) (B2) (B1) (B2)
                 (A1) (B2) (A2) (A2) (B1) (B1) (A1) (A1) (B1) (A2)
                 (B1) (B2) (A1) (A2) (B2) (A2) (A1) (B1) (B2) (A1)
                 (B2) (A1) (A2) (B2) (B1) (A2) (A1) (B2) (A1) (B1)
                 (B1) (B2) (B1) (A1) (A2) (B2) (A1) (A2) (A2) (A1)
                 (B1) (B1) (A1) (A1) (B2) (B1) (B2) (A1) (B1) (B2)
                 (A2) (A1) (A2) (B1) (B2) (B1) (A1) (A2) (B2) (A2)
                 (B2) (A1) (B2) (A1) (A2) (A2) (B1) (A2) (B2) (B1)
                 (B2) (A1) (B2) (A1) (A2) (B1) (B1) (A1) (B2) (A2)
                 (B1) (A2) (B2) (A1) (B2) (B1) (A2) (B2) (A1) (B2)
                 (A2) (A1) (B2) (A2) (A2) (B1) (A1) (B1) (B2) (B1)
                 (A2) (A2) (B2) (A1) (A1) (B2) (A2) (B1) (B2) (A2)
                 (A1) (B2) (B1) (A2) (A1) (B1) (A1) (B2) (B1) (B2)
                 (A1) (A2) (A1) (A2) (B2) (A2) (B1) (B1) (A1) (B2)
                 (A2) (B1) (B2) (B1) (A1) (A2) (A1) (B1) (A2) (B2)
                 (B2) (A1) (B2) (B2) (A2) (A1) (A2) (A1) (A2) (B1)
                 (B2) (B1) (B2) (A2) (A2) (B1) (B2) (A1) (A2) (B2)
                 (A1) (B2) (B2) (A2) (B2) (B1) (A1) (A2) (A1) (B1)
                 (B2) (A2) (B2) (B2) (A2) (B2) (A2) (A2) (B2) (B1)
                 (A1) (A1) (A1) (B2) (B1) (B2) (A2) (A1) (B1) (B2)
                 (A2) (A1) (B2) (B2) (A2)
 The electronic state is 1-A1.
 Alpha  occ. eigenvalues --  -10.29226 -10.29224 -10.28688 -10.28688 -10.28634
 Alpha  occ. eigenvalues --  -10.28632 -10.28162 -10.28162 -10.28161 -10.28161
 Alpha  occ. eigenvalues --  -10.28064 -10.28064 -10.28007 -10.28007 -10.27800
 Alpha  occ. eigenvalues --  -10.27781  -0.99801  -0.95372  -0.91950  -0.87962
 Alpha  occ. eigenvalues --   -0.84279  -0.83623  -0.83565  -0.80883  -0.73785
 Alpha  occ. eigenvalues --   -0.69428  -0.68986  -0.68801  -0.68733  -0.61876
 Alpha  occ. eigenvalues --   -0.60813  -0.59583  -0.56152  -0.54038  -0.53658
 Alpha  occ. eigenvalues --   -0.52817  -0.52392  -0.51709  -0.50258  -0.49271
 Alpha  occ. eigenvalues --   -0.48027  -0.46523  -0.45938  -0.44798  -0.44519
 Alpha  occ. eigenvalues --   -0.44233  -0.42908  -0.41425  -0.41342  -0.38683
 Alpha  occ. eigenvalues --   -0.37873  -0.32562  -0.32509  -0.32454  -0.30672
 Alpha virt. eigenvalues --    0.05266   0.05305   0.07176   0.07673   0.12313
 Alpha virt. eigenvalues --    0.13746   0.14180   0.14483   0.16609   0.16836
 Alpha virt. eigenvalues --    0.16897   0.17397   0.17762   0.19166   0.19308
 Alpha virt. eigenvalues --    0.19838   0.21287   0.21774   0.22221   0.23036
 Alpha virt. eigenvalues --    0.23216   0.24046   0.25059   0.25234   0.25997
 Alpha virt. eigenvalues --    0.26067   0.27512   0.27790   0.27901   0.29167
 Alpha virt. eigenvalues --    0.29765   0.29806   0.31239   0.31563   0.31773
 Alpha virt. eigenvalues --    0.33019   0.33049   0.33897   0.34014   0.34162
 Alpha virt. eigenvalues --    0.34317   0.35542   0.36583   0.37233   0.38059
 Alpha virt. eigenvalues --    0.39397   0.40065   0.40946   0.41006   0.41030
 Alpha virt. eigenvalues --    0.41385   0.41906   0.42627   0.42671   0.43884
 Alpha virt. eigenvalues --    0.45159   0.45260   0.45846   0.46646   0.46728
 Alpha virt. eigenvalues --    0.47970   0.48050   0.48237   0.49070   0.49494
 Alpha virt. eigenvalues --    0.49928   0.50069   0.50082   0.50691   0.51177
 Alpha virt. eigenvalues --    0.51283   0.52023   0.52174   0.52636   0.53965
 Alpha virt. eigenvalues --    0.54688   0.54747   0.56478   0.56862   0.57208
 Alpha virt. eigenvalues --    0.57554   0.58319   0.58928   0.59847   0.59995
 Alpha virt. eigenvalues --    0.60023   0.61398   0.61548   0.61954   0.63976
 Alpha virt. eigenvalues --    0.65665   0.67446   0.67809   0.68725   0.68764
 Alpha virt. eigenvalues --    0.69187   0.71415   0.71642   0.74256   0.74421
 Alpha virt. eigenvalues --    0.76060   0.76235   0.77119   0.77659   0.77701
 Alpha virt. eigenvalues --    0.79932   0.80238   0.80508   0.81597   0.82008
 Alpha virt. eigenvalues --    0.82343   0.83890   0.84959   0.85903   0.86534
 Alpha virt. eigenvalues --    0.86546   0.88390   0.89087   0.91092   0.91626
 Alpha virt. eigenvalues --    0.91673   0.92274   0.93720   0.95636   0.95701
 Alpha virt. eigenvalues --    0.96726   0.97691   0.98481   0.99178   0.99457
 Alpha virt. eigenvalues --    0.99567   1.00187   1.01798   1.03353   1.03658
 Alpha virt. eigenvalues --    1.04510   1.04626   1.07781   1.09255   1.09378
 Alpha virt. eigenvalues --    1.10718   1.10848   1.12268   1.14392   1.16313
 Alpha virt. eigenvalues --    1.17412   1.17909   1.18243   1.18950   1.21521
 Alpha virt. eigenvalues --    1.21905   1.22903   1.24083   1.24211   1.25123
 Alpha virt. eigenvalues --    1.25237   1.27235   1.27286   1.28776   1.29873
 Alpha virt. eigenvalues --    1.32297   1.32417   1.32851   1.34462   1.36174
 Alpha virt. eigenvalues --    1.36203   1.36316   1.37425   1.38078   1.38617
 Alpha virt. eigenvalues --    1.40041   1.40244   1.41262   1.41282   1.44813
 Alpha virt. eigenvalues --    1.45290   1.45855   1.46513   1.48333   1.49327
 Alpha virt. eigenvalues --    1.49747   1.50182   1.51244   1.53629   1.54074
 Alpha virt. eigenvalues --    1.54897   1.56356   1.56385   1.57724   1.58329
 Alpha virt. eigenvalues --    1.59118   1.60526   1.61282   1.62398   1.62878
 Alpha virt. eigenvalues --    1.63532   1.63559   1.66258   1.67746   1.67850
 Alpha virt. eigenvalues --    1.68991   1.71744   1.71858   1.74650   1.75223
 Alpha virt. eigenvalues --    1.75500   1.76591   1.77320   1.77484   1.78013
 Alpha virt. eigenvalues --    1.79919   1.80229   1.80969   1.81549   1.83358
 Alpha virt. eigenvalues --    1.83429   1.84826   1.85461   1.86508   1.87984
 Alpha virt. eigenvalues --    1.88832   1.90010   1.93615   1.94337   1.95601
 Alpha virt. eigenvalues --    1.98104   1.98209   1.99342   2.00056   2.00412
 Alpha virt. eigenvalues --    2.03397   2.03853   2.05602   2.08000   2.08213
 Alpha virt. eigenvalues --    2.09188   2.10723   2.12455   2.13599   2.13707
 Alpha virt. eigenvalues --    2.14142   2.14395   2.18045   2.20273   2.23779
 Alpha virt. eigenvalues --    2.24793   2.24962   2.25875   2.26139   2.27302
 Alpha virt. eigenvalues --    2.28581   2.29418   2.29744   2.29767   2.33604
 Alpha virt. eigenvalues --    2.33688   2.33759   2.35894   2.37393   2.38602
 Alpha virt. eigenvalues --    2.39336   2.39803   2.40351   2.44656   2.45101
 Alpha virt. eigenvalues --    2.48342   2.50245   2.50889   2.52257   2.54035
 Alpha virt. eigenvalues --    2.54061   2.55438   2.55590   2.56553   2.58002
 Alpha virt. eigenvalues --    2.59786   2.60354   2.61872   2.63780   2.63965
 Alpha virt. eigenvalues --    2.64236   2.66322   2.67227   2.69415   2.69574
 Alpha virt. eigenvalues --    2.70051   2.71067   2.71556   2.72942   2.73825
 Alpha virt. eigenvalues --    2.73851   2.74155   2.74383   2.74678   2.77157
 Alpha virt. eigenvalues --    2.77683   2.78287   2.78659   2.80974   2.81126
 Alpha virt. eigenvalues --    2.81169   2.82974   2.83136   2.84354   2.85059
 Alpha virt. eigenvalues --    2.85411   2.85794   2.87294   2.88115   2.88144
 Alpha virt. eigenvalues --    2.89952   2.91110   2.92250   2.93660   2.94818
 Alpha virt. eigenvalues --    2.95696   2.95927   2.97265   2.97387   2.98178
 Alpha virt. eigenvalues --    2.98197   2.99132   2.99207   3.01450   3.01843
 Alpha virt. eigenvalues --    3.02676   3.05242   3.08706   3.09664   3.09692
 Alpha virt. eigenvalues --    3.10713   3.11770   3.12145   3.12616   3.13391
 Alpha virt. eigenvalues --    3.14355   3.14572   3.15126   3.15449   3.16565
 Alpha virt. eigenvalues --    3.17624   3.18503   3.19579   3.20172   3.20353
 Alpha virt. eigenvalues --    3.22077   3.25214   3.25874   3.26018   3.26281
 Alpha virt. eigenvalues --    3.27232   3.27958   3.28825   3.28966   3.29484
 Alpha virt. eigenvalues --    3.32277   3.32395   3.32459   3.34616   3.34720
 Alpha virt. eigenvalues --    3.35214   3.36559   3.36777   3.37479   3.37889
 Alpha virt. eigenvalues --    3.40115   3.40878   3.41095   3.41584   3.41716
 Alpha virt. eigenvalues --    3.44058   3.45635   3.46069   3.46239   3.46529
 Alpha virt. eigenvalues --    3.47237   3.48119   3.49598   3.51663   3.52215
 Alpha virt. eigenvalues --    3.52404   3.52467   3.54271   3.55099   3.56053
 Alpha virt. eigenvalues --    3.57898   3.57982   3.58167   3.58371   3.59568
 Alpha virt. eigenvalues --    3.60998   3.61545   3.62578   3.62985   3.64257
 Alpha virt. eigenvalues --    3.67142   3.67783   3.69543   3.69666   3.70152
 Alpha virt. eigenvalues --    3.70825   3.71408   3.73006   3.73267   3.73770
 Alpha virt. eigenvalues --    3.74363   3.75194   3.76681   3.78878   3.82935
 Alpha virt. eigenvalues --    3.83569   3.85111   3.85499   3.86425   3.89551
 Alpha virt. eigenvalues --    3.91301   3.91746   3.92787   3.97346   3.97792
 Alpha virt. eigenvalues --    3.98239   4.00978   4.01658   4.02047   4.03275
 Alpha virt. eigenvalues --    4.03886   4.05528   4.06358   4.09621   4.11906
 Alpha virt. eigenvalues --    4.13220   4.14299   4.14536   4.15375   4.16012
 Alpha virt. eigenvalues --    4.17596   4.19366   4.19516   4.21896   4.23725
 Alpha virt. eigenvalues --    4.25028   4.26287   4.27506   4.28172   4.30804
 Alpha virt. eigenvalues --    4.31585   4.31924   4.32806   4.32985   4.35941
 Alpha virt. eigenvalues --    4.36238   4.38182   4.38602   4.38703   4.40667
 Alpha virt. eigenvalues --    4.42119   4.42939   4.44962   4.46375   4.46864
 Alpha virt. eigenvalues --    4.47616   4.49462   4.50006   4.53575   4.53900
 Alpha virt. eigenvalues --    4.56395   4.60734   4.62671   4.64060   4.64122
 Alpha virt. eigenvalues --    4.67384   4.70835   4.72447   4.75741   4.77004
 Alpha virt. eigenvalues --    4.83694   4.84079   4.87567   4.88454   4.88821
 Alpha virt. eigenvalues --    4.90631   4.92192   4.94205   4.95637   5.00225
 Alpha virt. eigenvalues --    5.01373   5.01605   5.02926   5.06829   5.08425
 Alpha virt. eigenvalues --    5.09032   5.10238   5.22352   5.25616   5.29024
 Alpha virt. eigenvalues --    5.30324   5.33200   5.36933   5.37403   5.41306
 Alpha virt. eigenvalues --    5.43007   5.47690   5.61604   5.65909   5.67632
 Alpha virt. eigenvalues --    5.70210   5.80500   5.93130   5.97067  22.23047
 Alpha virt. eigenvalues --   22.32571  22.63954  22.67631  22.73069  22.73992
 Alpha virt. eigenvalues --   22.83362  22.85165  22.90688  22.99553  23.00138
 Alpha virt. eigenvalues --   23.08505  23.09882  23.21426  23.69912  23.90225
          Condensed to atoms (all electrons):
               1          2          3          4          5          6
     1  H    0.511887   0.462254  -0.005333  -0.062617  -0.070278   0.022841
     2  C    0.462254   5.321643  -0.096530   0.362292   0.284476  -0.017723
     3  C   -0.005333  -0.096530   5.321643   0.048559  -0.017723   0.284476
     4  C   -0.062617   0.362292   0.048559   5.062155   0.062825  -0.130080
     5  C   -0.070278   0.284476  -0.017723   0.062825   5.575453   0.135070
     6  C    0.022841  -0.017723   0.284476  -0.130080   0.135070   5.575453
     7  C    0.012448   0.048559   0.362292   0.380401  -0.130080   0.062825
     8  H    0.000009  -0.005333   0.462254   0.012448   0.022841  -0.070278
     9  H   -0.006687  -0.065591   0.013241   0.462873   0.015676  -0.005361
    10  H   -0.000039   0.013241  -0.065591  -0.060868  -0.005361   0.015676
    11  C   -0.000069   0.000877  -0.086415  -0.001259  -0.061226   0.281091
    12  C   -0.000208   0.011598  -0.006676  -0.000212   0.026277   0.014471
    13  C    0.000117  -0.006676   0.011598   0.000308   0.014471   0.026277
    14  C   -0.009419  -0.086415   0.000877   0.007332   0.281091  -0.061226
    15  H    0.000006  -0.000478   0.004154   0.000190   0.015617  -0.060117
    16  H    0.003992   0.004154  -0.000478   0.000030  -0.060117   0.015617
    17  C    0.000095   0.002158  -0.000445  -0.000060  -0.006676   0.011598
    18  C    0.000009  -0.000060   0.000038  -0.000015   0.000308  -0.000212
    19  C   -0.000004   0.000038  -0.000060   0.000010  -0.000212   0.000308
    20  C    0.000006  -0.000445   0.002158   0.000038   0.011598  -0.006676
    21  H   -0.000007   0.000095   0.000006   0.000009   0.000117  -0.000208
    22  H   -0.000000  -0.000003   0.000001   0.000000   0.000009   0.000018
    23  H   -0.000000   0.000001  -0.000003  -0.000000   0.000018   0.000009
    24  H    0.000000   0.000006   0.000095  -0.000004  -0.000208   0.000117
    25  C    0.000115   0.004953  -0.001735  -0.000760  -0.050804   0.062792
    26  H    0.000010  -0.001571   0.005368  -0.000076  -0.020593   0.016821
    27  H   -0.000006   0.000287  -0.001739   0.000016   0.013057  -0.008327
    28  C    0.000053  -0.001735   0.004953   0.000768   0.062792  -0.050804
    29  H   -0.000008  -0.001739   0.000287  -0.000023  -0.008327   0.013057
    30  H   -0.000088   0.005368  -0.001571   0.000219   0.016821  -0.020593
               7          8          9         10         11         12
     1  H    0.012448   0.000009  -0.006687  -0.000039  -0.000069  -0.000208
     2  C    0.048559  -0.005333  -0.065591   0.013241   0.000877   0.011598
     3  C    0.362292   0.462254   0.013241  -0.065591  -0.086415  -0.006676
     4  C    0.380401   0.012448   0.462873  -0.060868  -0.001259  -0.000212
     5  C   -0.130080   0.022841   0.015676  -0.005361  -0.061226   0.026277
     6  C    0.062825  -0.070278  -0.005361   0.015676   0.281091   0.014471
     7  C    5.062155  -0.062617  -0.060868   0.462873   0.007332   0.000308
     8  H   -0.062617   0.511887  -0.000039  -0.006687  -0.009419   0.000117
     9  H   -0.060868  -0.000039   0.503890  -0.007187   0.000011   0.000018
    10  H    0.462873  -0.006687  -0.007187   0.503890  -0.000106   0.000009
    11  C    0.007332  -0.009419   0.000011  -0.000106   4.835274   0.281091
    12  C    0.000308   0.000117   0.000018   0.000009   0.281091   5.575453
    13  C   -0.000212  -0.000208   0.000009   0.000018  -0.061226   0.135070
    14  C   -0.001259  -0.000069  -0.000106   0.000011   0.013922  -0.061226
    15  H    0.000030   0.003992  -0.000001  -0.000030   0.424321  -0.060117
    16  H    0.000190   0.000006  -0.000030  -0.000001   0.003836   0.015617
    17  C    0.000038   0.000006  -0.000003   0.000001   0.000877  -0.017723
    18  C    0.000010  -0.000004   0.000000  -0.000000  -0.001259  -0.130080
    19  C   -0.000015   0.000009  -0.000000   0.000000   0.007332   0.062825
    20  C   -0.000060   0.000095   0.000001  -0.000003  -0.086415   0.284476
    21  H   -0.000004   0.000000  -0.000000  -0.000000  -0.000069   0.022841
    22  H   -0.000000  -0.000000  -0.000000   0.000000   0.000011  -0.005361
    23  H    0.000000  -0.000000   0.000000  -0.000000  -0.000106   0.015676
    24  H    0.000009  -0.000007  -0.000000  -0.000000  -0.009419  -0.070278
    25  C    0.000768   0.000053  -0.000004   0.000023   0.227183   0.062792
    26  H    0.000219  -0.000088  -0.000001   0.000003  -0.023817  -0.008327
    27  H   -0.000023  -0.000008   0.000000  -0.000001  -0.023817   0.016821
    28  C   -0.000760   0.000115   0.000023  -0.000004  -0.033995  -0.050804
    29  H    0.000016  -0.000006  -0.000001   0.000000  -0.002008  -0.020593
    30  H   -0.000076   0.000010   0.000003  -0.000001  -0.002008   0.013057
              13         14         15         16         17         18
     1  H    0.000117  -0.009419   0.000006   0.003992   0.000095   0.000009
     2  C   -0.006676  -0.086415  -0.000478   0.004154   0.002158  -0.000060
     3  C    0.011598   0.000877   0.004154  -0.000478  -0.000445   0.000038
     4  C    0.000308   0.007332   0.000190   0.000030  -0.000060  -0.000015
     5  C    0.014471   0.281091   0.015617  -0.060117  -0.006676   0.000308
     6  C    0.026277  -0.061226  -0.060117   0.015617   0.011598  -0.000212
     7  C   -0.000212  -0.001259   0.000030   0.000190   0.000038   0.000010
     8  H   -0.000208  -0.000069   0.003992   0.000006   0.000006  -0.000004
     9  H    0.000009  -0.000106  -0.000001  -0.000030  -0.000003   0.000000
    10  H    0.000018   0.000011  -0.000030  -0.000001   0.000001  -0.000000
    11  C   -0.061226   0.013922   0.424321   0.003836   0.000877  -0.001259
    12  C    0.135070  -0.061226  -0.060117   0.015617  -0.017723  -0.130080
    13  C    5.575453   0.281091   0.015617  -0.060117   0.284476   0.062825
    14  C    0.281091   4.835274   0.003836   0.424321  -0.086415   0.007332
    15  H    0.015617   0.003836   0.574161   0.000034  -0.000478   0.000190
    16  H   -0.060117   0.424321   0.000034   0.574161   0.004154   0.000030
    17  C    0.284476  -0.086415  -0.000478   0.004154   5.321643   0.362292
    18  C    0.062825   0.007332   0.000190   0.000030   0.362292   5.062155
    19  C   -0.130080  -0.001259   0.000030   0.000190   0.048559   0.380401
    20  C   -0.017723   0.000877   0.004154  -0.000478  -0.096530   0.048559
    21  H   -0.070278  -0.009419   0.000006   0.003992   0.462254  -0.062617
    22  H    0.015676  -0.000106  -0.000001  -0.000030  -0.065591   0.462873
    23  H   -0.005361   0.000011  -0.000030  -0.000001   0.013241  -0.060868
    24  H    0.022841  -0.000069   0.003992   0.000006  -0.005333   0.012448
    25  C   -0.050804  -0.033995  -0.030645   0.003392   0.004953  -0.000760
    26  H    0.013057  -0.002008  -0.001809  -0.000208   0.000287   0.000016
    27  H   -0.020593  -0.002008  -0.001809  -0.000208  -0.001571  -0.000076
    28  C    0.062792   0.227183   0.003392  -0.030645  -0.001735   0.000768
    29  H    0.016821  -0.023817  -0.000208  -0.001809   0.005368   0.000219
    30  H   -0.008327  -0.023817  -0.000208  -0.001809  -0.001739  -0.000023
              19         20         21         22         23         24
     1  H   -0.000004   0.000006  -0.000007  -0.000000  -0.000000   0.000000
     2  C    0.000038  -0.000445   0.000095  -0.000003   0.000001   0.000006
     3  C   -0.000060   0.002158   0.000006   0.000001  -0.000003   0.000095
     4  C    0.000010   0.000038   0.000009   0.000000  -0.000000  -0.000004
     5  C   -0.000212   0.011598   0.000117   0.000009   0.000018  -0.000208
     6  C    0.000308  -0.006676  -0.000208   0.000018   0.000009   0.000117
     7  C   -0.000015  -0.000060  -0.000004  -0.000000   0.000000   0.000009
     8  H    0.000009   0.000095   0.000000  -0.000000  -0.000000  -0.000007
     9  H   -0.000000   0.000001  -0.000000  -0.000000   0.000000  -0.000000
    10  H    0.000000  -0.000003  -0.000000   0.000000  -0.000000  -0.000000
    11  C    0.007332  -0.086415  -0.000069   0.000011  -0.000106  -0.009419
    12  C    0.062825   0.284476   0.022841  -0.005361   0.015676  -0.070278
    13  C   -0.130080  -0.017723  -0.070278   0.015676  -0.005361   0.022841
    14  C   -0.001259   0.000877  -0.009419  -0.000106   0.000011  -0.000069
    15  H    0.000030   0.004154   0.000006  -0.000001  -0.000030   0.003992
    16  H    0.000190  -0.000478   0.003992  -0.000030  -0.000001   0.000006
    17  C    0.048559  -0.096530   0.462254  -0.065591   0.013241  -0.005333
    18  C    0.380401   0.048559  -0.062617   0.462873  -0.060868   0.012448
    19  C    5.062155   0.362292   0.012448  -0.060868   0.462873  -0.062617
    20  C    0.362292   5.321643  -0.005333   0.013241  -0.065591   0.462254
    21  H    0.012448  -0.005333   0.511887  -0.006687  -0.000039   0.000009
    22  H   -0.060868   0.013241  -0.006687   0.503890  -0.007187  -0.000039
    23  H    0.462873  -0.065591  -0.000039  -0.007187   0.503890  -0.006687
    24  H   -0.062617   0.462254   0.000009  -0.000039  -0.006687   0.511887
    25  C    0.000768  -0.001735   0.000115  -0.000004   0.000023   0.000053
    26  H   -0.000023  -0.001739  -0.000006   0.000000  -0.000001  -0.000008
    27  H    0.000219   0.005368   0.000010  -0.000001   0.000003  -0.000088
    28  C   -0.000760   0.004953   0.000053   0.000023  -0.000004   0.000115
    29  H   -0.000076  -0.001571  -0.000088   0.000003  -0.000001   0.000010
    30  H    0.000016   0.000287  -0.000008  -0.000001   0.000000  -0.000006
              25         26         27         28         29         30
     1  H    0.000115   0.000010  -0.000006   0.000053  -0.000008  -0.000088
     2  C    0.004953  -0.001571   0.000287  -0.001735  -0.001739   0.005368
     3  C   -0.001735   0.005368  -0.001739   0.004953   0.000287  -0.001571
     4  C   -0.000760  -0.000076   0.000016   0.000768  -0.000023   0.000219
     5  C   -0.050804  -0.020593   0.013057   0.062792  -0.008327   0.016821
     6  C    0.062792   0.016821  -0.008327  -0.050804   0.013057  -0.020593
     7  C    0.000768   0.000219  -0.000023  -0.000760   0.000016  -0.000076
     8  H    0.000053  -0.000088  -0.000008   0.000115  -0.000006   0.000010
     9  H   -0.000004  -0.000001   0.000000   0.000023  -0.000001   0.000003
    10  H    0.000023   0.000003  -0.000001  -0.000004   0.000000  -0.000001
    11  C    0.227183  -0.023817  -0.023817  -0.033995  -0.002008  -0.002008
    12  C    0.062792  -0.008327   0.016821  -0.050804  -0.020593   0.013057
    13  C   -0.050804   0.013057  -0.020593   0.062792   0.016821  -0.008327
    14  C   -0.033995  -0.002008  -0.002008   0.227183  -0.023817  -0.023817
    15  H   -0.030645  -0.001809  -0.001809   0.003392  -0.000208  -0.000208
    16  H    0.003392  -0.000208  -0.000208  -0.030645  -0.001809  -0.001809
    17  C    0.004953   0.000287  -0.001571  -0.001735   0.005368  -0.001739
    18  C   -0.000760   0.000016  -0.000076   0.000768   0.000219  -0.000023
    19  C    0.000768  -0.000023   0.000219  -0.000760  -0.000076   0.000016
    20  C   -0.001735  -0.001739   0.005368   0.004953  -0.001571   0.000287
    21  H    0.000115  -0.000006   0.000010   0.000053  -0.000088  -0.000008
    22  H   -0.000004   0.000000  -0.000001   0.000023   0.000003  -0.000001
    23  H    0.000023  -0.000001   0.000003  -0.000004  -0.000001   0.000000
    24  H    0.000053  -0.000008  -0.000088   0.000115   0.000010  -0.000006
    25  C    4.891410   0.391952   0.391952   0.408592  -0.017487  -0.017487
    26  H    0.391952   0.588595  -0.036903  -0.017487   0.006943  -0.018661
    27  H    0.391952  -0.036903   0.588595  -0.017487  -0.018661   0.006943
    28  C    0.408592  -0.017487  -0.017487   4.891410   0.391952   0.391952
    29  H   -0.017487   0.006943  -0.018661   0.391952   0.588595  -0.036903
    30  H   -0.017487  -0.018661   0.006943   0.391952  -0.036903   0.588595
 Mulliken charges:
               1
     1  H    0.140920
     2  C   -0.237700
     3  C   -0.237700
     4  C   -0.144501
     5  C   -0.106912
     6  C   -0.106912
     7  C   -0.144501
     8  H    0.140920
     9  H    0.150135
    10  H    0.150135
    11  C    0.319474
    12  C   -0.106912
    13  C   -0.106912
    14  C    0.319474
    15  H    0.102208
    16  H    0.102208
    17  C   -0.237700
    18  C   -0.144501
    19  C   -0.144501
    20  C   -0.237700
    21  H    0.140920
    22  H    0.150135
    23  H    0.150135
    24  H    0.140920
    25  C   -0.245673
    26  H    0.110054
    27  H    0.110054
    28  C   -0.245673
    29  H    0.110054
    30  H    0.110054
 Sum of Mulliken charges =  -0.00000
 Mulliken charges with hydrogens summed into heavy atoms:
               1
     2  C   -0.096781
     3  C   -0.096781
     4  C    0.005635
     5  C   -0.106912
     6  C   -0.106912
     7  C    0.005635
    11  C    0.421681
    12  C   -0.106912
    13  C   -0.106912
    14  C    0.421681
    17  C   -0.096781
    18  C    0.005635
    19  C    0.005635
    20  C   -0.096781
    25  C   -0.025565
    28  C   -0.025565
 Electronic spatial extent (au):  <R**2>=           3064.8219
 Charge=              0.0000 electrons
 Dipole moment (field-independent basis, Debye):
    X=              0.0000    Y=             -0.0000    Z=              1.0931  Tot=              1.0931
 Quadrupole moment (field-independent basis, Debye-Ang):
   XX=            -90.3151   YY=            -82.3531   ZZ=            -95.1638
   XY=              0.0000   XZ=              0.0000   YZ=             -0.0000
 Traceless Quadrupole moment (field-independent basis, Debye-Ang):
   XX=             -1.0377   YY=              6.9242   ZZ=             -5.8865
   XY=              0.0000   XZ=              0.0000   YZ=             -0.0000
 Octapole moment (field-independent basis, Debye-Ang**2):
  XXX=              0.0000  YYY=             -0.0000  ZZZ=             16.9691  XYY=             -0.0000
  XXY=             -0.0000  XXZ=            -29.6374  XZZ=             -0.0000  YZZ=             -0.0000
  YYZ=             -2.3237  XYZ=              0.0000
 Hexadecapole moment (field-independent basis, Debye-Ang**3):
 XXXX=          -2589.1678 YYYY=           -718.8092 ZZZZ=           -796.8593 XXXY=              0.0000
 XXXZ=             -0.0000 YYYX=             -0.0000 YYYZ=              0.0000 ZZZX=             -0.0000
 ZZZY=              0.0000 XXYY=           -528.6328 XXZZ=           -559.4359 YYZZ=           -264.7864
 XXYZ=             -0.0000 YYXZ=             -0.0000 ZZXY=              0.0000
 N-N= 1.040778414175D+03 E-N=-3.515850700220D+03  KE= 6.150431206994D+02
 Symmetry A1   KE= 1.934343497480D+02
 Symmetry A2   KE= 1.150332178320D+02
 Symmetry B1   KE= 1.221362112631D+02
 Symmetry B2   KE= 1.844393418563D+02
 1\1\GINC-N7678\FOpt\RwB97XD\def2TZVP\C16H14\JIAMINGD\17-Sep-2025\0\\# 
 opt freq wb97xd scrf=(smd,solvent=thf) geom=connectivity def2tzvp\\M00
 01\\0,1\H,-2.2787859574,2.4791769293,-0.5216028388\C,-2.2786927662,1.3
 948908955,-0.5239585771\C,-2.2786927662,-1.3948908955,-0.5239585771\C,
 -3.343112945,0.6935023501,-1.0830494828\C,-1.2178589927,0.6983608932,0
 .0258330435\C,-1.2178589927,-0.6983608932,0.0258330435\C,-3.343112945,
 -0.6935023501,-1.0830494828\H,-2.2787859574,-2.4791769293,-0.521602838
 8\H,-4.1735340636,1.2337416273,-1.5212548386\H,-4.1735340636,-1.233741
 6273,-1.5212548386\C,0.,-1.2926501236,0.6903741669\C,1.2178589927,-0.6
 983608932,0.0258330435\C,1.2178589927,0.6983608932,0.0258330435\C,0.,1
 .2926501236,0.6903741669\H,0.,-2.3810661284,0.6541407471\H,0.,2.381066
 1284,0.6541407471\C,2.2786927662,1.3948908955,-0.5239585771\C,3.343112
 945,0.6935023501,-1.0830494828\C,3.343112945,-0.6935023501,-1.08304948
 28\C,2.2786927662,-1.3948908955,-0.5239585771\H,2.2787859574,2.4791769
 293,-0.5216028388\H,4.1735340636,1.2337416273,-1.5212548386\H,4.173534
 0636,-1.2337416273,-1.5212548386\H,2.2787859574,-2.4791769293,-0.52160
 28388\C,0.,-0.7727413346,2.1552683144\H,-0.8797338131,-1.1616880591,2.
 6690465771\H,0.8797338131,-1.1616880591,2.6690465771\C,0.,0.7727413346
 ,2.1552683144\H,0.8797338131,1.1616880591,2.6690465771\H,-0.8797338131
 ,1.1616880591,2.6690465771\\Version=ES64L-G16RevA.03\State=1-A1\HF=-61
 8.174005\RMSD=3.834e-09\RMSF=4.374e-05\Dipole=0.,0.,0.4300481\Quadrupo
 le=-0.7715192,5.1479723,-4.3764531,0.,0.,0.\PG=C02V [SGV(C4H2),X(C12H1
 2)]\\@


 ACTORS ARE SO FORTUNATE.  THEY CAN CHOOSE WHETHER
 THEY WILL APPEAR IN A TRAGEDY OR IN COMEDY,
 WHETHER THEY WILL SUFFER OF MAKE MERRY,
 LAUGH OR SHED TEARS.  BUT IN REAL LIFE IT IS DIFFERENT.
 MOST MEN AND WOMEN ARE FORCED TO PERFORM
 PARTS FOR WHICH THEY HAVE NO QUALIFICATIONS.
 THE WORLD IS A STAGE, BUT THE PLAY IS BADLY CAST.

                                   -- OSCAR WILDE
 Job cpu time:       0 days  1 hours 50 minutes 25.8 seconds.
 Elapsed time:       0 days  0 hours 11 minutes 15.6 seconds.
 File lengths (MBytes):  RWF=    284 Int=      0 D2E=      0 Chk=     27 Scr=      1
 Normal termination of Gaussian 16 at Wed Sep 17 18:23:19 2025.
 Link1:  Proceeding to internal job step number  2.
 ---------------------------------------------------------------------
 #N Geom=AllCheck Guess=TCheck SCRF=Check GenChk RwB97XD/def2TZVP Freq
 ---------------------------------------------------------------------
 1/10=4,29=7,30=1,38=1,40=1/1,3;
 2/12=2,40=1/2;
 3/5=44,7=101,11=2,14=-4,25=1,30=1,70=2,71=2,74=-58,116=1,140=1/1,2,3;
 4/5=101/1;
 5/5=2,38=6,98=1/2;
 8/6=4,10=90,11=11/1;
 11/6=1,8=1,9=11,15=111,16=1/1,2,10;
 10/6=1/2;
 6/7=2,8=2,9=2,10=2,28=1/1;
 7/8=1,10=1,25=1/1,2,3,16;
 1/10=4,30=1/3;
 99//99;
 Structure from the checkpoint file:  "an-ethylene-adduct.chk"
 -----
 M0001
 -----
 Charge =  0 Multiplicity = 1
 Redundant internal coordinates found in file.  (old form).
 H,0,-2.2787859574,2.4791769293,-0.5216028388
 C,0,-2.2786927662,1.3948908955,-0.5239585771
 C,0,-2.2786927662,-1.3948908955,-0.5239585771
 C,0,-3.343112945,0.6935023501,-1.0830494828
 C,0,-1.2178589927,0.6983608932,0.0258330435
 C,0,-1.2178589927,-0.6983608932,0.0258330435
 C,0,-3.343112945,-0.6935023501,-1.0830494828
 H,0,-2.2787859574,-2.4791769293,-0.5216028388
 H,0,-4.1735340636,1.2337416273,-1.5212548386
 H,0,-4.1735340636,-1.2337416273,-1.5212548386
 C,0,0.,-1.2926501236,0.6903741669
 C,0,1.2178589927,-0.6983608932,0.0258330435
 C,0,1.2178589927,0.6983608932,0.0258330435
 C,0,0.,1.2926501236,0.6903741669
 H,0,0.,-2.3810661284,0.6541407471
 H,0,0.,2.3810661284,0.6541407471
 C,0,2.2786927662,1.3948908955,-0.5239585771
 C,0,3.343112945,0.6935023501,-1.0830494828
 C,0,3.343112945,-0.6935023501,-1.0830494828
 C,0,2.2786927662,-1.3948908955,-0.5239585771
 H,0,2.2787859574,2.4791769293,-0.5216028388
 H,0,4.1735340636,1.2337416273,-1.5212548386
 H,0,4.1735340636,-1.2337416273,-1.5212548386
 H,0,2.2787859574,-2.4791769293,-0.5216028388
 C,0,0.,-0.7727413346,2.1552683144
 H,0,-0.8797338131,-1.1616880591,2.6690465771
 H,0,0.8797338131,-1.1616880591,2.6690465771
 C,0,0.,0.7727413346,2.1552683144
 H,0,0.8797338131,1.1616880591,2.6690465771
 H,0,-0.8797338131,1.1616880591,2.6690465771
 Recover connectivity data from disk.

 GradGradGradGradGradGradGradGradGradGradGradGradGradGradGradGradGradGrad
 Berny optimization.
 Initialization pass.
                           ----------------------------
                           !    Initial Parameters    !
                           ! (Angstroms and Degrees)  !
 --------------------------                            --------------------------
 ! Name  Definition              Value          Derivative Info.                !
 --------------------------------------------------------------------------------
 ! R1    R(1,2)                  1.0843         calculate D2E/DX2 analytically  !
 ! R2    R(2,4)                  1.3919         calculate D2E/DX2 analytically  !
 ! R3    R(2,5)                  1.383          calculate D2E/DX2 analytically  !
 ! R4    R(3,6)                  1.383          calculate D2E/DX2 analytically  !
 ! R5    R(3,7)                  1.3919         calculate D2E/DX2 analytically  !
 ! R6    R(3,8)                  1.0843         calculate D2E/DX2 analytically  !
 ! R7    R(4,7)                  1.387          calculate D2E/DX2 analytically  !
 ! R8    R(4,9)                  1.0833         calculate D2E/DX2 analytically  !
 ! R9    R(5,6)                  1.3967         calculate D2E/DX2 analytically  !
 ! R10   R(5,14)                 1.5093         calculate D2E/DX2 analytically  !
 ! R11   R(6,11)                 1.5093         calculate D2E/DX2 analytically  !
 ! R12   R(7,10)                 1.0833         calculate D2E/DX2 analytically  !
 ! R13   R(11,12)                1.5093         calculate D2E/DX2 analytically  !
 ! R14   R(11,15)                1.089          calculate D2E/DX2 analytically  !
 ! R15   R(11,25)                1.5544         calculate D2E/DX2 analytically  !
 ! R16   R(12,13)                1.3967         calculate D2E/DX2 analytically  !
 ! R17   R(12,20)                1.383          calculate D2E/DX2 analytically  !
 ! R18   R(13,14)                1.5093         calculate D2E/DX2 analytically  !
 ! R19   R(13,17)                1.383          calculate D2E/DX2 analytically  !
 ! R20   R(14,16)                1.089          calculate D2E/DX2 analytically  !
 ! R21   R(14,28)                1.5544         calculate D2E/DX2 analytically  !
 ! R22   R(17,18)                1.3919         calculate D2E/DX2 analytically  !
 ! R23   R(17,21)                1.0843         calculate D2E/DX2 analytically  !
 ! R24   R(18,19)                1.387          calculate D2E/DX2 analytically  !
 ! R25   R(18,22)                1.0833         calculate D2E/DX2 analytically  !
 ! R26   R(19,20)                1.3919         calculate D2E/DX2 analytically  !
 ! R27   R(19,23)                1.0833         calculate D2E/DX2 analytically  !
 ! R28   R(20,24)                1.0843         calculate D2E/DX2 analytically  !
 ! R29   R(25,26)                1.0905         calculate D2E/DX2 analytically  !
 ! R30   R(25,27)                1.0905         calculate D2E/DX2 analytically  !
 ! R31   R(25,28)                1.5455         calculate D2E/DX2 analytically  !
 ! R32   R(28,29)                1.0905         calculate D2E/DX2 analytically  !
 ! R33   R(28,30)                1.0905         calculate D2E/DX2 analytically  !
 ! A1    A(1,2,4)              120.3112         calculate D2E/DX2 analytically  !
 ! A2    A(1,2,5)              120.187          calculate D2E/DX2 analytically  !
 ! A3    A(4,2,5)              119.5016         calculate D2E/DX2 analytically  !
 ! A4    A(6,3,7)              119.5016         calculate D2E/DX2 analytically  !
 ! A5    A(6,3,8)              120.187          calculate D2E/DX2 analytically  !
 ! A6    A(7,3,8)              120.3112         calculate D2E/DX2 analytically  !
 ! A7    A(2,4,7)              120.2577         calculate D2E/DX2 analytically  !
 ! A8    A(2,4,9)              119.8275         calculate D2E/DX2 analytically  !
 ! A9    A(7,4,9)              119.9147         calculate D2E/DX2 analytically  !
 ! A10   A(2,5,6)              120.24           calculate D2E/DX2 analytically  !
 ! A11   A(2,5,14)             126.5589         calculate D2E/DX2 analytically  !
 ! A12   A(6,5,14)             113.1882         calculate D2E/DX2 analytically  !
 ! A13   A(3,6,5)              120.24           calculate D2E/DX2 analytically  !
 ! A14   A(3,6,11)             126.5589         calculate D2E/DX2 analytically  !
 ! A15   A(5,6,11)             113.1882         calculate D2E/DX2 analytically  !
 ! A16   A(3,7,4)              120.2577         calculate D2E/DX2 analytically  !
 ! A17   A(3,7,10)             119.8275         calculate D2E/DX2 analytically  !
 ! A18   A(4,7,10)             119.9147         calculate D2E/DX2 analytically  !
 ! A19   A(6,11,12)            107.5893         calculate D2E/DX2 analytically  !
 ! A20   A(6,11,15)            112.2646         calculate D2E/DX2 analytically  !
 ! A21   A(6,11,25)            106.4537         calculate D2E/DX2 analytically  !
 ! A22   A(12,11,15)           112.2646         calculate D2E/DX2 analytically  !
 ! A23   A(12,11,25)           106.4537         calculate D2E/DX2 analytically  !
 ! A24   A(15,11,25)           111.4471         calculate D2E/DX2 analytically  !
 ! A25   A(11,12,13)           113.1882         calculate D2E/DX2 analytically  !
 ! A26   A(11,12,20)           126.5589         calculate D2E/DX2 analytically  !
 ! A27   A(13,12,20)           120.24           calculate D2E/DX2 analytically  !
 ! A28   A(12,13,14)           113.1882         calculate D2E/DX2 analytically  !
 ! A29   A(12,13,17)           120.24           calculate D2E/DX2 analytically  !
 ! A30   A(14,13,17)           126.5589         calculate D2E/DX2 analytically  !
 ! A31   A(5,14,13)            107.5893         calculate D2E/DX2 analytically  !
 ! A32   A(5,14,16)            112.2646         calculate D2E/DX2 analytically  !
 ! A33   A(5,14,28)            106.4537         calculate D2E/DX2 analytically  !
 ! A34   A(13,14,16)           112.2646         calculate D2E/DX2 analytically  !
 ! A35   A(13,14,28)           106.4537         calculate D2E/DX2 analytically  !
 ! A36   A(16,14,28)           111.4471         calculate D2E/DX2 analytically  !
 ! A37   A(13,17,18)           119.5016         calculate D2E/DX2 analytically  !
 ! A38   A(13,17,21)           120.187          calculate D2E/DX2 analytically  !
 ! A39   A(18,17,21)           120.3112         calculate D2E/DX2 analytically  !
 ! A40   A(17,18,19)           120.2577         calculate D2E/DX2 analytically  !
 ! A41   A(17,18,22)           119.8275         calculate D2E/DX2 analytically  !
 ! A42   A(19,18,22)           119.9147         calculate D2E/DX2 analytically  !
 ! A43   A(18,19,20)           120.2577         calculate D2E/DX2 analytically  !
 ! A44   A(18,19,23)           119.9147         calculate D2E/DX2 analytically  !
 ! A45   A(20,19,23)           119.8275         calculate D2E/DX2 analytically  !
 ! A46   A(12,20,19)           119.5016         calculate D2E/DX2 analytically  !
 ! A47   A(12,20,24)           120.187          calculate D2E/DX2 analytically  !
 ! A48   A(19,20,24)           120.3112         calculate D2E/DX2 analytically  !
 ! A49   A(11,25,26)           108.9481         calculate D2E/DX2 analytically  !
 ! A50   A(11,25,27)           108.9481         calculate D2E/DX2 analytically  !
 ! A51   A(11,25,28)           109.5404         calculate D2E/DX2 analytically  !
 ! A52   A(26,25,27)           107.5551         calculate D2E/DX2 analytically  !
 ! A53   A(26,25,28)           110.8958         calculate D2E/DX2 analytically  !
 ! A54   A(27,25,28)           110.8958         calculate D2E/DX2 analytically  !
 ! A55   A(14,28,25)           109.5404         calculate D2E/DX2 analytically  !
 ! A56   A(14,28,29)           108.9481         calculate D2E/DX2 analytically  !
 ! A57   A(14,28,30)           108.9481         calculate D2E/DX2 analytically  !
 ! A58   A(25,28,29)           110.8958         calculate D2E/DX2 analytically  !
 ! A59   A(25,28,30)           110.8958         calculate D2E/DX2 analytically  !
 ! A60   A(29,28,30)           107.5551         calculate D2E/DX2 analytically  !
 ! D1    D(1,2,4,7)           -179.8697         calculate D2E/DX2 analytically  !
 ! D2    D(1,2,4,9)              0.2395         calculate D2E/DX2 analytically  !
 ! D3    D(5,2,4,7)              0.3125         calculate D2E/DX2 analytically  !
 ! D4    D(5,2,4,9)           -179.5783         calculate D2E/DX2 analytically  !
 ! D5    D(1,2,5,6)            179.8695         calculate D2E/DX2 analytically  !
 ! D6    D(1,2,5,14)             1.2698         calculate D2E/DX2 analytically  !
 ! D7    D(4,2,5,6)             -0.3124         calculate D2E/DX2 analytically  !
 ! D8    D(4,2,5,14)          -178.9121         calculate D2E/DX2 analytically  !
 ! D9    D(7,3,6,5)              0.3124         calculate D2E/DX2 analytically  !
 ! D10   D(7,3,6,11)           178.9121         calculate D2E/DX2 analytically  !
 ! D11   D(8,3,6,5)           -179.8695         calculate D2E/DX2 analytically  !
 ! D12   D(8,3,6,11)            -1.2698         calculate D2E/DX2 analytically  !
 ! D13   D(6,3,7,4)             -0.3125         calculate D2E/DX2 analytically  !
 ! D14   D(6,3,7,10)           179.5783         calculate D2E/DX2 analytically  !
 ! D15   D(8,3,7,4)            179.8697         calculate D2E/DX2 analytically  !
 ! D16   D(8,3,7,10)            -0.2395         calculate D2E/DX2 analytically  !
 ! D17   D(2,4,7,3)              0.0            calculate D2E/DX2 analytically  !
 ! D18   D(2,4,7,10)          -179.8907         calculate D2E/DX2 analytically  !
 ! D19   D(9,4,7,3)            179.8907         calculate D2E/DX2 analytically  !
 ! D20   D(9,4,7,10)             0.0            calculate D2E/DX2 analytically  !
 ! D21   D(2,5,6,3)              0.0            calculate D2E/DX2 analytically  !
 ! D22   D(2,5,6,11)          -178.7764         calculate D2E/DX2 analytically  !
 ! D23   D(14,5,6,3)           178.7764         calculate D2E/DX2 analytically  !
 ! D24   D(14,5,6,11)            0.0            calculate D2E/DX2 analytically  !
 ! D25   D(2,5,14,13)         -127.1304         calculate D2E/DX2 analytically  !
 ! D26   D(2,5,14,16)           -3.1246         calculate D2E/DX2 analytically  !
 ! D27   D(2,5,14,28)          119.0758         calculate D2E/DX2 analytically  !
 ! D28   D(6,5,14,13)           54.1857         calculate D2E/DX2 analytically  !
 ! D29   D(6,5,14,16)          178.1915         calculate D2E/DX2 analytically  !
 ! D30   D(6,5,14,28)          -59.6081         calculate D2E/DX2 analytically  !
 ! D31   D(3,6,11,12)          127.1304         calculate D2E/DX2 analytically  !
 ! D32   D(3,6,11,15)            3.1246         calculate D2E/DX2 analytically  !
 ! D33   D(3,6,11,25)         -119.0758         calculate D2E/DX2 analytically  !
 ! D34   D(5,6,11,12)          -54.1857         calculate D2E/DX2 analytically  !
 ! D35   D(5,6,11,15)         -178.1915         calculate D2E/DX2 analytically  !
 ! D36   D(5,6,11,25)           59.6081         calculate D2E/DX2 analytically  !
 ! D37   D(6,11,12,13)          54.1857         calculate D2E/DX2 analytically  !
 ! D38   D(6,11,12,20)        -127.1304         calculate D2E/DX2 analytically  !
 ! D39   D(15,11,12,13)        178.1915         calculate D2E/DX2 analytically  !
 ! D40   D(15,11,12,20)         -3.1246         calculate D2E/DX2 analytically  !
 ! D41   D(25,11,12,13)        -59.6081         calculate D2E/DX2 analytically  !
 ! D42   D(25,11,12,20)        119.0758         calculate D2E/DX2 analytically  !
 ! D43   D(6,11,25,26)          64.1823         calculate D2E/DX2 analytically  !
 ! D44   D(6,11,25,27)        -178.7503         calculate D2E/DX2 analytically  !
 ! D45   D(6,11,25,28)         -57.284          calculate D2E/DX2 analytically  !
 ! D46   D(12,11,25,26)        178.7503         calculate D2E/DX2 analytically  !
 ! D47   D(12,11,25,27)        -64.1823         calculate D2E/DX2 analytically  !
 ! D48   D(12,11,25,28)         57.284          calculate D2E/DX2 analytically  !
 ! D49   D(15,11,25,26)        -58.5337         calculate D2E/DX2 analytically  !
 ! D50   D(15,11,25,27)         58.5337         calculate D2E/DX2 analytically  !
 ! D51   D(15,11,25,28)        180.0            calculate D2E/DX2 analytically  !
 ! D52   D(11,12,13,14)          0.0            calculate D2E/DX2 analytically  !
 ! D53   D(11,12,13,17)        178.7764         calculate D2E/DX2 analytically  !
 ! D54   D(20,12,13,14)       -178.7764         calculate D2E/DX2 analytically  !
 ! D55   D(20,12,13,17)          0.0            calculate D2E/DX2 analytically  !
 ! D56   D(11,12,20,19)       -178.9121         calculate D2E/DX2 analytically  !
 ! D57   D(11,12,20,24)          1.2698         calculate D2E/DX2 analytically  !
 ! D58   D(13,12,20,19)         -0.3124         calculate D2E/DX2 analytically  !
 ! D59   D(13,12,20,24)        179.8695         calculate D2E/DX2 analytically  !
 ! D60   D(12,13,14,5)         -54.1857         calculate D2E/DX2 analytically  !
 ! D61   D(12,13,14,16)       -178.1915         calculate D2E/DX2 analytically  !
 ! D62   D(12,13,14,28)         59.6081         calculate D2E/DX2 analytically  !
 ! D63   D(17,13,14,5)         127.1304         calculate D2E/DX2 analytically  !
 ! D64   D(17,13,14,16)          3.1246         calculate D2E/DX2 analytically  !
 ! D65   D(17,13,14,28)       -119.0758         calculate D2E/DX2 analytically  !
 ! D66   D(12,13,17,18)          0.3124         calculate D2E/DX2 analytically  !
 ! D67   D(12,13,17,21)       -179.8695         calculate D2E/DX2 analytically  !
 ! D68   D(14,13,17,18)        178.9121         calculate D2E/DX2 analytically  !
 ! D69   D(14,13,17,21)         -1.2698         calculate D2E/DX2 analytically  !
 ! D70   D(5,14,28,25)          57.284          calculate D2E/DX2 analytically  !
 ! D71   D(5,14,28,29)         178.7503         calculate D2E/DX2 analytically  !
 ! D72   D(5,14,28,30)         -64.1823         calculate D2E/DX2 analytically  !
 ! D73   D(13,14,28,25)        -57.284          calculate D2E/DX2 analytically  !
 ! D74   D(13,14,28,29)         64.1823         calculate D2E/DX2 analytically  !
 ! D75   D(13,14,28,30)       -178.7503         calculate D2E/DX2 analytically  !
 ! D76   D(16,14,28,25)        180.0            calculate D2E/DX2 analytically  !
 ! D77   D(16,14,28,29)        -58.5337         calculate D2E/DX2 analytically  !
 ! D78   D(16,14,28,30)         58.5337         calculate D2E/DX2 analytically  !
 ! D79   D(13,17,18,19)         -0.3125         calculate D2E/DX2 analytically  !
 ! D80   D(13,17,18,22)        179.5783         calculate D2E/DX2 analytically  !
 ! D81   D(21,17,18,19)        179.8697         calculate D2E/DX2 analytically  !
 ! D82   D(21,17,18,22)         -0.2395         calculate D2E/DX2 analytically  !
 ! D83   D(17,18,19,20)          0.0            calculate D2E/DX2 analytically  !
 ! D84   D(17,18,19,23)        179.8907         calculate D2E/DX2 analytically  !
 ! D85   D(22,18,19,20)       -179.8907         calculate D2E/DX2 analytically  !
 ! D86   D(22,18,19,23)          0.0            calculate D2E/DX2 analytically  !
 ! D87   D(18,19,20,12)          0.3125         calculate D2E/DX2 analytically  !
 ! D88   D(18,19,20,24)       -179.8697         calculate D2E/DX2 analytically  !
 ! D89   D(23,19,20,12)       -179.5783         calculate D2E/DX2 analytically  !
 ! D90   D(23,19,20,24)          0.2395         calculate D2E/DX2 analytically  !
 ! D91   D(11,25,28,14)          0.0            calculate D2E/DX2 analytically  !
 ! D92   D(11,25,28,29)       -120.2856         calculate D2E/DX2 analytically  !
 ! D93   D(11,25,28,30)        120.2856         calculate D2E/DX2 analytically  !
 ! D94   D(26,25,28,14)       -120.2856         calculate D2E/DX2 analytically  !
 ! D95   D(26,25,28,29)        119.4288         calculate D2E/DX2 analytically  !
 ! D96   D(26,25,28,30)          0.0            calculate D2E/DX2 analytically  !
 ! D97   D(27,25,28,14)        120.2856         calculate D2E/DX2 analytically  !
 ! D98   D(27,25,28,29)          0.0            calculate D2E/DX2 analytically  !
 ! D99   D(27,25,28,30)       -119.4288         calculate D2E/DX2 analytically  !
 --------------------------------------------------------------------------------
 Trust Radius=3.00D-01 FncErr=1.00D-07 GrdErr=1.00D-07 EigMax=2.50D+02 EigMin=1.00D-04
 Number of steps in this run=      2 maximum allowed number of steps=      2.
 GradGradGradGradGradGradGradGradGradGradGradGradGradGradGradGradGradGrad

                          Input orientation:                          
 ---------------------------------------------------------------------
 Center     Atomic      Atomic             Coordinates (Angstroms)
 Number     Number       Type             X           Y           Z
 ---------------------------------------------------------------------
      1          1           0       -2.278786    2.479177   -0.521603
      2          6           0       -2.278693    1.394891   -0.523959
      3          6           0       -2.278693   -1.394891   -0.523959
      4          6           0       -3.343113    0.693502   -1.083049
      5          6           0       -1.217859    0.698361    0.025833
      6          6           0       -1.217859   -0.698361    0.025833
      7          6           0       -3.343113   -0.693502   -1.083049
      8          1           0       -2.278786   -2.479177   -0.521603
      9          1           0       -4.173534    1.233742   -1.521255
     10          1           0       -4.173534   -1.233742   -1.521255
     11          6           0       -0.000000   -1.292650    0.690374
     12          6           0        1.217859   -0.698361    0.025833
     13          6           0        1.217859    0.698361    0.025833
     14          6           0        0.000000    1.292650    0.690374
     15          1           0       -0.000000   -2.381066    0.654141
     16          1           0        0.000000    2.381066    0.654141
     17          6           0        2.278693    1.394891   -0.523959
     18          6           0        3.343113    0.693502   -1.083049
     19          6           0        3.343113   -0.693502   -1.083049
     20          6           0        2.278693   -1.394891   -0.523959
     21          1           0        2.278786    2.479177   -0.521603
     22          1           0        4.173534    1.233742   -1.521255
     23          1           0        4.173534   -1.233742   -1.521255
     24          1           0        2.278786   -2.479177   -0.521603
     25          6           0       -0.000000   -0.772741    2.155268
     26          1           0       -0.879734   -1.161688    2.669047
     27          1           0        0.879734   -1.161688    2.669047
     28          6           0        0.000000    0.772741    2.155268
     29          1           0        0.879734    1.161688    2.669047
     30          1           0       -0.879734    1.161688    2.669047
 ---------------------------------------------------------------------
                    Distance matrix (angstroms):
                    1          2          3          4          5
     1  H    0.000000
     2  C    1.084289   0.000000
     3  C    3.874069   2.789782   0.000000
     4  C    2.153288   1.391948   2.409763   0.000000
     5  C    2.143958   1.383038   2.410258   2.397154   0.000000
     6  C    3.394407   2.410258   1.383038   2.771932   1.396722
     7  C    3.393215   2.409763   1.391948   1.387005   2.771932
     8  H    4.958354   3.874069   1.084289   3.393215   3.394407
     9  H    2.478000   2.147322   3.390388   1.083274   3.378776
    10  H    4.286623   3.390388   2.147322   2.143803   3.855193
    11  C    4.570387   3.726918   2.584086   4.273902   2.426710
    12  C    4.756360   4.112159   3.607395   4.895852   2.807767
    13  C    3.962009   3.607395   4.112159   4.693837   2.435718
    14  C    2.840704   2.584086   3.726918   3.831503   1.509296
    15  H    5.495198   4.564889   2.748254   4.862839   3.370582
    16  H    2.566099   2.748254   4.564889   4.128209   2.170126
    17  C    4.684687   4.557386   5.343468   5.692910   3.607395
    18  C    5.925336   5.692910   6.023178   6.686226   4.693837
    19  C    6.479727   6.023178   5.692910   6.828572   4.895852
    20  C    5.981557   5.343468   4.557386   6.023178   4.112159
    21  H    4.557572   4.684687   5.981557   5.925336   3.962009
    22  H    6.647018   6.530835   7.038149   7.548766   5.634468
    23  H    7.511158   7.038149   6.530835   7.772147   5.932421
    24  H    6.734741   5.981557   4.684687   6.479727   4.756360
    25  C    4.788891   4.131504   3.571802   4.879854   2.860388
    26  H    5.039195   4.323016   3.493816   4.856768   3.249721
    27  H    5.780345   5.167885   4.497257   5.945788   3.853084
    28  C    3.907739   3.571802   4.131504   4.655039   2.454222
    29  H    4.678917   4.497257   5.167885   5.668321   3.406045
    30  H    3.724697   3.493816   4.323016   4.512833   2.704733
                    6          7          8          9         10
     6  C    0.000000
     7  C    2.397154   0.000000
     8  H    2.143958   2.153288   0.000000
     9  H    3.855193   2.143803   4.286623   0.000000
    10  H    3.378776   1.083274   2.478000   2.467483   0.000000
    11  C    1.509296   3.831503   2.840704   5.356524   4.723681
    12  C    2.435718   4.693837   3.962009   5.932421   5.634468
    13  C    2.807767   4.895852   4.756360   5.634468   5.932421
    14  C    2.426710   4.273902   4.570387   4.723681   5.356524
    15  H    2.170126   4.128209   2.566099   5.934439   4.844284
    16  H    3.370582   4.862839   5.495198   4.844284   5.934439
    17  C    4.112159   6.023178   5.981557   6.530835   7.038149
    18  C    4.895852   6.828572   6.479727   7.548766   7.772147
    19  C    4.693837   6.686226   5.925336   7.772147   7.548766
    20  C    3.607395   5.692910   4.684687   7.038149   6.530835
    21  H    4.756360   6.479727   6.734741   6.647018   7.511158
    22  H    5.932421   7.772147   7.511158   8.347068   8.704138
    23  H    5.634468   7.548766   6.647018   8.704138   8.347068
    24  H    3.962009   5.925336   4.557572   7.511158   6.647018
    25  C    2.454222   4.655039   3.907739   5.912798   5.581015
    26  H    2.704733   4.512833   3.724697   5.843443   5.330379
    27  H    3.406045   5.668321   4.678917   6.988006   6.565008
    28  C    2.860388   4.879854   4.788891   5.581015   5.912798
    29  H    3.853084   5.945788   5.780345   6.565008   6.988006
    30  H    3.249721   4.856768   5.039195   5.330379   5.843443
                   11         12         13         14         15
    11  C    0.000000
    12  C    1.509296   0.000000
    13  C    2.426710   1.396722   0.000000
    14  C    2.585300   2.426710   1.509296   0.000000
    15  H    1.089019   2.170126   3.370582   3.673895   0.000000
    16  H    3.673895   3.370582   2.170126   1.089019   4.762132
    17  C    3.726918   2.410258   1.383038   2.584086   4.564889
    18  C    4.273902   2.771932   2.397154   3.831503   4.862839
    19  C    3.831503   2.397154   2.771932   4.273902   4.128209
    20  C    2.584086   1.383038   2.410258   3.726918   2.748254
    21  H    4.570387   3.394407   2.143958   2.840704   5.495198
    22  H    5.356524   3.855193   3.378776   4.723681   5.934439
    23  H    4.723681   3.378776   3.855193   5.356524   4.844284
    24  H    2.840704   2.143958   3.394407   4.570387   2.566099
    25  C    1.554420   2.454222   2.860388   2.532145   2.200021
    26  H    2.169384   3.406045   3.853084   3.273049   2.514092
    27  H    2.169384   2.704733   3.249721   3.273049   2.514092
    28  C    2.532145   2.860388   2.454222   1.554420   3.492833
    29  H    3.273049   3.249721   2.704733   2.169384   4.169518
    30  H    3.273049   3.853084   3.406045   2.169384   4.169518
                   16         17         18         19         20
    16  H    0.000000
    17  C    2.748254   0.000000
    18  C    4.128209   1.391948   0.000000
    19  C    4.862839   2.409763   1.387005   0.000000
    20  C    4.564889   2.789782   2.409763   1.391948   0.000000
    21  H    2.566099   1.084289   2.153288   3.393215   3.874069
    22  H    4.844284   2.147322   1.083274   2.143803   3.390388
    23  H    5.934439   3.390388   2.143803   1.083274   2.147322
    24  H    5.495198   3.874069   3.393215   2.153288   1.084289
    25  C    3.492833   4.131504   4.879854   4.655039   3.571802
    26  H    4.169518   5.167885   5.945788   5.668321   4.497257
    27  H    4.169518   4.323016   4.856768   4.512833   3.493816
    28  C    2.200021   3.571802   4.655039   4.879854   4.131504
    29  H    2.514092   3.493816   4.512833   4.856768   4.323016
    30  H    2.514092   4.497257   5.668321   5.945788   5.167885
                   21         22         23         24         25
    21  H    0.000000
    22  H    2.478000   0.000000
    23  H    4.286623   2.467483   0.000000
    24  H    4.958354   4.286623   2.478000   0.000000
    25  C    4.788891   5.912798   5.581015   3.907739   0.000000
    26  H    5.780345   6.988006   6.565008   4.678917   1.090495
    27  H    5.039195   5.843443   5.330379   3.724697   1.090495
    28  C    3.907739   5.581015   5.912798   4.788891   1.545483
    29  H    3.724697   5.330379   5.843443   5.039195   2.186302
    30  H    4.678917   6.565008   6.988006   5.780345   2.186302
                   26         27         28         29         30
    26  H    0.000000
    27  H    1.759468   0.000000
    28  C    2.186302   2.186302   0.000000
    29  H    2.914413   2.323376   1.090495   0.000000
    30  H    2.323376   2.914413   1.090495   1.759468   0.000000
 Stoichiometry    C16H14
 Framework group  C2V[SGV(C4H2),X(C12H12)]
 Deg. of freedom    23
 Full point group                 C2V     NOp   4
 Largest Abelian subgroup         C2V     NOp   4
 Largest concise Abelian subgroup C2V     NOp   4
                         Standard orientation:                         
 ---------------------------------------------------------------------
 Center     Atomic      Atomic             Coordinates (Angstroms)
 Number     Number       Type             X           Y           Z
 ---------------------------------------------------------------------
      1          1           0       -2.278786    2.479177   -0.521717
      2          6           0       -2.278693    1.394891   -0.524073
      3          6           0       -2.278693   -1.394891   -0.524073
      4          6           0       -3.343113    0.693502   -1.083164
      5          6           0       -1.217859    0.698361    0.025719
      6          6           0       -1.217859   -0.698361    0.025719
      7          6           0       -3.343113   -0.693502   -1.083164
      8          1           0       -2.278786   -2.479177   -0.521717
      9          1           0       -4.173534    1.233742   -1.521369
     10          1           0       -4.173534   -1.233742   -1.521369
     11          6           0        0.000000   -1.292650    0.690260
     12          6           0        1.217859   -0.698361    0.025719
     13          6           0        1.217859    0.698361    0.025719
     14          6           0        0.000000    1.292650    0.690260
     15          1           0        0.000000   -2.381066    0.654027
     16          1           0        0.000000    2.381066    0.654027
     17          6           0        2.278693    1.394891   -0.524073
     18          6           0        3.343113    0.693502   -1.083164
     19          6           0        3.343113   -0.693502   -1.083164
     20          6           0        2.278693   -1.394891   -0.524073
     21          1           0        2.278786    2.479177   -0.521717
     22          1           0        4.173534    1.233742   -1.521369
     23          1           0        4.173534   -1.233742   -1.521369
     24          1           0        2.278786   -2.479177   -0.521717
     25          6           0        0.000000   -0.772741    2.155154
     26          1           0       -0.879734   -1.161688    2.668933
     27          1           0        0.879734   -1.161688    2.668933
     28          6           0        0.000000    0.772741    2.155154
     29          1           0        0.879734    1.161688    2.668933
     30          1           0       -0.879734    1.161688    2.668933
 ---------------------------------------------------------------------
 Rotational constants (GHZ):           1.0651211           0.4270046           0.4235225
 Standard basis: def2TZVP (5D, 7F)
 There are   181 symmetry adapted cartesian basis functions of A1  symmetry.
 There are   149 symmetry adapted cartesian basis functions of A2  symmetry.
 There are   149 symmetry adapted cartesian basis functions of B1  symmetry.
 There are   181 symmetry adapted cartesian basis functions of B2  symmetry.
 There are   158 symmetry adapted basis functions of A1  symmetry.
 There are   132 symmetry adapted basis functions of A2  symmetry.
 There are   132 symmetry adapted basis functions of B1  symmetry.
 There are   158 symmetry adapted basis functions of B2  symmetry.
   580 basis functions,   928 primitive gaussians,   660 cartesian basis functions
    55 alpha electrons       55 beta electrons
       nuclear repulsion energy      1040.8095006199 Hartrees.
 NAtoms=   30 NActive=   30 NUniq=    9 SFac= 4.00D+00 NAtFMM=   60 NAOKFM=F Big=F
 Integral buffers will be    131072 words long.
 Raffenetti 2 integral format.
 Two-electron integral symmetry is turned on.
 Nuclear repulsion after empirical dispersion term =     1040.7862388904 Hartrees.
 Force inversion solution in PCM.
 ------------------------------------------------------------------------------
 Polarizable Continuum Model (PCM)
 =================================
 Model                : PCM.
 Atomic radii         : SMD-Coulomb.
 Polarization charges : Total charges.
 Charge compensation  : None.
 Solution method      : Matrix inversion.
 Cavity type          : VdW (van der Waals Surface) (Alpha=1.000).
 Cavity algorithm     : GePol (No added spheres)
                        Default sphere list used, NSphG=   30.
                        Lebedev-Laikov grids with approx.  5.0 points / Ang**2.
                        Smoothing algorithm: York/Karplus (Gamma=1.0000).
                        Polarization charges: spherical gaussians, with
                                              point-specific exponents (IZeta= 3).
                        Self-potential: point-specific (ISelfS= 7).
                        Self-field    : sphere-specific E.n sum rule (ISelfD= 2).
 1st derivatives      : Analytical E(r).r(x)/FMM algorithm (CHGder, D1EAlg=3).
                        Cavity 1st derivative terms included.
 2nd derivatives      : Analytical E(r).r(xy)/FMM algorithm (CHGder, D2EAlg=3).
                        Cavity 2nd derivative terms included.
 Solvent              : TetraHydroFuran, Eps=   7.425700 Eps(inf)=   1.974025
 ------------------------------------------------------------------------------
 ------------------------------------------------------------------------------
 Atomic radii for non-electrostatic terms: SMD-CDS.
 ------------------------------------------------------------------------------
 Nuclear repulsion after PCM non-electrostatic terms =     1040.7784141747 Hartrees.
 One-electron integrals computed using PRISM.
   4 Symmetry operations used in ECPInt.
 ECPInt:  NShTT=   27028 NPrTT=   82204 LenC2=   25513 LenP2D=   58336.
 LDataN:  DoStor=T MaxTD1= 6 Len=  172
 NBasis=   580 RedAO= T EigKep=  4.47D-06  NBF=   158   132   132   158
 NBsUse=   580 1.00D-06 EigRej= -1.00D+00 NBFU=   158   132   132   158
 Initial guess from the checkpoint file:  "an-ethylene-adduct.chk"
 B after Tr=     0.000000    0.000000    0.000000
         Rot=    1.000000    0.000000    0.000000    0.000000 Ang=   0.00 deg.
 Initial guess orbital symmetries:
       Occupied  (B2) (A1) (B1) (A1) (A2) (B2) (A1) (B1) (B2) (A2)
                 (A1) (B1) (B2) (A2) (A1) (B2) (A1) (B1) (A1) (B2)
                 (A2) (A1) (B1) (B2) (A1) (B2) (A1) (A2) (B1) (B2)
                 (B1) (A1) (A1) (B1) (A2) (B1) (B2) (A1) (A2) (A1)
                 (B2) (B1) (B2) (B1) (A1) (A2) (A1) (B1) (B2) (A1)
                 (A2) (A2) (A1) (B2) (B1)
       Virtual   (B2) (A1) (B1) (A2) (A1) (B2) (A1) (B1) (B1) (A1)
                 (A1) (A2) (B2) (B2) (B1) (A2) (A1) (B2) (A2) (B1)
                 (A1) (B2) (A2) (B2) (A1) (B1) (A1) (A2) (B2) (B1)
                 (B2) (A1) (B1) (A2) (A1) (B2) (A1) (A2) (B1) (B2)
                 (B1) (A1) (A2) (A1) (B2) (B1) (A1) (B1) (A1) (B2)
                 (A2) (B1) (B2) (A1) (B2) (A1) (A2) (B1) (A2) (B1)
                 (B2) (A2) (A1) (B2) (A1) (B1) (B2) (A1) (A2) (B1)
                 (A1) (A2) (B2) (B1) (B2) (B2) (A2) (B2) (B1) (A1)
                 (B2) (A2) (A2) (B1) (B2) (A1) (B2) (A1) (A2) (A1)
                 (A1) (B1) (A1) (B1) (B2) (A2) (B2) (A2) (B1) (B2)
                 (A1) (A2) (B2) (B1) (A2) (B2) (A2) (A1) (A1) (A1)
                 (B1) (B2) (A2) (B1) (A1) (B2) (A1) (A2) (B1) (B2)
                 (A1) (A1) (B2) (B1) (A1) (A2) (B2) (B2) (B1) (B1)
                 (A2) (B1) (A1) (A1) (B2) (B1) (A1) (A2) (B1) (A1)
                 (B2) (A2) (B2) (A1) (A2) (B1) (A1) (A2) (B2) (B1)
                 (B2) (A2) (B2) (A1) (A1) (A2) (B1) (B2) (B1) (A1)
                 (A2) (A1) (B2) (B1) (A1) (B2) (A2) (B1) (B2) (A1)
                 (A2) (B1) (B2) (A2) (A1) (B1) (B2) (A2) (B2) (A1)
                 (B2) (A2) (B1) (A1) (A2) (B1) (A1) (B2) (A2) (B2)
                 (B1) (B2) (A1) (B1) (A2) (B2) (A1) (A1) (B1) (A2)
                 (B2) (B1) (A2) (A1) (A2) (B2) (B2) (A1) (A2) (B1)
                 (B2) (A2) (B1) (A1) (B2) (A1) (B1) (B2) (A1) (A2)
                 (B1) (B1) (A2) (A1) (B2) (B1) (A1) (B2) (A2) (B1)
                 (A2) (A1) (B2) (A1) (B2) (B2) (A1) (B1) (A1) (A2)
                 (B1) (B2) (B1) (A2) (A1) (A2) (A1) (B1) (A1) (B2)
                 (B1) (A2) (A1) (B2) (A1) (A2) (B1) (B1) (B2) (B1)
                 (A2) (A1) (B2) (A1) (B2) (B1) (A1) (B2) (A2) (A1)
                 (B1) (B2) (A1) (B1) (A2) (B2) (A2) (B1) (A1) (A1)
                 (A2) (A2) (A1) (B2) (B1) (B2) (B1) (A1) (B1) (B2)
                 (A1) (A2) (A1) (B1) (A1) (A2) (B2) (B2) (B1) (A1)
                 (A2) (A2) (B2) (B1) (B2) (A1) (B2) (B1) (A1) (A2)
                 (B1) (B2) (A1) (A1) (B1) (A2) (A1) (B2) (A1) (A2)
                 (B1) (A2) (B2) (A2) (A1) (B1) (B2) (B2) (B1) (B2)
                 (A1) (B2) (A2) (A2) (B1) (B1) (A1) (A1) (B1) (A2)
                 (B1) (B2) (A1) (A2) (B2) (A2) (A1) (B1) (B2) (A1)
                 (B2) (A1) (A2) (B2) (B1) (A2) (A1) (B2) (A1) (B1)
                 (B1) (B2) (B1) (A1) (A2) (B2) (A1) (A2) (A2) (A1)
                 (B1) (B1) (A1) (A1) (B2) (B1) (B2) (A1) (B1) (B2)
                 (A2) (A1) (A2) (B1) (B2) (B1) (A1) (A2) (B2) (A2)
                 (B2) (A1) (B2) (A1) (A2) (A2) (B1) (A2) (B2) (B1)
                 (B2) (A1) (B2) (A1) (A2) (B1) (B1) (A1) (B2) (A2)
                 (B1) (A2) (B2) (A1) (B2) (B1) (A2) (B2) (A1) (B2)
                 (A2) (A1) (B2) (A2) (A2) (B1) (A1) (B1) (B2) (B1)
                 (A2) (A2) (B2) (A1) (A1) (B2) (A2) (B1) (B2) (A2)
                 (A1) (B2) (B1) (A2) (A1) (B1) (A1) (B2) (B1) (B2)
                 (A1) (A2) (A1) (A2) (B2) (A2) (B1) (B1) (A1) (B2)
                 (A2) (B1) (B2) (B1) (A1) (A2) (A1) (B1) (A2) (B2)
                 (B2) (A1) (B2) (B2) (A2) (A1) (A2) (A1) (A2) (B1)
                 (B2) (B1) (B2) (A2) (A2) (B1) (B2) (A1) (A2) (B2)
                 (A1) (B2) (B2) (A2) (B2) (B1) (A1) (A2) (A1) (B1)
                 (B2) (A2) (B2) (B2) (A2) (B2) (A2) (A2) (B2) (B1)
                 (A1) (A1) (A1) (B2) (B1) (B2) (A2) (A1) (B1) (B2)
                 (A2) (A1) (B2) (B2) (A2)
 Requested convergence on RMS density matrix=1.00D-08 within 128 cycles.
 Requested convergence on MAX density matrix=1.00D-06.
 Requested convergence on             energy=1.00D-06.
 No special actions if energy rises.
 Inv3:  Mode=1 IEnd=    13713132.
 Iteration    1 A*A^-1 deviation from unit magnitude is 7.33D-15 for    158.
 Iteration    1 A*A^-1 deviation from orthogonality  is 3.09D-15 for   2126    330.
 Iteration    1 A^-1*A deviation from unit magnitude is 7.11D-15 for    513.
 Iteration    1 A^-1*A deviation from orthogonality  is 2.77D-15 for   1742    690.
 Error on total polarization charges =  0.05228
 SCF Done:  E(RwB97XD) =  -618.174005026     A.U. after    1 cycles
            NFock=  1  Conv=0.12D-08     -V/T= 2.0051
 SMD-CDS (non-electrostatic) energy       (kcal/mol) =      -4.91
 (included in total energy above)
 DoSCS=F DFT=T ScalE2(SS,OS)=  1.000000  1.000000
 Range of M.O.s used for correlation:     1   580
 NBasis=   580 NAE=    55 NBE=    55 NFC=     0 NFV=     0
 NROrb=    580 NOA=    55 NOB=    55 NVA=   525 NVB=   525

 **** Warning!!: The largest alpha MO coefficient is  0.90993759D+02

   4 Symmetry operations used in ECPInt.
 ECPInt:  NShTT=   27028 NPrTT=   82204 LenC2=   25513 LenP2D=   58336.
 LDataN:  DoStor=T MaxTD1= 7 Len=  274
 Symmetrizing basis deriv contribution to polar:
 IMax=3 JMax=2 DiffMx= 0.00D+00
 G2DrvN: will do    31 centers at a time, making    1 passes.
 Calling FoFCou, ICntrl=  3107 FMM=F I1Cent=   0 AccDes= 0.00D+00.
 NEqPCM:  Using equilibrium solvation (IEInf=0, Eps=   7.4257, EpsInf=   1.9740)
 G2PCM: DoFxE=T DoFxN=T DoGrad=T DoDP/DQ/DG/TGxP=FFFF NFrqRd=   0 IEInf=0 SqF1=F DoCFld=F IF1Alg=4.
 End of G2Drv F.D. properties file   721 does not exist.
 End of G2Drv F.D. properties file   722 does not exist.
 End of G2Drv F.D. properties file   788 does not exist.
          IDoAtm=111111111111111111111111111111
 NEqPCM:  Using equilibrium solvation (IEInf=0, Eps=   7.4257, EpsInf=   1.9740)
          Differentiating once with respect to electric field.
                with respect to dipole field.
          Differentiating once with respect to nuclear coordinates.
 CalDSu exits because no D1Ps are significant.
          There are    30 degrees of freedom in the 1st order CPHF.  IDoFFX=4 NUNeed=    30.
     30 vectors produced by pass  0 Test12= 9.62D-14 3.33D-09 XBig12= 9.93D+01 4.48D+00.
 AX will form    30 AO Fock derivatives at one time.
     30 vectors produced by pass  1 Test12= 9.62D-14 3.33D-09 XBig12= 1.46D+01 6.30D-01.
     30 vectors produced by pass  2 Test12= 9.62D-14 3.33D-09 XBig12= 1.71D+00 2.52D-01.
     30 vectors produced by pass  3 Test12= 9.62D-14 3.33D-09 XBig12= 5.90D-02 3.38D-02.
     30 vectors produced by pass  4 Test12= 9.62D-14 3.33D-09 XBig12= 2.34D-03 8.37D-03.
     30 vectors produced by pass  5 Test12= 9.62D-14 3.33D-09 XBig12= 5.12D-05 9.74D-04.
     30 vectors produced by pass  6 Test12= 9.62D-14 3.33D-09 XBig12= 8.58D-07 1.30D-04.
     28 vectors produced by pass  7 Test12= 9.62D-14 3.33D-09 XBig12= 1.23D-08 1.43D-05.
     15 vectors produced by pass  8 Test12= 9.62D-14 3.33D-09 XBig12= 1.45D-10 1.06D-06.
      3 vectors produced by pass  9 Test12= 9.62D-14 3.33D-09 XBig12= 1.60D-12 1.01D-07.
      3 vectors produced by pass 10 Test12= 9.62D-14 3.33D-09 XBig12= 2.07D-14 1.34D-08.
      2 vectors produced by pass 11 Test12= 9.62D-14 3.33D-09 XBig12= 1.97D-15 1.00D-08.
 InvSVY:  IOpt=1 It=  1 EMax= 5.33D-15
 Solved reduced A of dimension   261 with    30 vectors.
 Isotropic polarizability for W=    0.000000      236.39 Bohr**3.
 End of Minotr F.D. properties file   721 does not exist.
 End of Minotr F.D. properties file   722 does not exist.
 End of Minotr F.D. properties file   788 does not exist.

 **********************************************************************

            Population analysis using the SCF density.

 **********************************************************************

 Orbital symmetries:
       Occupied  (B2) (A1) (B1) (A1) (A2) (B2) (A1) (B1) (B2) (A2)
                 (A1) (B1) (B2) (A2) (A1) (B2) (A1) (B1) (A1) (B2)
                 (A2) (A1) (B1) (B2) (A1) (B2) (A1) (A2) (B1) (B2)
                 (B1) (A1) (A1) (B1) (A2) (B1) (B2) (A1) (A2) (A1)
                 (B2) (B1) (B2) (B1) (A1) (A2) (A1) (B1) (B2) (A1)
                 (A2) (A2) (A1) (B2) (B1)
       Virtual   (B2) (A1) (B1) (A2) (A1) (B2) (A1) (B1) (B1) (A1)
                 (A1) (A2) (B2) (B2) (B1) (A2) (A1) (B2) (A2) (B1)
                 (A1) (B2) (A2) (B2) (A1) (B1) (A1) (A2) (B2) (B1)
                 (B2) (A1) (B1) (A2) (A1) (B2) (A1) (A2) (B1) (B2)
                 (B1) (A1) (A2) (A1) (B2) (B1) (A1) (B1) (A1) (B2)
                 (A2) (B1) (B2) (A1) (B2) (A1) (A2) (B1) (A2) (B1)
                 (B2) (A2) (A1) (B2) (A1) (B1) (B2) (A1) (A2) (B1)
                 (A1) (A2) (B2) (B1) (B2) (B2) (A2) (B2) (B1) (A1)
                 (B2) (A2) (A2) (B1) (B2) (A1) (B2) (A1) (A2) (A1)
                 (A1) (B1) (A1) (B1) (B2) (A2) (B2) (A2) (B1) (B2)
                 (A1) (A2) (B2) (B1) (A2) (B2) (A2) (A1) (A1) (A1)
                 (B1) (B2) (A2) (B1) (A1) (B2) (A1) (A2) (B1) (B2)
                 (A1) (A1) (B2) (B1) (A1) (A2) (B2) (B2) (B1) (B1)
                 (A2) (B1) (A1) (A1) (B2) (B1) (A1) (A2) (B1) (A1)
                 (B2) (A2) (B2) (A1) (A2) (B1) (A1) (A2) (B2) (B1)
                 (B2) (A2) (B2) (A1) (A1) (A2) (B1) (B2) (B1) (A1)
                 (A2) (A1) (B2) (B1) (A1) (B2) (A2) (B1) (B2) (A1)
                 (A2) (B1) (B2) (A2) (A1) (B1) (B2) (A2) (B2) (A1)
                 (B2) (A2) (B1) (A1) (A2) (B1) (A1) (B2) (A2) (B2)
                 (B1) (B2) (A1) (B1) (A2) (B2) (A1) (A1) (B1) (A2)
                 (B2) (B1) (A2) (A1) (A2) (B2) (B2) (A1) (A2) (B1)
                 (B2) (A2) (B1) (A1) (B2) (A1) (B1) (B2) (A1) (A2)
                 (B1) (B1) (A2) (A1) (B2) (B1) (A1) (B2) (A2) (B1)
                 (A2) (A1) (B2) (A1) (B2) (B2) (A1) (B1) (A1) (A2)
                 (B1) (B2) (B1) (A2) (A1) (A2) (A1) (B1) (A1) (B2)
                 (B1) (A2) (A1) (B2) (A1) (A2) (B1) (B1) (B2) (B1)
                 (A2) (A1) (B2) (A1) (B2) (B1) (A1) (B2) (A2) (A1)
                 (B1) (B2) (A1) (B1) (A2) (B2) (A2) (B1) (A1) (A1)
                 (A2) (A2) (A1) (B2) (B1) (B2) (B1) (A1) (B1) (B2)
                 (A1) (A2) (A1) (B1) (A1) (A2) (B2) (B2) (B1) (A1)
                 (A2) (A2) (B2) (B1) (B2) (A1) (B2) (B1) (A1) (A2)
                 (B1) (B2) (A1) (A1) (B1) (A2) (A1) (B2) (A1) (A2)
                 (B1) (A2) (B2) (A2) (A1) (B1) (B2) (B2) (B1) (B2)
                 (A1) (B2) (A2) (A2) (B1) (B1) (A1) (A1) (B1) (A2)
                 (B1) (B2) (A1) (A2) (B2) (A2) (A1) (B1) (B2) (A1)
                 (B2) (A1) (A2) (B2) (B1) (A2) (A1) (B2) (A1) (B1)
                 (B1) (B2) (B1) (A1) (A2) (B2) (A1) (A2) (A2) (A1)
                 (B1) (B1) (A1) (A1) (B2) (B1) (B2) (A1) (B1) (B2)
                 (A2) (A1) (A2) (B1) (B2) (B1) (A1) (A2) (B2) (A2)
                 (B2) (A1) (B2) (A1) (A2) (A2) (B1) (A2) (B2) (B1)
                 (B2) (A1) (B2) (A1) (A2) (B1) (B1) (A1) (B2) (A2)
                 (B1) (A2) (B2) (A1) (B2) (B1) (A2) (B2) (A1) (B2)
                 (A2) (A1) (B2) (A2) (A2) (B1) (A1) (B1) (B2) (B1)
                 (A2) (A2) (B2) (A1) (A1) (B2) (A2) (B1) (B2) (A2)
                 (A1) (B2) (B1) (A2) (A1) (B1) (A1) (B2) (B1) (B2)
                 (A1) (A2) (A1) (A2) (B2) (A2) (B1) (B1) (A1) (B2)
                 (A2) (B1) (B2) (B1) (A1) (A2) (A1) (B1) (A2) (B2)
                 (B2) (A1) (B2) (B2) (A2) (A1) (A2) (A1) (A2) (B1)
                 (B2) (B1) (B2) (A2) (A2) (B1) (B2) (A1) (A2) (B2)
                 (A1) (B2) (B2) (A2) (B2) (B1) (A1) (A2) (A1) (B1)
                 (B2) (A2) (B2) (B2) (A2) (B2) (A2) (A2) (B2) (B1)
                 (A1) (A1) (A1) (B2) (B1) (B2) (A2) (A1) (B1) (B2)
                 (A2) (A1) (B2) (B2) (A2)
 The electronic state is 1-A1.
 Alpha  occ. eigenvalues --  -10.29226 -10.29224 -10.28688 -10.28688 -10.28634
 Alpha  occ. eigenvalues --  -10.28632 -10.28162 -10.28162 -10.28161 -10.28161
 Alpha  occ. eigenvalues --  -10.28064 -10.28064 -10.28007 -10.28007 -10.27800
 Alpha  occ. eigenvalues --  -10.27781  -0.99801  -0.95372  -0.91950  -0.87962
 Alpha  occ. eigenvalues --   -0.84279  -0.83623  -0.83565  -0.80883  -0.73785
 Alpha  occ. eigenvalues --   -0.69428  -0.68986  -0.68801  -0.68733  -0.61876
 Alpha  occ. eigenvalues --   -0.60813  -0.59583  -0.56152  -0.54038  -0.53658
 Alpha  occ. eigenvalues --   -0.52817  -0.52392  -0.51709  -0.50258  -0.49271
 Alpha  occ. eigenvalues --   -0.48027  -0.46523  -0.45938  -0.44798  -0.44519
 Alpha  occ. eigenvalues --   -0.44233  -0.42908  -0.41425  -0.41342  -0.38683
 Alpha  occ. eigenvalues --   -0.37873  -0.32562  -0.32509  -0.32454  -0.30672
 Alpha virt. eigenvalues --    0.05266   0.05305   0.07176   0.07673   0.12313
 Alpha virt. eigenvalues --    0.13746   0.14180   0.14483   0.16609   0.16836
 Alpha virt. eigenvalues --    0.16897   0.17397   0.17762   0.19166   0.19308
 Alpha virt. eigenvalues --    0.19838   0.21287   0.21774   0.22221   0.23036
 Alpha virt. eigenvalues --    0.23216   0.24046   0.25059   0.25234   0.25997
 Alpha virt. eigenvalues --    0.26067   0.27512   0.27790   0.27901   0.29167
 Alpha virt. eigenvalues --    0.29765   0.29806   0.31239   0.31563   0.31773
 Alpha virt. eigenvalues --    0.33019   0.33049   0.33897   0.34014   0.34162
 Alpha virt. eigenvalues --    0.34317   0.35542   0.36583   0.37233   0.38059
 Alpha virt. eigenvalues --    0.39397   0.40065   0.40946   0.41006   0.41030
 Alpha virt. eigenvalues --    0.41385   0.41906   0.42627   0.42671   0.43884
 Alpha virt. eigenvalues --    0.45159   0.45260   0.45846   0.46646   0.46728
 Alpha virt. eigenvalues --    0.47970   0.48050   0.48237   0.49070   0.49494
 Alpha virt. eigenvalues --    0.49928   0.50069   0.50082   0.50691   0.51177
 Alpha virt. eigenvalues --    0.51283   0.52023   0.52174   0.52636   0.53965
 Alpha virt. eigenvalues --    0.54688   0.54747   0.56478   0.56862   0.57208
 Alpha virt. eigenvalues --    0.57554   0.58319   0.58928   0.59847   0.59995
 Alpha virt. eigenvalues --    0.60023   0.61398   0.61548   0.61954   0.63976
 Alpha virt. eigenvalues --    0.65665   0.67446   0.67809   0.68725   0.68764
 Alpha virt. eigenvalues --    0.69187   0.71415   0.71642   0.74256   0.74421
 Alpha virt. eigenvalues --    0.76060   0.76235   0.77119   0.77659   0.77701
 Alpha virt. eigenvalues --    0.79932   0.80238   0.80508   0.81597   0.82008
 Alpha virt. eigenvalues --    0.82343   0.83890   0.84959   0.85903   0.86534
 Alpha virt. eigenvalues --    0.86546   0.88390   0.89087   0.91092   0.91626
 Alpha virt. eigenvalues --    0.91673   0.92274   0.93720   0.95636   0.95701
 Alpha virt. eigenvalues --    0.96726   0.97691   0.98481   0.99178   0.99457
 Alpha virt. eigenvalues --    0.99567   1.00187   1.01798   1.03353   1.03658
 Alpha virt. eigenvalues --    1.04510   1.04626   1.07781   1.09255   1.09378
 Alpha virt. eigenvalues --    1.10718   1.10848   1.12268   1.14392   1.16313
 Alpha virt. eigenvalues --    1.17412   1.17909   1.18243   1.18950   1.21521
 Alpha virt. eigenvalues --    1.21905   1.22903   1.24083   1.24211   1.25123
 Alpha virt. eigenvalues --    1.25237   1.27235   1.27286   1.28776   1.29873
 Alpha virt. eigenvalues --    1.32297   1.32417   1.32851   1.34462   1.36174
 Alpha virt. eigenvalues --    1.36203   1.36316   1.37425   1.38078   1.38617
 Alpha virt. eigenvalues --    1.40041   1.40244   1.41262   1.41282   1.44813
 Alpha virt. eigenvalues --    1.45290   1.45855   1.46513   1.48333   1.49327
 Alpha virt. eigenvalues --    1.49747   1.50182   1.51244   1.53629   1.54074
 Alpha virt. eigenvalues --    1.54897   1.56356   1.56385   1.57724   1.58329
 Alpha virt. eigenvalues --    1.59118   1.60526   1.61282   1.62398   1.62878
 Alpha virt. eigenvalues --    1.63532   1.63559   1.66258   1.67746   1.67850
 Alpha virt. eigenvalues --    1.68991   1.71744   1.71858   1.74650   1.75223
 Alpha virt. eigenvalues --    1.75500   1.76591   1.77320   1.77484   1.78013
 Alpha virt. eigenvalues --    1.79919   1.80229   1.80969   1.81549   1.83358
 Alpha virt. eigenvalues --    1.83429   1.84826   1.85461   1.86508   1.87984
 Alpha virt. eigenvalues --    1.88832   1.90010   1.93615   1.94337   1.95601
 Alpha virt. eigenvalues --    1.98104   1.98209   1.99342   2.00056   2.00412
 Alpha virt. eigenvalues --    2.03397   2.03853   2.05602   2.08000   2.08213
 Alpha virt. eigenvalues --    2.09188   2.10723   2.12455   2.13599   2.13707
 Alpha virt. eigenvalues --    2.14142   2.14395   2.18045   2.20273   2.23779
 Alpha virt. eigenvalues --    2.24793   2.24962   2.25875   2.26139   2.27302
 Alpha virt. eigenvalues --    2.28581   2.29418   2.29744   2.29767   2.33604
 Alpha virt. eigenvalues --    2.33688   2.33759   2.35894   2.37393   2.38602
 Alpha virt. eigenvalues --    2.39336   2.39803   2.40351   2.44656   2.45101
 Alpha virt. eigenvalues --    2.48342   2.50245   2.50889   2.52257   2.54035
 Alpha virt. eigenvalues --    2.54061   2.55438   2.55590   2.56553   2.58002
 Alpha virt. eigenvalues --    2.59786   2.60354   2.61872   2.63780   2.63965
 Alpha virt. eigenvalues --    2.64236   2.66322   2.67227   2.69415   2.69574
 Alpha virt. eigenvalues --    2.70051   2.71067   2.71556   2.72942   2.73825
 Alpha virt. eigenvalues --    2.73851   2.74155   2.74383   2.74678   2.77157
 Alpha virt. eigenvalues --    2.77683   2.78287   2.78659   2.80974   2.81126
 Alpha virt. eigenvalues --    2.81169   2.82974   2.83136   2.84354   2.85059
 Alpha virt. eigenvalues --    2.85411   2.85794   2.87294   2.88115   2.88144
 Alpha virt. eigenvalues --    2.89952   2.91110   2.92250   2.93660   2.94818
 Alpha virt. eigenvalues --    2.95696   2.95927   2.97265   2.97387   2.98178
 Alpha virt. eigenvalues --    2.98197   2.99132   2.99207   3.01450   3.01843
 Alpha virt. eigenvalues --    3.02676   3.05242   3.08706   3.09664   3.09692
 Alpha virt. eigenvalues --    3.10713   3.11770   3.12145   3.12616   3.13391
 Alpha virt. eigenvalues --    3.14355   3.14572   3.15126   3.15449   3.16565
 Alpha virt. eigenvalues --    3.17624   3.18503   3.19579   3.20172   3.20353
 Alpha virt. eigenvalues --    3.22077   3.25214   3.25874   3.26018   3.26281
 Alpha virt. eigenvalues --    3.27232   3.27958   3.28825   3.28966   3.29484
 Alpha virt. eigenvalues --    3.32277   3.32395   3.32459   3.34616   3.34720
 Alpha virt. eigenvalues --    3.35214   3.36559   3.36777   3.37479   3.37889
 Alpha virt. eigenvalues --    3.40115   3.40878   3.41095   3.41584   3.41716
 Alpha virt. eigenvalues --    3.44058   3.45635   3.46069   3.46239   3.46529
 Alpha virt. eigenvalues --    3.47237   3.48119   3.49598   3.51663   3.52215
 Alpha virt. eigenvalues --    3.52404   3.52467   3.54271   3.55099   3.56053
 Alpha virt. eigenvalues --    3.57898   3.57982   3.58167   3.58371   3.59568
 Alpha virt. eigenvalues --    3.60998   3.61545   3.62578   3.62985   3.64257
 Alpha virt. eigenvalues --    3.67142   3.67783   3.69543   3.69666   3.70152
 Alpha virt. eigenvalues --    3.70825   3.71408   3.73006   3.73267   3.73770
 Alpha virt. eigenvalues --    3.74363   3.75194   3.76681   3.78878   3.82935
 Alpha virt. eigenvalues --    3.83569   3.85111   3.85499   3.86425   3.89551
 Alpha virt. eigenvalues --    3.91301   3.91746   3.92787   3.97346   3.97792
 Alpha virt. eigenvalues --    3.98239   4.00978   4.01658   4.02047   4.03275
 Alpha virt. eigenvalues --    4.03886   4.05528   4.06358   4.09621   4.11906
 Alpha virt. eigenvalues --    4.13220   4.14299   4.14536   4.15375   4.16012
 Alpha virt. eigenvalues --    4.17596   4.19366   4.19516   4.21896   4.23725
 Alpha virt. eigenvalues --    4.25028   4.26287   4.27506   4.28172   4.30804
 Alpha virt. eigenvalues --    4.31585   4.31924   4.32806   4.32985   4.35941
 Alpha virt. eigenvalues --    4.36238   4.38182   4.38602   4.38703   4.40667
 Alpha virt. eigenvalues --    4.42119   4.42939   4.44962   4.46375   4.46864
 Alpha virt. eigenvalues --    4.47616   4.49462   4.50006   4.53575   4.53900
 Alpha virt. eigenvalues --    4.56395   4.60734   4.62671   4.64060   4.64122
 Alpha virt. eigenvalues --    4.67384   4.70835   4.72447   4.75741   4.77004
 Alpha virt. eigenvalues --    4.83694   4.84079   4.87567   4.88454   4.88821
 Alpha virt. eigenvalues --    4.90631   4.92192   4.94205   4.95637   5.00225
 Alpha virt. eigenvalues --    5.01373   5.01605   5.02926   5.06829   5.08425
 Alpha virt. eigenvalues --    5.09032   5.10238   5.22352   5.25616   5.29024
 Alpha virt. eigenvalues --    5.30324   5.33200   5.36933   5.37403   5.41306
 Alpha virt. eigenvalues --    5.43007   5.47690   5.61604   5.65909   5.67632
 Alpha virt. eigenvalues --    5.70210   5.80500   5.93130   5.97067  22.23047
 Alpha virt. eigenvalues --   22.32571  22.63954  22.67631  22.73069  22.73992
 Alpha virt. eigenvalues --   22.83362  22.85165  22.90688  22.99553  23.00138
 Alpha virt. eigenvalues --   23.08505  23.09882  23.21426  23.69912  23.90225
          Condensed to atoms (all electrons):
               1          2          3          4          5          6
     1  H    0.511887   0.462254  -0.005333  -0.062617  -0.070278   0.022841
     2  C    0.462254   5.321643  -0.096530   0.362292   0.284476  -0.017723
     3  C   -0.005333  -0.096530   5.321643   0.048559  -0.017723   0.284476
     4  C   -0.062617   0.362292   0.048559   5.062155   0.062825  -0.130080
     5  C   -0.070278   0.284476  -0.017723   0.062825   5.575453   0.135070
     6  C    0.022841  -0.017723   0.284476  -0.130080   0.135070   5.575453
     7  C    0.012448   0.048559   0.362292   0.380401  -0.130080   0.062825
     8  H    0.000009  -0.005333   0.462254   0.012448   0.022841  -0.070278
     9  H   -0.006687  -0.065591   0.013241   0.462873   0.015676  -0.005361
    10  H   -0.000039   0.013241  -0.065591  -0.060868  -0.005361   0.015676
    11  C   -0.000069   0.000877  -0.086415  -0.001259  -0.061226   0.281091
    12  C   -0.000208   0.011598  -0.006676  -0.000212   0.026277   0.014471
    13  C    0.000117  -0.006676   0.011598   0.000308   0.014471   0.026277
    14  C   -0.009419  -0.086415   0.000877   0.007332   0.281091  -0.061226
    15  H    0.000006  -0.000478   0.004154   0.000190   0.015617  -0.060117
    16  H    0.003992   0.004154  -0.000478   0.000030  -0.060117   0.015617
    17  C    0.000095   0.002158  -0.000445  -0.000060  -0.006676   0.011598
    18  C    0.000009  -0.000060   0.000038  -0.000015   0.000308  -0.000212
    19  C   -0.000004   0.000038  -0.000060   0.000010  -0.000212   0.000308
    20  C    0.000006  -0.000445   0.002158   0.000038   0.011598  -0.006676
    21  H   -0.000007   0.000095   0.000006   0.000009   0.000117  -0.000208
    22  H   -0.000000  -0.000003   0.000001   0.000000   0.000009   0.000018
    23  H   -0.000000   0.000001  -0.000003  -0.000000   0.000018   0.000009
    24  H    0.000000   0.000006   0.000095  -0.000004  -0.000208   0.000117
    25  C    0.000115   0.004953  -0.001735  -0.000760  -0.050804   0.062792
    26  H    0.000010  -0.001571   0.005368  -0.000076  -0.020593   0.016821
    27  H   -0.000006   0.000287  -0.001739   0.000016   0.013057  -0.008327
    28  C    0.000053  -0.001735   0.004953   0.000768   0.062792  -0.050804
    29  H   -0.000008  -0.001739   0.000287  -0.000023  -0.008327   0.013057
    30  H   -0.000088   0.005368  -0.001571   0.000219   0.016821  -0.020593
               7          8          9         10         11         12
     1  H    0.012448   0.000009  -0.006687  -0.000039  -0.000069  -0.000208
     2  C    0.048559  -0.005333  -0.065591   0.013241   0.000877   0.011598
     3  C    0.362292   0.462254   0.013241  -0.065591  -0.086415  -0.006676
     4  C    0.380401   0.012448   0.462873  -0.060868  -0.001259  -0.000212
     5  C   -0.130080   0.022841   0.015676  -0.005361  -0.061226   0.026277
     6  C    0.062825  -0.070278  -0.005361   0.015676   0.281091   0.014471
     7  C    5.062155  -0.062617  -0.060868   0.462873   0.007332   0.000308
     8  H   -0.062617   0.511887  -0.000039  -0.006687  -0.009419   0.000117
     9  H   -0.060868  -0.000039   0.503890  -0.007187   0.000011   0.000018
    10  H    0.462873  -0.006687  -0.007187   0.503890  -0.000106   0.000009
    11  C    0.007332  -0.009419   0.000011  -0.000106   4.835274   0.281091
    12  C    0.000308   0.000117   0.000018   0.000009   0.281091   5.575453
    13  C   -0.000212  -0.000208   0.000009   0.000018  -0.061226   0.135070
    14  C   -0.001259  -0.000069  -0.000106   0.000011   0.013922  -0.061226
    15  H    0.000030   0.003992  -0.000001  -0.000030   0.424321  -0.060117
    16  H    0.000190   0.000006  -0.000030  -0.000001   0.003836   0.015617
    17  C    0.000038   0.000006  -0.000003   0.000001   0.000877  -0.017723
    18  C    0.000010  -0.000004   0.000000  -0.000000  -0.001259  -0.130080
    19  C   -0.000015   0.000009  -0.000000   0.000000   0.007332   0.062825
    20  C   -0.000060   0.000095   0.000001  -0.000003  -0.086415   0.284476
    21  H   -0.000004   0.000000  -0.000000  -0.000000  -0.000069   0.022841
    22  H   -0.000000  -0.000000  -0.000000   0.000000   0.000011  -0.005361
    23  H    0.000000  -0.000000   0.000000  -0.000000  -0.000106   0.015676
    24  H    0.000009  -0.000007  -0.000000  -0.000000  -0.009419  -0.070278
    25  C    0.000768   0.000053  -0.000004   0.000023   0.227183   0.062792
    26  H    0.000219  -0.000088  -0.000001   0.000003  -0.023817  -0.008327
    27  H   -0.000023  -0.000008   0.000000  -0.000001  -0.023817   0.016821
    28  C   -0.000760   0.000115   0.000023  -0.000004  -0.033995  -0.050804
    29  H    0.000016  -0.000006  -0.000001   0.000000  -0.002008  -0.020593
    30  H   -0.000076   0.000010   0.000003  -0.000001  -0.002008   0.013057
              13         14         15         16         17         18
     1  H    0.000117  -0.009419   0.000006   0.003992   0.000095   0.000009
     2  C   -0.006676  -0.086415  -0.000478   0.004154   0.002158  -0.000060
     3  C    0.011598   0.000877   0.004154  -0.000478  -0.000445   0.000038
     4  C    0.000308   0.007332   0.000190   0.000030  -0.000060  -0.000015
     5  C    0.014471   0.281091   0.015617  -0.060117  -0.006676   0.000308
     6  C    0.026277  -0.061226  -0.060117   0.015617   0.011598  -0.000212
     7  C   -0.000212  -0.001259   0.000030   0.000190   0.000038   0.000010
     8  H   -0.000208  -0.000069   0.003992   0.000006   0.000006  -0.000004
     9  H    0.000009  -0.000106  -0.000001  -0.000030  -0.000003   0.000000
    10  H    0.000018   0.000011  -0.000030  -0.000001   0.000001  -0.000000
    11  C   -0.061226   0.013922   0.424321   0.003836   0.000877  -0.001259
    12  C    0.135070  -0.061226  -0.060117   0.015617  -0.017723  -0.130080
    13  C    5.575453   0.281091   0.015617  -0.060117   0.284476   0.062825
    14  C    0.281091   4.835274   0.003836   0.424321  -0.086415   0.007332
    15  H    0.015617   0.003836   0.574161   0.000034  -0.000478   0.000190
    16  H   -0.060117   0.424321   0.000034   0.574161   0.004154   0.000030
    17  C    0.284476  -0.086415  -0.000478   0.004154   5.321643   0.362292
    18  C    0.062825   0.007332   0.000190   0.000030   0.362292   5.062155
    19  C   -0.130080  -0.001259   0.000030   0.000190   0.048559   0.380401
    20  C   -0.017723   0.000877   0.004154  -0.000478  -0.096530   0.048559
    21  H   -0.070278  -0.009419   0.000006   0.003992   0.462254  -0.062617
    22  H    0.015676  -0.000106  -0.000001  -0.000030  -0.065591   0.462873
    23  H   -0.005361   0.000011  -0.000030  -0.000001   0.013241  -0.060868
    24  H    0.022841  -0.000069   0.003992   0.000006  -0.005333   0.012448
    25  C   -0.050804  -0.033995  -0.030645   0.003392   0.004953  -0.000760
    26  H    0.013057  -0.002008  -0.001809  -0.000208   0.000287   0.000016
    27  H   -0.020593  -0.002008  -0.001809  -0.000208  -0.001571  -0.000076
    28  C    0.062792   0.227183   0.003392  -0.030645  -0.001735   0.000768
    29  H    0.016821  -0.023817  -0.000208  -0.001809   0.005368   0.000219
    30  H   -0.008327  -0.023817  -0.000208  -0.001809  -0.001739  -0.000023
              19         20         21         22         23         24
     1  H   -0.000004   0.000006  -0.000007  -0.000000  -0.000000   0.000000
     2  C    0.000038  -0.000445   0.000095  -0.000003   0.000001   0.000006
     3  C   -0.000060   0.002158   0.000006   0.000001  -0.000003   0.000095
     4  C    0.000010   0.000038   0.000009   0.000000  -0.000000  -0.000004
     5  C   -0.000212   0.011598   0.000117   0.000009   0.000018  -0.000208
     6  C    0.000308  -0.006676  -0.000208   0.000018   0.000009   0.000117
     7  C   -0.000015  -0.000060  -0.000004  -0.000000   0.000000   0.000009
     8  H    0.000009   0.000095   0.000000  -0.000000  -0.000000  -0.000007
     9  H   -0.000000   0.000001  -0.000000  -0.000000   0.000000  -0.000000
    10  H    0.000000  -0.000003  -0.000000   0.000000  -0.000000  -0.000000
    11  C    0.007332  -0.086415  -0.000069   0.000011  -0.000106  -0.009419
    12  C    0.062825   0.284476   0.022841  -0.005361   0.015676  -0.070278
    13  C   -0.130080  -0.017723  -0.070278   0.015676  -0.005361   0.022841
    14  C   -0.001259   0.000877  -0.009419  -0.000106   0.000011  -0.000069
    15  H    0.000030   0.004154   0.000006  -0.000001  -0.000030   0.003992
    16  H    0.000190  -0.000478   0.003992  -0.000030  -0.000001   0.000006
    17  C    0.048559  -0.096530   0.462254  -0.065591   0.013241  -0.005333
    18  C    0.380401   0.048559  -0.062617   0.462873  -0.060868   0.012448
    19  C    5.062155   0.362292   0.012448  -0.060868   0.462873  -0.062617
    20  C    0.362292   5.321643  -0.005333   0.013241  -0.065591   0.462254
    21  H    0.012448  -0.005333   0.511887  -0.006687  -0.000039   0.000009
    22  H   -0.060868   0.013241  -0.006687   0.503890  -0.007187  -0.000039
    23  H    0.462873  -0.065591  -0.000039  -0.007187   0.503890  -0.006687
    24  H   -0.062617   0.462254   0.000009  -0.000039  -0.006687   0.511887
    25  C    0.000768  -0.001735   0.000115  -0.000004   0.000023   0.000053
    26  H   -0.000023  -0.001739  -0.000006   0.000000  -0.000001  -0.000008
    27  H    0.000219   0.005368   0.000010  -0.000001   0.000003  -0.000088
    28  C   -0.000760   0.004953   0.000053   0.000023  -0.000004   0.000115
    29  H   -0.000076  -0.001571  -0.000088   0.000003  -0.000001   0.000010
    30  H    0.000016   0.000287  -0.000008  -0.000001   0.000000  -0.000006
              25         26         27         28         29         30
     1  H    0.000115   0.000010  -0.000006   0.000053  -0.000008  -0.000088
     2  C    0.004953  -0.001571   0.000287  -0.001735  -0.001739   0.005368
     3  C   -0.001735   0.005368  -0.001739   0.004953   0.000287  -0.001571
     4  C   -0.000760  -0.000076   0.000016   0.000768  -0.000023   0.000219
     5  C   -0.050804  -0.020593   0.013057   0.062792  -0.008327   0.016821
     6  C    0.062792   0.016821  -0.008327  -0.050804   0.013057  -0.020593
     7  C    0.000768   0.000219  -0.000023  -0.000760   0.000016  -0.000076
     8  H    0.000053  -0.000088  -0.000008   0.000115  -0.000006   0.000010
     9  H   -0.000004  -0.000001   0.000000   0.000023  -0.000001   0.000003
    10  H    0.000023   0.000003  -0.000001  -0.000004   0.000000  -0.000001
    11  C    0.227183  -0.023817  -0.023817  -0.033995  -0.002008  -0.002008
    12  C    0.062792  -0.008327   0.016821  -0.050804  -0.020593   0.013057
    13  C   -0.050804   0.013057  -0.020593   0.062792   0.016821  -0.008327
    14  C   -0.033995  -0.002008  -0.002008   0.227183  -0.023817  -0.023817
    15  H   -0.030645  -0.001809  -0.001809   0.003392  -0.000208  -0.000208
    16  H    0.003392  -0.000208  -0.000208  -0.030645  -0.001809  -0.001809
    17  C    0.004953   0.000287  -0.001571  -0.001735   0.005368  -0.001739
    18  C   -0.000760   0.000016  -0.000076   0.000768   0.000219  -0.000023
    19  C    0.000768  -0.000023   0.000219  -0.000760  -0.000076   0.000016
    20  C   -0.001735  -0.001739   0.005368   0.004953  -0.001571   0.000287
    21  H    0.000115  -0.000006   0.000010   0.000053  -0.000088  -0.000008
    22  H   -0.000004   0.000000  -0.000001   0.000023   0.000003  -0.000001
    23  H    0.000023  -0.000001   0.000003  -0.000004  -0.000001   0.000000
    24  H    0.000053  -0.000008  -0.000088   0.000115   0.000010  -0.000006
    25  C    4.891410   0.391952   0.391952   0.408592  -0.017487  -0.017487
    26  H    0.391952   0.588595  -0.036903  -0.017487   0.006943  -0.018661
    27  H    0.391952  -0.036903   0.588595  -0.017487  -0.018661   0.006943
    28  C    0.408592  -0.017487  -0.017487   4.891410   0.391952   0.391952
    29  H   -0.017487   0.006943  -0.018661   0.391952   0.588595  -0.036903
    30  H   -0.017487  -0.018661   0.006943   0.391952  -0.036903   0.588595
 Mulliken charges:
               1
     1  H    0.140920
     2  C   -0.237700
     3  C   -0.237700
     4  C   -0.144501
     5  C   -0.106912
     6  C   -0.106912
     7  C   -0.144501
     8  H    0.140920
     9  H    0.150135
    10  H    0.150135
    11  C    0.319474
    12  C   -0.106912
    13  C   -0.106912
    14  C    0.319474
    15  H    0.102208
    16  H    0.102208
    17  C   -0.237700
    18  C   -0.144501
    19  C   -0.144501
    20  C   -0.237700
    21  H    0.140920
    22  H    0.150135
    23  H    0.150135
    24  H    0.140920
    25  C   -0.245673
    26  H    0.110054
    27  H    0.110054
    28  C   -0.245673
    29  H    0.110054
    30  H    0.110054
 Sum of Mulliken charges =  -0.00000
 Mulliken charges with hydrogens summed into heavy atoms:
               1
     2  C   -0.096781
     3  C   -0.096781
     4  C    0.005635
     5  C   -0.106912
     6  C   -0.106912
     7  C    0.005635
    11  C    0.421681
    12  C   -0.106912
    13  C   -0.106912
    14  C    0.421681
    17  C   -0.096781
    18  C    0.005635
    19  C    0.005635
    20  C   -0.096781
    25  C   -0.025565
    28  C   -0.025565
 APT charges:
               1
     1  H    0.047640
     2  C   -0.042849
     3  C   -0.042849
     4  C   -0.084663
     5  C    0.006548
     6  C    0.006548
     7  C   -0.084663
     8  H    0.047640
     9  H    0.046758
    10  H    0.046758
    11  C    0.116944
    12  C    0.006548
    13  C    0.006548
    14  C    0.116944
    15  H   -0.045997
    16  H   -0.045997
    17  C   -0.042849
    18  C   -0.084663
    19  C   -0.084663
    20  C   -0.042849
    21  H    0.047641
    22  H    0.046758
    23  H    0.046758
    24  H    0.047640
    25  C    0.061922
    26  H   -0.039869
    27  H   -0.039869
    28  C    0.061922
    29  H   -0.039869
    30  H   -0.039869
 Sum of APT charges =  -0.00000
 APT charges with hydrogens summed into heavy atoms:
               1
     2  C    0.004791
     3  C    0.004791
     4  C   -0.037905
     5  C    0.006548
     6  C    0.006548
     7  C   -0.037905
    11  C    0.070947
    12  C    0.006548
    13  C    0.006548
    14  C    0.070947
    17  C    0.004791
    18  C   -0.037905
    19  C   -0.037905
    20  C    0.004791
    25  C   -0.017816
    28  C   -0.017816
 Electronic spatial extent (au):  <R**2>=           3064.8219
 Charge=             -0.0000 electrons
 Dipole moment (field-independent basis, Debye):
    X=              0.0000    Y=              0.0000    Z=              1.0931  Tot=              1.0931
 Quadrupole moment (field-independent basis, Debye-Ang):
   XX=            -90.3151   YY=            -82.3531   ZZ=            -95.1638
   XY=             -0.0000   XZ=             -0.0000   YZ=              0.0000
 Traceless Quadrupole moment (field-independent basis, Debye-Ang):
   XX=             -1.0377   YY=              6.9242   ZZ=             -5.8865
   XY=             -0.0000   XZ=             -0.0000   YZ=              0.0000
 Octapole moment (field-independent basis, Debye-Ang**2):
  XXX=              0.0000  YYY=             -0.0000  ZZZ=             16.9691  XYY=             -0.0000
  XXY=             -0.0000  XXZ=            -29.6373  XZZ=              0.0000  YZZ=             -0.0000
  YYZ=             -2.3237  XYZ=              0.0000
 Hexadecapole moment (field-independent basis, Debye-Ang**3):
 XXXX=          -2589.1679 YYYY=           -718.8092 ZZZZ=           -796.8592 XXXY=              0.0000
 XXXZ=             -0.0000 YYYX=             -0.0000 YYYZ=              0.0000 ZZZX=             -0.0000
 ZZZY=              0.0000 XXYY=           -528.6328 XXZZ=           -559.4359 YYZZ=           -264.7864
 XXYZ=             -0.0000 YYXZ=              0.0000 ZZXY=              0.0000
 N-N= 1.040778414175D+03 E-N=-3.515850701694D+03  KE= 6.150431210722D+02
 Symmetry A1   KE= 1.934343499098D+02
 Symmetry A2   KE= 1.150332178550D+02
 Symmetry B1   KE= 1.221362114033D+02
 Symmetry B2   KE= 1.844393419041D+02
  Exact polarizability: 275.045   0.000 250.998  -0.000  -0.000 183.136
 Approx polarizability: 210.520  -0.000 217.785  -0.000  -0.000 157.139
   4 Symmetry operations used in ECPInt.
 ECPInt:  NShTT=   27028 NPrTT=   82204 LenC2=   25513 LenP2D=   58336.
 LDataN:  DoStor=T MaxTD1= 8 Len=  415
 D2PCM: PCM CHGder 2nd derivatives, FixD1E=F FixD2E=F DoIter=F DoCFld=F I1PDM=0
 Calling FoFJK, ICntrl=    100127 FMM=F ISym2X=1 I1Cent= 0 IOpClX= 0 NMat=1 NMatS=1 NMatT=0.
 Full mass-weighted force constant matrix:
 Low frequencies ---  -18.8507  -13.7702   -0.0007    0.0003    0.0004    6.1280
 Low frequencies ---   70.4345  128.4630  160.9087
 Diagonal vibrational polarizability:
        8.7443161       1.8228553      16.2611626
 Harmonic frequencies (cm**-1), IR intensities (KM/Mole), Raman scattering
 activities (A**4/AMU), depolarization ratios for plane and unpolarized
 incident light, reduced masses (AMU), force constants (mDyne/A),
 and normal coordinates:
                      1                      2                      3
                     A1                     A2                     B1
 Frequencies --     70.4345               128.4608               160.9082
 Red. masses --      4.8535                 3.3926                 3.7312
 Frc consts  --      0.0142                 0.0330                 0.0569
 IR Inten    --      0.6744                 0.0000                 2.1151
  Atom  AN      X      Y      Z        X      Y      Z        X      Y      Z
     1   1    -0.09  -0.00   0.05    -0.13   0.02   0.29    -0.04  -0.00  -0.01
     2   6    -0.09  -0.00   0.04    -0.08   0.02   0.17    -0.05  -0.00   0.01
     3   6    -0.09   0.00   0.04     0.08   0.02  -0.17    -0.05   0.00   0.01
     4   6    -0.16   0.00   0.17    -0.05   0.02   0.10     0.02   0.00  -0.11
     5   6    -0.02  -0.00  -0.09    -0.02   0.01   0.05    -0.09  -0.00   0.11
     6   6    -0.02   0.00  -0.09     0.02   0.01  -0.05    -0.09   0.00   0.11
     7   6    -0.16  -0.00   0.17     0.05   0.02  -0.10     0.02  -0.00  -0.11
     8   1    -0.09   0.00   0.05     0.13   0.02  -0.29    -0.04   0.00  -0.01
     9   1    -0.22   0.00   0.28    -0.09   0.03   0.19     0.08   0.00  -0.23
    10   1    -0.22  -0.00   0.28     0.09   0.03  -0.19     0.08  -0.00  -0.23
    11   6    -0.00  -0.00  -0.13    -0.00   0.00   0.00    -0.04   0.00   0.00
    12   6     0.02   0.00  -0.09     0.02  -0.01   0.05    -0.09  -0.00  -0.11
    13   6     0.02  -0.00  -0.09    -0.02  -0.01  -0.05    -0.09   0.00  -0.11
    14   6     0.00   0.00  -0.13     0.00  -0.00   0.00    -0.04   0.00  -0.00
    15   1    -0.00  -0.00  -0.13    -0.01   0.00   0.00    -0.04   0.00   0.00
    16   1     0.00   0.00  -0.13     0.01  -0.00   0.00    -0.04   0.00  -0.00
    17   6     0.09  -0.00   0.04    -0.08  -0.02  -0.17    -0.05   0.00  -0.01
    18   6     0.16   0.00   0.17    -0.05  -0.02  -0.10     0.02  -0.00   0.11
    19   6     0.16  -0.00   0.17     0.05  -0.02   0.10     0.02   0.00   0.11
    20   6     0.09   0.00   0.04     0.08  -0.02   0.17    -0.05  -0.00  -0.01
    21   1     0.09  -0.00   0.05    -0.13  -0.02  -0.29    -0.04   0.00   0.01
    22   1     0.22   0.00   0.28    -0.09  -0.03  -0.19     0.08  -0.00   0.23
    23   1     0.22  -0.00   0.28     0.09  -0.03   0.19     0.08   0.00   0.23
    24   1     0.09   0.00   0.05     0.13  -0.02   0.29    -0.04  -0.00   0.01
    25   6    -0.00  -0.00  -0.12    -0.08  -0.00   0.00     0.22   0.00   0.00
    26   1    -0.00  -0.00  -0.13    -0.18   0.09  -0.09     0.32   0.00   0.17
    27   1     0.00  -0.00  -0.13    -0.18  -0.09   0.09     0.32  -0.00  -0.17
    28   6     0.00   0.00  -0.12     0.08   0.00   0.00     0.22   0.00  -0.00
    29   1     0.00   0.00  -0.13     0.18  -0.09  -0.09     0.32   0.00  -0.17
    30   1    -0.00   0.00  -0.13     0.18   0.09   0.09     0.32  -0.00   0.17
                      4                      5                      6
                     B2                     A2                     B2
 Frequencies --    161.6066               220.7178               290.1027
 Red. masses --      3.8344                 1.8049                 3.7706
 Frc consts  --      0.0590                 0.0518                 0.1870
 IR Inten    --      0.0004                 0.0000                 0.8246
  Atom  AN      X      Y      Z        X      Y      Z        X      Y      Z
     1   1    -0.23  -0.03   0.22    -0.02   0.02   0.07     0.19  -0.02   0.14
     2   6    -0.12  -0.03   0.13    -0.01   0.02   0.04     0.08  -0.02   0.07
     3   6     0.12  -0.03  -0.13     0.01   0.02  -0.04    -0.08  -0.02  -0.07
     4   6    -0.07  -0.08   0.10    -0.02   0.03   0.03     0.02   0.10   0.05
     5   6    -0.03   0.02   0.02    -0.00   0.01  -0.01     0.02  -0.14  -0.01
     6   6     0.03   0.02  -0.02     0.00   0.01   0.01    -0.02  -0.14   0.01
     7   6     0.07  -0.08  -0.10     0.02   0.03  -0.03    -0.02   0.10  -0.05
     8   1     0.23  -0.03  -0.22     0.02   0.02  -0.07    -0.19  -0.02  -0.14
     9   1    -0.14  -0.11   0.18    -0.03   0.03   0.06     0.04   0.18   0.10
    10   1     0.14  -0.11  -0.18     0.03   0.03  -0.06    -0.04   0.18  -0.10
    11   6     0.00   0.06   0.03     0.01  -0.00  -0.00     0.00  -0.08   0.10
    12   6    -0.03   0.02  -0.02     0.00  -0.01  -0.01     0.02  -0.14   0.01
    13   6     0.03   0.02   0.02    -0.00  -0.01   0.01    -0.02  -0.14  -0.01
    14   6     0.00   0.06  -0.03    -0.01   0.00  -0.00     0.00  -0.08  -0.10
    15   1     0.00   0.05   0.08     0.01   0.00  -0.00     0.00  -0.09   0.27
    16   1     0.00   0.05  -0.08    -0.01  -0.00  -0.00     0.00  -0.09  -0.27
    17   6     0.12  -0.03   0.13    -0.01  -0.02  -0.04    -0.08  -0.02   0.07
    18   6     0.07  -0.08   0.10    -0.02  -0.03  -0.03    -0.02   0.10   0.05
    19   6    -0.07  -0.08  -0.10     0.02  -0.03   0.03     0.02   0.10  -0.05
    20   6    -0.12  -0.03  -0.13     0.01  -0.02   0.04     0.08  -0.02  -0.07
    21   1     0.23  -0.03   0.22    -0.02  -0.02  -0.07    -0.19  -0.02   0.14
    22   1     0.14  -0.11   0.18    -0.03  -0.03  -0.06    -0.04   0.18   0.10
    23   1    -0.14  -0.11  -0.18     0.03  -0.03   0.06     0.04   0.18  -0.10
    24   1    -0.23  -0.03  -0.22     0.02  -0.02   0.07     0.19  -0.02  -0.14
    25   6    -0.00   0.12   0.01     0.17  -0.00  -0.00     0.00   0.14   0.06
    26   1     0.00   0.13   0.02     0.37  -0.20   0.21     0.00   0.19   0.11
    27   1    -0.00   0.13   0.02     0.37   0.20  -0.21    -0.00   0.19   0.11
    28   6    -0.00   0.12  -0.01    -0.17   0.00  -0.00     0.00   0.14  -0.06
    29   1     0.00   0.13  -0.02    -0.37   0.20   0.21     0.00   0.19  -0.11
    30   1    -0.00   0.13  -0.02    -0.37  -0.20  -0.21    -0.00   0.19  -0.11
                      7                      8                      9
                     B1                     A1                     A2
 Frequencies --    345.3419               360.8782               383.1398
 Red. masses --      3.3947                 4.1158                 4.2776
 Frc consts  --      0.2385                 0.3158                 0.3700
 IR Inten    --      1.5647                 2.1720                 0.0000
  Atom  AN      X      Y      Z        X      Y      Z        X      Y      Z
     1   1    -0.05   0.01   0.24     0.23   0.02  -0.22    -0.25   0.09  -0.13
     2   6    -0.02   0.01   0.16     0.16   0.02  -0.12    -0.12   0.09  -0.06
     3   6    -0.02  -0.01   0.16     0.16  -0.02  -0.12     0.12   0.09   0.06
     4   6     0.09  -0.00  -0.04     0.05  -0.00   0.13    -0.06  -0.06  -0.03
     5   6    -0.01   0.00   0.09     0.08   0.00  -0.04    -0.03   0.20  -0.02
     6   6    -0.01  -0.00   0.09     0.08  -0.00  -0.04     0.03   0.20   0.02
     7   6     0.09   0.00  -0.04     0.05   0.00   0.13     0.06  -0.06   0.03
     8   1    -0.05  -0.01   0.24     0.23  -0.02  -0.22     0.25   0.09   0.13
     9   1     0.16  -0.01  -0.18    -0.03  -0.02   0.28    -0.11  -0.16  -0.05
    10   1     0.16   0.01  -0.18    -0.03   0.02   0.28     0.11  -0.16   0.05
    11   6     0.02  -0.00   0.00     0.00  -0.01   0.02    -0.05  -0.00  -0.00
    12   6    -0.01   0.00  -0.09    -0.08  -0.00  -0.04     0.03  -0.20  -0.02
    13   6    -0.01  -0.00  -0.09    -0.08   0.00  -0.04    -0.03  -0.20   0.02
    14   6     0.02  -0.00  -0.00    -0.00   0.01   0.02     0.05   0.00  -0.00
    15   1     0.02  -0.00   0.00     0.00  -0.01   0.02    -0.31  -0.00  -0.00
    16   1     0.02  -0.00  -0.00    -0.00   0.01   0.02     0.31   0.00  -0.00
    17   6    -0.02  -0.01  -0.16    -0.16   0.02  -0.12    -0.12  -0.09   0.06
    18   6     0.09   0.00   0.04    -0.05  -0.00   0.13    -0.06   0.06   0.03
    19   6     0.09  -0.00   0.04    -0.05   0.00   0.13     0.06   0.06  -0.03
    20   6    -0.02   0.01  -0.16    -0.16  -0.02  -0.12     0.12  -0.09  -0.06
    21   1    -0.05  -0.01  -0.24    -0.23   0.02  -0.22    -0.25  -0.09   0.13
    22   1     0.16   0.01   0.18     0.03  -0.02   0.28    -0.11   0.16   0.05
    23   1     0.16  -0.01   0.18     0.03   0.02   0.28     0.11   0.16  -0.05
    24   1    -0.05   0.01  -0.24    -0.23  -0.02  -0.22     0.25  -0.09  -0.13
    25   6    -0.14   0.00   0.00     0.00   0.00   0.02     0.00   0.00  -0.00
    26   1    -0.23  -0.00  -0.16     0.00  -0.00   0.02     0.01   0.00   0.01
    27   1    -0.23   0.00   0.16    -0.00  -0.00   0.02     0.01  -0.00  -0.01
    28   6    -0.14   0.00  -0.00    -0.00  -0.00   0.02    -0.00  -0.00  -0.00
    29   1    -0.23  -0.00   0.16    -0.00   0.00   0.02    -0.01  -0.00   0.01
    30   1    -0.23   0.00  -0.16     0.00   0.00   0.02    -0.01   0.00  -0.01
                     10                     11                     12
                     A1                     B1                     B2
 Frequencies --    433.0949               472.0749               491.9330
 Red. masses --      4.5331                 3.3412                 5.3896
 Frc consts  --      0.5010                 0.4387                 0.7685
 IR Inten    --      2.0761                 5.3510                 0.0546
  Atom  AN      X      Y      Z        X      Y      Z        X      Y      Z
     1   1    -0.02   0.04   0.33     0.23   0.02  -0.34     0.01  -0.05   0.05
     2   6     0.04   0.04   0.15     0.08   0.02  -0.08     0.04  -0.05   0.06
     3   6     0.04  -0.04   0.15     0.08  -0.02  -0.08    -0.04  -0.05  -0.06
     4   6     0.16  -0.00   0.02     0.03   0.00   0.07     0.11  -0.05  -0.09
     5   6     0.08  -0.00  -0.06    -0.08   0.00   0.16    -0.01  -0.02   0.15
     6   6     0.08   0.00  -0.06    -0.08  -0.00   0.16     0.01  -0.02  -0.15
     7   6     0.16   0.00   0.02     0.03  -0.00   0.07    -0.11  -0.05   0.09
     8   1    -0.02  -0.04   0.33     0.23  -0.02  -0.34    -0.01  -0.05  -0.05
     9   1     0.17  -0.03  -0.03     0.03  -0.02   0.04     0.21   0.01  -0.21
    10   1     0.17   0.03  -0.03     0.03   0.02   0.04    -0.21   0.01   0.21
    11   6     0.00  -0.03  -0.11    -0.02   0.00  -0.00     0.00   0.05  -0.18
    12   6    -0.08   0.00  -0.06    -0.08   0.00  -0.16    -0.01  -0.02  -0.15
    13   6    -0.08  -0.00  -0.06    -0.08  -0.00  -0.16     0.01  -0.02   0.15
    14   6    -0.00   0.03  -0.11    -0.02   0.00   0.00     0.00   0.05   0.18
    15   1     0.00  -0.02  -0.13    -0.03   0.00  -0.00     0.00   0.04   0.00
    16   1    -0.00   0.02  -0.13    -0.03   0.00   0.00     0.00   0.04  -0.00
    17   6    -0.04   0.04   0.15     0.08  -0.02   0.08    -0.04  -0.05   0.06
    18   6    -0.16  -0.00   0.02     0.03  -0.00  -0.07    -0.11  -0.05  -0.09
    19   6    -0.16   0.00   0.02     0.03   0.00  -0.07     0.11  -0.05   0.09
    20   6    -0.04  -0.04   0.15     0.08   0.02   0.08     0.04  -0.05  -0.06
    21   1     0.02   0.04   0.33     0.23  -0.02   0.34    -0.01  -0.05   0.05
    22   1    -0.17  -0.03  -0.03     0.03   0.02  -0.04    -0.21   0.01  -0.21
    23   1    -0.17   0.03  -0.03     0.03  -0.02  -0.04     0.21   0.01   0.21
    24   1     0.02  -0.04   0.33     0.23   0.02   0.34     0.01  -0.05  -0.05
    25   6     0.00  -0.00  -0.15    -0.07   0.00  -0.00     0.00   0.18  -0.16
    26   1    -0.00   0.01  -0.14    -0.12   0.00  -0.08     0.01   0.12  -0.20
    27   1     0.00   0.01  -0.14    -0.12  -0.00   0.08    -0.01   0.12  -0.20
    28   6    -0.00   0.00  -0.15    -0.07   0.00   0.00     0.00   0.18   0.16
    29   1     0.00  -0.01  -0.14    -0.12   0.00   0.08     0.01   0.12   0.20
    30   1    -0.00  -0.01  -0.14    -0.12  -0.00  -0.08    -0.01   0.12   0.20
                     13                     14                     15
                     A2                     A1                     A2
 Frequencies --    518.3626               574.6788               591.7405
 Red. masses --      4.9900                 3.5314                 3.6998
 Frc consts  --      0.7900                 0.6871                 0.7633
 IR Inten    --      0.0000                57.4149                 0.0000
  Atom  AN      X      Y      Z        X      Y      Z        X      Y      Z
     1   1     0.01   0.04   0.07    -0.19  -0.02   0.31    -0.08  -0.02   0.09
     2   6    -0.08   0.05   0.01    -0.02  -0.02   0.01     0.00  -0.02   0.11
     3   6     0.08   0.05  -0.01    -0.02   0.02   0.01    -0.00  -0.02  -0.11
     4   6    -0.01   0.10  -0.15    -0.01  -0.00  -0.04     0.12  -0.06  -0.10
     5   6    -0.15  -0.04   0.06     0.09   0.00  -0.16     0.02   0.04   0.11
     6   6     0.15  -0.04  -0.06     0.09  -0.00  -0.16    -0.02   0.04  -0.11
     7   6     0.01   0.10   0.15    -0.01   0.00  -0.04    -0.12  -0.06   0.10
     8   1    -0.01   0.04  -0.07    -0.19   0.02   0.31     0.08  -0.02  -0.09
     9   1     0.03   0.03  -0.31    -0.09   0.02   0.13     0.24  -0.01  -0.24
    10   1    -0.03   0.03   0.31    -0.09  -0.02   0.13    -0.24  -0.01   0.24
    11   6     0.21   0.00   0.00     0.00   0.03   0.09    -0.12   0.00   0.00
    12   6     0.15   0.04   0.06    -0.09  -0.00  -0.16    -0.02  -0.04   0.11
    13   6    -0.15   0.04  -0.06    -0.09   0.00  -0.16     0.02  -0.04  -0.11
    14   6    -0.21  -0.00   0.00    -0.00  -0.03   0.09     0.12  -0.00   0.00
    15   1     0.26   0.00   0.00     0.00   0.03   0.15    -0.16   0.00   0.00
    16   1    -0.26  -0.00   0.00    -0.00  -0.03   0.15     0.16  -0.00   0.00
    17   6    -0.08  -0.05  -0.01     0.02  -0.02   0.01     0.00   0.02  -0.11
    18   6    -0.01  -0.10   0.15     0.01  -0.00  -0.04     0.12   0.06   0.10
    19   6     0.01  -0.10  -0.15     0.01   0.00  -0.04    -0.12   0.06  -0.10
    20   6     0.08  -0.05   0.01     0.02   0.02   0.01    -0.00   0.02   0.11
    21   1     0.01  -0.04  -0.07     0.19  -0.02   0.31    -0.08   0.02  -0.09
    22   1     0.03  -0.03   0.31     0.09   0.02   0.13     0.24   0.01   0.24
    23   1    -0.03  -0.03  -0.31     0.09  -0.02   0.13    -0.24   0.01  -0.24
    24   1    -0.01  -0.04   0.07     0.19   0.02   0.31     0.08   0.02   0.09
    25   6     0.03  -0.00  -0.00    -0.00   0.02   0.17    -0.01   0.00   0.00
    26   1    -0.04  -0.03  -0.14    -0.00  -0.03   0.15     0.10  -0.01   0.18
    27   1    -0.04   0.03   0.14     0.00  -0.03   0.15     0.10   0.01  -0.18
    28   6    -0.03   0.00  -0.00     0.00  -0.02   0.17     0.01  -0.00   0.00
    29   1     0.04   0.03  -0.14     0.00   0.03   0.15    -0.10   0.01   0.18
    30   1     0.04  -0.03   0.14    -0.00   0.03   0.15    -0.10  -0.01  -0.18
                     16                     17                     18
                     B1                     B2                     A1
 Frequencies --    620.3408               629.4732               664.2657
 Red. masses --      4.3682                 3.9227                 6.5429
 Frc consts  --      0.9904                 0.9158                 1.7010
 IR Inten    --      8.2024                 0.2017                 4.1477
  Atom  AN      X      Y      Z        X      Y      Z        X      Y      Z
     1   1     0.02  -0.17  -0.12     0.08  -0.03  -0.15    -0.04   0.25  -0.06
     2   6    -0.02  -0.17  -0.01     0.11  -0.03  -0.08    -0.04   0.24  -0.02
     3   6    -0.02   0.17  -0.01    -0.11  -0.03   0.08    -0.04  -0.24  -0.02
     4   6    -0.13  -0.01  -0.06    -0.01  -0.04   0.17     0.08   0.02   0.05
     5   6     0.07  -0.01   0.08     0.07   0.02  -0.01    -0.14   0.01  -0.06
     6   6     0.07   0.01   0.08    -0.07   0.02   0.01    -0.14  -0.01  -0.06
     7   6    -0.13   0.01  -0.06     0.01  -0.04  -0.17     0.08  -0.02   0.05
     8   1     0.02   0.17  -0.12    -0.08  -0.03   0.15    -0.04  -0.25  -0.06
     9   1    -0.03   0.13  -0.09    -0.07   0.02   0.36    -0.00  -0.17  -0.04
    10   1    -0.03  -0.13  -0.09     0.07   0.02  -0.36    -0.00   0.17  -0.04
    11   6     0.17  -0.00   0.00     0.00   0.05  -0.10     0.00   0.23  -0.02
    12   6     0.07  -0.01  -0.08     0.07   0.02   0.01     0.14  -0.01  -0.06
    13   6     0.07   0.01  -0.08    -0.07   0.02  -0.01     0.14   0.01  -0.06
    14   6     0.17  -0.00  -0.00     0.00   0.05   0.10    -0.00  -0.23  -0.02
    15   1     0.24  -0.00   0.00    -0.00   0.05  -0.05     0.00   0.23   0.01
    16   1     0.24  -0.00  -0.00    -0.00   0.05   0.05    -0.00  -0.23   0.01
    17   6    -0.02   0.17   0.01    -0.11  -0.03  -0.08     0.04   0.24  -0.02
    18   6    -0.13   0.01   0.06     0.01  -0.04   0.17    -0.08   0.02   0.05
    19   6    -0.13  -0.01   0.06    -0.01  -0.04  -0.17    -0.08  -0.02   0.05
    20   6    -0.02  -0.17   0.01     0.11  -0.03   0.08     0.04  -0.24  -0.02
    21   1     0.02   0.17   0.12    -0.08  -0.03  -0.15     0.04   0.25  -0.06
    22   1    -0.03  -0.13   0.09     0.07   0.02   0.36     0.00  -0.17  -0.04
    23   1    -0.03   0.13   0.09    -0.07   0.02  -0.36     0.00   0.17  -0.04
    24   1     0.02  -0.17   0.12     0.08  -0.03   0.15     0.04  -0.25  -0.06
    25   6     0.01  -0.00   0.00    -0.00   0.04  -0.10     0.00   0.04   0.09
    26   1    -0.15   0.04  -0.23     0.01  -0.01  -0.13    -0.00  -0.04   0.03
    27   1    -0.15  -0.04   0.23    -0.01  -0.01  -0.13     0.00  -0.04   0.03
    28   6     0.01  -0.00  -0.00    -0.00   0.04   0.10    -0.00  -0.04   0.09
    29   1    -0.15   0.04   0.23     0.01  -0.01   0.13     0.00   0.04   0.03
    30   1    -0.15  -0.04  -0.23    -0.01  -0.01   0.13    -0.00   0.04   0.03
                     19                     20                     21
                     B2                     B1                     B1
 Frequencies --    741.9204               769.7716               781.2593
 Red. masses --      5.5493                 1.6532                 1.5572
 Frc consts  --      1.7997                 0.5772                 0.5600
 IR Inten    --      2.9499                12.7804                38.3682
  Atom  AN      X      Y      Z        X      Y      Z        X      Y      Z
     1   1    -0.10   0.01   0.09    -0.05  -0.08   0.23    -0.13   0.07   0.13
     2   6     0.08   0.01   0.10     0.04  -0.08  -0.01    -0.01   0.07  -0.03
     3   6    -0.08   0.01  -0.10     0.04   0.08  -0.01    -0.01  -0.07  -0.03
     4   6     0.19  -0.10   0.03     0.03  -0.01  -0.03     0.01   0.01  -0.04
     5   6     0.10   0.09  -0.03     0.00  -0.03   0.04    -0.03   0.02   0.02
     6   6    -0.10   0.09   0.03     0.00   0.03   0.04    -0.03  -0.02   0.02
     7   6    -0.19  -0.10  -0.03     0.03   0.01  -0.03     0.01  -0.01  -0.04
     8   1     0.10   0.01  -0.09    -0.05   0.08   0.23    -0.13  -0.07   0.13
     9   1     0.28   0.06   0.05    -0.14   0.05   0.34    -0.18  -0.04   0.26
    10   1    -0.28   0.06  -0.05    -0.14  -0.05   0.34    -0.18   0.04   0.26
    11   6     0.00   0.08   0.08    -0.08   0.00   0.00     0.07   0.00   0.00
    12   6     0.10   0.09   0.03     0.00  -0.03  -0.04    -0.03   0.02  -0.02
    13   6    -0.10   0.09  -0.03     0.00   0.03  -0.04    -0.03  -0.02  -0.02
    14   6     0.00   0.08  -0.08    -0.08   0.00  -0.00     0.07   0.00  -0.00
    15   1     0.00   0.08  -0.06    -0.16   0.00   0.00     0.15   0.00   0.00
    16   1     0.00   0.08   0.06    -0.16   0.00  -0.00     0.15   0.00  -0.00
    17   6    -0.08   0.01   0.10     0.04   0.08   0.01    -0.01  -0.07   0.03
    18   6    -0.19  -0.10   0.03     0.03   0.01   0.03     0.01  -0.01   0.04
    19   6     0.19  -0.10  -0.03     0.03  -0.01   0.03     0.01   0.01   0.04
    20   6     0.08   0.01  -0.10     0.04  -0.08   0.01    -0.01   0.07   0.03
    21   1     0.10   0.01   0.09    -0.05   0.08  -0.23    -0.13  -0.07  -0.13
    22   1    -0.28   0.06   0.05    -0.14  -0.05  -0.34    -0.18   0.04  -0.26
    23   1     0.28   0.06  -0.05    -0.14   0.05  -0.34    -0.18  -0.04  -0.26
    24   1    -0.10   0.01  -0.09    -0.05  -0.08  -0.23    -0.13   0.07  -0.13
    25   6     0.00  -0.08   0.15    -0.03  -0.00  -0.00     0.05   0.00  -0.00
    26   1    -0.01  -0.02   0.19     0.06  -0.07   0.12    -0.14   0.14  -0.22
    27   1     0.01  -0.02   0.19     0.06   0.07  -0.12    -0.14  -0.14   0.22
    28   6     0.00  -0.08  -0.15    -0.03  -0.00   0.00     0.05   0.00   0.00
    29   1    -0.01  -0.02  -0.19     0.06  -0.07  -0.12    -0.14   0.14   0.22
    30   1     0.01  -0.02  -0.19     0.06   0.07   0.12    -0.14  -0.14  -0.22
                     22                     23                     24
                     A1                     A2                     A1
 Frequencies --    782.9049               793.5401               813.2254
 Red. masses --      1.3823                 4.2566                 5.0043
 Frc consts  --      0.4992                 1.5792                 1.9499
 IR Inten    --    137.2707                 0.0000                 1.8586
  Atom  AN      X      Y      Z        X      Y      Z        X      Y      Z
     1   1    -0.13   0.02   0.20     0.17   0.01  -0.36     0.09  -0.13   0.11
     2   6     0.01   0.02  -0.03     0.05   0.01  -0.06     0.04  -0.13   0.01
     3   6     0.01  -0.02  -0.03    -0.05   0.01   0.06     0.04   0.13   0.01
     4   6     0.02   0.00  -0.04    -0.01  -0.02   0.11     0.01  -0.00  -0.02
     5   6    -0.03   0.01   0.04    -0.10   0.02   0.21    -0.01  -0.09   0.03
     6   6    -0.03  -0.01   0.04     0.10   0.02  -0.21    -0.01   0.09   0.03
     7   6     0.02  -0.00  -0.04     0.01  -0.02  -0.11     0.01   0.00  -0.02
     8   1    -0.13  -0.02   0.20    -0.17   0.01   0.36     0.09   0.13   0.11
     9   1    -0.21  -0.02   0.37     0.03   0.01   0.08    -0.03   0.10   0.18
    10   1    -0.21   0.02   0.37    -0.03   0.01  -0.08    -0.03  -0.10   0.18
    11   6    -0.00  -0.03   0.02     0.01   0.00  -0.00     0.00   0.33  -0.03
    12   6     0.03  -0.01   0.04     0.10  -0.02   0.21     0.01   0.09   0.03
    13   6     0.03   0.01   0.04    -0.10  -0.02  -0.21     0.01  -0.09   0.03
    14   6     0.00   0.03   0.02    -0.01  -0.00  -0.00    -0.00  -0.33  -0.03
    15   1    -0.00  -0.03   0.03     0.02   0.00  -0.00     0.00   0.34  -0.02
    16   1     0.00   0.03   0.03    -0.02  -0.00  -0.00    -0.00  -0.34  -0.02
    17   6    -0.01   0.02  -0.03     0.05  -0.01   0.06    -0.04  -0.13   0.01
    18   6    -0.02   0.00  -0.04    -0.01   0.02  -0.11    -0.01  -0.00  -0.02
    19   6    -0.02  -0.00  -0.04     0.01   0.02   0.11    -0.01   0.00  -0.02
    20   6    -0.01  -0.02  -0.03    -0.05  -0.01  -0.06    -0.04   0.13   0.01
    21   1     0.13   0.02   0.20     0.17  -0.01   0.36    -0.09  -0.13   0.11
    22   1     0.21  -0.02   0.37     0.03  -0.01  -0.08     0.03   0.10   0.18
    23   1     0.21   0.02   0.37    -0.03  -0.01   0.08     0.03  -0.10   0.18
    24   1     0.13  -0.02   0.20    -0.17  -0.01  -0.36    -0.09   0.13   0.11
    25   6    -0.00  -0.00  -0.05    -0.01   0.00  -0.00     0.00   0.09  -0.04
    26   1     0.00   0.02  -0.02     0.06  -0.02   0.10    -0.00  -0.01  -0.13
    27   1    -0.00   0.02  -0.02     0.06   0.02  -0.10     0.00  -0.01  -0.13
    28   6     0.00   0.00  -0.05     0.01  -0.00  -0.00    -0.00  -0.09  -0.04
    29   1    -0.00  -0.02  -0.02    -0.06   0.02   0.10     0.00   0.01  -0.13
    30   1     0.00  -0.02  -0.02    -0.06  -0.02  -0.10    -0.00   0.01  -0.13
                     25                     26                     27
                     B2                     A2                     B1
 Frequencies --    845.3963               854.1293               871.0952
 Red. masses --      2.6882                 3.3251                 1.4555
 Frc consts  --      1.1319                 1.4292                 0.6507
 IR Inten    --      0.0678                 0.0000                 9.4321
  Atom  AN      X      Y      Z        X      Y      Z        X      Y      Z
     1   1     0.16   0.02  -0.38    -0.12   0.06   0.05     0.04  -0.04   0.03
     2   6     0.01   0.02  -0.00     0.05   0.07   0.01     0.01  -0.04   0.01
     3   6    -0.01   0.02   0.00    -0.05   0.07  -0.01     0.01   0.04   0.01
     4   6    -0.01  -0.02   0.07     0.13  -0.07   0.06     0.01  -0.00   0.02
     5   6    -0.07   0.02   0.14     0.01   0.06  -0.02    -0.00  -0.03  -0.02
     6   6     0.07   0.02  -0.14    -0.01   0.06   0.02    -0.00   0.03  -0.02
     7   6     0.01  -0.02  -0.07    -0.13  -0.07  -0.06     0.01   0.00   0.02
     8   1    -0.16   0.02   0.38     0.12   0.06  -0.05     0.04   0.04   0.03
     9   1     0.07  -0.01  -0.08     0.16   0.02   0.13     0.06   0.02  -0.05
    10   1    -0.07  -0.01   0.08    -0.16   0.02  -0.13     0.06  -0.02  -0.05
    11   6     0.00  -0.04   0.01     0.16  -0.00  -0.00    -0.09   0.00   0.00
    12   6    -0.07   0.02  -0.14    -0.01  -0.06  -0.02    -0.00  -0.03   0.02
    13   6     0.07   0.02   0.14     0.01  -0.06   0.02    -0.00   0.03   0.02
    14   6     0.00  -0.04  -0.01    -0.16   0.00  -0.00    -0.09   0.00  -0.00
    15   1     0.00  -0.04  -0.08     0.17  -0.00  -0.00    -0.24   0.00   0.00
    16   1     0.00  -0.04   0.08    -0.17   0.00  -0.00    -0.24   0.00  -0.00
    17   6    -0.01   0.02  -0.00     0.05  -0.07  -0.01     0.01   0.04  -0.01
    18   6     0.01  -0.02   0.07     0.13   0.07  -0.06     0.01   0.00  -0.02
    19   6    -0.01  -0.02  -0.07    -0.13   0.07   0.06     0.01  -0.00  -0.02
    20   6     0.01   0.02   0.00    -0.05  -0.07   0.01     0.01  -0.04  -0.01
    21   1    -0.16   0.02  -0.38    -0.12  -0.06  -0.05     0.04   0.04  -0.03
    22   1    -0.07  -0.01  -0.08     0.16  -0.02  -0.13     0.06  -0.02   0.05
    23   1     0.07  -0.01   0.08    -0.16  -0.02   0.13     0.06   0.02   0.05
    24   1     0.16   0.02   0.38     0.12  -0.06   0.05     0.04  -0.04  -0.03
    25   6    -0.00  -0.01   0.12     0.08   0.00   0.00     0.08  -0.00   0.00
    26   1    -0.01   0.06   0.16    -0.10  -0.03  -0.33    -0.19   0.36  -0.18
    27   1     0.01   0.06   0.16    -0.10   0.03   0.33    -0.19  -0.36   0.18
    28   6    -0.00  -0.01  -0.12    -0.08  -0.00   0.00     0.08  -0.00  -0.00
    29   1    -0.01   0.06  -0.16     0.10   0.03  -0.33    -0.19   0.36   0.18
    30   1     0.01   0.06  -0.16     0.10  -0.03   0.33    -0.19  -0.36  -0.18
                     28                     29                     30
                     A1                     B2                     A2
 Frequencies --    872.4231               904.5740               908.1817
 Red. masses --      2.6891                 1.8506                 1.3944
 Frc consts  --      1.2059                 0.8922                 0.6776
 IR Inten    --      0.0190                 0.0062                 0.0000
  Atom  AN      X      Y      Z        X      Y      Z        X      Y      Z
     1   1    -0.04   0.03  -0.01     0.21  -0.03  -0.30    -0.19  -0.00   0.37
     2   6    -0.01   0.02  -0.01    -0.02  -0.03   0.06     0.03  -0.00  -0.07
     3   6    -0.01  -0.02  -0.01     0.02  -0.03  -0.06    -0.03  -0.00   0.07
     4   6    -0.02   0.00   0.01    -0.02   0.02   0.02     0.01   0.00  -0.03
     5   6     0.02   0.03  -0.01     0.01  -0.01  -0.03    -0.02  -0.00   0.04
     6   6     0.02  -0.03  -0.01    -0.01  -0.01   0.03     0.02  -0.00  -0.04
     7   6    -0.02  -0.00   0.01     0.02   0.02  -0.02    -0.01   0.00   0.03
     8   1    -0.04  -0.03  -0.01    -0.21  -0.03   0.30     0.19  -0.00  -0.37
     9   1     0.04  -0.01  -0.14     0.10   0.04  -0.19    -0.12   0.00   0.22
    10   1     0.04   0.01  -0.14    -0.10   0.04   0.19     0.12   0.00  -0.22
    11   6    -0.00   0.01   0.16     0.00   0.11   0.07    -0.01  -0.00  -0.00
    12   6    -0.02  -0.03  -0.01     0.01  -0.01   0.03     0.02   0.00   0.04
    13   6    -0.02   0.03  -0.01    -0.01  -0.01  -0.03    -0.02   0.00  -0.04
    14   6     0.00  -0.01   0.16     0.00   0.11  -0.07     0.01   0.00  -0.00
    15   1    -0.00   0.00   0.53     0.00   0.10   0.17    -0.01  -0.00   0.00
    16   1     0.00  -0.00   0.53     0.00   0.10  -0.17     0.01   0.00   0.00
    17   6     0.01   0.02  -0.01     0.02  -0.03   0.06     0.03   0.00   0.07
    18   6     0.02   0.00   0.01     0.02   0.02   0.02     0.01  -0.00   0.03
    19   6     0.02  -0.00   0.01    -0.02   0.02  -0.02    -0.01  -0.00  -0.03
    20   6     0.01  -0.02  -0.01    -0.02  -0.03  -0.06    -0.03   0.00  -0.07
    21   1     0.04   0.03  -0.01    -0.21  -0.03  -0.30    -0.19   0.00  -0.37
    22   1    -0.04  -0.01  -0.14    -0.10   0.04  -0.19    -0.12  -0.00  -0.22
    23   1    -0.04   0.01  -0.14     0.10   0.04   0.19     0.12  -0.00   0.22
    24   1     0.04  -0.03  -0.01     0.21  -0.03   0.30     0.19   0.00   0.37
    25   6     0.00   0.16  -0.14    -0.00  -0.03  -0.07    -0.02   0.00   0.00
    26   1     0.01   0.20  -0.10     0.00  -0.12  -0.13     0.02  -0.00   0.07
    27   1    -0.01   0.20  -0.10    -0.00  -0.12  -0.13     0.02   0.00  -0.07
    28   6    -0.00  -0.16  -0.14    -0.00  -0.03   0.07     0.02  -0.00   0.00
    29   1    -0.01  -0.20  -0.10     0.00  -0.12   0.13    -0.02   0.00   0.07
    30   1     0.01  -0.20  -0.10    -0.00  -0.12   0.13    -0.02  -0.00  -0.07
                     31                     32                     33
                     B2                     B2                     B1
 Frequencies --    940.7714               976.8817               979.7311
 Red. masses --      3.5523                 2.7544                 1.3975
 Frc consts  --      1.8524                 1.5487                 0.7903
 IR Inten    --      0.9690                 2.4940                 0.4580
  Atom  AN      X      Y      Z        X      Y      Z        X      Y      Z
     1   1    -0.04  -0.09   0.30    -0.11   0.09   0.05    -0.19   0.00   0.36
     2   6     0.04  -0.09  -0.06     0.01   0.09  -0.02     0.04   0.00  -0.07
     3   6    -0.04  -0.09   0.06    -0.01   0.09   0.02     0.04  -0.00  -0.07
     4   6    -0.02   0.04  -0.03     0.06  -0.04   0.02    -0.03  -0.00   0.04
     5   6    -0.04  -0.02   0.10    -0.06  -0.01   0.04    -0.01   0.00   0.02
     6   6     0.04  -0.02  -0.10     0.06  -0.01  -0.04    -0.01  -0.00   0.02
     7   6     0.02   0.04   0.03    -0.06  -0.04  -0.02    -0.03   0.00   0.04
     8   1     0.04  -0.09  -0.30     0.11   0.09  -0.05    -0.19  -0.00   0.36
     9   1    -0.10   0.09   0.18    -0.01  -0.06   0.12     0.12  -0.00  -0.24
    10   1     0.10   0.09  -0.18     0.01  -0.06  -0.12     0.12   0.00  -0.24
    11   6     0.00   0.21   0.08     0.00  -0.05   0.15     0.01   0.00  -0.00
    12   6    -0.04  -0.02  -0.10    -0.06  -0.01  -0.04    -0.01   0.00  -0.02
    13   6     0.04  -0.02   0.10     0.06  -0.01   0.04    -0.01  -0.00  -0.02
    14   6     0.00   0.21  -0.08     0.00  -0.05  -0.15     0.01   0.00   0.00
    15   1     0.00   0.21   0.09     0.00  -0.06   0.49     0.03   0.00  -0.00
    16   1     0.00   0.21  -0.09     0.00  -0.06  -0.49     0.03   0.00   0.00
    17   6    -0.04  -0.09  -0.06    -0.01   0.09  -0.02     0.04  -0.00   0.07
    18   6     0.02   0.04  -0.03    -0.06  -0.04   0.02    -0.03   0.00  -0.04
    19   6    -0.02   0.04   0.03     0.06  -0.04  -0.02    -0.03  -0.00  -0.04
    20   6     0.04  -0.09   0.06     0.01   0.09   0.02     0.04   0.00   0.07
    21   1     0.04  -0.09   0.30     0.11   0.09   0.05    -0.19  -0.00  -0.36
    22   1     0.10   0.09   0.18     0.01  -0.06   0.12     0.12   0.00   0.24
    23   1    -0.10   0.09  -0.18    -0.01  -0.06  -0.12     0.12  -0.00   0.24
    24   1    -0.04  -0.09  -0.30    -0.11   0.09  -0.05    -0.19   0.00  -0.36
    25   6    -0.00  -0.07   0.06    -0.00  -0.01  -0.12    -0.00   0.00   0.00
    26   1    -0.01  -0.13  -0.00     0.01  -0.12  -0.18     0.01  -0.03  -0.01
    27   1     0.01  -0.13  -0.00    -0.01  -0.12  -0.18     0.01   0.03   0.01
    28   6    -0.00  -0.07  -0.06    -0.00  -0.01   0.12    -0.00   0.00  -0.00
    29   1    -0.01  -0.13   0.00     0.01  -0.12   0.18     0.01  -0.03   0.01
    30   1     0.01  -0.13   0.00    -0.01  -0.12   0.18     0.01   0.03  -0.01
                     34                     35                     36
                     A1                     A2                     B2
 Frequencies --    980.9850              1014.6266              1014.8269
 Red. masses --      1.4324                 1.3082                 1.3095
 Frc consts  --      0.8122                 0.7935                 0.7946
 IR Inten    --      2.4690                 0.0000                 0.0021
  Atom  AN      X      Y      Z        X      Y      Z        X      Y      Z
     1   1    -0.18  -0.00   0.37     0.11   0.00  -0.22     0.12  -0.00  -0.22
     2   6     0.04  -0.00  -0.07    -0.02   0.00   0.03    -0.02  -0.00   0.03
     3   6     0.04   0.00  -0.07     0.02   0.00  -0.03     0.02  -0.00  -0.03
     4   6    -0.02   0.00   0.04     0.03  -0.00  -0.06     0.03   0.00  -0.07
     5   6    -0.01  -0.01   0.02    -0.00  -0.00   0.00     0.00   0.00   0.00
     6   6    -0.01   0.01   0.02     0.00  -0.00  -0.00    -0.00   0.00  -0.00
     7   6    -0.02  -0.00   0.04    -0.03  -0.00   0.06    -0.03   0.00   0.07
     8   1    -0.18   0.00   0.37    -0.11   0.00   0.22    -0.12  -0.00   0.22
     9   1     0.12   0.00  -0.23    -0.20   0.00   0.38    -0.20   0.00   0.38
    10   1     0.12  -0.00  -0.23     0.20   0.00  -0.38     0.20   0.00  -0.38
    11   6     0.00   0.01   0.00    -0.00   0.00   0.00     0.00  -0.00  -0.01
    12   6     0.01   0.01   0.02     0.00   0.00   0.00     0.00   0.00  -0.00
    13   6     0.01  -0.01   0.02    -0.00   0.00  -0.00    -0.00   0.00   0.00
    14   6    -0.00  -0.01   0.00     0.00  -0.00   0.00     0.00  -0.00   0.01
    15   1    -0.00   0.01  -0.07     0.00   0.00   0.00     0.00  -0.00  -0.03
    16   1     0.00  -0.01  -0.07    -0.00  -0.00   0.00     0.00  -0.00   0.03
    17   6    -0.04  -0.00  -0.07    -0.02  -0.00  -0.03     0.02  -0.00   0.03
    18   6     0.02   0.00   0.04     0.03   0.00   0.06    -0.03   0.00  -0.07
    19   6     0.02  -0.00   0.04    -0.03   0.00  -0.06     0.03   0.00   0.07
    20   6    -0.04   0.00  -0.07     0.02  -0.00   0.03    -0.02  -0.00  -0.03
    21   1     0.18  -0.00   0.37     0.11  -0.00   0.22    -0.12  -0.00  -0.22
    22   1    -0.12   0.00  -0.23    -0.20  -0.00  -0.38     0.20   0.00   0.38
    23   1    -0.12  -0.00  -0.23     0.20  -0.00   0.38    -0.20   0.00  -0.38
    24   1     0.18   0.00   0.37    -0.11  -0.00  -0.22     0.12  -0.00   0.22
    25   6     0.00  -0.04  -0.01     0.00  -0.00  -0.00    -0.00   0.00   0.00
    26   1    -0.00  -0.04  -0.01    -0.00   0.00  -0.00    -0.00   0.01   0.01
    27   1     0.00  -0.04  -0.01    -0.00  -0.00   0.00     0.00   0.01   0.01
    28   6    -0.00   0.04  -0.01    -0.00   0.00  -0.00    -0.00   0.00  -0.00
    29   1     0.00   0.04  -0.01     0.00  -0.00  -0.00    -0.00   0.01  -0.01
    30   1    -0.00   0.04  -0.01     0.00   0.00   0.00     0.00   0.01  -0.01
                     37                     38                     39
                     A1                     A2                     B1
 Frequencies --   1048.7621              1049.7526              1059.1735
 Red. masses --      3.0394                 2.1812                 2.1666
 Frc consts  --      1.9697                 1.4162                 1.4320
 IR Inten    --      0.5871                 0.0000                17.6206
  Atom  AN      X      Y      Z        X      Y      Z        X      Y      Z
     1   1    -0.25  -0.06  -0.03    -0.00  -0.09   0.02     0.36   0.08   0.19
     2   6    -0.03  -0.05  -0.04     0.01  -0.09  -0.01     0.06   0.07   0.03
     3   6    -0.03   0.05  -0.04    -0.01  -0.09   0.01     0.06  -0.07   0.03
     4   6     0.06  -0.05   0.04    -0.03   0.04  -0.02    -0.09   0.09  -0.05
     5   6    -0.03   0.00   0.01     0.02   0.04   0.05     0.02  -0.01   0.01
     6   6    -0.03  -0.00   0.01    -0.02   0.04  -0.05     0.02   0.01   0.01
     7   6     0.06   0.05   0.04     0.03   0.04   0.02    -0.09  -0.09  -0.05
     8   1    -0.25   0.06  -0.03     0.00  -0.09  -0.02     0.36  -0.08   0.19
     9   1     0.05  -0.12  -0.00    -0.01   0.11   0.01    -0.04   0.21  -0.02
    10   1     0.05   0.12  -0.00     0.01   0.11  -0.01    -0.04  -0.21  -0.02
    11   6     0.00  -0.06  -0.12    -0.04  -0.00  -0.00    -0.01   0.00   0.00
    12   6     0.03  -0.00   0.01    -0.02  -0.04   0.05     0.02  -0.01  -0.01
    13   6     0.03   0.00   0.01     0.02  -0.04  -0.05     0.02   0.01  -0.01
    14   6    -0.00   0.06  -0.12     0.04   0.00  -0.00    -0.01   0.00  -0.00
    15   1     0.00  -0.06  -0.08    -0.27  -0.00  -0.00    -0.12   0.00   0.00
    16   1    -0.00   0.06  -0.08     0.27   0.00  -0.00    -0.12   0.00  -0.00
    17   6     0.03  -0.05  -0.04     0.01   0.09   0.01     0.06  -0.07  -0.03
    18   6    -0.06  -0.05   0.04    -0.03  -0.04   0.02    -0.09  -0.09   0.05
    19   6    -0.06   0.05   0.04     0.03  -0.04  -0.02    -0.09   0.09   0.05
    20   6     0.03   0.05  -0.04    -0.01   0.09  -0.01     0.06   0.07  -0.03
    21   1     0.25  -0.06  -0.03    -0.00   0.09  -0.02     0.36  -0.08  -0.19
    22   1    -0.05  -0.12  -0.00    -0.01  -0.11  -0.01    -0.04  -0.21   0.02
    23   1    -0.05   0.12  -0.00     0.01  -0.11   0.01    -0.04   0.21   0.02
    24   1     0.25   0.06  -0.03     0.00   0.09   0.02     0.36   0.08  -0.19
    25   6    -0.00   0.20   0.08     0.14   0.00   0.00    -0.00  -0.00  -0.00
    26   1     0.01   0.30   0.16    -0.11   0.05  -0.39    -0.00   0.01   0.01
    27   1    -0.01   0.30   0.16    -0.11  -0.05   0.39    -0.00  -0.01  -0.01
    28   6     0.00  -0.20   0.08    -0.14  -0.00   0.00    -0.00  -0.00   0.00
    29   1    -0.01  -0.30   0.16     0.11  -0.05  -0.39    -0.00   0.01  -0.01
    30   1     0.01  -0.30   0.16     0.11   0.05   0.39    -0.00  -0.01   0.01
                     40                     41                     42
                     A1                     A2                     B2
 Frequencies --   1063.3947              1129.6321              1142.2489
 Red. masses --      2.3014                 1.6763                 1.5269
 Frc consts  --      1.5333                 1.2603                 1.1738
 IR Inten    --      8.6983                 0.0000                 9.4818
  Atom  AN      X      Y      Z        X      Y      Z        X      Y      Z
     1   1     0.30   0.06   0.20    -0.22  -0.08  -0.13    -0.29  -0.07  -0.14
     2   6     0.05   0.06   0.02    -0.03  -0.08  -0.01    -0.04  -0.07  -0.02
     3   6     0.05  -0.06   0.02     0.03  -0.08   0.01     0.04  -0.07   0.02
     4   6    -0.07   0.08  -0.04     0.02   0.04   0.01     0.01   0.04   0.01
     5   6     0.01  -0.00   0.02    -0.00   0.04  -0.02    -0.00   0.04   0.00
     6   6     0.01   0.00   0.02     0.00   0.04   0.02     0.00   0.04  -0.00
     7   6    -0.07  -0.08  -0.04    -0.02   0.04  -0.01    -0.01   0.04  -0.01
     8   1     0.30  -0.06   0.20     0.22  -0.08   0.13     0.29  -0.07   0.14
     9   1    -0.02   0.19  -0.02     0.17   0.32   0.08     0.16   0.31   0.08
    10   1    -0.02  -0.19  -0.02    -0.17   0.32  -0.08    -0.16   0.31  -0.08
    11   6    -0.00  -0.03  -0.08     0.06  -0.00  -0.00     0.00  -0.06   0.02
    12   6    -0.01   0.00   0.02     0.00  -0.04  -0.02    -0.00   0.04  -0.00
    13   6    -0.01  -0.00   0.02    -0.00  -0.04   0.02     0.00   0.04   0.00
    14   6     0.00   0.03  -0.08    -0.06   0.00  -0.00     0.00  -0.06  -0.02
    15   1    -0.00  -0.03  -0.13     0.04  -0.00  -0.00     0.00  -0.06   0.04
    16   1     0.00   0.03  -0.13    -0.04   0.00  -0.00     0.00  -0.06  -0.04
    17   6    -0.05   0.06   0.02    -0.03   0.08   0.01     0.04  -0.07  -0.02
    18   6     0.07   0.08  -0.04     0.02  -0.04  -0.01    -0.01   0.04   0.01
    19   6     0.07  -0.08  -0.04    -0.02  -0.04   0.01     0.01   0.04  -0.01
    20   6    -0.05  -0.06   0.02     0.03   0.08  -0.01    -0.04  -0.07   0.02
    21   1    -0.30   0.06   0.20    -0.22   0.08   0.13     0.29  -0.07  -0.14
    22   1     0.02   0.19  -0.02     0.17  -0.32  -0.08    -0.16   0.31   0.08
    23   1     0.02  -0.19  -0.02    -0.17  -0.32   0.08     0.16   0.31  -0.08
    24   1    -0.30  -0.06   0.20     0.22   0.08  -0.13    -0.29  -0.07   0.14
    25   6     0.00   0.11   0.04    -0.07   0.00   0.00    -0.00   0.00  -0.03
    26   1     0.00   0.18   0.09     0.05  -0.07   0.13     0.01   0.02  -0.00
    27   1    -0.00   0.18   0.09     0.05   0.07  -0.13    -0.01   0.02  -0.00
    28   6    -0.00  -0.11   0.04     0.07  -0.00   0.00    -0.00   0.00   0.03
    29   1    -0.00  -0.18   0.09    -0.05   0.07   0.13     0.01   0.02   0.00
    30   1     0.00  -0.18   0.09    -0.05  -0.07  -0.13    -0.01   0.02   0.00
                     43                     44                     45
                     B1                     B1                     A1
 Frequencies --   1163.2835              1177.6543              1178.5442
 Red. masses --      1.1815                 1.1282                 1.1147
 Frc consts  --      0.9420                 0.9219                 0.9122
 IR Inten    --     37.2141                 0.0077                 0.1951
  Atom  AN      X      Y      Z        X      Y      Z        X      Y      Z
     1   1    -0.01   0.00   0.00    -0.21   0.01  -0.11    -0.20   0.01  -0.10
     2   6     0.02   0.00   0.01    -0.02   0.01  -0.01    -0.01   0.01  -0.01
     3   6     0.02  -0.00   0.01    -0.02  -0.01  -0.01    -0.01  -0.01  -0.01
     4   6    -0.01  -0.01  -0.01     0.01   0.04   0.01     0.01   0.04   0.01
     5   6     0.01   0.04   0.01     0.01   0.00   0.01     0.01   0.01   0.01
     6   6     0.01  -0.04   0.01     0.01  -0.00   0.01     0.01  -0.01   0.01
     7   6    -0.01   0.01  -0.01     0.01  -0.04   0.01     0.01  -0.04   0.01
     8   1    -0.01  -0.00   0.00    -0.21  -0.01  -0.11    -0.20  -0.01  -0.10
     9   1    -0.01  -0.01  -0.00     0.19   0.38   0.10     0.19   0.38   0.10
    10   1    -0.01   0.01  -0.00     0.19  -0.38   0.10     0.19  -0.38   0.10
    11   6    -0.03  -0.00   0.00    -0.00   0.00  -0.00     0.00  -0.00  -0.01
    12   6     0.01   0.04  -0.01     0.01   0.00  -0.01    -0.01  -0.01   0.01
    13   6     0.01  -0.04  -0.01     0.01  -0.00  -0.01    -0.01   0.01   0.01
    14   6    -0.03  -0.00  -0.00    -0.00   0.00   0.00    -0.00   0.00  -0.01
    15   1     0.35  -0.00   0.00    -0.03  -0.00   0.00    -0.00  -0.00   0.07
    16   1     0.35  -0.00  -0.00    -0.03  -0.00  -0.00     0.00   0.00   0.07
    17   6     0.02  -0.00  -0.01    -0.02  -0.01   0.01     0.01   0.01  -0.01
    18   6    -0.01   0.01   0.01     0.01  -0.04  -0.01    -0.01   0.04   0.01
    19   6    -0.01  -0.01   0.01     0.01   0.04  -0.01    -0.01  -0.04   0.01
    20   6     0.02   0.00  -0.01    -0.02   0.01   0.01     0.01  -0.01  -0.01
    21   1    -0.01  -0.00  -0.00    -0.21  -0.01   0.11     0.20   0.01  -0.10
    22   1    -0.01   0.01   0.00     0.19  -0.38  -0.10    -0.19   0.38   0.10
    23   1    -0.01  -0.01   0.00     0.19   0.38  -0.10    -0.19  -0.38   0.10
    24   1    -0.01   0.00  -0.00    -0.21   0.01   0.11     0.20  -0.01  -0.10
    25   6    -0.03  -0.00  -0.00    -0.00  -0.00   0.00     0.00   0.00   0.01
    26   1    -0.01   0.32   0.28    -0.00   0.02   0.02    -0.00  -0.05  -0.03
    27   1    -0.01  -0.32  -0.28    -0.00  -0.02  -0.02     0.00  -0.05  -0.03
    28   6    -0.03  -0.00   0.00    -0.00  -0.00  -0.00    -0.00  -0.00   0.01
    29   1    -0.01   0.32  -0.28    -0.00   0.02  -0.02     0.00   0.05  -0.03
    30   1    -0.01  -0.32   0.28    -0.00  -0.02   0.02    -0.00   0.05  -0.03
                     46                     47                     48
                     A1                     A2                     B2
 Frequencies --   1183.8464              1195.8948              1199.8704
 Red. masses --      1.3553                 1.9860                 2.9012
 Frc consts  --      1.1192                 1.6735                 2.4609
 IR Inten    --      4.2498                 0.0000                12.8009
  Atom  AN      X      Y      Z        X      Y      Z        X      Y      Z
     1   1     0.04  -0.00   0.05     0.03  -0.02   0.01     0.07  -0.04   0.04
     2   6     0.02  -0.00   0.00     0.03  -0.02   0.02     0.05  -0.04   0.02
     3   6     0.02   0.00   0.00    -0.03  -0.02  -0.02    -0.05  -0.04  -0.02
     4   6    -0.01  -0.01  -0.00    -0.05   0.01  -0.02    -0.07   0.01  -0.04
     5   6    -0.00   0.03   0.02     0.09   0.08   0.04     0.11   0.11   0.06
     6   6    -0.00  -0.03   0.02    -0.09   0.08  -0.04    -0.11   0.11  -0.06
     7   6    -0.01   0.01  -0.00     0.05   0.01   0.02     0.07   0.01   0.04
     8   1     0.04   0.00   0.05    -0.03  -0.02  -0.01    -0.07  -0.04  -0.04
     9   1    -0.03  -0.05  -0.01    -0.12  -0.12  -0.06    -0.16  -0.15  -0.08
    10   1    -0.03   0.05  -0.01     0.12  -0.12   0.06     0.16  -0.15   0.08
    11   6     0.00  -0.01  -0.09     0.05  -0.00   0.00    -0.00  -0.09   0.02
    12   6     0.00  -0.03   0.02    -0.09  -0.08   0.04     0.11   0.11  -0.06
    13   6     0.00   0.03   0.02     0.09  -0.08  -0.04    -0.11   0.11   0.06
    14   6    -0.00   0.01  -0.09    -0.05   0.00   0.00    -0.00  -0.09  -0.02
    15   1     0.00  -0.03   0.51     0.60   0.00  -0.00     0.00  -0.11   0.52
    16   1    -0.00   0.03   0.51    -0.60  -0.00  -0.00     0.00  -0.11  -0.52
    17   6    -0.02  -0.00   0.00     0.03   0.02  -0.02    -0.05  -0.04   0.02
    18   6     0.01  -0.01  -0.00    -0.05  -0.01   0.02     0.07   0.01  -0.04
    19   6     0.01   0.01  -0.00     0.05  -0.01  -0.02    -0.07   0.01   0.04
    20   6    -0.02   0.00   0.00    -0.03   0.02   0.02     0.05  -0.04  -0.02
    21   1    -0.04  -0.00   0.05     0.03   0.02  -0.01    -0.07  -0.04   0.04
    22   1     0.03  -0.05  -0.01    -0.12   0.12   0.06     0.16  -0.15  -0.08
    23   1     0.03   0.05  -0.01     0.12   0.12  -0.06    -0.16  -0.15   0.08
    24   1    -0.04   0.00   0.05    -0.03   0.02   0.01     0.07  -0.04  -0.04
    25   6     0.00   0.03   0.05    -0.03  -0.00  -0.00     0.00  -0.02  -0.01
    26   1    -0.00  -0.27  -0.18     0.02  -0.11   0.00     0.01   0.03   0.05
    27   1     0.00  -0.27  -0.18     0.02   0.11  -0.00    -0.01   0.03   0.05
    28   6    -0.00  -0.03   0.05     0.03   0.00  -0.00     0.00  -0.02   0.01
    29   1     0.00   0.27  -0.18    -0.02   0.11   0.00     0.01   0.03  -0.05
    30   1    -0.00   0.27  -0.18    -0.02  -0.11  -0.00    -0.01   0.03  -0.05
                     49                     50                     51
                     B1                     A2                     A1
 Frequencies --   1216.8295              1228.9953              1240.6354
 Red. masses --      1.5987                 1.3442                 2.2745
 Frc consts  --      1.3947                 1.1962                 2.0626
 IR Inten    --      3.0739                 0.0000                 0.0006
  Atom  AN      X      Y      Z        X      Y      Z        X      Y      Z
     1   1     0.21  -0.05   0.11    -0.28   0.03  -0.14    -0.31   0.06  -0.16
     2   6     0.00  -0.04   0.00    -0.02   0.03  -0.01     0.02   0.05   0.01
     3   6     0.00   0.04   0.00     0.02   0.03   0.01     0.02  -0.05   0.01
     4   6     0.03   0.00   0.01     0.00   0.01   0.00    -0.05  -0.01  -0.03
     5   6    -0.09  -0.02  -0.05     0.01  -0.04   0.01     0.11   0.05   0.06
     6   6    -0.09   0.02  -0.05    -0.01  -0.04  -0.01     0.11  -0.05   0.06
     7   6     0.03  -0.00   0.01    -0.00   0.01  -0.00    -0.05   0.01  -0.03
     8   1     0.21   0.05   0.11     0.28   0.03   0.14    -0.31  -0.06  -0.16
     9   1     0.11   0.15   0.06     0.02   0.04   0.01    -0.12  -0.13  -0.06
    10   1     0.11  -0.15   0.06    -0.02   0.04  -0.01    -0.12   0.13  -0.06
    11   6     0.01   0.00   0.00    -0.07  -0.00   0.00    -0.00   0.06  -0.02
    12   6    -0.09  -0.02   0.05    -0.01   0.04   0.01    -0.11  -0.05   0.06
    13   6    -0.09   0.02   0.05     0.01   0.04  -0.01    -0.11   0.05   0.06
    14   6     0.01   0.00  -0.00     0.07   0.00   0.00     0.00  -0.06  -0.02
    15   1     0.51   0.00  -0.00     0.37  -0.00   0.00     0.00   0.08  -0.31
    16   1     0.51   0.00   0.00    -0.37   0.00   0.00    -0.00  -0.08  -0.31
    17   6     0.00   0.04  -0.00    -0.02  -0.03   0.01    -0.02   0.05   0.01
    18   6     0.03  -0.00  -0.01     0.00  -0.01  -0.00     0.05  -0.01  -0.03
    19   6     0.03   0.00  -0.01    -0.00  -0.01   0.00     0.05   0.01  -0.03
    20   6     0.00  -0.04  -0.00     0.02  -0.03  -0.01    -0.02  -0.05   0.01
    21   1     0.21   0.05  -0.11    -0.28  -0.03   0.14     0.31   0.06  -0.16
    22   1     0.11  -0.15  -0.06     0.02  -0.04  -0.01     0.12  -0.13  -0.06
    23   1     0.11   0.15  -0.06    -0.02  -0.04   0.01     0.12   0.13  -0.06
    24   1     0.21  -0.05  -0.11     0.28  -0.03  -0.14     0.31  -0.06  -0.16
    25   6     0.01   0.00  -0.00     0.07  -0.00  -0.00    -0.00   0.03   0.01
    26   1    -0.00  -0.06  -0.08    -0.04   0.26   0.02    -0.02  -0.05  -0.10
    27   1    -0.00   0.06   0.08    -0.04  -0.26  -0.02     0.02  -0.05  -0.10
    28   6     0.01   0.00   0.00    -0.07   0.00  -0.00     0.00  -0.03   0.01
    29   1    -0.00  -0.06   0.08     0.04  -0.26   0.02     0.02   0.05  -0.10
    30   1    -0.00   0.06  -0.08     0.04   0.26  -0.02    -0.02   0.05  -0.10
                     52                     53                     54
                     B2                     A2                     B1
 Frequencies --   1258.2536              1281.3599              1294.8218
 Red. masses --      1.7480                 1.2165                 3.0111
 Frc consts  --      1.6305                 1.1768                 2.9744
 IR Inten    --      0.0997                 0.0000                 2.6376
  Atom  AN      X      Y      Z        X      Y      Z        X      Y      Z
     1   1    -0.21   0.03  -0.13     0.21  -0.02   0.10     0.12  -0.01   0.09
     2   6    -0.01   0.03  -0.00     0.00  -0.02   0.00    -0.08  -0.01  -0.04
     3   6     0.01   0.03   0.00    -0.00  -0.02  -0.00    -0.08   0.01  -0.04
     4   6     0.00   0.01   0.00    -0.00  -0.01   0.00     0.05   0.06   0.02
     5   6     0.01  -0.05  -0.01    -0.01   0.04  -0.01    -0.03  -0.12   0.00
     6   6    -0.01  -0.05   0.01     0.01   0.04   0.01    -0.03   0.12   0.00
     7   6    -0.00   0.01  -0.00     0.00  -0.01  -0.00     0.05  -0.06   0.02
     8   1     0.21   0.03   0.13    -0.21  -0.02  -0.10     0.12   0.01   0.09
     9   1    -0.00  -0.00  -0.00     0.02   0.03   0.01    -0.02  -0.07  -0.01
    10   1     0.00  -0.00   0.00    -0.02   0.03  -0.01    -0.02   0.07  -0.01
    11   6     0.00   0.04  -0.13     0.05   0.00  -0.00     0.16  -0.00   0.00
    12   6     0.01  -0.05   0.01     0.01  -0.04  -0.01    -0.03  -0.12  -0.00
    13   6    -0.01  -0.05  -0.01    -0.01  -0.04   0.01    -0.03   0.12  -0.00
    14   6     0.00   0.04   0.13    -0.05  -0.00  -0.00     0.16  -0.00  -0.00
    15   1     0.00   0.02   0.55     0.02   0.00   0.00    -0.24  -0.00  -0.00
    16   1     0.00   0.02  -0.55    -0.02  -0.00   0.00    -0.24  -0.00   0.00
    17   6     0.01   0.03  -0.00     0.00   0.02  -0.00    -0.08   0.01   0.04
    18   6    -0.00   0.01   0.00    -0.00   0.01  -0.00     0.05  -0.06  -0.02
    19   6     0.00   0.01  -0.00     0.00   0.01   0.00     0.05   0.06  -0.02
    20   6    -0.01   0.03   0.00    -0.00   0.02   0.00    -0.08  -0.01   0.04
    21   1     0.21   0.03  -0.13     0.21   0.02  -0.10     0.12   0.01  -0.09
    22   1     0.00  -0.00  -0.00     0.02  -0.03  -0.01    -0.02   0.07   0.01
    23   1    -0.00  -0.00   0.00    -0.02  -0.03   0.01    -0.02  -0.07   0.01
    24   1    -0.21   0.03   0.13    -0.21   0.02   0.10     0.12  -0.01  -0.09
    25   6    -0.00  -0.00   0.10     0.04   0.00   0.00    -0.05  -0.00  -0.00
    26   1    -0.02  -0.13  -0.03    -0.02   0.39   0.20     0.02   0.24   0.30
    27   1     0.02  -0.13  -0.03    -0.02  -0.39  -0.20     0.02  -0.24  -0.30
    28   6    -0.00  -0.00  -0.10    -0.04  -0.00   0.00    -0.05  -0.00   0.00
    29   1    -0.02  -0.13   0.03     0.02  -0.39   0.20     0.02   0.24  -0.30
    30   1     0.02  -0.13   0.03     0.02   0.39  -0.20     0.02  -0.24   0.30
                     55                     56                     57
                     B2                     A1                     B2
 Frequencies --   1326.8376              1343.7951              1347.4954
 Red. masses --      1.4846                 3.9124                 1.3974
 Frc consts  --      1.5399                 4.1626                 1.4950
 IR Inten    --      1.1316                 0.0399                 4.3023
  Atom  AN      X      Y      Z        X      Y      Z        X      Y      Z
     1   1     0.33  -0.02   0.17     0.09   0.01   0.04     0.10   0.00   0.05
     2   6    -0.03  -0.02  -0.01    -0.12   0.00  -0.06    -0.02   0.00  -0.01
     3   6     0.03  -0.02   0.01    -0.12  -0.00  -0.06     0.02   0.00   0.01
     4   6     0.00  -0.03   0.00     0.05   0.13   0.03     0.01  -0.01   0.00
     5   6    -0.05   0.05  -0.03     0.07  -0.13   0.03    -0.02  -0.00  -0.01
     6   6     0.05   0.05   0.03     0.07   0.13   0.03     0.02  -0.00   0.01
     7   6    -0.00  -0.03  -0.00     0.05  -0.13   0.03    -0.01  -0.01  -0.00
     8   1    -0.33  -0.02  -0.17     0.09  -0.01   0.04    -0.10   0.00  -0.05
     9   1     0.11   0.17   0.06    -0.10  -0.17  -0.05     0.05   0.07   0.03
    10   1    -0.11   0.17  -0.06    -0.10   0.17  -0.05    -0.05   0.07  -0.03
    11   6    -0.00  -0.04  -0.05     0.00  -0.06   0.04    -0.00   0.03  -0.04
    12   6    -0.05   0.05   0.03    -0.07   0.13   0.03    -0.02  -0.00   0.01
    13   6     0.05   0.05  -0.03    -0.07  -0.13   0.03     0.02  -0.00  -0.01
    14   6    -0.00  -0.04   0.05    -0.00   0.06   0.04    -0.00   0.03   0.04
    15   1     0.00  -0.04   0.20    -0.00  -0.05  -0.17     0.00   0.03   0.26
    16   1     0.00  -0.04  -0.20     0.00   0.05  -0.17     0.00   0.03  -0.26
    17   6     0.03  -0.02  -0.01     0.12   0.00  -0.06     0.02   0.00  -0.01
    18   6    -0.00  -0.03   0.00    -0.05   0.13   0.03    -0.01  -0.01   0.00
    19   6     0.00  -0.03  -0.00    -0.05  -0.13   0.03     0.01  -0.01  -0.00
    20   6    -0.03  -0.02   0.01     0.12  -0.00  -0.06    -0.02   0.00   0.01
    21   1    -0.33  -0.02   0.17    -0.09   0.01   0.04    -0.10   0.00   0.05
    22   1    -0.11   0.17   0.06     0.10  -0.17  -0.05    -0.05   0.07   0.03
    23   1     0.11   0.17  -0.06     0.10   0.17  -0.05     0.05   0.07  -0.03
    24   1     0.33  -0.02  -0.17    -0.09  -0.01   0.04     0.10   0.00  -0.05
    25   6     0.00   0.03   0.05     0.00   0.09   0.02     0.00  -0.09  -0.07
    26   1    -0.01  -0.15  -0.10    -0.00  -0.24  -0.24    -0.00   0.35   0.25
    27   1     0.01  -0.15  -0.10     0.00  -0.24  -0.24     0.00   0.35   0.25
    28   6     0.00   0.03  -0.05    -0.00  -0.09   0.02     0.00  -0.09   0.07
    29   1    -0.01  -0.15   0.10     0.00   0.24  -0.24    -0.00   0.35  -0.25
    30   1     0.01  -0.15   0.10    -0.00   0.24  -0.24     0.00   0.35  -0.25
                     58                     59                     60
                     A2                     B1                     A1
 Frequencies --   1367.4436              1373.9721              1376.0929
 Red. masses --      1.4786                 3.1833                 1.7592
 Frc consts  --      1.6290                 3.5406                 1.9627
 IR Inten    --      0.0000                 0.6122                 0.0304
  Atom  AN      X      Y      Z        X      Y      Z        X      Y      Z
     1   1     0.25   0.01   0.14     0.03   0.01   0.01    -0.06   0.01  -0.03
     2   6    -0.04   0.01  -0.02    -0.08   0.01  -0.04    -0.02   0.01  -0.01
     3   6     0.04   0.01   0.02    -0.08  -0.01  -0.04    -0.02  -0.01  -0.01
     4   6     0.00  -0.03  -0.00     0.03   0.11   0.02     0.00   0.05   0.00
     5   6    -0.04   0.02  -0.01     0.10  -0.06   0.05     0.05  -0.04   0.03
     6   6     0.04   0.02   0.01     0.10   0.06   0.05     0.05   0.04   0.03
     7   6    -0.00  -0.03   0.00     0.03  -0.11   0.02     0.00  -0.05   0.00
     8   1    -0.25   0.01  -0.14     0.03  -0.01   0.01    -0.06  -0.01  -0.03
     9   1     0.13   0.21   0.07    -0.11  -0.16  -0.06    -0.07  -0.09  -0.03
    10   1    -0.13   0.21  -0.07    -0.11   0.16  -0.06    -0.07   0.09  -0.03
    11   6    -0.10  -0.00   0.00    -0.15  -0.00   0.00    -0.00   0.04  -0.08
    12   6     0.04  -0.02  -0.01     0.10  -0.06  -0.05    -0.05   0.04   0.03
    13   6    -0.04  -0.02   0.01     0.10   0.06  -0.05    -0.05  -0.04   0.03
    14   6     0.10   0.00   0.00    -0.15  -0.00  -0.00     0.00  -0.04  -0.08
    15   1     0.37  -0.00  -0.00     0.52  -0.00  -0.00     0.00   0.03   0.44
    16   1    -0.37   0.00  -0.00     0.52  -0.00   0.00    -0.00  -0.03   0.44
    17   6    -0.04  -0.01   0.02    -0.08  -0.01   0.04     0.02   0.01  -0.01
    18   6     0.00   0.03   0.00     0.03  -0.11  -0.02    -0.00   0.05   0.00
    19   6    -0.00   0.03  -0.00     0.03   0.11  -0.02    -0.00  -0.05   0.00
    20   6     0.04  -0.01  -0.02    -0.08   0.01   0.04     0.02  -0.01  -0.01
    21   1     0.25  -0.01  -0.14     0.03  -0.01  -0.01     0.06   0.01  -0.03
    22   1     0.13  -0.21  -0.07    -0.11   0.16   0.06     0.07  -0.09  -0.03
    23   1    -0.13  -0.21   0.07    -0.11  -0.16   0.06     0.07   0.09  -0.03
    24   1    -0.25  -0.01   0.14     0.03   0.01  -0.01     0.06  -0.01  -0.03
    25   6     0.00   0.00   0.00     0.02   0.00   0.00     0.00  -0.10  -0.02
    26   1    -0.01  -0.12  -0.10    -0.01  -0.09  -0.12    -0.00   0.24   0.24
    27   1    -0.01   0.12   0.10    -0.01   0.09   0.12     0.00   0.24   0.24
    28   6    -0.00  -0.00   0.00     0.02   0.00  -0.00    -0.00   0.10  -0.02
    29   1     0.01   0.12  -0.10    -0.01  -0.09   0.12     0.00  -0.24   0.24
    30   1     0.01  -0.12   0.10    -0.01   0.09  -0.12    -0.00  -0.24   0.24
                     61                     62                     63
                     B2                     A1                     B2
 Frequencies --   1487.5073              1502.8398              1502.9175
 Red. masses --      1.0841                 1.1268                 2.4541
 Frc consts  --      1.4133                 1.4994                 3.2660
 IR Inten    --      1.4985                 1.9047                17.1376
  Atom  AN      X      Y      Z        X      Y      Z        X      Y      Z
     1   1     0.01   0.01   0.00    -0.06   0.00  -0.03     0.02   0.09   0.01
     2   6    -0.00   0.01  -0.00     0.02   0.00   0.01     0.00   0.07   0.00
     3   6     0.00   0.01   0.00     0.02  -0.00   0.01    -0.00   0.07  -0.00
     4   6    -0.01  -0.01  -0.00    -0.01   0.01  -0.00    -0.09  -0.08  -0.05
     5   6     0.01  -0.01   0.00    -0.01  -0.02  -0.00     0.08  -0.04   0.04
     6   6    -0.01  -0.01  -0.00    -0.01   0.02  -0.00    -0.08  -0.04  -0.04
     7   6     0.01  -0.01   0.00    -0.01  -0.01  -0.00     0.09  -0.08   0.05
     8   1    -0.01   0.01  -0.00    -0.06  -0.00  -0.03    -0.02   0.09  -0.01
     9   1     0.01   0.04   0.01    -0.02  -0.02  -0.01     0.15   0.41   0.08
    10   1    -0.01   0.04  -0.01    -0.02   0.02  -0.01    -0.15   0.41  -0.08
    11   6    -0.00   0.01  -0.01     0.00  -0.00  -0.00    -0.00   0.02   0.03
    12   6     0.01  -0.01  -0.00     0.01   0.02  -0.00     0.08  -0.04  -0.04
    13   6    -0.01  -0.01   0.00     0.01  -0.02  -0.00    -0.08  -0.04   0.04
    14   6    -0.00   0.01   0.01    -0.00   0.00  -0.00    -0.00   0.02  -0.03
    15   1    -0.00   0.01  -0.00    -0.00  -0.00  -0.01     0.00   0.02  -0.10
    16   1    -0.00   0.01   0.00     0.00   0.00  -0.01     0.00   0.02   0.10
    17   6     0.00   0.01  -0.00    -0.02   0.00   0.01    -0.00   0.07   0.00
    18   6     0.01  -0.01  -0.00     0.01   0.01  -0.00     0.09  -0.08  -0.05
    19   6    -0.01  -0.01   0.00     0.01  -0.01  -0.00    -0.09  -0.08   0.05
    20   6    -0.00   0.01   0.00    -0.02  -0.00   0.01     0.00   0.07  -0.00
    21   1    -0.01   0.01   0.00     0.06   0.00  -0.03    -0.02   0.09   0.01
    22   1    -0.01   0.04   0.01     0.02  -0.02  -0.01    -0.15   0.41   0.08
    23   1     0.01   0.04  -0.01     0.02   0.02  -0.01     0.15   0.41  -0.08
    24   1     0.01   0.01  -0.00     0.06  -0.00  -0.03     0.02   0.09  -0.01
    25   6    -0.00   0.04  -0.04     0.00   0.04  -0.05     0.00  -0.01   0.01
    26   1     0.31  -0.24   0.31     0.31  -0.24   0.30    -0.06   0.04  -0.07
    27   1    -0.31  -0.24   0.31    -0.31  -0.24   0.30     0.06   0.04  -0.07
    28   6    -0.00   0.04   0.04    -0.00  -0.04  -0.05     0.00  -0.01  -0.01
    29   1     0.31  -0.24  -0.31    -0.31   0.24   0.30    -0.06   0.04   0.07
    30   1    -0.31  -0.24  -0.31     0.31   0.24   0.30     0.06   0.04   0.07
                     64                     65                     66
                     A2                     B1                     A1
 Frequencies --   1508.8392              1513.9195              1535.5092
 Red. masses --      2.5704                 2.4757                 2.7081
 Frc consts  --      3.4477                 3.3432                 3.7621
 IR Inten    --      0.0000                61.8390                14.2394
  Atom  AN      X      Y      Z        X      Y      Z        X      Y      Z
     1   1     0.01   0.09   0.00     0.36  -0.00   0.19    -0.33  -0.01  -0.18
     2   6     0.01   0.07   0.01    -0.11  -0.00  -0.06     0.11  -0.00   0.06
     3   6    -0.01   0.07  -0.01    -0.11   0.00  -0.06     0.11   0.00   0.06
     4   6    -0.10  -0.08  -0.05     0.03  -0.05   0.02    -0.03   0.06  -0.01
     5   6     0.08  -0.04   0.04     0.05   0.11   0.02    -0.07  -0.10  -0.04
     6   6    -0.08  -0.04  -0.04     0.05  -0.11   0.02    -0.07   0.10  -0.04
     7   6     0.10  -0.08   0.05     0.03   0.05   0.02    -0.03  -0.06  -0.01
     8   1    -0.01   0.09  -0.00     0.36   0.00   0.19    -0.33   0.01  -0.18
     9   1     0.14   0.40   0.07     0.13   0.11   0.07    -0.12  -0.11  -0.07
    10   1    -0.14   0.40  -0.07     0.13  -0.11   0.07    -0.12   0.11  -0.07
    11   6     0.07  -0.00   0.00    -0.00   0.00   0.00     0.00  -0.06   0.02
    12   6    -0.08   0.04   0.04     0.05   0.11  -0.02     0.07   0.10  -0.04
    13   6     0.08   0.04  -0.04     0.05  -0.11  -0.02     0.07  -0.10  -0.04
    14   6    -0.07   0.00   0.00    -0.00   0.00  -0.00    -0.00   0.06   0.02
    15   1    -0.21  -0.00  -0.00    -0.21   0.00  -0.00    -0.00  -0.06   0.07
    16   1     0.21   0.00  -0.00    -0.21   0.00   0.00     0.00   0.06   0.07
    17   6     0.01  -0.07  -0.01    -0.11   0.00   0.06    -0.11  -0.00   0.06
    18   6    -0.10   0.08   0.05     0.03   0.05  -0.02     0.03   0.06  -0.01
    19   6     0.10   0.08  -0.05     0.03  -0.05  -0.02     0.03  -0.06  -0.01
    20   6    -0.01  -0.07   0.01    -0.11  -0.00   0.06    -0.11   0.00   0.06
    21   1     0.01  -0.09  -0.00     0.36   0.00  -0.19     0.33  -0.01  -0.18
    22   1     0.14  -0.40  -0.07     0.13  -0.11  -0.07     0.12  -0.11  -0.07
    23   1    -0.14  -0.40   0.07     0.13   0.11  -0.07     0.12   0.11  -0.07
    24   1    -0.01  -0.09   0.00     0.36  -0.00  -0.19     0.33   0.01  -0.18
    25   6     0.00  -0.00   0.00     0.00  -0.00   0.00     0.00   0.00   0.02
    26   1     0.00   0.03   0.02    -0.00  -0.00  -0.01    -0.11   0.05  -0.13
    27   1     0.00  -0.03  -0.02    -0.00   0.00   0.01     0.11   0.05  -0.13
    28   6    -0.00   0.00   0.00     0.00  -0.00  -0.00    -0.00  -0.00   0.02
    29   1    -0.00  -0.03   0.02    -0.00  -0.00   0.01     0.11  -0.05  -0.13
    30   1    -0.00   0.03  -0.02    -0.00   0.00  -0.01    -0.11  -0.05  -0.13
                     67                     68                     69
                     B1                     A1                     A2
 Frequencies --   1653.4728              1660.1430              1679.1200
 Red. masses --      6.0686                 6.8657                 6.6983
 Frc consts  --      9.7753                11.1487                11.1270
 IR Inten    --      3.6284                 0.0310                 0.0000
  Atom  AN      X      Y      Z        X      Y      Z        X      Y      Z
     1   1    -0.06  -0.13  -0.03    -0.04  -0.13  -0.02    -0.26  -0.01  -0.13
     2   6     0.03  -0.11   0.01     0.02  -0.12   0.01     0.23  -0.01   0.12
     3   6     0.03   0.11   0.01     0.02   0.12   0.01    -0.23  -0.01  -0.12
     4   6     0.05   0.23   0.03     0.05   0.24   0.03    -0.11  -0.05  -0.06
     5   6    -0.07   0.20  -0.04    -0.06   0.23  -0.03    -0.18   0.06  -0.10
     6   6    -0.07  -0.20  -0.04    -0.06  -0.23  -0.03     0.18   0.06   0.10
     7   6     0.05  -0.23   0.03     0.05  -0.24   0.03     0.11  -0.05   0.06
     8   1    -0.06   0.13  -0.03    -0.04   0.13  -0.02     0.26  -0.01   0.13
     9   1    -0.18  -0.20  -0.10    -0.18  -0.21  -0.10    -0.03   0.14  -0.01
    10   1    -0.18   0.20  -0.10    -0.18   0.21  -0.10     0.03   0.14   0.01
    11   6     0.04  -0.00   0.00    -0.00   0.05   0.01    -0.07  -0.00  -0.00
    12   6    -0.07   0.20   0.04     0.06  -0.23  -0.03     0.18  -0.06  -0.10
    13   6    -0.07  -0.20   0.04     0.06   0.23  -0.03    -0.18  -0.06   0.10
    14   6     0.04  -0.00  -0.00     0.00  -0.05   0.01     0.07   0.00  -0.00
    15   1    -0.25  -0.00   0.00    -0.00   0.05  -0.13     0.17   0.00   0.00
    16   1    -0.25  -0.00  -0.00     0.00  -0.05  -0.13    -0.17  -0.00   0.00
    17   6     0.03   0.11  -0.01    -0.02  -0.12   0.01     0.23   0.01  -0.12
    18   6     0.05  -0.23  -0.03    -0.05   0.24   0.03    -0.11   0.05   0.06
    19   6     0.05   0.23  -0.03    -0.05  -0.24   0.03     0.11   0.05  -0.06
    20   6     0.03  -0.11  -0.01    -0.02   0.12   0.01    -0.23   0.01   0.12
    21   1    -0.06   0.13   0.03     0.04  -0.13  -0.02    -0.26   0.01   0.13
    22   1    -0.18   0.20   0.10     0.18  -0.21  -0.10    -0.03  -0.14   0.01
    23   1    -0.18  -0.20   0.10     0.18   0.21  -0.10     0.03  -0.14  -0.01
    24   1    -0.06  -0.13   0.03     0.04   0.13  -0.02     0.26   0.01  -0.13
    25   6     0.00  -0.00  -0.00    -0.00  -0.01  -0.00    -0.00  -0.00   0.00
    26   1     0.00   0.00  -0.00     0.01   0.01   0.02    -0.00  -0.02  -0.01
    27   1     0.00  -0.00   0.00    -0.01   0.01   0.02    -0.00   0.02   0.01
    28   6     0.00  -0.00   0.00     0.00   0.01  -0.00     0.00   0.00   0.00
    29   1     0.00   0.00   0.00    -0.01  -0.01   0.02     0.00   0.02  -0.01
    30   1     0.00  -0.00  -0.00     0.01  -0.01   0.02     0.00  -0.02   0.01
                     70                     71                     72
                     B2                     B2                     A1
 Frequencies --   1685.3236              3072.9741              3085.0185
 Red. masses --      6.9167                 1.0597                 1.0616
 Frc consts  --     11.5749                 5.8958                 5.9530
 IR Inten    --      0.7312                36.2632                78.5976
  Atom  AN      X      Y      Z        X      Y      Z        X      Y      Z
     1   1    -0.27  -0.01  -0.14     0.00  -0.00   0.00    -0.00   0.00  -0.00
     2   6     0.23  -0.01   0.12    -0.00  -0.00  -0.00     0.00  -0.00   0.00
     3   6    -0.23  -0.01  -0.12     0.00  -0.00   0.00     0.00   0.00   0.00
     4   6    -0.11  -0.05  -0.06    -0.00   0.00  -0.00     0.00  -0.00   0.00
     5   6    -0.19   0.05  -0.10     0.00   0.00   0.00    -0.00  -0.00  -0.00
     6   6     0.19   0.05   0.10    -0.00   0.00  -0.00    -0.00   0.00  -0.00
     7   6     0.11  -0.05   0.06     0.00   0.00   0.00     0.00   0.00   0.00
     8   1     0.27  -0.01   0.14    -0.00  -0.00  -0.00    -0.00  -0.00  -0.00
     9   1    -0.03   0.14  -0.01     0.00  -0.00   0.00    -0.00   0.00  -0.00
    10   1     0.03   0.14   0.01    -0.00  -0.00  -0.00    -0.00  -0.00  -0.00
    11   6     0.00  -0.01  -0.03    -0.00   0.00  -0.00     0.00   0.01  -0.00
    12   6    -0.19   0.05   0.10     0.00   0.00  -0.00     0.00   0.00  -0.00
    13   6     0.19   0.05  -0.10    -0.00   0.00   0.00     0.00  -0.00  -0.00
    14   6     0.00  -0.01   0.03    -0.00   0.00   0.00    -0.00  -0.01  -0.00
    15   1    -0.00  -0.00   0.08     0.00  -0.05   0.00    -0.00  -0.10   0.00
    16   1    -0.00  -0.00  -0.08     0.00  -0.05  -0.00     0.00   0.10   0.00
    17   6    -0.23  -0.01   0.12     0.00  -0.00  -0.00    -0.00  -0.00   0.00
    18   6     0.11  -0.05  -0.06     0.00   0.00  -0.00    -0.00  -0.00   0.00
    19   6    -0.11  -0.05   0.06    -0.00   0.00   0.00    -0.00   0.00   0.00
    20   6     0.23  -0.01  -0.12    -0.00  -0.00   0.00    -0.00   0.00   0.00
    21   1     0.27  -0.01  -0.14    -0.00  -0.00   0.00     0.00   0.00  -0.00
    22   1     0.03   0.14  -0.01    -0.00  -0.00   0.00     0.00   0.00  -0.00
    23   1    -0.03   0.14   0.01     0.00  -0.00  -0.00     0.00  -0.00  -0.00
    24   1    -0.27  -0.01   0.14     0.00  -0.00  -0.00     0.00  -0.00  -0.00
    25   6    -0.00  -0.00  -0.01     0.00  -0.03   0.04    -0.00  -0.03   0.04
    26   1     0.01   0.01   0.03     0.41   0.17  -0.23     0.41   0.17  -0.22
    27   1    -0.01   0.01   0.03    -0.41   0.17  -0.23    -0.41   0.17  -0.22
    28   6    -0.00  -0.00   0.01     0.00  -0.03  -0.04     0.00   0.03   0.04
    29   1     0.01   0.01  -0.03     0.41   0.17   0.23    -0.41  -0.17  -0.22
    30   1    -0.01   0.01  -0.03    -0.41   0.17   0.23     0.41  -0.17  -0.22
                     73                     74                     75
                     A2                     B2                     A1
 Frequencies --   3115.7653              3122.2147              3124.7227
 Red. masses --      1.1073                 1.0874                 1.0883
 Frc consts  --      6.3336                 6.2453                 6.2604
 IR Inten    --      0.0000                90.4651                 4.2814
  Atom  AN      X      Y      Z        X      Y      Z        X      Y      Z
     1   1     0.00  -0.00  -0.00    -0.00  -0.00  -0.00     0.00   0.00   0.00
     2   6    -0.00   0.00  -0.00    -0.00   0.00  -0.00    -0.00  -0.00  -0.00
     3   6     0.00   0.00   0.00     0.00   0.00   0.00    -0.00   0.00  -0.00
     4   6     0.00   0.00   0.00    -0.00   0.00  -0.00     0.00  -0.00   0.00
     5   6    -0.00  -0.00  -0.00     0.00   0.00   0.00    -0.00   0.00  -0.00
     6   6     0.00  -0.00   0.00    -0.00   0.00  -0.00    -0.00  -0.00  -0.00
     7   6    -0.00   0.00  -0.00     0.00   0.00   0.00     0.00   0.00   0.00
     8   1    -0.00  -0.00   0.00     0.00  -0.00   0.00     0.00  -0.00   0.00
     9   1    -0.00   0.00  -0.00     0.00  -0.00   0.00    -0.00   0.00  -0.00
    10   1     0.00   0.00   0.00    -0.00  -0.00  -0.00    -0.00  -0.00  -0.00
    11   6    -0.00   0.00   0.00    -0.00  -0.06  -0.00    -0.00  -0.06  -0.00
    12   6     0.00   0.00  -0.00     0.00   0.00  -0.00     0.00  -0.00  -0.00
    13   6    -0.00   0.00   0.00    -0.00   0.00   0.00     0.00   0.00  -0.00
    14   6     0.00  -0.00   0.00    -0.00  -0.06   0.00     0.00   0.06  -0.00
    15   1     0.00  -0.00  -0.00    -0.00   0.70   0.02     0.00   0.70   0.02
    16   1    -0.00   0.00  -0.00    -0.00   0.70  -0.02    -0.00  -0.70   0.02
    17   6    -0.00  -0.00   0.00     0.00   0.00  -0.00     0.00  -0.00  -0.00
    18   6     0.00  -0.00  -0.00     0.00   0.00  -0.00    -0.00  -0.00   0.00
    19   6    -0.00  -0.00   0.00    -0.00   0.00   0.00    -0.00   0.00   0.00
    20   6     0.00  -0.00  -0.00    -0.00   0.00   0.00     0.00   0.00  -0.00
    21   1     0.00   0.00   0.00     0.00  -0.00  -0.00    -0.00   0.00   0.00
    22   1    -0.00  -0.00   0.00    -0.00  -0.00   0.00     0.00   0.00  -0.00
    23   1     0.00  -0.00  -0.00     0.00  -0.00  -0.00     0.00  -0.00  -0.00
    24   1    -0.00   0.00  -0.00    -0.00  -0.00   0.00    -0.00  -0.00   0.00
    25   6    -0.07   0.00  -0.00    -0.00  -0.00   0.00    -0.00  -0.00   0.01
    26   1     0.40   0.18  -0.24     0.03   0.01  -0.02     0.06   0.02  -0.03
    27   1     0.40  -0.18   0.24    -0.03   0.01  -0.02    -0.06   0.02  -0.03
    28   6     0.07  -0.00  -0.00    -0.00  -0.00  -0.00     0.00   0.00   0.01
    29   1    -0.40  -0.18  -0.24     0.03   0.01   0.02    -0.06  -0.02  -0.03
    30   1    -0.40   0.18   0.24    -0.03   0.01   0.02     0.06  -0.02  -0.03
                     76                     77                     78
                     B1                     A2                     B2
 Frequencies --   3135.0394              3186.0285              3186.0984
 Red. masses --      1.1070                 1.0871                 1.0870
 Frc consts  --      6.4103                 6.5013                 6.5014
 IR Inten    --     76.6440                 0.0000                15.7533
  Atom  AN      X      Y      Z        X      Y      Z        X      Y      Z
     1   1    -0.00  -0.00   0.00    -0.00   0.40   0.00    -0.00   0.40   0.00
     2   6     0.00   0.00   0.00     0.00  -0.03   0.00     0.00  -0.03   0.00
     3   6     0.00  -0.00   0.00    -0.00  -0.03  -0.00    -0.00  -0.03  -0.00
     4   6    -0.00  -0.00  -0.00    -0.02   0.01  -0.01    -0.02   0.01  -0.01
     5   6     0.00  -0.00   0.00    -0.00   0.00  -0.00    -0.00   0.00  -0.00
     6   6     0.00   0.00   0.00     0.00   0.00   0.00     0.00   0.00   0.00
     7   6    -0.00   0.00  -0.00     0.02   0.01   0.01     0.02   0.01   0.01
     8   1    -0.00   0.00   0.00     0.00   0.40  -0.00     0.00   0.40  -0.00
     9   1     0.00  -0.00   0.00     0.23  -0.15   0.12     0.23  -0.15   0.12
    10   1     0.00   0.00   0.00    -0.23  -0.15  -0.12    -0.23  -0.15  -0.12
    11   6    -0.00   0.00   0.00    -0.00   0.00  -0.00     0.00  -0.00  -0.00
    12   6     0.00  -0.00  -0.00     0.00  -0.00  -0.00    -0.00   0.00   0.00
    13   6     0.00   0.00  -0.00    -0.00  -0.00   0.00     0.00   0.00  -0.00
    14   6    -0.00   0.00  -0.00     0.00  -0.00  -0.00     0.00  -0.00   0.00
    15   1     0.00  -0.00  -0.00    -0.00  -0.00  -0.00    -0.00   0.00  -0.00
    16   1     0.00  -0.00   0.00     0.00   0.00  -0.00    -0.00   0.00   0.00
    17   6     0.00  -0.00  -0.00     0.00   0.03  -0.00    -0.00  -0.03   0.00
    18   6    -0.00   0.00   0.00    -0.02  -0.01   0.01     0.02   0.01  -0.01
    19   6    -0.00  -0.00   0.00     0.02  -0.01  -0.01    -0.02   0.01   0.01
    20   6     0.00   0.00  -0.00    -0.00   0.03   0.00     0.00  -0.03  -0.00
    21   1    -0.00   0.00  -0.00    -0.00  -0.40  -0.00     0.00   0.40   0.00
    22   1     0.00   0.00  -0.00     0.23   0.15  -0.12    -0.23  -0.15   0.12
    23   1     0.00  -0.00  -0.00    -0.23   0.15   0.12     0.23  -0.15  -0.12
    24   1    -0.00  -0.00  -0.00     0.00  -0.40   0.00    -0.00   0.40  -0.00
    25   6    -0.07   0.00  -0.00    -0.00   0.00   0.00    -0.00  -0.00  -0.00
    26   1     0.40   0.18  -0.24     0.00   0.00  -0.00     0.00   0.00  -0.00
    27   1     0.40  -0.18   0.24     0.00  -0.00   0.00    -0.00   0.00  -0.00
    28   6    -0.07   0.00   0.00     0.00  -0.00   0.00    -0.00  -0.00   0.00
    29   1     0.40   0.18   0.24    -0.00  -0.00  -0.00     0.00   0.00   0.00
    30   1     0.40  -0.18  -0.24    -0.00   0.00   0.00    -0.00   0.00   0.00
                     79                     80                     81
                     B1                     A1                     A2
 Frequencies --   3190.1768              3190.4638              3201.9533
 Red. masses --      1.0899                 1.0900                 1.0931
 Frc consts  --      6.5352                 6.5370                 6.6031
 IR Inten    --      1.8846                 1.3187                 0.0000
  Atom  AN      X      Y      Z        X      Y      Z        X      Y      Z
     1   1    -0.00   0.47   0.00    -0.00   0.47   0.00    -0.00  -0.30  -0.00
     2   6     0.00  -0.04   0.00     0.00  -0.04   0.00     0.00   0.03   0.00
     3   6     0.00   0.04   0.00     0.00   0.04   0.00    -0.00   0.03  -0.00
     4   6    -0.01   0.01  -0.01    -0.01   0.01  -0.01    -0.03   0.02  -0.01
     5   6    -0.00   0.00  -0.00    -0.00   0.00  -0.00     0.00  -0.00   0.00
     6   6    -0.00  -0.00  -0.00    -0.00  -0.00  -0.00    -0.00  -0.00  -0.00
     7   6    -0.01  -0.01  -0.01    -0.01  -0.01  -0.01     0.03   0.02   0.01
     8   1    -0.00  -0.47   0.00    -0.00  -0.47   0.00     0.00  -0.30   0.00
     9   1     0.13  -0.09   0.07     0.13  -0.09   0.07     0.31  -0.20   0.16
    10   1     0.13   0.09   0.07     0.13   0.09   0.07    -0.31  -0.20  -0.16
    11   6     0.00  -0.00  -0.00    -0.00   0.00  -0.00     0.00  -0.00   0.00
    12   6    -0.00   0.00   0.00     0.00  -0.00  -0.00    -0.00   0.00   0.00
    13   6    -0.00  -0.00   0.00     0.00   0.00  -0.00     0.00   0.00  -0.00
    14   6     0.00  -0.00   0.00     0.00  -0.00  -0.00    -0.00   0.00   0.00
    15   1     0.00  -0.00  -0.00     0.00  -0.01   0.00     0.00   0.00  -0.00
    16   1     0.00  -0.00   0.00    -0.00   0.01   0.00    -0.00  -0.00  -0.00
    17   6     0.00   0.04  -0.00    -0.00  -0.04   0.00     0.00  -0.03  -0.00
    18   6    -0.01  -0.01   0.01     0.01   0.01  -0.01    -0.03  -0.02   0.01
    19   6    -0.01   0.01   0.01     0.01  -0.01  -0.01     0.03  -0.02  -0.01
    20   6     0.00  -0.04  -0.00    -0.00   0.04   0.00    -0.00  -0.03   0.00
    21   1    -0.00  -0.47  -0.00     0.00   0.47   0.00    -0.00   0.30   0.00
    22   1     0.13   0.09  -0.07    -0.13  -0.09   0.07     0.31   0.20  -0.16
    23   1     0.13  -0.09  -0.07    -0.13   0.09   0.07    -0.31   0.20   0.16
    24   1    -0.00   0.47  -0.00     0.00  -0.47   0.00     0.00   0.30  -0.00
    25   6    -0.00   0.00   0.00    -0.00   0.00  -0.00     0.00  -0.00   0.00
    26   1     0.00   0.00  -0.00    -0.00  -0.00   0.00     0.00  -0.00  -0.00
    27   1     0.00  -0.00   0.00     0.00  -0.00   0.00     0.00   0.00   0.00
    28   6    -0.00   0.00  -0.00     0.00  -0.00  -0.00    -0.00   0.00   0.00
    29   1     0.00   0.00   0.00     0.00   0.00   0.00    -0.00   0.00  -0.00
    30   1     0.00  -0.00  -0.00    -0.00   0.00   0.00    -0.00  -0.00   0.00
                     82                     83                     84
                     B2                     B1                     A1
 Frequencies --   3202.0768              3215.5790              3215.8087
 Red. masses --      1.0932                 1.0981                 1.0980
 Frc consts  --      6.6040                 6.6895                 6.6902
 IR Inten    --     57.2943                41.1644                 8.3482
  Atom  AN      X      Y      Z        X      Y      Z        X      Y      Z
     1   1    -0.00  -0.30  -0.00    -0.00  -0.17  -0.00    -0.00  -0.17  -0.00
     2   6     0.00   0.03   0.00     0.00   0.02   0.00     0.00   0.02   0.00
     3   6    -0.00   0.03  -0.00     0.00  -0.02   0.00     0.00  -0.02   0.00
     4   6    -0.03   0.02  -0.01    -0.03   0.02  -0.02    -0.03   0.02  -0.02
     5   6     0.00  -0.00   0.00     0.00  -0.00   0.00     0.00  -0.00   0.00
     6   6    -0.00  -0.00  -0.00     0.00   0.00   0.00     0.00   0.00   0.00
     7   6     0.03   0.02   0.01    -0.03  -0.02  -0.02    -0.03  -0.02  -0.02
     8   1     0.00  -0.30   0.00    -0.00   0.17  -0.00    -0.00   0.17  -0.00
     9   1     0.31  -0.20   0.16     0.36  -0.23   0.19     0.36  -0.23   0.19
    10   1    -0.31  -0.20  -0.16     0.36   0.23   0.19     0.36   0.23   0.19
    11   6    -0.00   0.00   0.00    -0.00  -0.00   0.00     0.00  -0.00  -0.00
    12   6     0.00  -0.00  -0.00     0.00  -0.00  -0.00    -0.00   0.00   0.00
    13   6    -0.00  -0.00   0.00     0.00   0.00  -0.00    -0.00  -0.00   0.00
    14   6    -0.00   0.00  -0.00    -0.00  -0.00  -0.00    -0.00   0.00  -0.00
    15   1     0.00  -0.00   0.00    -0.00   0.00  -0.00    -0.00   0.00  -0.00
    16   1     0.00  -0.00  -0.00    -0.00   0.00   0.00     0.00  -0.00  -0.00
    17   6    -0.00   0.03   0.00     0.00  -0.02  -0.00    -0.00   0.02   0.00
    18   6     0.03   0.02  -0.01    -0.03  -0.02   0.02     0.03   0.02  -0.02
    19   6    -0.03   0.02   0.01    -0.03   0.02   0.02     0.03  -0.02  -0.02
    20   6     0.00   0.03  -0.00     0.00   0.02  -0.00    -0.00  -0.02   0.00
    21   1     0.00  -0.30  -0.00    -0.00   0.17   0.00     0.00  -0.17  -0.00
    22   1    -0.31  -0.20   0.16     0.36   0.23  -0.19    -0.36  -0.23   0.19
    23   1     0.31  -0.20  -0.16     0.36  -0.23  -0.19    -0.36   0.23   0.19
    24   1    -0.00  -0.30   0.00    -0.00  -0.17   0.00     0.00   0.17  -0.00
    25   6     0.00  -0.00  -0.00     0.00  -0.00  -0.00    -0.00  -0.00   0.00
    26   1    -0.00  -0.00   0.00    -0.00  -0.00   0.00     0.00   0.00  -0.00
    27   1     0.00  -0.00   0.00    -0.00   0.00  -0.00    -0.00   0.00  -0.00
    28   6     0.00  -0.00   0.00     0.00  -0.00   0.00     0.00   0.00   0.00
    29   1    -0.00  -0.00  -0.00    -0.00  -0.00  -0.00    -0.00  -0.00  -0.00
    30   1     0.00  -0.00  -0.00    -0.00   0.00   0.00     0.00  -0.00  -0.00

 -------------------
 - Thermochemistry -
 -------------------
 Temperature   298.150 Kelvin.  Pressure   1.00000 Atm.
 Atom     1 has atomic number  1 and mass   1.00783
 Atom     2 has atomic number  6 and mass  12.00000
 Atom     3 has atomic number  6 and mass  12.00000
 Atom     4 has atomic number  6 and mass  12.00000
 Atom     5 has atomic number  6 and mass  12.00000
 Atom     6 has atomic number  6 and mass  12.00000
 Atom     7 has atomic number  6 and mass  12.00000
 Atom     8 has atomic number  1 and mass   1.00783
 Atom     9 has atomic number  1 and mass   1.00783
 Atom    10 has atomic number  1 and mass   1.00783
 Atom    11 has atomic number  6 and mass  12.00000
 Atom    12 has atomic number  6 and mass  12.00000
 Atom    13 has atomic number  6 and mass  12.00000
 Atom    14 has atomic number  6 and mass  12.00000
 Atom    15 has atomic number  1 and mass   1.00783
 Atom    16 has atomic number  1 and mass   1.00783
 Atom    17 has atomic number  6 and mass  12.00000
 Atom    18 has atomic number  6 and mass  12.00000
 Atom    19 has atomic number  6 and mass  12.00000
 Atom    20 has atomic number  6 and mass  12.00000
 Atom    21 has atomic number  1 and mass   1.00783
 Atom    22 has atomic number  1 and mass   1.00783
 Atom    23 has atomic number  1 and mass   1.00783
 Atom    24 has atomic number  1 and mass   1.00783
 Atom    25 has atomic number  6 and mass  12.00000
 Atom    26 has atomic number  1 and mass   1.00783
 Atom    27 has atomic number  1 and mass   1.00783
 Atom    28 has atomic number  6 and mass  12.00000
 Atom    29 has atomic number  1 and mass   1.00783
 Atom    30 has atomic number  1 and mass   1.00783
 Molecular mass:   206.10955 amu.
 Principal axes and moments of inertia in atomic units:
                           1         2         3
     Eigenvalues --  1694.400034226.515074261.26380
           X            1.00000   0.00000   0.00000
           Y           -0.00000   1.00000   0.00000
           Z            0.00000  -0.00000   1.00000
 This molecule is an asymmetric top.
 Rotational symmetry number  2.
 Warning -- assumption of classical behavior for rotation
           may cause significant error
 Rotational temperatures (Kelvin)      0.05112     0.02049     0.02033
 Rotational constants (GHZ):           1.06512     0.42700     0.42352
 Zero-point vibrational energy     671020.7 (Joules/Mol)
                                  160.37780 (Kcal/Mol)
 Warning -- explicit consideration of  16 degrees of freedom as
           vibrations may cause significant error
 Vibrational temperatures:    101.34   184.83   231.51   232.52   317.56
          (Kelvin)            417.39   496.87   519.22   551.25   623.13
                              679.21   707.78   745.81   826.83   851.38
                              892.53   905.67   955.73  1067.46  1107.53
                             1124.06  1126.43  1141.73  1170.05  1216.34
                             1228.90  1253.31  1255.22  1301.48  1306.67
                             1353.56  1405.51  1409.61  1411.42  1459.82
                             1460.11  1508.93  1510.36  1523.91  1529.99
                             1625.29  1643.44  1673.71  1694.38  1695.66
                             1703.29  1720.63  1726.35  1750.75  1768.25
                             1785.00  1810.35  1843.59  1862.96  1909.02
                             1933.42  1938.75  1967.45  1976.84  1979.89
                             2140.19  2162.25  2162.36  2170.88  2178.19
                             2209.26  2378.98  2388.58  2415.88  2424.80
                             4421.32  4438.65  4482.89  4492.17  4495.78
                             4510.62  4583.98  4584.08  4589.95  4590.37
                             4606.90  4607.07  4626.50  4626.83
 
 Zero-point correction=                           0.255578 (Hartree/Particle)
 Thermal correction to Energy=                    0.266404
 Thermal correction to Enthalpy=                  0.267348
 Thermal correction to Gibbs Free Energy=         0.219743
 Sum of electronic and zero-point Energies=           -617.918427
 Sum of electronic and thermal Energies=              -617.907601
 Sum of electronic and thermal Enthalpies=            -617.906657
 Sum of electronic and thermal Free Energies=         -617.954262
 
                     E (Thermal)             CV                S
                      KCal/Mol        Cal/Mol-Kelvin    Cal/Mol-Kelvin
 Total                  167.171             47.103            100.195
 Electronic               0.000              0.000              0.000
 Translational            0.889              2.981             41.874
 Rotational               0.889              2.981             30.413
 Vibrational            165.394             41.142             27.908
 Vibration     1          0.598              1.968              4.141
 Vibration     2          0.611              1.925              2.969
 Vibration     3          0.622              1.890              2.539
 Vibration     4          0.622              1.889              2.531
 Vibration     5          0.647              1.810              1.953
 Vibration     6          0.686              1.692              1.473
 Vibration     7          0.724              1.585              1.187
 Vibration     8          0.735              1.553              1.118
 Vibration     9          0.752              1.506              1.027
 Vibration    10          0.794              1.398              0.849
 Vibration    11          0.829              1.312              0.732
 Vibration    12          0.848              1.268              0.679
 Vibration    13          0.873              1.209              0.614
 Vibration    14          0.931              1.086              0.495
 Vibration    15          0.949              1.049              0.464
 Vibration    16          0.980              0.989              0.416
                       Q            Log10(Q)             Ln(Q)
 Total Bot       0.842346-101       -101.074510       -232.732659
 Total V=0       0.304254D+17         16.483237         37.954056
 Vib (Bot)       0.732496-115       -115.135195       -265.108583
 Vib (Bot)    1  0.292798D+01          0.466568          1.074312
 Vib (Bot)    2  0.158759D+01          0.200739          0.462218
 Vib (Bot)    3  0.125605D+01          0.099007          0.227972
 Vib (Bot)    4  0.125035D+01          0.097032          0.223424
 Vib (Bot)    5  0.895913D+00         -0.047734         -0.109912
 Vib (Bot)    6  0.659154D+00         -0.181013         -0.416798
 Vib (Bot)    7  0.535859D+00         -0.270950         -0.623885
 Vib (Bot)    8  0.507604D+00         -0.294475         -0.678054
 Vib (Bot)    9  0.470866D+00         -0.327103         -0.753182
 Vib (Bot)   10  0.401337D+00         -0.396491         -0.912954
 Vib (Bot)   11  0.356678D+00         -0.447723         -1.030921
 Vib (Bot)   12  0.336480D+00         -0.473040         -1.089216
 Vib (Bot)   13  0.311858D+00         -0.506042         -1.165206
 Vib (Bot)   14  0.266572D+00         -0.574186         -1.322112
 Vib (Bot)   15  0.254481D+00         -0.594345         -1.368531
 Vib (Bot)   16  0.235657D+00         -0.627719         -1.445376
 Vib (V=0)       0.264577D+03          2.422552          5.578132
 Vib (V=0)    1  0.347036D+01          0.540375          1.244259
 Vib (V=0)    2  0.216447D+01          0.335351          0.772174
 Vib (V=0)    3  0.185191D+01          0.267620          0.616218
 Vib (V=0)    4  0.184662D+01          0.266377          0.613355
 Vib (V=0)    5  0.152599D+01          0.183552          0.422645
 Vib (V=0)    6  0.132734D+01          0.122981          0.283174
 Vib (V=0)    7  0.123290D+01          0.090928          0.209370
 Vib (V=0)    8  0.121250D+01          0.083683          0.192687
 Vib (V=0)    9  0.118681D+01          0.074383          0.171273
 Vib (V=0)   10  0.114115D+01          0.057342          0.132035
 Vib (V=0)   11  0.111418D+01          0.046956          0.108120
 Vib (V=0)   12  0.110268D+01          0.042448          0.097740
 Vib (V=0)   13  0.108928D+01          0.037141          0.085521
 Vib (V=0)   14  0.106662D+01          0.028011          0.064497
 Vib (V=0)   15  0.106104D+01          0.025730          0.059245
 Vib (V=0)   16  0.105275D+01          0.022326          0.051407
 Electronic      0.100000D+01          0.000000          0.000000
 Translational   0.116306D+09          8.065601         18.571733
 Rotational      0.988744D+06          5.995084         13.804191
 ***** Axes restored to original set *****
 -------------------------------------------------------------------
 Center     Atomic                   Forces (Hartrees/Bohr)
 Number     Number              X              Y              Z
 -------------------------------------------------------------------
      1        1          -0.000011616    0.000026519   -0.000006885
      2        6           0.000033233    0.000013295    0.000016236
      3        6           0.000033233   -0.000013295    0.000016236
      4        6           0.000020522   -0.000015522    0.000020089
      5        6          -0.000001913   -0.000116622    0.000010679
      6        6          -0.000001913    0.000116622    0.000010679
      7        6           0.000020522    0.000015522    0.000020089
      8        1          -0.000011616   -0.000026519   -0.000006885
      9        1          -0.000012494    0.000020106   -0.000008638
     10        1          -0.000012494   -0.000020106   -0.000008638
     11        6           0.000000000   -0.000114518   -0.000135484
     12        6           0.000001913    0.000116622    0.000010679
     13        6           0.000001913   -0.000116622    0.000010679
     14        6           0.000000000    0.000114518   -0.000135484
     15        1          -0.000000000   -0.000006419    0.000006060
     16        1           0.000000000    0.000006419    0.000006060
     17        6          -0.000033233    0.000013295    0.000016236
     18        6          -0.000020522   -0.000015522    0.000020089
     19        6          -0.000020522    0.000015522    0.000020089
     20        6          -0.000033233   -0.000013295    0.000016236
     21        1           0.000011616    0.000026519   -0.000006885
     22        1           0.000012494    0.000020106   -0.000008638
     23        1           0.000012494   -0.000020106   -0.000008638
     24        1           0.000011616   -0.000026519   -0.000006885
     25        6          -0.000000000   -0.000021173    0.000118127
     26        1          -0.000037147    0.000013040   -0.000025833
     27        1           0.000037147    0.000013040   -0.000025833
     28        6          -0.000000000    0.000021173    0.000118127
     29        1           0.000037147   -0.000013040   -0.000025833
     30        1          -0.000037147   -0.000013040   -0.000025833
 -------------------------------------------------------------------
 Cartesian Forces:  Max     0.000135484 RMS     0.000043738
 FormGI is forming the generalized inverse of G from B-inverse, IUseBI=4.

 GradGradGradGradGradGradGradGradGradGradGradGradGradGradGradGradGradGrad
 Berny optimization.
 Internal  Forces:  Max     0.000070813 RMS     0.000016532
 Search for a local minimum.
 Step number   1 out of a maximum of    2
 All quantities printed in internal units (Hartrees-Bohrs-Radians)
 Second derivative matrix not updated -- analytic derivatives used.
 ITU=  0
     Eigenvalues ---    0.00258   0.00927   0.00946   0.01426   0.01528
     Eigenvalues ---    0.01772   0.01783   0.01881   0.01905   0.02002
     Eigenvalues ---    0.02145   0.02237   0.02408   0.02422   0.02525
     Eigenvalues ---    0.02530   0.02937   0.02957   0.02971   0.02988
     Eigenvalues ---    0.03076   0.03899   0.04180   0.04184   0.04186
     Eigenvalues ---    0.04346   0.04517   0.06545   0.06675   0.07781
     Eigenvalues ---    0.07786   0.08908   0.09138   0.09727   0.10726
     Eigenvalues ---    0.10843   0.10844   0.11303   0.11335   0.12252
     Eigenvalues ---    0.12277   0.12278   0.12314   0.16929   0.17620
     Eigenvalues ---    0.19062   0.19318   0.19416   0.19436   0.19481
     Eigenvalues ---    0.19800   0.21376   0.23656   0.24380   0.24593
     Eigenvalues ---    0.24679   0.24835   0.26911   0.27480   0.31607
     Eigenvalues ---    0.33681   0.33952   0.34292   0.34442   0.34520
     Eigenvalues ---    0.34672   0.35054   0.35829   0.35830   0.36049
     Eigenvalues ---    0.36051   0.36118   0.36341   0.36342   0.36451
     Eigenvalues ---    0.39877   0.41926   0.41931   0.46056   0.47160
     Eigenvalues ---    0.48145   0.48156   0.51361   0.51819
 Angle between quadratic step and forces=  52.23 degrees.
 Linear search not attempted -- first point.
 Iteration  1 RMS(Cart)=  0.00074534 RMS(Int)=  0.00000013
 Iteration  2 RMS(Cart)=  0.00000028 RMS(Int)=  0.00000002
 ClnCor:  largest displacement from symmetrization is 7.55D-09 for atom     7.
 Variable       Old X    -DE/DX   Delta X   Delta X   Delta X     New X
                                 (Linear)    (Quad)   (Total)
    R1        2.04901   0.00003   0.00000   0.00006   0.00006   2.04907
    R2        2.63040  -0.00000   0.00000  -0.00002  -0.00002   2.63038
    R3        2.61356  -0.00002   0.00000   0.00001   0.00001   2.61357
    R4        2.61356  -0.00002   0.00000   0.00001   0.00001   2.61357
    R5        2.63040  -0.00000   0.00000  -0.00002  -0.00002   2.63038
    R6        2.04901   0.00003   0.00000   0.00006   0.00006   2.04907
    R7        2.62106   0.00002   0.00000   0.00004   0.00004   2.62110
    R8        2.04709   0.00002   0.00000   0.00007   0.00007   2.04716
    R9        2.63942  -0.00004   0.00000  -0.00020  -0.00020   2.63922
   R10        2.85216  -0.00002   0.00000  -0.00012  -0.00012   2.85204
   R11        2.85216  -0.00002   0.00000  -0.00012  -0.00012   2.85204
   R12        2.04709   0.00002   0.00000   0.00007   0.00007   2.04716
   R13        2.85216  -0.00002   0.00000  -0.00012  -0.00012   2.85204
   R14        2.05795   0.00001   0.00000  -0.00001  -0.00001   2.05794
   R15        2.93743   0.00007   0.00000   0.00054   0.00054   2.93797
   R16        2.63942  -0.00004   0.00000  -0.00020  -0.00020   2.63922
   R17        2.61356  -0.00002   0.00000   0.00001   0.00001   2.61357
   R18        2.85216  -0.00002   0.00000  -0.00012  -0.00012   2.85204
   R19        2.61356  -0.00002   0.00000   0.00001   0.00001   2.61357
   R20        2.05795   0.00001   0.00000  -0.00001  -0.00001   2.05794
   R21        2.93743   0.00007   0.00000   0.00054   0.00054   2.93797
   R22        2.63040  -0.00000   0.00000  -0.00002  -0.00002   2.63038
   R23        2.04901   0.00003   0.00000   0.00006   0.00006   2.04907
   R24        2.62106   0.00002   0.00000   0.00004   0.00004   2.62110
   R25        2.04709   0.00002   0.00000   0.00007   0.00007   2.04716
   R26        2.63040  -0.00000   0.00000  -0.00002  -0.00002   2.63038
   R27        2.04709   0.00002   0.00000   0.00007   0.00007   2.04716
   R28        2.04901   0.00003   0.00000   0.00006   0.00006   2.04907
   R29        2.06074   0.00001   0.00000   0.00001   0.00001   2.06075
   R30        2.06074   0.00001   0.00000   0.00001   0.00001   2.06075
   R31        2.92054   0.00002   0.00000   0.00019   0.00019   2.92073
   R32        2.06074   0.00001   0.00000   0.00001   0.00001   2.06075
   R33        2.06074   0.00001   0.00000   0.00001   0.00001   2.06075
    A1        2.09983  -0.00000   0.00000  -0.00006  -0.00006   2.09977
    A2        2.09766   0.00003   0.00000   0.00016   0.00016   2.09782
    A3        2.08570  -0.00003   0.00000  -0.00010  -0.00010   2.08560
    A4        2.08570  -0.00003   0.00000  -0.00010  -0.00010   2.08560
    A5        2.09766   0.00003   0.00000   0.00016   0.00016   2.09782
    A6        2.09983  -0.00000   0.00000  -0.00006  -0.00006   2.09977
    A7        2.09889   0.00001   0.00000   0.00003   0.00003   2.09892
    A8        2.09138  -0.00001   0.00000  -0.00008  -0.00008   2.09131
    A9        2.09291   0.00001   0.00000   0.00005   0.00005   2.09296
   A10        2.09858   0.00002   0.00000   0.00007   0.00007   2.09866
   A11        2.20887  -0.00004   0.00000  -0.00024  -0.00024   2.20863
   A12        1.97551   0.00002   0.00000   0.00016   0.00016   1.97567
   A13        2.09858   0.00002   0.00000   0.00007   0.00007   2.09866
   A14        2.20887  -0.00004   0.00000  -0.00024  -0.00024   2.20863
   A15        1.97551   0.00002   0.00000   0.00016   0.00016   1.97567
   A16        2.09889   0.00001   0.00000   0.00003   0.00003   2.09892
   A17        2.09138  -0.00001   0.00000  -0.00008  -0.00008   2.09131
[truncated: 84,974 more chars]
