# Supplementary material for: Hyperpyramidalized alkenes with bond orders near 1.5 as synthetic building blocks
Source: Nat Chem. 2026 Jan 21;18(5):913–22. doi: 10.1038/s41557-025-02055-9 (PMC12859755; doi:10.1038/s41557-025-02055-9)
Supplement: Supplementary file 2 — Output files for reported computations. [file 41557_2025_2055_MOESM2_ESM.zip › Computation data/Dodecahedrene 3/dodecahedrene-2.out]

 Entering Gaussian System, Link 0=/u/local/apps/gaussian/16_sse4/g16
 Initial command:
 /u/local/apps/gaussian/16_sse4/l1.exe "/work/9239946.1.pod_smp.q/Gau-8130.inp" -scrdir="/work/9239946.1.pod_smp.q/"
 Entering Link 1 = /u/local/apps/gaussian/16_sse4/l1.exe PID=      8131.
  
 Copyright (c) 1988,1990,1992,1993,1995,1998,2003,2009,2016,
            Gaussian, Inc.  All Rights Reserved.
  
 This is part of the Gaussian(R) 16 program.  It is based on
 the Gaussian(R) 09 system (copyright 2009, Gaussian, Inc.),
 the Gaussian(R) 03 system (copyright 2003, Gaussian, Inc.),
 the Gaussian(R) 98 system (copyright 1998, Gaussian, Inc.),
 the Gaussian(R) 94 system (copyright 1995, Gaussian, Inc.),
 the Gaussian 92(TM) system (copyright 1992, Gaussian, Inc.),
 the Gaussian 90(TM) system (copyright 1990, Gaussian, Inc.),
 the Gaussian 88(TM) system (copyright 1988, Gaussian, Inc.),
 the Gaussian 86(TM) system (copyright 1986, Carnegie Mellon
 University), and the Gaussian 82(TM) system (copyright 1983,
 Carnegie Mellon University). Gaussian is a federally registered
 trademark of Gaussian, Inc.
  
 This software contains proprietary and confidential information,
 including trade secrets, belonging to Gaussian, Inc.
  
 This software is provided under written license and may be
 used, copied, transmitted, or stored only in accord with that
 written license.
  
 The following legend is applicable only to US Government
 contracts under FAR:
  
                    RESTRICTED RIGHTS LEGEND
  
 Use, reproduction and disclosure by the US Government is
 subject to restrictions as set forth in subparagraphs (a)
 and (c) of the Commercial Computer Software - Restricted
 Rights clause in FAR 52.227-19.
  
 Gaussian, Inc.
 340 Quinnipiac St., Bldg. 40, Wallingford CT 06492
  
  
 ---------------------------------------------------------------
 Warning -- This program may not be used in any manner that
 competes with the business of Gaussian, Inc. or will provide
 assistance to any competitor of Gaussian, Inc.  The licensee
 of this program is prohibited from giving any competitor of
 Gaussian, Inc. access to this program.  By using this program,
 the user acknowledges that Gaussian, Inc. is engaged in the
 business of creating and licensing software in the field of
 computational chemistry and represents and warrants to the
 licensee that it is not a competitor of Gaussian, Inc. and that
 it will not use this program in any manner prohibited above.
 ---------------------------------------------------------------
  

 Cite this work as:
 Gaussian 16, Revision A.03,
 M. J. Frisch, G. W. Trucks, H. B. Schlegel, G. E. Scuseria, 
 M. A. Robb, J. R. Cheeseman, G. Scalmani, V. Barone, 
 G. A. Petersson, H. Nakatsuji, X. Li, M. Caricato, A. V. Marenich, 
 J. Bloino, B. G. Janesko, R. Gomperts, B. Mennucci, H. P. Hratchian, 
 J. V. Ortiz, A. F. Izmaylov, J. L. Sonnenberg, D. Williams-Young, 
 F. Ding, F. Lipparini, F. Egidi, J. Goings, B. Peng, A. Petrone, 
 T. Henderson, D. Ranasinghe, V. G. Zakrzewski, J. Gao, N. Rega, 
 G. Zheng, W. Liang, M. Hada, M. Ehara, K. Toyota, R. Fukuda, 
 J. Hasegawa, M. Ishida, T. Nakajima, Y. Honda, O. Kitao, H. Nakai, 
 T. Vreven, K. Throssell, J. A. Montgomery, Jr., J. E. Peralta, 
 F. Ogliaro, M. J. Bearpark, J. J. Heyd, E. N. Brothers, K. N. Kudin, 
 V. N. Staroverov, T. A. Keith, R. Kobayashi, J. Normand, 
 K. Raghavachari, A. P. Rendell, J. C. Burant, S. S. Iyengar, 
 J. Tomasi, M. Cossi, J. M. Millam, M. Klene, C. Adamo, R. Cammi, 
 J. W. Ochterski, R. L. Martin, K. Morokuma, O. Farkas, 
 J. B. Foresman, and D. J. Fox, Gaussian, Inc., Wallingford CT, 2016.
 
 ******************************************
 Gaussian 16:  ES64L-G16RevA.03 25-Dec-2016
                29-May-2025 
 ******************************************
 %nproc=8
 Will use up to    8 processors via shared memory.
 %mem=16GB
 %chk=dodecahedrene-2.chk
 ---------------------------------------------------------------
 # opt freq wb97xd geom=connectivity def2tzvp pop=(full,nboread)
 ---------------------------------------------------------------
 1/18=20,19=15,26=3,38=1,57=2/1,3;
 2/9=110,12=2,17=6,18=5,40=1/2;
 3/5=44,7=101,11=2,25=1,30=1,71=1,74=-58/1,2,3;
 4//1;
 5/5=2,38=5/2;
 6/7=3,28=1,40=2/1,7;
 7//1,2,3,16;
 1/18=20,19=15,26=3/3(2);
 2/9=110/2;
 99//99;
 2/9=110/2;
 3/5=44,7=101,11=2,25=1,30=1,71=1,74=-58/1,2,3;
 4/5=5,16=3,69=1/1;
 5/5=2,38=5/2;
 7//1,2,3,16;
 1/18=20,19=15,26=3/3(-5);
 2/9=110/2;
 6/7=3,19=2,28=1,40=2/1,7;
 99/9=1/99;
 ------
 123218
 ------
 Symbolic Z-matrix:
 Charge =  0 Multiplicity = 1
 C                     1.27838  -1.26348  -1.32044 
 C                     0.        0.65417  -1.81269 
 C                     1.25571  -1.25518   1.183 
 C                     0.78685   2.04663  -0.06294 
 C                     0.78685  -2.04663  -0.06294 
 C                    -1.27839  -1.26347  -1.32044 
 C                    0.        -0.65417  -1.81269 
 C                    0.        -0.77504   1.95551 
 C                     2.08964  0.        -0.84404 
 C                    -1.25572  -1.25517   1.183 
 C                     2.03835  0.         0.70804 
 C                     1.27839   1.26347  -1.32044 
 C                    -1.27839   1.26348  -1.32044 
 C                     1.25572   1.25517   1.183 
 C                     0.        0.77504   1.95551 
 C                    -1.25571   1.25518   1.183 
 C                    -2.08964   0.       -0.84404 
 C                    -0.78685   2.04663  -0.06294 
 C                    -0.78685  -2.04663  -0.06294 
 C                    -2.03835   0.        0.70804 
 H                     1.82177  -1.8873   -2.01811 
 H                     1.16942   3.05888  -0.05175 
 H                    -1.82177  -1.8873   -2.01811 
 H                     1.88061  -1.87462   1.81407 
 H                    0.        -1.16097   2.96711 
 H                     1.16941  -3.05888  -0.05175 
 H                     1.82177   1.88729  -2.01811 
 H                     3.03955  0.         1.12066 
 H                    -1.82177   1.8873   -2.01811 
 H                    -1.88062  -1.87461   1.81408 
 H                    -1.16941   3.05888  -0.05175 
 H                     3.10686  -0.00001  -1.2125 
 H                    -1.88061   1.87462   1.81407 
 H                     1.88062   1.87461   1.81407 
 H                     0.        1.16098   2.96711 
 H                    -3.10686   0.       -1.21249 
 H                    -3.03955   0.        1.12066 
 H                    -1.16942  -3.05888  -0.05175 
 

 GradGradGradGradGradGradGradGradGradGradGradGradGradGradGradGradGradGrad
 Berny optimization.
 Initialization pass.
                           ----------------------------
                           !    Initial Parameters    !
                           ! (Angstroms and Degrees)  !
 --------------------------                            --------------------------
 ! Name  Definition              Value          Derivative Info.                !
 --------------------------------------------------------------------------------
 ! R1    R(1,5)                  1.5609         estimate D2E/DX2                !
 ! R2    R(1,7)                  1.4993         estimate D2E/DX2                !
 ! R3    R(1,9)                  1.5753         estimate D2E/DX2                !
 ! R4    R(1,21)                 1.0822         estimate D2E/DX2                !
 ! R5    R(2,7)                  1.3083         estimate D2E/DX2                !
 ! R6    R(2,12)                 1.4993         estimate D2E/DX2                !
 ! R7    R(2,13)                 1.4993         estimate D2E/DX2                !
 ! R8    R(3,5)                  1.5487         estimate D2E/DX2                !
 ! R9    R(3,8)                  1.5505         estimate D2E/DX2                !
 ! R10   R(3,11)                 1.5536         estimate D2E/DX2                !
 ! R11   R(3,24)                 1.0828         estimate D2E/DX2                !
 ! R12   R(4,12)                 1.5609         estimate D2E/DX2                !
 ! R13   R(4,14)                 1.5487         estimate D2E/DX2                !
 ! R14   R(4,18)                 1.5737         estimate D2E/DX2                !
 ! R15   R(4,22)                 1.0822         estimate D2E/DX2                !
 ! R16   R(5,19)                 1.5737         estimate D2E/DX2                !
 ! R17   R(5,26)                 1.0822         estimate D2E/DX2                !
 ! R18   R(6,7)                  1.4993         estimate D2E/DX2                !
 ! R19   R(6,17)                 1.5753         estimate D2E/DX2                !
 ! R20   R(6,19)                 1.5609         estimate D2E/DX2                !
 ! R21   R(6,23)                 1.0822         estimate D2E/DX2                !
 ! R22   R(8,10)                 1.5505         estimate D2E/DX2                !
 ! R23   R(8,15)                 1.5501         estimate D2E/DX2                !
 ! R24   R(8,25)                 1.0827         estimate D2E/DX2                !
 ! R25   R(9,11)                 1.5529         estimate D2E/DX2                !
 ! R26   R(9,12)                 1.5753         estimate D2E/DX2                !
 ! R27   R(9,32)                 1.0819         estimate D2E/DX2                !
 ! R28   R(10,19)                1.5487         estimate D2E/DX2                !
 ! R29   R(10,20)                1.5536         estimate D2E/DX2                !
 ! R30   R(10,30)                1.0828         estimate D2E/DX2                !
 ! R31   R(11,14)                1.5536         estimate D2E/DX2                !
 ! R32   R(11,28)                1.0829         estimate D2E/DX2                !
 ! R33   R(12,27)                1.0822         estimate D2E/DX2                !
 ! R34   R(13,17)                1.5753         estimate D2E/DX2                !
 ! R35   R(13,18)                1.5609         estimate D2E/DX2                !
 ! R36   R(13,29)                1.0822         estimate D2E/DX2                !
 ! R37   R(14,15)                1.5505         estimate D2E/DX2                !
 ! R38   R(14,34)                1.0828         estimate D2E/DX2                !
 ! R39   R(15,16)                1.5505         estimate D2E/DX2                !
 ! R40   R(15,35)                1.0827         estimate D2E/DX2                !
 ! R41   R(16,18)                1.5487         estimate D2E/DX2                !
 ! R42   R(16,20)                1.5536         estimate D2E/DX2                !
 ! R43   R(16,33)                1.0828         estimate D2E/DX2                !
 ! R44   R(17,20)                1.5529         estimate D2E/DX2                !
 ! R45   R(17,36)                1.0819         estimate D2E/DX2                !
 ! R46   R(18,31)                1.0822         estimate D2E/DX2                !
 ! R47   R(19,38)                1.0822         estimate D2E/DX2                !
 ! R48   R(20,37)                1.0829         estimate D2E/DX2                !
 ! A1    A(5,1,7)              101.5317         estimate D2E/DX2                !
 ! A2    A(5,1,9)              108.7216         estimate D2E/DX2                !
 ! A3    A(5,1,21)             112.8476         estimate D2E/DX2                !
 ! A4    A(7,1,9)              102.2661         estimate D2E/DX2                !
 ! A5    A(7,1,21)             116.7905         estimate D2E/DX2                !
 ! A6    A(9,1,21)             113.4986         estimate D2E/DX2                !
 ! A7    A(7,2,12)             113.9788         estimate D2E/DX2                !
 ! A8    A(7,2,13)             113.9789         estimate D2E/DX2                !
 ! A9    A(12,2,13)            117.006          estimate D2E/DX2                !
 ! A10   A(5,3,8)              108.2933         estimate D2E/DX2                !
 ! A11   A(5,3,11)             108.6294         estimate D2E/DX2                !
 ! A12   A(5,3,24)             110.5629         estimate D2E/DX2                !
 ! A13   A(8,3,11)             108.0663         estimate D2E/DX2                !
 ! A14   A(8,3,24)             110.7416         estimate D2E/DX2                !
 ! A15   A(11,3,24)            110.4654         estimate D2E/DX2                !
 ! A16   A(12,4,14)            107.2407         estimate D2E/DX2                !
 ! A17   A(12,4,18)            108.3557         estimate D2E/DX2                !
 ! A18   A(12,4,22)            111.4891         estimate D2E/DX2                !
 ! A19   A(14,4,18)            107.6223         estimate D2E/DX2                !
 ! A20   A(14,4,22)            111.264          estimate D2E/DX2                !
 ! A21   A(18,4,22)            110.7024         estimate D2E/DX2                !
 ! A22   A(1,5,3)              107.2407         estimate D2E/DX2                !
 ! A23   A(1,5,19)             108.3557         estimate D2E/DX2                !
 ! A24   A(1,5,26)             111.4891         estimate D2E/DX2                !
 ! A25   A(3,5,19)             107.6223         estimate D2E/DX2                !
 ! A26   A(3,5,26)             111.264          estimate D2E/DX2                !
 ! A27   A(19,5,26)            110.7024         estimate D2E/DX2                !
 ! A28   A(7,6,17)             102.2661         estimate D2E/DX2                !
 ! A29   A(7,6,19)             101.5316         estimate D2E/DX2                !
 ! A30   A(7,6,23)             116.7905         estimate D2E/DX2                !
 ! A31   A(17,6,19)            108.7216         estimate D2E/DX2                !
 ! A32   A(17,6,23)            113.4986         estimate D2E/DX2                !
 ! A33   A(19,6,23)            112.8476         estimate D2E/DX2                !
 ! A34   A(1,7,2)              113.9788         estimate D2E/DX2                !
 ! A35   A(1,7,6)              117.0059         estimate D2E/DX2                !
 ! A36   A(2,7,6)              113.9788         estimate D2E/DX2                !
 ! A37   A(3,8,10)             108.1656         estimate D2E/DX2                !
 ! A38   A(3,8,15)             108.0386         estimate D2E/DX2                !
 ! A39   A(3,8,25)             110.801          estimate D2E/DX2                !
 ! A40   A(10,8,15)            108.0387         estimate D2E/DX2                !
 ! A41   A(10,8,25)            110.801          estimate D2E/DX2                !
 ! A42   A(15,8,25)            110.8822         estimate D2E/DX2                !
 ! A43   A(1,9,11)             106.5737         estimate D2E/DX2                !
 ! A44   A(1,9,12)             106.6568         estimate D2E/DX2                !
 ! A45   A(1,9,32)             112.409          estimate D2E/DX2                !
 ! A46   A(11,9,12)            106.5738         estimate D2E/DX2                !
 ! A47   A(11,9,32)            111.804          estimate D2E/DX2                !
 ! A48   A(12,9,32)            112.409          estimate D2E/DX2                !
 ! A49   A(8,10,19)            108.2933         estimate D2E/DX2                !
 ! A50   A(8,10,20)            108.0663         estimate D2E/DX2                !
 ! A51   A(8,10,30)            110.7416         estimate D2E/DX2                !
 ! A52   A(19,10,20)           108.6294         estimate D2E/DX2                !
 ! A53   A(19,10,30)           110.5629         estimate D2E/DX2                !
 ! A54   A(20,10,30)           110.4655         estimate D2E/DX2                !
 ! A55   A(3,11,9)             108.7954         estimate D2E/DX2                !
 ! A56   A(3,11,14)            107.7889         estimate D2E/DX2                !
 ! A57   A(3,11,28)            110.4429         estimate D2E/DX2                !
 ! A58   A(9,11,14)            108.7954         estimate D2E/DX2                !
 ! A59   A(9,11,28)            110.5049         estimate D2E/DX2                !
 ! A60   A(14,11,28)           110.443          estimate D2E/DX2                !
 ! A61   A(2,12,4)             101.5316         estimate D2E/DX2                !
 ! A62   A(2,12,9)             102.2662         estimate D2E/DX2                !
 ! A63   A(2,12,27)            116.7906         estimate D2E/DX2                !
 ! A64   A(4,12,9)             108.7216         estimate D2E/DX2                !
 ! A65   A(4,12,27)            112.8475         estimate D2E/DX2                !
 ! A66   A(9,12,27)            113.4985         estimate D2E/DX2                !
 ! A67   A(2,13,17)            102.2662         estimate D2E/DX2                !
 ! A68   A(2,13,18)            101.5316         estimate D2E/DX2                !
 ! A69   A(2,13,29)            116.7906         estimate D2E/DX2                !
 ! A70   A(17,13,18)           108.7216         estimate D2E/DX2                !
 ! A71   A(17,13,29)           113.4986         estimate D2E/DX2                !
 ! A72   A(18,13,29)           112.8475         estimate D2E/DX2                !
 ! A73   A(4,14,11)            108.6294         estimate D2E/DX2                !
 ! A74   A(4,14,15)            108.2933         estimate D2E/DX2                !
 ! A75   A(4,14,34)            110.5629         estimate D2E/DX2                !
 ! A76   A(11,14,15)           108.0662         estimate D2E/DX2                !
 ! A77   A(11,14,34)           110.4654         estimate D2E/DX2                !
 ! A78   A(15,14,34)           110.7417         estimate D2E/DX2                !
 ! A79   A(8,15,14)            108.0387         estimate D2E/DX2                !
 ! A80   A(8,15,16)            108.0386         estimate D2E/DX2                !
 ! A81   A(8,15,35)            110.8823         estimate D2E/DX2                !
 ! A82   A(14,15,16)           108.1656         estimate D2E/DX2                !
 ! A83   A(14,15,35)           110.801          estimate D2E/DX2                !
 ! A84   A(16,15,35)           110.8009         estimate D2E/DX2                !
 ! A85   A(15,16,18)           108.2933         estimate D2E/DX2                !
 ! A86   A(15,16,20)           108.0662         estimate D2E/DX2                !
 ! A87   A(15,16,33)           110.7416         estimate D2E/DX2                !
 ! A88   A(18,16,20)           108.6294         estimate D2E/DX2                !
 ! A89   A(18,16,33)           110.5629         estimate D2E/DX2                !
 ! A90   A(20,16,33)           110.4655         estimate D2E/DX2                !
 ! A91   A(6,17,13)            106.6567         estimate D2E/DX2                !
 ! A92   A(6,17,20)            106.5737         estimate D2E/DX2                !
 ! A93   A(6,17,36)            112.409          estimate D2E/DX2                !
 ! A94   A(13,17,20)           106.5737         estimate D2E/DX2                !
 ! A95   A(13,17,36)           112.409          estimate D2E/DX2                !
 ! A96   A(20,17,36)           111.804          estimate D2E/DX2                !
 ! A97   A(4,18,13)            108.3558         estimate D2E/DX2                !
 ! A98   A(4,18,16)            107.6223         estimate D2E/DX2                !
 ! A99   A(4,18,31)            110.7024         estimate D2E/DX2                !
 ! A100  A(13,18,16)           107.2406         estimate D2E/DX2                !
 ! A101  A(13,18,31)           111.4891         estimate D2E/DX2                !
 ! A102  A(16,18,31)           111.264          estimate D2E/DX2                !
 ! A103  A(5,19,6)             108.3558         estimate D2E/DX2                !
 ! A104  A(5,19,10)            107.6223         estimate D2E/DX2                !
 ! A105  A(5,19,38)            110.7024         estimate D2E/DX2                !
 ! A106  A(6,19,10)            107.2407         estimate D2E/DX2                !
 ! A107  A(6,19,38)            111.4891         estimate D2E/DX2                !
 ! A108  A(10,19,38)           111.264          estimate D2E/DX2                !
 ! A109  A(10,20,16)           107.7889         estimate D2E/DX2                !
 ! A110  A(10,20,17)           108.7955         estimate D2E/DX2                !
 ! A111  A(10,20,37)           110.4429         estimate D2E/DX2                !
 ! A112  A(16,20,17)           108.7955         estimate D2E/DX2                !
 ! A113  A(16,20,37)           110.443          estimate D2E/DX2                !
 ! A114  A(17,20,37)           110.5048         estimate D2E/DX2                !
 ! D1    D(7,1,5,3)           -105.8343         estimate D2E/DX2                !
 ! D2    D(7,1,5,19)            10.0746         estimate D2E/DX2                !
 ! D3    D(7,1,5,26)           132.142          estimate D2E/DX2                !
 ! D4    D(9,1,5,3)              1.5085         estimate D2E/DX2                !
 ! D5    D(9,1,5,19)           117.4175         estimate D2E/DX2                !
 ! D6    D(9,1,5,26)          -120.5152         estimate D2E/DX2                !
 ! D7    D(21,1,5,3)           128.3524         estimate D2E/DX2                !
 ! D8    D(21,1,5,19)         -115.7386         estimate D2E/DX2                !
 ! D9    D(21,1,5,26)            6.3287         estimate D2E/DX2                !
 ! D10   D(5,1,7,2)            118.0152         estimate D2E/DX2                !
 ! D11   D(5,1,7,6)            -18.5293         estimate D2E/DX2                !
 ! D12   D(9,1,7,2)              5.7066         estimate D2E/DX2                !
 ! D13   D(9,1,7,6)           -130.8378         estimate D2E/DX2                !
 ! D14   D(21,1,7,2)          -118.8267         estimate D2E/DX2                !
 ! D15   D(21,1,7,6)           104.6288         estimate D2E/DX2                !
 ! D16   D(5,1,9,11)            -2.0307         estimate D2E/DX2                !
 ! D17   D(5,1,9,12)          -115.5897         estimate D2E/DX2                !
 ! D18   D(5,1,9,32)           120.7831         estimate D2E/DX2                !
 ! D19   D(7,1,9,11)           104.8088         estimate D2E/DX2                !
 ! D20   D(7,1,9,12)            -8.7502         estimate D2E/DX2                !
 ! D21   D(7,1,9,32)          -132.3774         estimate D2E/DX2                !
 ! D22   D(21,1,9,11)         -128.5002         estimate D2E/DX2                !
 ! D23   D(21,1,9,12)          117.9408         estimate D2E/DX2                !
 ! D24   D(21,1,9,32)           -5.6864         estimate D2E/DX2                !
 ! D25   D(12,2,7,1)             0.0001         estimate D2E/DX2                !
 ! D26   D(12,2,7,6)           137.8808         estimate D2E/DX2                !
 ! D27   D(13,2,7,1)          -137.8807         estimate D2E/DX2                !
 ! D28   D(13,2,7,6)             0.0            estimate D2E/DX2                !
 ! D29   D(7,2,12,4)          -118.0153         estimate D2E/DX2                !
 ! D30   D(7,2,12,9)            -5.7068         estimate D2E/DX2                !
 ! D31   D(7,2,12,27)          118.8266         estimate D2E/DX2                !
 ! D32   D(13,2,12,4)           18.5293         estimate D2E/DX2                !
 ! D33   D(13,2,12,9)          130.8378         estimate D2E/DX2                !
 ! D34   D(13,2,12,27)        -104.6288         estimate D2E/DX2                !
 ! D35   D(7,2,13,17)            5.7067         estimate D2E/DX2                !
 ! D36   D(7,2,13,18)          118.0153         estimate D2E/DX2                !
 ! D37   D(7,2,13,29)         -118.8267         estimate D2E/DX2                !
 ! D38   D(12,2,13,17)        -130.8378         estimate D2E/DX2                !
 ! D39   D(12,2,13,18)         -18.5292         estimate D2E/DX2                !
 ! D40   D(12,2,13,29)         104.6287         estimate D2E/DX2                !
 ! D41   D(8,3,5,1)            116.7419         estimate D2E/DX2                !
 ! D42   D(8,3,5,19)             0.3479         estimate D2E/DX2                !
 ! D43   D(8,3,5,26)          -121.0939         estimate D2E/DX2                !
 ! D44   D(11,3,5,1)            -0.3956         estimate D2E/DX2                !
 ! D45   D(11,3,5,19)         -116.7896         estimate D2E/DX2                !
 ! D46   D(11,3,5,26)          121.7686         estimate D2E/DX2                !
 ! D47   D(24,3,5,1)          -121.7644         estimate D2E/DX2                !
 ! D48   D(24,3,5,19)          121.8416         estimate D2E/DX2                !
 ! D49   D(24,3,5,26)            0.3998         estimate D2E/DX2                !
 ! D50   D(5,3,8,10)            -0.5653         estimate D2E/DX2                !
 ! D51   D(5,3,8,15)          -117.2836         estimate D2E/DX2                !
 ! D52   D(5,3,8,25)           121.0665         estimate D2E/DX2                !
 ! D53   D(11,3,8,10)          116.9339         estimate D2E/DX2                !
 ! D54   D(11,3,8,15)            0.2155         estimate D2E/DX2                !
 ! D55   D(11,3,8,25)         -121.4344         estimate D2E/DX2                !
 ! D56   D(24,3,8,10)         -121.9487         estimate D2E/DX2                !
 ! D57   D(24,3,8,15)          121.3329         estimate D2E/DX2                !
 ! D58   D(24,3,8,25)           -0.317          estimate D2E/DX2                !
 ! D59   D(5,3,11,9)            -0.8806         estimate D2E/DX2                !
 ! D60   D(5,3,11,14)          116.9349         estimate D2E/DX2                !
 ! D61   D(5,3,11,28)         -122.3304         estimate D2E/DX2                !
 ! D62   D(8,3,11,9)          -118.1632         estimate D2E/DX2                !
 ! D63   D(8,3,11,14)           -0.3477         estimate D2E/DX2                !
 ! D64   D(8,3,11,28)          120.3871         estimate D2E/DX2                !
 ! D65   D(24,3,11,9)          120.5479         estimate D2E/DX2                !
 ! D66   D(24,3,11,14)        -121.6366         estimate D2E/DX2                !
 ! D67   D(24,3,11,28)          -0.9018         estimate D2E/DX2                !
 ! D68   D(14,4,12,2)          105.8344         estimate D2E/DX2                !
 ! D69   D(14,4,12,9)           -1.5085         estimate D2E/DX2                !
 ! D70   D(14,4,12,27)        -128.3523         estimate D2E/DX2                !
 ! D71   D(18,4,12,2)          -10.0746         estimate D2E/DX2                !
 ! D72   D(18,4,12,9)         -117.4175         estimate D2E/DX2                !
 ! D73   D(18,4,12,27)         115.7386         estimate D2E/DX2                !
 ! D74   D(22,4,12,2)         -132.142          estimate D2E/DX2                !
 ! D75   D(22,4,12,9)          120.5152         estimate D2E/DX2                !
 ! D76   D(22,4,12,27)          -6.3287         estimate D2E/DX2                !
 ! D77   D(12,4,14,11)           0.3956         estimate D2E/DX2                !
 ! D78   D(12,4,14,15)        -116.7419         estimate D2E/DX2                !
 ! D79   D(12,4,14,34)         121.7644         estimate D2E/DX2                !
 ! D80   D(18,4,14,11)         116.7896         estimate D2E/DX2                !
 ! D81   D(18,4,14,15)          -0.3479         estimate D2E/DX2                !
 ! D82   D(18,4,14,34)        -121.8416         estimate D2E/DX2                !
 ! D83   D(22,4,14,11)        -121.7685         estimate D2E/DX2                !
 ! D84   D(22,4,14,15)         121.094          estimate D2E/DX2                !
 ! D85   D(22,4,14,34)          -0.3997         estimate D2E/DX2                !
 ! D86   D(12,4,18,13)           0.0            estimate D2E/DX2                !
 ! D87   D(12,4,18,16)         115.661          estimate D2E/DX2                !
 ! D88   D(12,4,18,31)        -122.5473         estimate D2E/DX2                !
 ! D89   D(14,4,18,13)        -115.6609         estimate D2E/DX2                !
 ! D90   D(14,4,18,16)           0.0            estimate D2E/DX2                !
 ! D91   D(14,4,18,31)         121.7917         estimate D2E/DX2                !
 ! D92   D(22,4,18,13)         122.5473         estimate D2E/DX2                !
 ! D93   D(22,4,18,16)        -121.7918         estimate D2E/DX2                !
 ! D94   D(22,4,18,31)          -0.0001         estimate D2E/DX2                !
 ! D95   D(1,5,19,6)             0.0            estimate D2E/DX2                !
 ! D96   D(1,5,19,10)         -115.661          estimate D2E/DX2                !
 ! D97   D(1,5,19,38)          122.5473         estimate D2E/DX2                !
 ! D98   D(3,5,19,6)           115.661          estimate D2E/DX2                !
 ! D99   D(3,5,19,10)            0.0            estimate D2E/DX2                !
 ! D100  D(3,5,19,38)         -121.7917         estimate D2E/DX2                !
 ! D101  D(26,5,19,6)         -122.5473         estimate D2E/DX2                !
 ! D102  D(26,5,19,10)         121.7917         estimate D2E/DX2                !
 ! D103  D(26,5,19,38)           0.0            estimate D2E/DX2                !
 ! D104  D(17,6,7,1)           130.8378         estimate D2E/DX2                !
 ! D105  D(17,6,7,2)            -5.7067         estimate D2E/DX2                !
 ! D106  D(19,6,7,1)            18.5293         estimate D2E/DX2                !
 ! D107  D(19,6,7,2)          -118.0152         estimate D2E/DX2                !
 ! D108  D(23,6,7,1)          -104.6288         estimate D2E/DX2                !
 ! D109  D(23,6,7,2)           118.8267         estimate D2E/DX2                !
 ! D110  D(7,6,17,13)            8.7502         estimate D2E/DX2                !
 ! D111  D(7,6,17,20)         -104.8087         estimate D2E/DX2                !
 ! D112  D(7,6,17,36)          132.3775         estimate D2E/DX2                !
 ! D113  D(19,6,17,13)         115.5896         estimate D2E/DX2                !
 ! D114  D(19,6,17,20)           2.0307         estimate D2E/DX2                !
 ! D115  D(19,6,17,36)        -120.7831         estimate D2E/DX2                !
 ! D116  D(23,6,17,13)        -117.9408         estimate D2E/DX2                !
 ! D117  D(23,6,17,20)         128.5002         estimate D2E/DX2                !
 ! D118  D(23,6,17,36)           5.6865         estimate D2E/DX2                !
 ! D119  D(7,6,19,5)           -10.0746         estimate D2E/DX2                !
 ! D120  D(7,6,19,10)          105.8343         estimate D2E/DX2                !
 ! D121  D(7,6,19,38)         -132.142          estimate D2E/DX2                !
 ! D122  D(17,6,19,5)         -117.4175         estimate D2E/DX2                !
 ! D123  D(17,6,19,10)          -1.5085         estimate D2E/DX2                !
 ! D124  D(17,6,19,38)         120.5152         estimate D2E/DX2                !
 ! D125  D(23,6,19,5)          115.7386         estimate D2E/DX2                !
 ! D126  D(23,6,19,10)        -128.3525         estimate D2E/DX2                !
 ! D127  D(23,6,19,38)          -6.3288         estimate D2E/DX2                !
 ! D128  D(3,8,10,19)            0.5653         estimate D2E/DX2                !
 ! D129  D(3,8,10,20)         -116.9338         estimate D2E/DX2                !
 ! D130  D(3,8,10,30)          121.9487         estimate D2E/DX2                !
 ! D131  D(15,8,10,19)         117.2836         estimate D2E/DX2                !
 ! D132  D(15,8,10,20)          -0.2155         estimate D2E/DX2                !
 ! D133  D(15,8,10,30)        -121.333          estimate D2E/DX2                !
 ! D134  D(25,8,10,19)        -121.0664         estimate D2E/DX2                !
 ! D135  D(25,8,10,20)         121.4345         estimate D2E/DX2                !
 ! D136  D(25,8,10,30)           0.317          estimate D2E/DX2                !
 ! D137  D(3,8,15,14)            0.0            estimate D2E/DX2                !
 ! D138  D(3,8,15,16)          116.8006         estimate D2E/DX2                !
 ! D139  D(3,8,15,35)         -121.5997         estimate D2E/DX2                !
 ! D140  D(10,8,15,14)        -116.8006         estimate D2E/DX2                !
 ! D141  D(10,8,15,16)           0.0            estimate D2E/DX2                !
 ! D142  D(10,8,15,35)         121.5996         estimate D2E/DX2                !
 ! D143  D(25,8,15,14)         121.5997         estimate D2E/DX2                !
 ! D144  D(25,8,15,16)        -121.5997         estimate D2E/DX2                !
 ! D145  D(25,8,15,35)          -0.0001         estimate D2E/DX2                !
 ! D146  D(1,9,11,3)             1.7802         estimate D2E/DX2                !
 ! D147  D(1,9,11,14)         -115.396          estimate D2E/DX2                !
 ! D148  D(1,9,11,28)          123.1921         estimate D2E/DX2                !
 ! D149  D(12,9,11,3)          115.396          estimate D2E/DX2                !
 ! D150  D(12,9,11,14)          -1.7803         estimate D2E/DX2                !
 ! D151  D(12,9,11,28)        -123.1922         estimate D2E/DX2                !
 ! D152  D(32,9,11,3)         -121.4119         estimate D2E/DX2                !
 ! D153  D(32,9,11,14)         121.4119         estimate D2E/DX2                !
 ! D154  D(32,9,11,28)           0.0            estimate D2E/DX2                !
 ! D155  D(1,9,12,2)             8.7502         estimate D2E/DX2                !
 ! D156  D(1,9,12,4)           115.5897         estimate D2E/DX2                !
 ! D157  D(1,9,12,27)         -117.9409         estimate D2E/DX2                !
 ! D158  D(11,9,12,2)         -104.8088         estimate D2E/DX2                !
 ! D159  D(11,9,12,4)            2.0307         estimate D2E/DX2                !
 ! D160  D(11,9,12,27)         128.5001         estimate D2E/DX2                !
 ! D161  D(32,9,12,2)          132.3775         estimate D2E/DX2                !
 ! D162  D(32,9,12,4)         -120.7831         estimate D2E/DX2                !
 ! D163  D(32,9,12,27)           5.6863         estimate D2E/DX2                !
 ! D164  D(8,10,19,5)           -0.3479         estimate D2E/DX2                !
 ! D165  D(8,10,19,6)         -116.742          estimate D2E/DX2                !
 ! D166  D(8,10,19,38)         121.0939         estimate D2E/DX2                !
 ! D167  D(20,10,19,5)         116.7896         estimate D2E/DX2                !
 ! D168  D(20,10,19,6)           0.3956         estimate D2E/DX2                !
 ! D169  D(20,10,19,38)       -121.7686         estimate D2E/DX2                !
 ! D170  D(30,10,19,5)        -121.8415         estimate D2E/DX2                !
 ! D171  D(30,10,19,6)         121.7644         estimate D2E/DX2                !
 ! D172  D(30,10,19,38)         -0.3997         estimate D2E/DX2                !
 ! D173  D(8,10,20,16)           0.3477         estimate D2E/DX2                !
 ! D174  D(8,10,20,17)         118.1632         estimate D2E/DX2                !
 ! D175  D(8,10,20,37)        -120.3871         estimate D2E/DX2                !
 ! D176  D(19,10,20,16)       -116.9349         estimate D2E/DX2                !
 ! D177  D(19,10,20,17)          0.8807         estimate D2E/DX2                !
 ! D178  D(19,10,20,37)        122.3304         estimate D2E/DX2                !
 ! D179  D(30,10,20,16)        121.6366         estimate D2E/DX2                !
 ! D180  D(30,10,20,17)       -120.5478         estimate D2E/DX2                !
 ! D181  D(30,10,20,37)          0.9018         estimate D2E/DX2                !
 ! D182  D(3,11,14,4)         -116.9348         estimate D2E/DX2                !
 ! D183  D(3,11,14,15)           0.3477         estimate D2E/DX2                !
 ! D184  D(3,11,14,34)         121.6366         estimate D2E/DX2                !
 ! D185  D(9,11,14,4)            0.8807         estimate D2E/DX2                !
 ! D186  D(9,11,14,15)         118.1632         estimate D2E/DX2                !
 ! D187  D(9,11,14,34)        -120.5479         estimate D2E/DX2                !
 ! D188  D(28,11,14,4)         122.3305         estimate D2E/DX2                !
 ! D189  D(28,11,14,15)       -120.387          estimate D2E/DX2                !
 ! D190  D(28,11,14,34)          0.9019         estimate D2E/DX2                !
 ! D191  D(2,13,17,6)           -8.7502         estimate D2E/DX2                !
 ! D192  D(2,13,17,20)         104.8087         estimate D2E/DX2                !
 ! D193  D(2,13,17,36)        -132.3775         estimate D2E/DX2                !
 ! D194  D(18,13,17,6)        -115.5896         estimate D2E/DX2                !
 ! D195  D(18,13,17,20)         -2.0307         estimate D2E/DX2                !
 ! D196  D(18,13,17,36)        120.7831         estimate D2E/DX2                !
 ! D197  D(29,13,17,6)         117.9409         estimate D2E/DX2                !
 ! D198  D(29,13,17,20)       -128.5001         estimate D2E/DX2                !
 ! D199  D(29,13,17,36)         -5.6864         estimate D2E/DX2                !
 ! D200  D(2,13,18,4)           10.0746         estimate D2E/DX2                !
 ! D201  D(2,13,18,16)        -105.8344         estimate D2E/DX2                !
 ! D202  D(2,13,18,31)         132.142          estimate D2E/DX2                !
 ! D203  D(17,13,18,4)         117.4174         estimate D2E/DX2                !
 ! D204  D(17,13,18,16)          1.5084         estimate D2E/DX2                !
 ! D205  D(17,13,18,31)       -120.5151         estimate D2E/DX2                !
 ! D206  D(29,13,18,4)        -115.7386         estimate D2E/DX2                !
 ! D207  D(29,13,18,16)        128.3523         estimate D2E/DX2                !
 ! D208  D(29,13,18,31)          6.3288         estimate D2E/DX2                !
 ! D209  D(4,14,15,8)          117.2836         estimate D2E/DX2                !
 ! D210  D(4,14,15,16)           0.5652         estimate D2E/DX2                !
 ! D211  D(4,14,15,35)        -121.0664         estimate D2E/DX2                !
 ! D212  D(11,14,15,8)          -0.2155         estimate D2E/DX2                !
 ! D213  D(11,14,15,16)       -116.9338         estimate D2E/DX2                !
 ! D214  D(11,14,15,35)        121.4345         estimate D2E/DX2                !
 ! D215  D(34,14,15,8)        -121.3329         estimate D2E/DX2                !
 ! D216  D(34,14,15,16)        121.9487         estimate D2E/DX2                !
 ! D217  D(34,14,15,35)          0.3171         estimate D2E/DX2                !
 ! D218  D(8,15,16,18)        -117.2837         estimate D2E/DX2                !
 ! D219  D(8,15,16,20)           0.2154         estimate D2E/DX2                !
 ! D220  D(8,15,16,33)         121.3329         estimate D2E/DX2                !
 ! D221  D(14,15,16,18)         -0.5652         estimate D2E/DX2                !
 ! D222  D(14,15,16,20)        116.9339         estimate D2E/DX2                !
 ! D223  D(14,15,16,33)       -121.9487         estimate D2E/DX2                !
 ! D224  D(35,15,16,18)        121.0664         estimate D2E/DX2                !
 ! D225  D(35,15,16,20)       -121.4345         estimate D2E/DX2                !
 ! D226  D(35,15,16,33)         -0.317          estimate D2E/DX2                !
 ! D227  D(15,16,18,4)           0.3479         estimate D2E/DX2                !
 ! D228  D(15,16,18,13)        116.742          estimate D2E/DX2                !
 ! D229  D(15,16,18,31)       -121.094          estimate D2E/DX2                !
 ! D230  D(20,16,18,4)        -116.7896         estimate D2E/DX2                !
 ! D231  D(20,16,18,13)         -0.3955         estimate D2E/DX2                !
 ! D232  D(20,16,18,31)        121.7686         estimate D2E/DX2                !
 ! D233  D(33,16,18,4)         121.8415         estimate D2E/DX2                !
 ! D234  D(33,16,18,13)       -121.7644         estimate D2E/DX2                !
 ! D235  D(33,16,18,31)          0.3996         estimate D2E/DX2                !
 ! D236  D(15,16,20,10)         -0.3477         estimate D2E/DX2                !
 ! D237  D(15,16,20,17)       -118.1632         estimate D2E/DX2                !
 ! D238  D(15,16,20,37)        120.3871         estimate D2E/DX2                !
 ! D239  D(18,16,20,10)        116.9348         estimate D2E/DX2                !
 ! D240  D(18,16,20,17)         -0.8807         estimate D2E/DX2                !
 ! D241  D(18,16,20,37)       -122.3304         estimate D2E/DX2                !
 ! D242  D(33,16,20,10)       -121.6365         estimate D2E/DX2                !
 ! D243  D(33,16,20,17)        120.5479         estimate D2E/DX2                !
 ! D244  D(33,16,20,37)         -0.9018         estimate D2E/DX2                !
 ! D245  D(6,17,20,10)          -1.7803         estimate D2E/DX2                !
 ! D246  D(6,17,20,16)         115.396          estimate D2E/DX2                !
 ! D247  D(6,17,20,37)        -123.1921         estimate D2E/DX2                !
 ! D248  D(13,17,20,10)       -115.396          estimate D2E/DX2                !
 ! D249  D(13,17,20,16)          1.7803         estimate D2E/DX2                !
 ! D250  D(13,17,20,37)        123.1922         estimate D2E/DX2                !
 ! D251  D(36,17,20,10)        121.4119         estimate D2E/DX2                !
 ! D252  D(36,17,20,16)       -121.4119         estimate D2E/DX2                !
 ! D253  D(36,17,20,37)          0.0            estimate D2E/DX2                !
 --------------------------------------------------------------------------------
 Trust Radius=3.00D-01 FncErr=1.00D-07 GrdErr=1.00D-06 EigMax=2.50D+02 EigMin=1.00D-04
 Number of steps in this run=    228 maximum allowed number of steps=    228.
 GradGradGradGradGradGradGradGradGradGradGradGradGradGradGradGradGradGrad

                          Input orientation:                          
 ---------------------------------------------------------------------
 Center     Atomic      Atomic             Coordinates (Angstroms)
 Number     Number       Type             X           Y           Z
 ---------------------------------------------------------------------
      1          6           0        1.278384   -1.263477   -1.320440
      2          6           0        0.000000    0.654168   -1.812694
      3          6           0        1.255712   -1.255176    1.182996
      4          6           0        0.786851    2.046629   -0.062938
      5          6           0        0.786846   -2.046631   -0.062936
      6          6           0       -1.278388   -1.263474   -1.320440
      7          6           0       -0.000001   -0.654170   -1.812694
      8          6           0       -0.000001   -0.775041    1.955507
      9          6           0        2.089640   -0.000003   -0.844043
     10          6           0       -1.255715   -1.255172    1.182997
     11          6           0        2.038348   -0.000002    0.708043
     12          6           0        1.278387    1.263472   -1.320442
     13          6           0       -1.278385    1.263475   -1.320441
     14          6           0        1.255716    1.255174    1.182995
     15          6           0        0.000002    0.775043    1.955506
     16          6           0       -1.255712    1.255177    1.182995
     17          6           0       -2.089641    0.000002   -0.844042
     18          6           0       -0.786845    2.046631   -0.062938
     19          6           0       -0.786851   -2.046629   -0.062936
     20          6           0       -2.038347    0.000003    0.708044
     21          1           0        1.821766   -1.887300   -2.018111
     22          1           0        1.169422    3.058881   -0.051751
     23          1           0       -1.821771   -1.887295   -2.018111
     24          1           0        1.880611   -1.874617    1.814074
     25          1           0       -0.000001   -1.160974    2.967108
     26          1           0        1.169414   -3.058884   -0.051747
     27          1           0        1.821771    1.887293   -2.018113
     28          1           0        3.039553   -0.000004    1.120663
     29          1           0       -1.821768    1.887298   -2.018112
     30          1           0       -1.880615   -1.874612    1.814075
     31          1           0       -1.169414    3.058884   -0.051750
     32          1           0        3.106858   -0.000005   -1.212496
     33          1           0       -1.880610    1.874619    1.814073
     34          1           0        1.880617    1.874614    1.814072
     35          1           0        0.000002    1.160978    2.967107
     36          1           0       -3.106859    0.000003   -1.212494
     37          1           0       -3.039553    0.000004    1.120664
     38          1           0       -1.169422   -3.058881   -0.051747
 ---------------------------------------------------------------------
                    Distance matrix (angstroms):
                    1          2          3          4          5
     1  C    0.000000
     2  C    2.356680   0.000000
     3  C    2.503552   3.767833   0.000000
     4  C    3.574873   2.370597   3.560070   0.000000
     5  C    1.560851   3.312868   1.548736   4.093260   0.000000
     6  C    2.556772   2.356680   3.562152   4.099183   2.541622
     7  C    1.499279   1.308338   3.303359   3.312868   2.370597
     8  C    3.550305   4.030134   1.550522   3.557398   2.512007
     9  C    1.575264   2.394331   2.525823   2.548742   2.548742
    10  C    3.562152   3.767833   2.511427   4.077538   2.520082
    11  C    2.507720   3.307101   1.553564   2.519793   2.519793
    12  C    2.526949   1.499279   3.551240   1.560852   3.574873
    13  C    3.594795   1.499279   4.362619   2.541622   4.099183
    14  C    3.551240   3.303359   2.510350   1.548736   3.560070
    15  C    4.064683   3.770138   2.509057   2.512007   3.557397
    16  C    4.362619   3.303358   3.550933   2.520081   4.077539
    17  C    3.628626   2.394331   4.108009   3.615662   3.615662
    18  C    4.099182   2.370596   4.077538   1.573696   4.385350
    19  C    2.541621   3.312868   2.520081   4.385351   1.573697
    20  C    4.088011   3.307100   3.556948   3.572791   3.572791
    21  H    1.082203   3.133702   3.311659   4.513264   2.217917
    22  H    4.506021   3.201736   4.488110   1.082192   5.119838
    23  H    3.238341   3.133701   4.485261   5.109146   3.263890
    24  H    3.249823   4.804675   1.082804   4.482818   2.179238
    25  H    4.475248   5.112851   2.183746   4.482079   3.253411
    26  H    2.201123   4.272613   2.187556   5.119838   1.082192
    27  H    3.272517   2.209444   4.521353   2.217917   4.513263
    28  H    3.264516   4.274507   2.182070   3.265622   3.265621
    29  H    4.474938   2.209444   5.439956   3.263891   5.109146
    30  H    4.491987   4.804674   3.258605   5.100459   3.266207
    31  H    5.126802   3.201736   5.100681   2.202671   5.467482
    32  H    2.225159   3.231214   3.277282   3.300398   3.300397
    33  H    5.445371   4.263758   4.475532   3.266207   5.100459
    34  H    4.476099   4.263759   3.253360   2.179238   4.482818
    35  H    5.088743   4.806595   3.255405   3.253411   4.482080
    36  H    4.564909   3.231214   5.132823   4.546552   4.546552
    37  H    5.118589   4.274506   4.475339   4.497883   4.497883
    38  H    3.290108   4.272612   3.264846   5.467482   2.202671
                    6          7          8          9         10
     6  C    0.000000
     7  C    1.499279   0.000000
     8  C    3.550305   3.770139   0.000000
     9  C    3.628626   2.394331   3.578374   0.000000
    10  C    2.503553   3.303360   1.550521   4.108009   0.000000
    11  C    4.088012   3.307101   2.512313   1.552933   3.556949
    12  C    3.594795   2.356680   4.064684   1.575264   4.362619
    13  C    2.526949   2.356680   4.064683   3.628626   3.551239
    14  C    4.362621   3.767834   2.509058   2.525823   3.550933
    15  C    4.064684   4.030134   1.550084   3.578374   2.509057
    16  C    3.551240   3.767833   2.509058   4.108009   2.510349
    17  C    1.575264   2.394331   3.578374   4.179281   2.525823
    18  C    3.574874   3.312868   3.557397   3.615661   3.560070
    19  C    1.560851   2.370597   2.512007   3.615661   1.548737
    20  C    2.507720   3.307101   2.512312   4.410130   1.553563
    21  H    3.238342   2.209444   4.510609   2.238768   4.485261
    22  H    5.126802   4.272613   4.482811   3.291094   5.100681
    23  H    1.082203   2.209443   4.510609   4.498827   3.311660
    24  H    4.491987   4.263759   2.183065   3.259364   3.258606
    25  H    4.475248   4.806595   1.082719   4.498814   2.183745
    26  H    3.290108   3.201736   3.257689   3.291094   3.264846
    27  H    4.474938   3.133701   5.118255   2.238768   5.439955
    28  H    5.118589   4.274506   3.246003   2.182293   4.475339
    29  H    3.272518   3.133702   5.118255   4.498828   4.521353
    30  H    3.249823   4.263759   2.183064   5.132512   1.082804
    31  H    4.506021   4.272613   4.482810   4.539378   4.488110
    32  H    4.564908   3.231214   4.504386   1.081892   5.132823
    33  H    4.476100   4.804675   3.252290   5.132511   3.253359
    34  H    5.445372   4.804675   3.252291   3.259364   4.475533
    35  H    5.088743   5.112852   2.184377   4.498814   3.255404
    36  H    2.225159   3.231215   4.504386   5.209545   3.277282
    37  H    3.264516   4.274507   3.246003   5.492604   2.182070
    38  H    2.201123   3.201736   3.257689   4.539378   2.187557
                   11         12         13         14         15
    11  C    0.000000
    12  C    2.507720   0.000000
    13  C    4.088012   2.556772   0.000000
    14  C    1.553563   2.503553   3.562152   0.000000
    15  C    2.512312   3.550305   3.550305   1.550521   0.000000
    16  C    3.556949   3.562152   2.503552   2.511428   1.550522
    17  C    4.410132   3.628626   1.575264   4.108010   3.578375
    18  C    3.572791   2.541621   1.560852   2.520081   2.512007
    19  C    3.572792   4.099183   3.574872   4.077539   3.557398
    20  C    4.076695   4.088011   2.507719   3.556949   2.512313
    21  H    3.322757   3.272517   4.474937   4.521353   5.118254
    22  H    3.269417   2.201123   3.290109   2.187556   3.257689
    23  H    5.088645   4.474936   3.272516   5.439956   5.118255
    24  H    2.182285   4.476100   5.445371   3.253359   3.252290
    25  H    3.256700   5.088742   5.088742   3.255404   2.184376
    26  H    3.269417   4.506021   5.126801   4.488110   4.482810
    27  H    3.322757   1.082203   3.238343   3.311659   4.510609
    28  H    1.082897   3.264517   5.118589   2.182070   3.246002
    29  H    5.088646   3.238343   1.082204   4.485262   4.510609
    30  H    4.482827   5.445371   4.476099   4.475533   3.252291
    31  H    4.497089   3.290108   2.201124   3.264846   3.257689
    32  H    2.197768   2.225159   4.564909   3.277282   4.504386
    33  H    4.482827   4.491987   3.249823   3.258606   2.183065
    34  H    2.182284   3.249824   4.491988   1.082804   2.183065
    35  H    3.256701   4.475249   4.475248   2.183746   1.082720
    36  H    5.491959   4.564908   2.225159   5.132824   4.504386
    37  H    5.094638   5.118589   3.264516   4.475341   3.246004
    38  H    4.497089   5.126801   4.506020   5.100682   4.482811
                   16         17         18         19         20
    16  C    0.000000
    17  C    2.525823   0.000000
    18  C    1.548736   2.548743   0.000000
    19  C    3.560070   2.548742   4.093260   0.000000
    20  C    1.553563   1.552933   2.519793   2.519793   0.000000
    21  H    5.439955   4.498828   5.109145   3.263890   5.088645
    22  H    3.264846   4.539379   2.202670   5.467482   4.497089
    23  H    4.521353   2.238768   4.513263   2.217917   3.322758
    24  H    4.475533   5.132512   5.100459   3.266207   4.482827
    25  H    3.255404   4.498814   4.482079   3.253411   3.256700
    26  H    5.100681   4.539378   5.467482   2.202671   4.497088
    27  H    4.485261   4.498828   3.263890   5.109146   5.088645
    28  H    4.475340   5.492604   4.497883   4.497883   5.094637
    29  H    3.311659   2.238768   2.217917   4.513264   3.322757
    30  H    3.253359   3.259364   4.482818   2.179238   2.182284
    31  H    2.187556   3.291095   1.082192   5.119838   3.269417
    32  H    5.132823   5.209545   4.546551   4.546551   5.491959
    33  H    1.082804   3.259365   2.179238   4.482818   2.182285
    34  H    3.258607   5.132513   3.266207   5.100460   4.482828
    35  H    2.183746   4.498814   3.253411   4.482080   3.256700
    36  H    3.277282   1.081892   3.300398   3.300397   2.197768
    37  H    2.182071   2.182293   3.265622   3.265621   1.082898
    38  H    4.488110   3.291094   5.119838   1.082192   3.269417
                   21         22         23         24         25
    21  H    0.000000
    22  H    5.362540   0.000000
    23  H    3.643537   6.105609   0.000000
    24  H    3.832658   5.322264   5.328549   0.000000
    25  H    5.357125   5.318669   5.357126   2.318507   0.000000
    26  H    2.380076   6.117765   3.766483   2.321546   3.752743
    27  H    3.774593   2.380075   5.246228   5.370390   6.120720
    28  H    3.859636   3.772098   6.086562   2.310441   3.741136
    29  H    5.246230   3.766484   3.774593   6.522673   6.120720
    30  H    5.328549   6.092896   3.832659   3.761226   2.318507
    31  H    6.105610   2.338836   5.362540   6.092896   5.318668
    32  H    2.421231   3.802338   5.338751   3.765366   5.335683
    33  H    6.522673   3.766493   5.370390   5.310702   3.752466
    34  H    5.370390   2.321547   6.522673   3.749231   3.752467
    35  H    6.120721   3.752743   6.120721   3.752467   2.321952
    36  H    5.338752   5.384296   2.421232   6.127738   5.335682
    37  H    6.086563   5.333550   3.859637   5.310653   3.741136
    38  H    3.766483   6.549596   2.380076   3.766493   3.752743
                   26         27         28         29         30
    26  H    0.000000
    27  H    5.362540   0.000000
    28  H    3.772096   3.859637   0.000000
    29  H    6.105610   3.643539   6.086564   0.000000
    30  H    3.766493   6.522672   5.310652   5.370390   0.000000
    31  H    6.549596   3.766483   5.333550   2.380075   5.322264
    32  H    3.802337   2.421231   2.334130   5.338753   6.127738
    33  H    6.092896   5.328549   5.310653   3.832658   3.749231
    34  H    5.322264   3.832658   2.310442   5.328550   5.310703
    35  H    5.318669   5.357126   3.741137   5.357126   3.752467
    36  H    5.384295   5.338753   6.574344   2.421231   3.765365
    37  H    5.333549   6.086563   6.079106   3.859636   2.310442
    38  H    2.338836   6.105610   5.333549   5.362540   2.321547
                   31         32         33         34         35
    31  H    0.000000
    32  H    5.384295   0.000000
    33  H    2.321547   6.127738   0.000000
    34  H    3.766494   3.765365   3.761227   0.000000
    35  H    3.752743   5.335683   2.318506   2.318508   0.000000
    36  H    3.802338   6.213717   3.765366   6.127739   5.335683
    37  H    3.772098   6.574344   2.310443   5.310654   3.741137
    38  H    6.117765   5.384295   5.322264   6.092897   5.318669
                   36         37         38
    36  H    0.000000
    37  H    2.334129   0.000000
    38  H    3.802337   3.772097   0.000000
 Stoichiometry    C20H18
 Framework group  C1[X(C20H18)]
 Deg. of freedom   108
 Full point group                 C1      NOp   1
 Largest Abelian subgroup         C1      NOp   1
 Largest concise Abelian subgroup C1      NOp   1
                         Standard orientation:                         
 ---------------------------------------------------------------------
 Center     Atomic      Atomic             Coordinates (Angstroms)
 Number     Number       Type             X           Y           Z
 ---------------------------------------------------------------------
      1          6           0        1.278383   -1.263478   -1.320440
      2          6           0        0.000000    0.654168   -1.812694
      3          6           0        1.255711   -1.255177    1.182996
      4          6           0        0.786852    2.046629   -0.062938
      5          6           0        0.786845   -2.046631   -0.062936
      6          6           0       -1.278389   -1.263473   -1.320440
      7          6           0       -0.000001   -0.654170   -1.812694
      8          6           0       -0.000001   -0.775041    1.955507
      9          6           0        2.089640   -0.000004   -0.844043
     10          6           0       -1.255716   -1.255171    1.182997
     11          6           0        2.038348   -0.000003    0.708043
     12          6           0        1.278388    1.263471   -1.320442
     13          6           0       -1.278384    1.263476   -1.320441
     14          6           0        1.255717    1.255173    1.182995
     15          6           0        0.000002    0.775043    1.955506
     16          6           0       -1.255711    1.255178    1.182995
     17          6           0       -2.089641    0.000003   -0.844042
     18          6           0       -0.786844    2.046632   -0.062938
     19          6           0       -0.786852   -2.046628   -0.062936
     20          6           0       -2.038347    0.000004    0.708044
     21          1           0        1.821765   -1.887301   -2.018111
     22          1           0        1.169424    3.058880   -0.051751
     23          1           0       -1.821772   -1.887294   -2.018111
     24          1           0        1.880610   -1.874618    1.814074
     25          1           0       -0.000002   -1.160974    2.967108
     26          1           0        1.169412   -3.058885   -0.051747
     27          1           0        1.821772    1.887292   -2.018113
     28          1           0        3.039553   -0.000006    1.120663
     29          1           0       -1.821767    1.887299   -2.018112
     30          1           0       -1.880616   -1.874611    1.814075
     31          1           0       -1.169412    3.058885   -0.051750
     32          1           0        3.106858   -0.000007   -1.212496
     33          1           0       -1.880609    1.874620    1.814073
     34          1           0        1.880618    1.874613    1.814072
     35          1           0        0.000003    1.160978    2.967107
     36          1           0       -3.106859    0.000005   -1.212494
     37          1           0       -3.039553    0.000006    1.120664
     38          1           0       -1.169424   -3.058880   -0.051747
 ---------------------------------------------------------------------
 Rotational constants (GHZ):           0.5941247           0.5854262           0.5574759
 Standard basis: def2TZVP (5D, 7F)
 There are   828 symmetry adapted cartesian basis functions of A   symmetry.
 There are   728 symmetry adapted basis functions of A   symmetry.
   728 basis functions,  1164 primitive gaussians,   828 cartesian basis functions
    69 alpha electrons       69 beta electrons
       nuclear repulsion energy      1718.2311093901 Hartrees.
 NAtoms=   38 NActive=   38 NUniq=   38 SFac= 1.00D+00 NAtFMM=   60 NAOKFM=F Big=F
 Integral buffers will be    131072 words long.
 Raffenetti 2 integral format.
 Two-electron integral symmetry is turned on.
 Nuclear repulsion after empirical dispersion term =     1718.1819081694 Hartrees.
 One-electron integrals computed using PRISM.
   1 Symmetry operations used in ECPInt.
 ECPInt:  NShTT=   42778 NPrTT=  129780 LenC2=   41588 LenP2D=   96460.
 LDataN:  DoStor=T MaxTD1= 6 Len=  172
 NBasis=   728 RedAO= T EigKep=  4.22D-06  NBF=   728
 NBsUse=   728 1.00D-06 EigRej= -1.00D+00 NBFU=   728
 ExpMin= 9.52D-02 ExpMax= 1.36D+04 ExpMxC= 4.63D+02 IAcc=3 IRadAn=         5 AccDes= 0.00D+00
 Harris functional with IExCor= 4639 and IRadAn=       5 diagonalized for initial guess.
 HarFok:  IExCor= 4639 AccDes= 0.00D+00 IRadAn=         5 IDoV= 1 UseB2=F ITyADJ=14
 ICtDFT=  3500011 ScaDFX=  1.000000  1.000000  1.000000  1.000000
 FoFCou: FMM=F IPFlag=           0 FMFlag=      100000 FMFlg1=           0
         NFxFlg=           0 DoJE=T BraDBF=F KetDBF=T FulRan=T
         wScrn=  0.000000 ICntrl=       500 IOpCl=  0 I1Cent=   200000004 NGrid=           0
         NMat0=    1 NMatS0=      1 NMatT0=    0 NMatD0=    1 NMtDS0=    0 NMtDT0=    0
 Petite list used in FoFCou.
 Requested convergence on RMS density matrix=1.00D-08 within 128 cycles.
 Requested convergence on MAX density matrix=1.00D-06.
 Requested convergence on             energy=1.00D-06.
 No special actions if energy rises.
 Integral accuracy reduced to 1.0D-05 until final iterations.
 Rare condition: small coef for last iteration:  0.000D+00
 Rare condition: small coef for last iteration:  0.000D+00
 Restarting incremental Fock formation.
 Initial convergence to 1.0D-05 achieved.  Increase integral accuracy.
 SCF Done:  E(RwB97XD) =  -772.985897362     A.U. after   30 cycles
            NFock= 30  Conv=0.98D-08     -V/T= 2.0054

 **********************************************************************

            Population analysis using the SCF density.

 **********************************************************************

 Orbital symmetries:
       Occupied  (A) (A) (A) (A) (A) (A) (A) (A) (A) (A) (A) (A)
                 (A) (A) (A) (A) (A) (A) (A) (A) (A) (A) (A) (A)
                 (A) (A) (A) (A) (A) (A) (A) (A) (A) (A) (A) (A)
                 (A) (A) (A) (A) (A) (A) (A) (A) (A) (A) (A) (A)
                 (A) (A) (A) (A) (A) (A) (A) (A) (A) (A) (A) (A)
                 (A) (A) (A) (A) (A) (A) (A) (A) (A)
       Virtual   (A) (A) (A) (A) (A) (A) (A) (A) (A) (A) (A) (A)
                 (A) (A) (A) (A) (A) (A) (A) (A) (A) (A) (A) (A)
                 (A) (A) (A) (A) (A) (A) (A) (A) (A) (A) (A) (A)
                 (A) (A) (A) (A) (A) (A) (A) (A) (A) (A) (A) (A)
                 (A) (A) (A) (A) (A) (A) (A) (A) (A) (A) (A) (A)
                 (A) (A) (A) (A) (A) (A) (A) (A) (A) (A) (A) (A)
                 (A) (A) (A) (A) (A) (A) (A) (A) (A) (A) (A) (A)
                 (A) (A) (A) (A) (A) (A) (A) (A) (A) (A) (A) (A)
                 (A) (A) (A) (A) (A) (A) (A) (A) (A) (A) (A) (A)
                 (A) (A) (A) (A) (A) (A) (A) (A) (A) (A) (A) (A)
                 (A) (A) (A) (A) (A) (A) (A) (A) (A) (A) (A) (A)
                 (A) (A) (A) (A) (A) (A) (A) (A) (A) (A) (A) (A)
                 (A) (A) (A) (A) (A) (A) (A) (A) (A) (A) (A) (A)
                 (A) (A) (A) (A) (A) (A) (A) (A) (A) (A) (A) (A)
                 (A) (A) (A) (A) (A) (A) (A) (A) (A) (A) (A) (A)
                 (A) (A) (A) (A) (A) (A) (A) (A) (A) (A) (A) (A)
                 (A) (A) (A) (A) (A) (A) (A) (A) (A) (A) (A) (A)
                 (A) (A) (A) (A) (A) (A) (A) (A) (A) (A) (A) (A)
                 (A) (A) (A) (A) (A) (A) (A) (A) (A) (A) (A) (A)
                 (A) (A) (A) (A) (A) (A) (A) (A) (A) (A) (A) (A)
                 (A) (A) (A) (A) (A) (A) (A) (A) (A) (A) (A) (A)
                 (A) (A) (A) (A) (A) (A) (A) (A) (A) (A) (A) (A)
                 (A) (A) (A) (A) (A) (A) (A) (A) (A) (A) (A) (A)
                 (A) (A) (A) (A) (A) (A) (A) (A) (A) (A) (A) (A)
                 (A) (A) (A) (A) (A) (A) (A) (A) (A) (A) (A) (A)
                 (A) (A) (A) (A) (A) (A) (A) (A) (A) (A) (A) (A)
                 (A) (A) (A) (A) (A) (A) (A) (A) (A) (A) (A) (A)
                 (A) (A) (A) (A) (A) (A) (A) (A) (A) (A) (A) (A)
                 (A) (A) (A) (A) (A) (A) (A) (A) (A) (A) (A) (A)
                 (A) (A) (A) (A) (A) (A) (A) (A) (A) (A) (A) (A)
                 (A) (A) (A) (A) (A) (A) (A) (A) (A) (A) (A) (A)
                 (A) (A) (A) (A) (A) (A) (A) (A) (A) (A) (A) (A)
                 (A) (A) (A) (A) (A) (A) (A) (A) (A) (A) (A) (A)
                 (A) (A) (A) (A) (A) (A) (A) (A) (A) (A) (A) (A)
                 (A) (A) (A) (A) (A) (A) (A) (A) (A) (A) (A) (A)
                 (A) (A) (A) (A) (A) (A) (A) (A) (A) (A) (A) (A)
                 (A) (A) (A) (A) (A) (A) (A) (A) (A) (A) (A) (A)
                 (A) (A) (A) (A) (A) (A) (A) (A) (A) (A) (A) (A)
                 (A) (A) (A) (A) (A) (A) (A) (A) (A) (A) (A) (A)
                 (A) (A) (A) (A) (A) (A) (A) (A) (A) (A) (A) (A)
                 (A) (A) (A) (A) (A) (A) (A) (A) (A) (A) (A) (A)
                 (A) (A) (A) (A) (A) (A) (A) (A) (A) (A) (A) (A)
                 (A) (A) (A) (A) (A) (A) (A) (A) (A) (A) (A) (A)
                 (A) (A) (A) (A) (A) (A) (A) (A) (A) (A) (A) (A)
                 (A) (A) (A) (A) (A) (A) (A) (A) (A) (A) (A) (A)
                 (A) (A) (A) (A) (A) (A) (A) (A) (A) (A) (A) (A)
                 (A) (A) (A) (A) (A) (A) (A) (A) (A) (A) (A) (A)
                 (A) (A) (A) (A) (A) (A) (A) (A) (A) (A) (A) (A)
                 (A) (A) (A) (A) (A) (A) (A) (A) (A) (A) (A) (A)
                 (A) (A) (A) (A) (A) (A) (A) (A) (A) (A) (A) (A)
                 (A) (A) (A) (A) (A) (A) (A) (A) (A) (A) (A) (A)
                 (A) (A) (A) (A) (A) (A) (A) (A) (A) (A) (A) (A)
                 (A) (A) (A) (A) (A) (A) (A) (A) (A) (A) (A) (A)
                 (A) (A) (A) (A) (A) (A) (A) (A) (A) (A) (A) (A)
                 (A) (A) (A) (A) (A) (A) (A) (A) (A) (A) (A)
 The electronic state is 1-A.
 Alpha  occ. eigenvalues --  -10.27634 -10.27634 -10.27610 -10.27609 -10.27604
 Alpha  occ. eigenvalues --  -10.27603 -10.27479 -10.27479 -10.27463 -10.27463
 Alpha  occ. eigenvalues --  -10.27183 -10.27183 -10.27112 -10.27111 -10.27108
 Alpha  occ. eigenvalues --  -10.27108 -10.27007 -10.26988 -10.25908 -10.25797
 Alpha  occ. eigenvalues --   -1.00594  -0.94015  -0.93273  -0.93264  -0.83045
 Alpha  occ. eigenvalues --   -0.82782  -0.82776  -0.82481  -0.82405  -0.73263
 Alpha  occ. eigenvalues --   -0.72985  -0.72484  -0.71681  -0.64661  -0.64493
 Alpha  occ. eigenvalues --   -0.63006  -0.62429  -0.60054  -0.59899  -0.59725
 Alpha  occ. eigenvalues --   -0.58447  -0.57696  -0.55297  -0.54991  -0.52508
 Alpha  occ. eigenvalues --   -0.51795  -0.51067  -0.49521  -0.47000  -0.44844
 Alpha  occ. eigenvalues --   -0.43564  -0.42630  -0.42388  -0.42065  -0.40961
 Alpha  occ. eigenvalues --   -0.40815  -0.40408  -0.39982  -0.39918  -0.38764
 Alpha  occ. eigenvalues --   -0.38190  -0.38071  -0.37870  -0.37179  -0.36618
 Alpha  occ. eigenvalues --   -0.35517  -0.35152  -0.34888  -0.29546
 Alpha virt. eigenvalues --    0.07899   0.08570   0.11751   0.12226   0.12917
 Alpha virt. eigenvalues --    0.14569   0.15381   0.15425   0.15564   0.15638
 Alpha virt. eigenvalues --    0.15783   0.15999   0.16820   0.18340   0.18519
 Alpha virt. eigenvalues --    0.18593   0.18678   0.18910   0.19655   0.20981
 Alpha virt. eigenvalues --    0.21992   0.22428   0.22622   0.23096   0.23193
 Alpha virt. eigenvalues --    0.23889   0.24094   0.25400   0.26261   0.26990
 Alpha virt. eigenvalues --    0.27143   0.28491   0.29015   0.29277   0.31264
 Alpha virt. eigenvalues --    0.32262   0.32874   0.33037   0.33238   0.33719
 Alpha virt. eigenvalues --    0.34154   0.35255   0.35269   0.35744   0.36360
 Alpha virt. eigenvalues --    0.36707   0.37101   0.37104   0.37160   0.37676
 Alpha virt. eigenvalues --    0.38405   0.38918   0.41044   0.41795   0.42091
 Alpha virt. eigenvalues --    0.43272   0.43798   0.44280   0.44397   0.44864
 Alpha virt. eigenvalues --    0.45010   0.45657   0.45846   0.45930   0.47095
 Alpha virt. eigenvalues --    0.47197   0.47427   0.47586   0.47587   0.47984
 Alpha virt. eigenvalues --    0.48328   0.48454   0.48736   0.48777   0.49197
 Alpha virt. eigenvalues --    0.49279   0.51709   0.51959   0.52058   0.52192
 Alpha virt. eigenvalues --    0.52401   0.52610   0.52707   0.53509   0.53514
 Alpha virt. eigenvalues --    0.53915   0.54329   0.54414   0.54444   0.54658
 Alpha virt. eigenvalues --    0.54846   0.55292   0.56211   0.56479   0.56938
 Alpha virt. eigenvalues --    0.57481   0.57765   0.57821   0.58806   0.59060
 Alpha virt. eigenvalues --    0.59616   0.59898   0.59978   0.60639   0.61152
 Alpha virt. eigenvalues --    0.61215   0.61628   0.61915   0.63099   0.63518
 Alpha virt. eigenvalues --    0.63969   0.64203   0.65166   0.65852   0.66156
 Alpha virt. eigenvalues --    0.68233   0.68443   0.70612   0.71441   0.72098
 Alpha virt. eigenvalues --    0.74189   0.77425   0.78322   0.78905   0.78932
 Alpha virt. eigenvalues --    0.79418   0.80141   0.82584   0.83347   0.83505
 Alpha virt. eigenvalues --    0.83576   0.84068   0.84378   0.84693   0.85050
 Alpha virt. eigenvalues --    0.85501   0.85786   0.86172   0.86611   0.87075
 Alpha virt. eigenvalues --    0.88423   0.89169   0.89445   0.89775   0.90794
 Alpha virt. eigenvalues --    0.92235   0.92912   0.92976   0.93095   0.93707
 Alpha virt. eigenvalues --    0.94753   0.95213   0.96109   0.99389   0.99760
 Alpha virt. eigenvalues --    1.00492   1.00930   1.01961   1.02635   1.03650
 Alpha virt. eigenvalues --    1.04385   1.05440   1.07194   1.09063   1.11462
 Alpha virt. eigenvalues --    1.12360   1.12442   1.13331   1.16643   1.16899
 Alpha virt. eigenvalues --    1.17682   1.19068   1.19996   1.21080   1.21180
 Alpha virt. eigenvalues --    1.21779   1.22418   1.22996   1.23016   1.23084
 Alpha virt. eigenvalues --    1.24846   1.24867   1.25102   1.25701   1.26664
 Alpha virt. eigenvalues --    1.26665   1.28730   1.29497   1.29583   1.30010
 Alpha virt. eigenvalues --    1.31240   1.32165   1.33143   1.35496   1.36132
 Alpha virt. eigenvalues --    1.37292   1.38219   1.38819   1.38965   1.39538
 Alpha virt. eigenvalues --    1.39806   1.39830   1.40239   1.40257   1.40268
 Alpha virt. eigenvalues --    1.40352   1.40967   1.41706   1.42221   1.42720
 Alpha virt. eigenvalues --    1.42758   1.43472   1.43994   1.44346   1.44359
 Alpha virt. eigenvalues --    1.45621   1.45744   1.46271   1.46600   1.46763
 Alpha virt. eigenvalues --    1.46892   1.47300   1.50523   1.52393   1.52545
 Alpha virt. eigenvalues --    1.52893   1.54204   1.55890   1.56399   1.57003
 Alpha virt. eigenvalues --    1.57759   1.63090   1.64080   1.64749   1.65215
 Alpha virt. eigenvalues --    1.68542   1.68644   1.69817   1.69830   1.71229
 Alpha virt. eigenvalues --    1.71431   1.71701   1.72725   1.72850   1.74452
 Alpha virt. eigenvalues --    1.74592   1.75965   1.76652   1.77224   1.78857
 Alpha virt. eigenvalues --    1.79286   1.80369   1.80884   1.81422   1.81881
 Alpha virt. eigenvalues --    1.83169   1.83591   1.83882   1.84854   1.85959
 Alpha virt. eigenvalues --    1.87665   1.87689   1.88769   1.91287   1.93123
 Alpha virt. eigenvalues --    1.93598   1.94277   1.94846   1.95202   1.95709
 Alpha virt. eigenvalues --    1.97139   1.97149   1.97388   2.00406   2.01200
 Alpha virt. eigenvalues --    2.01998   2.04392   2.04751   2.06679   2.06718
 Alpha virt. eigenvalues --    2.11899   2.13325   2.13772   2.15234   2.16165
 Alpha virt. eigenvalues --    2.16294   2.16573   2.18121   2.18209   2.18798
 Alpha virt. eigenvalues --    2.18845   2.19814   2.21571   2.21702   2.21942
 Alpha virt. eigenvalues --    2.22667   2.23626   2.23726   2.23806   2.24180
 Alpha virt. eigenvalues --    2.26033   2.26123   2.27917   2.28522   2.28585
 Alpha virt. eigenvalues --    2.29362   2.30736   2.32740   2.34277   2.34330
 Alpha virt. eigenvalues --    2.35506   2.35664   2.36443   2.37235   2.38689
 Alpha virt. eigenvalues --    2.39641   2.39947   2.41681   2.41699   2.42024
 Alpha virt. eigenvalues --    2.43495   2.43909   2.44202   2.44401   2.46982
 Alpha virt. eigenvalues --    2.47454   2.47975   2.49124   2.49539   2.51315
 Alpha virt. eigenvalues --    2.51358   2.51487   2.52808   2.53827   2.55220
 Alpha virt. eigenvalues --    2.55272   2.55923   2.57489   2.59031   2.61507
 Alpha virt. eigenvalues --    2.62049   2.63029   2.63286   2.64085   2.64993
 Alpha virt. eigenvalues --    2.65053   2.67972   2.68753   2.69086   2.69657
 Alpha virt. eigenvalues --    2.70337   2.70535   2.71081   2.72575   2.73265
 Alpha virt. eigenvalues --    2.73636   2.74592   2.75076   2.76068   2.77333
 Alpha virt. eigenvalues --    2.79246   2.79434   2.80096   2.80388   2.80460
 Alpha virt. eigenvalues --    2.80552   2.80989   2.82685   2.83677   2.84522
 Alpha virt. eigenvalues --    2.85307   2.88562   2.88933   2.89944   2.91545
 Alpha virt. eigenvalues --    2.92789   2.93908   2.95458   2.97087   2.97657
 Alpha virt. eigenvalues --    2.99339   2.99992   3.00324   3.00447   3.00569
 Alpha virt. eigenvalues --    3.04643   3.04957   3.06134   3.06421   3.08237
 Alpha virt. eigenvalues --    3.08654   3.09203   3.09286   3.09517   3.12656
 Alpha virt. eigenvalues --    3.12969   3.13141   3.13848   3.14121   3.14356
 Alpha virt. eigenvalues --    3.15669   3.15693   3.16453   3.16892   3.17397
 Alpha virt. eigenvalues --    3.18293   3.19077   3.19175   3.19252   3.19796
 Alpha virt. eigenvalues --    3.19799   3.20182   3.20775   3.21881   3.21930
 Alpha virt. eigenvalues --    3.22364   3.22846   3.23845   3.24279   3.24462
 Alpha virt. eigenvalues --    3.25357   3.25871   3.25917   3.26384   3.27844
 Alpha virt. eigenvalues --    3.29265   3.29715   3.32042   3.33688   3.33925
 Alpha virt. eigenvalues --    3.34840   3.35305   3.35775   3.36113   3.37297
 Alpha virt. eigenvalues --    3.37650   3.38532   3.38538   3.38962   3.38969
 Alpha virt. eigenvalues --    3.40290   3.40818   3.41550   3.42317   3.44438
 Alpha virt. eigenvalues --    3.45172   3.45855   3.47070   3.47619   3.49171
 Alpha virt. eigenvalues --    3.49779   3.50180   3.50526   3.51905   3.52122
 Alpha virt. eigenvalues --    3.54169   3.54906   3.55174   3.55526   3.55775
 Alpha virt. eigenvalues --    3.57689   3.59139   3.59150   3.59166   3.60098
 Alpha virt. eigenvalues --    3.60318   3.61939   3.62051   3.62571   3.62955
 Alpha virt. eigenvalues --    3.63308   3.64232   3.64428   3.66094   3.67210
 Alpha virt. eigenvalues --    3.68056   3.68181   3.69852   3.72330   3.72362
 Alpha virt. eigenvalues --    3.73634   3.74965   3.76000   3.77165   3.77272
 Alpha virt. eigenvalues --    3.78905   3.81207   3.82901   3.83072   3.83976
 Alpha virt. eigenvalues --    3.84075   3.85370   3.85813   3.86941   3.87754
 Alpha virt. eigenvalues --    3.88149   3.88633   3.90461   3.90624   3.92623
 Alpha virt. eigenvalues --    3.93094   3.93244   3.95546   3.95847   3.97321
 Alpha virt. eigenvalues --    3.97558   3.98362   3.98633   3.99272   3.99798
 Alpha virt. eigenvalues --    4.01125   4.03240   4.03524   4.03616   4.03670
 Alpha virt. eigenvalues --    4.05009   4.06199   4.06281   4.10592   4.10638
 Alpha virt. eigenvalues --    4.10774   4.10925   4.12404   4.13597   4.14514
 Alpha virt. eigenvalues --    4.15839   4.16974   4.18089   4.19339   4.20353
 Alpha virt. eigenvalues --    4.20860   4.21192   4.22335   4.22575   4.23552
 Alpha virt. eigenvalues --    4.24192   4.24469   4.24673   4.25309   4.27250
 Alpha virt. eigenvalues --    4.27413   4.27917   4.28355   4.28647   4.29433
 Alpha virt. eigenvalues --    4.30596   4.31706   4.33032   4.33697   4.34118
 Alpha virt. eigenvalues --    4.34472   4.34666   4.36141   4.37435   4.37573
 Alpha virt. eigenvalues --    4.38990   4.40325   4.40678   4.41276   4.41438
 Alpha virt. eigenvalues --    4.41900   4.45337   4.45496   4.47748   4.47786
 Alpha virt. eigenvalues --    4.48122   4.48648   4.49342   4.50756   4.51164
 Alpha virt. eigenvalues --    4.51187   4.51559   4.51893   4.53101   4.53607
 Alpha virt. eigenvalues --    4.55423   4.55748   4.55945   4.56943   4.58402
 Alpha virt. eigenvalues --    4.58892   4.61169   4.61232   4.62952   4.63811
 Alpha virt. eigenvalues --    4.65742   4.66829   4.67355   4.68719   4.70293
 Alpha virt. eigenvalues --    4.72142   4.73012   4.73331   4.75404   4.76407
 Alpha virt. eigenvalues --    4.78484   4.80720   4.84283   4.88782   4.89848
 Alpha virt. eigenvalues --    4.96723   4.99611   5.00749   5.01542   5.02703
 Alpha virt. eigenvalues --    5.04909   5.05694   5.06778   5.07470   5.09390
 Alpha virt. eigenvalues --    5.10275   5.10435   5.10597   5.11583   5.18223
 Alpha virt. eigenvalues --    5.18881   5.20848   5.20902   5.22239   5.22832
 Alpha virt. eigenvalues --    5.23764   5.26595   5.27092   5.28053   5.28141
 Alpha virt. eigenvalues --    5.32354   5.36812   5.42790   5.44194   5.50008
 Alpha virt. eigenvalues --    5.50188   5.53842   5.54759   5.56118   5.58193
 Alpha virt. eigenvalues --    5.63671   5.63814   5.64944   5.66879  22.21862
 Alpha virt. eigenvalues --   22.66725  22.73020  22.77115  22.91366  22.94244
 Alpha virt. eigenvalues --   22.94495  22.95823  22.98681  22.98856  23.01911
 Alpha virt. eigenvalues --   23.03465  23.03759  23.03864  23.04529  23.07746
 Alpha virt. eigenvalues --   23.08712  23.13032  23.14563  23.46424
     Molecular Orbital Coefficients:
                           1         2         3         4         5
                           O         O         O         O         O
     Eigenvalues --   -10.27634 -10.27634 -10.27610 -10.27609 -10.27604
   1 1   C  1S         -0.09566   0.09533   0.23281  -0.23351  -0.21212
   2        2S         -0.12452   0.12410   0.30286  -0.30380  -0.27596
   3        3S         -0.00785   0.00844   0.02260  -0.02237  -0.02048
   4        4S          0.00431  -0.01059  -0.03719   0.03231   0.03236
   5        5S          0.01658   0.00908   0.10281  -0.08342  -0.11072
   6        6PX         0.00010  -0.00008  -0.00025   0.00037   0.00028
   7        6PY        -0.00016   0.00012   0.00029  -0.00028  -0.00026
   8        6PZ        -0.00012   0.00011   0.00029  -0.00027  -0.00024
   9        7PX        -0.00134   0.00219   0.00164  -0.00223  -0.00099
  10        7PY        -0.00053   0.00087  -0.00376   0.00239   0.00351
  11        7PZ         0.00074  -0.00066  -0.00409   0.00396   0.00349
  12        8PX         0.00165  -0.00922  -0.01953   0.01586   0.01477
  13        8PY         0.00807   0.00031   0.02059  -0.01403  -0.02606
  14        8PZ         0.00538   0.00495   0.02185  -0.01653  -0.02032
  15        9D 0        0.00004  -0.00005  -0.00006   0.00009   0.00001
  16        9D+1        0.00012  -0.00004  -0.00009   0.00005   0.00009
  17        9D-1       -0.00004   0.00001   0.00003  -0.00006  -0.00009
  18        9D+2       -0.00004   0.00002   0.00005  -0.00003   0.00003
  19        9D-2        0.00001  -0.00002  -0.00011   0.00015   0.00012
  20       10D 0        0.00007   0.00014   0.00045  -0.00063  -0.00042
  21       10D+1       -0.00056   0.00028  -0.00047   0.00063   0.00025
  22       10D-1       -0.00092   0.00074   0.00085  -0.00077  -0.00022
  23       10D+2        0.00012  -0.00045   0.00012   0.00043  -0.00104
  24       10D-2        0.00015   0.00035  -0.00068   0.00123   0.00087
  25       11F 0       -0.00021   0.00016   0.00013  -0.00012  -0.00006
  26       11F+1       -0.00017   0.00010   0.00014  -0.00010  -0.00012
  27       11F-1       -0.00005   0.00006  -0.00009   0.00009   0.00005
  28       11F+2       -0.00008   0.00009   0.00004  -0.00005   0.00003
  29       11F-2       -0.00001  -0.00005   0.00013  -0.00017  -0.00023
  30       11F+3       -0.00011   0.00019  -0.00014  -0.00001   0.00018
  31       11F-3        0.00004  -0.00000  -0.00009   0.00004  -0.00004
  32 2   C  1S          0.00001   0.00116   0.00001   0.00354   0.00000
  33        2S          0.00001   0.00166   0.00001   0.00463   0.00000
  34        3S         -0.00001  -0.00134  -0.00000  -0.00112  -0.00000
  35        4S          0.00005   0.00909   0.00003   0.01618   0.00001
  36        5S         -0.00020  -0.03719  -0.00014  -0.07689  -0.00009
  37        6PX        -0.00003   0.00000  -0.00015   0.00000  -0.00023
  38        6PY         0.00000   0.00003   0.00000   0.00019  -0.00000
  39        6PZ         0.00000   0.00010   0.00000   0.00008  -0.00000
  40        7PX         0.00090  -0.00000  -0.00384   0.00001   0.00034
  41        7PY         0.00001   0.00158  -0.00001  -0.00627   0.00000
  42        7PZ         0.00000   0.00036   0.00000   0.00065   0.00000
  43        8PX         0.00321  -0.00002   0.02296  -0.00003   0.01730
  44        8PY         0.00000   0.00031  -0.00001  -0.00538  -0.00000
  45        8PZ        -0.00006  -0.01177  -0.00003  -0.01778  -0.00002
  46        9D 0        0.00000   0.00006  -0.00000  -0.00001  -0.00000
  47        9D+1        0.00006  -0.00000   0.00005  -0.00000   0.00009
  48        9D-1        0.00000   0.00004  -0.00000  -0.00011  -0.00000
  49        9D+2       -0.00000  -0.00001   0.00000   0.00003  -0.00000
  50        9D-2       -0.00010   0.00000   0.00001  -0.00000  -0.00007
  51       10D 0       -0.00000  -0.00022  -0.00000  -0.00156   0.00000
  52       10D+1        0.00035  -0.00000  -0.00074   0.00000  -0.00023
  53       10D-1        0.00000   0.00040   0.00000   0.00076   0.00000
  54       10D+2       -0.00000  -0.00036  -0.00000  -0.00277   0.00000
  55       10D-2        0.00021  -0.00000   0.00208  -0.00000   0.00081
  56       11F 0       -0.00000  -0.00005   0.00000   0.00021   0.00000
  57       11F+1       -0.00001   0.00000  -0.00009   0.00000  -0.00010
  58       11F-1        0.00000   0.00011   0.00000   0.00023  -0.00000
  59       11F+2       -0.00000  -0.00010  -0.00000  -0.00032  -0.00000
  60       11F-2        0.00013  -0.00000   0.00035  -0.00000   0.00026
  61       11F+3        0.00013  -0.00000   0.00032  -0.00000  -0.00004
  62       11F-3       -0.00000  -0.00008  -0.00000  -0.00032  -0.00000
  63 3   C  1S          0.00024  -0.00034   0.00000   0.00002  -0.00007
  64        2S          0.00026  -0.00037   0.00004  -0.00001  -0.00012
  65        3S          0.00054  -0.00070  -0.00072   0.00027   0.00022
  66        4S         -0.00350   0.00466   0.00761  -0.00219  -0.00072
  67        5S         -0.00259  -0.01558  -0.01964   0.02340   0.00686
  68        6PX         0.00004   0.00002  -0.00003  -0.00001  -0.00000
  69        6PY         0.00003   0.00001   0.00004  -0.00004   0.00002
  70        6PZ        -0.00000   0.00003  -0.00004  -0.00001  -0.00003
  71        7PX         0.00015  -0.00024  -0.00030  -0.00001   0.00035
  72        7PY        -0.00051   0.00010  -0.00020   0.00051   0.00014
  73        7PZ        -0.00009  -0.00016  -0.00004   0.00013   0.00018
  74        8PX        -0.00191   0.00567   0.00792  -0.00795   0.00004
  75        8PY         0.00101  -0.00513  -0.00814   0.00724   0.00029
  76        8PZ        -0.00034   0.00401   0.00698  -0.00440  -0.00099
  77        9D 0        0.00005  -0.00003  -0.00000  -0.00002   0.00003
  78        9D+1       -0.00003  -0.00002   0.00002  -0.00002  -0.00003
  79        9D-1        0.00002   0.00000   0.00000  -0.00001  -0.00002
  80        9D+2       -0.00002  -0.00002   0.00004   0.00000  -0.00002
  81        9D-2        0.00003  -0.00000  -0.00002   0.00001  -0.00001
  82       10D 0        0.00008  -0.00009  -0.00023   0.00031  -0.00011
  83       10D+1        0.00004   0.00037   0.00011  -0.00021   0.00015
  84       10D-1       -0.00020   0.00033  -0.00003   0.00004  -0.00011
  85       10D+2        0.00028   0.00002  -0.00019  -0.00010   0.00006
  86       10D-2       -0.00018  -0.00006   0.00011   0.00013  -0.00007
  87       11F 0       -0.00001  -0.00002   0.00003  -0.00003  -0.00006
  88       11F+1        0.00003  -0.00003   0.00004  -0.00001  -0.00003
  89       11F-1        0.00006  -0.00007  -0.00002  -0.00002  -0.00004
  90       11F+2       -0.00002  -0.00001   0.00000   0.00004  -0.00003
  91       11F-2       -0.00003   0.00001  -0.00008   0.00003   0.00003
  92       11F+3        0.00001  -0.00001  -0.00002   0.00001  -0.00003
  93       11F-3        0.00003  -0.00002  -0.00002  -0.00000   0.00000
  94 4   C  1S         -0.00417   0.00403  -0.01451   0.01524  -0.01463
  95        2S         -0.00547   0.00530  -0.01890   0.01988  -0.01902
  96        3S          0.00030  -0.00015  -0.00096   0.00057  -0.00164
  97        4S         -0.00540   0.00208  -0.00140   0.00404   0.00557
  98        5S          0.01861  -0.00494   0.03511  -0.02293   0.00459
  99        6PX         0.00003   0.00005  -0.00003   0.00001   0.00001
 100        6PY         0.00003  -0.00000   0.00005  -0.00006  -0.00002
 101        6PZ         0.00000   0.00001   0.00004  -0.00009   0.00004
 102        7PX        -0.00023  -0.00041  -0.00067   0.00036  -0.00108
 103        7PY         0.00048  -0.00028   0.00042  -0.00090   0.00022
 104        7PZ         0.00126  -0.00098   0.00131  -0.00076   0.00112
 105        8PX        -0.00397  -0.00058   0.00015  -0.00160   0.00501
 106        8PY        -0.00796   0.00078  -0.00917   0.00601   0.00244
 107        8PZ        -0.00113   0.00201  -0.00638   0.00489  -0.00455
 108        9D 0       -0.00001  -0.00001  -0.00001  -0.00003  -0.00003
 109        9D+1       -0.00000  -0.00002   0.00003  -0.00002   0.00003
 110        9D-1       -0.00006   0.00001   0.00002  -0.00004   0.00002
 111        9D+2        0.00002   0.00002  -0.00000  -0.00001  -0.00002
 112        9D-2       -0.00004   0.00001   0.00002   0.00004  -0.00002
 113       10D 0       -0.00031   0.00043  -0.00018   0.00054  -0.00006
 114       10D+1       -0.00002  -0.00014  -0.00013  -0.00031  -0.00013
 115       10D-1        0.00002   0.00036  -0.00065   0.00051  -0.00052
 116       10D+2       -0.00006  -0.00001   0.00020  -0.00001   0.00059
 117       10D-2       -0.00008   0.00014  -0.00032  -0.00038   0.00012
 118       11F 0        0.00003  -0.00006  -0.00004  -0.00004  -0.00009
 119       11F+1        0.00005  -0.00002   0.00015  -0.00012   0.00015
 120       11F-1       -0.00000   0.00002  -0.00015   0.00009  -0.00017
 121       11F+2        0.00004   0.00000   0.00011  -0.00001   0.00008
 122       11F-2        0.00010  -0.00007   0.00013  -0.00011   0.00011
 123       11F+3        0.00001   0.00006  -0.00000   0.00002  -0.00002
 124       11F-3       -0.00002   0.00000   0.00007  -0.00001   0.00002
 125 5   C  1S         -0.00417   0.00402   0.01450  -0.01523  -0.01463
 126        2S         -0.00547   0.00530   0.01889  -0.01988  -0.01902
 127        3S          0.00030  -0.00015   0.00096  -0.00057  -0.00164
 128        4S         -0.00540   0.00208   0.00141  -0.00403   0.00557
 129        5S          0.01861  -0.00494  -0.03513   0.02290   0.00461
 130        6PX         0.00003   0.00005   0.00003  -0.00001   0.00001
 131        6PY        -0.00003   0.00000   0.00005  -0.00006   0.00002
 132        6PZ         0.00000   0.00001  -0.00004   0.00009   0.00004
 133        7PX        -0.00023  -0.00041   0.00066  -0.00036  -0.00108
 134        7PY        -0.00048   0.00028   0.00042  -0.00090  -0.00022
 135        7PZ         0.00126  -0.00098  -0.00131   0.00076   0.00112
 136        8PX        -0.00397  -0.00058  -0.00015   0.00160   0.00500
 137        8PY         0.00796  -0.00078  -0.00918   0.00600  -0.00244
 138        8PZ        -0.00112   0.00201   0.00637  -0.00489  -0.00456
 139        9D 0       -0.00001  -0.00001   0.00001   0.00003  -0.00003
 140        9D+1       -0.00000  -0.00002  -0.00003   0.00002   0.00003
 141        9D-1        0.00006  -0.00001   0.00002  -0.00004  -0.00002
 142        9D+2        0.00002   0.00002   0.00000   0.00001  -0.00002
 143        9D-2        0.00004  -0.00001   0.00002   0.00004   0.00002
 144       10D 0       -0.00031   0.00043   0.00018  -0.00054  -0.00006
 145       10D+1       -0.00002  -0.00014   0.00013   0.00031  -0.00013
 146       10D-1       -0.00002  -0.00036  -0.00065   0.00051   0.00052
 147       10D+2       -0.00006  -0.00001  -0.00020   0.00001   0.00059
 148       10D-2        0.00008  -0.00014  -0.00032  -0.00038  -0.00012
 149       11F 0        0.00003  -0.00006   0.00004   0.00004  -0.00009
 150       11F+1        0.00005  -0.00002  -0.00015   0.00012   0.00015
 151       11F-1        0.00000  -0.00002  -0.00015   0.00009   0.00017
 152       11F+2        0.00004   0.00000  -0.00011   0.00001   0.00008
 153       11F-2       -0.00010   0.00007   0.00013  -0.00011  -0.00011
 154       11F+3        0.00001   0.00006   0.00000  -0.00002  -0.00002
 155       11F-3        0.00002  -0.00000   0.00007  -0.00001  -0.00002
 156 6   C  1S          0.09665   0.09430  -0.23343  -0.23261   0.21299
 157        2S          0.12580   0.12276  -0.30367  -0.30263   0.27710
 158        3S          0.00794   0.00835  -0.02265  -0.02228   0.02057
 159        4S         -0.00442  -0.01054   0.03727   0.03217  -0.03249
 160        5S         -0.01648   0.00925  -0.10301  -0.08300   0.11112
 161        6PX         0.00010   0.00007  -0.00025  -0.00036   0.00028
 162        6PY         0.00016   0.00012  -0.00029  -0.00028   0.00026
 163        6PZ         0.00012   0.00010  -0.00029  -0.00027   0.00024
 164        7PX        -0.00136  -0.00218   0.00164   0.00223  -0.00100
 165        7PY         0.00054   0.00086   0.00377   0.00237  -0.00353
 166        7PZ        -0.00075  -0.00065   0.00410   0.00395  -0.00350
 167        8PX         0.00174   0.00920  -0.01957  -0.01579   0.01484
 168        8PY        -0.00807   0.00039  -0.02062  -0.01395   0.02614
 169        8PZ        -0.00533   0.00500  -0.02189  -0.01645   0.02040
 170        9D 0       -0.00005  -0.00005   0.00006   0.00009  -0.00001
 171        9D+1        0.00012   0.00004  -0.00009  -0.00005   0.00009
 172        9D-1        0.00004   0.00001  -0.00004  -0.00006   0.00009
 173        9D+2        0.00004   0.00002  -0.00005  -0.00003  -0.00003
 174        9D-2        0.00001   0.00002  -0.00012  -0.00015   0.00012
 175       10D 0       -0.00007   0.00015  -0.00045  -0.00063   0.00042
 176       10D+1       -0.00056  -0.00027  -0.00047  -0.00063   0.00026
 177       10D-1        0.00092   0.00073  -0.00085  -0.00077   0.00022
 178       10D+2       -0.00012  -0.00045  -0.00012   0.00043   0.00104
 179       10D-2        0.00015  -0.00035  -0.00068  -0.00122   0.00088
 180       11F 0        0.00022   0.00015  -0.00013  -0.00012   0.00006
 181       11F+1       -0.00017  -0.00010   0.00014   0.00010  -0.00012
 182       11F-1        0.00005   0.00006   0.00009   0.00009  -0.00005
 183       11F+2        0.00008   0.00009  -0.00004  -0.00005  -0.00003
 184       11F-2       -0.00001   0.00006   0.00013   0.00016  -0.00023
 185       11F+3       -0.00011  -0.00019  -0.00014   0.00001   0.00018
 186       11F-3       -0.00004  -0.00000   0.00009   0.00004   0.00004
 187 7   C  1S          0.00001   0.00116  -0.00000  -0.00354   0.00001
 188        2S          0.00001   0.00166  -0.00001  -0.00463   0.00001
 189        3S         -0.00001  -0.00134   0.00000   0.00112  -0.00000
 190        4S          0.00005   0.00908  -0.00002  -0.01617   0.00002
 191        5S         -0.00019  -0.03718   0.00010   0.07682  -0.00015
 192        6PX        -0.00003   0.00000   0.00015  -0.00000  -0.00023
 193        6PY        -0.00000  -0.00003   0.00000   0.00019  -0.00000
 194        6PZ         0.00000   0.00010  -0.00000  -0.00008   0.00000
 195        7PX         0.00090  -0.00000   0.00384  -0.00001   0.00034
 196        7PY        -0.00001  -0.00158  -0.00001  -0.00627   0.00000
 197        7PZ         0.00000   0.00036  -0.00000  -0.00065   0.00000
 198        8PX         0.00321  -0.00002  -0.02294   0.00004   0.01732
 199        8PY        -0.00000  -0.00031  -0.00001  -0.00538   0.00001
 200        8PZ        -0.00006  -0.01177   0.00002   0.01776  -0.00003
 201        9D 0        0.00000   0.00006   0.00000   0.00001  -0.00000
 202        9D+1        0.00006  -0.00000  -0.00005   0.00000   0.00009
 203        9D-1       -0.00000  -0.00004  -0.00000  -0.00011   0.00000
 204        9D+2       -0.00000  -0.00001  -0.00000  -0.00003  -0.00000
 205        9D-2        0.00010  -0.00000   0.00001   0.00000   0.00007
 206       10D 0       -0.00000  -0.00022   0.00000   0.00156  -0.00000
 207       10D+1        0.00035  -0.00000   0.00074  -0.00000  -0.00023
 208       10D-1       -0.00000  -0.00040   0.00000   0.00075  -0.00000
 209       10D+2       -0.00000  -0.00036   0.00000   0.00277   0.00000
 210       10D-2       -0.00021   0.00000   0.00208  -0.00000  -0.00081
 211       11F 0       -0.00000  -0.00005  -0.00000  -0.00021   0.00000
 212       11F+1       -0.00001   0.00000   0.00009  -0.00000  -0.00010
 213       11F-1       -0.00000  -0.00011   0.00000   0.00023  -0.00000
 214       11F+2       -0.00000  -0.00010   0.00000   0.00032  -0.00000
 215       11F-2       -0.00013   0.00000   0.00035  -0.00000  -0.00026
 216       11F+3        0.00013  -0.00000  -0.00032   0.00000  -0.00004
 217       11F-3        0.00000   0.00008  -0.00000  -0.00032   0.00000
 218 8   C  1S         -0.00000  -0.00008  -0.00000  -0.00002  -0.00000
 219        2S         -0.00000  -0.00009  -0.00000  -0.00003  -0.00000
 220        3S          0.00000   0.00013  -0.00000  -0.00015  -0.00000
 221        4S         -0.00002  -0.00413   0.00001   0.00318  -0.00000
 222        5S          0.00012   0.02292  -0.00009  -0.05468  -0.00000
 223        6PX         0.00008  -0.00000  -0.00001   0.00000   0.00001
 224        6PY        -0.00000  -0.00001  -0.00000  -0.00003   0.00000
 225        6PZ         0.00000   0.00011  -0.00000  -0.00006   0.00000
 226        7PX        -0.00041   0.00000   0.00040  -0.00000   0.00007
 227        7PY        -0.00000  -0.00044  -0.00000  -0.00006   0.00000
 228        7PZ        -0.00000  -0.00049   0.00000   0.00042  -0.00000
 229        8PX        -0.00039   0.00000   0.00138  -0.00000  -0.00081
 230        8PY         0.00002   0.00339  -0.00001  -0.00891   0.00000
 231        8PZ        -0.00006  -0.01216   0.00003   0.02036  -0.00000
 232        9D 0       -0.00000  -0.00001   0.00000   0.00001  -0.00000
 233        9D+1       -0.00001   0.00000  -0.00004   0.00000  -0.00001
 234        9D-1        0.00000   0.00004   0.00000   0.00005  -0.00000
 235        9D+2        0.00000   0.00003  -0.00000  -0.00001   0.00000
 236        9D-2        0.00006  -0.00000   0.00001  -0.00000   0.00000
 237       10D 0       -0.00000  -0.00011   0.00000   0.00023   0.00000
 238       10D+1        0.00016  -0.00000   0.00032  -0.00000   0.00002
 239       10D-1       -0.00000  -0.00006  -0.00000  -0.00059   0.00000
 240       10D+2       -0.00000  -0.00020  -0.00000  -0.00009   0.00000
 241       10D-2       -0.00032   0.00000   0.00004  -0.00000  -0.00015
 242       11F 0       -0.00000  -0.00006   0.00000   0.00006   0.00000
 243       11F+1       -0.00007   0.00000   0.00001  -0.00000  -0.00003
 244       11F-1        0.00000   0.00003  -0.00000  -0.00004   0.00000
 245       11F+2        0.00000   0.00001   0.00000   0.00002  -0.00000
 246       11F-2        0.00003  -0.00000  -0.00002   0.00000   0.00002
 247       11F+3        0.00000  -0.00000  -0.00001   0.00000   0.00000
 248       11F-3       -0.00000  -0.00000   0.00000   0.00002  -0.00000
 249 9   C  1S         -0.29946   0.30349   0.00004  -0.00002   0.13589
 250        2S         -0.38968   0.39493   0.00005  -0.00003   0.17673
 251        3S         -0.02793   0.02831   0.00000  -0.00000   0.01457
 252        4S          0.03997  -0.04099  -0.00001   0.00000  -0.03192
 253        5S         -0.09391   0.07489   0.00005   0.00000   0.13759
 254        6PX         0.00054  -0.00050  -0.00000   0.00000  -0.00017
 255        6PY        -0.00000  -0.00000  -0.00011   0.00005   0.00000
 256        6PZ        -0.00018   0.00023   0.00000  -0.00000   0.00017
 257        7PX        -0.00531   0.00560   0.00000  -0.00000   0.00485
 258        7PY        -0.00000   0.00000  -0.00231   0.00299   0.00000
 259        7PZ         0.00259  -0.00298  -0.00000  -0.00000  -0.00063
 260        8PX         0.03037  -0.02513  -0.00002  -0.00000  -0.04243
 261        8PY         0.00000   0.00000   0.01167  -0.00857  -0.00000
 262        8PZ        -0.01412   0.01086   0.00001   0.00000   0.01116
 263        9D 0        0.00007  -0.00003   0.00000   0.00000   0.00000
 264        9D+1        0.00011  -0.00010   0.00000   0.00000  -0.00001
 265        9D-1        0.00000  -0.00000   0.00005  -0.00006  -0.00000
 266        9D+2       -0.00018   0.00010  -0.00000  -0.00000   0.00004
 267        9D-2       -0.00000  -0.00000  -0.00006   0.00002   0.00000
 268       10D 0        0.00028  -0.00093  -0.00000  -0.00000   0.00006
 269       10D+1        0.00068  -0.00072  -0.00000   0.00000  -0.00097
 270       10D-1        0.00000  -0.00000   0.00054  -0.00050  -0.00000
 271       10D+2       -0.00094   0.00155   0.00000   0.00000   0.00100
 272       10D-2        0.00000  -0.00000   0.00143  -0.00113  -0.00000
 273       11F 0       -0.00002   0.00000   0.00000  -0.00000   0.00013
 274       11F+1        0.00018  -0.00016   0.00000   0.00000   0.00004
 275       11F-1       -0.00000   0.00000  -0.00013   0.00012   0.00000
 276       11F+2        0.00029  -0.00034   0.00000  -0.00000   0.00003
 277       11F-2        0.00000  -0.00000   0.00016  -0.00019  -0.00000
 278       11F+3       -0.00004   0.00005   0.00000  -0.00000   0.00026
 279       11F-3        0.00000  -0.00000   0.00002  -0.00002  -0.00000
 280 10  C  1S         -0.00025  -0.00034  -0.00000   0.00002   0.00007
 281        2S         -0.00026  -0.00037  -0.00004  -0.00001   0.00012
 282        3S         -0.00055  -0.00069   0.00072   0.00027  -0.00022
 283        4S          0.00355   0.00462  -0.00761  -0.00217   0.00071
 284        5S          0.00243  -0.01561   0.01974   0.02333  -0.00679
 285        6PX         0.00004  -0.00002  -0.00003   0.00001  -0.00000
 286        6PY        -0.00003   0.00001  -0.00004  -0.00004  -0.00002
 287        6PZ         0.00000   0.00003   0.00004  -0.00001   0.00003
 288        7PX         0.00015   0.00023  -0.00030   0.00001   0.00034
 289        7PY         0.00051   0.00009   0.00020   0.00051  -0.00014
 290        7PZ         0.00009  -0.00016   0.00004   0.00013  -0.00018
 291        8PX        -0.00197  -0.00564   0.00795   0.00792   0.00005
 292        8PY        -0.00106  -0.00512   0.00817   0.00722  -0.00028
 293        8PZ         0.00038   0.00400  -0.00700  -0.00438   0.00097
 294        9D 0       -0.00005  -0.00003   0.00000  -0.00002  -0.00003
 295        9D+1       -0.00003   0.00002   0.00002   0.00001  -0.00003
 296        9D-1       -0.00002   0.00000  -0.00000  -0.00001   0.00002
 297        9D+2        0.00002  -0.00002  -0.00004   0.00000   0.00002
 298        9D-2        0.00003   0.00000  -0.00002  -0.00001  -0.00001
 299       10D 0       -0.00009  -0.00009   0.00023   0.00031   0.00011
 300       10D+1        0.00004  -0.00037   0.00011   0.00021   0.00015
 301       10D-1        0.00021   0.00033   0.00003   0.00004   0.00011
 302       10D+2       -0.00028   0.00003   0.00019  -0.00010  -0.00006
 303       10D-2       -0.00018   0.00007   0.00011  -0.00013  -0.00007
 304       11F 0        0.00001  -0.00002  -0.00003  -0.00003   0.00006
 305       11F+1        0.00003   0.00003   0.00004   0.00001  -0.00003
 306       11F-1       -0.00006  -0.00007   0.00002  -0.00002   0.00004
 307       11F+2        0.00002  -0.00001  -0.00000   0.00004   0.00003
 308       11F-2       -0.00003  -0.00001  -0.00008  -0.00003   0.00003
 309       11F+3        0.00001   0.00001  -0.00002  -0.00001  -0.00003
 310       11F-3       -0.00003  -0.00002   0.00002  -0.00000  -0.00000
 311 11  C  1S         -0.00584   0.00588   0.00000  -0.00000   0.00360
 312        2S         -0.00768   0.00773   0.00000  -0.00000   0.00464
 313        3S          0.00017  -0.00075   0.00000  -0.00000   0.00070
 314        4S         -0.00285   0.00869  -0.00000  -0.00000  -0.00413
 315        5S          0.03612  -0.03281  -0.00002  -0.00002  -0.02800
 316        6PX        -0.00002  -0.00001   0.00000  -0.00000   0.00004
 317        6PY        -0.00000  -0.00000  -0.00003  -0.00005   0.00000
 318        6PZ         0.00007  -0.00005  -0.00000   0.00000  -0.00004
 319        7PX         0.00001  -0.00010   0.00000   0.00000  -0.00002
 320        7PY         0.00000   0.00000   0.00073   0.00023  -0.00000
 321        7PZ         0.00180  -0.00225  -0.00000  -0.00000  -0.00085
 322        8PX        -0.00438   0.00828   0.00000   0.00000  -0.00288
 323        8PY        -0.00000  -0.00000  -0.00164   0.00092   0.00000
 324        8PZ        -0.00966   0.01091   0.00000   0.00000   0.00539
 325        9D 0        0.00002  -0.00000   0.00000   0.00000  -0.00001
 326        9D+1        0.00001  -0.00003  -0.00000  -0.00000  -0.00006
 327        9D-1        0.00000   0.00000  -0.00001   0.00004  -0.00000
 328        9D+2       -0.00008   0.00005  -0.00000  -0.00000  -0.00001
 329        9D-2       -0.00000   0.00000  -0.00003   0.00004   0.00000
 330       10D 0       -0.00074   0.00079   0.00000   0.00000   0.00063
 331       10D+1        0.00003   0.00008   0.00000  -0.00000   0.00030
 332       10D-1       -0.00000   0.00000  -0.00034   0.00035   0.00000
 333       10D+2        0.00037  -0.00020  -0.00000   0.00000  -0.00027
 334       10D-2       -0.00000  -0.00000  -0.00033  -0.00021   0.00000
 335       11F 0       -0.00031   0.00026   0.00000  -0.00000   0.00014
 336       11F+1        0.00002  -0.00001  -0.00000   0.00000  -0.00004
 337       11F-1        0.00000  -0.00000   0.00008  -0.00010  -0.00000
 338       11F+2       -0.00004   0.00007   0.00000   0.00000   0.00000
 339       11F-2       -0.00000  -0.00000   0.00001  -0.00003   0.00000
 340       11F+3       -0.00002   0.00007  -0.00000  -0.00000  -0.00002
 341       11F-3        0.00000   0.00000   0.00001   0.00001  -0.00000
 342 12  C  1S         -0.09567   0.09534  -0.23290   0.23357  -0.21206
 343        2S         -0.12453   0.12411  -0.30298   0.30388  -0.27589
 344        3S         -0.00785   0.00844  -0.02260   0.02237  -0.02048
 345        4S          0.00431  -0.01059   0.03720  -0.03232   0.03234
 346        5S          0.01657   0.00908  -0.10287   0.08344  -0.11067
 347        6PX         0.00010  -0.00008   0.00025  -0.00037   0.00028
 348        6PY         0.00016  -0.00012   0.00029  -0.00028   0.00026
 349        6PZ        -0.00012   0.00011  -0.00029   0.00027  -0.00024
 350        7PX        -0.00134   0.00219  -0.00164   0.00223  -0.00099
 351        7PY         0.00053  -0.00087  -0.00377   0.00239  -0.00351
 352        7PZ         0.00074  -0.00066   0.00409  -0.00396   0.00349
 353        8PX         0.00165  -0.00922   0.01953  -0.01587   0.01476
 354        8PY        -0.00807  -0.00031   0.02060  -0.01404   0.02605
 355        8PZ         0.00538   0.00495  -0.02186   0.01654  -0.02031
 356        9D 0        0.00004  -0.00005   0.00006  -0.00009   0.00001
 357        9D+1        0.00012  -0.00004   0.00009  -0.00005   0.00009
 358        9D-1        0.00004  -0.00001   0.00004  -0.00006   0.00009
 359        9D+2       -0.00004   0.00002  -0.00005   0.00003   0.00003
 360        9D-2       -0.00001   0.00002  -0.00011   0.00015  -0.00012
 361       10D 0        0.00007   0.00015  -0.00045   0.00063  -0.00042
 362       10D+1       -0.00056   0.00028   0.00047  -0.00063   0.00025
 363       10D-1        0.00092  -0.00074   0.00085  -0.00077   0.00022
 364       10D+2        0.00012  -0.00045  -0.00012  -0.00043  -0.00104
 365       10D-2       -0.00015  -0.00035  -0.00068   0.00123  -0.00087
 366       11F 0       -0.00021   0.00016  -0.00013   0.00012  -0.00006
 367       11F+1       -0.00017   0.00010  -0.00014   0.00010  -0.00012
 368       11F-1        0.00005  -0.00006  -0.00009   0.00009  -0.00005
 369       11F+2       -0.00008   0.00009  -0.00004   0.00005   0.00003
 370       11F-2        0.00001   0.00005   0.00013  -0.00017   0.00023
 371       11F+3       -0.00011   0.00019   0.00014   0.00001   0.00018
 372       11F-3       -0.00004   0.00000  -0.00009   0.00004   0.00004
 373 13  C  1S          0.09670   0.09435   0.23376   0.23299   0.21256
 374        2S          0.12586   0.12282   0.30410   0.30312   0.27653
 375        3S          0.00794   0.00836   0.02269   0.02231   0.02053
 376        4S         -0.00443  -0.01055  -0.03732  -0.03223  -0.03242
 377        5S         -0.01646   0.00927   0.10319   0.08321   0.11094
 378        6PX         0.00010   0.00007   0.00025   0.00037   0.00028
 379        6PY        -0.00016  -0.00012  -0.00029  -0.00028  -0.00026
 380        6PZ         0.00012   0.00010   0.00029   0.00027   0.00024
 381        7PX        -0.00136  -0.00218  -0.00165  -0.00223  -0.00100
 382        7PY        -0.00054  -0.00086   0.00378   0.00238   0.00352
 383        7PZ        -0.00075  -0.00065  -0.00411  -0.00395  -0.00350
 384        8PX         0.00175   0.00921   0.01959   0.01582   0.01480
 385        8PY         0.00807  -0.00039  -0.02066  -0.01399  -0.02611
 386        8PZ        -0.00533   0.00500   0.02193   0.01649   0.02037
 387        9D 0       -0.00005  -0.00005  -0.00006  -0.00009  -0.00001
 388        9D+1        0.00012   0.00004   0.00009   0.00005   0.00009
 389        9D-1       -0.00004  -0.00001  -0.00004  -0.00006  -0.00009
 390        9D+2        0.00004   0.00002   0.00005   0.00003  -0.00003
 391        9D-2       -0.00001  -0.00002  -0.00012  -0.00015  -0.00012
 392       10D 0       -0.00007   0.00015   0.00045   0.00063   0.00042
 393       10D+1       -0.00056  -0.00027   0.00047   0.00063   0.00026
 394       10D-1       -0.00092  -0.00073  -0.00085  -0.00077  -0.00022
 395       10D+2       -0.00012  -0.00045   0.00012  -0.00043   0.00104
 396       10D-2       -0.00015   0.00035  -0.00068  -0.00123  -0.00087
 397       11F 0        0.00022   0.00015   0.00013   0.00012   0.00006
 398       11F+1       -0.00017  -0.00010  -0.00014  -0.00010  -0.00012
 399       11F-1       -0.00005  -0.00006   0.00009   0.00009   0.00005
 400       11F+2        0.00008   0.00009   0.00004   0.00005  -0.00003
 401       11F-2        0.00001  -0.00006   0.00013   0.00016   0.00023
 402       11F+3       -0.00011  -0.00019   0.00014  -0.00001   0.00018
 403       11F-3        0.00004   0.00000   0.00009   0.00004  -0.00004
 404 14  C  1S          0.00024  -0.00034  -0.00000  -0.00002  -0.00007
 405        2S          0.00026  -0.00037  -0.00004   0.00001  -0.00012
 406        3S          0.00054  -0.00070   0.00072  -0.00027   0.00022
 407        4S         -0.00351   0.00466  -0.00761   0.00219  -0.00071
 408        5S         -0.00259  -0.01559   0.01967  -0.02336   0.00686
 409        6PX         0.00004   0.00002   0.00003   0.00001  -0.00000
 410        6PY        -0.00003  -0.00001   0.00004  -0.00004  -0.00002
 411        6PZ        -0.00000   0.00003   0.00004   0.00001  -0.00003
 412        7PX         0.00015  -0.00024   0.00030   0.00001   0.00034
 413        7PY         0.00051  -0.00010  -0.00020   0.00051  -0.00014
 414        7PZ        -0.00009  -0.00016   0.00004  -0.00013   0.00018
 415        8PX        -0.00191   0.00567  -0.00793   0.00794   0.00005
 416        8PY        -0.00101   0.00513  -0.00815   0.00724  -0.00028
 417        8PZ        -0.00034   0.00401  -0.00699   0.00440  -0.00098
 418        9D 0        0.00005  -0.00003   0.00000   0.00002   0.00003
 419        9D+1       -0.00003  -0.00002  -0.00002   0.00002  -0.00003
 420        9D-1       -0.00002  -0.00000   0.00000  -0.00001   0.00002
 421        9D+2       -0.00002  -0.00002  -0.00004  -0.00000  -0.00002
 422        9D-2       -0.00003   0.00000  -0.00002   0.00001   0.00001
 423       10D 0        0.00008  -0.00009   0.00023  -0.00031  -0.00011
 424       10D+1        0.00004   0.00037  -0.00011   0.00021   0.00015
 425       10D-1        0.00020  -0.00033  -0.00003   0.00004   0.00011
 426       10D+2        0.00028   0.00002   0.00019   0.00010   0.00005
 427       10D-2        0.00018   0.00006   0.00011   0.00013   0.00007
 428       11F 0       -0.00001  -0.00002  -0.00003   0.00003  -0.00006
 429       11F+1        0.00003  -0.00003  -0.00004   0.00001  -0.00003
 430       11F-1       -0.00006   0.00007  -0.00002  -0.00002   0.00004
 431       11F+2       -0.00002  -0.00001  -0.00000  -0.00004  -0.00003
 432       11F-2        0.00003  -0.00001  -0.00008   0.00003  -0.00003
 433       11F+3        0.00001  -0.00001   0.00002  -0.00001  -0.00003
 434       11F-3       -0.00003   0.00002  -0.00002  -0.00000  -0.00000
 435 15  C  1S         -0.00000  -0.00008   0.00000   0.00002  -0.00000
 436        2S         -0.00000  -0.00009   0.00000   0.00003  -0.00000
 437        3S          0.00000   0.00013   0.00000   0.00015  -0.00000
 438        4S         -0.00002  -0.00413  -0.00000  -0.00318   0.00000
 439        5S          0.00012   0.02292   0.00008   0.05466  -0.00005
 440        6PX         0.00008  -0.00000   0.00001  -0.00000   0.00001
 441        6PY         0.00000   0.00001  -0.00000  -0.00003  -0.00000
 442        6PZ         0.00000   0.00011   0.00000   0.00006   0.00000
 443        7PX        -0.00041   0.00000  -0.00040   0.00000   0.00007
 444        7PY         0.00000   0.00044  -0.00000  -0.00006  -0.00000
 445        7PZ        -0.00000  -0.00049  -0.00000  -0.00042  -0.00000
 446        8PX        -0.00039   0.00000  -0.00138   0.00000  -0.00081
 447        8PY        -0.00002  -0.00340  -0.00001  -0.00891   0.00000
 448        8PZ        -0.00006  -0.01216  -0.00003  -0.02035   0.00001
 449        9D 0       -0.00000  -0.00001  -0.00000  -0.00001  -0.00000
 450        9D+1       -0.00001   0.00000   0.00004  -0.00000  -0.00001
 451        9D-1       -0.00000  -0.00004   0.00000   0.00005   0.00000
 452        9D+2        0.00000   0.00003   0.00000   0.00001   0.00000
 453        9D-2       -0.00006   0.00000   0.00001  -0.00000  -0.00000
 454       10D 0       -0.00000  -0.00011  -0.00000  -0.00023   0.00000
 455       10D+1        0.00016  -0.00000  -0.00032   0.00000   0.00002
 456       10D-1        0.00000   0.00006  -0.00000  -0.00059  -0.00000
 457       10D+2       -0.00000  -0.00020   0.00000   0.00009   0.00000
 458       10D-2        0.00032  -0.00000   0.00004  -0.00000   0.00015
 459       11F 0       -0.00000  -0.00006  -0.00000  -0.00006   0.00000
 460       11F+1       -0.00007   0.00000  -0.00001   0.00000  -0.00003
 461       11F-1       -0.00000  -0.00003  -0.00000  -0.00004   0.00000
 462       11F+2        0.00000   0.00001  -0.00000  -0.00002  -0.00000
 463       11F-2       -0.00003   0.00000  -0.00002   0.00000  -0.00002
 464       11F+3        0.00000  -0.00000   0.00001  -0.00000   0.00000
 465       11F-3        0.00000   0.00000   0.00000   0.00002   0.00000
 466 16  C  1S         -0.00025  -0.00034   0.00000  -0.00002   0.00007
 467        2S         -0.00026  -0.00037   0.00004   0.00001   0.00012
 468        3S         -0.00055  -0.00069  -0.00072  -0.00027  -0.00022
 469        4S          0.00355   0.00462   0.00761   0.00217   0.00070
 470        5S          0.00242  -0.01561  -0.01973  -0.02330  -0.00675
 471        6PX         0.00004  -0.00002   0.00003  -0.00001  -0.00000
 472        6PY         0.00003  -0.00001  -0.00004  -0.00004   0.00002
 473        6PZ         0.00000   0.00003  -0.00004   0.00001   0.00003
 474        7PX         0.00015   0.00023   0.00030  -0.00001   0.00034
 475        7PY        -0.00051  -0.00009   0.00020   0.00051   0.00014
 476        7PZ         0.00009  -0.00016  -0.00004  -0.00013  -0.00018
 477        8PX        -0.00197  -0.00565  -0.00795  -0.00792   0.00007
 478        8PY         0.00106   0.00512   0.00817   0.00721   0.00026
 479        8PZ         0.00038   0.00401   0.00700   0.00437   0.00096
 480        9D 0       -0.00005  -0.00003  -0.00000   0.00002  -0.00003
 481        9D+1       -0.00003   0.00002  -0.00002  -0.00001  -0.00003
 482        9D-1        0.00002  -0.00000  -0.00000  -0.00001  -0.00002
 483        9D+2        0.00002  -0.00002   0.00004  -0.00000   0.00002
 484        9D-2       -0.00003  -0.00000  -0.00002  -0.00001   0.00001
 485       10D 0       -0.00009  -0.00009  -0.00023  -0.00031   0.00011
 486       10D+1        0.00004  -0.00037  -0.00011  -0.00021   0.00015
 487       10D-1       -0.00021  -0.00033   0.00003   0.00004  -0.00011
 488       10D+2       -0.00028   0.00003  -0.00019   0.00010  -0.00006
 489       10D-2        0.00018  -0.00007   0.00011  -0.00013   0.00007
 490       11F 0        0.00001  -0.00002   0.00003   0.00003   0.00006
 491       11F+1        0.00003   0.00003  -0.00004  -0.00001  -0.00003
 492       11F-1        0.00006   0.00007   0.00002  -0.00002  -0.00004
 493       11F+2        0.00002  -0.00001   0.00000  -0.00004   0.00003
 494       11F-2        0.00003   0.00001  -0.00008  -0.00003  -0.00003
 495       11F+3        0.00001   0.00001   0.00002   0.00001  -0.00003
 496       11F-3        0.00003   0.00002   0.00002  -0.00000   0.00000
 497 17  C  1S          0.30265   0.30031  -0.00014  -0.00016  -0.13633
 498        2S          0.39382   0.39079  -0.00019  -0.00020  -0.17730
 499        3S          0.02823   0.02801  -0.00001  -0.00002  -0.01462
 500        4S         -0.04040  -0.04057   0.00003   0.00003   0.03200
 501        5S          0.09469   0.07389  -0.00011  -0.00011  -0.13789
 502        6PX         0.00055   0.00049  -0.00000  -0.00000  -0.00017
 503        6PY         0.00000   0.00000   0.00011   0.00005  -0.00000
 504        6PZ         0.00018   0.00023  -0.00000  -0.00000  -0.00017
 505        7PX        -0.00537  -0.00555   0.00000   0.00001   0.00486
 506        7PY         0.00000   0.00000   0.00231   0.00298  -0.00000
 507        7PZ        -0.00263  -0.00295   0.00000   0.00000   0.00063
 508        8PX         0.03063   0.02481  -0.00003  -0.00003  -0.04250
 509        8PY        -0.00000  -0.00000  -0.01170  -0.00853   0.00001
 510        8PZ         0.01423   0.01071  -0.00001  -0.00001  -0.01117
 511        9D 0       -0.00007  -0.00003   0.00000   0.00000  -0.00000
 512        9D+1        0.00011   0.00010  -0.00000  -0.00000  -0.00001
 513        9D-1       -0.00000  -0.00000  -0.00005  -0.00006   0.00000
 514        9D+2        0.00018   0.00009  -0.00000  -0.00000  -0.00004
 515        9D-2       -0.00000  -0.00000  -0.00006  -0.00002   0.00000
 516       10D 0       -0.00029  -0.00092  -0.00000  -0.00000  -0.00006
 517       10D+1        0.00069   0.00071  -0.00000  -0.00000  -0.00098
 518       10D-1       -0.00000  -0.00000  -0.00054  -0.00050   0.00000
 519       10D+2        0.00096   0.00154  -0.00000  -0.00000  -0.00100
 520       10D-2        0.00000   0.00000   0.00143   0.00113  -0.00000
 521       11F 0        0.00002   0.00000  -0.00000  -0.00000  -0.00013
 522       11F+1        0.00019   0.00016   0.00000   0.00000   0.00004
 523       11F-1        0.00000   0.00000   0.00013   0.00012  -0.00000
 524       11F+2       -0.00030  -0.00034  -0.00000  -0.00000  -0.00004
 525       11F-2        0.00000   0.00000   0.00016   0.00019  -0.00000
 526       11F+3       -0.00004  -0.00005   0.00000   0.00000   0.00026
 527       11F-3       -0.00000  -0.00000  -0.00002  -0.00002   0.00000
 528 18  C  1S          0.00421   0.00398   0.01457   0.01520   0.01467
 529        2S          0.00552   0.00525   0.01897   0.01984   0.01907
 530        3S         -0.00030  -0.00014   0.00096   0.00056   0.00164
 531        4S          0.00542   0.00202   0.00141   0.00403  -0.00556
 532        5S         -0.01867  -0.00475  -0.03521  -0.02282  -0.00469
 533        6PX         0.00003  -0.00005  -0.00003  -0.00001   0.00001
 534        6PY        -0.00003  -0.00000  -0.00005  -0.00006   0.00001
 535        6PZ        -0.00000   0.00001  -0.00004  -0.00009  -0.00004
 536        7PX        -0.00023   0.00041  -0.00067  -0.00036  -0.00108
 537        7PY        -0.00049  -0.00028  -0.00042  -0.00090  -0.00022
 538        7PZ        -0.00127  -0.00097  -0.00131  -0.00076  -0.00112
 539        8PX        -0.00396   0.00063   0.00016   0.00160   0.00501
 540        8PY         0.00797   0.00070   0.00920   0.00598  -0.00242
 541        8PZ         0.00115   0.00199   0.00639   0.00487   0.00456
 542        9D 0        0.00001  -0.00001   0.00001  -0.00003   0.00003
 543        9D+1       -0.00000   0.00002   0.00003   0.00002   0.00003
 544        9D-1        0.00006   0.00001  -0.00002  -0.00004  -0.00002
 545        9D+2       -0.00002   0.00002   0.00000  -0.00001   0.00002
 546        9D-2       -0.00004  -0.00001   0.00002  -0.00004  -0.00002
 547       10D 0        0.00032   0.00042   0.00018   0.00054   0.00006
 548       10D+1       -0.00002   0.00014  -0.00013   0.00031  -0.00012
 549       10D-1       -0.00001   0.00036   0.00065   0.00051   0.00052
 550       10D+2        0.00006  -0.00001  -0.00020  -0.00001  -0.00059
 551       10D-2       -0.00008  -0.00014  -0.00032   0.00039   0.00012
 552       11F 0       -0.00003  -0.00006   0.00004  -0.00004   0.00009
 553       11F+1        0.00005   0.00002   0.00015   0.00012   0.00015
 554       11F-1        0.00000   0.00002   0.00015   0.00009   0.00017
 555       11F+2       -0.00004   0.00001  -0.00011  -0.00001  -0.00008
 556       11F-2        0.00010   0.00007   0.00013   0.00011   0.00011
 557       11F+3        0.00000  -0.00006  -0.00000  -0.00002  -0.00002
 558       11F-3        0.00002   0.00000  -0.00007  -0.00001  -0.00002
 559 19  C  1S          0.00421   0.00398  -0.01455  -0.01518   0.01469
 560        2S          0.00552   0.00524  -0.01894  -0.01980   0.01910
 561        3S         -0.00030  -0.00014  -0.00096  -0.00056   0.00164
 562        4S          0.00542   0.00202  -0.00142  -0.00403  -0.00556
 563        5S         -0.01866  -0.00474   0.03518   0.02278  -0.00475
 564        6PX         0.00003  -0.00005   0.00003   0.00001   0.00001
 565        6PY         0.00003   0.00000  -0.00005  -0.00006  -0.00001
 566        6PZ        -0.00000   0.00001   0.00004   0.00009  -0.00004
 567        7PX        -0.00023   0.00041   0.00067   0.00036  -0.00108
 568        7PY         0.00049   0.00028  -0.00042  -0.00090   0.00022
 569        7PZ        -0.00127  -0.00097   0.00131   0.00075  -0.00113
 570        8PX        -0.00396   0.00063  -0.00015  -0.00160   0.00501
 571        8PY        -0.00796  -0.00070   0.00920   0.00597   0.00240
 572        8PZ         0.00115   0.00199  -0.00639  -0.00487   0.00457
 573        9D 0        0.00001  -0.00001  -0.00001   0.00003   0.00003
 574        9D+1       -0.00000   0.00002  -0.00003  -0.00002   0.00003
 575        9D-1       -0.00006  -0.00001  -0.00002  -0.00004   0.00002
 576        9D+2       -0.00002   0.00002  -0.00000   0.00001   0.00002
 577        9D-2        0.00004   0.00001   0.00002  -0.00004   0.00002
 578       10D 0        0.00032   0.00042  -0.00018  -0.00054   0.00006
 579       10D+1       -0.00002   0.00014   0.00013  -0.00031  -0.00012
 580       10D-1        0.00001  -0.00036   0.00065   0.00051  -0.00052
 581       10D+2        0.00006  -0.00001   0.00020   0.00001  -0.00059
 582       10D-2        0.00008   0.00014  -0.00032   0.00039  -0.00012
 583       11F 0       -0.00003  -0.00006  -0.00004   0.00004   0.00009
 584       11F+1        0.00005   0.00002  -0.00015  -0.00012   0.00015
 585       11F-1       -0.00000  -0.00002   0.00015   0.00009  -0.00017
 586       11F+2       -0.00004   0.00001   0.00011   0.00001  -0.00008
 587       11F-2       -0.00010  -0.00007   0.00013   0.00011  -0.00011
 588       11F+3        0.00000  -0.00006   0.00000   0.00002  -0.00002
 589       11F-3       -0.00002  -0.00000  -0.00007  -0.00001   0.00002
 590 20  C  1S          0.00590   0.00581  -0.00000  -0.00000  -0.00361
 591        2S          0.00776   0.00765  -0.00000  -0.00001  -0.00465
 592        3S         -0.00018  -0.00075  -0.00000  -0.00000  -0.00071
 593        4S          0.00294   0.00866   0.00000   0.00000   0.00414
 594        5S         -0.03647  -0.03243   0.00002   0.00001   0.02797
 595        6PX        -0.00002   0.00001   0.00000   0.00000   0.00004
 596        6PY         0.00000  -0.00000   0.00003  -0.00005   0.00000
 597        6PZ        -0.00007  -0.00005   0.00000   0.00000   0.00004
 598        7PX         0.00001   0.00010  -0.00000  -0.00000  -0.00002
 599        7PY        -0.00000  -0.00000  -0.00073   0.00023   0.00000
 600        7PZ        -0.00182  -0.00223   0.00000   0.00000   0.00085
 601        8PX        -0.00447  -0.00823  -0.00000  -0.00001  -0.00291
 602        8PY         0.00000   0.00000   0.00164   0.00091  -0.00000
 603        8PZ         0.00977   0.01081  -0.00000  -0.00000  -0.00540
 604        9D 0       -0.00002  -0.00000   0.00000   0.00000   0.00001
 605        9D+1        0.00001   0.00003  -0.00000  -0.00000  -0.00006
 606        9D-1        0.00000   0.00000   0.00001   0.00004  -0.00000
 607        9D+2        0.00008   0.00004  -0.00000  -0.00000   0.00001
 608        9D-2       -0.00000  -0.00000  -0.00003  -0.00004   0.00000
 609       10D 0        0.00075   0.00078  -0.00000  -0.00000  -0.00063
 610       10D+1        0.00002  -0.00008   0.00000   0.00000   0.00030
 611       10D-1        0.00000   0.00000   0.00034   0.00034  -0.00000
 612       10D+2       -0.00037  -0.00020   0.00000   0.00000   0.00027
 613       10D-2       -0.00000  -0.00000  -0.00033   0.00021   0.00000
 614       11F 0        0.00031   0.00026  -0.00000  -0.00000  -0.00014
 615       11F+1        0.00002   0.00001  -0.00000  -0.00000  -0.00004
 616       11F-1       -0.00000  -0.00000  -0.00008  -0.00009   0.00000
 617       11F+2        0.00004   0.00007  -0.00000  -0.00000  -0.00000
 618       11F-2        0.00000   0.00000   0.00001   0.00003  -0.00000
 619       11F+3       -0.00002  -0.00007  -0.00000  -0.00000  -0.00002
 620       11F-3       -0.00000   0.00000  -0.00001   0.00001   0.00000
 621 21  H  1S          0.00010  -0.00014  -0.00021   0.00027   0.00017
 622        2S          0.00096   0.00037  -0.00178   0.00167   0.00121
 623        3S          0.00170   0.00270   0.00527  -0.00297  -0.00372
 624        4PX        -0.00021   0.00006   0.00059  -0.00049  -0.00049
 625        4PY         0.00032  -0.00022  -0.00057   0.00060   0.00045
 626        4PZ         0.00029  -0.00015  -0.00056   0.00055   0.00047
 627 22  H  1S          0.00003  -0.00005   0.00005  -0.00004  -0.00002
 628        2S          0.00010   0.00037   0.00015   0.00052   0.00020
 629        3S          0.00227   0.00026  -0.00018  -0.00003  -0.00282
 630        4PX        -0.00002  -0.00000   0.00002  -0.00003   0.00001
 631        4PY        -0.00005  -0.00005  -0.00013   0.00002  -0.00006
 632        4PZ        -0.00008   0.00002  -0.00009   0.00006  -0.00010
 633 23  H  1S         -0.00010  -0.00014   0.00021   0.00027  -0.00017
 634        2S         -0.00096   0.00038   0.00179   0.00166  -0.00122
 635        3S         -0.00167   0.00272  -0.00528  -0.00295   0.00374
 636        4PX        -0.00021  -0.00006   0.00060   0.00049  -0.00049
 637        4PY        -0.00033  -0.00021   0.00057   0.00060  -0.00045
 638        4PZ        -0.00030  -0.00014   0.00056   0.00055  -0.00047
 639 24  H  1S          0.00001  -0.00006  -0.00005   0.00003   0.00000
 640        2S         -0.00016  -0.00006  -0.00058   0.00038  -0.00035
 641        3S          0.00149  -0.00237  -0.00427   0.00272  -0.00041
 642        4PX        -0.00004   0.00003   0.00011  -0.00003   0.00000
 643        4PY        -0.00002  -0.00002  -0.00006   0.00002  -0.00002
 644        4PZ         0.00007  -0.00004   0.00005  -0.00003   0.00005
 645 25  H  1S          0.00000   0.00002  -0.00000  -0.00005  -0.00000
 646        2S          0.00000   0.00053  -0.00000  -0.00078   0.00000
 647        3S          0.00002   0.00350  -0.00001  -0.00434   0.00000
 648        4PX        -0.00002   0.00000  -0.00003   0.00000  -0.00000
 649        4PY         0.00000   0.00007  -0.00000  -0.00001  -0.00000
 650        4PZ        -0.00000  -0.00010   0.00000   0.00015  -0.00000
 651 26  H  1S          0.00003  -0.00005  -0.00005   0.00004  -0.00002
 652        2S          0.00010   0.00037  -0.00015  -0.00052   0.00020
 653        3S          0.00227   0.00026   0.00018   0.00003  -0.00282
 654        4PX        -0.00002  -0.00000  -0.00002   0.00003   0.00001
 655        4PY         0.00005   0.00005  -0.00013   0.00002   0.00006
 656        4PZ        -0.00008   0.00002   0.00009  -0.00006  -0.00010
 657 27  H  1S          0.00010  -0.00014   0.00021  -0.00027   0.00017
 658        2S          0.00096   0.00037   0.00178  -0.00167   0.00121
 659        3S          0.00170   0.00270  -0.00527   0.00297  -0.00372
 660        4PX        -0.00021   0.00006  -0.00060   0.00049  -0.00049
 661        4PY        -0.00032   0.00022  -0.00057   0.00060  -0.00045
 662        4PZ         0.00029  -0.00015   0.00056  -0.00055   0.00047
 663 28  H  1S          0.00001  -0.00005  -0.00000  -0.00000   0.00001
 664        2S         -0.00063  -0.00005   0.00000   0.00000   0.00091
 665        3S         -0.00022  -0.00186   0.00000  -0.00000   0.00380
 666        4PX         0.00009   0.00002  -0.00000  -0.00000  -0.00012
 667        4PY         0.00000   0.00000  -0.00004   0.00008  -0.00000
 668        4PZ        -0.00007   0.00013  -0.00000  -0.00000   0.00003
 669 29  H  1S         -0.00010  -0.00014  -0.00021  -0.00027  -0.00017
 670        2S         -0.00096   0.00038  -0.00179  -0.00166  -0.00121
 671        3S         -0.00167   0.00272   0.00528   0.00296   0.00373
 672        4PX        -0.00021  -0.00006  -0.00060  -0.00049  -0.00049
 673        4PY         0.00033   0.00021   0.00057   0.00060   0.00045
 674        4PZ        -0.00030  -0.00014  -0.00056  -0.00055  -0.00047
 675 30  H  1S         -0.00001  -0.00006   0.00005   0.00003  -0.00000
 676        2S          0.00016  -0.00006   0.00058   0.00038   0.00035
 677        3S         -0.00152  -0.00235   0.00428   0.00271   0.00041
 678        4PX        -0.00004  -0.00003   0.00011   0.00003   0.00000
 679        4PY         0.00002  -0.00002   0.00006   0.00002   0.00002
 680        4PZ        -0.00008  -0.00004  -0.00005  -0.00003  -0.00005
 681 31  H  1S         -0.00003  -0.00005  -0.00005  -0.00004   0.00002
 682        2S         -0.00010   0.00037  -0.00014   0.00052  -0.00020
 683        3S         -0.00226   0.00029   0.00018  -0.00003   0.00282
 684        4PX        -0.00002   0.00000   0.00002   0.00003   0.00001
 685        4PY         0.00005  -0.00005   0.00013   0.00002   0.00006
 686        4PZ         0.00008   0.00002   0.00009   0.00006   0.00010
 687 32  H  1S          0.00030  -0.00037  -0.00000   0.00000  -0.00012
 688        2S          0.00138  -0.00188  -0.00000   0.00000  -0.00121
 689        3S         -0.00471   0.00441   0.00000   0.00000   0.00508
 690        4PX        -0.00107   0.00114   0.00000  -0.00000   0.00042
 691        4PY         0.00000  -0.00000   0.00011  -0.00019   0.00000
 692        4PZ         0.00032  -0.00038  -0.00000   0.00000  -0.00028
 693 33  H  1S         -0.00001  -0.00006  -0.00005  -0.00003  -0.00000
 694        2S          0.00016  -0.00006  -0.00058  -0.00038   0.00035
 695        3S         -0.00152  -0.00235  -0.00428  -0.00271   0.00042
 696        4PX        -0.00004  -0.00003  -0.00011  -0.00003   0.00000
 697        4PY        -0.00002   0.00002   0.00006   0.00002  -0.00002
 698        4PZ        -0.00008  -0.00004   0.00005   0.00003  -0.00005
 699 34  H  1S          0.00001  -0.00006   0.00005  -0.00003   0.00000
 700        2S         -0.00016  -0.00006   0.00058  -0.00038  -0.00035
 701        3S          0.00149  -0.00237   0.00427  -0.00272  -0.00041
 702        4PX        -0.00004   0.00003  -0.00011   0.00003   0.00000
 703        4PY         0.00002   0.00002  -0.00006   0.00002   0.00002
 704        4PZ         0.00007  -0.00004  -0.00005   0.00003   0.00005
 705 35  H  1S          0.00000   0.00002   0.00000   0.00005  -0.00000
 706        2S          0.00000   0.00053   0.00000   0.00078   0.00000
 707        3S          0.00002   0.00350   0.00001   0.00434  -0.00000
 708        4PX        -0.00002   0.00000   0.00003  -0.00000  -0.00000
 709        4PY        -0.00000  -0.00007  -0.00000  -0.00001   0.00000
 710        4PZ        -0.00000  -0.00010  -0.00000  -0.00015  -0.00000
 711 36  H  1S         -0.00030  -0.00036   0.00000   0.00000   0.00012
 712        2S         -0.00140  -0.00186   0.00000   0.00000   0.00122
 713        3S          0.00476   0.00436  -0.00000  -0.00000  -0.00508
 714        4PX        -0.00109  -0.00113   0.00000   0.00000   0.00042
 715        4PY        -0.00000  -0.00000  -0.00011  -0.00018   0.00000
 716        4PZ        -0.00033  -0.00037   0.00000   0.00000   0.00028
 717 37  H  1S         -0.00001  -0.00005  -0.00000  -0.00000  -0.00001
 718        2S          0.00063  -0.00006  -0.00000  -0.00000  -0.00091
 719        3S          0.00020  -0.00186  -0.00000  -0.00000  -0.00381
 720        4PX         0.00009  -0.00002  -0.00000  -0.00000  -0.00012
 721        4PY         0.00000   0.00000   0.00004   0.00008  -0.00000
 722        4PZ         0.00007   0.00013  -0.00000  -0.00000  -0.00003
 723 38  H  1S         -0.00003  -0.00005   0.00005   0.00004   0.00002
 724        2S         -0.00010   0.00037   0.00014  -0.00052  -0.00020
 725        3S         -0.00226   0.00029  -0.00018   0.00003   0.00282
 726        4PX        -0.00002   0.00000  -0.00002  -0.00003   0.00001
 727        4PY        -0.00005   0.00005   0.00013   0.00002  -0.00006
 728        4PZ         0.00008   0.00002  -0.00009  -0.00006   0.00010
                           6         7         8         9        10
                           O         O         O         O         O
     Eigenvalues --   -10.27603 -10.27479 -10.27479 -10.27463 -10.27463
   1 1   C  1S          0.21339   0.01514  -0.01552   0.01448  -0.01516
   2        2S          0.27766   0.01965  -0.02015   0.01882  -0.01971
   3        3S          0.02073   0.00219  -0.00138   0.00224  -0.00194
   4        4S         -0.03246  -0.00764   0.00116  -0.00852   0.00337
   5        5S          0.10500   0.03743  -0.00447   0.06933  -0.01982
   6        6PX        -0.00036   0.00003  -0.00006  -0.00003   0.00005
   7        6PY         0.00024   0.00006  -0.00009   0.00003  -0.00009
   8        6PZ         0.00025  -0.00003  -0.00001  -0.00003  -0.00001
   9        7PX         0.00226   0.00009   0.00073   0.00110  -0.00129
  10        7PY        -0.00342   0.00012  -0.00077   0.00051  -0.00031
  11        7PZ        -0.00326  -0.00162   0.00193  -0.00153   0.00167
  12        8PX        -0.01687  -0.00768  -0.00102  -0.01347   0.00213
  13        8PY         0.02177   0.00307   0.00443   0.00702   0.00428
  14        8PZ         0.02250   0.01083  -0.00200   0.01582  -0.00286
  15        9D 0       -0.00002   0.00002  -0.00002   0.00004  -0.00005
  16        9D+1       -0.00004   0.00003  -0.00001  -0.00001   0.00001
  17        9D-1        0.00006   0.00001  -0.00000   0.00003  -0.00002
  18        9D+2        0.00000   0.00004  -0.00004   0.00005  -0.00002
  19        9D-2       -0.00010   0.00001   0.00004   0.00003  -0.00002
  20       10D 0        0.00053  -0.00063   0.00081  -0.00036   0.00035
  21       10D+1       -0.00049  -0.00027  -0.00007   0.00053  -0.00034
  22       10D-1        0.00061   0.00036  -0.00036   0.00035  -0.00069
  23       10D+2        0.00024   0.00019  -0.00039  -0.00035   0.00027
  24       10D-2       -0.00072  -0.00009   0.00031  -0.00058   0.00048
  25       11F 0        0.00003  -0.00005   0.00000   0.00007  -0.00007
  26       11F+1        0.00006  -0.00011   0.00010  -0.00012   0.00010
  27       11F-1       -0.00004  -0.00014   0.00018  -0.00014   0.00016
  28       11F+2        0.00001  -0.00003   0.00003  -0.00010   0.00007
  29       11F-2        0.00021   0.00010  -0.00020   0.00005  -0.00009
  30       11F+3       -0.00008   0.00000   0.00002   0.00008  -0.00002
  31       11F-3        0.00004  -0.00004  -0.00002   0.00003  -0.00001
  32 2   C  1S          0.00321  -0.00043  -0.00051  -0.00000  -0.00000
  33        2S          0.00425  -0.00050  -0.00052  -0.00000  -0.00000
  34        3S         -0.00055   0.00046  -0.00183   0.00000  -0.00000
  35        4S          0.00881  -0.00540   0.00977  -0.00000   0.00000
  36        5S         -0.07292  -0.00749  -0.01961   0.00000  -0.00000
  37        6PX         0.00000   0.00000  -0.00000  -0.00002  -0.00001
  38        6PY        -0.00002  -0.00028  -0.00008  -0.00000   0.00000
  39        6PZ         0.00002   0.00012  -0.00003   0.00000  -0.00000
  40        7PX         0.00000  -0.00000   0.00000   0.00026  -0.00043
  41        7PY         0.00078   0.00568   0.00018   0.00000  -0.00000
  42        7PZ         0.00132  -0.00162   0.00073  -0.00000   0.00000
  43        8PX        -0.00003  -0.00000   0.00000   0.01136   0.00156
  44        8PY        -0.00297   0.00739   0.00091   0.00000  -0.00000
  45        8PZ        -0.01712  -0.00152  -0.00653   0.00000  -0.00000
  46        9D 0       -0.00003   0.00003  -0.00006   0.00000  -0.00000
  47        9D+1       -0.00000  -0.00000   0.00000   0.00004   0.00001
  48        9D-1       -0.00006  -0.00008  -0.00008  -0.00000  -0.00000
  49        9D+2       -0.00008   0.00014   0.00002   0.00000  -0.00000
  50        9D-2        0.00000  -0.00000   0.00000  -0.00000  -0.00001
  51       10D 0        0.00005   0.00077  -0.00026   0.00000  -0.00000
  52       10D+1        0.00000   0.00000  -0.00000  -0.00062  -0.00035
  53       10D-1        0.00041   0.00107   0.00028   0.00000  -0.00000
  54       10D+2        0.00088   0.00136   0.00086   0.00000  -0.00000
  55       10D-2       -0.00000  -0.00000   0.00000  -0.00022  -0.00040
  56       11F 0        0.00011   0.00004  -0.00014   0.00000  -0.00000
  57       11F+1        0.00000   0.00000   0.00000  -0.00009  -0.00010
  58       11F-1        0.00005   0.00003   0.00002   0.00000  -0.00000
  59       11F+2       -0.00012   0.00012   0.00005   0.00000  -0.00000
  60       11F-2       -0.00000   0.00000   0.00000  -0.00006  -0.00007
  61       11F+3       -0.00000  -0.00000   0.00000   0.00015   0.00007
  62       11F-3       -0.00037  -0.00010   0.00014  -0.00000   0.00000
  63 3   C  1S          0.00015  -0.00568   0.00552  -0.00666   0.00673
  64        2S          0.00021  -0.00745   0.00727  -0.00867   0.00876
  65        3S          0.00005   0.00013  -0.00021  -0.00029   0.00052
  66        4S         -0.00121  -0.00424   0.00341  -0.00150  -0.00199
  67        5S          0.02715   0.01754  -0.01528   0.04715   0.00064
  68        6PX        -0.00002   0.00001   0.00000   0.00001  -0.00000
  69        6PY         0.00000  -0.00002  -0.00007   0.00003  -0.00006
  70        6PZ         0.00004   0.00007  -0.00004   0.00007  -0.00004
  71        7PX         0.00027   0.00062  -0.00026   0.00067  -0.00057
  72        7PY        -0.00020   0.00079  -0.00048   0.00073  -0.00071
  73        7PZ        -0.00039   0.00107  -0.00148   0.00072  -0.00107
  74        8PX        -0.00556  -0.00171   0.00209  -0.00762  -0.00202
  75        8PY         0.00502  -0.00125   0.00230   0.00036   0.00981
  76        8PZ        -0.00511  -0.00728   0.00459  -0.01123  -0.00059
  77        9D 0       -0.00000   0.00001   0.00002   0.00005  -0.00004
  78        9D+1        0.00001  -0.00003   0.00001   0.00002  -0.00000
  79        9D-1        0.00002   0.00002  -0.00003  -0.00002  -0.00001
  80        9D+2        0.00001   0.00006  -0.00004   0.00003  -0.00003
  81        9D-2        0.00001   0.00007   0.00000   0.00004  -0.00003
  82       10D 0       -0.00003  -0.00050   0.00027  -0.00032   0.00040
  83       10D+1        0.00001   0.00013  -0.00013  -0.00041   0.00027
  84       10D-1       -0.00009  -0.00053   0.00046  -0.00029   0.00058
  85       10D+2       -0.00012  -0.00018   0.00004  -0.00020   0.00027
  86       10D-2        0.00011  -0.00038  -0.00005  -0.00048   0.00036
  87       11F 0        0.00006   0.00004  -0.00004  -0.00004   0.00004
  88       11F+1        0.00001  -0.00013   0.00016  -0.00012   0.00010
  89       11F-1        0.00005  -0.00014   0.00016  -0.00016   0.00019
  90       11F+2        0.00001   0.00006  -0.00002   0.00011  -0.00008
  91       11F-2       -0.00002  -0.00012   0.00014  -0.00005   0.00010
  92       11F+3        0.00001   0.00007  -0.00004   0.00006  -0.00002
  93       11F-3        0.00000  -0.00002   0.00001   0.00004  -0.00004
  94 4   C  1S          0.01510   0.23447   0.23168   0.23420   0.23206
  95        2S          0.01969   0.30512   0.30150   0.30466   0.30189
  96        3S          0.00085   0.02165   0.02106   0.02350   0.02329
  97        4S          0.00157  -0.02956  -0.02659  -0.04081  -0.04119
  98        5S         -0.03589   0.05554   0.03749   0.15376   0.10426
  99        6PX        -0.00001  -0.00020  -0.00021  -0.00011  -0.00013
 100        6PY        -0.00004  -0.00040  -0.00037  -0.00045  -0.00041
 101        6PZ        -0.00004  -0.00002  -0.00001  -0.00003  -0.00003
 102        7PX         0.00033   0.00016  -0.00005   0.00345   0.00374
 103        7PY        -0.00048   0.00452   0.00449   0.00536   0.00534
 104        7PZ        -0.00105  -0.00004   0.00016   0.00041   0.00043
 105        8PX        -0.00111  -0.00127   0.00001  -0.02262  -0.01721
 106        8PY         0.00976  -0.01994  -0.01237  -0.04221  -0.02919
 107        8PZ         0.00324  -0.00056   0.00050  -0.00066  -0.00056
 108        9D 0       -0.00000  -0.00011  -0.00008  -0.00003  -0.00001
 109        9D+1       -0.00001   0.00001   0.00001   0.00001   0.00001
 110        9D-1       -0.00003   0.00002  -0.00000   0.00001   0.00001
 111        9D+2        0.00003  -0.00012  -0.00006  -0.00009  -0.00006
 112        9D-2        0.00003   0.00006   0.00006   0.00009   0.00010
 113       10D 0        0.00017  -0.00058  -0.00067  -0.00051  -0.00052
 114       10D+1       -0.00040   0.00002   0.00005   0.00003   0.00003
 115       10D-1        0.00054  -0.00006   0.00004  -0.00026  -0.00022
 116       10D+2       -0.00028  -0.00022  -0.00061  -0.00149  -0.00186
 117       10D-2       -0.00044   0.00092   0.00087   0.00076   0.00065
 118       11F 0        0.00002  -0.00004  -0.00003  -0.00001  -0.00001
 119       11F+1       -0.00012  -0.00028  -0.00029   0.00003   0.00000
 120       11F-1        0.00010  -0.00018  -0.00022  -0.00007  -0.00008
 121       11F+2        0.00000  -0.00001  -0.00000  -0.00001  -0.00001
 122       11F-2       -0.00007   0.00001   0.00001   0.00000   0.00001
 123       11F+3       -0.00002  -0.00001  -0.00003  -0.00027  -0.00026
 124       11F-3        0.00002  -0.00012  -0.00012  -0.00011  -0.00009
 125 5   C  1S          0.01511  -0.23166   0.23440  -0.23215   0.23420
 126        2S          0.01970  -0.30146   0.30504  -0.30200   0.30467
 127        3S          0.00085  -0.02140   0.02131  -0.02330   0.02351
 128        4S          0.00157   0.02924  -0.02693   0.04045  -0.04156
 129        5S         -0.03589  -0.05507   0.03811  -0.15282   0.10565
 130        6PX        -0.00001   0.00020  -0.00021   0.00011  -0.00013
 131        6PY         0.00004  -0.00039   0.00037  -0.00045   0.00041
 132        6PZ        -0.00004   0.00002  -0.00001   0.00003  -0.00003
 133        7PX         0.00033  -0.00016  -0.00004  -0.00341   0.00377
 134        7PY         0.00048   0.00446  -0.00454   0.00532  -0.00539
 135        7PZ        -0.00105   0.00004   0.00016  -0.00041   0.00044
 136        8PX        -0.00111   0.00126   0.00000   0.02246  -0.01741
 137        8PY        -0.00976  -0.01979   0.01260  -0.04195   0.02957
 138        8PZ         0.00324   0.00057   0.00050   0.00065  -0.00057
 139        9D 0       -0.00000   0.00011  -0.00009   0.00003  -0.00001
 140        9D+1       -0.00001  -0.00001   0.00001  -0.00001   0.00001
 141        9D-1        0.00003   0.00002   0.00000   0.00001  -0.00001
 142        9D+2        0.00003   0.00012  -0.00007   0.00009  -0.00006
 143        9D-2       -0.00003   0.00005  -0.00006   0.00009  -0.00010
 144       10D 0        0.00017   0.00058  -0.00068   0.00051  -0.00052
 145       10D+1       -0.00040  -0.00002   0.00005  -0.00003   0.00004
 146       10D-1       -0.00054  -0.00006  -0.00004  -0.00026   0.00022
 147       10D+2       -0.00028   0.00022  -0.00061   0.00147  -0.00187
 148       10D-2        0.00044   0.00091  -0.00088   0.00075  -0.00065
 149       11F 0        0.00002   0.00004  -0.00003   0.00001  -0.00001
 150       11F+1       -0.00012   0.00027  -0.00030  -0.00003   0.00000
 151       11F-1       -0.00010  -0.00018   0.00022  -0.00007   0.00008
 152       11F+2        0.00000   0.00001  -0.00000   0.00001  -0.00001
 153       11F-2        0.00007   0.00001  -0.00001   0.00000  -0.00001
 154       11F+3       -0.00002   0.00001  -0.00003   0.00027  -0.00026
 155       11F-3       -0.00002  -0.00012   0.00012  -0.00010   0.00009
 156 6   C  1S          0.21284   0.01515  -0.01553  -0.01448   0.01516
 157        2S          0.27694   0.01966  -0.02016  -0.01881   0.01970
 158        3S          0.02067   0.00220  -0.00138  -0.00224   0.00194
 159        4S         -0.03237  -0.00764   0.00117   0.00852  -0.00337
 160        5S          0.10470   0.03745  -0.00449  -0.06932   0.01981
 161        6PX         0.00036  -0.00003   0.00006  -0.00003   0.00005
 162        6PY         0.00024   0.00006  -0.00009  -0.00003   0.00009
 163        6PZ         0.00025  -0.00003  -0.00001   0.00003   0.00001
 164        7PX        -0.00226  -0.00009  -0.00073   0.00110  -0.00129
 165        7PY        -0.00341   0.00012  -0.00077  -0.00051   0.00031
 166        7PZ        -0.00326  -0.00162   0.00193   0.00153  -0.00167
 167        8PX         0.01684   0.00768   0.00101  -0.01347   0.00213
 168        8PY         0.02170   0.00307   0.00443  -0.00702  -0.00428
 169        8PZ         0.02245   0.01083  -0.00201  -0.01581   0.00285
 170        9D 0       -0.00002   0.00002  -0.00002  -0.00004   0.00005
 171        9D+1        0.00004  -0.00003   0.00001  -0.00001   0.00001
 172        9D-1        0.00006   0.00001  -0.00000  -0.00003   0.00002
 173        9D+2        0.00000   0.00004  -0.00004  -0.00005   0.00002
 174        9D-2        0.00010  -0.00001  -0.00004   0.00003  -0.00002
 175       10D 0        0.00053  -0.00063   0.00081   0.00036  -0.00035
 176       10D+1        0.00049   0.00027   0.00007   0.00053  -0.00034
 177       10D-1        0.00061   0.00037  -0.00036  -0.00035   0.00069
 178       10D+2        0.00024   0.00019  -0.00039   0.00035  -0.00027
 179       10D-2        0.00072   0.00009  -0.00031  -0.00058   0.00048
 180       11F 0        0.00003  -0.00005   0.00000  -0.00007   0.00007
 181       11F+1       -0.00006   0.00011  -0.00010  -0.00012   0.00010
 182       11F-1       -0.00004  -0.00014   0.00018   0.00014  -0.00016
 183       11F+2        0.00001  -0.00003   0.00003   0.00010  -0.00007
 184       11F-2       -0.00021  -0.00010   0.00020   0.00005  -0.00009
 185       11F+3        0.00008  -0.00000  -0.00002   0.00008  -0.00002
 186       11F-3        0.00004  -0.00004  -0.00002  -0.00003   0.00001
 187 7   C  1S          0.00321   0.00043  -0.00051   0.00000  -0.00000
 188        2S          0.00425   0.00049  -0.00053   0.00000  -0.00000
 189        3S         -0.00055  -0.00048  -0.00183   0.00000  -0.00000
 190        4S          0.00883   0.00552   0.00970  -0.00000   0.00000
 191        5S         -0.07300   0.00726  -0.01970   0.00000  -0.00000
 192        6PX         0.00000  -0.00000   0.00000   0.00002  -0.00001
 193        6PY         0.00002  -0.00028   0.00008  -0.00000   0.00000
 194        6PZ         0.00002  -0.00012  -0.00003  -0.00000   0.00000
 195        7PX        -0.00000   0.00000   0.00000  -0.00026  -0.00043
 196        7PY        -0.00077   0.00568  -0.00025   0.00000  -0.00000
 197        7PZ         0.00132   0.00163   0.00071   0.00000  -0.00000
 198        8PX        -0.00002   0.00000  -0.00000  -0.01135   0.00167
 199        8PY         0.00298   0.00738  -0.00100   0.00000  -0.00000
 200        8PZ        -0.01714   0.00144  -0.00655   0.00000  -0.00000
 201        9D 0       -0.00003  -0.00003  -0.00006   0.00000  -0.00000
 202        9D+1       -0.00000   0.00000  -0.00000  -0.00004   0.00001
 203        9D-1        0.00006  -0.00008   0.00008  -0.00000   0.00000
 204        9D+2       -0.00008  -0.00014   0.00002  -0.00000   0.00000
 205        9D-2       -0.00000   0.00000  -0.00000  -0.00000   0.00001
 206       10D 0        0.00004  -0.00077  -0.00025  -0.00000   0.00000
 207       10D+1        0.00000  -0.00000   0.00000   0.00062  -0.00036
 208       10D-1       -0.00041   0.00107  -0.00029   0.00000  -0.00000
 209       10D+2        0.00087  -0.00135   0.00088  -0.00000   0.00000
 210       10D-2        0.00000   0.00000  -0.00000  -0.00022   0.00040
 211       11F 0        0.00011  -0.00004  -0.00014   0.00000  -0.00000
 212       11F+1        0.00000  -0.00000   0.00000   0.00009  -0.00010
 213       11F-1       -0.00005   0.00003  -0.00002   0.00000  -0.00000
 214       11F+2       -0.00012  -0.00012   0.00005  -0.00000   0.00000
 215       11F-2        0.00000   0.00000  -0.00000  -0.00005   0.00007
 216       11F+3        0.00000   0.00000  -0.00000  -0.00015   0.00007
 217       11F-3        0.00037  -0.00010  -0.00014   0.00000  -0.00000
 218 8   C  1S         -0.00006   0.00032  -0.00044   0.00000  -0.00000
 219        2S         -0.00007   0.00036  -0.00049   0.00000  -0.00000
 220        3S         -0.00020   0.00062  -0.00060   0.00000  -0.00000
 221        4S          0.00074  -0.00620   0.00212  -0.00000   0.00000
 222        5S         -0.01565   0.03828  -0.00006   0.00001  -0.00000
 223        6PX        -0.00000  -0.00000   0.00000   0.00001  -0.00002
 224        6PY         0.00001  -0.00008  -0.00006  -0.00000   0.00000
 225        6PZ         0.00003   0.00004   0.00004   0.00000   0.00000
 226        7PX        -0.00000   0.00000  -0.00000  -0.00065  -0.00001
 227        7PY         0.00006   0.00019   0.00102  -0.00000   0.00000
 228        7PZ        -0.00028  -0.00016  -0.00001  -0.00000   0.00000
 229        8PX         0.00000   0.00000  -0.00000  -0.00183  -0.00127
 230        8PY         0.00086   0.00926  -0.00110   0.00000  -0.00000
 231        8PZ         0.00410  -0.01679   0.00139  -0.00000   0.00000
 232        9D 0       -0.00003  -0.00001  -0.00001  -0.00000  -0.00000
 233        9D+1        0.00000  -0.00000   0.00000   0.00007  -0.00001
 234        9D-1       -0.00001   0.00007  -0.00005   0.00000  -0.00000
 235        9D+2        0.00001  -0.00002  -0.00005   0.00000  -0.00000
 236        9D-2       -0.00000   0.00000   0.00000  -0.00002  -0.00003
 237       10D 0        0.00007   0.00002  -0.00033   0.00000  -0.00000
 238       10D+1       -0.00000   0.00000  -0.00000  -0.00031  -0.00004
 239       10D-1        0.00018   0.00009  -0.00023   0.00000  -0.00000
 240       10D+2        0.00011  -0.00019   0.00044  -0.00000   0.00000
 241       10D-2        0.00000   0.00000  -0.00000  -0.00008   0.00026
 242       11F 0        0.00002  -0.00002   0.00005  -0.00000   0.00000
 243       11F+1        0.00000  -0.00000   0.00000   0.00006  -0.00005
 244       11F-1        0.00001   0.00002   0.00008  -0.00000   0.00000
 245       11F+2       -0.00001   0.00008  -0.00002   0.00000  -0.00000
 246       11F-2       -0.00000  -0.00000   0.00000   0.00008  -0.00008
 247       11F+3       -0.00000   0.00000  -0.00000  -0.00005   0.00006
 248       11F-3       -0.00002  -0.00002  -0.00000  -0.00000   0.00000
 249 9   C  1S         -0.13442   0.00002   0.00351   0.00001   0.00316
 250        2S         -0.17483   0.00003   0.00463   0.00002   0.00416
 251        3S         -0.01391  -0.00000  -0.00015  -0.00000  -0.00030
 252        4S          0.02434   0.00001   0.00148   0.00003   0.00644
 253        5S         -0.09326  -0.00002  -0.00273  -0.00004  -0.00925
 254        6PX         0.00029   0.00000   0.00007  -0.00000  -0.00006
 255        6PY         0.00000  -0.00003   0.00000   0.00005  -0.00000
 256        6PZ        -0.00012   0.00000   0.00005   0.00000   0.00004
 257        7PX        -0.00473  -0.00000  -0.00058   0.00000   0.00004
 258        7PY        -0.00000  -0.00025   0.00000  -0.00045   0.00000
 259        7PZ        -0.00001  -0.00001  -0.00114  -0.00000  -0.00020
 260        8PX         0.02384   0.00001   0.00216   0.00004   0.01005
 261        8PY         0.00000   0.00160  -0.00001   0.00360  -0.00002
 262        8PZ        -0.00456   0.00000   0.00008  -0.00001  -0.00250
 263        9D 0        0.00004  -0.00000  -0.00004  -0.00000  -0.00004
 264        9D+1        0.00004   0.00000   0.00004  -0.00000  -0.00003
 265        9D-1        0.00000  -0.00001   0.00000   0.00004  -0.00000
 266        9D+2       -0.00015  -0.00000  -0.00000   0.00000   0.00004
 267        9D-2        0.00000  -0.00002   0.00000  -0.00003   0.00000
 268       10D 0       -0.00046  -0.00000  -0.00016   0.00000   0.00001
 269       10D+1        0.00096   0.00000   0.00021   0.00000   0.00028
 270       10D-1        0.00000  -0.00035   0.00000  -0.00046   0.00000
 271       10D+2       -0.00042   0.00000   0.00029   0.00000   0.00026
 272       10D-2        0.00000   0.00043  -0.00000   0.00059  -0.00000
 273       11F 0       -0.00015   0.00000   0.00006   0.00000   0.00007
 274       11F+1       -0.00003  -0.00000   0.00000  -0.00000  -0.00004
 275       11F-1       -0.00000   0.00005  -0.00000   0.00006  -0.00000
 276       11F+2       -0.00004   0.00000   0.00004  -0.00000  -0.00001
 277       11F-2        0.00000   0.00008  -0.00000   0.00010  -0.00000
 278       11F+3       -0.00032  -0.00000  -0.00001   0.00000   0.00000
 279       11F-3        0.00000   0.00003  -0.00000   0.00000  -0.00000
 280 10  C  1S          0.00015  -0.00568   0.00552   0.00666  -0.00672
 281        2S          0.00021  -0.00746   0.00727   0.00866  -0.00875
 282        3S          0.00005   0.00013  -0.00021   0.00029  -0.00052
 283        4S         -0.00120  -0.00424   0.00341   0.00150   0.00199
 284        5S          0.02716   0.01755  -0.01529  -0.04715  -0.00065
 285        6PX         0.00002  -0.00001  -0.00000   0.00001  -0.00000
 286        6PY         0.00000  -0.00002  -0.00007  -0.00003   0.00006
 287        6PZ         0.00004   0.00007  -0.00004  -0.00007   0.00004
 288        7PX        -0.00027  -0.00062   0.00026   0.00067  -0.00057
 289        7PY        -0.00020   0.00079  -0.00048  -0.00073   0.00071
 290        7PZ        -0.00039   0.00107  -0.00148  -0.00072   0.00106
 291        8PX         0.00555   0.00171  -0.00209  -0.00762  -0.00202
 292        8PY         0.00502  -0.00125   0.00230  -0.00036  -0.00981
 293        8PZ        -0.00511  -0.00729   0.00459   0.01123   0.00059
 294        9D 0       -0.00000   0.00001   0.00002  -0.00005   0.00004
 295        9D+1       -0.00001   0.00003  -0.00001   0.00002  -0.00000
 296        9D-1        0.00002   0.00002  -0.00003   0.00002   0.00001
 297        9D+2        0.00001   0.00006  -0.00004  -0.00003   0.00003
 298        9D-2       -0.00001  -0.00007  -0.00000   0.00004  -0.00003
 299       10D 0       -0.00003  -0.00050   0.00027   0.00032  -0.00040
 300       10D+1       -0.00001  -0.00013   0.00013  -0.00041   0.00027
 301       10D-1       -0.00009  -0.00053   0.00046   0.00029  -0.00058
 302       10D+2       -0.00012  -0.00018   0.00004   0.00020  -0.00027
 303       10D-2       -0.00011   0.00038   0.00005  -0.00048   0.00036
 304       11F 0        0.00006   0.00004  -0.00004   0.00004  -0.00004
 305       11F+1       -0.00001   0.00013  -0.00016  -0.00012   0.00010
 306       11F-1        0.00005  -0.00014   0.00016   0.00016  -0.00019
 307       11F+2        0.00001   0.00006  -0.00002  -0.00011   0.00008
 308       11F-2        0.00002   0.00012  -0.00014  -0.00005   0.00010
 309       11F+3       -0.00001  -0.00007   0.00004   0.00006  -0.00002
 310       11F-3        0.00000  -0.00002   0.00001  -0.00004   0.00004
 311 11  C  1S         -0.00361  -0.00000  -0.00061  -0.00000  -0.00044
 312        2S         -0.00465  -0.00000  -0.00069  -0.00000  -0.00050
 313        3S         -0.00060  -0.00001  -0.00111  -0.00001  -0.00115
 314        4S          0.00329   0.00004   0.00603   0.00005   0.01022
 315        5S         -0.00958  -0.00005  -0.00803  -0.00018  -0.04031
 316        6PX        -0.00004   0.00000   0.00007  -0.00000  -0.00005
 317        6PY         0.00000  -0.00007   0.00000   0.00004  -0.00000
 318        6PZ         0.00006   0.00000   0.00002  -0.00000  -0.00002
 319        7PX         0.00038  -0.00001  -0.00087  -0.00000  -0.00039
 320        7PY        -0.00000   0.00026  -0.00000  -0.00023   0.00000
 321        7PZ         0.00040  -0.00000  -0.00013   0.00000   0.00004
 322        8PX         0.01077   0.00004   0.00556   0.00009   0.02104
 323        8PY        -0.00000   0.00163  -0.00001   0.00174  -0.00001
 324        8PZ        -0.00171   0.00001   0.00204   0.00003   0.00632
 325        9D 0        0.00003  -0.00000  -0.00004  -0.00000  -0.00004
 326        9D+1        0.00002  -0.00000  -0.00003   0.00000   0.00001
 327        9D-1       -0.00000   0.00005  -0.00000  -0.00002   0.00000
 328        9D+2       -0.00003   0.00000   0.00000   0.00000   0.00005
 329        9D-2       -0.00000   0.00002  -0.00000  -0.00001   0.00000
 330       10D 0       -0.00027   0.00000   0.00050   0.00000   0.00015
 331       10D+1       -0.00024  -0.00000  -0.00018  -0.00000  -0.00022
 332       10D-1       -0.00000  -0.00000   0.00000   0.00039  -0.00000
 333       10D+2        0.00035   0.00000   0.00024   0.00000   0.00009
 334       10D-2        0.00000  -0.00020   0.00000   0.00028  -0.00000
 335       11F 0       -0.00017  -0.00000  -0.00009  -0.00000  -0.00010
 336       11F+1        0.00007  -0.00000  -0.00001  -0.00000  -0.00007
 337       11F-1        0.00000   0.00007  -0.00000   0.00009  -0.00000
 338       11F+2        0.00001   0.00000   0.00000   0.00000   0.00002
 339       11F-2        0.00000  -0.00005   0.00000  -0.00008   0.00000
 340       11F+3        0.00000  -0.00000  -0.00004   0.00000   0.00001
 341       11F-3       -0.00000   0.00007  -0.00000  -0.00002   0.00000
 342 12  C  1S          0.21328  -0.01533  -0.01534  -0.01462  -0.01503
 343        2S          0.27751  -0.01989  -0.01992  -0.01899  -0.01954
 344        3S          0.02071  -0.00221  -0.00135  -0.00226  -0.00192
 345        4S         -0.03244   0.00766   0.00108   0.00855   0.00329
 346        5S          0.10497  -0.03748  -0.00404  -0.06950  -0.01919
 347        6PX        -0.00036  -0.00003  -0.00005   0.00003   0.00005
 348        6PY        -0.00024   0.00006   0.00009   0.00004   0.00009
 349        6PZ         0.00025   0.00003  -0.00001   0.00003  -0.00001
 350        7PX         0.00226  -0.00008   0.00073  -0.00112  -0.00128
 351        7PY         0.00342   0.00013   0.00076   0.00051   0.00030
 352        7PZ        -0.00326   0.00164   0.00191   0.00155   0.00166
 353        8PX        -0.01687   0.00767  -0.00110   0.01349   0.00201
 354        8PY        -0.02177   0.00301  -0.00446   0.00698  -0.00434
 355        8PZ         0.02249  -0.01085  -0.00188  -0.01584  -0.00271
 356        9D 0       -0.00002  -0.00002  -0.00002  -0.00004  -0.00005
 357        9D+1       -0.00004  -0.00003  -0.00001   0.00001   0.00001
 358        9D-1       -0.00006   0.00001   0.00000   0.00003   0.00002
 359        9D+2        0.00000  -0.00005  -0.00004  -0.00005  -0.00002
 360        9D-2        0.00010   0.00001  -0.00004   0.00003   0.00002
 361       10D 0        0.00053   0.00064   0.00080   0.00036   0.00035
 362       10D+1       -0.00049   0.00027  -0.00008  -0.00053  -0.00034
 363       10D-1       -0.00061   0.00037   0.00035   0.00036   0.00069
 364       10D+2        0.00024  -0.00020  -0.00039   0.00035   0.00027
 365       10D-2        0.00072  -0.00010  -0.00031  -0.00058  -0.00048
 366       11F 0        0.00003   0.00005   0.00000  -0.00007  -0.00007
 367       11F+1        0.00006   0.00011   0.00009   0.00012   0.00010
 368       11F-1        0.00004  -0.00014  -0.00018  -0.00014  -0.00016
 369       11F+2        0.00001   0.00003   0.00003   0.00010   0.00007
 370       11F-2       -0.00021   0.00010   0.00020   0.00005   0.00009
 371       11F+3       -0.00008  -0.00000   0.00002  -0.00008  -0.00002
 372       11F-3       -0.00004  -0.00004   0.00002   0.00003   0.00001
 373 13  C  1S          0.21245  -0.01533  -0.01534   0.01462   0.01503
 374        2S          0.27644  -0.01989  -0.01992   0.01899   0.01954
 375        3S          0.02063  -0.00221  -0.00135   0.00226   0.00192
 376        4S         -0.03232   0.00766   0.00107  -0.00855  -0.00329
 377        5S          0.10455  -0.03750  -0.00403   0.06949   0.01920
 378        6PX         0.00035   0.00003   0.00005   0.00003   0.00005
 379        6PY        -0.00024   0.00006   0.00009  -0.00004  -0.00009
 380        6PZ         0.00025   0.00003  -0.00001  -0.00003   0.00001
 381        7PX        -0.00226   0.00008  -0.00073  -0.00112  -0.00128
 382        7PY         0.00341   0.00013   0.00076  -0.00051  -0.00030
 383        7PZ        -0.00325   0.00164   0.00191  -0.00155  -0.00166
 384        8PX         0.01681  -0.00767   0.00111   0.01349   0.00201
 385        8PY        -0.02167   0.00301  -0.00446  -0.00698   0.00434
 386        8PZ         0.02242  -0.01085  -0.00187   0.01584   0.00271
 387        9D 0       -0.00002  -0.00002  -0.00002   0.00004   0.00005
 388        9D+1        0.00004   0.00003   0.00001   0.00001   0.00001
 389        9D-1       -0.00006   0.00001   0.00000  -0.00003  -0.00002
 390        9D+2        0.00000  -0.00005  -0.00004   0.00005   0.00002
 391        9D-2       -0.00010  -0.00001   0.00004   0.00003   0.00002
 392       10D 0        0.00053   0.00064   0.00080  -0.00036  -0.00035
 393       10D+1        0.00049  -0.00027   0.00008  -0.00053  -0.00034
 394       10D-1       -0.00061   0.00037   0.00035  -0.00036  -0.00069
 395       10D+2        0.00024  -0.00020  -0.00039  -0.00035  -0.00027
 396       10D-2       -0.00072   0.00010   0.00031  -0.00058  -0.00048
 397       11F 0        0.00003   0.00005   0.00000   0.00007   0.00007
 398       11F+1       -0.00006  -0.00011  -0.00009   0.00012   0.00010
 399       11F-1        0.00004  -0.00014  -0.00018   0.00014   0.00016
 400       11F+2        0.00001   0.00003   0.00003  -0.00010  -0.00007
 401       11F-2        0.00021  -0.00010  -0.00020   0.00005   0.00009
 402       11F+3        0.00008   0.00000  -0.00002  -0.00008  -0.00002
 403       11F-3       -0.00004  -0.00004   0.00002  -0.00003  -0.00001
 404 14  C  1S          0.00015   0.00575   0.00545   0.00672   0.00666
 405        2S          0.00021   0.00754   0.00718   0.00874   0.00868
 406        3S          0.00005  -0.00013  -0.00021   0.00030   0.00052
 407        4S         -0.00120   0.00428   0.00336   0.00148  -0.00201
 408        5S          0.02716  -0.01772  -0.01508  -0.04714   0.00107
 409        6PX        -0.00002  -0.00001   0.00000  -0.00001  -0.00000
 410        6PY        -0.00000  -0.00002   0.00007   0.00003   0.00006
 411        6PZ         0.00004  -0.00007  -0.00004  -0.00007  -0.00004
 412        7PX         0.00027  -0.00062  -0.00025  -0.00068  -0.00056
 413        7PY         0.00020   0.00080   0.00047   0.00074   0.00071
 414        7PZ        -0.00039  -0.00109  -0.00146  -0.00073  -0.00106
 415        8PX        -0.00556   0.00173   0.00207   0.00760  -0.00209
 416        8PY        -0.00503  -0.00128  -0.00229   0.00027  -0.00982
 417        8PZ        -0.00511   0.00734   0.00450   0.01122  -0.00069
 418        9D 0       -0.00000  -0.00001   0.00002  -0.00005  -0.00004
 419        9D+1        0.00001   0.00003   0.00001  -0.00002  -0.00000
 420        9D-1       -0.00002   0.00002   0.00003  -0.00002   0.00001
 421        9D+2        0.00001  -0.00006  -0.00004  -0.00003  -0.00003
 422        9D-2       -0.00001   0.00007  -0.00000   0.00004   0.00003
 423       10D 0       -0.00003   0.00050   0.00027   0.00032   0.00040
 424       10D+1        0.00001  -0.00014  -0.00013   0.00041   0.00027
 425       10D-1        0.00009  -0.00054  -0.00046  -0.00029  -0.00058
 426       10D+2       -0.00012   0.00018   0.00004   0.00021   0.00027
 427       10D-2       -0.00011  -0.00038   0.00005  -0.00048  -0.00036
 428       11F 0        0.00006  -0.00004  -0.00004   0.00004   0.00004
 429       11F+1        0.00001   0.00013   0.00016   0.00012   0.00010
 430       11F-1       -0.00005  -0.00014  -0.00016  -0.00016  -0.00019
 431       11F+2        0.00001  -0.00006  -0.00002  -0.00011  -0.00008
 432       11F-2        0.00002  -0.00012  -0.00014  -0.00005  -0.00010
 433       11F+3        0.00001  -0.00007  -0.00004  -0.00006  -0.00002
 434       11F-3       -0.00000  -0.00002  -0.00001   0.00004   0.00004
 435 15  C  1S         -0.00006  -0.00033  -0.00044   0.00000  -0.00000
 436        2S         -0.00007  -0.00037  -0.00049   0.00000  -0.00000
 437        3S         -0.00020  -0.00062  -0.00059  -0.00000  -0.00000
 438        4S          0.00074   0.00623   0.00205   0.00000  -0.00000
 439        5S         -0.01571  -0.03828   0.00039  -0.00001   0.00000
 440        6PX        -0.00000  -0.00000   0.00000  -0.00001  -0.00002
 441        6PY        -0.00001  -0.00008   0.00007  -0.00000   0.00000
 442        6PZ         0.00003  -0.00004   0.00004  -0.00000   0.00000
 443        7PX         0.00000  -0.00000   0.00000   0.00065  -0.00001
 444        7PY        -0.00006   0.00017  -0.00103   0.00000  -0.00000
 445        7PZ        -0.00028   0.00016  -0.00001   0.00000  -0.00000
 446        8PX         0.00000  -0.00000   0.00000   0.00182  -0.00128
 447        8PY        -0.00086   0.00927   0.00099   0.00000  -0.00000
 448        8PZ         0.00412   0.01680   0.00119   0.00000  -0.00000
 449        9D 0       -0.00003   0.00001  -0.00001   0.00000  -0.00000
 450        9D+1        0.00000   0.00000  -0.00000  -0.00007  -0.00001
 451        9D-1        0.00001   0.00007   0.00005   0.00000  -0.00000
 452        9D+2        0.00001   0.00002  -0.00005   0.00000  -0.00000
 453        9D-2        0.00000   0.00000  -0.00000  -0.00002   0.00003
 454       10D 0        0.00007  -0.00003  -0.00033   0.00000  -0.00000
 455       10D+1        0.00000  -0.00000   0.00000   0.00031  -0.00004
 456       10D-1       -0.00018   0.00009   0.00023  -0.00000   0.00000
 457       10D+2        0.00011   0.00019   0.00044  -0.00000   0.00000
 458       10D-2       -0.00000  -0.00000   0.00000  -0.00008  -0.00026
 459       11F 0        0.00002   0.00002   0.00005  -0.00000   0.00000
 460       11F+1        0.00000   0.00000   0.00000  -0.00006  -0.00005
 461       11F-1       -0.00001   0.00002  -0.00008   0.00000  -0.00000
 462       11F+2       -0.00001  -0.00008  -0.00002  -0.00000   0.00000
 463       11F-2        0.00000  -0.00000  -0.00000   0.00008   0.00007
 464       11F+3       -0.00000  -0.00000  -0.00000   0.00006   0.00005
 465       11F-3        0.00002  -0.00002   0.00000  -0.00000   0.00000
 466 16  C  1S          0.00015   0.00575   0.00545  -0.00672  -0.00666
 467        2S          0.00021   0.00754   0.00718  -0.00874  -0.00868
 468        3S          0.00005  -0.00013  -0.00021  -0.00030  -0.00052
 469        4S         -0.00121   0.00428   0.00336  -0.00148   0.00201
 470        5S          0.02720  -0.01773  -0.01507   0.04714  -0.00107
 471        6PX         0.00002   0.00001  -0.00000  -0.00001  -0.00000
 472        6PY        -0.00000  -0.00002   0.00007  -0.00003  -0.00006
 473        6PZ         0.00004  -0.00007  -0.00004   0.00007   0.00004
 474        7PX        -0.00027   0.00062   0.00025  -0.00068  -0.00056
 475        7PY         0.00020   0.00080   0.00047  -0.00074  -0.00071
 476        7PZ        -0.00039  -0.00109  -0.00146   0.00073   0.00106
 477        8PX         0.00556  -0.00173  -0.00207   0.00760  -0.00209
 478        8PY        -0.00503  -0.00128  -0.00229  -0.00027   0.00982
 479        8PZ        -0.00512   0.00734   0.00450  -0.01122   0.00069
 480        9D 0       -0.00000  -0.00001   0.00002   0.00005   0.00004
 481        9D+1       -0.00001  -0.00003  -0.00001  -0.00002  -0.00000
 482        9D-1       -0.00002   0.00002   0.00003   0.00002  -0.00001
 483        9D+2        0.00001  -0.00006  -0.00004   0.00003   0.00003
 484        9D-2        0.00001  -0.00007   0.00000   0.00004   0.00003
 485       10D 0       -0.00003   0.00050   0.00027  -0.00032  -0.00040
 486       10D+1       -0.00001   0.00014   0.00013   0.00041   0.00027
 487       10D-1        0.00009  -0.00054  -0.00046   0.00029   0.00058
 488       10D+2       -0.00012   0.00018   0.00004  -0.00021  -0.00027
 489       10D-2        0.00011   0.00038  -0.00005  -0.00048  -0.00036
 490       11F 0        0.00006  -0.00004  -0.00004  -0.00004  -0.00004
 491       11F+1       -0.00001  -0.00013  -0.00016   0.00012   0.00010
 492       11F-1       -0.00005  -0.00014  -0.00016   0.00016   0.00019
 493       11F+2        0.00001  -0.00006  -0.00002   0.00011   0.00008
 494       11F-2       -0.00002   0.00012   0.00014  -0.00005  -0.00010
 495       11F+3       -0.00001   0.00007   0.00004  -0.00006  -0.00002
 496       11F-3       -0.00000  -0.00002  -0.00001  -0.00004  -0.00004
 497 17  C  1S         -0.13399   0.00002   0.00351  -0.00001  -0.00316
 498        2S         -0.17427   0.00003   0.00463  -0.00002  -0.00416
 499        3S         -0.01386  -0.00000  -0.00015   0.00000   0.00030
 500        4S          0.02424   0.00001   0.00148  -0.00003  -0.00644
 501        5S         -0.09282  -0.00002  -0.00274   0.00004   0.00925
 502        6PX        -0.00029  -0.00000  -0.00007  -0.00000  -0.00006
 503        6PY        -0.00000  -0.00003   0.00000  -0.00005   0.00000
 504        6PZ        -0.00012   0.00000   0.00005  -0.00000  -0.00004
 505        7PX         0.00471   0.00000   0.00058   0.00000   0.00004
 506        7PY        -0.00000  -0.00025   0.00000   0.00045  -0.00000
 507        7PZ        -0.00001  -0.00001  -0.00114   0.00000   0.00020
 508        8PX        -0.02371  -0.00001  -0.00217   0.00005   0.01005
 509        8PY         0.00001   0.00160  -0.00001  -0.00360   0.00002
 510        8PZ        -0.00452   0.00000   0.00008   0.00001   0.00250
 511        9D 0        0.00004  -0.00000  -0.00004   0.00000   0.00004
 512        9D+1       -0.00004  -0.00000  -0.00004  -0.00000  -0.00003
 513        9D-1        0.00000  -0.00001   0.00000  -0.00004   0.00000
 514        9D+2       -0.00015  -0.00000  -0.00000  -0.00000  -0.00004
 515        9D-2        0.00000   0.00002  -0.00000  -0.00003   0.00000
 516       10D 0       -0.00046  -0.00000  -0.00016  -0.00000  -0.00001
 517       10D+1       -0.00096  -0.00000  -0.00021   0.00000   0.00028
 518       10D-1        0.00000  -0.00035   0.00000   0.00045  -0.00000
 519       10D+2       -0.00042   0.00000   0.00029  -0.00000  -0.00026
 520       10D-2       -0.00000  -0.00043   0.00000   0.00059  -0.00000
 521       11F 0       -0.00015   0.00000   0.00006  -0.00000  -0.00007
 522       11F+1        0.00003  -0.00000  -0.00000  -0.00000  -0.00004
 523       11F-1       -0.00000   0.00005  -0.00000  -0.00006   0.00000
 524       11F+2       -0.00004   0.00000   0.00004   0.00000   0.00001
 525       11F-2       -0.00000  -0.00008   0.00000   0.00010  -0.00000
 526       11F+3        0.00032   0.00000   0.00001   0.00000   0.00000
 527       11F-3        0.00000   0.00003  -0.00000  -0.00000   0.00000
 528 18  C  1S          0.01505   0.23449   0.23170  -0.23419  -0.23204
 529        2S          0.01961   0.30514   0.30152  -0.30464  -0.30187
 530        3S          0.00084   0.02165   0.02106  -0.02350  -0.02329
 531        4S          0.00158  -0.02957  -0.02659   0.04081   0.04119
 532        5S         -0.03585   0.05556   0.03748  -0.15375  -0.10427
 533        6PX         0.00001   0.00020   0.00021  -0.00011  -0.00013
 534        6PY        -0.00004  -0.00040  -0.00037   0.00045   0.00041
 535        6PZ        -0.00004  -0.00002  -0.00001   0.00003   0.00003
 536        7PX        -0.00032  -0.00016   0.00004   0.00345   0.00374
 537        7PY        -0.00048   0.00452   0.00449  -0.00536  -0.00534
 538        7PZ        -0.00104  -0.00004   0.00016  -0.00041  -0.00043
 539        8PX         0.00109   0.00127  -0.00001  -0.02262  -0.01721
 540        8PY         0.00976  -0.01995  -0.01237   0.04221   0.02919
 541        8PZ         0.00322  -0.00056   0.00050   0.00066   0.00056
 542        9D 0       -0.00000  -0.00011  -0.00008   0.00003   0.00001
 543        9D+1        0.00001  -0.00001  -0.00001   0.00001   0.00001
 544        9D-1       -0.00003   0.00002  -0.00000  -0.00001  -0.00001
 545        9D+2        0.00003  -0.00012  -0.00006   0.00009   0.00006
 546        9D-2       -0.00003  -0.00006  -0.00006   0.00009   0.00010
 547       10D 0        0.00017  -0.00058  -0.00067   0.00051   0.00052
 548       10D+1        0.00040  -0.00002  -0.00005   0.00003   0.00003
 549       10D-1        0.00054  -0.00006   0.00004   0.00026   0.00022
 550       10D+2       -0.00028  -0.00022  -0.00061   0.00149   0.00186
 551       10D-2        0.00044  -0.00092  -0.00087   0.00076   0.00065
 552       11F 0        0.00002  -0.00004  -0.00003   0.00001   0.00001
 553       11F+1        0.00012   0.00028   0.00029   0.00003   0.00000
 554       11F-1        0.00010  -0.00018  -0.00022   0.00007   0.00008
 555       11F+2        0.00000  -0.00001  -0.00000   0.00001   0.00001
 556       11F-2        0.00007  -0.00001  -0.00001   0.00000   0.00001
 557       11F+3        0.00002   0.00001   0.00003  -0.00027  -0.00026
 558       11F-3        0.00002  -0.00012  -0.00012   0.00011   0.00009
 559 19  C  1S          0.01507  -0.23177   0.23451   0.23205  -0.23409
 560        2S          0.01965  -0.30160   0.30518   0.30186  -0.30453
 561        3S          0.00084  -0.02141   0.02132   0.02329  -0.02350
 562        4S          0.00159   0.02926  -0.02695  -0.04043   0.04155
 563        5S         -0.03590  -0.05513   0.03817   0.15280  -0.10563
 564        6PX         0.00001  -0.00020   0.00021   0.00011  -0.00013
 565        6PY         0.00004  -0.00039   0.00037   0.00045  -0.00041
 566        6PZ        -0.00004   0.00002  -0.00001  -0.00003   0.00003
 567        7PX        -0.00032   0.00016   0.00004  -0.00341   0.00377
 568        7PY         0.00048   0.00447  -0.00455  -0.00532   0.00539
 569        7PZ        -0.00104   0.00004   0.00016   0.00041  -0.00044
 570        8PX         0.00109  -0.00127   0.00001   0.02246  -0.01741
 571        8PY        -0.00977  -0.01981   0.01262   0.04194  -0.02956
 572        8PZ         0.00323   0.00057   0.00050  -0.00065   0.00057
 573        9D 0       -0.00000   0.00011  -0.00009  -0.00003   0.00001
 574        9D+1        0.00001   0.00001  -0.00001  -0.00001   0.00001
 575        9D-1        0.00003   0.00002   0.00000  -0.00001   0.00001
 576        9D+2        0.00003   0.00012  -0.00007  -0.00009   0.00006
 577        9D-2        0.00003  -0.00005   0.00006   0.00009  -0.00010
 578       10D 0        0.00017   0.00058  -0.00068  -0.00051   0.00052
 579       10D+1        0.00041   0.00002  -0.00005  -0.00003   0.00004
 580       10D-1       -0.00054  -0.00006  -0.00004   0.00026  -0.00022
 581       10D+2       -0.00028   0.00022  -0.00061  -0.00147   0.00187
 582       10D-2       -0.00044  -0.00091   0.00088   0.00075  -0.00065
 583       11F 0        0.00002   0.00004  -0.00003  -0.00001   0.00001
 584       11F+1        0.00012  -0.00027   0.00030  -0.00003   0.00000
 585       11F-1       -0.00010  -0.00018   0.00022   0.00007  -0.00008
 586       11F+2        0.00000   0.00001  -0.00000  -0.00001   0.00001
 587       11F-2       -0.00007  -0.00001   0.00001   0.00000  -0.00001
 588       11F+3        0.00002  -0.00001   0.00003   0.00027  -0.00026
 589       11F-3       -0.00002  -0.00012   0.00012   0.00010  -0.00009
 590 20  C  1S         -0.00359  -0.00000  -0.00061   0.00000   0.00044
 591        2S         -0.00463  -0.00000  -0.00069   0.00000   0.00050
 592        3S         -0.00060  -0.00001  -0.00111   0.00001   0.00115
 593        4S          0.00328   0.00003   0.00603  -0.00005  -0.01021
 594        5S         -0.00967  -0.00004  -0.00804   0.00018   0.04031
 595        6PX         0.00004  -0.00000  -0.00007  -0.00000  -0.00005
 596        6PY         0.00000  -0.00007   0.00000  -0.00004   0.00000
 597        6PZ         0.00006   0.00000   0.00002   0.00000   0.00002
 598        7PX        -0.00038   0.00001   0.00087  -0.00000  -0.00039
 599        7PY         0.00000   0.00026  -0.00000   0.00023  -0.00000
 600        7PZ         0.00039  -0.00000  -0.00013  -0.00000  -0.00004
 601        8PX        -0.01076  -0.00003  -0.00556   0.00010   0.02104
 602        8PY        -0.00000   0.00163  -0.00001  -0.00174   0.00001
 603        8PZ        -0.00169   0.00001   0.00204  -0.00003  -0.00632
 604        9D 0        0.00003  -0.00000  -0.00004   0.00000   0.00004
 605        9D+1       -0.00002   0.00000   0.00003   0.00000   0.00001
 606        9D-1       -0.00000   0.00005  -0.00000   0.00002  -0.00000
 607        9D+2       -0.00003   0.00000   0.00000  -0.00000  -0.00005
 608        9D-2        0.00000  -0.00002   0.00000  -0.00001   0.00000
 609       10D 0       -0.00026   0.00000   0.00050  -0.00000  -0.00015
 610       10D+1        0.00024   0.00000   0.00018  -0.00000  -0.00022
 611       10D-1       -0.00000  -0.00000  -0.00000  -0.00039   0.00000
 612       10D+2        0.00035   0.00000   0.00024  -0.00000  -0.00009
 613       10D-2       -0.00000   0.00020  -0.00000   0.00028  -0.00000
 614       11F 0       -0.00017  -0.00000  -0.00009   0.00000   0.00010
 615       11F+1       -0.00007   0.00000   0.00001  -0.00000  -0.00007
 616       11F-1        0.00000   0.00007  -0.00000  -0.00009   0.00000
 617       11F+2        0.00001   0.00000   0.00000  -0.00000  -0.00002
 618       11F-2       -0.00000   0.00005  -0.00000  -0.00008   0.00000
 619       11F+3       -0.00000   0.00000   0.00004   0.00000   0.00001
 620       11F-3       -0.00000   0.00007  -0.00000   0.00002  -0.00000
 621 21  H  1S         -0.00030   0.00001   0.00002   0.00000   0.00006
 622        2S         -0.00061  -0.00032   0.00062  -0.00010   0.00064
 623        3S          0.00471   0.00190   0.00131   0.00206   0.00220
 624        4PX         0.00040   0.00001  -0.00007  -0.00004  -0.00003
 625        4PY        -0.00038  -0.00009   0.00013  -0.00007   0.00014
 626        4PZ        -0.00046  -0.00001   0.00008   0.00004   0.00004
 627 22  H  1S         -0.00006  -0.00023  -0.00026  -0.00021  -0.00024
 628        2S          0.00032  -0.00127  -0.00161  -0.00181  -0.00157
 629        3S          0.00002   0.00248   0.00100   0.00474   0.00380
 630        4PX        -0.00003   0.00040   0.00045   0.00022   0.00023
 631        4PY         0.00004   0.00081   0.00086   0.00088   0.00084
 632        4PZ         0.00008  -0.00000  -0.00000   0.00001   0.00001
 633 23  H  1S         -0.00030   0.00001   0.00002  -0.00000  -0.00006
 634        2S         -0.00061  -0.00032   0.00062   0.00010  -0.00064
 635        3S          0.00470   0.00190   0.00131  -0.00206  -0.00220
 636        4PX        -0.00039  -0.00001   0.00007  -0.00004  -0.00003
 637        4PY        -0.00038  -0.00009   0.00013   0.00007  -0.00014
 638        4PZ        -0.00046  -0.00001   0.00008  -0.00004  -0.00004
 639 24  H  1S         -0.00000   0.00001  -0.00002   0.00001   0.00004
 640        2S         -0.00001  -0.00052   0.00049  -0.00021   0.00050
 641        3S          0.00136   0.00048   0.00038  -0.00019   0.00343
 642        4PX         0.00000   0.00003  -0.00006  -0.00006  -0.00000
 643        4PY         0.00001  -0.00005   0.00009  -0.00007   0.00012
 644        4PZ        -0.00002  -0.00003   0.00006  -0.00007   0.00004
 645 25  H  1S         -0.00002   0.00006  -0.00001   0.00000  -0.00000
 646        2S          0.00031   0.00029   0.00027   0.00000   0.00000
 647        3S          0.00008   0.00505  -0.00105   0.00000  -0.00000
 648        4PX         0.00000  -0.00000  -0.00000   0.00003   0.00004
 649        4PY        -0.00002   0.00009  -0.00004   0.00000  -0.00000
 650        4PZ        -0.00005  -0.00004  -0.00010   0.00000  -0.00000
 651 26  H  1S         -0.00006   0.00023  -0.00027   0.00021  -0.00024
 652        2S          0.00032   0.00125  -0.00162   0.00179  -0.00158
 653        3S          0.00002  -0.00247   0.00103  -0.00471   0.00384
 654        4PX        -0.00003  -0.00039   0.00045  -0.00022   0.00024
 655        4PY        -0.00004   0.00080  -0.00087   0.00087  -0.00085
 656        4PZ         0.00008   0.00000  -0.00000  -0.00001   0.00001
 657 27  H  1S         -0.00030  -0.00001   0.00002  -0.00000   0.00006
 658        2S         -0.00061   0.00033   0.00062   0.00011   0.00063
 659        3S          0.00471  -0.00189   0.00134  -0.00204   0.00222
 660        4PX         0.00040  -0.00001  -0.00007   0.00004  -0.00003
 661        4PY         0.00038  -0.00010  -0.00013  -0.00007  -0.00014
 662        4PZ        -0.00046   0.00001   0.00008  -0.00004   0.00004
 663 28  H  1S         -0.00007  -0.00000  -0.00003  -0.00000  -0.00006
 664        2S         -0.00029  -0.00000  -0.00000  -0.00000  -0.00045
 665        3S         -0.00325  -0.00001  -0.00217  -0.00003  -0.00626
 666        4PX         0.00007   0.00000   0.00001   0.00000   0.00010
 667        4PY        -0.00000   0.00008  -0.00000   0.00004  -0.00000
 668        4PZ        -0.00006  -0.00000  -0.00005   0.00000   0.00003
 669 29  H  1S         -0.00030  -0.00001   0.00002   0.00000  -0.00006
 670        2S         -0.00061   0.00033   0.00062  -0.00011  -0.00063
 671        3S          0.00470  -0.00189   0.00134   0.00204  -0.00222
 672        4PX        -0.00039   0.00001   0.00007   0.00004  -0.00003
 673        4PY         0.00038  -0.00010  -0.00013   0.00007   0.00014
 674        4PZ        -0.00046   0.00001   0.00008   0.00004  -0.00004
 675 30  H  1S         -0.00000   0.00001  -0.00002  -0.00001  -0.00004
 676        2S         -0.00001  -0.00052   0.00049   0.00021  -0.00050
 677        3S          0.00136   0.00048   0.00038   0.00019  -0.00343
 678        4PX        -0.00000  -0.00003   0.00006  -0.00006  -0.00000
 679        4PY         0.00001  -0.00005   0.00009   0.00007  -0.00012
 680        4PZ        -0.00002  -0.00003   0.00006   0.00007  -0.00004
 681 31  H  1S         -0.00006  -0.00023  -0.00026   0.00021   0.00024
 682        2S          0.00032  -0.00127  -0.00161   0.00181   0.00157
 683        3S          0.00001   0.00249   0.00100  -0.00474  -0.00380
 684        4PX         0.00003  -0.00040  -0.00045   0.00022   0.00023
 685        4PY         0.00004   0.00081   0.00086  -0.00088  -0.00084
 686        4PZ         0.00008  -0.00000  -0.00000  -0.00001  -0.00001
 687 32  H  1S          0.00008  -0.00000  -0.00004  -0.00000  -0.00005
 688        2S          0.00116  -0.00000  -0.00001  -0.00000  -0.00044
 689        3S          0.00001  -0.00000  -0.00068  -0.00002  -0.00426
 690        4PX        -0.00047   0.00000  -0.00000   0.00000   0.00008
 691        4PY         0.00000   0.00001  -0.00000   0.00003  -0.00000
 692        4PZ         0.00025   0.00000   0.00003  -0.00000  -0.00004
 693 33  H  1S         -0.00000  -0.00001  -0.00002   0.00001  -0.00004
 694        2S         -0.00001   0.00052   0.00048  -0.00021  -0.00049
 695        3S          0.00137  -0.00047   0.00038  -0.00022  -0.00343
 696        4PX        -0.00000   0.00003   0.00006   0.00006  -0.00000
 697        4PY        -0.00001  -0.00005  -0.00009   0.00007   0.00012
 698        4PZ        -0.00002   0.00003   0.00006  -0.00007  -0.00004
 699 34  H  1S         -0.00000  -0.00001  -0.00002  -0.00001   0.00004
 700        2S         -0.00001   0.00052   0.00048   0.00021   0.00049
 701        3S          0.00137  -0.00047   0.00038   0.00022   0.00343
 702        4PX         0.00000  -0.00003  -0.00006   0.00006  -0.00000
 703        4PY        -0.00001  -0.00005  -0.00009  -0.00007  -0.00012
 704        4PZ        -0.00002   0.00003   0.00006   0.00007   0.00004
 705 35  H  1S         -0.00002  -0.00006  -0.00000  -0.00000   0.00000
 706        2S          0.00031  -0.00028   0.00027  -0.00000   0.00000
 707        3S          0.00008  -0.00506  -0.00099  -0.00000   0.00000
 708        4PX        -0.00000   0.00000  -0.00000  -0.00003   0.00004
 709        4PY         0.00002   0.00009   0.00004   0.00000  -0.00000
 710        4PZ        -0.00005   0.00003  -0.00010   0.00000  -0.00000
 711 36  H  1S          0.00008  -0.00000  -0.00004   0.00000   0.00005
 712        2S          0.00116  -0.00000  -0.00001   0.00000   0.00044
 713        3S          0.00003  -0.00000  -0.00068   0.00002   0.00426
 714        4PX         0.00047   0.00000   0.00000   0.00000   0.00008
 715        4PY         0.00000   0.00001  -0.00000  -0.00003   0.00000
 716        4PZ         0.00025   0.00000   0.00003   0.00000   0.00004
 717 37  H  1S         -0.00007  -0.00000  -0.00003   0.00000   0.00006
 718        2S         -0.00028   0.00000  -0.00000   0.00000   0.00045
 719        3S         -0.00324  -0.00001  -0.00217   0.00003   0.00626
 720        4PX        -0.00006  -0.00000  -0.00001   0.00000   0.00010
 721        4PY        -0.00000   0.00008  -0.00000  -0.00004   0.00000
 722        4PZ        -0.00006  -0.00000  -0.00005  -0.00000  -0.00003
 723 38  H  1S         -0.00006   0.00023  -0.00027  -0.00021   0.00024
 724        2S          0.00032   0.00125  -0.00162  -0.00179   0.00158
 725        3S          0.00001  -0.00247   0.00103   0.00471  -0.00384
 726        4PX         0.00003   0.00039  -0.00045  -0.00022   0.00024
 727        4PY        -0.00004   0.00080  -0.00087  -0.00087   0.00085
 728        4PZ         0.00008   0.00000  -0.00000   0.00001  -0.00001
                          11        12        13        14        15
                           O         O         O         O         O
     Eigenvalues --   -10.27183 -10.27183 -10.27112 -10.27111 -10.27108
   1 1   C  1S         -0.00065   0.00066  -0.00038   0.00041   0.00025
   2        2S         -0.00091   0.00090  -0.00053   0.00057   0.00034
   3        3S          0.00095   0.00028   0.00009  -0.00079   0.00020
   4        4S         -0.00709  -0.00140  -0.00023   0.00871  -0.00275
   5        5S          0.00784   0.01408  -0.00337  -0.02374   0.04255
   6        6PX         0.00003  -0.00007  -0.00001  -0.00003  -0.00002
   7        6PY         0.00003   0.00001  -0.00003   0.00005  -0.00002
   8        6PZ         0.00000  -0.00003   0.00003   0.00005  -0.00008
   9        7PX         0.00099   0.00137  -0.00012  -0.00048   0.00040
  10        7PY        -0.00060  -0.00047   0.00023  -0.00004   0.00007
  11        7PZ         0.00025   0.00007  -0.00018  -0.00022   0.00036
  12        8PX        -0.00478  -0.00047  -0.00072   0.00829  -0.00833
  13        8PY         0.00480   0.00140  -0.00009  -0.01059   0.00853
  14        8PZ         0.00392   0.00149  -0.00172  -0.00923   0.01013
  15        9D 0        0.00005  -0.00004  -0.00001   0.00000  -0.00003
  16        9D+1        0.00002  -0.00001   0.00002  -0.00003  -0.00001
  17        9D-1       -0.00002   0.00001   0.00002   0.00002  -0.00003
  18        9D+2       -0.00003  -0.00003  -0.00001   0.00003   0.00001
  19        9D-2        0.00005  -0.00003   0.00003  -0.00002  -0.00001
  20       10D 0        0.00020   0.00021   0.00022  -0.00031   0.00003
  21       10D+1       -0.00004  -0.00050   0.00007  -0.00009  -0.00004
  22       10D-1        0.00023  -0.00001  -0.00019   0.00006   0.00014
  23       10D+2        0.00010  -0.00033   0.00018  -0.00009  -0.00019
  24       10D-2        0.00002   0.00065  -0.00029  -0.00006   0.00052
  25       11F 0       -0.00003  -0.00002   0.00006  -0.00002  -0.00008
  26       11F+1        0.00002  -0.00007   0.00004   0.00003  -0.00005
  27       11F-1        0.00009  -0.00005  -0.00001  -0.00005   0.00005
  28       11F+2        0.00003   0.00004  -0.00003   0.00000   0.00000
  29       11F-2       -0.00004  -0.00006  -0.00002   0.00011   0.00001
  30       11F+3        0.00005  -0.00001   0.00000  -0.00002   0.00002
  31       11F-3        0.00001  -0.00008   0.00001  -0.00001  -0.00003
  32 2   C  1S         -0.00000  -0.00013   0.00002   0.00000  -0.00015
  33        2S         -0.00000  -0.00008   0.00003   0.00000  -0.00012
  34        3S         -0.00001  -0.00180  -0.00036  -0.00000  -0.00113
  35        4S          0.00003   0.00972   0.00186   0.00001   0.00698
  36        5S         -0.00003  -0.00962   0.00721   0.00002  -0.03460
  37        6PX        -0.00002   0.00000   0.00000  -0.00003  -0.00000
  38        6PY        -0.00000  -0.00002  -0.00008  -0.00000   0.00002
  39        6PZ        -0.00000  -0.00012   0.00001   0.00000  -0.00013
  40        7PX         0.00073  -0.00000  -0.00000   0.00019   0.00000
  41        7PY         0.00000   0.00112   0.00032   0.00000   0.00011
  42        7PZ         0.00001   0.00224   0.00003   0.00000   0.00146
  43        8PX        -0.00198   0.00001   0.00001  -0.00380   0.00001
  44        8PY        -0.00000  -0.00023   0.00213   0.00001  -0.00098
  45        8PZ        -0.00001  -0.00250   0.00308   0.00001  -0.00911
  46        9D 0        0.00000   0.00000   0.00005   0.00000  -0.00008
  47        9D+1       -0.00006   0.00000   0.00000  -0.00005   0.00000
  48        9D-1       -0.00000  -0.00003  -0.00005  -0.00000   0.00001
  49        9D+2        0.00000   0.00003   0.00003   0.00000   0.00004
  50        9D-2       -0.00006   0.00000  -0.00000   0.00001   0.00000
  51       10D 0       -0.00000  -0.00024  -0.00027  -0.00000   0.00037
  52       10D+1        0.00040  -0.00000  -0.00000   0.00049   0.00000
  53       10D-1        0.00000   0.00045   0.00107   0.00000   0.00014
  54       10D+2        0.00000   0.00078  -0.00009  -0.00000   0.00031
  55       10D-2        0.00086  -0.00000  -0.00000   0.00019  -0.00000
  56       11F 0       -0.00000  -0.00006   0.00007   0.00000  -0.00001
  57       11F+1       -0.00007   0.00000   0.00000  -0.00005   0.00000
  58       11F-1       -0.00000  -0.00000   0.00006   0.00000  -0.00002
  59       11F+2        0.00000   0.00010   0.00010   0.00000   0.00003
  60       11F-2        0.00009  -0.00000  -0.00000   0.00000  -0.00000
  61       11F+3        0.00002  -0.00000  -0.00000   0.00002  -0.00000
  62       11F-3        0.00000   0.00010   0.00003   0.00000   0.00003
  63 3   C  1S         -0.04103   0.04056  -0.23260   0.23292   0.22896
  64        2S         -0.05344   0.05286  -0.30264   0.30297   0.29797
  65        3S         -0.00291   0.00292  -0.02215   0.02345   0.02157
  66        4S         -0.00187  -0.00114   0.03196  -0.04367  -0.03096
  67        5S          0.03733  -0.00397  -0.06738   0.11052   0.09313
  68        6PX         0.00005   0.00010   0.00026  -0.00020  -0.00023
  69        6PY        -0.00011   0.00007  -0.00026   0.00022   0.00021
  70        6PZ         0.00006  -0.00007   0.00025  -0.00025  -0.00025
  71        7PX        -0.00171   0.00097  -0.00304   0.00279   0.00246
  72        7PY        -0.00131   0.00167   0.00248  -0.00328  -0.00309
  73        7PZ         0.00052  -0.00007  -0.00338   0.00351   0.00316
  74        8PX        -0.00051  -0.00779   0.01101  -0.02464  -0.01366
  75        8PY         0.01167  -0.00326  -0.00922   0.02375   0.01465
  76        8PZ        -0.00689   0.00008   0.01243  -0.02563  -0.01438
  77        9D 0        0.00003  -0.00001   0.00003   0.00000   0.00003
  78        9D+1       -0.00010   0.00002  -0.00005   0.00005   0.00006
  79        9D-1        0.00003  -0.00004   0.00007  -0.00003  -0.00011
  80        9D+2       -0.00005   0.00003   0.00004   0.00003   0.00000
  81        9D-2       -0.00000  -0.00002   0.00009  -0.00005  -0.00008
  82       10D 0        0.00009  -0.00026  -0.00012  -0.00026   0.00005
  83       10D+1        0.00062  -0.00025  -0.00096   0.00095   0.00082
  84       10D-1        0.00046  -0.00010   0.00068  -0.00089  -0.00064
  85       10D+2        0.00055  -0.00031   0.00017  -0.00011   0.00013
  86       10D-2       -0.00045   0.00034   0.00102  -0.00080  -0.00105
  87       11F 0        0.00020  -0.00017   0.00013  -0.00009  -0.00006
  88       11F+1       -0.00009   0.00012  -0.00006   0.00013   0.00009
  89       11F-1       -0.00009   0.00005   0.00007  -0.00007  -0.00004
  90       11F+2        0.00008  -0.00013   0.00007  -0.00004  -0.00006
  91       11F-2       -0.00006   0.00011   0.00019  -0.00006  -0.00023
  92       11F+3       -0.00018   0.00022   0.00002  -0.00008  -0.00003
  93       11F-3        0.00008  -0.00002   0.00019  -0.00014  -0.00007
  94 4   C  1S          0.00080  -0.00046  -0.00569   0.00668  -0.00546
  95        2S          0.00099  -0.00052  -0.00734   0.00869  -0.00702
  96        3S          0.00068  -0.00073  -0.00138   0.00105  -0.00140
  97        4S         -0.00619   0.00345   0.00749  -0.00409   0.00570
  98        5S          0.01597  -0.01032  -0.03284   0.04322  -0.04161
  99        6PX         0.00003   0.00007   0.00004  -0.00004   0.00005
 100        6PY         0.00003   0.00004  -0.00007   0.00003   0.00003
 101        6PZ         0.00002  -0.00002   0.00008  -0.00005   0.00002
 102        7PX         0.00014  -0.00093   0.00031  -0.00021   0.00013
 103        7PY         0.00016  -0.00035  -0.00101   0.00095  -0.00128
 104        7PZ        -0.00079   0.00039   0.00077  -0.00133   0.00126
 105        8PX        -0.00483   0.00078   0.00068  -0.00237  -0.00075
 106        8PY        -0.00912   0.00443   0.01207  -0.01009   0.01221
 107        8PZ        -0.00016  -0.00058  -0.00451   0.00623  -0.00302
 108        9D 0       -0.00001  -0.00002  -0.00004  -0.00000   0.00001
 109        9D+1        0.00001   0.00002   0.00001  -0.00003   0.00005
 110        9D-1        0.00004  -0.00001   0.00005  -0.00002   0.00004
 111        9D+2        0.00001   0.00004  -0.00004   0.00001   0.00003
 112        9D-2       -0.00005   0.00004   0.00005   0.00001   0.00004
 113       10D 0       -0.00005   0.00042   0.00050  -0.00032   0.00023
 114       10D+1        0.00005  -0.00008   0.00042   0.00005   0.00024
 115       10D-1        0.00003   0.00000  -0.00039   0.00082  -0.00052
 116       10D+2       -0.00013  -0.00011   0.00016  -0.00023  -0.00017
 117       10D-2       -0.00015   0.00013  -0.00052   0.00013  -0.00056
 118       11F 0       -0.00005   0.00005   0.00003   0.00005  -0.00002
 119       11F+1        0.00003  -0.00001  -0.00010   0.00012  -0.00011
 120       11F-1        0.00001  -0.00003   0.00014  -0.00016   0.00015
 121       11F+2       -0.00001   0.00001   0.00005  -0.00011   0.00001
 122       11F-2       -0.00007   0.00007   0.00009  -0.00010   0.00010
 123       11F+3        0.00001   0.00007   0.00001  -0.00002   0.00001
 124       11F-3       -0.00001  -0.00001  -0.00002   0.00005   0.00001
 125 5   C  1S          0.00080  -0.00046   0.00569  -0.00668  -0.00546
 126        2S          0.00099  -0.00052   0.00733  -0.00869  -0.00703
 127        3S          0.00068  -0.00073   0.00138  -0.00105  -0.00140
 128        4S         -0.00619   0.00345  -0.00749   0.00409   0.00571
 129        5S          0.01597  -0.01032   0.03281  -0.04323  -0.04162
 130        6PX         0.00003   0.00007  -0.00004   0.00004   0.00005
 131        6PY        -0.00003  -0.00004  -0.00007   0.00003  -0.00003
 132        6PZ         0.00002  -0.00002  -0.00008   0.00005   0.00002
 133        7PX         0.00014  -0.00093  -0.00031   0.00021   0.00013
 134        7PY        -0.00016   0.00035  -0.00101   0.00095   0.00128
 135        7PZ        -0.00079   0.00039  -0.00077   0.00133   0.00126
 136        8PX        -0.00483   0.00078  -0.00068   0.00237  -0.00075
 137        8PY         0.00912  -0.00443   0.01206  -0.01010  -0.01222
 138        8PZ        -0.00016  -0.00058   0.00451  -0.00622  -0.00303
 139        9D 0       -0.00001  -0.00002   0.00004   0.00000   0.00001
 140        9D+1        0.00001   0.00002  -0.00001   0.00003   0.00005
 141        9D-1       -0.00004   0.00001   0.00005  -0.00002  -0.00004
 142        9D+2        0.00001   0.00004   0.00004  -0.00001   0.00003
 143        9D-2        0.00005  -0.00004   0.00005   0.00001  -0.00004
 144       10D 0       -0.00005   0.00042  -0.00050   0.00032   0.00023
 145       10D+1        0.00005  -0.00008  -0.00042  -0.00005   0.00024
 146       10D-1       -0.00003  -0.00000  -0.00039   0.00082   0.00052
 147       10D+2       -0.00013  -0.00011  -0.00016   0.00023  -0.00017
 148       10D-2        0.00015  -0.00013  -0.00052   0.00013   0.00056
 149       11F 0       -0.00005   0.00005  -0.00003  -0.00005  -0.00002
 150       11F+1        0.00003  -0.00001   0.00010  -0.00012  -0.00011
 151       11F-1       -0.00001   0.00003   0.00014  -0.00016  -0.00015
 152       11F+2       -0.00001   0.00001  -0.00005   0.00011   0.00001
 153       11F-2        0.00007  -0.00007   0.00009  -0.00010  -0.00010
 154       11F+3        0.00001   0.00007  -0.00001   0.00002   0.00001
 155       11F-3        0.00001   0.00001  -0.00002   0.00005  -0.00001
 156 6   C  1S          0.00065   0.00066  -0.00038  -0.00041   0.00025
 157        2S          0.00091   0.00090  -0.00053  -0.00057   0.00034
 158        3S         -0.00095   0.00029   0.00009   0.00079   0.00021
 159        4S          0.00709  -0.00144  -0.00018  -0.00871  -0.00276
 160        5S         -0.00775   0.01413  -0.00349   0.02373   0.04268
 161        6PX         0.00003   0.00007   0.00002  -0.00003   0.00002
 162        6PY        -0.00003   0.00001  -0.00003  -0.00005  -0.00002
 163        6PZ        -0.00000  -0.00003   0.00003  -0.00005  -0.00008
 164        7PX         0.00098  -0.00137   0.00013  -0.00048  -0.00040
 165        7PY         0.00060  -0.00047   0.00023   0.00004   0.00007
 166        7PZ        -0.00025   0.00007  -0.00018   0.00022   0.00036
 167        8PX        -0.00478   0.00050   0.00068   0.00830   0.00835
 168        8PY        -0.00479   0.00143  -0.00014   0.01059   0.00856
 169        8PZ        -0.00391   0.00152  -0.00177   0.00922   0.01016
 170        9D 0       -0.00005  -0.00004  -0.00001  -0.00000  -0.00003
 171        9D+1        0.00002   0.00001  -0.00002  -0.00003   0.00001
 172        9D-1        0.00002   0.00001   0.00002  -0.00002  -0.00003
 173        9D+2        0.00003  -0.00003  -0.00001  -0.00003   0.00001
 174        9D-2        0.00005   0.00003  -0.00003  -0.00002   0.00001
 175       10D 0       -0.00020   0.00021   0.00022   0.00031   0.00003
 176       10D+1       -0.00004   0.00050  -0.00007  -0.00009   0.00004
 177       10D-1       -0.00023  -0.00001  -0.00019  -0.00006   0.00014
 178       10D+2       -0.00011  -0.00033   0.00018   0.00009  -0.00019
 179       10D-2        0.00001  -0.00065   0.00029  -0.00006  -0.00052
 180       11F 0        0.00003  -0.00002   0.00006   0.00002  -0.00008
 181       11F+1        0.00002   0.00007  -0.00004   0.00003   0.00005
 182       11F-1       -0.00009  -0.00005  -0.00001   0.00005   0.00005
 183       11F+2       -0.00003   0.00004  -0.00003  -0.00000   0.00000
 184       11F-2       -0.00004   0.00006   0.00002   0.00011  -0.00001
 185       11F+3        0.00005   0.00001  -0.00000  -0.00002  -0.00002
 186       11F-3       -0.00001  -0.00008   0.00001   0.00001  -0.00003
 187 7   C  1S         -0.00000  -0.00013  -0.00002  -0.00000  -0.00015
 188        2S         -0.00000  -0.00008  -0.00003  -0.00000  -0.00012
 189        3S         -0.00001  -0.00180   0.00036   0.00000  -0.00113
 190        4S          0.00003   0.00972  -0.00185  -0.00000   0.00698
 191        5S         -0.00003  -0.00962  -0.00723  -0.00002  -0.03460
 192        6PX        -0.00002   0.00000  -0.00000   0.00003  -0.00000
 193        6PY         0.00000   0.00002  -0.00008  -0.00000  -0.00002
 194        6PZ        -0.00000  -0.00012  -0.00001  -0.00000  -0.00013
 195        7PX         0.00073  -0.00000   0.00000  -0.00020   0.00000
 196        7PY        -0.00000  -0.00112   0.00032   0.00000  -0.00011
 197        7PZ         0.00001   0.00224  -0.00003   0.00000   0.00146
 198        8PX        -0.00198   0.00001  -0.00001   0.00380   0.00001
 199        8PY         0.00000   0.00023   0.00213   0.00001   0.00098
 200        8PZ        -0.00001  -0.00250  -0.00309  -0.00001  -0.00911
 201        9D 0        0.00000   0.00000  -0.00005  -0.00000  -0.00008
 202        9D+1       -0.00006   0.00000  -0.00000   0.00005   0.00000
 203        9D-1        0.00000   0.00003  -0.00005  -0.00000  -0.00001
 204        9D+2        0.00000   0.00003  -0.00003  -0.00000   0.00004
 205        9D-2        0.00006  -0.00000  -0.00000   0.00001  -0.00000
 206       10D 0       -0.00000  -0.00024   0.00027   0.00000   0.00037
 207       10D+1        0.00040  -0.00000   0.00000  -0.00049   0.00000
 208       10D-1       -0.00000  -0.00045   0.00107   0.00000  -0.00014
 209       10D+2        0.00000   0.00078   0.00009   0.00000   0.00031
 210       10D-2       -0.00086   0.00000  -0.00000   0.00019   0.00000
 211       11F 0       -0.00000  -0.00006  -0.00007  -0.00000  -0.00001
 212       11F+1       -0.00007   0.00000  -0.00000   0.00005   0.00000
 213       11F-1        0.00000   0.00000   0.00006   0.00000   0.00002
 214       11F+2        0.00000   0.00010  -0.00010  -0.00000   0.00003
 215       11F-2       -0.00009   0.00000  -0.00000   0.00000   0.00000
 216       11F+3        0.00002  -0.00000   0.00000  -0.00002  -0.00000
 217       11F-3       -0.00000  -0.00010   0.00003   0.00000  -0.00003
 218 8   C  1S          0.00000   0.00172  -0.03783  -0.00010   0.04064
 219        2S          0.00001   0.00236  -0.04923  -0.00013   0.05302
 220        3S         -0.00000  -0.00083  -0.00310  -0.00001   0.00209
 221        4S          0.00002   0.00641   0.00296   0.00001   0.00565
 222        5S         -0.00007  -0.02277   0.01999   0.00005  -0.05485
 223        6PX        -0.00001   0.00000  -0.00000   0.00008   0.00000
 224        6PY        -0.00000  -0.00001   0.00003   0.00000  -0.00004
 225        6PZ        -0.00000  -0.00000   0.00009   0.00000  -0.00011
 226        7PX         0.00007  -0.00000  -0.00001   0.00310   0.00000
 227        7PY        -0.00000  -0.00052   0.00122   0.00000  -0.00060
 228        7PZ        -0.00000  -0.00065   0.00097   0.00000  -0.00123
 229        8PX        -0.00110   0.00000   0.00003  -0.01198  -0.00002
 230        8PY        -0.00000  -0.00146  -0.00684  -0.00002   0.00097
 231        8PZ         0.00003   0.01183   0.00046   0.00000   0.01641
 232        9D 0        0.00000   0.00009  -0.00001  -0.00000   0.00006
 233        9D+1       -0.00003   0.00000  -0.00000   0.00000   0.00000
 234        9D-1       -0.00000  -0.00000   0.00006   0.00000  -0.00011
 235        9D+2        0.00000   0.00003  -0.00003  -0.00000  -0.00002
 236        9D-2        0.00004  -0.00000   0.00000  -0.00006  -0.00000
 237       10D 0       -0.00000  -0.00025   0.00021   0.00000  -0.00038
 238       10D+1       -0.00003   0.00000   0.00000  -0.00119  -0.00000
 239       10D-1        0.00000   0.00043  -0.00047  -0.00000   0.00080
 240       10D+2       -0.00000  -0.00043  -0.00036  -0.00000   0.00059
 241       10D-2        0.00042  -0.00000  -0.00000   0.00026  -0.00000
 242       11F 0       -0.00000  -0.00004   0.00014   0.00000  -0.00011
 243       11F+1       -0.00001   0.00000   0.00000  -0.00009  -0.00000
 244       11F-1       -0.00000  -0.00005   0.00008   0.00000  -0.00005
 245       11F+2        0.00000   0.00013  -0.00030  -0.00000   0.00020
 246       11F-2       -0.00006   0.00000   0.00000  -0.00025  -0.00000
 247       11F+3        0.00010  -0.00000   0.00000  -0.00023   0.00000
 248       11F-3       -0.00000  -0.00004  -0.00023  -0.00000   0.00027
 249 9   C  1S          0.00670  -0.00668   0.00000  -0.00000   0.00160
 250        2S          0.00866  -0.00862   0.00000  -0.00000   0.00215
 251        3S          0.00106  -0.00156  -0.00000   0.00000  -0.00012
 252        4S         -0.00256   0.00675   0.00000  -0.00000   0.00164
 253        5S          0.02684  -0.04470  -0.00001  -0.00002  -0.02393
 254        6PX        -0.00004   0.00008   0.00000   0.00000   0.00003
 255        6PY        -0.00000   0.00000   0.00003  -0.00005  -0.00000
 256        6PZ        -0.00006   0.00011  -0.00000   0.00000  -0.00003
 257        7PX         0.00035  -0.00059   0.00000   0.00000   0.00014
 258        7PY        -0.00000  -0.00000  -0.00110   0.00053   0.00000
 259        7PZ        -0.00226   0.00211  -0.00000   0.00000  -0.00039
 260        8PX         0.00102   0.00856   0.00000   0.00000   0.01097
 261        8PY        -0.00000  -0.00000  -0.00026  -0.00228   0.00000
 262        8PZ         0.00815  -0.00983  -0.00000  -0.00000  -0.00096
 263        9D 0        0.00002   0.00001   0.00000   0.00000   0.00004
 264        9D+1       -0.00003   0.00002   0.00000   0.00000  -0.00000
 265        9D-1       -0.00000   0.00000  -0.00003  -0.00001   0.00000
 266        9D+2       -0.00006   0.00001  -0.00000  -0.00000  -0.00005
 267        9D-2        0.00000   0.00000   0.00008  -0.00001  -0.00000
 268       10D 0       -0.00115   0.00065  -0.00000   0.00000  -0.00053
 269       10D+1        0.00005   0.00014  -0.00000  -0.00000   0.00003
 270       10D-1        0.00000  -0.00000  -0.00036   0.00046   0.00000
 271       10D+2        0.00050   0.00000   0.00000   0.00000   0.00063
 272       10D-2       -0.00000   0.00000   0.00002  -0.00042   0.00000
 273       11F 0        0.00035  -0.00033   0.00000  -0.00000   0.00005
 274       11F+1       -0.00003   0.00002  -0.00000  -0.00000   0.00000
 275       11F-1        0.00000  -0.00000  -0.00012   0.00010   0.00000
 276       11F+2        0.00002  -0.00006  -0.00000  -0.00000  -0.00001
 277       11F-2        0.00000   0.00000   0.00003  -0.00002  -0.00000
 278       11F+3        0.00004   0.00001  -0.00000   0.00000  -0.00002
 279       11F-3       -0.00000  -0.00000  -0.00001   0.00003   0.00000
 280 10  C  1S          0.04127   0.04032  -0.23136  -0.23409   0.22781
 281        2S          0.05375   0.05254  -0.30102  -0.30450   0.29647
 282        3S          0.00293   0.00290  -0.02202  -0.02356   0.02146
 283        4S          0.00186  -0.00115   0.03173   0.04383  -0.03078
 284        5S         -0.03735  -0.00375  -0.06679  -0.11086   0.09266
 285        6PX         0.00005  -0.00010  -0.00026  -0.00020   0.00022
 286        6PY         0.00011   0.00007  -0.00026  -0.00022   0.00021
 287        6PZ        -0.00006  -0.00007   0.00025   0.00025  -0.00025
 288        7PX        -0.00172  -0.00096   0.00302   0.00280  -0.00244
 289        7PY         0.00132   0.00166   0.00246   0.00329  -0.00307
 290        7PZ        -0.00052  -0.00006  -0.00336  -0.00353   0.00315
 291        8PX        -0.00047   0.00779  -0.01088  -0.02470   0.01360
 292        8PY        -0.01169  -0.00319  -0.00909  -0.02379   0.01455
 293        8PZ         0.00689   0.00004   0.01229   0.02570  -0.01429
 294        9D 0       -0.00003  -0.00001   0.00003  -0.00000   0.00003
 295        9D+1       -0.00010  -0.00002   0.00005   0.00005  -0.00006
 296        9D-1       -0.00004  -0.00004   0.00007   0.00003  -0.00011
 297        9D+2        0.00005   0.00003   0.00004  -0.00003   0.00000
 298        9D-2       -0.00000   0.00002  -0.00009  -0.00005   0.00008
 299       10D 0       -0.00010  -0.00026  -0.00013   0.00026   0.00005
 300       10D+1        0.00062   0.00025   0.00095   0.00095  -0.00081
 301       10D-1       -0.00046  -0.00010   0.00068   0.00090  -0.00063
 302       10D+2       -0.00055  -0.00031   0.00017   0.00011   0.00012
 303       10D-2       -0.00045  -0.00034  -0.00102  -0.00081   0.00105
 304       11F 0       -0.00020  -0.00017   0.00013   0.00009  -0.00006
 305       11F+1       -0.00009  -0.00012   0.00006   0.00013  -0.00009
 306       11F-1        0.00009   0.00005   0.00007   0.00007  -0.00004
 307       11F+2       -0.00008  -0.00013   0.00007   0.00004  -0.00006
 308       11F-2       -0.00006  -0.00011  -0.00019  -0.00006   0.00023
 309       11F+3       -0.00018  -0.00022  -0.00002  -0.00008   0.00003
 310       11F-3       -0.00008  -0.00002   0.00019   0.00014  -0.00007
 311 11  C  1S         -0.32426   0.32635  -0.00002   0.00002  -0.05716
 312        2S         -0.42190   0.42466  -0.00002   0.00002  -0.07426
 313        3S         -0.03116   0.03054  -0.00000   0.00000  -0.00715
 314        4S          0.04839  -0.04255   0.00001  -0.00001   0.01747
 315        5S         -0.11700   0.08590  -0.00002   0.00004  -0.06841
 316        6PX         0.00057  -0.00050   0.00000   0.00000   0.00013
 317        6PY        -0.00000   0.00000   0.00007  -0.00013  -0.00000
 318        6PZ         0.00019  -0.00021   0.00000  -0.00000   0.00009
 319        7PX        -0.00652   0.00601  -0.00000   0.00000  -0.00340
 320        7PY         0.00000   0.00000   0.00305  -0.00216  -0.00000
 321        7PZ        -0.00299   0.00260  -0.00000  -0.00000  -0.00021
 322        8PX         0.03465  -0.02177   0.00000  -0.00001   0.01828
 323        8PY        -0.00000   0.00000  -0.00817   0.01142   0.00000
 324        8PZ         0.01476  -0.01076  -0.00000  -0.00000  -0.00004
 325        9D 0        0.00006  -0.00003  -0.00000   0.00000  -0.00000
 326        9D+1       -0.00008   0.00011   0.00000  -0.00000   0.00007
 327        9D-1       -0.00000   0.00000   0.00008  -0.00006  -0.00000
 328        9D+2       -0.00016   0.00008  -0.00000  -0.00000  -0.00006
 329        9D-2        0.00000  -0.00000   0.00000  -0.00006   0.00000
 330       10D 0        0.00038  -0.00076  -0.00000   0.00000  -0.00012
 331       10D+1       -0.00134   0.00115  -0.00000   0.00000  -0.00116
 332       10D-1        0.00000  -0.00000  -0.00007  -0.00030   0.00000
 333       10D+2       -0.00129   0.00164  -0.00000   0.00000  -0.00076
 334       10D-2        0.00000  -0.00000  -0.00086   0.00128   0.00000
 335       11F 0        0.00007  -0.00009   0.00000  -0.00000   0.00015
 336       11F+1        0.00012  -0.00009  -0.00000   0.00000  -0.00005
 337       11F-1       -0.00000   0.00000   0.00014  -0.00012  -0.00000
 338       11F+2       -0.00033   0.00038   0.00000  -0.00000   0.00013
 339       11F-2        0.00000  -0.00000   0.00026  -0.00019  -0.00000
 340       11F+3       -0.00012   0.00018  -0.00000   0.00000  -0.00029
 341       11F-3        0.00000  -0.00000  -0.00003   0.00008   0.00000
 342 12  C  1S         -0.00065   0.00066   0.00038  -0.00041   0.00025
 343        2S         -0.00091   0.00090   0.00053  -0.00057   0.00034
 344        3S          0.00095   0.00028  -0.00009   0.00079   0.00020
 345        4S         -0.00709  -0.00140   0.00023  -0.00871  -0.00274
 346        5S          0.00784   0.01408   0.00340   0.02376   0.04254
 347        6PX         0.00003  -0.00007   0.00001   0.00003  -0.00002
 348        6PY        -0.00003  -0.00001  -0.00003   0.00005   0.00002
 349        6PZ         0.00000  -0.00003  -0.00003  -0.00005  -0.00008
 350        7PX         0.00099   0.00137   0.00012   0.00048   0.00040
 351        7PY         0.00060   0.00047   0.00023  -0.00004  -0.00007
 352        7PZ         0.00025   0.00007   0.00018   0.00022   0.00036
 353        8PX        -0.00478  -0.00047   0.00071  -0.00830  -0.00833
 354        8PY        -0.00480  -0.00140  -0.00009  -0.01060  -0.00853
 355        8PZ         0.00392   0.00149   0.00173   0.00924   0.01013
 356        9D 0        0.00005  -0.00004   0.00001  -0.00000  -0.00003
 357        9D+1        0.00002  -0.00001  -0.00002   0.00003  -0.00001
 358        9D-1        0.00002  -0.00001   0.00002   0.00002   0.00003
 359        9D+2       -0.00003  -0.00003   0.00001  -0.00003   0.00001
 360        9D-2       -0.00005   0.00003   0.00003  -0.00002   0.00001
 361       10D 0        0.00020   0.00021  -0.00022   0.00031   0.00003
 362       10D+1       -0.00004  -0.00050  -0.00007   0.00009  -0.00004
 363       10D-1       -0.00023   0.00001  -0.00019   0.00006  -0.00014
 364       10D+2        0.00010  -0.00033  -0.00018   0.00009  -0.00019
 365       10D-2       -0.00002  -0.00065  -0.00029  -0.00006  -0.00052
 366       11F 0       -0.00003  -0.00002  -0.00006   0.00002  -0.00008
 367       11F+1        0.00002  -0.00007  -0.00004  -0.00003  -0.00005
 368       11F-1       -0.00009   0.00005  -0.00001  -0.00005  -0.00005
 369       11F+2        0.00003   0.00004   0.00003  -0.00000   0.00000
 370       11F-2        0.00004   0.00006  -0.00002   0.00011  -0.00001
 371       11F+3        0.00005  -0.00001  -0.00000   0.00002   0.00002
 372       11F-3       -0.00001   0.00008   0.00001  -0.00001   0.00003
 373 13  C  1S          0.00065   0.00066   0.00038   0.00041   0.00025
 374        2S          0.00091   0.00090   0.00053   0.00057   0.00034
 375        3S         -0.00095   0.00029  -0.00009  -0.00079   0.00021
 376        4S          0.00709  -0.00144   0.00018   0.00871  -0.00276
 377        5S         -0.00775   0.01413   0.00352  -0.02374   0.04268
 378        6PX         0.00003   0.00007  -0.00002   0.00003   0.00002
 379        6PY         0.00003  -0.00001  -0.00003  -0.00005   0.00002
 380        6PZ        -0.00000  -0.00003  -0.00003   0.00005  -0.00008
 381        7PX         0.00098  -0.00137  -0.00013   0.00048  -0.00040
 382        7PY        -0.00060   0.00047   0.00023   0.00004  -0.00007
 383        7PZ        -0.00025   0.00007   0.00018  -0.00022   0.00036
 384        8PX        -0.00478   0.00050  -0.00067  -0.00830   0.00836
 385        8PY         0.00479  -0.00143  -0.00015   0.01059  -0.00857
 386        8PZ        -0.00391   0.00152   0.00178  -0.00923   0.01016
 387        9D 0       -0.00005  -0.00004   0.00001   0.00000  -0.00003
 388        9D+1        0.00002   0.00001   0.00002   0.00003   0.00001
 389        9D-1       -0.00002  -0.00001   0.00002  -0.00002   0.00003
 390        9D+2        0.00003  -0.00003   0.00001   0.00003   0.00001
 391        9D-2       -0.00005  -0.00003  -0.00003  -0.00002  -0.00001
 392       10D 0       -0.00020   0.00021  -0.00022  -0.00031   0.00003
 393       10D+1       -0.00004   0.00050   0.00007   0.00009   0.00004
 394       10D-1        0.00023   0.00001  -0.00019  -0.00006  -0.00014
 395       10D+2       -0.00011  -0.00033  -0.00018  -0.00009  -0.00019
 396       10D-2       -0.00001   0.00065   0.00029  -0.00006   0.00052
 397       11F 0        0.00003  -0.00002  -0.00006  -0.00002  -0.00008
 398       11F+1        0.00002   0.00007   0.00004  -0.00003   0.00005
 399       11F-1        0.00009   0.00005  -0.00001   0.00005  -0.00005
 400       11F+2       -0.00003   0.00004   0.00003   0.00000   0.00000
 401       11F-2        0.00004  -0.00006   0.00002   0.00011   0.00001
 402       11F+3        0.00005   0.00001   0.00000   0.00002  -0.00002
 403       11F-3        0.00001   0.00008   0.00001   0.00001   0.00003
 404 14  C  1S         -0.04103   0.04056   0.23274  -0.23305   0.22882
 405        2S         -0.05344   0.05286   0.30282  -0.30314   0.29778
 406        3S         -0.00291   0.00292   0.02216  -0.02346   0.02156
 407        4S         -0.00187  -0.00114  -0.03198   0.04369  -0.03094
 408        5S          0.03733  -0.00397   0.06743  -0.11057   0.09310
 409        6PX         0.00005   0.00010  -0.00026   0.00020  -0.00022
 410        6PY         0.00011  -0.00007  -0.00026   0.00022  -0.00021
 411        6PZ         0.00006  -0.00007  -0.00025   0.00025  -0.00025
 412        7PX        -0.00171   0.00097   0.00304  -0.00279   0.00246
 413        7PY         0.00131  -0.00167   0.00248  -0.00328   0.00308
 414        7PZ         0.00052  -0.00007   0.00338  -0.00351   0.00316
 415        8PX        -0.00051  -0.00779  -0.01102   0.02465  -0.01366
 416        8PY        -0.01167   0.00326  -0.00923   0.02376  -0.01464
 417        8PZ        -0.00689   0.00008  -0.01244   0.02564  -0.01437
 418        9D 0        0.00003  -0.00001  -0.00003  -0.00000   0.00003
 419        9D+1       -0.00010   0.00002   0.00005  -0.00005   0.00006
 420        9D-1       -0.00003   0.00004   0.00007  -0.00003   0.00011
 421        9D+2       -0.00005   0.00003  -0.00004  -0.00003   0.00000
 422        9D-2        0.00000   0.00002   0.00009  -0.00005   0.00008
 423       10D 0        0.00009  -0.00026   0.00012   0.00026   0.00005
 424       10D+1        0.00062  -0.00025   0.00096  -0.00095   0.00082
 425       10D-1       -0.00046   0.00010   0.00068  -0.00089   0.00064
 426       10D+2        0.00055  -0.00031  -0.00017   0.00011   0.00013
 427       10D-2        0.00045  -0.00034   0.00102  -0.00080   0.00105
 428       11F 0        0.00020  -0.00017  -0.00013   0.00009  -0.00006
 429       11F+1       -0.00009   0.00012   0.00006  -0.00013   0.00009
 430       11F-1        0.00009  -0.00005   0.00007  -0.00007   0.00004
 431       11F+2        0.00008  -0.00013  -0.00007   0.00004  -0.00006
 432       11F-2        0.00006  -0.00011   0.00019  -0.00006   0.00023
 433       11F+3       -0.00018   0.00022  -0.00002   0.00008  -0.00003
 434       11F-3       -0.00008   0.00002   0.00019  -0.00014   0.00007
 435 15  C  1S          0.00000   0.00172   0.03787   0.00010   0.04061
 436        2S          0.00001   0.00236   0.04927   0.00013   0.05299
 437        3S         -0.00000  -0.00083   0.00310   0.00001   0.00209
 438        4S          0.00002   0.00641  -0.00296  -0.00001   0.00566
 439        5S         -0.00007  -0.02277  -0.02003  -0.00006  -0.05483
 440        6PX        -0.00001   0.00000   0.00000  -0.00008   0.00000
 441        6PY         0.00000   0.00001   0.00003   0.00000   0.00004
 442        6PZ        -0.00000  -0.00000  -0.00009  -0.00000  -0.00011
 443        7PX         0.00007  -0.00000   0.00001  -0.00310   0.00001
 444        7PY         0.00000   0.00052   0.00122   0.00000   0.00060
 445        7PZ        -0.00000  -0.00065  -0.00097  -0.00000  -0.00123
 446        8PX        -0.00110   0.00000  -0.00003   0.01199  -0.00002
 447        8PY         0.00000   0.00146  -0.00684  -0.00002  -0.00097
 448        8PZ         0.00003   0.01183  -0.00045  -0.00000   0.01641
 449        9D 0        0.00000   0.00009   0.00001   0.00000   0.00006
 450        9D+1       -0.00003   0.00000   0.00000  -0.00000   0.00000
 451        9D-1        0.00000   0.00000   0.00006   0.00000   0.00011
 452        9D+2        0.00000   0.00003   0.00003   0.00000  -0.00002
 453        9D-2       -0.00004   0.00000   0.00000  -0.00006   0.00000
 454       10D 0       -0.00000  -0.00025  -0.00021  -0.00000  -0.00038
 455       10D+1       -0.00003   0.00000  -0.00000   0.00119  -0.00000
 456       10D-1       -0.00000  -0.00043  -0.00047  -0.00000  -0.00080
 457       10D+2       -0.00000  -0.00043   0.00036   0.00000   0.00059
 458       10D-2       -0.00042   0.00000  -0.00000   0.00026   0.00000
 459       11F 0       -0.00000  -0.00004  -0.00014  -0.00000  -0.00011
 460       11F+1       -0.00001   0.00000  -0.00000   0.00009  -0.00000
 461       11F-1        0.00000   0.00005   0.00008   0.00000   0.00005
 462       11F+2        0.00000   0.00013   0.00030   0.00000   0.00020
 463       11F-2        0.00006  -0.00000   0.00000  -0.00025   0.00000
 464       11F+3        0.00010  -0.00000  -0.00000   0.00023   0.00000
 465       11F-3        0.00000   0.00004  -0.00023  -0.00000  -0.00027
 466 16  C  1S          0.04127   0.04032   0.23155   0.23429   0.22761
 467        2S          0.05375   0.05254   0.30127   0.30475   0.29621
 468        3S          0.00293   0.00290   0.02204   0.02358   0.02144
 469        4S          0.00186  -0.00115  -0.03176  -0.04386  -0.03075
 470        5S         -0.03735  -0.00375   0.06687   0.11094   0.09260
 471        6PX         0.00005  -0.00010   0.00026   0.00020   0.00022
 472        6PY        -0.00011  -0.00007  -0.00026  -0.00022  -0.00021
 473        6PZ        -0.00006  -0.00007  -0.00025  -0.00025  -0.00025
 474        7PX        -0.00172  -0.00096  -0.00303  -0.00281  -0.00244
 475        7PY        -0.00132  -0.00166   0.00246   0.00329   0.00307
 476        7PZ        -0.00052  -0.00006   0.00336   0.00353   0.00314
 477        8PX        -0.00047   0.00779   0.01090   0.02471   0.01358
 478        8PY         0.01169   0.00319  -0.00911  -0.02381  -0.01454
 479        8PZ         0.00689   0.00004  -0.01230  -0.02571  -0.01428
 480        9D 0       -0.00003  -0.00001  -0.00003   0.00000   0.00003
 481        9D+1       -0.00010  -0.00002  -0.00005  -0.00005  -0.00006
 482        9D-1        0.00004   0.00004   0.00007   0.00003   0.00011
 483        9D+2        0.00005   0.00003  -0.00004   0.00003   0.00000
 484        9D-2        0.00000  -0.00002  -0.00009  -0.00005  -0.00008
 485       10D 0       -0.00010  -0.00026   0.00013  -0.00026   0.00005
 486       10D+1        0.00062   0.00025  -0.00095  -0.00095  -0.00081
 487       10D-1        0.00046   0.00010   0.00068   0.00090   0.00063
 488       10D+2       -0.00055  -0.00031  -0.00017  -0.00011   0.00012
 489       10D-2        0.00045   0.00034  -0.00102  -0.00081  -0.00105
 490       11F 0       -0.00020  -0.00017  -0.00013  -0.00009  -0.00006
 491       11F+1       -0.00009  -0.00012  -0.00006  -0.00013  -0.00009
 492       11F-1       -0.00009  -0.00005   0.00007   0.00007   0.00004
 493       11F+2       -0.00008  -0.00013  -0.00007  -0.00004  -0.00006
 494       11F-2        0.00006   0.00011  -0.00019  -0.00006  -0.00023
 495       11F+3       -0.00018  -0.00022   0.00002   0.00008   0.00003
 496       11F-3        0.00008   0.00002   0.00019   0.00014   0.00007
 497 17  C  1S         -0.00674  -0.00664   0.00000   0.00000   0.00160
 498        2S         -0.00871  -0.00857   0.00000   0.00000   0.00214
 499        3S         -0.00107  -0.00156  -0.00000  -0.00000  -0.00012
 500        4S          0.00260   0.00674   0.00000   0.00000   0.00164
 501        5S         -0.02710  -0.04454  -0.00001   0.00001  -0.02414
 502        6PX        -0.00004  -0.00008  -0.00000   0.00000  -0.00003
 503        6PY         0.00000   0.00000   0.00003   0.00005  -0.00000
 504        6PZ         0.00006   0.00011  -0.00000  -0.00000  -0.00003
 505        7PX         0.00036   0.00058  -0.00000   0.00000  -0.00014
 506        7PY        -0.00000  -0.00000  -0.00109  -0.00054   0.00000
 507        7PZ         0.00228   0.00210  -0.00000  -0.00000  -0.00039
 508        8PX         0.00097  -0.00856  -0.00000   0.00000  -0.01102
 509        8PY        -0.00000   0.00000  -0.00027   0.00228  -0.00000
 510        8PZ        -0.00821  -0.00978   0.00000   0.00000  -0.00099
 511        9D 0       -0.00002   0.00001   0.00000   0.00000   0.00004
 512        9D+1       -0.00003  -0.00002   0.00000   0.00000   0.00000
 513        9D-1        0.00000   0.00000  -0.00003   0.00001   0.00000
 514        9D+2        0.00006   0.00001  -0.00000   0.00000  -0.00005
 515        9D-2       -0.00000  -0.00000  -0.00008  -0.00001   0.00000
 516       10D 0        0.00115   0.00064  -0.00000  -0.00000  -0.00053
 517       10D+1        0.00005  -0.00014  -0.00000  -0.00000  -0.00002
 518       10D-1       -0.00000  -0.00000  -0.00035  -0.00046   0.00000
 519       10D+2       -0.00050   0.00001   0.00000   0.00000   0.00063
 520       10D-2       -0.00000  -0.00000  -0.00002  -0.00042   0.00000
 521       11F 0       -0.00035  -0.00033   0.00000   0.00000   0.00005
 522       11F+1       -0.00003  -0.00002  -0.00000  -0.00000  -0.00000
 523       11F-1       -0.00000  -0.00000  -0.00012  -0.00010   0.00000
 524       11F+2       -0.00002  -0.00006  -0.00000   0.00000  -0.00001
 525       11F-2        0.00000   0.00000  -0.00003  -0.00002   0.00000
 526       11F+3        0.00004  -0.00001   0.00000   0.00000   0.00002
 527       11F-3       -0.00000   0.00000  -0.00001  -0.00003   0.00000
 528 18  C  1S         -0.00080  -0.00045  -0.00566  -0.00671  -0.00542
 529        2S         -0.00099  -0.00051  -0.00729  -0.00873  -0.00698
 530        3S         -0.00069  -0.00073  -0.00138  -0.00105  -0.00139
 531        4S          0.00621   0.00341   0.00747   0.00413   0.00571
 532        5S         -0.01603  -0.01022  -0.03261  -0.04340  -0.04160
 533        6PX         0.00003  -0.00007  -0.00004  -0.00004  -0.00005
 534        6PY        -0.00003   0.00004  -0.00007  -0.00003   0.00003
 535        6PZ        -0.00002  -0.00002   0.00008   0.00005   0.00002
 536        7PX         0.00015   0.00093  -0.00031  -0.00021  -0.00013
 537        7PY        -0.00016  -0.00035  -0.00101  -0.00095  -0.00128
 538        7PZ         0.00079   0.00039   0.00076   0.00134   0.00125
 539        8PX        -0.00483  -0.00075  -0.00067  -0.00237   0.00072
 540        8PY         0.00915   0.00438   0.01202   0.01015   0.01224
 541        8PZ         0.00016  -0.00058  -0.00448  -0.00625  -0.00300
 542        9D 0        0.00001  -0.00002  -0.00004  -0.00000   0.00001
 543        9D+1        0.00001  -0.00002  -0.00001  -0.00003  -0.00005
 544        9D-1       -0.00004  -0.00001   0.00005   0.00002   0.00004
 545        9D+2       -0.00001   0.00004  -0.00004  -0.00001   0.00003
 546        9D-2       -0.00005  -0.00004  -0.00005   0.00001  -0.00004
 547       10D 0        0.00006   0.00042   0.00050   0.00033   0.00022
 548       10D+1        0.00005   0.00008  -0.00042   0.00005  -0.00024
 549       10D-1       -0.00003   0.00000  -0.00038  -0.00083  -0.00052
 550       10D+2        0.00013  -0.00011   0.00016   0.00023  -0.00017
 551       10D-2       -0.00015  -0.00013   0.00052   0.00014   0.00056
 552       11F 0        0.00005   0.00005   0.00003  -0.00005  -0.00002
 553       11F+1        0.00003   0.00001   0.00010   0.00013   0.00011
 554       11F-1       -0.00001  -0.00003   0.00014   0.00016   0.00015
 555       11F+2        0.00001   0.00001   0.00005   0.00011   0.00000
 556       11F-2       -0.00007  -0.00007  -0.00009  -0.00010  -0.00010
 557       11F+3        0.00001  -0.00007  -0.00001  -0.00002  -0.00001
 558       11F-3        0.00001  -0.00001  -0.00002  -0.00005   0.00001
 559 19  C  1S         -0.00080  -0.00045   0.00565   0.00671  -0.00543
 560        2S         -0.00099  -0.00051   0.00729   0.00872  -0.00698
 561        3S         -0.00069  -0.00073   0.00138   0.00105  -0.00139
 562        4S          0.00621   0.00341  -0.00747  -0.00413   0.00571
 563        5S         -0.01603  -0.01022   0.03258   0.04339  -0.04163
 564        6PX         0.00003  -0.00007   0.00004   0.00004  -0.00005
 565        6PY         0.00003  -0.00004  -0.00007  -0.00003  -0.00003
 566        6PZ        -0.00002  -0.00002  -0.00008  -0.00005   0.00002
 567        7PX         0.00015   0.00093   0.00031   0.00021  -0.00013
 568        7PY         0.00016   0.00035  -0.00100  -0.00095   0.00128
 569        7PZ         0.00079   0.00039  -0.00076  -0.00133   0.00125
 570        8PX        -0.00483  -0.00075   0.00067   0.00238   0.00072
 571        8PY        -0.00915  -0.00438   0.01201   0.01016  -0.01225
 572        8PZ         0.00016  -0.00058   0.00448   0.00625  -0.00300
 573        9D 0        0.00001  -0.00002   0.00004   0.00000   0.00001
 574        9D+1        0.00001  -0.00002   0.00001   0.00003  -0.00005
 575        9D-1        0.00004   0.00001   0.00005   0.00002  -0.00004
 576        9D+2       -0.00001   0.00004   0.00004   0.00001   0.00003
 577        9D-2        0.00005   0.00004  -0.00005   0.00001   0.00004
 578       10D 0        0.00006   0.00042  -0.00050  -0.00033   0.00023
 579       10D+1        0.00005   0.00008   0.00042  -0.00005  -0.00024
 580       10D-1        0.00003  -0.00000  -0.00038  -0.00083   0.00052
 581       10D+2        0.00013  -0.00011  -0.00016  -0.00023  -0.00017
 582       10D-2        0.00015   0.00013   0.00052   0.00014  -0.00056
 583       11F 0        0.00005   0.00005  -0.00003   0.00005  -0.00002
 584       11F+1        0.00003   0.00001  -0.00010  -0.00012   0.00011
 585       11F-1        0.00001   0.00003   0.00014   0.00016  -0.00015
 586       11F+2        0.00001   0.00001  -0.00005  -0.00011   0.00000
 587       11F-2        0.00007   0.00007  -0.00009  -0.00010   0.00010
 588       11F+3        0.00001  -0.00007   0.00001   0.00002  -0.00001
 589       11F-3       -0.00001   0.00001  -0.00002  -0.00005  -0.00001
 590 20  C  1S          0.32619   0.32443  -0.00003  -0.00003  -0.05686
 591        2S          0.42440   0.42216  -0.00003  -0.00003  -0.07387
 592        3S          0.03134   0.03035  -0.00000  -0.00000  -0.00711
 593        4S         -0.04865  -0.04227   0.00001   0.00001   0.01736
 594        5S          0.11751   0.08521  -0.00003  -0.00004  -0.06783
 595        6PX         0.00057   0.00050  -0.00000  -0.00000  -0.00013
 596        6PY        -0.00000  -0.00000   0.00007   0.00013  -0.00000
 597        6PZ        -0.00019  -0.00020   0.00000   0.00000   0.00009
 598        7PX        -0.00656  -0.00597   0.00000   0.00000   0.00339
 599        7PY         0.00000   0.00000   0.00304   0.00218  -0.00000
 600        7PZ         0.00301   0.00259  -0.00000   0.00000  -0.00021
 601        8PX         0.03478   0.02156  -0.00001  -0.00001  -0.01810
 602        8PY        -0.00000  -0.00000  -0.00811  -0.01147   0.00000
 603        8PZ        -0.01482  -0.01067   0.00000   0.00000  -0.00008
 604        9D 0       -0.00007  -0.00003  -0.00000  -0.00000  -0.00000
 605        9D+1       -0.00008  -0.00011  -0.00000  -0.00000  -0.00007
 606        9D-1        0.00000   0.00000   0.00008   0.00006  -0.00000
 607        9D+2        0.00016   0.00008  -0.00000   0.00000  -0.00006
 608        9D-2       -0.00000   0.00000  -0.00000  -0.00006   0.00000
 609       10D 0       -0.00038  -0.00075  -0.00000  -0.00000  -0.00012
 610       10D+1       -0.00135  -0.00114   0.00000   0.00000   0.00115
 611       10D-1        0.00000   0.00000  -0.00007   0.00030   0.00000
 612       10D+2        0.00130   0.00163  -0.00000  -0.00000  -0.00076
 613       10D-2       -0.00000  -0.00000   0.00085   0.00129  -0.00000
 614       11F 0       -0.00007  -0.00009   0.00000   0.00000   0.00015
 615       11F+1        0.00012   0.00009   0.00000   0.00000   0.00005
 616       11F-1        0.00000   0.00000   0.00014   0.00012  -0.00000
 617       11F+2        0.00033   0.00037   0.00000   0.00000   0.00013
 618       11F-2       -0.00000  -0.00000  -0.00026  -0.00019   0.00000
 619       11F+3       -0.00012  -0.00017   0.00000   0.00000   0.00029
 620       11F-3        0.00000   0.00000  -0.00003  -0.00008   0.00000
 621 21  H  1S          0.00002  -0.00000   0.00002  -0.00006   0.00002
 622        2S          0.00039  -0.00018  -0.00009  -0.00085   0.00029
 623        3S          0.00318  -0.00107   0.00024  -0.00540   0.00251
 624        4PX        -0.00008   0.00005  -0.00002   0.00010  -0.00001
 625        4PY         0.00005  -0.00003  -0.00002  -0.00009   0.00004
 626        4PZ         0.00002   0.00005  -0.00002  -0.00011   0.00009
 627 22  H  1S          0.00004  -0.00001   0.00000  -0.00001  -0.00002
 628        2S          0.00026   0.00020   0.00039  -0.00041   0.00055
 629        3S          0.00335  -0.00116  -0.00203  -0.00015  -0.00060
 630        4PX        -0.00005   0.00004  -0.00008   0.00005  -0.00008
 631        4PY        -0.00004  -0.00007  -0.00001   0.00001  -0.00006
 632        4PZ         0.00003   0.00001  -0.00005   0.00009  -0.00005
 633 23  H  1S         -0.00002  -0.00000   0.00002   0.00006   0.00002
 634        2S         -0.00039  -0.00018  -0.00009   0.00085   0.00029
 635        3S         -0.00318  -0.00106   0.00021   0.00540   0.00252
 636        4PX        -0.00008  -0.00005   0.00002   0.00011   0.00001
 637        4PY        -0.00005  -0.00003  -0.00002   0.00009   0.00004
 638        4PZ        -0.00002   0.00005  -0.00002   0.00011   0.00009
 639 24  H  1S          0.00005  -0.00002   0.00025  -0.00018  -0.00026
 640        2S         -0.00003   0.00026   0.00191  -0.00122  -0.00164
 641        3S          0.00119   0.00154  -0.00105   0.00790   0.00061
 642        4PX        -0.00002  -0.00007  -0.00053   0.00051   0.00052
 643        4PY         0.00016  -0.00016   0.00063  -0.00048  -0.00047
 644        4PZ        -0.00013   0.00007  -0.00053   0.00046   0.00053
 645 25  H  1S         -0.00000  -0.00004  -0.00001  -0.00000  -0.00005
 646        2S          0.00000   0.00040  -0.00048  -0.00000   0.00066
 647        3S         -0.00001  -0.00354  -0.00383  -0.00001  -0.00138
 648        4PX        -0.00008   0.00000   0.00000  -0.00022  -0.00000
 649        4PY         0.00000   0.00009  -0.00003  -0.00000   0.00007
 650        4PZ        -0.00000  -0.00003  -0.00011  -0.00000   0.00011
 651 26  H  1S          0.00004  -0.00001  -0.00000   0.00001  -0.00002
 652        2S          0.00026   0.00020  -0.00039   0.00041   0.00055
 653        3S          0.00335  -0.00116   0.00203   0.00015  -0.00060
 654        4PX        -0.00005   0.00004   0.00008  -0.00005  -0.00008
 655        4PY         0.00004   0.00007  -0.00001   0.00001   0.00006
 656        4PZ         0.00003   0.00001   0.00005  -0.00009  -0.00005
 657 27  H  1S          0.00002  -0.00000  -0.00002   0.00006   0.00002
 658        2S          0.00039  -0.00018   0.00009   0.00085   0.00029
 659        3S          0.00318  -0.00107  -0.00023   0.00540   0.00251
 660        4PX        -0.00008   0.00005   0.00002  -0.00010  -0.00001
 661        4PY        -0.00005   0.00003  -0.00002  -0.00009  -0.00004
 662        4PZ         0.00002   0.00005   0.00002   0.00011   0.00009
 663 28  H  1S          0.00031  -0.00035   0.00000  -0.00000   0.00006
 664        2S          0.00214  -0.00253   0.00000  -0.00000   0.00113
 665        3S         -0.00421   0.00141   0.00000   0.00000  -0.00021
 666        4PX        -0.00118   0.00125  -0.00000   0.00000  -0.00024
 667        4PY         0.00000  -0.00000  -0.00019   0.00014   0.00000
 668        4PZ        -0.00043   0.00049  -0.00000   0.00000  -0.00017
 669 29  H  1S         -0.00002  -0.00000  -0.00002  -0.00006   0.00002
 670        2S         -0.00039  -0.00018   0.00009  -0.00085   0.00029
 671        3S         -0.00318  -0.00106  -0.00021  -0.00540   0.00252
 672        4PX        -0.00008  -0.00005  -0.00002  -0.00011   0.00001
 673        4PY         0.00005   0.00003  -0.00002   0.00009  -0.00004
 674        4PZ        -0.00002   0.00005   0.00002  -0.00011   0.00009
 675 30  H  1S         -0.00005  -0.00002   0.00025   0.00018  -0.00026
 676        2S          0.00003   0.00026   0.00191   0.00123  -0.00164
 677        3S         -0.00118   0.00154  -0.00100  -0.00791   0.00060
 678        4PX        -0.00002   0.00007   0.00053   0.00051  -0.00052
 679        4PY        -0.00016  -0.00016   0.00063   0.00048  -0.00047
 680        4PZ         0.00013   0.00007  -0.00053  -0.00046   0.00053
 681 31  H  1S         -0.00004  -0.00001   0.00000   0.00001  -0.00002
 682        2S         -0.00026   0.00020   0.00039   0.00042   0.00055
 683        3S         -0.00336  -0.00114  -0.00203   0.00014  -0.00062
 684        4PX        -0.00005  -0.00004   0.00008   0.00005   0.00008
 685        4PY         0.00004  -0.00007  -0.00001  -0.00001  -0.00006
 686        4PZ        -0.00003   0.00001  -0.00005  -0.00009  -0.00005
 687 32  H  1S         -0.00003  -0.00001  -0.00000  -0.00000  -0.00009
 688        2S         -0.00114   0.00041  -0.00000  -0.00000  -0.00023
 689        3S         -0.00216  -0.00028  -0.00000  -0.00000  -0.00228
 690        4PX         0.00020  -0.00010   0.00000   0.00000   0.00004
 691        4PY        -0.00000   0.00000   0.00007  -0.00002  -0.00000
 692        4PZ         0.00004  -0.00012   0.00000  -0.00000   0.00004
 693 33  H  1S         -0.00005  -0.00002  -0.00025  -0.00018  -0.00026
 694        2S          0.00003   0.00026  -0.00191  -0.00123  -0.00163
 695        3S         -0.00118   0.00154   0.00101   0.00791   0.00060
 696        4PX        -0.00002   0.00007  -0.00053  -0.00051  -0.00052
 697        4PY         0.00016   0.00016   0.00063   0.00048   0.00047
 698        4PZ         0.00013   0.00007   0.00053   0.00046   0.00053
 699 34  H  1S          0.00005  -0.00002  -0.00025   0.00018  -0.00026
 700        2S         -0.00003   0.00026  -0.00192   0.00122  -0.00164
 701        3S          0.00119   0.00154   0.00105  -0.00791   0.00061
 702        4PX        -0.00002  -0.00007   0.00053  -0.00051   0.00052
 703        4PY        -0.00016   0.00016   0.00063  -0.00048   0.00047
 704        4PZ        -0.00013   0.00007   0.00053  -0.00046   0.00053
 705 35  H  1S         -0.00000  -0.00004   0.00001   0.00000  -0.00005
 706        2S          0.00000   0.00040   0.00048   0.00000   0.00066
 707        3S         -0.00001  -0.00354   0.00383   0.00001  -0.00138
 708        4PX        -0.00008   0.00000  -0.00000   0.00022  -0.00000
 709        4PY        -0.00000  -0.00009  -0.00003  -0.00000  -0.00007
 710        4PZ        -0.00000  -0.00003   0.00011   0.00000   0.00011
 711 36  H  1S          0.00003  -0.00001  -0.00000  -0.00000  -0.00009
 712        2S          0.00114   0.00041  -0.00000   0.00000  -0.00023
 713        3S          0.00216  -0.00030  -0.00000  -0.00000  -0.00228
 714        4PX         0.00020   0.00009  -0.00000   0.00000  -0.00004
 715        4PY        -0.00000  -0.00000   0.00007   0.00002  -0.00000
 716        4PZ        -0.00004  -0.00012   0.00000   0.00000   0.00004
 717 37  H  1S         -0.00031  -0.00035   0.00000   0.00000   0.00006
 718        2S         -0.00216  -0.00251   0.00000   0.00000   0.00112
 719        3S          0.00422   0.00139  -0.00000  -0.00000  -0.00019
 720        4PX        -0.00119  -0.00124   0.00000   0.00000   0.00024
 721        4PY         0.00000   0.00000  -0.00018  -0.00015   0.00000
 722        4PZ         0.00043   0.00049  -0.00000  -0.00000  -0.00017
 723 38  H  1S         -0.00004  -0.00001  -0.00000  -0.00001  -0.00002
 724        2S         -0.00026   0.00020  -0.00039  -0.00042   0.00055
 725        3S         -0.00336  -0.00114   0.00203  -0.00014  -0.00062
 726        4PX        -0.00005  -0.00004  -0.00008  -0.00005   0.00008
 727        4PY        -0.00004   0.00007  -0.00001  -0.00001   0.00006
 728        4PZ        -0.00003   0.00001   0.00005   0.00009  -0.00005
                          16        17        18        19        20
                           O         O         O         O         O
     Eigenvalues --   -10.27108 -10.27007 -10.26988 -10.25908 -10.25797
   1 1   C  1S         -0.00035   0.00001  -0.00007  -0.00248  -0.00256
   2        2S         -0.00049   0.00001  -0.00010  -0.00315  -0.00331
   3        3S          0.00037   0.00012   0.00027   0.00028  -0.00102
   4        4S         -0.00263  -0.00176  -0.00303  -0.00325   0.00733
   5        5S          0.02668  -0.00246   0.02850   0.01373  -0.02741
   6        6PX         0.00002  -0.00001   0.00000  -0.00019  -0.00002
   7        6PY         0.00001  -0.00001  -0.00000  -0.00002   0.00006
   8        6PZ         0.00001  -0.00006  -0.00004  -0.00007  -0.00001
   9        7PX         0.00025   0.00013   0.00006  -0.00042  -0.00517
  10        7PY        -0.00007  -0.00015  -0.00014   0.00058   0.00264
  11        7PZ         0.00022   0.00020   0.00030  -0.00072  -0.00257
  12        8PX        -0.00511  -0.00142  -0.00657  -0.00197   0.00428
  13        8PY         0.00691  -0.00032   0.00670   0.00620  -0.00479
  14        8PZ         0.00613   0.00033   0.00751   0.01125   0.00140
  15        9D 0        0.00004  -0.00004   0.00000   0.00005  -0.00003
  16        9D+1        0.00002  -0.00001  -0.00001  -0.00010  -0.00000
  17        9D-1        0.00000  -0.00006  -0.00002   0.00003   0.00007
  18        9D+2       -0.00004   0.00000   0.00001   0.00002  -0.00006
  19        9D-2        0.00001   0.00001  -0.00001  -0.00001  -0.00004
  20       10D 0       -0.00007   0.00029   0.00005  -0.00030  -0.00039
  21       10D+1        0.00001   0.00004   0.00008   0.00090   0.00129
  22       10D-1       -0.00004   0.00035   0.00006  -0.00002  -0.00131
  23       10D+2        0.00017  -0.00012  -0.00013   0.00001   0.00094
  24       10D-2       -0.00008   0.00021   0.00022   0.00055  -0.00152
  25       11F 0        0.00005   0.00001  -0.00000  -0.00020  -0.00011
  26       11F+1       -0.00000  -0.00004  -0.00003  -0.00006  -0.00006
  27       11F-1       -0.00001   0.00002   0.00002   0.00009   0.00006
  28       11F+2        0.00003   0.00002   0.00001   0.00019   0.00017
  29       11F-2       -0.00006  -0.00002  -0.00004  -0.00033  -0.00008
  30       11F+3       -0.00002  -0.00002   0.00001   0.00010   0.00014
  31       11F-3        0.00003  -0.00001  -0.00000  -0.00032  -0.00019
  32 2   C  1S         -0.00000  -0.00011   0.00003   0.33026  -0.33042
  33        2S         -0.00000  -0.00011   0.00002   0.43000  -0.42975
  34        3S         -0.00000  -0.00045   0.00022   0.03103  -0.03357
  35        4S          0.00002   0.00413   0.00011  -0.03605   0.04260
  36        5S         -0.00009  -0.01109   0.04091   0.03468  -0.17826
  37        6PX         0.00004  -0.00000   0.00000   0.00000  -0.00000
  38        6PY         0.00000  -0.00003   0.00003  -0.00031  -0.00010
  39        6PZ        -0.00000  -0.00004   0.00005   0.00058  -0.00058
  40        7PX        -0.00054   0.00000  -0.00000  -0.00000   0.00000
  41        7PY         0.00000   0.00034  -0.00148  -0.00031   0.01562
  42        7PZ         0.00000   0.00045  -0.00054  -0.00254   0.00542
  43        8PX        -0.00412   0.00000  -0.00000   0.00000   0.00000
  44        8PY        -0.00000   0.00091  -0.00462   0.00333   0.02912
  45        8PZ        -0.00002  -0.00397   0.00771   0.00915  -0.03246
  46        9D 0       -0.00000  -0.00008   0.00003  -0.00039   0.00093
  47        9D+1       -0.00003   0.00000   0.00000  -0.00000   0.00000
  48        9D-1        0.00000   0.00002   0.00000   0.00008  -0.00018
  49        9D+2        0.00000   0.00002  -0.00002   0.00009   0.00050
  50        9D-2       -0.00004   0.00000   0.00000  -0.00000  -0.00000
  51       10D 0        0.00000   0.00032  -0.00034   0.00105  -0.00111
  52       10D+1       -0.00003   0.00000  -0.00000  -0.00000   0.00000
  53       10D-1        0.00000   0.00009  -0.00022   0.00014   0.00119
  54       10D+2        0.00000   0.00015  -0.00046   0.00069   0.00764
  55       10D-2        0.00023  -0.00000   0.00000   0.00000  -0.00000
  56       11F 0       -0.00000   0.00002   0.00000  -0.00012  -0.00025
  57       11F+1       -0.00006   0.00000  -0.00000  -0.00000  -0.00000
  58       11F-1       -0.00000  -0.00001   0.00001  -0.00017  -0.00060
  59       11F+2        0.00000   0.00001  -0.00002   0.00005   0.00017
  60       11F-2        0.00002  -0.00000  -0.00000  -0.00000  -0.00000
  61       11F+3        0.00002  -0.00000  -0.00000   0.00000  -0.00000
  62       11F-3        0.00000   0.00001   0.00000  -0.00015  -0.00073
  63 3   C  1S         -0.22941  -0.02853  -0.02679   0.00010  -0.00001
  64        2S         -0.29846  -0.03702  -0.03484   0.00018  -0.00001
  65        3S         -0.02240  -0.00406  -0.00308  -0.00035  -0.00025
  66        4S          0.03576   0.01311   0.00676   0.00066   0.00062
  67        5S         -0.09357  -0.05984  -0.05105   0.03110   0.01571
  68        6PX         0.00028  -0.00002  -0.00005   0.00011   0.00003
  69        6PY        -0.00024  -0.00001  -0.00002  -0.00002   0.00001
  70        6PZ         0.00023   0.00008   0.00010   0.00008   0.00001
  71        7PX        -0.00314  -0.00252  -0.00187  -0.00123  -0.00048
  72        7PY         0.00349   0.00101   0.00134  -0.00015   0.00020
  73        7PZ        -0.00294   0.00033   0.00065  -0.00073  -0.00045
  74        8PX         0.01328   0.01628   0.01189  -0.00689  -0.00347
  75        8PY        -0.01965  -0.01073  -0.00835   0.00622   0.00337
  76        8PZ         0.01651   0.00544  -0.00139  -0.00737  -0.00385
  77        9D 0       -0.00002   0.00007   0.00005   0.00002   0.00002
  78        9D+1       -0.00008   0.00001  -0.00003   0.00002   0.00006
  79        9D-1        0.00007  -0.00003  -0.00004   0.00002  -0.00003
  80        9D+2        0.00003   0.00003  -0.00003  -0.00002  -0.00002
  81        9D-2        0.00004  -0.00002   0.00003  -0.00002  -0.00004
  82       10D 0       -0.00011  -0.00045  -0.00043   0.00012  -0.00004
  83       10D+1       -0.00086  -0.00070  -0.00060  -0.00006  -0.00055
  84       10D-1        0.00089   0.00045   0.00073   0.00020   0.00026
  85       10D+2       -0.00061   0.00050   0.00029   0.00027   0.00017
  86       10D-2        0.00092   0.00019  -0.00046  -0.00008   0.00033
  87       11F 0        0.00009   0.00014   0.00012  -0.00001  -0.00001
  88       11F+1       -0.00012   0.00005   0.00005  -0.00004  -0.00003
  89       11F-1        0.00001  -0.00003  -0.00001   0.00004  -0.00000
  90       11F+2        0.00001  -0.00015  -0.00022  -0.00001   0.00001
  91       11F-2        0.00018   0.00017   0.00011   0.00007  -0.00000
  92       11F+3        0.00012  -0.00001   0.00014   0.00002  -0.00003
  93       11F-3        0.00008  -0.00021  -0.00016  -0.00001   0.00004
  94 4   C  1S          0.00665   0.00098  -0.00088   0.00018  -0.00013
  95        2S          0.00865   0.00132  -0.00117   0.00032  -0.00023
  96        3S          0.00072  -0.00017   0.00027  -0.00116   0.00064
  97        4S          0.00043   0.00070  -0.00365   0.00635  -0.00475
  98        5S         -0.00032   0.01146   0.01161  -0.02581   0.01521
  99        6PX        -0.00003  -0.00001   0.00003   0.00003  -0.00003
 100        6PY        -0.00004   0.00005   0.00003   0.00009   0.00001
 101        6PZ        -0.00004  -0.00005  -0.00002   0.00012  -0.00006
 102        7PX        -0.00018   0.00039  -0.00008  -0.00016   0.00008
 103        7PY         0.00115  -0.00043   0.00001  -0.00075  -0.00048
 104        7PZ        -0.00158  -0.00020   0.00038  -0.00084  -0.00006
 105        8PX         0.00540  -0.00031  -0.00148   0.00329  -0.00345
 106        8PY         0.00655  -0.00317  -0.00738   0.01379  -0.01086
 107        8PZ         0.00545   0.00203  -0.00179  -0.00055   0.00060
 108        9D 0       -0.00002   0.00001   0.00001  -0.00000   0.00005
 109        9D+1       -0.00003   0.00003   0.00002  -0.00002   0.00001
 110        9D-1       -0.00000   0.00001   0.00000  -0.00004   0.00006
 111        9D+2       -0.00001  -0.00004   0.00003  -0.00004   0.00002
 112        9D-2       -0.00003  -0.00004   0.00000   0.00002   0.00003
 113       10D 0       -0.00031  -0.00024   0.00018   0.00001   0.00002
 114       10D+1        0.00011   0.00001  -0.00032  -0.00038   0.00033
 115       10D-1        0.00058   0.00015  -0.00028   0.00069  -0.00015
 116       10D+2       -0.00011   0.00017  -0.00005  -0.00008   0.00007
 117       10D-2        0.00045  -0.00001   0.00013  -0.00020  -0.00013
 118       11F 0        0.00007  -0.00006   0.00002   0.00004  -0.00003
 119       11F+1        0.00012   0.00005  -0.00005   0.00000   0.00000
 120       11F-1       -0.00019   0.00002  -0.00000  -0.00007   0.00005
 121       11F+2       -0.00010   0.00001  -0.00004   0.00004   0.00001
 122       11F-2       -0.00011  -0.00004   0.00008   0.00007  -0.00003
 123       11F+3       -0.00005  -0.00002   0.00004  -0.00002   0.00004
 124       11F-3        0.00000   0.00001   0.00003  -0.00004   0.00006
 125 5   C  1S          0.00666   0.00098   0.00088   0.00018   0.00013
 126        2S          0.00866   0.00132   0.00117   0.00032   0.00023
 127        3S          0.00072  -0.00017  -0.00027  -0.00116  -0.00064
 128        4S          0.00042   0.00069   0.00366   0.00635   0.00475
 129        5S         -0.00029   0.01146  -0.01161  -0.02581  -0.01521
 130        6PX        -0.00003  -0.00001  -0.00003   0.00003   0.00003
 131        6PY         0.00004  -0.00005   0.00003  -0.00009   0.00001
 132        6PZ        -0.00004  -0.00005   0.00002   0.00012   0.00006
 133        7PX        -0.00018   0.00039   0.00008  -0.00016  -0.00008
 134        7PY        -0.00115   0.00043   0.00001   0.00075  -0.00048
 135        7PZ        -0.00158  -0.00020  -0.00038  -0.00084   0.00006
 136        8PX         0.00540  -0.00031   0.00148   0.00329   0.00345
 137        8PY        -0.00654   0.00317  -0.00737  -0.01379  -0.01086
 138        8PZ         0.00546   0.00203   0.00179  -0.00055  -0.00060
 139        9D 0       -0.00002   0.00001  -0.00001  -0.00000  -0.00005
 140        9D+1       -0.00003   0.00003  -0.00002  -0.00002  -0.00001
 141        9D-1        0.00000  -0.00001   0.00000   0.00004   0.00006
 142        9D+2       -0.00001  -0.00004  -0.00003  -0.00004  -0.00002
 143        9D-2        0.00003   0.00004   0.00000  -0.00002   0.00003
 144       10D 0       -0.00031  -0.00024  -0.00018   0.00001  -0.00002
 145       10D+1        0.00011   0.00001   0.00032  -0.00038  -0.00033
 146       10D-1       -0.00058  -0.00015  -0.00028  -0.00069  -0.00015
 147       10D+2       -0.00011   0.00017   0.00005  -0.00008  -0.00007
 148       10D-2       -0.00045   0.00001   0.00013   0.00020  -0.00013
 149       11F 0        0.00007  -0.00006  -0.00002   0.00004   0.00003
 150       11F+1        0.00012   0.00005   0.00005   0.00000  -0.00000
 151       11F-1        0.00019  -0.00002  -0.00000   0.00007   0.00005
 152       11F+2       -0.00010   0.00001   0.00004   0.00004  -0.00001
 153       11F-2        0.00011   0.00004   0.00008  -0.00007  -0.00003
 154       11F+3       -0.00005  -0.00002  -0.00004  -0.00002  -0.00004
 155       11F-3       -0.00000  -0.00001   0.00003   0.00004   0.00006
 156 6   C  1S          0.00035   0.00001  -0.00007  -0.00248  -0.00256
 157        2S          0.00049   0.00001  -0.00010  -0.00315  -0.00331
 158        3S         -0.00037   0.00012   0.00027   0.00028  -0.00102
 159        4S          0.00261  -0.00176  -0.00303  -0.00325   0.00733
 160        5S         -0.02646  -0.00246   0.02850   0.01373  -0.02741
 161        6PX         0.00002   0.00001  -0.00000   0.00019   0.00002
 162        6PY        -0.00001  -0.00001  -0.00000  -0.00002   0.00006
 163        6PZ        -0.00001  -0.00006  -0.00004  -0.00007  -0.00001
 164        7PX         0.00025  -0.00013  -0.00006   0.00042   0.00517
 165        7PY         0.00007  -0.00015  -0.00014   0.00058   0.00264
 166        7PZ        -0.00022   0.00020   0.00030  -0.00072  -0.00257
 167        8PX        -0.00507   0.00142   0.00657   0.00197  -0.00428
 168        8PY        -0.00686  -0.00032   0.00670   0.00620  -0.00479
 169        8PZ        -0.00608   0.00033   0.00751   0.01125   0.00140
 170        9D 0       -0.00004  -0.00004   0.00000   0.00005  -0.00003
 171        9D+1        0.00002   0.00001   0.00001   0.00010   0.00000
 172        9D-1       -0.00000  -0.00006  -0.00002   0.00003   0.00007
 173        9D+2        0.00004   0.00000   0.00001   0.00002  -0.00006
 174        9D-2        0.00001  -0.00001   0.00001   0.00001   0.00004
 175       10D 0        0.00007   0.00029   0.00005  -0.00030  -0.00039
 176       10D+1        0.00001  -0.00004  -0.00008  -0.00090  -0.00129
 177       10D-1        0.00004   0.00035   0.00006  -0.00002  -0.00131
 178       10D+2       -0.00018  -0.00012  -0.00013   0.00001   0.00094
 179       10D-2       -0.00008  -0.00021  -0.00022  -0.00055   0.00152
 180       11F 0       -0.00005   0.00001  -0.00000  -0.00020  -0.00011
 181       11F+1       -0.00000   0.00004   0.00003   0.00006   0.00006
 182       11F-1        0.00001   0.00002   0.00002   0.00009   0.00006
 183       11F+2       -0.00003   0.00002   0.00001   0.00019   0.00017
 184       11F-2       -0.00006   0.00002   0.00004   0.00033   0.00008
 185       11F+3       -0.00002   0.00002  -0.00001  -0.00010  -0.00014
 186       11F-3       -0.00003  -0.00001  -0.00000  -0.00032  -0.00019
 187 7   C  1S         -0.00000  -0.00011  -0.00003   0.33025   0.33043
 188        2S         -0.00000  -0.00011  -0.00002   0.42999   0.42976
 189        3S         -0.00000  -0.00045  -0.00022   0.03103   0.03357
 190        4S          0.00002   0.00413  -0.00011  -0.03605  -0.04260
 191        5S         -0.00009  -0.01107  -0.04091   0.03467   0.17826
 192        6PX         0.00004   0.00000  -0.00000   0.00000   0.00000
 193        6PY        -0.00000   0.00003   0.00003   0.00031  -0.00010
 194        6PZ        -0.00000  -0.00004  -0.00005   0.00058   0.00058
 195        7PX        -0.00054  -0.00000  -0.00000   0.00000   0.00000
 196        7PY        -0.00000  -0.00034  -0.00148   0.00031   0.01562
 197        7PZ         0.00000   0.00045   0.00054  -0.00254  -0.00542
 198        8PX        -0.00412  -0.00000   0.00000  -0.00000   0.00000
 199        8PY         0.00000  -0.00091  -0.00462  -0.00333   0.02912
 200        8PZ        -0.00002  -0.00396  -0.00772   0.00915   0.03246
 201        9D 0       -0.00000  -0.00008  -0.00003  -0.00039  -0.00093
 202        9D+1       -0.00003   0.00000  -0.00000   0.00000   0.00000
 203        9D-1       -0.00000  -0.00002   0.00000  -0.00008  -0.00018
 204        9D+2        0.00000   0.00002   0.00002   0.00009  -0.00050
 205        9D-2        0.00004  -0.00000  -0.00000  -0.00000   0.00000
 206       10D 0        0.00000   0.00032   0.00034   0.00105   0.00111
 207       10D+1       -0.00003  -0.00000   0.00000   0.00000   0.00000
 208       10D-1       -0.00000  -0.00009  -0.00022  -0.00014   0.00119
 209       10D+2        0.00000   0.00015   0.00046   0.00069  -0.00764
 210       10D-2       -0.00023   0.00000  -0.00000   0.00000   0.00000
 211       11F 0       -0.00000   0.00002  -0.00000  -0.00012   0.00025
 212       11F+1       -0.00006   0.00000   0.00000  -0.00000  -0.00000
 213       11F-1        0.00000   0.00001   0.00001   0.00017  -0.00060
 214       11F+2        0.00000   0.00001   0.00002   0.00005  -0.00017
 215       11F-2       -0.00002   0.00000  -0.00000  -0.00000   0.00000
 216       11F+3        0.00002  -0.00000   0.00000   0.00000  -0.00000
 217       11F-3       -0.00000  -0.00001   0.00000   0.00015  -0.00073
 218 8   C  1S          0.00011   0.32784   0.32841   0.00012   0.00002
 219        2S          0.00014   0.42659   0.42722   0.00019   0.00004
 220        3S          0.00001   0.03086   0.03270  -0.00028   0.00028
 221        4S          0.00001  -0.04457  -0.05589   0.00061  -0.00249
 222        5S         -0.00014   0.09219   0.18221  -0.01583  -0.00749
 223        6PX        -0.00011   0.00000   0.00000  -0.00000   0.00000
 224        6PY        -0.00000   0.00030   0.00013  -0.00004  -0.00000
 225        6PZ        -0.00000  -0.00052  -0.00058   0.00010   0.00003
 226        7PX        -0.00194  -0.00000  -0.00000   0.00000   0.00000
 227        7PY        -0.00000  -0.00034  -0.00477   0.00066   0.00042
 228        7PZ        -0.00000   0.00674   0.00738   0.00022   0.00027
 229        8PX         0.00944  -0.00000   0.00000   0.00000   0.00000
 230        8PY         0.00000   0.00250   0.02735  -0.00128  -0.00117
 231        8PZ         0.00004  -0.03310  -0.04762   0.00642   0.00018
 232        9D 0        0.00000   0.00020   0.00007  -0.00007  -0.00003
 233        9D+1       -0.00010   0.00000   0.00000  -0.00000  -0.00000
 234        9D-1       -0.00000  -0.00005  -0.00012  -0.00000  -0.00003
 235        9D+2       -0.00000  -0.00003  -0.00000  -0.00000   0.00001
 236        9D-2        0.00008   0.00000   0.00000   0.00000  -0.00000
 237       10D 0       -0.00000   0.00084   0.00244   0.00056   0.00035
 238       10D+1        0.00116   0.00000   0.00000   0.00000   0.00000
 239       10D-1        0.00000  -0.00139  -0.00109  -0.00023   0.00005
 240       10D+2        0.00000  -0.00085   0.00032  -0.00013  -0.00027
 241       10D-2        0.00049   0.00000   0.00000  -0.00000   0.00000
 242       11F 0       -0.00000   0.00028   0.00021  -0.00003  -0.00006
 243       11F+1        0.00004   0.00000  -0.00000  -0.00000  -0.00000
 244       11F-1       -0.00000  -0.00011  -0.00042  -0.00001   0.00000
 245       11F+2        0.00000  -0.00008  -0.00005   0.00001   0.00001
 246       11F-2        0.00021  -0.00000  -0.00000   0.00000  -0.00000
 247       11F+3       -0.00002   0.00000  -0.00000   0.00000   0.00000
 248       11F-3        0.00000   0.00037  -0.00021   0.00006   0.00004
 249 9   C  1S         -0.00146  -0.00011  -0.00000   0.00023   0.00000
 250        2S         -0.00194  -0.00014  -0.00000   0.00040   0.00000
 251        3S          0.00005   0.00035   0.00000  -0.00069  -0.00000
 252        4S         -0.00152  -0.00520  -0.00000   0.00276   0.00000
 253        5S         -0.04217   0.02709   0.00001  -0.02714  -0.00000
 254        6PX         0.00002   0.00008   0.00000   0.00013   0.00000
 255        6PY         0.00000  -0.00000   0.00001  -0.00000   0.00008
 256        6PZ         0.00001  -0.00008  -0.00000   0.00013   0.00000
 257        7PX         0.00021  -0.00001  -0.00000   0.00049   0.00000
 258        7PY        -0.00000  -0.00000   0.00039   0.00000  -0.00126
 259        7PZ         0.00033   0.00040   0.00000  -0.00019  -0.00000
 260        8PX         0.00902  -0.01313  -0.00000   0.01366   0.00000
 261        8PY         0.00000  -0.00000   0.00256   0.00000  -0.00283
 262        8PZ        -0.00577   0.00548   0.00000  -0.00570  -0.00000
 263        9D 0       -0.00001   0.00005   0.00000   0.00011   0.00000
 264        9D+1        0.00006   0.00004   0.00000  -0.00014  -0.00000
 265        9D-1        0.00000  -0.00000   0.00002   0.00000  -0.00000
 266        9D+2       -0.00002  -0.00002  -0.00000  -0.00004  -0.00000
 267        9D-2        0.00000   0.00000  -0.00004  -0.00000   0.00003
 268       10D 0        0.00027  -0.00019  -0.00000  -0.00144  -0.00000
 269       10D+1       -0.00045  -0.00019  -0.00000   0.00022   0.00000
 270       10D-1       -0.00000   0.00000  -0.00013  -0.00000   0.00014
 271       10D+2       -0.00003   0.00005   0.00000  -0.00010  -0.00000
 272       10D-2        0.00000  -0.00000   0.00021  -0.00000   0.00020
 273       11F 0       -0.00006  -0.00006  -0.00000  -0.00004  -0.00000
 274       11F+1       -0.00004  -0.00004  -0.00000   0.00007   0.00000
 275       11F-1       -0.00000   0.00000  -0.00001  -0.00000   0.00009
 276       11F+2       -0.00003   0.00006   0.00000  -0.00006  -0.00000
 277       11F-2        0.00000  -0.00000   0.00000  -0.00000   0.00003
 278       11F+3        0.00002  -0.00004  -0.00000   0.00012   0.00000
 279       11F-3       -0.00000   0.00000  -0.00000  -0.00000   0.00008
 280 10  C  1S          0.23060  -0.02853  -0.02679   0.00010  -0.00001
 281        2S          0.30002  -0.03702  -0.03484   0.00018  -0.00001
 282        3S          0.02252  -0.00406  -0.00308  -0.00035  -0.00025
 283        4S         -0.03593   0.01311   0.00676   0.00066   0.00062
 284        5S          0.09405  -0.05984  -0.05105   0.03110   0.01571
 285        6PX         0.00028   0.00002   0.00005  -0.00011  -0.00003
 286        6PY         0.00024  -0.00001  -0.00002  -0.00002   0.00001
 287        6PZ        -0.00023   0.00008   0.00010   0.00008   0.00001
 288        7PX        -0.00316   0.00252   0.00187   0.00123   0.00048
 289        7PY        -0.00351   0.00101   0.00134  -0.00015   0.00020
 290        7PZ         0.00296   0.00033   0.00065  -0.00073  -0.00045
 291        8PX         0.01335  -0.01628  -0.01189   0.00689   0.00347
 292        8PY         0.01972  -0.01073  -0.00835   0.00622   0.00337
 293        8PZ        -0.01659   0.00544  -0.00139  -0.00737  -0.00385
 294        9D 0        0.00002   0.00007   0.00005   0.00002   0.00002
 295        9D+1       -0.00008  -0.00001   0.00003  -0.00002  -0.00006
 296        9D-1       -0.00007  -0.00003  -0.00004   0.00002  -0.00003
 297        9D+2       -0.00003   0.00003  -0.00003  -0.00002  -0.00002
 298        9D-2        0.00004   0.00002  -0.00003   0.00002   0.00004
 299       10D 0        0.00011  -0.00045  -0.00043   0.00012  -0.00004
 300       10D+1       -0.00087   0.00070   0.00060   0.00006   0.00055
 301       10D-1       -0.00089   0.00045   0.00073   0.00020   0.00026
 302       10D+2        0.00061   0.00050   0.00029   0.00027   0.00017
 303       10D-2        0.00093  -0.00019   0.00046   0.00008  -0.00033
 304       11F 0       -0.00009   0.00014   0.00012  -0.00001  -0.00001
 305       11F+1       -0.00012  -0.00005  -0.00005   0.00004   0.00003
 306       11F-1       -0.00001  -0.00003  -0.00001   0.00004  -0.00000
 307       11F+2       -0.00001  -0.00015  -0.00022  -0.00001   0.00001
 308       11F-2        0.00019  -0.00017  -0.00011  -0.00007   0.00000
 309       11F+3        0.00012   0.00001  -0.00014  -0.00002   0.00003
 310       11F-3       -0.00008  -0.00021  -0.00016  -0.00001   0.00004
 311 11  C  1S          0.05810   0.00534   0.00000   0.00010   0.00000
 312        2S          0.07551   0.00704   0.00000   0.00020   0.00000
 313        3S          0.00719  -0.00022  -0.00000  -0.00146  -0.00000
 314        4S         -0.02077   0.00494   0.00000   0.00903   0.00000
 315        5S          0.11364  -0.00308  -0.00000  -0.01969  -0.00000
 316        6PX        -0.00001  -0.00001  -0.00000   0.00007   0.00000
 317        6PY         0.00000  -0.00000   0.00005   0.00000  -0.00003
 318        6PZ        -0.00009   0.00000   0.00000   0.00012   0.00000
 319        7PX         0.00310   0.00034   0.00000  -0.00102  -0.00000
 320        7PY         0.00000   0.00000  -0.00038  -0.00000   0.00086
 321        7PZ        -0.00041  -0.00094  -0.00000  -0.00237  -0.00000
 322        8PX        -0.03468   0.00537   0.00000   0.01197   0.00000
 323        8PY        -0.00000   0.00000  -0.00194  -0.00000   0.00148
 324        8PZ        -0.00868   0.00632   0.00000   0.00224   0.00000
 325        9D 0        0.00001   0.00002   0.00000   0.00008   0.00000
 326        9D+1       -0.00002   0.00005   0.00000   0.00006   0.00000
 327        9D-1        0.00000  -0.00000   0.00001   0.00000  -0.00001
 328        9D+2       -0.00002   0.00001   0.00000   0.00006   0.00000
 329        9D-2        0.00000  -0.00000   0.00007  -0.00000  -0.00001
 330       10D 0        0.00014   0.00000   0.00000   0.00014   0.00000
 331       10D+1        0.00073   0.00043   0.00000  -0.00007  -0.00000
 332       10D-1        0.00000  -0.00000   0.00022  -0.00000   0.00029
 333       10D+2        0.00093  -0.00039  -0.00000  -0.00027  -0.00000
 334       10D-2       -0.00000   0.00000  -0.00036   0.00000  -0.00010
 335       11F 0       -0.00014  -0.00000  -0.00000  -0.00005  -0.00000
 336       11F+1        0.00012   0.00004   0.00000  -0.00002  -0.00000
 337       11F-1        0.00000  -0.00000   0.00007   0.00000  -0.00003
 338       11F+2       -0.00015  -0.00005  -0.00000  -0.00001  -0.00000
 339       11F-2        0.00000   0.00000  -0.00007  -0.00000  -0.00001
 340       11F+3        0.00025   0.00012   0.00000   0.00004   0.00000
 341       11F-3       -0.00000  -0.00000   0.00010   0.00000  -0.00004
 342 12  C  1S         -0.00035   0.00001   0.00007  -0.00248   0.00256
 343        2S         -0.00049   0.00001   0.00010  -0.00315   0.00331
 344        3S          0.00037   0.00012  -0.00027   0.00028   0.00102
 345        4S         -0.00262  -0.00177   0.00303  -0.00325  -0.00733
 346        5S          0.02666  -0.00244  -0.02850   0.01373   0.02741
 347        6PX         0.00002  -0.00001  -0.00000  -0.00019   0.00002
 348        6PY        -0.00001   0.00001  -0.00000   0.00002   0.00006
 349        6PZ         0.00001  -0.00006   0.00004  -0.00007   0.00001
 350        7PX         0.00025   0.00013  -0.00006  -0.00042   0.00517
 351        7PY         0.00007   0.00015  -0.00014  -0.00058   0.00264
 352        7PZ         0.00022   0.00020  -0.00030  -0.00072   0.00257
 353        8PX        -0.00511  -0.00142   0.00657  -0.00197  -0.00428
 354        8PY        -0.00690   0.00032   0.00670  -0.00620  -0.00479
 355        8PZ         0.00613   0.00033  -0.00751   0.01125  -0.00140
 356        9D 0        0.00004  -0.00004  -0.00000   0.00005   0.00003
 357        9D+1        0.00002  -0.00001   0.00001  -0.00010   0.00000
 358        9D-1       -0.00000   0.00006  -0.00002  -0.00003   0.00007
 359        9D+2       -0.00004   0.00000  -0.00001   0.00002   0.00006
 360        9D-2       -0.00001  -0.00001  -0.00001   0.00001  -0.00004
 361       10D 0       -0.00007   0.00029  -0.00005  -0.00030   0.00039
 362       10D+1        0.00001   0.00004  -0.00008   0.00090  -0.00129
 363       10D-1        0.00004  -0.00035   0.00006   0.00002  -0.00131
 364       10D+2        0.00017  -0.00012   0.00013   0.00001  -0.00094
 365       10D-2        0.00008  -0.00021   0.00022  -0.00055  -0.00152
 366       11F 0        0.00005   0.00001   0.00000  -0.00020   0.00011
 367       11F+1       -0.00000  -0.00004   0.00003  -0.00006   0.00006
 368       11F-1        0.00001  -0.00002   0.00002  -0.00009   0.00006
 369       11F+2        0.00003   0.00002  -0.00001   0.00019  -0.00017
 370       11F-2        0.00006   0.00002  -0.00004   0.00033  -0.00008
 371       11F+3       -0.00002  -0.00002  -0.00001   0.00010  -0.00014
 372       11F-3       -0.00003   0.00001  -0.00000   0.00032  -0.00019
 373 13  C  1S          0.00035   0.00001   0.00007  -0.00248   0.00256
 374        2S          0.00049   0.00001   0.00010  -0.00315   0.00331
 375        3S         -0.00037   0.00012  -0.00027   0.00028   0.00102
 376        4S          0.00260  -0.00177   0.00303  -0.00325  -0.00733
 377        5S         -0.02644  -0.00244  -0.02850   0.01373   0.02741
 378        6PX         0.00002   0.00001   0.00000   0.00019  -0.00002
 379        6PY         0.00001   0.00001  -0.00000   0.00002   0.00006
 380        6PZ        -0.00001  -0.00006   0.00004  -0.00007   0.00001
 381        7PX         0.00025  -0.00013   0.00006   0.00042  -0.00517
 382        7PY        -0.00007   0.00015  -0.00014  -0.00058   0.00264
 383        7PZ        -0.00022   0.00020  -0.00030  -0.00072   0.00257
 384        8PX        -0.00507   0.00142  -0.00657   0.00197   0.00428
 385        8PY         0.00686   0.00032   0.00670  -0.00620  -0.00479
 386        8PZ        -0.00607   0.00033  -0.00751   0.01125  -0.00140
 387        9D 0       -0.00004  -0.00004  -0.00000   0.00005   0.00003
 388        9D+1        0.00002   0.00001  -0.00001   0.00010  -0.00000
 389        9D-1        0.00000   0.00006  -0.00002  -0.00003   0.00007
 390        9D+2        0.00004   0.00000  -0.00001   0.00002   0.00006
 391        9D-2       -0.00001   0.00001   0.00001  -0.00001   0.00004
 392       10D 0        0.00007   0.00029  -0.00005  -0.00030   0.00039
 393       10D+1        0.00001  -0.00004   0.00008  -0.00090   0.00129
 394       10D-1       -0.00004  -0.00035   0.00006   0.00002  -0.00131
 395       10D+2       -0.00018  -0.00012   0.00013   0.00001  -0.00094
 396       10D-2        0.00008   0.00021  -0.00022   0.00055   0.00152
 397       11F 0       -0.00005   0.00001   0.00000  -0.00020   0.00011
 398       11F+1       -0.00000   0.00004  -0.00003   0.00006  -0.00006
 399       11F-1       -0.00001  -0.00002   0.00002  -0.00009   0.00006
 400       11F+2       -0.00003   0.00002  -0.00001   0.00019  -0.00017
 401       11F-2        0.00006  -0.00002   0.00004  -0.00033   0.00008
 402       11F+3       -0.00002   0.00002   0.00001  -0.00010   0.00014
 403       11F-3        0.00003   0.00001  -0.00000   0.00032  -0.00019
 404 14  C  1S         -0.22927  -0.02855   0.02677   0.00010   0.00001
 405        2S         -0.29828  -0.03704   0.03482   0.00018   0.00001
 406        3S         -0.02239  -0.00406   0.00308  -0.00035   0.00025
 407        4S          0.03574   0.01312  -0.00675   0.00066  -0.00062
 408        5S         -0.09350  -0.05987   0.05102   0.03110  -0.01571
 409        6PX         0.00028  -0.00002   0.00005   0.00011  -0.00003
 410        6PY         0.00024   0.00001  -0.00002   0.00002   0.00001
 411        6PZ         0.00023   0.00008  -0.00010   0.00008  -0.00001
 412        7PX        -0.00314  -0.00252   0.00187  -0.00123   0.00048
 413        7PY        -0.00349  -0.00101   0.00134   0.00015   0.00020
 414        7PZ        -0.00294   0.00033  -0.00065  -0.00073   0.00045
 415        8PX         0.01327   0.01629  -0.01188  -0.00689   0.00347
 416        8PY         0.01963   0.01074  -0.00835  -0.00622   0.00337
 417        8PZ         0.01650   0.00544   0.00139  -0.00737   0.00385
 418        9D 0       -0.00002   0.00007  -0.00005   0.00002  -0.00002
 419        9D+1       -0.00008   0.00001   0.00003   0.00002  -0.00006
 420        9D-1       -0.00007   0.00003  -0.00004  -0.00002  -0.00003
 421        9D+2        0.00003   0.00003   0.00003  -0.00002   0.00002
 422        9D-2       -0.00004   0.00002   0.00003   0.00002  -0.00004
 423       10D 0       -0.00011  -0.00045   0.00043   0.00012   0.00004
 424       10D+1       -0.00086  -0.00070   0.00060  -0.00006   0.00055
 425       10D-1       -0.00089  -0.00045   0.00073  -0.00020   0.00026
 426       10D+2       -0.00061   0.00050  -0.00029   0.00027  -0.00017
 427       10D-2       -0.00092  -0.00019  -0.00046   0.00008   0.00033
 428       11F 0        0.00009   0.00014  -0.00012  -0.00001   0.00001
 429       11F+1       -0.00012   0.00005  -0.00005  -0.00004   0.00003
 430       11F-1       -0.00001   0.00003  -0.00001  -0.00004  -0.00000
 431       11F+2        0.00001  -0.00015   0.00022  -0.00001  -0.00001
 432       11F-2       -0.00018  -0.00017   0.00011  -0.00007  -0.00000
 433       11F+3        0.00012  -0.00001  -0.00014   0.00002   0.00003
 434       11F-3       -0.00008   0.00021  -0.00016   0.00001   0.00004
 435 15  C  1S          0.00010   0.32803  -0.32822   0.00012  -0.00002
 436        2S          0.00013   0.42684  -0.42698   0.00019  -0.00004
 437        3S          0.00001   0.03088  -0.03268  -0.00028  -0.00028
 438        4S          0.00001  -0.04460   0.05586   0.00061   0.00249
 439        5S         -0.00014   0.09229  -0.18216  -0.01583   0.00749
 440        6PX        -0.00011  -0.00000   0.00000  -0.00000   0.00000
 441        6PY         0.00000  -0.00030   0.00013   0.00004  -0.00000
 442        6PZ        -0.00000  -0.00052   0.00058   0.00010  -0.00003
 443        7PX        -0.00194   0.00000  -0.00000   0.00000   0.00000
 444        7PY         0.00000   0.00034  -0.00477  -0.00066   0.00042
 445        7PZ        -0.00000   0.00674  -0.00738   0.00022  -0.00027
 446        8PX         0.00943   0.00000   0.00000   0.00000  -0.00000
 447        8PY        -0.00000  -0.00252   0.02735   0.00128  -0.00117
 448        8PZ         0.00004  -0.03313   0.04760   0.00642  -0.00018
 449        9D 0        0.00000   0.00020  -0.00007  -0.00007   0.00003
 450        9D+1       -0.00010  -0.00000   0.00000  -0.00000  -0.00000
 451        9D-1        0.00000   0.00005  -0.00012   0.00000  -0.00003
 452        9D+2       -0.00000  -0.00003   0.00000  -0.00000  -0.00001
 453        9D-2       -0.00008   0.00000  -0.00000   0.00000   0.00000
 454       10D 0       -0.00000   0.00084  -0.00244   0.00056  -0.00035
 455       10D+1        0.00116  -0.00000   0.00000   0.00000   0.00000
 456       10D-1       -0.00000   0.00139  -0.00109   0.00023   0.00005
 457       10D+2        0.00000  -0.00085  -0.00032  -0.00013   0.00027
 458       10D-2       -0.00049   0.00000   0.00000   0.00000  -0.00000
 459       11F 0       -0.00000   0.00028  -0.00021  -0.00003   0.00006
 460       11F+1        0.00004  -0.00000  -0.00000   0.00000  -0.00000
 461       11F-1        0.00000   0.00011  -0.00042   0.00001   0.00000
 462       11F+2        0.00000  -0.00008   0.00005   0.00001  -0.00001
 463       11F-2       -0.00021  -0.00000   0.00000  -0.00000   0.00000
 464       11F+3       -0.00002  -0.00000  -0.00000  -0.00000   0.00000
 465       11F-3       -0.00000  -0.00037  -0.00021  -0.00006   0.00004
 466 16  C  1S          0.23042  -0.02855   0.02677   0.00010   0.00001
 467        2S          0.29977  -0.03704   0.03482   0.00018   0.00001
 468        3S          0.02250  -0.00406   0.00308  -0.00035   0.00025
 469        4S         -0.03589   0.01312  -0.00675   0.00066  -0.00062
 470        5S          0.09397  -0.05987   0.05102   0.03110  -0.01571
 471        6PX         0.00028   0.00002  -0.00005  -0.00011   0.00003
 472        6PY        -0.00024   0.00001  -0.00002   0.00002   0.00001
 473        6PZ        -0.00023   0.00008  -0.00010   0.00008  -0.00001
 474        7PX        -0.00315   0.00252  -0.00187   0.00123  -0.00048
 475        7PY         0.00351  -0.00101   0.00134   0.00015   0.00020
 476        7PZ         0.00296   0.00033  -0.00065  -0.00073   0.00045
 477        8PX         0.01334  -0.01629   0.01188   0.00689  -0.00347
 478        8PY        -0.01971   0.01074  -0.00835  -0.00622   0.00337
 479        8PZ        -0.01657   0.00544   0.00139  -0.00737   0.00385
 480        9D 0        0.00002   0.00007  -0.00005   0.00002  -0.00002
 481        9D+1       -0.00008  -0.00001  -0.00003  -0.00002   0.00006
 482        9D-1        0.00007   0.00003  -0.00004  -0.00002  -0.00003
 483        9D+2       -0.00003   0.00003   0.00003  -0.00002   0.00002
 484        9D-2       -0.00004  -0.00002  -0.00003  -0.00002   0.00004
 485       10D 0        0.00011  -0.00045   0.00043   0.00012   0.00004
 486       10D+1       -0.00087   0.00070  -0.00060   0.00006  -0.00055
 487       10D-1        0.00089  -0.00045   0.00073  -0.00020   0.00026
 488       10D+2        0.00061   0.00050  -0.00029   0.00027  -0.00017
 489       10D-2       -0.00093   0.00019   0.00046  -0.00008  -0.00033
 490       11F 0       -0.00009   0.00014  -0.00012  -0.00001   0.00001
 491       11F+1       -0.00012  -0.00005   0.00005   0.00004  -0.00003
 492       11F-1        0.00001   0.00003  -0.00001  -0.00004  -0.00000
 493       11F+2       -0.00001  -0.00015   0.00022  -0.00001  -0.00001
 494       11F-2       -0.00019   0.00017  -0.00011   0.00007   0.00000
 495       11F+3        0.00012   0.00001   0.00014  -0.00002  -0.00003
 496       11F-3        0.00008   0.00021  -0.00016   0.00001   0.00004
 497 17  C  1S          0.00147  -0.00011  -0.00000   0.00023   0.00000
 498        2S          0.00196  -0.00014  -0.00000   0.00040   0.00000
 499        3S         -0.00005   0.00035   0.00000  -0.00069  -0.00000
 500        4S          0.00152  -0.00520  -0.00000   0.00276   0.00000
 501        5S          0.04205   0.02709   0.00001  -0.02714  -0.00000
 502        6PX         0.00002  -0.00008  -0.00000  -0.00013  -0.00000
 503        6PY        -0.00000  -0.00000   0.00001  -0.00000   0.00008
 504        6PZ        -0.00001  -0.00008  -0.00000   0.00013   0.00000
 505        7PX         0.00021   0.00001   0.00000  -0.00049  -0.00000
 506        7PY         0.00000  -0.00000   0.00039   0.00000  -0.00126
 507        7PZ        -0.00033   0.00040   0.00000  -0.00019  -0.00000
 508        8PX         0.00896   0.01313   0.00000  -0.01366  -0.00000
 509        8PY        -0.00000  -0.00000   0.00256   0.00000  -0.00283
 510        8PZ         0.00576   0.00548   0.00000  -0.00570  -0.00000
 511        9D 0        0.00001   0.00005   0.00000   0.00011   0.00000
 512        9D+1        0.00006  -0.00004  -0.00000   0.00014   0.00000
 513        9D-1       -0.00000  -0.00000   0.00002  -0.00000  -0.00000
 514        9D+2        0.00002  -0.00002  -0.00000  -0.00004  -0.00000
 515        9D-2        0.00000  -0.00000   0.00004   0.00000  -0.00003
 516       10D 0       -0.00027  -0.00019  -0.00000  -0.00144  -0.00000
 517       10D+1       -0.00045   0.00019   0.00000  -0.00022  -0.00000
 518       10D-1        0.00000   0.00000  -0.00013  -0.00000   0.00014
 519       10D+2        0.00004   0.00005   0.00000  -0.00010  -0.00000
 520       10D-2        0.00000   0.00000  -0.00021   0.00000  -0.00020
 521       11F 0        0.00006  -0.00006  -0.00000  -0.00004  -0.00000
 522       11F+1       -0.00004   0.00004   0.00000  -0.00007  -0.00000
 523       11F-1        0.00000   0.00000  -0.00001  -0.00000   0.00009
 524       11F+2        0.00003   0.00006   0.00000  -0.00006  -0.00000
 525       11F-2        0.00000   0.00000  -0.00000  -0.00000  -0.00003
 526       11F+3        0.00002   0.00004   0.00000  -0.00012  -0.00000
 527       11F-3        0.00000  -0.00000  -0.00000  -0.00000   0.00008
 528 18  C  1S         -0.00668   0.00098  -0.00088   0.00018  -0.00013
 529        2S         -0.00869   0.00132  -0.00117   0.00032  -0.00023
 530        3S         -0.00073  -0.00017   0.00027  -0.00116   0.00064
 531        4S         -0.00040   0.00070  -0.00365   0.00635  -0.00475
 532        5S          0.00011   0.01146   0.01161  -0.02581   0.01521
 533        6PX        -0.00003   0.00001  -0.00003  -0.00003   0.00003
 534        6PY         0.00004   0.00005   0.00003   0.00009   0.00001
 535        6PZ         0.00004  -0.00005  -0.00002   0.00012  -0.00006
 536        7PX        -0.00018  -0.00039   0.00008   0.00016  -0.00008
 537        7PY        -0.00116  -0.00043   0.00001  -0.00075  -0.00048
 538        7PZ         0.00158  -0.00020   0.00038  -0.00084  -0.00006
 539        8PX         0.00541   0.00031   0.00148  -0.00329   0.00345
 540        8PY        -0.00649  -0.00317  -0.00738   0.01379  -0.01086
 541        8PZ        -0.00547   0.00203  -0.00179  -0.00055   0.00060
 542        9D 0        0.00002   0.00001   0.00001  -0.00000   0.00005
 543        9D+1       -0.00003  -0.00003  -0.00002   0.00002  -0.00001
 544        9D-1        0.00000   0.00001   0.00000  -0.00004   0.00006
 545        9D+2        0.00001  -0.00004   0.00003  -0.00004   0.00002
 546        9D-2       -0.00003   0.00004  -0.00000  -0.00002  -0.00003
 547       10D 0        0.00031  -0.00024   0.00018   0.00001   0.00002
 548       10D+1        0.00011  -0.00001   0.00032   0.00038  -0.00033
 549       10D-1       -0.00059   0.00015  -0.00028   0.00069  -0.00015
 550       10D+2        0.00010   0.00017  -0.00005  -0.00008   0.00007
 551       10D-2        0.00045   0.00001  -0.00013   0.00020   0.00013
 552       11F 0       -0.00007  -0.00006   0.00002   0.00004  -0.00003
 553       11F+1        0.00012  -0.00005   0.00005  -0.00000  -0.00000
 554       11F-1        0.00020   0.00002  -0.00000  -0.00007   0.00005
 555       11F+2        0.00010   0.00001  -0.00004   0.00004   0.00001
 556       11F-2       -0.00011   0.00004  -0.00008  -0.00007   0.00003
 557       11F+3       -0.00005   0.00002  -0.00004   0.00002  -0.00004
 558       11F-3       -0.00000   0.00001   0.00003  -0.00004   0.00006
 559 19  C  1S         -0.00668   0.00098   0.00088   0.00018   0.00013
 560        2S         -0.00869   0.00132   0.00117   0.00032   0.00023
 561        3S         -0.00073  -0.00017  -0.00027  -0.00116  -0.00064
 562        4S         -0.00039   0.00069   0.00366   0.00635   0.00475
 563        5S          0.00007   0.01146  -0.01161  -0.02581  -0.01521
 564        6PX        -0.00003   0.00001   0.00003  -0.00003  -0.00003
 565        6PY        -0.00004  -0.00005   0.00003  -0.00009   0.00001
 566        6PZ         0.00004  -0.00005   0.00002   0.00012   0.00006
 567        7PX        -0.00018  -0.00039  -0.00008   0.00016   0.00008
 568        7PY         0.00116   0.00043   0.00001   0.00075  -0.00048
 569        7PZ         0.00158  -0.00020  -0.00038  -0.00084   0.00006
 570        8PX         0.00541   0.00031  -0.00148  -0.00329  -0.00345
 571        8PY         0.00648   0.00317  -0.00737  -0.01379  -0.01086
 572        8PZ        -0.00547   0.00203   0.00179  -0.00055  -0.00060
 573        9D 0        0.00002   0.00001  -0.00001  -0.00000  -0.00005
 574        9D+1       -0.00003  -0.00003   0.00002   0.00002   0.00001
 575        9D-1       -0.00000  -0.00001   0.00000   0.00004   0.00006
 576        9D+2        0.00001  -0.00004  -0.00003  -0.00004  -0.00002
 577        9D-2        0.00003  -0.00004  -0.00000   0.00002  -0.00003
 578       10D 0        0.00031  -0.00024  -0.00018   0.00001  -0.00002
 579       10D+1        0.00011  -0.00001  -0.00032   0.00038   0.00033
 580       10D-1        0.00059  -0.00015  -0.00028  -0.00069  -0.00015
 581       10D+2        0.00010   0.00017   0.00005  -0.00008  -0.00007
 582       10D-2       -0.00045  -0.00001  -0.00013  -0.00020   0.00013
 583       11F 0       -0.00007  -0.00006  -0.00002   0.00004   0.00003
 584       11F+1        0.00012  -0.00005  -0.00005  -0.00000   0.00000
 585       11F-1       -0.00020  -0.00002  -0.00000   0.00007   0.00005
 586       11F+2        0.00010   0.00001   0.00004   0.00004  -0.00001
 587       11F-2        0.00011  -0.00004  -0.00008   0.00007   0.00003
 588       11F+3       -0.00005   0.00002   0.00004   0.00002   0.00004
 589       11F-3        0.00000  -0.00001   0.00003   0.00004   0.00006
 590 20  C  1S         -0.05839   0.00534   0.00000   0.00010   0.00000
 591        2S         -0.07589   0.00704   0.00000   0.00020   0.00000
 592        3S         -0.00722  -0.00022  -0.00000  -0.00146  -0.00000
 593        4S          0.02086   0.00494   0.00000   0.00903   0.00000
 594        5S         -0.11399  -0.00308  -0.00000  -0.01969  -0.00000
 595        6PX        -0.00001   0.00001   0.00000  -0.00007  -0.00000
 596        6PY        -0.00000  -0.00000   0.00005   0.00000  -0.00003
 597        6PZ         0.00009   0.00000   0.00000   0.00012   0.00000
 598        7PX         0.00312  -0.00034  -0.00000   0.00102   0.00000
 599        7PY        -0.00000   0.00000  -0.00038  -0.00000   0.00086
 600        7PZ         0.00041  -0.00094  -0.00000  -0.00237  -0.00000
 601        8PX        -0.03478  -0.00537  -0.00000  -0.01197  -0.00000
 602        8PY         0.00000   0.00000  -0.00194   0.00000   0.00148
 603        8PZ         0.00868   0.00632   0.00000   0.00224   0.00000
 604        9D 0       -0.00001   0.00002   0.00000   0.00008   0.00000
 605        9D+1       -0.00002  -0.00005  -0.00000  -0.00006  -0.00000
 606        9D-1       -0.00000  -0.00000   0.00001   0.00000  -0.00001
 607        9D+2        0.00002   0.00001   0.00000   0.00006   0.00000
 608        9D-2        0.00000   0.00000  -0.00007  -0.00000   0.00001
 609       10D 0       -0.00014   0.00000  -0.00000   0.00014   0.00000
 610       10D+1        0.00074  -0.00043  -0.00000   0.00007   0.00000
 611       10D-1       -0.00000  -0.00000   0.00022  -0.00000   0.00029
 612       10D+2       -0.00093  -0.00039  -0.00000  -0.00027  -0.00000
 613       10D-2       -0.00000  -0.00000   0.00036  -0.00000   0.00010
 614       11F 0        0.00014  -0.00000  -0.00000  -0.00005  -0.00000
 615       11F+1        0.00012  -0.00004  -0.00000   0.00002   0.00000
 616       11F-1       -0.00000  -0.00000   0.00007   0.00000  -0.00003
 617       11F+2        0.00015  -0.00005  -0.00000  -0.00001  -0.00000
 618       11F-2        0.00000  -0.00000   0.00007  -0.00000   0.00001
 619       11F+3        0.00025  -0.00012  -0.00000  -0.00004  -0.00000
 620       11F-3        0.00000  -0.00000   0.00010   0.00000  -0.00004
 621 21  H  1S          0.00002  -0.00000   0.00003   0.00007   0.00011
 622        2S          0.00013   0.00010   0.00028   0.00153   0.00049
 623        3S          0.00208   0.00077   0.00250   0.00382   0.00149
 624        4PX        -0.00004   0.00003  -0.00001   0.00002   0.00010
 625        4PY         0.00003   0.00003   0.00006   0.00019  -0.00009
 626        4PZ        -0.00002   0.00004   0.00005   0.00025   0.00021
 627 22  H  1S         -0.00005  -0.00002   0.00004   0.00002   0.00004
 628        2S         -0.00075   0.00019   0.00004  -0.00041   0.00074
 629        3S         -0.00398   0.00002   0.00243  -0.00425   0.00407
 630        4PX         0.00006  -0.00005  -0.00002  -0.00001  -0.00005
 631        4PY         0.00011  -0.00004  -0.00001   0.00005  -0.00013
 632        4PZ         0.00012   0.00006  -0.00004  -0.00007   0.00003
 633 23  H  1S         -0.00002  -0.00000   0.00003   0.00007   0.00011
 634        2S         -0.00013   0.00010   0.00028   0.00153   0.00049
 635        3S         -0.00207   0.00077   0.00250   0.00382   0.00149
 636        4PX        -0.00004  -0.00003   0.00001  -0.00002  -0.00010
 637        4PY        -0.00003   0.00003   0.00006   0.00019  -0.00009
 638        4PZ         0.00002   0.00004   0.00005   0.00025   0.00021
 639 24  H  1S          0.00023   0.00000   0.00004   0.00007   0.00008
 640        2S          0.00166   0.00061   0.00044   0.00032   0.00044
 641        3S         -0.00270  -0.00230   0.00093   0.00182   0.00092
 642        4PX        -0.00056   0.00001   0.00003  -0.00005  -0.00004
 643        4PY         0.00047   0.00010   0.00001   0.00006   0.00005
 644        4PZ        -0.00053  -0.00015  -0.00019  -0.00005  -0.00004
 645 25  H  1S         -0.00000  -0.00032  -0.00033   0.00001  -0.00001
 646        2S          0.00000  -0.00186  -0.00260  -0.00067   0.00013
 647        3S         -0.00000   0.00428   0.00479  -0.00131   0.00053
 648        4PX         0.00011  -0.00000  -0.00000  -0.00000  -0.00000
 649        4PY         0.00000  -0.00058  -0.00035  -0.00003  -0.00000
 650        4PZ         0.00000   0.00112   0.00125   0.00007  -0.00005
 651 26  H  1S         -0.00005  -0.00002  -0.00004   0.00002  -0.00004
 652        2S         -0.00075   0.00019  -0.00004  -0.00041  -0.00074
 653        3S         -0.00398   0.00003  -0.00243  -0.00425  -0.00407
 654        4PX         0.00006  -0.00005   0.00002  -0.00001   0.00005
 655        4PY        -0.00011   0.00004  -0.00001  -0.00005  -0.00013
 656        4PZ         0.00012   0.00006   0.00004  -0.00007  -0.00003
 657 27  H  1S          0.00002  -0.00000  -0.00003   0.00007  -0.00011
 658        2S          0.00013   0.00010  -0.00027   0.00153  -0.00049
 659        3S          0.00208   0.00077  -0.00250   0.00382  -0.00149
 660        4PX        -0.00004   0.00003   0.00001   0.00002  -0.00010
 661        4PY        -0.00003  -0.00003   0.00006  -0.00019  -0.00009
 662        4PZ        -0.00002   0.00004  -0.00005   0.00025  -0.00021
 663 28  H  1S         -0.00003  -0.00006  -0.00000   0.00009   0.00000
 664        2S         -0.00067   0.00000   0.00000  -0.00041  -0.00000
 665        3S          0.00400  -0.00354  -0.00000  -0.00379  -0.00000
 666        4PX         0.00011  -0.00004  -0.00000   0.00002  -0.00000
 667        4PY        -0.00000   0.00000  -0.00003   0.00000  -0.00003
 668        4PZ         0.00018   0.00011   0.00000   0.00004   0.00000
 669 29  H  1S         -0.00002  -0.00000  -0.00003   0.00007  -0.00011
 670        2S         -0.00013   0.00010  -0.00027   0.00153  -0.00049
 671        3S         -0.00207   0.00077  -0.00250   0.00382  -0.00149
 672        4PX        -0.00004  -0.00003  -0.00001  -0.00002   0.00010
 673        4PY         0.00003  -0.00003   0.00006  -0.00019  -0.00009
 674        4PZ         0.00002   0.00004  -0.00005   0.00025  -0.00021
 675 30  H  1S         -0.00023   0.00000   0.00004   0.00007   0.00008
 676        2S         -0.00167   0.00061   0.00044   0.00032   0.00044
 677        3S          0.00270  -0.00230   0.00093   0.00182   0.00092
 678        4PX        -0.00056  -0.00001  -0.00003   0.00005   0.00004
 679        4PY        -0.00048   0.00010   0.00001   0.00006   0.00005
 680        4PZ         0.00053  -0.00015  -0.00019  -0.00005  -0.00004
 681 31  H  1S          0.00005  -0.00002   0.00004   0.00002   0.00004
 682        2S          0.00075   0.00019   0.00004  -0.00041   0.00074
 683        3S          0.00398   0.00002   0.00243  -0.00425   0.00407
 684        4PX         0.00006   0.00005   0.00002   0.00001   0.00005
 685        4PY        -0.00011  -0.00004  -0.00001   0.00005  -0.00013
 686        4PZ        -0.00012   0.00006  -0.00004  -0.00007   0.00003
 687 32  H  1S          0.00001   0.00002   0.00000  -0.00004  -0.00000
 688        2S         -0.00007   0.00034   0.00000  -0.00060  -0.00000
 689        3S          0.00022   0.00397   0.00000  -0.00450  -0.00000
 690        4PX         0.00002  -0.00010  -0.00000   0.00003  -0.00000
 691        4PY         0.00000   0.00000  -0.00004  -0.00000   0.00003
 692        4PZ        -0.00005   0.00001   0.00000  -0.00016  -0.00000
 693 33  H  1S         -0.00023   0.00000  -0.00004   0.00007  -0.00008
 694        2S         -0.00167   0.00061  -0.00044   0.00032  -0.00044
 695        3S          0.00269  -0.00230  -0.00093   0.00182  -0.00092
 696        4PX        -0.00056  -0.00001   0.00003   0.00005  -0.00004
 697        4PY         0.00047  -0.00010   0.00001  -0.00006   0.00005
 698        4PZ         0.00053  -0.00015   0.00019  -0.00005   0.00004
 699 34  H  1S          0.00023   0.00000  -0.00004   0.00007  -0.00008
 700        2S          0.00166   0.00061  -0.00044   0.00032  -0.00044
 701        3S         -0.00269  -0.00230  -0.00093   0.00182  -0.00092
 702        4PX        -0.00056   0.00001  -0.00003  -0.00005   0.00004
 703        4PY        -0.00047  -0.00010   0.00001  -0.00006   0.00005
 704        4PZ        -0.00053  -0.00015   0.00019  -0.00005   0.00004
 705 35  H  1S         -0.00000  -0.00032   0.00033   0.00001   0.00001
 706        2S          0.00000  -0.00186   0.00260  -0.00067  -0.00013
 707        3S         -0.00000   0.00428  -0.00478  -0.00131  -0.00053
 708        4PX         0.00011   0.00000   0.00000  -0.00000   0.00000
 709        4PY        -0.00000   0.00058  -0.00035   0.00003  -0.00000
 710        4PZ         0.00000   0.00112  -0.00125   0.00007   0.00005
 711 36  H  1S         -0.00001   0.00002   0.00000  -0.00004  -0.00000
 712        2S          0.00007   0.00034   0.00000  -0.00060  -0.00000
 713        3S         -0.00023   0.00397   0.00000  -0.00450  -0.00000
 714        4PX         0.00002   0.00010   0.00000  -0.00003   0.00000
 715        4PY        -0.00000   0.00000  -0.00004  -0.00000   0.00003
 716        4PZ         0.00005   0.00001   0.00000  -0.00016  -0.00000
 717 37  H  1S          0.00003  -0.00006  -0.00000   0.00009   0.00000
 718        2S          0.00068   0.00000   0.00000  -0.00041  -0.00000
 719        3S         -0.00400  -0.00354  -0.00000  -0.00379  -0.00000
 720        4PX         0.00011   0.00004   0.00000  -0.00002  -0.00000
 721        4PY         0.00000   0.00000  -0.00003   0.00000  -0.00003
 722        4PZ        -0.00018   0.00011   0.00000   0.00004   0.00000
 723 38  H  1S          0.00005  -0.00002  -0.00004   0.00002  -0.00004
 724        2S          0.00075   0.00019  -0.00004  -0.00041  -0.00074
 725        3S          0.00398   0.00003  -0.00243  -0.00425  -0.00407
 726        4PX         0.00006   0.00005  -0.00002   0.00001  -0.00005
 727        4PY         0.00011   0.00004  -0.00001  -0.00005  -0.00013
 728        4PZ        -0.00012   0.00006   0.00004  -0.00007  -0.00003
                          21        22        23        24        25
                           O         O         O         O         O
     Eigenvalues --    -1.00594  -0.94015  -0.93273  -0.93264  -0.83045
   1 1   C  1S         -0.02518   0.01830  -0.02349  -0.02400   0.02883
   2        2S         -0.05285   0.03852  -0.04952  -0.05066   0.06110
   3        3S          0.07528  -0.05576   0.07189   0.07459  -0.08932
   4        4S          0.10388  -0.07264   0.09082   0.08775  -0.12911
   5        5S         -0.12727   0.02524  -0.03094   0.01362   0.04625
   6        6PX        -0.01655   0.01775  -0.01874   0.00671  -0.00532
   7        6PY         0.01535  -0.01795  -0.00910   0.01727  -0.02251
   8        6PZ         0.00963   0.00967   0.01627   0.01447   0.00785
   9        7PX        -0.01215   0.01138  -0.01364   0.00389   0.00139
  10        7PY         0.01189  -0.01357  -0.00411   0.01344  -0.02001
  11        7PZ         0.00870   0.00460   0.01329   0.01192   0.00299
  12        8PX         0.03353  -0.00701   0.00675   0.00272  -0.01969
  13        8PY        -0.03269   0.00851  -0.01370   0.00384   0.01618
  14        8PZ        -0.03580   0.01411  -0.00551   0.00426   0.01843
  15        9D 0       -0.00056   0.00159   0.00057   0.00007   0.00151
  16        9D+1        0.00005  -0.00060  -0.00076   0.00048  -0.00027
  17        9D-1       -0.00024   0.00038  -0.00098   0.00042  -0.00028
  18        9D+2        0.00014  -0.00028   0.00103  -0.00102   0.00098
  19        9D-2       -0.00046   0.00123   0.00015   0.00066   0.00010
  20       10D 0       -0.00152   0.00274  -0.00040   0.00047   0.00254
  21       10D+1       -0.00043  -0.00014  -0.00107  -0.00002   0.00029
  22       10D-1        0.00018  -0.00009  -0.00064   0.00114   0.00149
  23       10D+2        0.00028   0.00038   0.00212  -0.00170   0.00174
  24       10D-2       -0.00210   0.00169   0.00050  -0.00009   0.00008
  25       11F 0        0.00032  -0.00005   0.00020   0.00038  -0.00011
  26       11F+1        0.00020  -0.00017  -0.00002  -0.00007   0.00032
  27       11F-1       -0.00097   0.00097  -0.00068  -0.00073   0.00145
  28       11F+2       -0.00038   0.00027  -0.00027  -0.00059   0.00054
  29       11F-2        0.00138  -0.00096   0.00120   0.00118  -0.00148
  30       11F+3       -0.00048   0.00019  -0.00091  -0.00030   0.00034
  31       11F-3        0.00037  -0.00033   0.00050   0.00028  -0.00032
  32 2   C  1S         -0.03466   0.03891   0.01510  -0.00000   0.00000
  33        2S         -0.07286   0.08190   0.03188  -0.00000   0.00000
  34        3S          0.10864  -0.11963  -0.05004   0.00001  -0.00000
  35        4S          0.08676  -0.13650  -0.02100   0.00000  -0.00000
  36        5S          0.14903  -0.01743  -0.11738   0.00002  -0.00000
  37        6PX        -0.00000  -0.00000   0.00001   0.03903  -0.06591
  38        6PY        -0.02106   0.03360  -0.02798   0.00000   0.00000
  39        6PZ         0.02267  -0.01557  -0.01631   0.00000  -0.00000
  40        7PX         0.00000  -0.00000   0.00000   0.02505  -0.04211
  41        7PY        -0.00799   0.01428  -0.03236   0.00000   0.00000
  42        7PZ         0.01650  -0.01537  -0.01204   0.00000  -0.00000
  43        8PX        -0.00000  -0.00000   0.00000   0.00752  -0.02068
  44        8PY         0.00053   0.00139   0.00979  -0.00000   0.00000
  45        8PZ         0.03884   0.00079  -0.02464   0.00000   0.00000
  46        9D 0       -0.00284   0.00404   0.00036  -0.00000   0.00000
  47        9D+1       -0.00000  -0.00000   0.00000   0.00218  -0.00258
  48        9D-1        0.00061  -0.00045  -0.00203   0.00000   0.00000
  49        9D+2       -0.00090   0.00157  -0.00146   0.00000   0.00000
  50        9D-2        0.00000  -0.00000  -0.00000  -0.00008  -0.00014
  51       10D 0       -0.00274   0.00302  -0.00316   0.00000   0.00000
  52       10D+1       -0.00000  -0.00000   0.00000   0.00352  -0.00284
  53       10D-1        0.00015  -0.00008  -0.00268   0.00000   0.00000
  54       10D+2       -0.00097  -0.00049  -0.00588   0.00000  -0.00000
  55       10D-2       -0.00000   0.00000  -0.00000  -0.00039   0.00260
  56       11F 0       -0.00096   0.00091   0.00037  -0.00000   0.00000
  57       11F+1       -0.00000   0.00000  -0.00000  -0.00016   0.00071
  58       11F-1        0.00072  -0.00048   0.00013  -0.00000   0.00000
  59       11F+2        0.00054  -0.00072  -0.00015   0.00000  -0.00000
  60       11F-2       -0.00000   0.00000  -0.00000  -0.00003   0.00028
  61       11F+3        0.00000  -0.00000  -0.00000  -0.00017   0.00038
  62       11F-3        0.00146  -0.00181  -0.00040   0.00000  -0.00000
  63 3   C  1S         -0.01947  -0.02625  -0.02279  -0.02254  -0.02896
  64        2S         -0.04096  -0.05535  -0.04807  -0.04755  -0.06137
  65        3S          0.06031   0.08055   0.07037   0.06957   0.08985
  66        4S          0.06350   0.10084   0.08333   0.08433   0.12579
  67        5S         -0.03158  -0.00044   0.02686  -0.00577  -0.01511
  68        6PX        -0.00833  -0.01584  -0.01499   0.01057   0.01347
  69        6PY         0.00803   0.01582  -0.01092   0.01460   0.01981
  70        6PZ        -0.01015   0.00783  -0.01532  -0.01506   0.00589
  71        7PX        -0.00654  -0.01268  -0.01219   0.00499   0.00421
  72        7PY         0.00654   0.01259  -0.00528   0.01135   0.01809
  73        7PZ        -0.00730   0.00242  -0.01208  -0.01186   0.00199
  74        8PX         0.00634   0.00075  -0.00736   0.00642   0.01459
  75        8PY        -0.00516  -0.00120   0.00157  -0.00215  -0.00798
  76        8PZ         0.00511   0.00645  -0.00706   0.00109   0.01220
  77        9D 0        0.00006  -0.00105   0.00080   0.00032  -0.00105
  78        9D+1       -0.00012  -0.00099   0.00052  -0.00047  -0.00031
  79        9D-1        0.00025   0.00053   0.00108  -0.00044  -0.00041
  80        9D+2       -0.00002   0.00025   0.00079  -0.00107  -0.00114
  81        9D-2        0.00024  -0.00039   0.00047   0.00102   0.00068
  82       10D 0        0.00044  -0.00159   0.00090   0.00090  -0.00228
  83       10D+1       -0.00020  -0.00064   0.00072  -0.00044  -0.00023
  84       10D-1       -0.00053   0.00097   0.00061  -0.00092   0.00155
  85       10D+2       -0.00005  -0.00002   0.00160  -0.00139  -0.00208
  86       10D-2        0.00035  -0.00072   0.00085   0.00055   0.00137
  87       11F 0       -0.00029  -0.00017  -0.00023  -0.00043  -0.00010
  88       11F+1       -0.00021  -0.00027  -0.00036  -0.00035  -0.00075
  89       11F-1       -0.00045  -0.00097  -0.00049  -0.00051  -0.00117
  90       11F+2        0.00043   0.00066   0.00048   0.00072   0.00082
  91       11F-2       -0.00103  -0.00135  -0.00115  -0.00115  -0.00147
  92       11F+3       -0.00051  -0.00055  -0.00080  -0.00043  -0.00053
  93       11F-3        0.00003   0.00017   0.00024   0.00012   0.00009
  94 4   C  1S         -0.02141  -0.00476   0.03684  -0.01425  -0.00048
  95        2S         -0.04502  -0.01006   0.07771  -0.03004  -0.00102
  96        3S          0.06583   0.01544  -0.11327   0.04392   0.00152
  97        4S          0.07415   0.01382  -0.14399   0.05348   0.00217
  98        5S          0.05166  -0.00485   0.01003  -0.00136  -0.01747
  99        6PX        -0.00592  -0.00071   0.01454   0.01964   0.00094
 100        6PY        -0.01661  -0.00199   0.01528  -0.01559  -0.00007
 101        6PZ        -0.00296   0.02485   0.00071  -0.00040   0.02693
 102        7PX        -0.00360  -0.00090   0.01188   0.01234   0.00114
 103        7PY        -0.01415  -0.00055   0.01558  -0.01237  -0.00011
 104        7PZ        -0.00275   0.01701   0.00110  -0.00057   0.01462
 105        8PX        -0.00032   0.00056  -0.00329   0.00497   0.00293
 106        8PY        -0.01487   0.00261  -0.01417  -0.00048   0.00669
 107        8PZ        -0.00381   0.00587   0.00139   0.00010   0.00807
 108        9D 0        0.00023   0.00002  -0.00031   0.00070  -0.00003
 109        9D+1        0.00002  -0.00008  -0.00003  -0.00003   0.00159
 110        9D-1        0.00035  -0.00202  -0.00010   0.00004  -0.00201
 111        9D+2        0.00001   0.00010  -0.00090  -0.00122   0.00001
 112        9D-2       -0.00018  -0.00009   0.00007  -0.00124  -0.00006
 113       10D 0        0.00010  -0.00009   0.00001   0.00019  -0.00002
 114       10D+1        0.00064  -0.00126  -0.00009   0.00005   0.00319
 115       10D-1        0.00019  -0.00254  -0.00022   0.00035  -0.00110
 116       10D+2        0.00042   0.00034  -0.00067  -0.00128  -0.00031
 117       10D-2        0.00005  -0.00010  -0.00044  -0.00227   0.00010
 118       11F 0        0.00007  -0.00024  -0.00003  -0.00000  -0.00003
 119       11F+1        0.00052   0.00017  -0.00117   0.00046   0.00005
 120       11F-1       -0.00098  -0.00014   0.00179  -0.00051   0.00000
 121       11F+2        0.00008  -0.00016  -0.00000   0.00003  -0.00042
 122       11F-2       -0.00015   0.00040   0.00001   0.00000  -0.00031
 123       11F+3       -0.00089  -0.00024   0.00145  -0.00084  -0.00002
 124       11F-3       -0.00020  -0.00009   0.00038   0.00011  -0.00005
 125 5   C  1S         -0.02141  -0.00476  -0.03685  -0.01423  -0.00048
 126        2S         -0.04502  -0.01006  -0.07771  -0.03002  -0.00102
 127        3S          0.06583   0.01545   0.11328   0.04389   0.00152
 128        4S          0.07415   0.01382   0.14401   0.05344   0.00217
 129        5S          0.05166  -0.00485  -0.01003  -0.00136  -0.01747
 130        6PX        -0.00592  -0.00071  -0.01453   0.01965   0.00094
 131        6PY         0.01661   0.00199   0.01529   0.01558   0.00007
 132        6PZ        -0.00296   0.02485  -0.00071  -0.00040   0.02693
 133        7PX        -0.00360  -0.00090  -0.01188   0.01235   0.00114
 134        7PY         0.01415   0.00055   0.01558   0.01236   0.00011
 135        7PZ        -0.00275   0.01701  -0.00110  -0.00057   0.01462
 136        8PX        -0.00032   0.00056   0.00330   0.00497   0.00293
 137        8PY         0.01487  -0.00261  -0.01417   0.00048  -0.00669
 138        8PZ        -0.00381   0.00587  -0.00139   0.00010   0.00807
 139        9D 0        0.00023   0.00002   0.00031   0.00070  -0.00003
 140        9D+1        0.00002  -0.00008   0.00003  -0.00003   0.00159
 141        9D-1       -0.00035   0.00202  -0.00010  -0.00004   0.00201
 142        9D+2        0.00001   0.00010   0.00090  -0.00122   0.00001
 143        9D-2        0.00018   0.00009   0.00007   0.00124   0.00006
 144       10D 0        0.00010  -0.00009  -0.00001   0.00019  -0.00002
 145       10D+1        0.00064  -0.00126   0.00009   0.00005   0.00319
 146       10D-1       -0.00019   0.00254  -0.00022  -0.00035   0.00110
 147       10D+2        0.00042   0.00034   0.00067  -0.00128  -0.00031
 148       10D-2       -0.00005   0.00010  -0.00044   0.00228  -0.00010
 149       11F 0        0.00007  -0.00024   0.00003  -0.00000  -0.00003
 150       11F+1        0.00052   0.00017   0.00117   0.00046   0.00005
 151       11F-1        0.00098   0.00014   0.00179   0.00051  -0.00000
 152       11F+2        0.00008  -0.00016   0.00000   0.00003  -0.00042
 153       11F-2        0.00015  -0.00040   0.00001  -0.00000   0.00031
 154       11F+3       -0.00089  -0.00024  -0.00145  -0.00084  -0.00002
 155       11F-3        0.00020   0.00009   0.00038  -0.00011   0.00005
 156 6   C  1S         -0.02518   0.01829  -0.02348   0.02401  -0.02883
 157        2S         -0.05285   0.03852  -0.04951   0.05067  -0.06110
 158        3S          0.07528  -0.05576   0.07187  -0.07461   0.08932
 159        4S          0.10388  -0.07264   0.09080  -0.08778   0.12911
 160        5S         -0.12727   0.02524  -0.03095  -0.01362  -0.04625
 161        6PX         0.01655  -0.01775   0.01874   0.00671  -0.00532
 162        6PY         0.01535  -0.01795  -0.00911  -0.01727   0.02251
 163        6PZ         0.00963   0.00967   0.01626  -0.01447  -0.00785
 164        7PX         0.01215  -0.01138   0.01364   0.00389   0.00140
 165        7PY         0.01189  -0.01357  -0.00411  -0.01344   0.02001
 166        7PZ         0.00870   0.00460   0.01329  -0.01193  -0.00299
 167        8PX        -0.03353   0.00701  -0.00675   0.00272  -0.01969
 168        8PY        -0.03269   0.00851  -0.01370  -0.00384  -0.01618
 169        8PZ        -0.03580   0.01411  -0.00551  -0.00425  -0.01843
 170        9D 0       -0.00056   0.00159   0.00057  -0.00007  -0.00151
 171        9D+1       -0.00005   0.00060   0.00076   0.00048  -0.00027
 172        9D-1       -0.00024   0.00038  -0.00098  -0.00042   0.00028
 173        9D+2        0.00014  -0.00028   0.00103   0.00102  -0.00098
 174        9D-2        0.00046  -0.00123  -0.00015   0.00066   0.00010
 175       10D 0       -0.00152   0.00274  -0.00040  -0.00047  -0.00254
 176       10D+1        0.00043   0.00014   0.00107  -0.00002   0.00029
 177       10D-1        0.00018  -0.00009  -0.00064  -0.00114  -0.00149
 178       10D+2        0.00028   0.00038   0.00212   0.00170  -0.00174
 179       10D-2        0.00210  -0.00169  -0.00050  -0.00009   0.00008
 180       11F 0        0.00032  -0.00005   0.00020  -0.00038   0.00011
 181       11F+1       -0.00020   0.00017   0.00002  -0.00007   0.00032
 182       11F-1       -0.00097   0.00097  -0.00068   0.00073  -0.00145
 183       11F+2       -0.00038   0.00027  -0.00027   0.00059  -0.00054
 184       11F-2       -0.00138   0.00096  -0.00120   0.00118  -0.00148
 185       11F+3        0.00048  -0.00019   0.00091  -0.00031   0.00034
 186       11F-3        0.00037  -0.00033   0.00050  -0.00028   0.00032
 187 7   C  1S         -0.03466   0.03891  -0.01510   0.00000   0.00000
 188        2S         -0.07286   0.08190  -0.03188   0.00000   0.00000
 189        3S          0.10864  -0.11963   0.05004  -0.00001  -0.00000
 190        4S          0.08676  -0.13650   0.02100  -0.00000  -0.00000
 191        5S          0.14902  -0.01743   0.11738  -0.00002   0.00000
 192        6PX         0.00000  -0.00000   0.00001   0.03903  -0.06591
 193        6PY         0.02106  -0.03360  -0.02798   0.00000  -0.00000
 194        6PZ         0.02267  -0.01557   0.01631  -0.00000   0.00000
 195        7PX         0.00000  -0.00000   0.00000   0.02505  -0.04211
 196        7PY         0.00799  -0.01428  -0.03236   0.00000  -0.00000
 197        7PZ         0.01650  -0.01537   0.01204  -0.00000   0.00000
 198        8PX         0.00000  -0.00000   0.00000   0.00752  -0.02068
 199        8PY        -0.00053  -0.00139   0.00979  -0.00000  -0.00000
 200        8PZ         0.03884   0.00079   0.02464  -0.00000   0.00000
 201        9D 0       -0.00284   0.00404  -0.00036   0.00000   0.00000
 202        9D+1        0.00000  -0.00000   0.00000   0.00218  -0.00258
 203        9D-1       -0.00061   0.00045  -0.00203   0.00000  -0.00000
 204        9D+2       -0.00090   0.00157   0.00146  -0.00000   0.00000
 205        9D-2        0.00000  -0.00000   0.00000   0.00008   0.00014
 206       10D 0       -0.00274   0.00302   0.00316  -0.00000   0.00000
 207       10D+1        0.00000  -0.00000   0.00000   0.00352  -0.00284
 208       10D-1       -0.00015   0.00008  -0.00268   0.00000  -0.00000
 209       10D+2       -0.00097  -0.00049   0.00588  -0.00000   0.00000
 210       10D-2       -0.00000   0.00000   0.00000   0.00039  -0.00260
 211       11F 0       -0.00096   0.00091  -0.00037   0.00000   0.00000
 212       11F+1       -0.00000   0.00000  -0.00000  -0.00016   0.00071
 213       11F-1       -0.00072   0.00048   0.00013  -0.00000   0.00000
 214       11F+2        0.00054  -0.00072   0.00015  -0.00000  -0.00000
 215       11F-2       -0.00000   0.00000   0.00000   0.00003  -0.00028
 216       11F+3       -0.00000   0.00000  -0.00000  -0.00017   0.00038
 217       11F-3       -0.00146   0.00181  -0.00040   0.00000   0.00000
 218 8   C  1S         -0.01853  -0.03901  -0.01399   0.00000   0.00000
 219        2S         -0.03898  -0.08226  -0.02950   0.00000   0.00000
 220        3S          0.05727   0.12037   0.04317  -0.00001  -0.00000
 221        4S          0.06443   0.14304   0.05208  -0.00001  -0.00000
 222        5S          0.01449   0.00651  -0.03015   0.00000   0.00000
 223        6PX        -0.00000  -0.00000   0.00000   0.02540   0.04893
 224        6PY         0.00477   0.01505  -0.01990   0.00000  -0.00000
 225        6PZ        -0.01396  -0.01643  -0.01505   0.00000  -0.00000
 226        7PX        -0.00000  -0.00000   0.00000   0.01690   0.03482
 227        7PY         0.00346   0.01196  -0.01256   0.00000  -0.00000
 228        7PZ        -0.01060  -0.01586  -0.01156   0.00000   0.00000
 229        8PX        -0.00000  -0.00000   0.00000   0.00582   0.00986
 230        8PY        -0.00356   0.00188  -0.01026   0.00000   0.00000
 231        8PZ         0.00016   0.00084   0.01003  -0.00000  -0.00000
 232        9D 0       -0.00023  -0.00114   0.00060  -0.00000   0.00000
 233        9D+1        0.00000   0.00000  -0.00000  -0.00191  -0.00293
 234        9D-1        0.00020   0.00020   0.00129  -0.00000   0.00000
 235        9D+2        0.00006  -0.00027   0.00115  -0.00000  -0.00000
 236        9D-2        0.00000   0.00000   0.00000   0.00007  -0.00013
 237       10D 0        0.00012  -0.00063   0.00156  -0.00000   0.00000
 238       10D+1       -0.00000   0.00000  -0.00000  -0.00228  -0.00260
 239       10D-1        0.00016  -0.00065   0.00163  -0.00000   0.00000
 240       10D+2        0.00003  -0.00036   0.00081  -0.00000  -0.00000
 241       10D-2        0.00000   0.00000   0.00000   0.00081   0.00170
 242       11F 0        0.00068   0.00141   0.00025  -0.00000  -0.00000
 243       11F+1       -0.00000  -0.00000   0.00000   0.00011  -0.00014
 244       11F-1       -0.00072  -0.00117  -0.00068   0.00000   0.00000
 245       11F+2       -0.00057  -0.00122  -0.00042   0.00000   0.00000
 246       11F-2        0.00000   0.00000  -0.00000  -0.00030  -0.00055
 247       11F+3       -0.00000  -0.00000  -0.00000  -0.00012  -0.00026
 248       11F-3       -0.00066  -0.00160  -0.00062   0.00000   0.00000
 249 9   C  1S         -0.02263   0.00896  -0.00001  -0.03663   0.02581
 250        2S         -0.04757   0.01889  -0.00001  -0.07727   0.05471
 251        3S          0.06912  -0.02732   0.00002   0.11293  -0.07983
 252        4S          0.08471  -0.03627   0.00002   0.14312  -0.11684
 253        5S          0.05559  -0.01002  -0.00000  -0.03136  -0.00045
 254        6PX        -0.01983   0.01442  -0.00000  -0.01685   0.01880
 255        6PY         0.00000  -0.00000  -0.02473   0.00000  -0.00000
 256        6PZ         0.00371   0.01997   0.00000   0.01497   0.03989
 257        7PX        -0.01611   0.01100  -0.00000  -0.01635   0.01921
 258        7PY         0.00000  -0.00000  -0.01658   0.00000   0.00000
 259        7PZ         0.00322   0.01332   0.00000   0.01111   0.02503
 260        8PX        -0.00849   0.00123   0.00000   0.02105  -0.01287
 261        8PY         0.00000  -0.00000  -0.00879   0.00000   0.00000
 262        8PZ        -0.00141   0.00538  -0.00000  -0.00680   0.01810
 263        9D 0       -0.00025   0.00145   0.00000   0.00074   0.00279
 264        9D+1        0.00037  -0.00131   0.00000   0.00001  -0.00133
 265        9D-1       -0.00000   0.00000  -0.00005   0.00000   0.00000
 266        9D+2        0.00014  -0.00025  -0.00000  -0.00045   0.00024
 267        9D-2       -0.00000   0.00000   0.00200  -0.00000   0.00000
 268       10D 0        0.00096   0.00146   0.00000   0.00014   0.00233
 269       10D+1        0.00021  -0.00173  -0.00000  -0.00015  -0.00221
 270       10D-1        0.00000  -0.00000  -0.00163   0.00000   0.00000
 271       10D+2       -0.00034  -0.00196  -0.00000  -0.00052   0.00094
 272       10D-2        0.00000   0.00000   0.00235  -0.00000  -0.00000
 273       11F 0        0.00122  -0.00068   0.00000   0.00187  -0.00158
 274       11F+1        0.00006  -0.00024   0.00000   0.00003  -0.00027
 275       11F-1        0.00000  -0.00000  -0.00008   0.00000   0.00000
 276       11F+2       -0.00024   0.00029   0.00000   0.00000   0.00003
 277       11F-2        0.00000  -0.00000   0.00040  -0.00000  -0.00000
 278       11F+3        0.00093  -0.00009   0.00000   0.00186  -0.00117
 279       11F-3       -0.00000  -0.00000  -0.00033   0.00000   0.00000
 280 10  C  1S         -0.01947  -0.02625  -0.02279   0.02255   0.02896
 281        2S         -0.04096  -0.05535  -0.04806   0.04756   0.06137
 282        3S          0.06031   0.08055   0.07035  -0.06959  -0.08985
 283        4S          0.06350   0.10084   0.08331  -0.08435  -0.12579
 284        5S         -0.03158  -0.00044   0.02686   0.00577   0.01511
 285        6PX         0.00833   0.01584   0.01499   0.01056   0.01347
 286        6PY         0.00803   0.01582  -0.01092  -0.01460  -0.01981
 287        6PZ        -0.01015   0.00783  -0.01532   0.01506  -0.00589
 288        7PX         0.00654   0.01268   0.01219   0.00498   0.00421
 289        7PY         0.00654   0.01259  -0.00528  -0.01135  -0.01809
 290        7PZ        -0.00730   0.00242  -0.01208   0.01187  -0.00199
 291        8PX        -0.00634  -0.00075   0.00737   0.00642   0.01459
 292        8PY        -0.00516  -0.00120   0.00157   0.00215   0.00798
 293        8PZ         0.00511   0.00645  -0.00706  -0.00109  -0.01220
 294        9D 0        0.00006  -0.00105   0.00080  -0.00032   0.00105
 295        9D+1        0.00012   0.00099  -0.00052  -0.00047  -0.00031
 296        9D-1        0.00025   0.00053   0.00108   0.00044   0.00041
 297        9D+2       -0.00002   0.00025   0.00079   0.00107   0.00114
 298        9D-2       -0.00024   0.00039  -0.00047   0.00102   0.00068
 299       10D 0        0.00044  -0.00159   0.00090  -0.00090   0.00228
 300       10D+1        0.00020   0.00064  -0.00072  -0.00044  -0.00023
 301       10D-1       -0.00053   0.00097   0.00061   0.00092  -0.00155
 302       10D+2       -0.00005  -0.00002   0.00160   0.00139   0.00208
 303       10D-2       -0.00035   0.00072  -0.00085   0.00055   0.00137
 304       11F 0       -0.00029  -0.00017  -0.00023   0.00043   0.00010
 305       11F+1        0.00021   0.00027   0.00036  -0.00035  -0.00075
 306       11F-1       -0.00045  -0.00097  -0.00049   0.00051   0.00117
 307       11F+2        0.00043   0.00066   0.00048  -0.00072  -0.00082
 308       11F-2        0.00103   0.00135   0.00115  -0.00115  -0.00147
 309       11F+3        0.00051   0.00055   0.00080  -0.00043  -0.00053
 310       11F-3        0.00003   0.00017   0.00024  -0.00012  -0.00009
 311 11  C  1S         -0.02001  -0.01810  -0.00001  -0.03644  -0.02985
 312        2S         -0.04212  -0.03816  -0.00001  -0.07685  -0.06328
 313        3S          0.06331   0.05562   0.00002   0.11217   0.09334
 314        4S          0.05243   0.07165   0.00002   0.13759   0.12575
 315        5S          0.05531  -0.00929   0.00000   0.02032  -0.01338
 316        6PX        -0.01392  -0.01700  -0.00000  -0.01320  -0.01557
 317        6PY         0.00000   0.00000  -0.02557   0.00000   0.00000
 318        6PZ        -0.00758   0.01770  -0.00000  -0.01529   0.03914
 319        7PX        -0.01105  -0.01344  -0.00000  -0.01401  -0.01560
 320        7PY         0.00000   0.00000  -0.01646   0.00000   0.00000
 321        7PZ        -0.00445   0.01103  -0.00000  -0.01297   0.02346
 322        8PX        -0.03119   0.01027  -0.00000  -0.00142   0.01469
 323        8PY         0.00000  -0.00000  -0.00368   0.00000   0.00000
 324        8PZ        -0.01009   0.00894  -0.00000  -0.00404   0.01734
 325        9D 0        0.00024  -0.00125   0.00000   0.00091  -0.00259
 326        9D+1       -0.00016  -0.00126  -0.00000  -0.00018  -0.00110
 327        9D-1        0.00000   0.00000   0.00006  -0.00000   0.00000
 328        9D+2       -0.00021  -0.00011  -0.00000  -0.00078  -0.00059
 329        9D-2       -0.00000   0.00000   0.00189  -0.00000  -0.00000
 330       10D 0        0.00009  -0.00144   0.00000   0.00075  -0.00188
 331       10D+1        0.00027  -0.00192   0.00000   0.00066  -0.00223
 332       10D-1       -0.00000   0.00000   0.00104  -0.00000   0.00000
 333       10D+2       -0.00096   0.00102  -0.00000  -0.00069  -0.00147
 334       10D-2        0.00000   0.00000   0.00253  -0.00000  -0.00000
 335       11F 0       -0.00090  -0.00111  -0.00000  -0.00188  -0.00172
 336       11F+1       -0.00004   0.00032   0.00000   0.00013   0.00053
 337       11F-1       -0.00000  -0.00000  -0.00007   0.00000  -0.00000
 338       11F+2        0.00000   0.00020  -0.00000  -0.00009  -0.00015
 339       11F-2        0.00000  -0.00000  -0.00032   0.00000  -0.00000
 340       11F+3        0.00088   0.00065   0.00000   0.00178   0.00131
 341       11F-3       -0.00000  -0.00000  -0.00016   0.00000  -0.00000
 342 12  C  1S         -0.02518   0.01830   0.02348  -0.02401   0.02883
 343        2S         -0.05285   0.03852   0.04951  -0.05067   0.06110
 344        3S          0.07528  -0.05576  -0.07187   0.07461  -0.08932
 345        4S          0.10388  -0.07264  -0.09080   0.08778  -0.12911
 346        5S         -0.12727   0.02524   0.03095   0.01362   0.04625
 347        6PX        -0.01655   0.01775   0.01874   0.00671  -0.00532
 348        6PY        -0.01535   0.01795  -0.00911  -0.01727   0.02251
 349        6PZ         0.00963   0.00967  -0.01626   0.01447   0.00785
 350        7PX        -0.01215   0.01138   0.01364   0.00389   0.00140
 351        7PY        -0.01189   0.01357  -0.00411  -0.01344   0.02001
 352        7PZ         0.00870   0.00460  -0.01329   0.01193   0.00299
 353        8PX         0.03353  -0.00701  -0.00675   0.00272  -0.01969
 354        8PY         0.03269  -0.00851  -0.01370  -0.00384  -0.01618
 355        8PZ        -0.03580   0.01411   0.00551   0.00425   0.01843
 356        9D 0       -0.00056   0.00159  -0.00057   0.00007   0.00151
 357        9D+1        0.00005  -0.00060   0.00076   0.00048  -0.00027
 358        9D-1        0.00024  -0.00038  -0.00098  -0.00042   0.00028
 359        9D+2        0.00014  -0.00028  -0.00103  -0.00102   0.00098
 360        9D-2        0.00046  -0.00123   0.00015  -0.00066  -0.00010
 361       10D 0       -0.00152   0.00274   0.00040   0.00047   0.00254
 362       10D+1       -0.00043  -0.00014   0.00107  -0.00002   0.00029
 363       10D-1       -0.00018   0.00009  -0.00064  -0.00114  -0.00149
 364       10D+2        0.00028   0.00038  -0.00212  -0.00170   0.00174
 365       10D-2        0.00210  -0.00169   0.00050   0.00009  -0.00008
 366       11F 0        0.00032  -0.00005  -0.00020   0.00038  -0.00011
 367       11F+1        0.00020  -0.00017   0.00002  -0.00007   0.00032
 368       11F-1        0.00097  -0.00097  -0.00068   0.00073  -0.00145
 369       11F+2       -0.00038   0.00027   0.00027  -0.00059   0.00054
 370       11F-2       -0.00138   0.00096   0.00120  -0.00118   0.00148
 371       11F+3       -0.00048   0.00019   0.00091  -0.00031   0.00034
 372       11F-3       -0.00037   0.00033   0.00050  -0.00028   0.00032
 373 13  C  1S         -0.02518   0.01830   0.02349   0.02400  -0.02882
 374        2S         -0.05285   0.03852   0.04952   0.05066  -0.06110
 375        3S          0.07528  -0.05576  -0.07189  -0.07459   0.08932
 376        4S          0.10388  -0.07264  -0.09082  -0.08775   0.12911
 377        5S         -0.12727   0.02524   0.03094  -0.01362  -0.04625
 378        6PX         0.01655  -0.01775  -0.01874   0.00671  -0.00532
 379        6PY        -0.01535   0.01795  -0.00910   0.01727  -0.02251
 380        6PZ         0.00963   0.00967  -0.01627  -0.01447  -0.00785
 381        7PX         0.01215  -0.01138  -0.01364   0.00389   0.00139
 382        7PY        -0.01189   0.01357  -0.00411   0.01344  -0.02001
 383        7PZ         0.00870   0.00460  -0.01329  -0.01192  -0.00299
 384        8PX        -0.03353   0.00701   0.00675   0.00272  -0.01969
 385        8PY         0.03269  -0.00851  -0.01370   0.00384   0.01618
 386        8PZ        -0.03580   0.01411   0.00551  -0.00425  -0.01843
 387        9D 0       -0.00056   0.00159  -0.00057  -0.00007  -0.00151
 388        9D+1       -0.00005   0.00060  -0.00076   0.00048  -0.00027
 389        9D-1        0.00024  -0.00038  -0.00098   0.00042  -0.00028
 390        9D+2        0.00014  -0.00028  -0.00103   0.00102  -0.00098
 391        9D-2       -0.00046   0.00123  -0.00015  -0.00066  -0.00010
 392       10D 0       -0.00152   0.00274   0.00040  -0.00047  -0.00254
 393       10D+1        0.00043   0.00014  -0.00107  -0.00002   0.00029
 394       10D-1       -0.00018   0.00009  -0.00064   0.00114   0.00149
 395       10D+2        0.00028   0.00038  -0.00212   0.00170  -0.00174
 396       10D-2       -0.00210   0.00169  -0.00050   0.00009  -0.00008
 397       11F 0        0.00032  -0.00005  -0.00020  -0.00038   0.00011
 398       11F+1       -0.00020   0.00017  -0.00002  -0.00007   0.00032
 399       11F-1        0.00097  -0.00097  -0.00068  -0.00073   0.00145
 400       11F+2       -0.00038   0.00027   0.00027   0.00059  -0.00054
 401       11F-2        0.00138  -0.00096  -0.00120  -0.00118   0.00148
 402       11F+3        0.00048  -0.00019  -0.00091  -0.00030   0.00034
 403       11F-3       -0.00037   0.00033   0.00050   0.00028  -0.00032
 404 14  C  1S         -0.01947  -0.02625   0.02279  -0.02255  -0.02896
 405        2S         -0.04096  -0.05535   0.04806  -0.04756  -0.06137
 406        3S          0.06031   0.08055  -0.07035   0.06959   0.08985
 407        4S          0.06350   0.10084  -0.08331   0.08435   0.12580
 408        5S         -0.03158  -0.00044  -0.02686  -0.00577  -0.01511
 409        6PX        -0.00833  -0.01584   0.01499   0.01056   0.01347
 410        6PY        -0.00803  -0.01582  -0.01092  -0.01460  -0.01981
 411        6PZ        -0.01015   0.00783   0.01532  -0.01506   0.00589
 412        7PX        -0.00654  -0.01268   0.01219   0.00498   0.00421
 413        7PY        -0.00654  -0.01259  -0.00528  -0.01135  -0.01809
 414        7PZ        -0.00730   0.00242   0.01208  -0.01187   0.00199
 415        8PX         0.00634   0.00075   0.00737   0.00642   0.01459
 416        8PY         0.00516   0.00120   0.00157   0.00215   0.00798
 417        8PZ         0.00511   0.00645   0.00706   0.00109   0.01220
 418        9D 0        0.00006  -0.00105  -0.00080   0.00032  -0.00105
 419        9D+1       -0.00012  -0.00099  -0.00052  -0.00047  -0.00031
 420        9D-1       -0.00025  -0.00053   0.00108   0.00044   0.00041
 421        9D+2       -0.00002   0.00025  -0.00079  -0.00107  -0.00114
 422        9D-2       -0.00024   0.00039   0.00047  -0.00102  -0.00068
 423       10D 0        0.00044  -0.00159  -0.00090   0.00090  -0.00228
 424       10D+1       -0.00020  -0.00064  -0.00072  -0.00044  -0.00023
 425       10D-1        0.00053  -0.00097   0.00061   0.00092  -0.00155
 426       10D+2       -0.00005  -0.00002  -0.00160  -0.00139  -0.00208
 427       10D-2       -0.00035   0.00072   0.00085  -0.00055  -0.00137
 428       11F 0       -0.00029  -0.00017   0.00023  -0.00043  -0.00010
 429       11F+1       -0.00021  -0.00027   0.00036  -0.00035  -0.00075
 430       11F-1        0.00045   0.00097  -0.00049   0.00051   0.00117
 431       11F+2        0.00043   0.00066  -0.00048   0.00072   0.00082
 432       11F-2        0.00103   0.00135  -0.00115   0.00115   0.00147
 433       11F+3       -0.00051  -0.00055   0.00080  -0.00043  -0.00053
 434       11F-3       -0.00003  -0.00017   0.00024  -0.00012  -0.00009
 435 15  C  1S         -0.01853  -0.03901   0.01399  -0.00000   0.00000
 436        2S         -0.03898  -0.08226   0.02950  -0.00000   0.00000
 437        3S          0.05727   0.12037  -0.04317   0.00001  -0.00000
 438        4S          0.06443   0.14304  -0.05208   0.00001  -0.00000
 439        5S          0.01449   0.00651   0.03015  -0.00000   0.00000
 440        6PX        -0.00000  -0.00000   0.00000   0.02540   0.04893
 441        6PY        -0.00477  -0.01505  -0.01990   0.00000   0.00000
 442        6PZ        -0.01396  -0.01643   0.01505  -0.00000  -0.00000
 443        7PX        -0.00000  -0.00000   0.00000   0.01690   0.03482
 444        7PY        -0.00346  -0.01196  -0.01256   0.00000   0.00000
 445        7PZ        -0.01060  -0.01586   0.01156  -0.00000  -0.00000
 446        8PX        -0.00000  -0.00000   0.00000   0.00582   0.00986
 447        8PY         0.00356  -0.00188  -0.01026   0.00000   0.00000
 448        8PZ         0.00016   0.00084  -0.01003   0.00000  -0.00000
 449        9D 0       -0.00023  -0.00114  -0.00060   0.00000   0.00000
 450        9D+1       -0.00000   0.00000  -0.00000  -0.00191  -0.00293
 451        9D-1       -0.00020  -0.00020   0.00129  -0.00000  -0.00000
 452        9D+2        0.00006  -0.00027  -0.00115   0.00000   0.00000
 453        9D-2        0.00000   0.00000  -0.00000  -0.00007   0.00013
 454       10D 0        0.00012  -0.00063  -0.00156   0.00000   0.00000
 455       10D+1        0.00000   0.00000  -0.00000  -0.00228  -0.00260
 456       10D-1       -0.00016   0.00065   0.00163  -0.00000  -0.00000
 457       10D+2        0.00003  -0.00036  -0.00081   0.00000  -0.00000
 458       10D-2        0.00000   0.00000  -0.00000  -0.00081  -0.00170
 459       11F 0        0.00068   0.00141  -0.00025   0.00000  -0.00000
 460       11F+1        0.00000   0.00000   0.00000   0.00011  -0.00014
 461       11F-1        0.00072   0.00117  -0.00068   0.00000   0.00000
 462       11F+2       -0.00057  -0.00122   0.00042  -0.00000   0.00000
 463       11F-2        0.00000   0.00000   0.00000   0.00030   0.00055
 464       11F+3        0.00000   0.00000  -0.00000  -0.00012  -0.00026
 465       11F-3        0.00066   0.00160  -0.00062   0.00000   0.00000
 466 16  C  1S         -0.01947  -0.02625   0.02279   0.02254   0.02896
 467        2S         -0.04096  -0.05535   0.04807   0.04755   0.06137
 468        3S          0.06031   0.08055  -0.07037  -0.06957  -0.08985
 469        4S          0.06350   0.10084  -0.08333  -0.08433  -0.12579
 470        5S         -0.03158  -0.00044  -0.02686   0.00577   0.01511
 471        6PX         0.00833   0.01584  -0.01499   0.01057   0.01347
 472        6PY        -0.00803  -0.01582  -0.01092   0.01460   0.01981
 473        6PZ        -0.01015   0.00783   0.01532   0.01506  -0.00589
 474        7PX         0.00654   0.01268  -0.01219   0.00499   0.00421
 475        7PY        -0.00654  -0.01259  -0.00528   0.01135   0.01809
 476        7PZ        -0.00730   0.00242   0.01208   0.01186  -0.00199
 477        8PX        -0.00634  -0.00075  -0.00736   0.00642   0.01459
 478        8PY         0.00516   0.00120   0.00157  -0.00215  -0.00798
 479        8PZ         0.00511   0.00645   0.00706  -0.00109  -0.01220
 480        9D 0        0.00006  -0.00105  -0.00080  -0.00032   0.00105
 481        9D+1        0.00012   0.00099   0.00052  -0.00047  -0.00031
 482        9D-1       -0.00025  -0.00053   0.00108  -0.00044  -0.00041
 483        9D+2       -0.00002   0.00025  -0.00079   0.00107   0.00114
 484        9D-2        0.00024  -0.00039  -0.00047  -0.00102  -0.00068
 485       10D 0        0.00044  -0.00159  -0.00090  -0.00090   0.00228
 486       10D+1        0.00020   0.00064   0.00072  -0.00044  -0.00023
 487       10D-1        0.00053  -0.00097   0.00061  -0.00092   0.00155
 488       10D+2       -0.00005  -0.00002  -0.00160   0.00139   0.00208
 489       10D-2        0.00035  -0.00072  -0.00085  -0.00055  -0.00137
 490       11F 0       -0.00029  -0.00017   0.00023   0.00043   0.00010
 491       11F+1        0.00021   0.00027  -0.00036  -0.00035  -0.00075
 492       11F-1        0.00045   0.00097  -0.00049  -0.00051  -0.00117
 493       11F+2        0.00043   0.00066  -0.00048  -0.00072  -0.00082
 494       11F-2       -0.00103  -0.00135   0.00115   0.00115   0.00147
 495       11F+3        0.00051   0.00055  -0.00080  -0.00043  -0.00053
 496       11F-3       -0.00003  -0.00017   0.00024   0.00012   0.00009
 497 17  C  1S         -0.02263   0.00896   0.00001   0.03663  -0.02581
 498        2S         -0.04757   0.01889   0.00001   0.07727  -0.05471
 499        3S          0.06912  -0.02732  -0.00002  -0.11293   0.07983
 500        4S          0.08471  -0.03627  -0.00002  -0.14312   0.11684
 501        5S          0.05559  -0.01002   0.00000   0.03136   0.00046
 502        6PX         0.01983  -0.01442  -0.00000  -0.01685   0.01880
 503        6PY        -0.00000  -0.00000  -0.02473   0.00000  -0.00000
 504        6PZ         0.00371   0.01997  -0.00000  -0.01497  -0.03989
 505        7PX         0.01611  -0.01100  -0.00000  -0.01635   0.01921
 506        7PY        -0.00000  -0.00000  -0.01658   0.00000  -0.00000
 507        7PZ         0.00322   0.01332  -0.00000  -0.01111  -0.02503
 508        8PX         0.00849  -0.00123   0.00000   0.02105  -0.01287
 509        8PY        -0.00000  -0.00000  -0.00879   0.00000  -0.00000
 510        8PZ        -0.00141   0.00538   0.00000   0.00680  -0.01810
 511        9D 0       -0.00025   0.00145  -0.00000  -0.00074  -0.00279
 512        9D+1       -0.00037   0.00131  -0.00000   0.00001  -0.00133
 513        9D-1       -0.00000  -0.00000  -0.00005   0.00000   0.00000
 514        9D+2        0.00014  -0.00025   0.00000   0.00045  -0.00024
 515        9D-2        0.00000  -0.00000  -0.00200   0.00000  -0.00000
 516       10D 0        0.00096   0.00146  -0.00000  -0.00014  -0.00233
 517       10D+1       -0.00021   0.00173  -0.00000  -0.00015  -0.00221
 518       10D-1        0.00000  -0.00000  -0.00163   0.00000   0.00000
 519       10D+2       -0.00034  -0.00196   0.00000   0.00052  -0.00094
 520       10D-2        0.00000  -0.00000  -0.00235   0.00000  -0.00000
 521       11F 0        0.00122  -0.00068  -0.00000  -0.00187   0.00158
 522       11F+1       -0.00006   0.00024   0.00000   0.00003  -0.00027
 523       11F-1        0.00000  -0.00000  -0.00008   0.00000   0.00000
 524       11F+2       -0.00024   0.00029  -0.00000  -0.00000  -0.00003
 525       11F-2        0.00000  -0.00000  -0.00040   0.00000  -0.00000
 526       11F+3       -0.00093   0.00009   0.00000   0.00186  -0.00117
 527       11F-3        0.00000  -0.00000  -0.00033   0.00000   0.00000
 528 18  C  1S         -0.02141  -0.00476   0.03685   0.01423   0.00048
 529        2S         -0.04502  -0.01006   0.07771   0.03002   0.00102
 530        3S          0.06583   0.01545  -0.11328  -0.04389  -0.00152
 531        4S          0.07415   0.01382  -0.14401  -0.05344  -0.00217
 532        5S          0.05166  -0.00485   0.01003   0.00136   0.01747
 533        6PX         0.00592   0.00071  -0.01453   0.01965   0.00094
 534        6PY        -0.01661  -0.00199   0.01529   0.01558   0.00007
 535        6PZ        -0.00296   0.02485   0.00071   0.00040  -0.02693
 536        7PX         0.00360   0.00090  -0.01188   0.01235   0.00114
 537        7PY        -0.01415  -0.00055   0.01558   0.01236   0.00011
 538        7PZ        -0.00275   0.01701   0.00110   0.00057  -0.01462
 539        8PX         0.00032  -0.00056   0.00330   0.00496   0.00293
 540        8PY        -0.01487   0.00261  -0.01417   0.00048  -0.00669
 541        8PZ        -0.00381   0.00587   0.00139  -0.00010  -0.00807
 542        9D 0        0.00023   0.00002  -0.00031  -0.00070   0.00003
 543        9D+1       -0.00002   0.00008   0.00003  -0.00003   0.00159
 544        9D-1        0.00035  -0.00202  -0.00010  -0.00004   0.00201
 545        9D+2        0.00001   0.00010  -0.00090   0.00122  -0.00001
 546        9D-2        0.00018   0.00009  -0.00007  -0.00124  -0.00006
 547       10D 0        0.00010  -0.00009   0.00001  -0.00019   0.00002
 548       10D+1       -0.00064   0.00126   0.00009   0.00005   0.00319
 549       10D-1        0.00019  -0.00254  -0.00022  -0.00035   0.00110
 550       10D+2        0.00042   0.00034  -0.00067   0.00128   0.00031
 551       10D-2       -0.00005   0.00010   0.00044  -0.00228   0.00010
 552       11F 0        0.00007  -0.00024  -0.00003   0.00000   0.00003
 553       11F+1       -0.00052  -0.00017   0.00117   0.00046   0.00005
 554       11F-1       -0.00098  -0.00014   0.00179   0.00051  -0.00000
 555       11F+2        0.00008  -0.00016  -0.00000  -0.00003   0.00042
 556       11F-2        0.00015  -0.00040  -0.00001   0.00000  -0.00031
 557       11F+3        0.00089   0.00024  -0.00145  -0.00084  -0.00002
 558       11F-3       -0.00020  -0.00009   0.00038  -0.00011   0.00005
 559 19  C  1S         -0.02141  -0.00476  -0.03684   0.01425   0.00048
 560        2S         -0.04502  -0.01006  -0.07771   0.03004   0.00102
 561        3S          0.06583   0.01545   0.11327  -0.04392  -0.00152
 562        4S          0.07415   0.01382   0.14399  -0.05348  -0.00217
 563        5S          0.05166  -0.00485  -0.01003   0.00136   0.01746
 564        6PX         0.00592   0.00071   0.01454   0.01964   0.00094
 565        6PY         0.01661   0.00199   0.01528  -0.01559  -0.00007
 566        6PZ        -0.00296   0.02485  -0.00071   0.00040  -0.02693
 567        7PX         0.00360   0.00090   0.01188   0.01234   0.00114
 568        7PY         0.01415   0.00055   0.01558  -0.01237  -0.00011
 569        7PZ        -0.00275   0.01701  -0.00110   0.00057  -0.01462
 570        8PX         0.00032  -0.00056  -0.00329   0.00497   0.00293
 571        8PY         0.01487  -0.00261  -0.01417  -0.00048   0.00669
 572        8PZ        -0.00381   0.00587  -0.00139  -0.00010  -0.00807
 573        9D 0        0.00023   0.00002   0.00031  -0.00070   0.00003
 574        9D+1       -0.00002   0.00008  -0.00003  -0.00003   0.00159
 575        9D-1       -0.00035   0.00202  -0.00010   0.00004  -0.00201
 576        9D+2        0.00001   0.00010   0.00090   0.00122  -0.00001
 577        9D-2       -0.00018  -0.00009  -0.00007   0.00124   0.00006
 578       10D 0        0.00010  -0.00009  -0.00001  -0.00019   0.00002
 579       10D+1       -0.00064   0.00126  -0.00009   0.00005   0.00319
 580       10D-1       -0.00019   0.00254  -0.00022   0.00035  -0.00110
 581       10D+2        0.00042   0.00034   0.00067   0.00128   0.00031
 582       10D-2        0.00005  -0.00010   0.00044   0.00227  -0.00010
 583       11F 0        0.00007  -0.00024   0.00003   0.00000   0.00003
 584       11F+1       -0.00052  -0.00017  -0.00117   0.00046   0.00005
 585       11F-1        0.00098   0.00014   0.00179  -0.00051   0.00000
 586       11F+2        0.00008  -0.00016   0.00000  -0.00003   0.00042
 587       11F-2       -0.00015   0.00040  -0.00001  -0.00000   0.00031
 588       11F+3        0.00089   0.00024   0.00145  -0.00084  -0.00002
 589       11F-3        0.00020   0.00009   0.00038   0.00011  -0.00005
 590 20  C  1S         -0.02001  -0.01810   0.00001   0.03644   0.02985
 591        2S         -0.04212  -0.03816   0.00001   0.07685   0.06328
 592        3S          0.06331   0.05563  -0.00002  -0.11217  -0.09334
 593        4S          0.05243   0.07165  -0.00002  -0.13759  -0.12576
 594        5S          0.05531  -0.00929  -0.00000  -0.02032   0.01338
 595        6PX         0.01392   0.01700  -0.00000  -0.01320  -0.01557
 596        6PY        -0.00000  -0.00000  -0.02557   0.00000   0.00000
 597        6PZ        -0.00758   0.01770   0.00000   0.01529  -0.03914
 598        7PX         0.01105   0.01344  -0.00000  -0.01401  -0.01560
 599        7PY        -0.00000  -0.00000  -0.01646   0.00000  -0.00000
 600        7PZ        -0.00445   0.01103   0.00000   0.01297  -0.02346
 601        8PX         0.03119  -0.01027  -0.00000  -0.00142   0.01469
 602        8PY        -0.00000  -0.00000  -0.00368   0.00000  -0.00000
 603        8PZ        -0.01009   0.00894   0.00000   0.00404  -0.01734
 604        9D 0        0.00024  -0.00125  -0.00000  -0.00091   0.00259
 605        9D+1        0.00016   0.00126  -0.00000  -0.00018  -0.00110
 606        9D-1       -0.00000  -0.00000   0.00006  -0.00000   0.00000
 607        9D+2       -0.00021  -0.00011   0.00000   0.00078   0.00059
 608        9D-2        0.00000  -0.00000  -0.00189   0.00000  -0.00000
 609       10D 0        0.00009  -0.00144  -0.00000  -0.00075   0.00188
 610       10D+1       -0.00027   0.00192   0.00000   0.00066  -0.00223
 611       10D-1       -0.00000  -0.00000   0.00104  -0.00000   0.00000
 612       10D+2       -0.00096   0.00102   0.00000   0.00069   0.00147
 613       10D-2        0.00000  -0.00000  -0.00253   0.00000  -0.00000
 614       11F 0       -0.00090  -0.00111   0.00000   0.00188   0.00172
 615       11F+1        0.00004  -0.00032   0.00000   0.00013   0.00053
 616       11F-1       -0.00000  -0.00000  -0.00007   0.00000   0.00000
 617       11F+2        0.00000   0.00020   0.00000   0.00009   0.00015
 618       11F-2       -0.00000  -0.00000   0.00032  -0.00000   0.00000
 619       11F+3       -0.00088  -0.00065   0.00000   0.00178   0.00131
 620       11F-3        0.00000   0.00000  -0.00016   0.00000  -0.00000
 621 21  H  1S          0.01090  -0.00966   0.01321   0.01321  -0.02265
 622        2S          0.00876  -0.00877   0.01329   0.01314  -0.02505
 623        3S         -0.01260   0.00483  -0.00159   0.00259   0.00607
 624        4PX        -0.00103   0.00104  -0.00145  -0.00074   0.00156
 625        4PY         0.00105  -0.00120   0.00083   0.00152  -0.00268
 626        4PZ         0.00086  -0.00049   0.00160   0.00158  -0.00217
 627 22  H  1S          0.00995   0.00300  -0.02177   0.00840   0.00059
 628        2S          0.00977   0.00311  -0.02156   0.00892   0.00039
 629        3S          0.00221  -0.00008   0.00236   0.00096  -0.00110
 630        4PX        -0.00070  -0.00018   0.00154   0.00012   0.00002
 631        4PY        -0.00169  -0.00048   0.00334  -0.00163  -0.00008
 632        4PZ        -0.00008   0.00068   0.00005  -0.00004   0.00086
 633 23  H  1S          0.01090  -0.00966   0.01321  -0.01322   0.02266
 634        2S          0.00876  -0.00877   0.01329  -0.01315   0.02505
 635        3S         -0.01260   0.00483  -0.00159  -0.00259  -0.00607
 636        4PX         0.00103  -0.00104   0.00145  -0.00074   0.00156
 637        4PY         0.00105  -0.00120   0.00083  -0.00152   0.00268
 638        4PZ         0.00086  -0.00049   0.00160  -0.00158   0.00217
 639 24  H  1S          0.00917   0.01542   0.01364   0.01353   0.02449
 640        2S          0.00924   0.01564   0.01427   0.01360   0.02775
 641        3S          0.00089   0.00044   0.00394   0.00061  -0.00333
 642        4PX        -0.00093  -0.00175  -0.00163  -0.00084  -0.00194
 643        4PY         0.00094   0.00175   0.00086   0.00156   0.00296
 644        4PZ        -0.00104  -0.00108  -0.00165  -0.00159  -0.00222
 645 25  H  1S          0.00869   0.02272   0.00834  -0.00000  -0.00000
 646        2S          0.00810   0.02302   0.00809  -0.00000  -0.00000
 647        3S         -0.00036   0.00353  -0.00115   0.00000   0.00000
 648        4PX         0.00000  -0.00000   0.00000   0.00072   0.00149
 649        4PY         0.00051   0.00161  -0.00015   0.00000  -0.00000
 650        4PZ        -0.00140  -0.00357  -0.00153   0.00000   0.00000
 651 26  H  1S          0.00995   0.00300   0.02177   0.00839   0.00059
 652        2S          0.00977   0.00311   0.02156   0.00892   0.00039
 653        3S          0.00221  -0.00008  -0.00236   0.00096  -0.00110
 654        4PX        -0.00070  -0.00018  -0.00154   0.00012   0.00002
 655        4PY         0.00169   0.00048   0.00334   0.00162   0.00008
 656        4PZ        -0.00008   0.00068  -0.00005  -0.00004   0.00086
 657 27  H  1S          0.01090  -0.00966  -0.01321   0.01322  -0.02265
 658        2S          0.00876  -0.00877  -0.01329   0.01315  -0.02505
 659        3S         -0.01260   0.00483   0.00159   0.00259   0.00607
 660        4PX        -0.00103   0.00104   0.00145  -0.00074   0.00156
 661        4PY        -0.00105   0.00120   0.00083  -0.00152   0.00268
 662        4PZ         0.00086  -0.00049  -0.00160   0.00158  -0.00217
 663 28  H  1S          0.00947   0.01076   0.00000   0.02181   0.02549
 664        2S          0.01120   0.00998   0.00000   0.02233   0.02880
 665        3S          0.01131  -0.00336   0.00000   0.00323  -0.00331
 666        4PX        -0.00184  -0.00185  -0.00000  -0.00338  -0.00446
 667        4PY         0.00000   0.00000  -0.00077   0.00000   0.00000
 668        4PZ        -0.00084  -0.00002  -0.00000  -0.00167  -0.00035
 669 29  H  1S          0.01090  -0.00966  -0.01321  -0.01321   0.02265
 670        2S          0.00876  -0.00877  -0.01329  -0.01314   0.02505
 671        3S         -0.01260   0.00483   0.00159  -0.00259  -0.00607
 672        4PX         0.00103  -0.00104  -0.00145  -0.00074   0.00156
 673        4PY        -0.00105   0.00120   0.00083   0.00152  -0.00268
 674        4PZ         0.00086  -0.00049  -0.00160  -0.00158   0.00217
 675 30  H  1S          0.00917   0.01542   0.01364  -0.01353  -0.02449
 676        2S          0.00924   0.01564   0.01426  -0.01360  -0.02775
 677        3S          0.00089   0.00044   0.00394  -0.00061   0.00333
 678        4PX         0.00093   0.00175   0.00163  -0.00084  -0.00194
 679        4PY         0.00094   0.00175   0.00086  -0.00156  -0.00296
 680        4PZ        -0.00104  -0.00108  -0.00165   0.00159   0.00222
 681 31  H  1S          0.00995   0.00300  -0.02177  -0.00839  -0.00059
 682        2S          0.00977   0.00311  -0.02156  -0.00892  -0.00038
 683        3S          0.00221  -0.00008   0.00236  -0.00096   0.00110
 684        4PX         0.00070   0.00018  -0.00154   0.00012   0.00002
 685        4PY        -0.00169  -0.00048   0.00334   0.00162   0.00008
 686        4PZ        -0.00008   0.00068   0.00005   0.00004  -0.00086
 687 32  H  1S          0.01023  -0.00461   0.00000   0.02118  -0.02050
 688        2S          0.00959  -0.00354   0.00000   0.02089  -0.02223
 689        3S         -0.00272   0.00086  -0.00000  -0.00373   0.00586
 690        4PX        -0.00171   0.00086  -0.00000  -0.00326   0.00362
 691        4PY         0.00000  -0.00000  -0.00069   0.00000  -0.00000
 692        4PZ         0.00061   0.00039   0.00000   0.00141   0.00015
 693 33  H  1S          0.00917   0.01542  -0.01364  -0.01353  -0.02449
 694        2S          0.00924   0.01564  -0.01427  -0.01360  -0.02775
 695        3S          0.00089   0.00044  -0.00394  -0.00061   0.00333
 696        4PX         0.00093   0.00175  -0.00163  -0.00084  -0.00194
 697        4PY        -0.00094  -0.00175   0.00086   0.00156   0.00296
 698        4PZ        -0.00104  -0.00108   0.00165   0.00159   0.00222
 699 34  H  1S          0.00917   0.01542  -0.01364   0.01353   0.02449
 700        2S          0.00924   0.01564  -0.01426   0.01361   0.02775
 701        3S          0.00089   0.00044  -0.00394   0.00061  -0.00333
 702        4PX        -0.00093  -0.00175   0.00163  -0.00084  -0.00194
 703        4PY        -0.00094  -0.00175   0.00086  -0.00156  -0.00296
 704        4PZ        -0.00104  -0.00108   0.00165  -0.00159  -0.00222
 705 35  H  1S          0.00869   0.02272  -0.00834   0.00000  -0.00000
 706        2S          0.00810   0.02302  -0.00809   0.00000  -0.00000
 707        3S         -0.00036   0.00353   0.00115  -0.00000   0.00000
 708        4PX        -0.00000  -0.00000   0.00000   0.00072   0.00149
 709        4PY        -0.00051  -0.00161  -0.00015   0.00000   0.00000
 710        4PZ        -0.00140  -0.00357   0.00153  -0.00000   0.00000
 711 36  H  1S          0.01023  -0.00461  -0.00000  -0.02118   0.02050
 712        2S          0.00959  -0.00354  -0.00000  -0.02089   0.02223
 713        3S         -0.00272   0.00086   0.00000   0.00373  -0.00586
 714        4PX         0.00171  -0.00086  -0.00000  -0.00326   0.00362
 715        4PY        -0.00000  -0.00000  -0.00069   0.00000  -0.00000
 716        4PZ         0.00061   0.00039  -0.00000  -0.00141  -0.00015
 717 37  H  1S          0.00947   0.01076  -0.00000  -0.02181  -0.02549
 718        2S          0.01120   0.00998  -0.00000  -0.02233  -0.02880
 719        3S          0.01131  -0.00336  -0.00000  -0.00323   0.00331
 720        4PX         0.00184   0.00185  -0.00000  -0.00338  -0.00446
 721        4PY        -0.00000  -0.00000  -0.00077   0.00000   0.00000
 722        4PZ        -0.00084  -0.00002   0.00000   0.00167   0.00035
 723 38  H  1S          0.00995   0.00300   0.02177  -0.00840  -0.00059
 724        2S          0.00977   0.00311   0.02156  -0.00892  -0.00038
 725        3S          0.00221  -0.00008  -0.00236  -0.00096   0.00110
 726        4PX         0.00070   0.00018   0.00154   0.00012   0.00002
 727        4PY         0.00169   0.00048   0.00334  -0.00163  -0.00008
 728        4PZ        -0.00008   0.00068  -0.00005   0.00004  -0.00086
                          26        27        28        29        30
                           O         O         O         O         O
     Eigenvalues --    -0.82782  -0.82776  -0.82481  -0.82405  -0.73263
   1 1   C  1S         -0.00241   0.02905  -0.00135  -0.02887   0.01512
   2        2S         -0.00513   0.06158  -0.00289  -0.06119   0.03218
   3        3S          0.00788  -0.09006   0.00418   0.08953  -0.04721
   4        4S          0.00851  -0.12529   0.00509   0.12329  -0.07377
   5        5S          0.00692  -0.00077   0.02659  -0.02273   0.04903
   6        6PX        -0.00596  -0.00216   0.03893  -0.02366   0.02095
   7        6PY        -0.03939   0.01192   0.00888  -0.00474   0.03889
   8        6PZ         0.02543  -0.01954   0.01858  -0.00754  -0.00773
   9        7PX        -0.00617   0.00046   0.02351  -0.01936   0.01498
  10        7PY        -0.02579   0.00160   0.00467  -0.00048   0.01961
  11        7PZ         0.01562  -0.01857   0.01392  -0.00022  -0.00727
  12        8PX        -0.00341  -0.00454   0.00137   0.00947   0.00044
  13        8PY        -0.00665   0.01039   0.01029  -0.01237   0.03435
  14        8PZ         0.00806   0.00601   0.00932  -0.01216   0.00730
  15        9D 0        0.00165  -0.00142   0.00058  -0.00081  -0.00169
  16        9D+1       -0.00211   0.00050   0.00026   0.00002   0.00156
  17        9D-1       -0.00139   0.00068   0.00180  -0.00028   0.00236
  18        9D+2        0.00043   0.00027  -0.00127   0.00171   0.00021
  19        9D-2        0.00129  -0.00008   0.00260  -0.00078   0.00172
  20       10D 0        0.00072  -0.00147   0.00141  -0.00265  -0.00064
  21       10D+1       -0.00207  -0.00063   0.00026   0.00089  -0.00038
  22       10D-1       -0.00160   0.00099   0.00199  -0.00016   0.00329
  23       10D+2        0.00038   0.00079   0.00034   0.00275   0.00355
  24       10D-2        0.00213   0.00111   0.00250   0.00102   0.00264
  25       11F 0       -0.00031  -0.00065   0.00003  -0.00009  -0.00053
  26       11F+1       -0.00025   0.00021  -0.00003   0.00013   0.00027
  27       11F-1        0.00008   0.00095   0.00037  -0.00089   0.00098
  28       11F+2        0.00010   0.00069  -0.00032  -0.00064   0.00040
  29       11F-2        0.00007  -0.00150   0.00007   0.00157  -0.00054
  30       11F+3       -0.00050   0.00049  -0.00024  -0.00113   0.00025
  31       11F-3       -0.00016  -0.00091  -0.00004   0.00071  -0.00030
  32 2   C  1S          0.02522   0.00002   0.03037   0.02465   0.00000
  33        2S          0.05346   0.00004   0.06437   0.05234   0.00000
  34        3S         -0.08092  -0.00006  -0.09529  -0.08160  -0.00000
  35        4S         -0.09062  -0.00006  -0.11723  -0.06269  -0.00000
  36        5S          0.00160   0.00000  -0.01265  -0.05174   0.00000
  37        6PX        -0.00002   0.03197   0.00000   0.00000  -0.02646
  38        6PY         0.05706   0.00004   0.03253  -0.04628   0.00000
  39        6PZ         0.00529   0.00000  -0.00483  -0.01868   0.00000
  40        7PX        -0.00001   0.01155   0.00000   0.00000  -0.01360
  41        7PY         0.03242   0.00002   0.01100  -0.04944  -0.00000
  42        7PZ         0.00339   0.00000  -0.00816  -0.01238   0.00000
  43        8PX        -0.00000   0.00054  -0.00000   0.00000  -0.01779
  44        8PY         0.00486   0.00000  -0.00012  -0.01104   0.00000
  45        8PZ         0.00621   0.00000   0.00377  -0.01081   0.00000
  46        9D 0        0.00328   0.00000   0.00284   0.00134   0.00000
  47        9D+1       -0.00000   0.00197   0.00000   0.00000  -0.00110
  48        9D-1        0.00087   0.00000  -0.00077  -0.00210   0.00000
  49        9D+2        0.00196   0.00000   0.00300  -0.00297  -0.00000
  50        9D-2       -0.00000   0.00282  -0.00000   0.00000  -0.00166
  51       10D 0        0.00417   0.00000   0.00254  -0.00174   0.00000
  52       10D+1       -0.00000   0.00063   0.00000   0.00000  -0.00050
  53       10D-1        0.00250   0.00000  -0.00244  -0.00413   0.00000
  54       10D+2       -0.00283  -0.00000   0.00247  -0.00827  -0.00000
  55       10D-2       -0.00000   0.00664   0.00000  -0.00000  -0.00312
  56       11F 0        0.00044   0.00000   0.00048   0.00053   0.00000
  57       11F+1       -0.00000   0.00037   0.00000  -0.00000  -0.00015
  58       11F-1       -0.00000   0.00000  -0.00052   0.00058   0.00000
  59       11F+2       -0.00106  -0.00000  -0.00017  -0.00050  -0.00000
  60       11F-2       -0.00000   0.00070   0.00000  -0.00000  -0.00069
  61       11F+3       -0.00000   0.00041  -0.00000  -0.00000   0.00124
  62       11F-3       -0.00095  -0.00000  -0.00189  -0.00093  -0.00000
  63 3   C  1S         -0.00005   0.02882  -0.00049   0.03008   0.01585
  64        2S         -0.00010   0.06108  -0.00102   0.06377   0.03374
  65        3S         -0.00034  -0.08926   0.00095  -0.09328  -0.04947
  66        4S          0.00401  -0.12619   0.00635  -0.13351  -0.07768
  67        5S         -0.00871   0.01619  -0.00866   0.04137   0.05137
  68        6PX        -0.00501  -0.00656   0.04030   0.02053   0.01644
  69        6PY        -0.03659   0.01362   0.01371   0.00676   0.04056
  70        6PZ        -0.03061   0.01985  -0.02513  -0.01507   0.00777
  71        7PX        -0.00533  -0.00234   0.02563   0.01863   0.01252
  72        7PY        -0.02435   0.00375   0.00762   0.00299   0.01982
  73        7PZ        -0.01950   0.01840  -0.01850  -0.00429   0.00695
  74        8PX         0.00275  -0.01229   0.01347  -0.01510  -0.00127
  75        8PY        -0.01152   0.01651   0.00136   0.01765   0.03634
  76        8PZ        -0.00469  -0.00831  -0.00244  -0.02374  -0.00622
  77        9D 0        0.00145  -0.00154   0.00008   0.00051  -0.00176
  78        9D+1        0.00236  -0.00043   0.00029   0.00072  -0.00149
  79        9D-1        0.00142  -0.00070  -0.00196  -0.00028  -0.00236
  80        9D+2        0.00002   0.00041  -0.00145  -0.00161   0.00035
  81        9D-2        0.00100  -0.00029   0.00232   0.00047   0.00153
  82       10D 0        0.00015  -0.00266   0.00038   0.00050  -0.00117
  83       10D+1        0.00253   0.00161  -0.00012   0.00117   0.00115
  84       10D-1        0.00153  -0.00128  -0.00195  -0.00043  -0.00368
  85       10D+2        0.00058   0.00067   0.00014  -0.00256   0.00410
  86       10D-2        0.00135  -0.00022   0.00235  -0.00182   0.00181
  87       11F 0        0.00021   0.00066  -0.00006  -0.00011   0.00049
  88       11F+1       -0.00009   0.00055   0.00014   0.00032   0.00048
  89       11F-1        0.00003   0.00070   0.00025   0.00077   0.00090
  90       11F+2       -0.00007  -0.00095   0.00024  -0.00105  -0.00065
  91       11F-2       -0.00003   0.00147  -0.00003   0.00154   0.00050
  92       11F+3       -0.00027   0.00057  -0.00015   0.00114   0.00036
  93       11F-3       -0.00014  -0.00066   0.00010  -0.00040  -0.00012
  94 4   C  1S         -0.04051  -0.02904   0.00490   0.00093   0.03049
  95        2S         -0.08588  -0.06153   0.01038   0.00194   0.06489
  96        3S          0.12614   0.09015  -0.01464  -0.00166  -0.09542
  97        4S          0.17465   0.12682  -0.02540  -0.01513  -0.14866
  98        5S         -0.02046  -0.03047   0.00267   0.02761   0.07083
  99        6PX        -0.02451   0.04038   0.01884   0.00131  -0.04108
 100        6PY         0.00955  -0.01652  -0.00563   0.00083  -0.00303
 101        6PZ        -0.00141   0.00032  -0.00039   0.05152  -0.00104
 102        7PX        -0.01960   0.02398   0.01643   0.00080  -0.02031
 103        7PY        -0.00250  -0.01725  -0.00270   0.00245   0.00768
 104        7PZ        -0.00153  -0.00024   0.00003   0.03672  -0.00008
 105        8PX         0.00346   0.02098   0.00093  -0.00508  -0.03374
 106        8PY         0.02846   0.01999  -0.00472  -0.01758  -0.02693
 107        8PZ        -0.00004   0.00030   0.00117   0.01202   0.00010
 108        9D 0       -0.00095   0.00188  -0.00047   0.00009  -0.00212
 109        9D+1        0.00001   0.00001  -0.00000   0.00016  -0.00006
 110        9D-1        0.00001  -0.00000  -0.00012  -0.00320   0.00001
 111        9D+2        0.00162  -0.00220  -0.00056  -0.00002   0.00254
 112        9D-2        0.00030  -0.00116  -0.00114  -0.00005  -0.00046
 113       10D 0       -0.00007   0.00234  -0.00262  -0.00001  -0.00552
 114       10D+1        0.00009   0.00009  -0.00004  -0.00191  -0.00011
 115       10D-1        0.00035   0.00028  -0.00011  -0.00310  -0.00015
 116       10D+2        0.00276  -0.00050  -0.00024   0.00030  -0.00177
 117       10D-2       -0.00108  -0.00219  -0.00271   0.00040  -0.00068
 118       11F 0       -0.00007  -0.00001  -0.00010  -0.00019  -0.00000
 119       11F+1        0.00170   0.00120  -0.00002  -0.00002  -0.00142
 120       11F-1       -0.00188  -0.00135   0.00088   0.00013   0.00178
 121       11F+2       -0.00009  -0.00000  -0.00009   0.00019   0.00001
 122       11F-2        0.00001   0.00001   0.00001   0.00054  -0.00000
 123       11F+3       -0.00163  -0.00130  -0.00030   0.00008   0.00099
 124       11F-3       -0.00033   0.00003  -0.00014   0.00003   0.00001
 125 5   C  1S         -0.04055   0.02898   0.00490  -0.00092   0.03049
 126        2S         -0.08596   0.06142   0.01038  -0.00193   0.06489
 127        3S          0.12626  -0.08998  -0.01464   0.00166  -0.09542
 128        4S          0.17482  -0.12659  -0.02540   0.01513  -0.14866
 129        5S         -0.02050   0.03044   0.00267  -0.02761   0.07083
 130        6PX        -0.02445  -0.04042   0.01884  -0.00131  -0.04108
 131        6PY        -0.00952  -0.01653   0.00563   0.00083   0.00303
 132        6PZ        -0.00141  -0.00032  -0.00040  -0.05152  -0.00104
 133        7PX        -0.01957  -0.02401   0.01643  -0.00080  -0.02031
 134        7PY         0.00252  -0.01724   0.00270   0.00245  -0.00768
 135        7PZ        -0.00153   0.00024   0.00002  -0.03672  -0.00008
 136        8PX         0.00349  -0.02097   0.00093   0.00508  -0.03374
 137        8PY        -0.02849   0.01995   0.00471  -0.01758   0.02693
 138        8PZ        -0.00004  -0.00030   0.00117  -0.01202   0.00010
 139        9D 0       -0.00095  -0.00188  -0.00047  -0.00009  -0.00212
 140        9D+1        0.00001  -0.00001  -0.00000  -0.00016  -0.00006
 141        9D-1       -0.00001  -0.00000   0.00012  -0.00320  -0.00001
 142        9D+2        0.00162   0.00220  -0.00056   0.00002   0.00254
 143        9D-2       -0.00029  -0.00116   0.00114  -0.00005   0.00046
 144       10D 0       -0.00007  -0.00234  -0.00262   0.00001  -0.00552
 145       10D+1        0.00009  -0.00009  -0.00004   0.00191  -0.00011
 146       10D-1       -0.00035   0.00028   0.00011  -0.00310   0.00015
 147       10D+2        0.00276   0.00051  -0.00024  -0.00030  -0.00177
 148       10D-2        0.00108  -0.00219   0.00271   0.00040   0.00068
 149       11F 0       -0.00007   0.00001  -0.00010   0.00019  -0.00000
 150       11F+1        0.00170  -0.00120  -0.00002   0.00002  -0.00142
 151       11F-1        0.00188  -0.00134  -0.00088   0.00013  -0.00178
 152       11F+2       -0.00009   0.00000  -0.00009  -0.00019   0.00001
 153       11F-2       -0.00001   0.00001  -0.00001   0.00054   0.00000
 154       11F+3       -0.00163   0.00130  -0.00030  -0.00008   0.00099
 155       11F-3        0.00033   0.00003   0.00014   0.00003  -0.00001
 156 6   C  1S         -0.00237  -0.02905  -0.00135  -0.02887  -0.01512
 157        2S         -0.00504  -0.06159  -0.00289  -0.06119  -0.03218
 158        3S          0.00775   0.09007   0.00418   0.08953   0.04721
 159        4S          0.00834   0.12530   0.00509   0.12328   0.07378
 160        5S          0.00692   0.00078   0.02659  -0.02273  -0.04903
 161        6PX         0.00596  -0.00215  -0.03893   0.02366   0.02095
 162        6PY        -0.03937  -0.01198   0.00888  -0.00474  -0.03889
 163        6PZ         0.02540   0.01957   0.01858  -0.00754   0.00773
 164        7PX         0.00617   0.00047  -0.02351   0.01936   0.01498
 165        7PY        -0.02579  -0.00163   0.00467  -0.00048  -0.01961
 166        7PZ         0.01559   0.01859   0.01392  -0.00022   0.00727
 167        8PX         0.00342  -0.00454  -0.00137  -0.00947   0.00044
 168        8PY        -0.00664  -0.01040   0.01029  -0.01237  -0.03435
 169        8PZ         0.00807  -0.00600   0.00932  -0.01216  -0.00730
 170        9D 0        0.00165   0.00142   0.00058  -0.00081   0.00169
 171        9D+1        0.00211   0.00050  -0.00026  -0.00002   0.00156
 172        9D-1       -0.00139  -0.00069   0.00180  -0.00028  -0.00236
 173        9D+2        0.00043  -0.00027  -0.00127   0.00171  -0.00021
 174        9D-2       -0.00129  -0.00008  -0.00260   0.00078   0.00172
 175       10D 0        0.00072   0.00147   0.00141  -0.00265   0.00064
 176       10D+1        0.00207  -0.00063  -0.00026  -0.00089  -0.00038
 177       10D-1       -0.00160  -0.00100   0.00199  -0.00016  -0.00329
 178       10D+2        0.00039  -0.00079   0.00034   0.00275  -0.00355
 179       10D-2       -0.00213   0.00111  -0.00250  -0.00102   0.00264
 180       11F 0       -0.00031   0.00065   0.00003  -0.00009   0.00053
 181       11F+1        0.00025   0.00021   0.00003  -0.00013   0.00027
 182       11F-1        0.00008  -0.00095   0.00037  -0.00089  -0.00098
 183       11F+2        0.00010  -0.00069  -0.00032  -0.00064  -0.00040
 184       11F-2       -0.00007  -0.00150  -0.00007  -0.00157  -0.00054
 185       11F+3        0.00050   0.00049   0.00024   0.00113   0.00025
 186       11F-3       -0.00016   0.00091  -0.00004   0.00071   0.00030
 187 7   C  1S          0.02522   0.00002   0.03037  -0.02465  -0.00000
 188        2S          0.05345   0.00004   0.06437  -0.05235  -0.00000
 189        3S         -0.08092  -0.00005  -0.09528   0.08162   0.00000
 190        4S         -0.09062  -0.00006  -0.11723   0.06271   0.00000
 191        5S          0.00160   0.00000  -0.01265   0.05174   0.00000
 192        6PX         0.00002  -0.03197  -0.00000   0.00000  -0.02646
 193        6PY        -0.05706  -0.00004  -0.03253  -0.04627  -0.00000
 194        6PZ         0.00529   0.00000  -0.00482   0.01868   0.00000
 195        7PX         0.00001  -0.01155  -0.00000   0.00000  -0.01361
 196        7PY        -0.03242  -0.00002  -0.01101  -0.04944  -0.00000
 197        7PZ         0.00339   0.00000  -0.00816   0.01238   0.00000
 198        8PX         0.00000  -0.00054   0.00000   0.00000  -0.01779
 199        8PY        -0.00486  -0.00000   0.00012  -0.01104  -0.00000
 200        8PZ         0.00621   0.00000   0.00378   0.01081   0.00000
 201        9D 0        0.00328   0.00000   0.00284  -0.00134  -0.00000
 202        9D+1        0.00000  -0.00197  -0.00000   0.00000  -0.00110
 203        9D-1       -0.00087  -0.00000   0.00077  -0.00210   0.00000
 204        9D+2        0.00196   0.00000   0.00300   0.00297   0.00000
 205        9D-2       -0.00000   0.00282   0.00000  -0.00000   0.00166
 206       10D 0        0.00417   0.00000   0.00254   0.00174  -0.00000
 207       10D+1        0.00000  -0.00063  -0.00000   0.00000  -0.00050
 208       10D-1       -0.00250  -0.00000   0.00244  -0.00413   0.00000
 209       10D+2       -0.00283  -0.00000   0.00247   0.00827   0.00000
 210       10D-2       -0.00000   0.00664   0.00000  -0.00000   0.00312
 211       11F 0        0.00044   0.00000   0.00048  -0.00053  -0.00000
 212       11F+1        0.00000  -0.00037  -0.00000  -0.00000  -0.00015
 213       11F-1        0.00000   0.00000   0.00052   0.00058   0.00000
 214       11F+2       -0.00106  -0.00000  -0.00017   0.00050   0.00000
 215       11F-2       -0.00000   0.00070   0.00000  -0.00000   0.00069
 216       11F+3        0.00000  -0.00041   0.00000  -0.00000   0.00124
 217       11F-3        0.00095   0.00000   0.00189  -0.00093  -0.00000
 218 8   C  1S          0.02591   0.00002   0.03316   0.03044  -0.00000
 219        2S          0.05490   0.00004   0.07029   0.06451  -0.00000
 220        3S         -0.08003  -0.00005  -0.10276  -0.09386   0.00000
 221        4S         -0.11569  -0.00008  -0.14614  -0.13791   0.00000
 222        5S          0.02807   0.00002   0.03275   0.01955  -0.00000
 223        6PX         0.00002  -0.02697  -0.00000  -0.00000  -0.02336
 224        6PY        -0.03011  -0.00002  -0.01478   0.04361  -0.00000
 225        6PZ        -0.01097  -0.00001  -0.00551   0.01604   0.00000
 226        7PX         0.00001  -0.01400  -0.00000  -0.00000  -0.01339
 227        7PY        -0.02463  -0.00002  -0.00963   0.02544  -0.00000
 228        7PZ        -0.00234  -0.00000   0.00485   0.01781  -0.00000
 229        8PX         0.00001  -0.00775  -0.00000   0.00000  -0.01431
 230        8PY         0.00334   0.00000   0.00549   0.02119  -0.00000
 231        8PZ        -0.02668  -0.00002  -0.03058  -0.02143   0.00000
 232        9D 0        0.00124   0.00000   0.00046  -0.00090   0.00000
 233        9D+1       -0.00000   0.00193  -0.00000   0.00000   0.00135
 234        9D-1        0.00111   0.00000  -0.00022  -0.00123  -0.00000
 235        9D+2        0.00086   0.00000   0.00173  -0.00280   0.00000
 236        9D-2       -0.00000   0.00168  -0.00000   0.00000   0.00131
 237       10D 0        0.00280   0.00000   0.00092   0.00102  -0.00000
 238       10D+1       -0.00000   0.00094  -0.00000   0.00000  -0.00028
 239       10D-1        0.00146   0.00000  -0.00281  -0.00153  -0.00000
 240       10D+2       -0.00119  -0.00000   0.00230  -0.00236   0.00000
 241       10D-2       -0.00000   0.00344  -0.00000  -0.00000   0.00276
 242       11F 0       -0.00112  -0.00000  -0.00100  -0.00089   0.00000
 243       11F+1        0.00000  -0.00032   0.00000   0.00000  -0.00019
 244       11F-1        0.00039   0.00000   0.00116   0.00097  -0.00000
 245       11F+2        0.00134   0.00000   0.00080   0.00111  -0.00000
 246       11F-2        0.00000  -0.00034  -0.00000   0.00000  -0.00060
 247       11F+3        0.00000  -0.00020   0.00000   0.00000   0.00091
 248       11F-3        0.00110   0.00000   0.00192   0.00160  -0.00000
 249 9   C  1S          0.01378   0.00001  -0.03865   0.00000  -0.03267
 250        2S          0.02920   0.00002  -0.08194   0.00000  -0.06954
 251        3S         -0.04214  -0.00003   0.12091  -0.00001   0.10274
 252        4S         -0.06616  -0.00005   0.16336  -0.00001   0.15606
 253        5S          0.02487   0.00002  -0.01797   0.00000  -0.07683
 254        6PX         0.00359   0.00000   0.01338  -0.00000   0.03210
 255        6PY        -0.00003   0.04642  -0.00000  -0.02619   0.00000
 256        6PZ         0.00144   0.00000   0.03432  -0.00000   0.02984
 257        7PX         0.00745   0.00001   0.00038  -0.00000   0.00916
 258        7PY        -0.00002   0.03329  -0.00000  -0.01334   0.00000
 259        7PZ         0.00321   0.00000   0.02615  -0.00000   0.02102
 260        8PX        -0.01942  -0.00001   0.02307  -0.00000   0.04491
 261        8PY        -0.00001   0.01006  -0.00000  -0.00729   0.00000
 262        8PZ         0.00587   0.00000   0.00133  -0.00000   0.00567
 263        9D 0       -0.00061  -0.00000   0.00227  -0.00000   0.00269
 264        9D+1       -0.00074  -0.00000  -0.00106   0.00000  -0.00065
 265        9D-1        0.00000  -0.00011   0.00000   0.00154  -0.00000
 266        9D+2       -0.00087  -0.00000  -0.00025   0.00000   0.00182
 267        9D-2        0.00000  -0.00298   0.00000   0.00204  -0.00000
 268       10D 0       -0.00148  -0.00000   0.00189  -0.00000   0.00311
 269       10D+1       -0.00256  -0.00000   0.00028   0.00000   0.00433
 270       10D-1       -0.00000   0.00220   0.00000   0.00242  -0.00000
 271       10D+2       -0.00236  -0.00000  -0.00282   0.00000   0.00073
 272       10D-2        0.00000  -0.00267   0.00000   0.00096   0.00000
 273       11F 0       -0.00127  -0.00000   0.00198  -0.00000   0.00221
 274       11F+1        0.00013   0.00000   0.00012  -0.00000   0.00015
 275       11F-1       -0.00000   0.00028   0.00000   0.00034  -0.00000
 276       11F+2        0.00007   0.00000   0.00048  -0.00000   0.00038
 277       11F-2        0.00000  -0.00059  -0.00000  -0.00020   0.00000
 278       11F+3       -0.00021  -0.00000   0.00210  -0.00000   0.00130
 279       11F-3        0.00000  -0.00002  -0.00000  -0.00039  -0.00000
 280 10  C  1S         -0.00002  -0.02882  -0.00049   0.03008  -0.01585
 281        2S         -0.00002  -0.06108  -0.00102   0.06377  -0.03374
 282        3S         -0.00046   0.08926   0.00095  -0.09328   0.04947
 283        4S          0.00384   0.12620   0.00635  -0.13351   0.07768
 284        5S         -0.00868  -0.01620  -0.00866   0.04137  -0.05137
 285        6PX         0.00502  -0.00656  -0.04030  -0.02053   0.01644
 286        6PY        -0.03657  -0.01367   0.01371   0.00676  -0.04056
 287        6PZ        -0.03058  -0.01989  -0.02513  -0.01507  -0.00777
 288        7PX         0.00533  -0.00234  -0.02563  -0.01863   0.01252
 289        7PY        -0.02435  -0.00378   0.00762   0.00299  -0.01982
 290        7PZ        -0.01947  -0.01843  -0.01850  -0.00429  -0.00695
 291        8PX        -0.00273  -0.01229  -0.01347   0.01510  -0.00127
 292        8PY        -0.01150  -0.01652   0.00136   0.01765  -0.03634
 293        8PZ        -0.00470   0.00831  -0.00244  -0.02374   0.00622
 294        9D 0        0.00144   0.00154   0.00008   0.00051   0.00176
 295        9D+1       -0.00236  -0.00044  -0.00029  -0.00072  -0.00149
 296        9D-1        0.00142   0.00070  -0.00196  -0.00028   0.00236
 297        9D+2        0.00002  -0.00041  -0.00145  -0.00161  -0.00035
 298        9D-2       -0.00100  -0.00029  -0.00232  -0.00047   0.00153
 299       10D 0        0.00014   0.00266   0.00038   0.00050   0.00117
 300       10D+1       -0.00253   0.00161   0.00012  -0.00117   0.00115
 301       10D-1        0.00153   0.00128  -0.00195  -0.00043   0.00368
 302       10D+2        0.00058  -0.00067   0.00014  -0.00256  -0.00410
 303       10D-2       -0.00135  -0.00023  -0.00235   0.00182   0.00181
 304       11F 0        0.00022  -0.00066  -0.00006  -0.00011  -0.00049
 305       11F+1        0.00009   0.00055  -0.00014  -0.00032   0.00048
 306       11F-1        0.00003  -0.00070   0.00025   0.00077  -0.00090
 307       11F+2       -0.00007   0.00095   0.00024  -0.00105   0.00065
 308       11F-2        0.00002   0.00147   0.00003  -0.00154   0.00050
 309       11F+3        0.00027   0.00057   0.00015  -0.00114   0.00036
 310       11F-3       -0.00014   0.00066   0.00010  -0.00040   0.00012
 311 11  C  1S          0.01449   0.00001  -0.03974   0.00000  -0.03059
 312        2S          0.03073   0.00002  -0.08422   0.00000  -0.06512
 313        3S         -0.04540  -0.00003   0.12294  -0.00001   0.09550
 314        4S         -0.05863  -0.00004   0.17754  -0.00001   0.15126
 315        5S         -0.00278  -0.00000  -0.03493   0.00000  -0.09556
 316        6PX         0.00175   0.00000   0.01450  -0.00000   0.03324
 317        6PY        -0.00003   0.04881   0.00000   0.02806  -0.00000
 318        6PZ        -0.00352  -0.00000  -0.03240   0.00000  -0.03063
 319        7PX         0.00551   0.00000   0.00086   0.00000   0.01028
 320        7PY        -0.00002   0.03441   0.00000   0.01540  -0.00000
 321        7PZ        -0.00453  -0.00000  -0.02626   0.00000  -0.02124
 322        8PX        -0.00229  -0.00000   0.03828  -0.00000   0.05444
 323        8PY        -0.00001   0.01092   0.00000   0.00879  -0.00000
 324        8PZ         0.00092   0.00000   0.00738  -0.00000  -0.00477
 325        9D 0       -0.00075  -0.00000   0.00203  -0.00000   0.00287
 326        9D+1        0.00077   0.00000   0.00070  -0.00000   0.00034
 327        9D-1       -0.00000   0.00016   0.00000   0.00172  -0.00000
 328        9D+2       -0.00073  -0.00000  -0.00037   0.00000   0.00181
 329        9D-2        0.00000  -0.00290  -0.00000  -0.00204   0.00000
 330       10D 0       -0.00163  -0.00000   0.00203  -0.00000   0.00327
 331       10D+1        0.00301   0.00000   0.00001  -0.00000  -0.00551
 332       10D-1        0.00000  -0.00181   0.00000   0.00386  -0.00000
 333       10D+2       -0.00169  -0.00000  -0.00232   0.00000   0.00079
 334       10D-2        0.00000  -0.00259  -0.00000  -0.00085  -0.00000
 335       11F 0        0.00125   0.00000  -0.00209   0.00000  -0.00212
 336       11F+1        0.00016   0.00000   0.00049  -0.00000   0.00038
 337       11F-1       -0.00000   0.00028  -0.00000  -0.00024   0.00000
 338       11F+2        0.00006   0.00000  -0.00040   0.00000  -0.00035
 339       11F-2       -0.00000   0.00055  -0.00000  -0.00038   0.00000
 340       11F+3       -0.00019  -0.00000   0.00211  -0.00000   0.00123
 341       11F-3        0.00000  -0.00008  -0.00000   0.00026  -0.00000
 342 12  C  1S         -0.00237  -0.02905  -0.00134   0.02887   0.01512
 343        2S         -0.00504  -0.06159  -0.00288   0.06119   0.03217
 344        3S          0.00775   0.09007   0.00417  -0.08953  -0.04721
 345        4S          0.00834   0.12530   0.00507  -0.12329  -0.07377
 346        5S          0.00692   0.00078   0.02659   0.02273   0.04903
 347        6PX        -0.00596   0.00215   0.03893   0.02365   0.02095
 348        6PY         0.03937   0.01197  -0.00888  -0.00474  -0.03889
 349        6PZ         0.02540   0.01957   0.01858   0.00754  -0.00773
 350        7PX        -0.00617  -0.00047   0.02351   0.01935   0.01498
 351        7PY         0.02579   0.00163  -0.00467  -0.00048  -0.01961
 352        7PZ         0.01559   0.01859   0.01392   0.00022  -0.00727
 353        8PX        -0.00342   0.00454   0.00137  -0.00947   0.00044
 354        8PY         0.00664   0.01040  -0.01030  -0.01237  -0.03435
 355        8PZ         0.00807  -0.00600   0.00932   0.01216   0.00730
 356        9D 0        0.00165   0.00142   0.00058   0.00081  -0.00169
 357        9D+1       -0.00211  -0.00050   0.00026  -0.00002   0.00156
 358        9D-1        0.00139   0.00069  -0.00180  -0.00028  -0.00236
 359        9D+2        0.00043  -0.00027  -0.00127  -0.00171   0.00021
 360        9D-2       -0.00129  -0.00008  -0.00260  -0.00078  -0.00172
 361       10D 0        0.00072   0.00147   0.00141   0.00265  -0.00064
 362       10D+1       -0.00207   0.00063   0.00026  -0.00089  -0.00038
 363       10D-1        0.00160   0.00100  -0.00199  -0.00016  -0.00329
 364       10D+2        0.00039  -0.00079   0.00034  -0.00275   0.00355
 365       10D-2       -0.00213   0.00111  -0.00250   0.00102  -0.00264
 366       11F 0       -0.00031   0.00065   0.00003   0.00009  -0.00053
 367       11F+1       -0.00025  -0.00021  -0.00003  -0.00013   0.00027
 368       11F-1       -0.00008   0.00095  -0.00037  -0.00089  -0.00098
 369       11F+2        0.00010  -0.00069  -0.00032   0.00064   0.00040
 370       11F-2       -0.00007  -0.00150  -0.00007   0.00157   0.00054
 371       11F+3       -0.00050  -0.00049  -0.00024   0.00113   0.00025
 372       11F-3        0.00016  -0.00091   0.00004   0.00071   0.00030
 373 13  C  1S         -0.00241   0.02905  -0.00134   0.02887  -0.01512
 374        2S         -0.00513   0.06158  -0.00288   0.06119  -0.03217
 375        3S          0.00787  -0.09006   0.00417  -0.08953   0.04721
 376        4S          0.00850  -0.12529   0.00507  -0.12329   0.07377
 377        5S          0.00692  -0.00077   0.02659   0.02273  -0.04903
 378        6PX         0.00596   0.00216  -0.03893  -0.02365   0.02095
 379        6PY         0.03939  -0.01192  -0.00888  -0.00474   0.03889
 380        6PZ         0.02543  -0.01954   0.01858   0.00754   0.00773
 381        7PX         0.00617  -0.00046  -0.02351  -0.01935   0.01498
 382        7PY         0.02579  -0.00160  -0.00467  -0.00048   0.01961
 383        7PZ         0.01562  -0.01857   0.01392   0.00022   0.00727
 384        8PX         0.00342   0.00454  -0.00137   0.00947   0.00044
 385        8PY         0.00665  -0.01039  -0.01030  -0.01237   0.03435
 386        8PZ         0.00806   0.00601   0.00932   0.01216  -0.00730
 387        9D 0        0.00165  -0.00142   0.00058   0.00081   0.00169
 388        9D+1        0.00211  -0.00050  -0.00026   0.00002   0.00156
 389        9D-1        0.00139  -0.00068  -0.00180  -0.00028   0.00236
 390        9D+2        0.00043   0.00027  -0.00127  -0.00171  -0.00021
 391        9D-2        0.00129  -0.00008   0.00260   0.00078  -0.00172
 392       10D 0        0.00072  -0.00147   0.00141   0.00265   0.00064
 393       10D+1        0.00207   0.00063  -0.00026   0.00089  -0.00038
 394       10D-1        0.00160  -0.00099  -0.00199  -0.00016   0.00329
 395       10D+2        0.00038   0.00079   0.00034  -0.00275  -0.00355
 396       10D-2        0.00213   0.00111   0.00250  -0.00102  -0.00264
 397       11F 0       -0.00031  -0.00065   0.00003   0.00009   0.00053
 398       11F+1        0.00025  -0.00021   0.00003   0.00013   0.00027
 399       11F-1       -0.00008  -0.00095  -0.00037  -0.00089   0.00098
 400       11F+2        0.00010   0.00069  -0.00032   0.00064  -0.00040
 401       11F-2        0.00007  -0.00150   0.00007  -0.00157   0.00054
 402       11F+3        0.00050  -0.00049   0.00024  -0.00113   0.00025
 403       11F-3        0.00016   0.00091   0.00004   0.00071  -0.00030
 404 14  C  1S         -0.00002  -0.02882  -0.00050  -0.03008   0.01585
 405        2S         -0.00002  -0.06108  -0.00103  -0.06377   0.03374
 406        3S         -0.00046   0.08926   0.00096   0.09328  -0.04948
 407        4S          0.00384   0.12620   0.00637   0.13351  -0.07769
 408        5S         -0.00869  -0.01620  -0.00867  -0.04137   0.05138
 409        6PX        -0.00502   0.00656   0.04030  -0.02054   0.01644
 410        6PY         0.03657   0.01367  -0.01371   0.00677  -0.04056
 411        6PZ        -0.03058  -0.01989  -0.02513   0.01508   0.00777
 412        7PX        -0.00533   0.00234   0.02563  -0.01863   0.01252
 413        7PY         0.02435   0.00378  -0.00762   0.00299  -0.01982
 414        7PZ        -0.01947  -0.01843  -0.01850   0.00429   0.00695
 415        8PX         0.00273   0.01229   0.01347   0.01510  -0.00127
 416        8PY         0.01150   0.01652  -0.00136   0.01765  -0.03634
 417        8PZ        -0.00470   0.00831  -0.00243   0.02374  -0.00622
 418        9D 0        0.00144   0.00154   0.00008  -0.00051  -0.00176
 419        9D+1        0.00236   0.00044   0.00029  -0.00072  -0.00149
 420        9D-1       -0.00142  -0.00070   0.00196  -0.00028   0.00236
 421        9D+2        0.00002  -0.00041  -0.00145   0.00161   0.00035
 422        9D-2       -0.00100  -0.00029  -0.00232   0.00047  -0.00153
 423       10D 0        0.00014   0.00266   0.00038  -0.00050  -0.00117
 424       10D+1        0.00253  -0.00161  -0.00012  -0.00117   0.00115
 425       10D-1       -0.00153  -0.00128   0.00195  -0.00043   0.00368
 426       10D+2        0.00058  -0.00067   0.00014   0.00256   0.00410
 427       10D-2       -0.00135  -0.00023  -0.00235  -0.00182  -0.00181
 428       11F 0        0.00022  -0.00066  -0.00006   0.00011   0.00049
 429       11F+1       -0.00009  -0.00055   0.00014  -0.00032   0.00048
 430       11F-1       -0.00003   0.00070  -0.00025   0.00077  -0.00090
 431       11F+2       -0.00007   0.00095   0.00025   0.00105  -0.00065
 432       11F-2        0.00002   0.00147   0.00004   0.00154  -0.00050
 433       11F+3       -0.00027  -0.00057  -0.00015  -0.00114   0.00036
 434       11F-3        0.00014  -0.00066  -0.00010  -0.00040   0.00012
 435 15  C  1S          0.02590   0.00002   0.03315  -0.03044   0.00000
 436        2S          0.05490   0.00004   0.07028  -0.06452   0.00000
 437        3S         -0.08003  -0.00005  -0.10275   0.09387  -0.00000
 438        4S         -0.11568  -0.00008  -0.14612   0.13793  -0.00000
 439        5S          0.02807   0.00002   0.03275  -0.01956   0.00000
 440        6PX        -0.00002   0.02697   0.00000  -0.00000  -0.02337
 441        6PY         0.03011   0.00002   0.01478   0.04361  -0.00000
 442        6PZ        -0.01097  -0.00001  -0.00551  -0.01604  -0.00000
 443        7PX        -0.00001   0.01400   0.00000  -0.00000  -0.01339
 444        7PY         0.02463   0.00002   0.00964   0.02544  -0.00000
 445        7PZ        -0.00234  -0.00000   0.00484  -0.01781   0.00000
 446        8PX        -0.00001   0.00775   0.00000  -0.00000  -0.01431
 447        8PY        -0.00334  -0.00000  -0.00549   0.02119  -0.00000
 448        8PZ        -0.02668  -0.00002  -0.03058   0.02143  -0.00000
 449        9D 0        0.00124   0.00000   0.00046   0.00090  -0.00000
 450        9D+1        0.00000  -0.00193  -0.00000   0.00000   0.00135
 451        9D-1       -0.00111  -0.00000   0.00022  -0.00123  -0.00000
 452        9D+2        0.00086   0.00000   0.00173   0.00280  -0.00000
 453        9D-2       -0.00000   0.00168  -0.00000  -0.00000  -0.00131
 454       10D 0        0.00280   0.00000   0.00092  -0.00102   0.00000
 455       10D+1        0.00000  -0.00094   0.00000   0.00000  -0.00028
 456       10D-1       -0.00146  -0.00000   0.00280  -0.00153   0.00000
 457       10D+2       -0.00119  -0.00000   0.00230   0.00236  -0.00000
 458       10D-2       -0.00000   0.00344  -0.00000  -0.00000  -0.00276
 459       11F 0       -0.00112  -0.00000  -0.00100   0.00089  -0.00000
 460       11F+1       -0.00000   0.00032  -0.00000   0.00000  -0.00019
 461       11F-1       -0.00039  -0.00000  -0.00116   0.00097  -0.00000
 462       11F+2        0.00134   0.00000   0.00080  -0.00111   0.00000
 463       11F-2        0.00000  -0.00034  -0.00000  -0.00000   0.00060
 464       11F+3       -0.00000   0.00020  -0.00000   0.00000   0.00091
 465       11F-3       -0.00110  -0.00000  -0.00192   0.00160  -0.00000
 466 16  C  1S         -0.00006   0.02882  -0.00050  -0.03008  -0.01585
 467        2S         -0.00010   0.06108  -0.00103  -0.06377  -0.03374
 468        3S         -0.00033  -0.08926   0.00096   0.09328   0.04948
 469        4S          0.00402  -0.12619   0.00637   0.13351   0.07769
 470        5S         -0.00871   0.01619  -0.00867  -0.04137  -0.05138
 471        6PX         0.00501   0.00656  -0.04030   0.02054   0.01644
 472        6PY         0.03659  -0.01362  -0.01371   0.00676   0.04056
 473        6PZ        -0.03061   0.01985  -0.02513   0.01508  -0.00777
 474        7PX         0.00533   0.00234  -0.02563   0.01863   0.01252
 475        7PY         0.02435  -0.00375  -0.00762   0.00299   0.01982
 476        7PZ        -0.01950   0.01840  -0.01850   0.00429  -0.00695
 477        8PX        -0.00275   0.01229  -0.01347  -0.01510  -0.00127
 478        8PY         0.01152  -0.01651  -0.00136   0.01765   0.03634
 479        8PZ        -0.00469  -0.00831  -0.00243   0.02374   0.00622
 480        9D 0        0.00145  -0.00154   0.00008  -0.00051   0.00176
 481        9D+1       -0.00236   0.00043  -0.00029   0.00072  -0.00149
 482        9D-1       -0.00142   0.00070   0.00196  -0.00028  -0.00236
 483        9D+2        0.00002   0.00041  -0.00145   0.00161  -0.00035
 484        9D-2        0.00100  -0.00029   0.00232  -0.00047  -0.00153
 485       10D 0        0.00015  -0.00266   0.00038  -0.00050   0.00117
 486       10D+1       -0.00253  -0.00161   0.00012   0.00117   0.00115
 487       10D-1       -0.00153   0.00128   0.00195  -0.00043  -0.00368
 488       10D+2        0.00058   0.00067   0.00014   0.00256  -0.00410
 489       10D-2        0.00135  -0.00022   0.00235   0.00182  -0.00181
 490       11F 0        0.00021   0.00066  -0.00006   0.00011  -0.00049
 491       11F+1        0.00009  -0.00055  -0.00014   0.00032   0.00048
 492       11F-1       -0.00003  -0.00070  -0.00025   0.00077   0.00090
 493       11F+2       -0.00007  -0.00095   0.00025   0.00105   0.00065
 494       11F-2       -0.00003   0.00147  -0.00004  -0.00154  -0.00050
 495       11F+3        0.00027  -0.00057   0.00015   0.00114   0.00036
 496       11F-3        0.00014   0.00066  -0.00010  -0.00040  -0.00012
 497 17  C  1S          0.01378   0.00001  -0.03865   0.00000   0.03267
 498        2S          0.02921   0.00002  -0.08194   0.00000   0.06954
 499        3S         -0.04214  -0.00003   0.12091  -0.00001  -0.10274
 500        4S         -0.06616  -0.00005   0.16336  -0.00001  -0.15606
 501        5S          0.02487   0.00002  -0.01797   0.00000   0.07683
 502        6PX        -0.00359  -0.00000  -0.01338   0.00000   0.03210
 503        6PY         0.00003  -0.04642  -0.00000  -0.02619  -0.00000
 504        6PZ         0.00144   0.00000   0.03432  -0.00000  -0.02984
 505        7PX        -0.00745  -0.00001  -0.00038  -0.00000   0.00916
 506        7PY         0.00002  -0.03329  -0.00000  -0.01334  -0.00000
 507        7PZ         0.00321   0.00000   0.02615  -0.00000  -0.02102
 508        8PX         0.01942   0.00001  -0.02307   0.00000   0.04491
 509        8PY         0.00001  -0.01006  -0.00000  -0.00729  -0.00000
 510        8PZ         0.00587   0.00000   0.00133  -0.00000  -0.00567
 511        9D 0       -0.00061  -0.00000   0.00227  -0.00000  -0.00269
 512        9D+1        0.00074   0.00000   0.00106  -0.00000  -0.00065
 513        9D-1       -0.00000   0.00011   0.00000   0.00154   0.00000
 514        9D+2       -0.00087  -0.00000  -0.00025   0.00000  -0.00182
 515        9D-2        0.00000  -0.00298  -0.00000  -0.00204  -0.00000
 516       10D 0       -0.00148  -0.00000   0.00189  -0.00000  -0.00311
 517       10D+1        0.00256   0.00000  -0.00028   0.00000   0.00433
 518       10D-1        0.00000  -0.00220   0.00000   0.00242   0.00000
 519       10D+2       -0.00236  -0.00000  -0.00282   0.00000  -0.00073
 520       10D-2        0.00000  -0.00267  -0.00000  -0.00096  -0.00000
 521       11F 0       -0.00127  -0.00000   0.00198  -0.00000  -0.00221
 522       11F+1       -0.00013  -0.00000  -0.00012   0.00000   0.00015
 523       11F-1        0.00000  -0.00028   0.00000   0.00034   0.00000
 524       11F+2        0.00007   0.00000   0.00048  -0.00000  -0.00038
 525       11F-2        0.00000  -0.00059   0.00000   0.00020   0.00000
 526       11F+3        0.00021   0.00000  -0.00210   0.00000   0.00130
 527       11F-3       -0.00000   0.00002  -0.00000  -0.00039  -0.00000
 528 18  C  1S         -0.04055   0.02898   0.00490   0.00092  -0.03049
 529        2S         -0.08596   0.06142   0.01039   0.00193  -0.06489
 530        3S          0.12626  -0.08998  -0.01464  -0.00166   0.09542
 531        4S          0.17482  -0.12659  -0.02540  -0.01513   0.14866
 532        5S         -0.02050   0.03044   0.00267   0.02761  -0.07083
 533        6PX         0.02445   0.04042  -0.01884  -0.00131  -0.04108
 534        6PY         0.00952   0.01653  -0.00563   0.00083   0.00303
 535        6PZ        -0.00141  -0.00032  -0.00039   0.05152   0.00104
 536        7PX         0.01957   0.02401  -0.01643  -0.00080  -0.02031
 537        7PY        -0.00252   0.01724  -0.00270   0.00245  -0.00768
 538        7PZ        -0.00153   0.00024   0.00003   0.03672   0.00008
 539        8PX        -0.00349   0.02097  -0.00093   0.00508  -0.03374
 540        8PY         0.02849  -0.01995  -0.00472  -0.01758   0.02693
 541        8PZ        -0.00004  -0.00030   0.00117   0.01202  -0.00010
 542        9D 0       -0.00095  -0.00188  -0.00047   0.00009   0.00212
 543        9D+1       -0.00001   0.00001   0.00000  -0.00016  -0.00006
 544        9D-1        0.00001   0.00000  -0.00012  -0.00320  -0.00001
 545        9D+2        0.00162   0.00220  -0.00056  -0.00002  -0.00254
 546        9D-2       -0.00029  -0.00116   0.00114   0.00005  -0.00046
 547       10D 0       -0.00007  -0.00234  -0.00262  -0.00001   0.00552
 548       10D+1       -0.00009   0.00009   0.00004   0.00191  -0.00011
 549       10D-1        0.00035  -0.00028  -0.00011  -0.00310   0.00015
 550       10D+2        0.00276   0.00051  -0.00024   0.00030   0.00177
 551       10D-2        0.00108  -0.00219   0.00271  -0.00040  -0.00068
 552       11F 0       -0.00007   0.00001  -0.00010  -0.00019   0.00000
 553       11F+1       -0.00170   0.00120   0.00002   0.00002  -0.00142
 554       11F-1       -0.00188   0.00134   0.00088   0.00013  -0.00178
 555       11F+2       -0.00009   0.00000  -0.00009   0.00019  -0.00001
 556       11F-2       -0.00001   0.00001  -0.00001  -0.00054  -0.00000
 557       11F+3        0.00163  -0.00130   0.00030  -0.00008   0.00099
 558       11F-3       -0.00033  -0.00003  -0.00014   0.00003  -0.00001
 559 19  C  1S         -0.04051  -0.02904   0.00490  -0.00092  -0.03049
 560        2S         -0.08588  -0.06153   0.01038  -0.00193  -0.06489
 561        3S          0.12614   0.09015  -0.01464   0.00165   0.09542
 562        4S          0.17465   0.12682  -0.02540   0.01513   0.14866
 563        5S         -0.02046  -0.03047   0.00267  -0.02761  -0.07083
 564        6PX         0.02451  -0.04038  -0.01884   0.00131  -0.04108
 565        6PY        -0.00955   0.01652   0.00563   0.00083  -0.00303
 566        6PZ        -0.00141   0.00032  -0.00040  -0.05152   0.00104
 567        7PX         0.01960  -0.02398  -0.01643   0.00080  -0.02031
 568        7PY         0.00250   0.01725   0.00270   0.00245   0.00768
 569        7PZ        -0.00153  -0.00024   0.00002  -0.03672   0.00008
 570        8PX        -0.00346  -0.02098  -0.00093  -0.00508  -0.03374
 571        8PY        -0.02846  -0.01999   0.00471  -0.01758  -0.02693
 572        8PZ        -0.00004   0.00030   0.00117  -0.01202  -0.00010
 573        9D 0       -0.00095   0.00188  -0.00047  -0.00009   0.00212
 574        9D+1       -0.00001  -0.00001   0.00000   0.00016  -0.00006
 575        9D-1       -0.00001   0.00000   0.00012  -0.00320   0.00001
 576        9D+2        0.00162  -0.00220  -0.00056   0.00002  -0.00254
 577        9D-2        0.00030  -0.00116  -0.00114   0.00005   0.00046
 578       10D 0       -0.00007   0.00234  -0.00262   0.00001   0.00552
 579       10D+1       -0.00009  -0.00009   0.00004  -0.00191  -0.00011
 580       10D-1       -0.00035  -0.00028   0.00011  -0.00310  -0.00015
 581       10D+2        0.00276  -0.00050  -0.00024  -0.00030   0.00177
 582       10D-2       -0.00108  -0.00219  -0.00271  -0.00040   0.00068
 583       11F 0       -0.00007  -0.00001  -0.00010   0.00019   0.00000
 584       11F+1       -0.00170  -0.00120   0.00002  -0.00002  -0.00142
 585       11F-1        0.00188   0.00135  -0.00088   0.00013   0.00178
 586       11F+2       -0.00009  -0.00000  -0.00009  -0.00019  -0.00001
 587       11F-2        0.00001   0.00001   0.00001  -0.00054   0.00000
 588       11F+3        0.00163   0.00130   0.00030   0.00008   0.00099
 589       11F-3        0.00033  -0.00003   0.00014   0.00003   0.00001
 590 20  C  1S          0.01449   0.00001  -0.03974   0.00000   0.03059
 591        2S          0.03073   0.00002  -0.08422   0.00000   0.06512
 592        3S         -0.04540  -0.00003   0.12294  -0.00001  -0.09550
 593        4S         -0.05862  -0.00004   0.17754  -0.00001  -0.15126
 594        5S         -0.00278  -0.00000  -0.03493   0.00000   0.09556
 595        6PX        -0.00175  -0.00000  -0.01450   0.00000   0.03324
 596        6PY         0.00003  -0.04881   0.00000   0.02806   0.00000
 597        6PZ        -0.00352  -0.00000  -0.03240   0.00000   0.03063
 598        7PX        -0.00551  -0.00000  -0.00086   0.00000   0.01028
 599        7PY         0.00002  -0.03441   0.00000   0.01540   0.00000
 600        7PZ        -0.00453  -0.00000  -0.02626   0.00000   0.02124
 601        8PX         0.00229   0.00000  -0.03828   0.00000   0.05444
 602        8PY         0.00001  -0.01092   0.00000   0.00879   0.00000
 603        8PZ         0.00092   0.00000   0.00738  -0.00000   0.00477
 604        9D 0       -0.00075  -0.00000   0.00203  -0.00000  -0.00287
 605        9D+1       -0.00077  -0.00000  -0.00070   0.00000   0.00034
 606        9D-1        0.00000  -0.00016   0.00000   0.00172   0.00000
 607        9D+2       -0.00073  -0.00000  -0.00037   0.00000  -0.00181
 608        9D-2        0.00000  -0.00290   0.00000   0.00204   0.00000
 609       10D 0       -0.00163  -0.00000   0.00203  -0.00000  -0.00327
 610       10D+1       -0.00301  -0.00000  -0.00001   0.00000  -0.00551
 611       10D-1       -0.00000   0.00181   0.00000   0.00386   0.00000
 612       10D+2       -0.00169  -0.00000  -0.00232   0.00000  -0.00079
 613       10D-2        0.00000  -0.00259   0.00000   0.00085  -0.00000
 614       11F 0        0.00125   0.00000  -0.00209   0.00000   0.00212
 615       11F+1       -0.00016  -0.00000  -0.00049   0.00000   0.00038
 616       11F-1        0.00000  -0.00028  -0.00000  -0.00024  -0.00000
 617       11F+2        0.00006   0.00000  -0.00040   0.00000   0.00035
 618       11F-2       -0.00000   0.00055   0.00000   0.00038   0.00000
 619       11F+3        0.00019   0.00000  -0.00211   0.00000   0.00123
 620       11F-3       -0.00000   0.00008   0.00000   0.00026  -0.00000
 621 21  H  1S          0.00324  -0.02319   0.00206   0.02315  -0.01704
 622        2S          0.00404  -0.02597   0.00220   0.02641  -0.02187
 623        3S          0.00159   0.00118   0.00361  -0.00323   0.00140
 624        4PX        -0.00047   0.00189   0.00088  -0.00251   0.00209
 625        4PY        -0.00078  -0.00183   0.00049   0.00210  -0.00065
 626        4PZ         0.00123  -0.00297   0.00081   0.00218  -0.00216
 627 22  H  1S          0.03457   0.02434  -0.00372  -0.00017  -0.03576
 628        2S          0.03901   0.02780  -0.00400   0.00045  -0.04750
 629        3S         -0.00465  -0.00477   0.00101   0.00630   0.00065
 630        4PX        -0.00283  -0.00018   0.00074  -0.00000   0.00111
 631        4PY        -0.00510  -0.00433   0.00038  -0.00006   0.00610
 632        4PZ        -0.00015  -0.00005  -0.00004   0.00159   0.00003
 633 23  H  1S          0.00321   0.02319   0.00206   0.02315   0.01704
 634        2S          0.00400   0.02597   0.00220   0.02641   0.02187
 635        3S          0.00159  -0.00118   0.00361  -0.00323  -0.00140
 636        4PX         0.00047   0.00189  -0.00088   0.00251   0.00209
 637        4PY        -0.00078   0.00183   0.00049   0.00210   0.00065
 638        4PZ         0.00123   0.00298   0.00081   0.00218   0.00216
 639 24  H  1S          0.00011  -0.02449   0.00069  -0.02595  -0.01862
 640        2S          0.00004  -0.02778   0.00077  -0.02943  -0.02448
 641        3S         -0.00175   0.00405  -0.00181   0.00604   0.00152
 642        4PX        -0.00016   0.00221   0.00120   0.00313   0.00249
 643        4PY        -0.00116  -0.00192   0.00053  -0.00230  -0.00073
 644        4PZ        -0.00099   0.00302  -0.00086   0.00206   0.00223
 645 25  H  1S         -0.02184  -0.00001  -0.02823  -0.02617   0.00000
 646        2S         -0.02444  -0.00002  -0.03203  -0.02946   0.00000
 647        3S          0.00524   0.00000   0.00557   0.00625   0.00000
 648        4PX         0.00000  -0.00089  -0.00000  -0.00000  -0.00071
 649        4PY        -0.00219  -0.00000  -0.00216  -0.00020   0.00000
 650        4PZ         0.00303   0.00000   0.00422   0.00457  -0.00000
 651 26  H  1S          0.03460  -0.02430  -0.00372   0.00017  -0.03576
 652        2S          0.03905  -0.02775  -0.00400  -0.00045  -0.04750
 653        3S         -0.00466   0.00476   0.00101  -0.00630   0.00065
 654        4PX        -0.00283   0.00017   0.00074   0.00000   0.00111
 655        4PY         0.00510  -0.00433  -0.00038  -0.00006  -0.00610
 656        4PZ        -0.00015   0.00004  -0.00004  -0.00159   0.00003
 657 27  H  1S          0.00321   0.02319   0.00206  -0.02315  -0.01704
 658        2S          0.00400   0.02597   0.00219  -0.02641  -0.02187
 659        3S          0.00159  -0.00118   0.00361   0.00323   0.00140
 660        4PX        -0.00047  -0.00189   0.00089   0.00251   0.00209
 661        4PY         0.00078  -0.00183  -0.00049   0.00210   0.00065
 662        4PZ         0.00123   0.00298   0.00081  -0.00218  -0.00216
 663 28  H  1S         -0.01222  -0.00001   0.03424  -0.00000   0.03647
 664        2S         -0.01438  -0.00001   0.03830  -0.00000   0.04787
 665        3S         -0.00119  -0.00000  -0.00817   0.00000  -0.00316
 666        4PX         0.00200   0.00000  -0.00481   0.00000  -0.00519
 667        4PY        -0.00000   0.00153   0.00000   0.00090  -0.00000
 668        4PZ         0.00072   0.00000  -0.00319   0.00000  -0.00348
 669 29  H  1S          0.00324  -0.02319   0.00206  -0.02315   0.01704
 670        2S          0.00404  -0.02597   0.00219  -0.02641   0.02187
 671        3S          0.00159   0.00118   0.00361   0.00323  -0.00140
 672        4PX         0.00047  -0.00189  -0.00089  -0.00251   0.00209
 673        4PY         0.00078   0.00183  -0.00049   0.00210  -0.00065
 674        4PZ         0.00123  -0.00297   0.00081  -0.00218   0.00216
 675 30  H  1S          0.00008   0.02449   0.00069  -0.02595   0.01862
 676        2S          0.00001   0.02778   0.00077  -0.02943   0.02448
 677        3S         -0.00174  -0.00405  -0.00181   0.00604  -0.00152
 678        4PX         0.00016   0.00221  -0.00120  -0.00313   0.00249
 679        4PY        -0.00116   0.00192   0.00053  -0.00230   0.00073
 680        4PZ        -0.00098  -0.00302  -0.00086   0.00206  -0.00223
 681 31  H  1S          0.03460  -0.02430  -0.00372  -0.00017   0.03576
 682        2S          0.03905  -0.02775  -0.00400   0.00045   0.04750
 683        3S         -0.00466   0.00476   0.00101   0.00630  -0.00065
 684        4PX         0.00283  -0.00017  -0.00074   0.00000   0.00111
 685        4PY        -0.00510   0.00433   0.00038  -0.00006  -0.00610
 686        4PZ        -0.00015   0.00004  -0.00004   0.00159  -0.00003
 687 32  H  1S         -0.01076  -0.00001   0.03330  -0.00000   0.03883
 688        2S         -0.01133  -0.00001   0.03883  -0.00000   0.05084
 689        3S          0.00513   0.00000  -0.00160   0.00000  -0.00007
 690        4PX         0.00161   0.00000  -0.00501   0.00000  -0.00577
 691        4PY        -0.00000   0.00135  -0.00000  -0.00081   0.00000
 692        4PZ        -0.00057  -0.00000   0.00294  -0.00000   0.00332
 693 33  H  1S          0.00012  -0.02449   0.00069   0.02595   0.01862
 694        2S          0.00005  -0.02778   0.00077   0.02943   0.02448
 695        3S         -0.00175   0.00405  -0.00181  -0.00604  -0.00152
 696        4PX         0.00016  -0.00221  -0.00120   0.00313   0.00249
 697        4PY         0.00116   0.00192  -0.00053  -0.00230  -0.00073
 698        4PZ        -0.00099   0.00302  -0.00086  -0.00205  -0.00223
 699 34  H  1S          0.00008   0.02449   0.00069   0.02595  -0.01862
 700        2S          0.00001   0.02778   0.00077   0.02943  -0.02448
 701        3S         -0.00174  -0.00405  -0.00181  -0.00604   0.00152
 702        4PX        -0.00016  -0.00221   0.00120  -0.00313   0.00249
 703        4PY         0.00116  -0.00192  -0.00053  -0.00230   0.00073
 704        4PZ        -0.00098  -0.00302  -0.00086  -0.00205   0.00223
 705 35  H  1S         -0.02184  -0.00001  -0.02823   0.02618  -0.00000
 706        2S         -0.02444  -0.00002  -0.03203   0.02946  -0.00000
 707        3S          0.00524   0.00000   0.00557  -0.00625  -0.00000
 708        4PX        -0.00000   0.00089   0.00000  -0.00000  -0.00071
 709        4PY         0.00219   0.00000   0.00216  -0.00020   0.00000
 710        4PZ         0.00303   0.00000   0.00422  -0.00457   0.00000
 711 36  H  1S         -0.01076  -0.00001   0.03330  -0.00000  -0.03883
 712        2S         -0.01133  -0.00001   0.03883  -0.00000  -0.05084
 713        3S          0.00513   0.00000  -0.00160   0.00000   0.00007
 714        4PX        -0.00161  -0.00000   0.00501  -0.00000  -0.00577
 715        4PY         0.00000  -0.00135  -0.00000  -0.00081  -0.00000
 716        4PZ        -0.00057  -0.00000   0.00294  -0.00000  -0.00332
 717 37  H  1S         -0.01222  -0.00001   0.03424  -0.00000  -0.03647
 718        2S         -0.01438  -0.00001   0.03830  -0.00000  -0.04787
 719        3S         -0.00119  -0.00000  -0.00817   0.00000   0.00316
 720        4PX        -0.00200  -0.00000   0.00481  -0.00000  -0.00519
 721        4PY         0.00000  -0.00153   0.00000   0.00090   0.00000
 722        4PZ         0.00072   0.00000  -0.00319   0.00000   0.00348
 723 38  H  1S          0.03457   0.02434  -0.00372   0.00017   0.03576
 724        2S          0.03901   0.02780  -0.00400  -0.00045   0.04750
 725        3S         -0.00465  -0.00477   0.00101  -0.00630  -0.00065
 726        4PX         0.00283   0.00018  -0.00074  -0.00000   0.00111
 727        4PY         0.00510   0.00433  -0.00038  -0.00006   0.00610
 728        4PZ        -0.00015  -0.00005  -0.00004  -0.00159  -0.00003
                          31        32        33        34        35
                           O         O         O         O         O
     Eigenvalues --    -0.72985  -0.72484  -0.71681  -0.64661  -0.64493
   1 1   C  1S          0.03520  -0.01777  -0.02115   0.01774   0.01360
   2        2S          0.07495  -0.03788  -0.04505   0.03796   0.02915
   3        3S         -0.11012   0.05663   0.06544  -0.05521  -0.04245
   4        4S         -0.17199   0.07984   0.10614  -0.09200  -0.07040
   5        5S          0.09891   0.03608  -0.07964   0.02306   0.02986
   6        6PX        -0.00604   0.04575  -0.00909   0.03245   0.02181
   7        6PY         0.01037  -0.00462   0.01849   0.06776  -0.03984
   8        6PZ         0.01255   0.00530  -0.03369   0.01287   0.05765
   9        7PX         0.00396   0.02270  -0.00959   0.03040   0.01878
  10        7PY        -0.00191  -0.00096   0.01483   0.04563  -0.03373
  11        7PZ         0.00020   0.00546  -0.01421   0.00408   0.04021
  12        8PX        -0.02545   0.01571   0.01569   0.00030  -0.00798
  13        8PY         0.02717   0.00698  -0.00732   0.02881   0.00178
  14        8PZ         0.02649   0.00777  -0.03386   0.01515   0.02530
  15        9D 0        0.00018  -0.00040  -0.00104  -0.00102   0.00231
  16        9D+1        0.00064  -0.00111   0.00165   0.00161  -0.00098
  17        9D-1       -0.00055   0.00164   0.00174   0.00046  -0.00071
  18        9D+2       -0.00005  -0.00108   0.00190  -0.00221  -0.00012
  19        9D-2        0.00086   0.00298  -0.00182   0.00123   0.00294
  20       10D 0        0.00224  -0.00246   0.00055  -0.00031   0.00221
  21       10D+1       -0.00122  -0.00141   0.00288  -0.00049  -0.00045
  22       10D-1        0.00198  -0.00176   0.00094   0.00160   0.00107
  23       10D+2       -0.00064   0.00152   0.00433  -0.00294   0.00133
  24       10D-2       -0.00062   0.00436   0.00046  -0.00149   0.00220
  25       11F 0        0.00009  -0.00006   0.00061   0.00012  -0.00032
  26       11F+1        0.00035  -0.00048   0.00018  -0.00021   0.00014
  27       11F-1        0.00111  -0.00075  -0.00077   0.00046   0.00100
  28       11F+2        0.00080  -0.00059  -0.00069   0.00067  -0.00003
  29       11F-2       -0.00223   0.00055   0.00100  -0.00123  -0.00106
  30       11F+3        0.00055  -0.00103  -0.00105   0.00127   0.00002
  31       11F-3       -0.00104   0.00001   0.00075  -0.00014   0.00013
  32 2   C  1S          0.00000   0.03160   0.02424  -0.00741  -0.00000
  33        2S          0.00000   0.06737   0.05178  -0.01582  -0.00000
  34        3S         -0.00000  -0.10190  -0.08054   0.02557   0.00000
  35        4S         -0.00000  -0.13156  -0.08928   0.02694   0.00000
  36        5S          0.00000   0.01489  -0.00873  -0.00541  -0.00000
  37        6PX         0.05367  -0.00000  -0.00000   0.00000  -0.10520
  38        6PY         0.00000   0.07430  -0.04423  -0.11374  -0.00000
  39        6PZ        -0.00000   0.00235  -0.00970  -0.01448  -0.00000
  40        7PX         0.02192  -0.00000  -0.00000   0.00000  -0.07178
  41        7PY         0.00000   0.03387  -0.03396  -0.07084  -0.00000
  42        7PZ        -0.00000  -0.00537  -0.00476  -0.00676  -0.00000
  43        8PX         0.04683  -0.00000   0.00000   0.00000  -0.01703
  44        8PY        -0.00000   0.01369  -0.03032  -0.01119   0.00000
  45        8PZ         0.00000   0.01152  -0.00495  -0.00312  -0.00000
  46        9D 0        0.00000   0.00266   0.00177  -0.00137  -0.00000
  47        9D+1        0.00217  -0.00000   0.00000   0.00000  -0.00216
  48        9D-1       -0.00000  -0.00032  -0.00089  -0.00177  -0.00000
  49        9D+2        0.00000   0.00548  -0.00379  -0.00357  -0.00000
  50        9D-2        0.00468  -0.00000   0.00000   0.00000   0.00023
  51       10D 0       -0.00000   0.00190   0.00245  -0.00076  -0.00000
  52       10D+1       -0.00138   0.00000   0.00000   0.00000  -0.00118
  53       10D-1       -0.00000  -0.00235   0.00119  -0.00227  -0.00000
  54       10D+2        0.00000   0.00301  -0.00792   0.00473   0.00000
  55       10D-2        0.00828  -0.00000   0.00000  -0.00000   0.00331
  56       11F 0        0.00000   0.00046   0.00050   0.00003  -0.00000
  57       11F+1       -0.00011   0.00000   0.00000  -0.00000   0.00185
  58       11F-1       -0.00000  -0.00061   0.00086   0.00051   0.00000
  59       11F+2        0.00000  -0.00050  -0.00080   0.00132   0.00000
  60       11F-2        0.00035   0.00000   0.00000  -0.00000   0.00022
  61       11F+3        0.00097  -0.00000  -0.00000  -0.00000   0.00066
  62       11F-3       -0.00000  -0.00187  -0.00118  -0.00048  -0.00000
  63 3   C  1S         -0.03445   0.01543  -0.01329  -0.00935   0.01294
  64        2S         -0.07336   0.03288  -0.02831  -0.02006   0.02772
  65        3S          0.10790  -0.04863   0.04194   0.02851  -0.03946
  66        4S          0.16731  -0.07393   0.06156   0.05168  -0.07140
  67        5S         -0.09241   0.07032  -0.00509  -0.05341   0.05892
  68        6PX         0.01254  -0.03790  -0.00619  -0.03692   0.00292
  69        6PY        -0.01286  -0.00670   0.02097  -0.05699  -0.03703
  70        6PZ         0.01283   0.01684   0.04180  -0.01065  -0.05802
  71        7PX         0.00101  -0.01883  -0.00540  -0.02948   0.00686
  72        7PY        -0.00154  -0.00649   0.01492  -0.04072  -0.03051
  73        7PZ         0.00099   0.01168   0.02122  -0.00985  -0.04068
  74        8PX         0.02642  -0.03627  -0.00641   0.01194  -0.02268
  75        8PY        -0.02585   0.01112   0.01022  -0.03439   0.01474
  76        8PZ         0.02734  -0.00574   0.02600   0.02151  -0.03531
  77        9D 0       -0.00000   0.00110  -0.00048   0.00113   0.00184
  78        9D+1        0.00053  -0.00168  -0.00247   0.00144   0.00086
  79        9D-1       -0.00047   0.00139  -0.00177   0.00117   0.00113
  80        9D+2        0.00000   0.00132   0.00175   0.00139  -0.00003
  81        9D-2       -0.00052  -0.00225  -0.00154  -0.00082   0.00140
  82       10D 0       -0.00011   0.00432   0.00332   0.00006   0.00140
  83       10D+1       -0.00222  -0.00228  -0.00400   0.00036  -0.00036
  84       10D-1        0.00251  -0.00076  -0.00235  -0.00028  -0.00084
  85       10D+2       -0.00018  -0.00058   0.00342   0.00133   0.00110
  86       10D-2        0.00222  -0.00365   0.00103   0.00045   0.00011
  87       11F 0        0.00010  -0.00001  -0.00053   0.00030   0.00035
  88       11F+1       -0.00082   0.00036  -0.00018   0.00028   0.00075
  89       11F-1       -0.00081   0.00083  -0.00037  -0.00004   0.00075
  90       11F+2        0.00108  -0.00057   0.00068   0.00064  -0.00012
  91       11F-2       -0.00221   0.00047  -0.00029  -0.00104   0.00104
  92       11F+3       -0.00055   0.00087  -0.00077  -0.00056   0.00037
  93       11F-3        0.00072   0.00005   0.00035  -0.00020   0.00046
  94 4   C  1S          0.00007  -0.00022  -0.03197  -0.00345  -0.02411
  95        2S          0.00013  -0.00044  -0.06813  -0.00738  -0.05162
  96        3S         -0.00040   0.00060   0.10089   0.01081   0.07467
  97        4S          0.00166   0.00154   0.15172   0.01763   0.12740
  98        5S         -0.00372  -0.02866  -0.06482   0.00975  -0.07895
  99        6PX        -0.00030   0.00262  -0.03060  -0.00657   0.03938
 100        6PY        -0.00051   0.00436   0.04078   0.00269   0.01864
 101        6PZ        -0.05044  -0.02506   0.01112   0.07821   0.00214
 102        7PX         0.00006   0.00090  -0.02218  -0.00415   0.02621
 103        7PY        -0.00078   0.00418   0.01536  -0.00105   0.00368
 104        7PZ        -0.02902  -0.01467   0.00729   0.05950   0.00181
[truncated: 48,446,414 more chars]
