# Supplementary material for: Hyperpyramidalized alkenes with bond orders near 1.5 as synthetic building blocks
Source: Nat Chem. 2026 Jan 21;18(5):913–22. doi: 10.1038/s41557-025-02055-9 (PMC12859755; doi:10.1038/s41557-025-02055-9)
Supplement: Supplementary file 2 — Output files for reported computations. [file 41557_2025_2055_MOESM2_ESM.zip › Computation data/Dodecahedrene 3/dodecahedrene-2.fchk]

123218                                                                  
Freq      RwB97XD                                                     def2TZVP            
Number of atoms                            I               38
Info1-9                                    I   N=           9
          91          91        1002           0           0         100
           6          18        -802
Full Title                                 C   N=           1
123218      
Route                                      C   N=           6
# opt freq wb97xd geom=connectivity def2tzvp pop=(full,nbore
ad)         
Charge                                     I                0
Multiplicity                               I                1
Number of electrons                        I              138
Number of alpha electrons                  I               69
Number of beta electrons                   I               69
Number of basis functions                  I              728
Number of independent functions            I              728
Number of point charges in /Mol/           I                0
Number of translation vectors              I                0
Atomic numbers                             I   N=          38
           6           6           6           6           6           6
           6           6           6           6           6           6
           6           6           6           6           6           6
           6           6           1           1           1           1
           1           1           1           1           1           1
           1           1           1           1           1           1
           1           1
Nuclear charges                            R   N=          38
  6.00000000E+00  6.00000000E+00  6.00000000E+00  6.00000000E+00  6.00000000E+00
  6.00000000E+00  6.00000000E+00  6.00000000E+00  6.00000000E+00  6.00000000E+00
  6.00000000E+00  6.00000000E+00  6.00000000E+00  6.00000000E+00  6.00000000E+00
  6.00000000E+00  6.00000000E+00  6.00000000E+00  6.00000000E+00  6.00000000E+00
  1.00000000E+00  1.00000000E+00  1.00000000E+00  1.00000000E+00  1.00000000E+00
  1.00000000E+00  1.00000000E+00  1.00000000E+00  1.00000000E+00  1.00000000E+00
  1.00000000E+00  1.00000000E+00  1.00000000E+00  1.00000000E+00  1.00000000E+00
  1.00000000E+00  1.00000000E+00  1.00000000E+00
Current cartesian coordinates              R   N=         114
  2.40824328E+00 -2.37358151E+00 -2.47888110E+00  7.49668541E-07  1.24768929E+00
 -3.41984913E+00  2.36192752E+00 -2.36115535E+00  2.22605103E+00  1.47725639E+00
  3.84900702E+00 -1.19021314E-01  1.47724657E+00 -3.84901107E+00 -1.19017137E-01
 -2.40825065E+00 -2.37357531E+00 -2.47887991E+00 -2.41396349E-06 -1.24769317E+00
 -3.41984784E+00 -1.05366184E-06 -1.45798542E+00  3.67985137E+00  3.92747267E+00
 -5.98738058E-06 -1.59153017E+00 -2.36193262E+00 -2.36114905E+00  2.22605227E+00
  3.83446853E+00 -4.27011711E-06  1.33097091E+00  2.40824941E+00  2.37357232E+00
 -2.47888380E+00 -2.40824450E+00  2.37357855E+00 -2.47888261E+00  2.36193369E+00
  2.36115146E+00  2.22604848E+00  2.90679096E-06  1.45798933E+00  3.67984979E+00
 -2.36192656E+00  2.36115759E+00  2.22604960E+00 -3.92747343E+00  4.17681039E-06
 -1.59152826E+00 -1.47724647E+00  3.84901088E+00 -1.19020605E-01 -1.47725658E+00
 -3.84900724E+00 -1.19016486E-01 -3.83446783E+00  5.69405141E-06  1.33097290E+00
  3.44592055E+00 -3.56828735E+00 -3.80021047E+00  2.20772791E+00  5.77387046E+00
 -1.01919403E-01 -3.44593158E+00 -3.56827841E+00 -3.80020887E+00  3.55139307E+00
 -3.54131602E+00  3.42323352E+00 -1.41979445E-06 -2.19201957E+00  5.60394307E+00
  2.20771273E+00 -5.77387652E+00 -1.01913007E-01  3.44592970E+00  3.56827424E+00
 -3.80021431E+00  5.74013145E+00 -6.42808634E-06  2.11154485E+00 -3.44592232E+00
  3.56828316E+00 -3.80021263E+00 -3.55140063E+00 -3.54130691E+00  3.42323510E+00
 -2.20771300E+00  5.77387620E+00 -1.01918276E-01  5.86454020E+00 -8.91321360E-06
 -2.29115308E+00 -3.55139123E+00  3.54131983E+00  3.42323140E+00  3.55140231E+00
  3.54131052E+00  3.42322951E+00  4.14564408E-06  2.19202565E+00  5.60394065E+00
 -5.86454135E+00  6.25729706E-06 -2.29115009E+00 -5.74013047E+00  8.53098665E-06
  2.11154753E+00 -2.20772779E+00 -5.77387076E+00 -1.01911754E-01
Number of symbols in /Mol/                 I                0
Int Atom Types                             I   N=          38
           0           0           0           0           0           0
           0           0           0           0           0           0
           0           0           0           0           0           0
           0           0           0           0           0           0
           0           0           0           0           0           0
           0           0           0           0           0           0
           0           0
Force Field                                I                0
Atom Types                                 C   N=          38
                                                            
                                                            
                                                            
                                                            
                                                            
                                                            
                                                            
                                    
MM charges                                 R   N=          38
  0.00000000E+00  0.00000000E+00  0.00000000E+00  0.00000000E+00  0.00000000E+00
  0.00000000E+00  0.00000000E+00  0.00000000E+00  0.00000000E+00  0.00000000E+00
  0.00000000E+00  0.00000000E+00  0.00000000E+00  0.00000000E+00  0.00000000E+00
  0.00000000E+00  0.00000000E+00  0.00000000E+00  0.00000000E+00  0.00000000E+00
  0.00000000E+00  0.00000000E+00  0.00000000E+00  0.00000000E+00  0.00000000E+00
  0.00000000E+00  0.00000000E+00  0.00000000E+00  0.00000000E+00  0.00000000E+00
  0.00000000E+00  0.00000000E+00  0.00000000E+00  0.00000000E+00  0.00000000E+00
  0.00000000E+00  0.00000000E+00  0.00000000E+00
Integer atomic weights                     I   N=          38
          12          12          12          12          12          12
          12          12          12          12          12          12
          12          12          12          12          12          12
          12          12           1           1           1           1
           1           1           1           1           1           1
           1           1           1           1           1           1
           1           1
Real atomic weights                        R   N=          38
  1.20000000E+01  1.20000000E+01  1.20000000E+01  1.20000000E+01  1.20000000E+01
  1.20000000E+01  1.20000000E+01  1.20000000E+01  1.20000000E+01  1.20000000E+01
  1.20000000E+01  1.20000000E+01  1.20000000E+01  1.20000000E+01  1.20000000E+01
  1.20000000E+01  1.20000000E+01  1.20000000E+01  1.20000000E+01  1.20000000E+01
  1.00782504E+00  1.00782504E+00  1.00782504E+00  1.00782504E+00  1.00782504E+00
  1.00782504E+00  1.00782504E+00  1.00782504E+00  1.00782504E+00  1.00782504E+00
  1.00782504E+00  1.00782504E+00  1.00782504E+00  1.00782504E+00  1.00782504E+00
  1.00782504E+00  1.00782504E+00  1.00782504E+00
Atom fragment info                         I   N=          38
           0           0           0           0           0           0
           0           0           0           0           0           0
           0           0           0           0           0           0
           0           0           0           0           0           0
           0           0           0           0           0           0
           0           0           0           0           0           0
           0           0
Atom residue num                           I   N=          38
           0           0           0           0           0           0
           0           0           0           0           0           0
           0           0           0           0           0           0
           0           0           0           0           0           0
           0           0           0           0           0           0
           0           0           0           0           0           0
           0           0
Nuclear spins                              I   N=          38
           0           0           0           0           0           0
           0           0           0           0           0           0
           0           0           0           0           0           0
           0           0           1           1           1           1
           1           1           1           1           1           1
           1           1           1           1           1           1
           1           1
Nuclear ZEff                               R   N=          38
 -3.60000000E+00 -3.60000000E+00 -3.60000000E+00 -3.60000000E+00 -3.60000000E+00
 -3.60000000E+00 -3.60000000E+00 -3.60000000E+00 -3.60000000E+00 -3.60000000E+00
 -3.60000000E+00 -3.60000000E+00 -3.60000000E+00 -3.60000000E+00 -3.60000000E+00
 -3.60000000E+00 -3.60000000E+00 -3.60000000E+00 -3.60000000E+00 -3.60000000E+00
 -1.00000000E+00 -1.00000000E+00 -1.00000000E+00 -1.00000000E+00 -1.00000000E+00
 -1.00000000E+00 -1.00000000E+00 -1.00000000E+00 -1.00000000E+00 -1.00000000E+00
 -1.00000000E+00 -1.00000000E+00 -1.00000000E+00 -1.00000000E+00 -1.00000000E+00
 -1.00000000E+00 -1.00000000E+00 -1.00000000E+00
Nuclear ZNuc                               R   N=          38
  6.00000000E+00  6.00000000E+00  6.00000000E+00  6.00000000E+00  6.00000000E+00
  6.00000000E+00  6.00000000E+00  6.00000000E+00  6.00000000E+00  6.00000000E+00
  6.00000000E+00  6.00000000E+00  6.00000000E+00  6.00000000E+00  6.00000000E+00
  6.00000000E+00  6.00000000E+00  6.00000000E+00  6.00000000E+00  6.00000000E+00
  1.00000000E+00  1.00000000E+00  1.00000000E+00  1.00000000E+00  1.00000000E+00
  1.00000000E+00  1.00000000E+00  1.00000000E+00  1.00000000E+00  1.00000000E+00
  1.00000000E+00  1.00000000E+00  1.00000000E+00  1.00000000E+00  1.00000000E+00
  1.00000000E+00  1.00000000E+00  1.00000000E+00
Nuclear QMom                               R   N=          38
  0.00000000E+00  0.00000000E+00  0.00000000E+00  0.00000000E+00  0.00000000E+00
  0.00000000E+00  0.00000000E+00  0.00000000E+00  0.00000000E+00  0.00000000E+00
  0.00000000E+00  0.00000000E+00  0.00000000E+00  0.00000000E+00  0.00000000E+00
  0.00000000E+00  0.00000000E+00  0.00000000E+00  0.00000000E+00  0.00000000E+00
  0.00000000E+00  0.00000000E+00  0.00000000E+00  0.00000000E+00  0.00000000E+00
  0.00000000E+00  0.00000000E+00  0.00000000E+00  0.00000000E+00  0.00000000E+00
  0.00000000E+00  0.00000000E+00  0.00000000E+00  0.00000000E+00  0.00000000E+00
  0.00000000E+00  0.00000000E+00  0.00000000E+00
Nuclear GFac                               R   N=          38
  0.00000000E+00  0.00000000E+00  0.00000000E+00  0.00000000E+00  0.00000000E+00
  0.00000000E+00  0.00000000E+00  0.00000000E+00  0.00000000E+00  0.00000000E+00
  0.00000000E+00  0.00000000E+00  0.00000000E+00  0.00000000E+00  0.00000000E+00
  0.00000000E+00  0.00000000E+00  0.00000000E+00  0.00000000E+00  0.00000000E+00
  2.79284600E+00  2.79284600E+00  2.79284600E+00  2.79284600E+00  2.79284600E+00
  2.79284600E+00  2.79284600E+00  2.79284600E+00  2.79284600E+00  2.79284600E+00
  2.79284600E+00  2.79284600E+00  2.79284600E+00  2.79284600E+00  2.79284600E+00
  2.79284600E+00  2.79284600E+00  2.79284600E+00
MicOpt                                     I   N=          38
          -1          -1          -1          -1          -1          -1
          -1          -1          -1          -1          -1          -1
          -1          -1          -1          -1          -1          -1
          -1          -1          -1          -1          -1          -1
          -1          -1          -1          -1          -1          -1
          -1          -1          -1          -1          -1          -1
          -1          -1
Number of residues                         I                0
Number of secondary structures             I                0
Redundant internal dimensions              I   N=           4
         415          48         114         253
Redundant internal coordinate indices      I   N=        1660
           1           5           0           0           1           7
           0           0           1           9           0           0
           1          21           0           0           2           7
           0           0           2          12           0           0
           2          13           0           0           3           5
           0           0           3           8           0           0
           3          11           0           0           3          24
           0           0           4          12           0           0
           4          14           0           0           4          18
           0           0           4          22           0           0
           5          19           0           0           5          26
           0           0           6           7           0           0
           6          17           0           0           6          19
           0           0           6          23           0           0
           8          10           0           0           8          15
           0           0           8          25           0           0
           9          11           0           0           9          12
           0           0           9          32           0           0
          10          19           0           0          10          20
           0           0          10          30           0           0
          11          14           0           0          11          28
           0           0          12          27           0           0
          13          17           0           0          13          18
           0           0          13          29           0           0
          14          15           0           0          14          34
           0           0          15          16           0           0
          15          35           0           0          16          18
           0           0          16          20           0           0
          16          33           0           0          17          20
           0           0          17          36           0           0
          18          31           0           0          19          38
           0           0          20          37           0           0
           5           1           7           0           5           1
           9           0           5           1          21           0
           7           1           9           0           7           1
          21           0           9           1          21           0
           7           2          12           0           7           2
          13           0          12           2          13           0
           5           3           8           0           5           3
          11           0           5           3          24           0
           8           3          11           0           8           3
          24           0          11           3          24           0
          12           4          14           0          12           4
          18           0          12           4          22           0
          14           4          18           0          14           4
          22           0          18           4          22           0
           1           5           3           0           1           5
          19           0           1           5          26           0
           3           5          19           0           3           5
          26           0          19           5          26           0
           7           6          17           0           7           6
          19           0           7           6          23           0
          17           6          19           0          17           6
          23           0          19           6          23           0
           1           7           2           0           1           7
           6           0           2           7           6           0
           3           8          10           0           3           8
          15           0           3           8          25           0
          10           8          15           0          10           8
          25           0          15           8          25           0
           1           9          11           0           1           9
          12           0           1           9          32           0
          11           9          12           0          11           9
          32           0          12           9          32           0
           8          10          19           0           8          10
          20           0           8          10          30           0
          19          10          20           0          19          10
          30           0          20          10          30           0
           3          11           9           0           3          11
          14           0           3          11          28           0
           9          11          14           0           9          11
          28           0          14          11          28           0
           2          12           4           0           2          12
           9           0           2          12          27           0
           4          12           9           0           4          12
          27           0           9          12          27           0
           2          13          17           0           2          13
          18           0           2          13          29           0
          17          13          18           0          17          13
          29           0          18          13          29           0
           4          14          11           0           4          14
          15           0           4          14          34           0
          11          14          15           0          11          14
          34           0          15          14          34           0
           8          15          14           0           8          15
          16           0           8          15          35           0
          14          15          16           0          14          15
          35           0          16          15          35           0
          15          16          18           0          15          16
          20           0          15          16          33           0
          18          16          20           0          18          16
          33           0          20          16          33           0
           6          17          13           0           6          17
          20           0           6          17          36           0
          13          17          20           0          13          17
          36           0          20          17          36           0
           4          18          13           0           4          18
          16           0           4          18          31           0
          13          18          16           0          13          18
          31           0          16          18          31           0
           5          19           6           0           5          19
          10           0           5          19          38           0
           6          19          10           0           6          19
          38           0          10          19          38           0
          10          20          16           0          10          20
          17           0          10          20          37           0
          16          20          17           0          16          20
          37           0          17          20          37           0
           7           1           5           3           7           1
           5          19           7           1           5          26
           9           1           5           3           9           1
           5          19           9           1           5          26
          21           1           5           3          21           1
           5          19          21           1           5          26
           5           1           7           2           5           1
           7           6           9           1           7           2
           9           1           7           6          21           1
           7           2          21           1           7           6
           5           1           9          11           5           1
           9          12           5           1           9          32
           7           1           9          11           7           1
           9          12           7           1           9          32
          21           1           9          11          21           1
           9          12          21           1           9          32
          12           2           7           1          12           2
           7           6          13           2           7           1
          13           2           7           6           7           2
          12           4           7           2          12           9
           7           2          12          27          13           2
          12           4          13           2          12           9
          13           2          12          27           7           2
          13          17           7           2          13          18
           7           2          13          29          12           2
          13          17          12           2          13          18
          12           2          13          29           8           3
           5           1           8           3           5          19
           8           3           5          26          11           3
           5           1          11           3           5          19
          11           3           5          26          24           3
           5           1          24           3           5          19
          24           3           5          26           5           3
           8          10           5           3           8          15
           5           3           8          25          11           3
           8          10          11           3           8          15
          11           3           8          25          24           3
           8          10          24           3           8          15
          24           3           8          25           5           3
          11           9           5           3          11          14
           5           3          11          28           8           3
          11           9           8           3          11          14
           8           3          11          28          24           3
          11           9          24           3          11          14
          24           3          11          28          14           4
          12           2          14           4          12           9
          14           4          12          27          18           4
          12           2          18           4          12           9
          18           4          12          27          22           4
          12           2          22           4          12           9
          22           4          12          27          12           4
          14          11          12           4          14          15
          12           4          14          34          18           4
          14          11          18           4          14          15
          18           4          14          34          22           4
          14          11          22           4          14          15
          22           4          14          34          12           4
          18          13          12           4          18          16
          12           4          18          31          14           4
          18          13          14           4          18          16
          14           4          18          31          22           4
          18          13          22           4          18          16
          22           4          18          31           1           5
          19           6           1           5          19          10
           1           5          19          38           3           5
          19           6           3           5          19          10
           3           5          19          38          26           5
          19           6          26           5          19          10
          26           5          19          38          17           6
           7           1          17           6           7           2
          19           6           7           1          19           6
           7           2          23           6           7           1
          23           6           7           2           7           6
          17          13           7           6          17          20
           7           6          17          36          19           6
          17          13          19           6          17          20
          19           6          17          36          23           6
          17          13          23           6          17          20
          23           6          17          36           7           6
          19           5           7           6          19          10
           7           6          19          38          17           6
          19           5          17           6          19          10
          17           6          19          38          23           6
          19           5          23           6          19          10
          23           6          19          38           3           8
          10          19           3           8          10          20
           3           8          10          30          15           8
          10          19          15           8          10          20
          15           8          10          30          25           8
          10          19          25           8          10          20
          25           8          10          30           3           8
          15          14           3           8          15          16
           3           8          15          35          10           8
          15          14          10           8          15          16
          10           8          15          35          25           8
          15          14          25           8          15          16
          25           8          15          35           1           9
          11           3           1           9          11          14
           1           9          11          28          12           9
          11           3          12           9          11          14
          12           9          11          28          32           9
          11           3          32           9          11          14
          32           9          11          28           1           9
          12           2           1           9          12           4
           1           9          12          27          11           9
          12           2          11           9          12           4
          11           9          12          27          32           9
          12           2          32           9          12           4
          32           9          12          27           8          10
          19           5           8          10          19           6
           8          10          19          38          20          10
          19           5          20          10          19           6
          20          10          19          38          30          10
          19           5          30          10          19           6
          30          10          19          38           8          10
          20          16           8          10          20          17
           8          10          20          37          19          10
          20          16          19          10          20          17
          19          10          20          37          30          10
          20          16          30          10          20          17
          30          10          20          37           3          11
          14           4           3          11          14          15
           3          11          14          34           9          11
          14           4           9          11          14          15
           9          11          14          34          28          11
          14           4          28          11          14          15
          28          11          14          34           2          13
          17           6           2          13          17          20
           2          13          17          36          18          13
          17           6          18          13          17          20
          18          13          17          36          29          13
          17           6          29          13          17          20
          29          13          17          36           2          13
          18           4           2          13          18          16
           2          13          18          31          17          13
          18           4          17          13          18          16
          17          13          18          31          29          13
          18           4          29          13          18          16
          29          13          18          31           4          14
          15           8           4          14          15          16
           4          14          15          35          11          14
          15           8          11          14          15          16
          11          14          15          35          34          14
          15           8          34          14          15          16
          34          14          15          35           8          15
          16          18           8          15          16          20
           8          15          16          33          14          15
          16          18          14          15          16          20
          14          15          16          33          35          15
          16          18          35          15          16          20
          35          15          16          33          15          16
          18           4          15          16          18          13
          15          16          18          31          20          16
          18           4          20          16          18          13
          20          16          18          31          33          16
          18           4          33          16          18          13
          33          16          18          31          15          16
          20          10          15          16          20          17
          15          16          20          37          18          16
          20          10          18          16          20          17
          18          16          20          37          33          16
          20          10          33          16          20          17
          33          16          20          37           6          17
          20          10           6          17          20          16
           6          17          20          37          13          17
          20          10          13          17          20          16
          13          17          20          37          36          17
          20          10          36          17          20          16
          36          17          20          37
Redundant internal coordinates             R   N=         415
  2.93472404E+00  2.82005147E+00  2.95454064E+00  2.06155462E+00  2.49538246E+00
  2.82005141E+00  2.82005139E+00  2.91474179E+00  2.91684040E+00  2.92311133E+00
  2.05933325E+00  2.93472427E+00  2.91474191E+00  2.95450285E+00  2.05887842E+00
  2.95450315E+00  2.05887843E+00  2.82005156E+00  2.95454063E+00  2.93472396E+00
  2.06155462E+00  2.91684026E+00  2.91597475E+00  2.05935305E+00  2.92398057E+00
  2.95454053E+00  2.05953947E+00  2.91474204E+00  2.92311114E+00  2.05933325E+00
  2.92311120E+00  2.05933164E+00  2.06155460E+00  2.95454050E+00  2.93472427E+00
  2.06155460E+00  2.91684027E+00  2.05933325E+00  2.91684054E+00  2.05935304E+00
  2.91474193E+00  2.92311108E+00  2.05933324E+00  2.92398069E+00  2.05953947E+00
  2.05887842E+00  2.05887842E+00  2.05933165E+00  1.77023562E+00  1.90234665E+00
  1.96461502E+00  1.79116340E+00  2.03459758E+00  1.98148194E+00  1.98148730E+00
  1.98148735E+00  2.04714658E+00  1.88944608E+00  1.89532693E+00  1.92890363E+00
  1.88643924E+00  1.93414832E+00  1.92831316E+00  1.86924394E+00  1.89360816E+00
  1.94352034E+00  1.87917973E+00  1.94213572E+00  1.93348553E+00  1.86924402E+00
  1.89360812E+00  1.94352048E+00  1.87917968E+00  1.94213577E+00  1.93348534E+00
  1.79116338E+00  1.77023559E+00  2.03459752E+00  1.90234667E+00  1.98148196E+00
  1.96461506E+00  1.98148735E+00  2.04714646E+00  1.98148730E+00  1.88747361E+00
  1.88560909E+00  1.93404395E+00  1.88560915E+00  1.93404406E+00  1.93525086E+00
  1.85858002E+00  1.86585217E+00  1.96232274E+00  1.85858007E+00  1.94920561E+00
  1.96232278E+00  1.88944604E+00  1.88643929E+00  1.93414841E+00  1.89532694E+00
  1.92890344E+00  1.92831325E+00  1.89871766E+00  1.88066282E+00  1.92847490E+00
  1.89871769E+00  1.92774481E+00  1.92847499E+00  1.77023553E+00  1.79116347E+00
  2.03459768E+00  1.90234663E+00  1.96461487E+00  1.98148202E+00  1.79116346E+00
  1.77023553E+00  2.03459765E+00  1.90234666E+00  1.98148204E+00  1.96461487E+00
  1.89532696E+00  1.88944603E+00  1.92890352E+00  1.88643927E+00  1.92831320E+00
  1.93414838E+00  1.88560918E+00  1.88560905E+00  1.93525090E+00  1.88747361E+00
  1.93404408E+00  1.93404390E+00  1.88944595E+00  1.88643925E+00  1.93414824E+00
  1.89532702E+00  1.92890354E+00  1.92831336E+00  1.86585220E+00  1.85858001E+00
  1.96232277E+00  1.85858004E+00  1.96232281E+00  1.94920555E+00  1.89360817E+00
  1.87917974E+00  1.93348555E+00  1.86924389E+00  1.94352037E+00  1.94213568E+00
  1.89360818E+00  1.87917965E+00  1.93348538E+00  1.86924398E+00  1.94352056E+00
  1.94213566E+00  1.88066287E+00  1.89871767E+00  1.92847498E+00  1.89871766E+00
  1.92847503E+00  1.92774467E+00 -1.85824308E+00  1.65660003E-01  2.29799492E+00
  2.29503538E-02  2.04685344E+00 -2.10399695E+00  2.23760098E+00 -2.02168124E+00
  1.10653677E-01  2.06169689E+00 -3.05277466E-01  9.50433010E-02 -2.27193106E+00
 -2.08165538E+00  1.83455557E+00 -3.19995361E-02 -2.01358459E+00  2.10808321E+00
  1.83494592E+00 -1.46639137E-01 -2.30815664E+00 -2.23699221E+00  2.06460804E+00
 -9.69094575E-02  1.06415576E-07  2.39661914E+00 -2.39661910E+00 -7.45058060E-08
 -2.06169703E+00 -9.50434681E-02  2.08165544E+00  3.05277479E-01  2.27193104E+00
 -1.83455536E+00  9.50434347E-02  2.06169702E+00 -2.08165546E+00 -2.27193105E+00
 -3.05277463E-01  1.83455536E+00  2.03931962E+00  5.85707190E-03 -2.11604999E+00
 -4.82605872E-03 -2.03828860E+00  2.12298964E+00 -2.12263330E+00  2.12708947E+00
  5.18240006E-03 -9.51116266E-03 -2.04639775E+00  2.11349668E+00  2.04034636E+00
  3.45976634E-03 -2.11983111E+00 -2.12750798E+00  2.11879074E+00 -4.50014259E-03
 -1.52352213E-02  2.04048758E+00 -2.13425676E+00 -2.06130322E+00 -5.58041759E-03
  2.10286056E+00  2.10293440E+00 -2.12452811E+00 -1.60871346E-02  1.85824313E+00
 -2.29503466E-02 -2.23760096E+00 -1.65659996E-01 -2.04685347E+00  2.02168122E+00
 -2.29799508E+00  2.10399675E+00 -1.10653868E-01  4.82602972E-03 -2.03931967E+00
  2.12263328E+00  2.03828861E+00 -5.85709449E-03 -2.12708946E+00 -2.12298940E+00
  2.11605020E+00 -5.18215761E-03  2.10734243E-08  2.01746151E+00 -2.13843858E+00
 -2.01746150E+00 -2.10734243E-08  2.12728520E+00  2.13843857E+00 -2.12728525E+00
 -3.65002415E-08 -1.49011612E-08 -2.01746156E+00  2.13843872E+00  2.01746156E+00
  1.49011612E-08 -2.12728501E+00 -2.13843859E+00  2.12728517E+00  1.46000966E-07
  2.27193106E+00 -9.50433198E-02  3.05277454E-01 -2.06169693E+00 -1.83455558E+00
  2.08165535E+00  1.46639138E-01 -1.83494590E+00  2.30815672E+00  2.01358457E+00
  3.19995300E-02 -2.10808316E+00 -2.06460798E+00  2.23699229E+00  9.69096017E-02
 -1.65659971E-01  1.85824309E+00 -2.29799503E+00 -2.04685339E+00 -2.29503351E-02
  2.10399685E+00  2.02168121E+00 -2.23760104E+00 -1.10653856E-01  9.51117201E-03
 -2.04034636E+00  2.12750778E+00  2.04639772E+00 -3.45980849E-03 -2.11879098E+00
 -2.11349660E+00  2.11983118E+00  4.50000932E-03  4.47034836E-08  2.03809554E+00
 -2.12254502E+00 -2.03809546E+00  3.65002415E-08  2.12254478E+00  2.12254486E+00
 -2.12254496E+00 -2.02129185E-07  2.88452813E-02 -2.01540457E+00  2.14831295E+00
  2.01540453E+00 -2.88453180E-02 -2.14831311E+00 -2.11946771E+00  2.11946775E+00
 -4.21468485E-08  1.46639196E-01  2.01358458E+00 -2.06460821E+00 -1.83494583E+00
  3.19995538E-02  2.23699208E+00  2.30815667E+00 -2.10808325E+00  9.69092682E-02
 -5.85709722E-03 -2.03931967E+00  2.11604993E+00  2.03828861E+00  4.82603422E-03
 -2.12298966E+00 -2.12708946E+00  2.12263327E+00 -5.18242374E-03  5.58041157E-03
  2.06130322E+00 -2.10286068E+00 -2.04048756E+00  1.52352418E-02  2.13425666E+00
  2.12452830E+00 -2.10293421E+00  1.60872069E-02 -2.04048752E+00  5.58044427E-03
  2.12452824E+00  1.52352611E-02  2.06130323E+00 -2.10293428E+00  2.13425687E+00
 -2.10286047E+00  1.60873277E-02 -1.46639179E-01  1.83494584E+00 -2.30815673E+00
 -2.01358456E+00 -3.19995411E-02  2.10808320E+00  2.06460819E+00 -2.23699209E+00
 -9.69093560E-02  1.65659958E-01 -1.85824316E+00  2.29799510E+00  2.04685342E+00
  2.29503079E-02 -2.10399674E+00 -2.02168123E+00  2.23760096E+00  1.10653914E-01
  2.04639771E+00  9.51119813E-03 -2.11349653E+00 -3.45983628E-03 -2.04034635E+00
  2.11983124E+00 -2.11879091E+00  2.12750789E+00  4.50016236E-03 -2.04639780E+00
  3.45975768E-03  2.11879093E+00 -9.51120744E-03  2.04034635E+00 -2.12750778E+00
  2.11349663E+00 -2.11983112E+00 -4.49994093E-03  5.85711857E-03  2.03931969E+00
 -2.11605019E+00 -2.03828855E+00 -4.82597872E-03  2.12298945E+00  2.12708927E+00
 -2.12263347E+00  5.18195624E-03 -5.58039202E-03 -2.06130320E+00  2.10286067E+00
  2.04048750E+00 -1.52353046E-02 -2.13425675E+00 -2.12452811E+00  2.10293439E+00
 -1.60870536E-02 -2.88452900E-02  2.01540461E+00 -2.14831296E+00 -2.01540457E+00
  2.88453363E-02  2.14831307E+00  2.11946769E+00 -2.11946772E+00  1.49011612E-08
ZRed-IntVec                                I   N=         415
           0           0           0           0           0           0
           0           0           0           0           0           0
           0           0           0           0           0           0
           0           0           0           0           0           0
           0           0           0           0           0           0
           0           0           0           0           0           0
           0           0           0           0           0           0
           0           0           0           0           0           0
           0           0           0           0           0           0
           0           0           0           0           0           0
           0           0           0           0           0           0
           0           0           0           0           0           0
           0           0           0           0           0           0
           0           0           0           0           0           0
           0           0           0           0           0           0
           0           0           0           0           0           0
           0           0           0           0           0           0
           0           0           0           0           0           0
           0           0           0           0           0           0
           0           0           0           0           0           0
           0           0           0           0           0           0
           0           0           0           0           0           0
           0           0           0           0           0           0
           0           0           0           0           0           0
           0           0           0           0           0           0
           0           0           0           0           0           0
           0           0           0           0           0           0
           0           0           0           0           0           0
           0           0           0           0           0           0
           0           0           0           0           0           0
           0           0           0           0           0           0
           0           0           0           0           0           0
           0           0           0           0           0           0
           0           0           0           0           0           0
           0           0           0           0           0           0
           0           0           0           0           0           0
           0           0           0           0           0           0
           0           0           0           0           0           0
           0           0           0           0           0           0
           0           0           0           0           0           0
           0           0           0           0           0           0
           0           0           0           0           0           0
           0           0           0           0           0           0
           0           0           0           0           0           0
           0           0           0           0           0           0
           0           0           0           0           0           0
           0           0           0           0           0           0
           0           0           0           0           0           0
           0           0           0           0           0           0
           0           0           0           0           0           0
           0           0           0           0           0           0
           0           0           0           0           0           0
           0           0           0           0           0           0
           0           0           0           0           0           0
           0           0           0           0           0           0
           0           0           0           0           0           0
           0           0           0           0           0           0
           0           0           0           0           0           0
           0           0           0           0           0           0
           0           0           0           0           0           0
           0           0           0           0           0           0
           0           0           0           0           0           0
           0           0           0           0           0           0
           0           0           0           0           0           0
           0           0           0           0           0           0
           0           0           0           0           0           0
           0           0           0           0           0           0
           0           0           0           0           0           0
           0           0           0           0           0           0
           0
ZRed-FPVec                                 R   N=         415
  0.00000000E+00  0.00000000E+00  0.00000000E+00  0.00000000E+00  0.00000000E+00
  0.00000000E+00  0.00000000E+00  0.00000000E+00  0.00000000E+00  0.00000000E+00
  0.00000000E+00  0.00000000E+00  0.00000000E+00  0.00000000E+00  0.00000000E+00
  0.00000000E+00  0.00000000E+00  0.00000000E+00  0.00000000E+00  0.00000000E+00
  0.00000000E+00  0.00000000E+00  0.00000000E+00  0.00000000E+00  0.00000000E+00
  0.00000000E+00  0.00000000E+00  0.00000000E+00  0.00000000E+00  0.00000000E+00
  0.00000000E+00  0.00000000E+00  0.00000000E+00  0.00000000E+00  0.00000000E+00
  0.00000000E+00  0.00000000E+00  0.00000000E+00  0.00000000E+00  0.00000000E+00
  0.00000000E+00  0.00000000E+00  0.00000000E+00  0.00000000E+00  0.00000000E+00
  0.00000000E+00  0.00000000E+00  0.00000000E+00  0.00000000E+00  0.00000000E+00
  0.00000000E+00  0.00000000E+00  0.00000000E+00  0.00000000E+00  0.00000000E+00
  0.00000000E+00  0.00000000E+00  0.00000000E+00  0.00000000E+00  0.00000000E+00
  0.00000000E+00  0.00000000E+00  0.00000000E+00  0.00000000E+00  0.00000000E+00
  0.00000000E+00  0.00000000E+00  0.00000000E+00  0.00000000E+00  0.00000000E+00
  0.00000000E+00  0.00000000E+00  0.00000000E+00  0.00000000E+00  0.00000000E+00
  0.00000000E+00  0.00000000E+00  0.00000000E+00  0.00000000E+00  0.00000000E+00
  0.00000000E+00  0.00000000E+00  0.00000000E+00  0.00000000E+00  0.00000000E+00
  0.00000000E+00  0.00000000E+00  0.00000000E+00  0.00000000E+00  0.00000000E+00
  0.00000000E+00  0.00000000E+00  0.00000000E+00  0.00000000E+00  0.00000000E+00
  0.00000000E+00  0.00000000E+00  0.00000000E+00  0.00000000E+00  0.00000000E+00
  0.00000000E+00  0.00000000E+00  0.00000000E+00  0.00000000E+00  0.00000000E+00
  0.00000000E+00  0.00000000E+00  0.00000000E+00  0.00000000E+00  0.00000000E+00
  0.00000000E+00  0.00000000E+00  0.00000000E+00  0.00000000E+00  0.00000000E+00
  0.00000000E+00  0.00000000E+00  0.00000000E+00  0.00000000E+00  0.00000000E+00
  0.00000000E+00  0.00000000E+00  0.00000000E+00  0.00000000E+00  0.00000000E+00
  0.00000000E+00  0.00000000E+00  0.00000000E+00  0.00000000E+00  0.00000000E+00
  0.00000000E+00  0.00000000E+00  0.00000000E+00  0.00000000E+00  0.00000000E+00
  0.00000000E+00  0.00000000E+00  0.00000000E+00  0.00000000E+00  0.00000000E+00
  0.00000000E+00  0.00000000E+00  0.00000000E+00  0.00000000E+00  0.00000000E+00
  0.00000000E+00  0.00000000E+00  0.00000000E+00  0.00000000E+00  0.00000000E+00
  0.00000000E+00  0.00000000E+00  0.00000000E+00  0.00000000E+00  0.00000000E+00
  0.00000000E+00  0.00000000E+00  0.00000000E+00  0.00000000E+00  0.00000000E+00
  0.00000000E+00  0.00000000E+00  0.00000000E+00  0.00000000E+00  0.00000000E+00
  0.00000000E+00  0.00000000E+00  0.00000000E+00  0.00000000E+00  0.00000000E+00
  0.00000000E+00  0.00000000E+00  0.00000000E+00  0.00000000E+00  0.00000000E+00
  0.00000000E+00  0.00000000E+00  0.00000000E+00  0.00000000E+00  0.00000000E+00
  0.00000000E+00  0.00000000E+00  0.00000000E+00  0.00000000E+00  0.00000000E+00
  0.00000000E+00  0.00000000E+00  0.00000000E+00  0.00000000E+00  0.00000000E+00
  0.00000000E+00  0.00000000E+00  0.00000000E+00  0.00000000E+00  0.00000000E+00
  0.00000000E+00  0.00000000E+00  0.00000000E+00  0.00000000E+00  0.00000000E+00
  0.00000000E+00  0.00000000E+00  0.00000000E+00  0.00000000E+00  0.00000000E+00
  0.00000000E+00  0.00000000E+00  0.00000000E+00  0.00000000E+00  0.00000000E+00
  0.00000000E+00  0.00000000E+00  0.00000000E+00  0.00000000E+00  0.00000000E+00
  0.00000000E+00  0.00000000E+00  0.00000000E+00  0.00000000E+00  0.00000000E+00
  0.00000000E+00  0.00000000E+00  0.00000000E+00  0.00000000E+00  0.00000000E+00
  0.00000000E+00  0.00000000E+00  0.00000000E+00  0.00000000E+00  0.00000000E+00
  0.00000000E+00  0.00000000E+00  0.00000000E+00  0.00000000E+00  0.00000000E+00
  0.00000000E+00  0.00000000E+00  0.00000000E+00  0.00000000E+00  0.00000000E+00
  0.00000000E+00  0.00000000E+00  0.00000000E+00  0.00000000E+00  0.00000000E+00
  0.00000000E+00  0.00000000E+00  0.00000000E+00  0.00000000E+00  0.00000000E+00
  0.00000000E+00  0.00000000E+00  0.00000000E+00  0.00000000E+00  0.00000000E+00
  0.00000000E+00  0.00000000E+00  0.00000000E+00  0.00000000E+00  0.00000000E+00
  0.00000000E+00  0.00000000E+00  0.00000000E+00  0.00000000E+00  0.00000000E+00
  0.00000000E+00  0.00000000E+00  0.00000000E+00  0.00000000E+00  0.00000000E+00
  0.00000000E+00  0.00000000E+00  0.00000000E+00  0.00000000E+00  0.00000000E+00
  0.00000000E+00  0.00000000E+00  0.00000000E+00  0.00000000E+00  0.00000000E+00
  0.00000000E+00  0.00000000E+00  0.00000000E+00  0.00000000E+00  0.00000000E+00
  0.00000000E+00  0.00000000E+00  0.00000000E+00  0.00000000E+00  0.00000000E+00
  0.00000000E+00  0.00000000E+00  0.00000000E+00  0.00000000E+00  0.00000000E+00
  0.00000000E+00  0.00000000E+00  0.00000000E+00  0.00000000E+00  0.00000000E+00
  0.00000000E+00  0.00000000E+00  0.00000000E+00  0.00000000E+00  0.00000000E+00
  0.00000000E+00  0.00000000E+00  0.00000000E+00  0.00000000E+00  0.00000000E+00
  0.00000000E+00  0.00000000E+00  0.00000000E+00  0.00000000E+00  0.00000000E+00
  0.00000000E+00  0.00000000E+00  0.00000000E+00  0.00000000E+00  0.00000000E+00
  0.00000000E+00  0.00000000E+00  0.00000000E+00  0.00000000E+00  0.00000000E+00
  0.00000000E+00  0.00000000E+00  0.00000000E+00  0.00000000E+00  0.00000000E+00
  0.00000000E+00  0.00000000E+00  0.00000000E+00  0.00000000E+00  0.00000000E+00
  0.00000000E+00  0.00000000E+00  0.00000000E+00  0.00000000E+00  0.00000000E+00
  0.00000000E+00  0.00000000E+00  0.00000000E+00  0.00000000E+00  0.00000000E+00
  0.00000000E+00  0.00000000E+00  0.00000000E+00  0.00000000E+00  0.00000000E+00
  0.00000000E+00  0.00000000E+00  0.00000000E+00  0.00000000E+00  0.00000000E+00
  0.00000000E+00  0.00000000E+00  0.00000000E+00  0.00000000E+00  0.00000000E+00
  0.00000000E+00  0.00000000E+00  0.00000000E+00  0.00000000E+00  0.00000000E+00
  0.00000000E+00  0.00000000E+00  0.00000000E+00  0.00000000E+00  0.00000000E+00
  0.00000000E+00  0.00000000E+00  0.00000000E+00  0.00000000E+00  0.00000000E+00
  0.00000000E+00  0.00000000E+00  0.00000000E+00  0.00000000E+00  0.00000000E+00
  0.00000000E+00  0.00000000E+00  0.00000000E+00  0.00000000E+00  0.00000000E+00
  0.00000000E+00  0.00000000E+00  0.00000000E+00  0.00000000E+00  0.00000000E+00
  0.00000000E+00  0.00000000E+00  0.00000000E+00  0.00000000E+00  0.00000000E+00
  0.00000000E+00  0.00000000E+00  0.00000000E+00  0.00000000E+00  0.00000000E+00
  0.00000000E+00  0.00000000E+00  0.00000000E+00  0.00000000E+00  0.00000000E+00
  0.00000000E+00  0.00000000E+00  0.00000000E+00  0.00000000E+00  0.00000000E+00
  0.00000000E+00  0.00000000E+00  0.00000000E+00  0.00000000E+00  0.00000000E+00
ZRed-Constraint1                           R   N=         415
  2.93472404E+00  2.82005147E+00  2.95454064E+00  2.06155462E+00  2.49538246E+00
  2.82005141E+00  2.82005139E+00  2.91474179E+00  2.91684040E+00  2.92311133E+00
  2.05933325E+00  2.93472427E+00  2.91474191E+00  2.95450285E+00  2.05887842E+00
  2.95450315E+00  2.05887843E+00  2.82005156E+00  2.95454063E+00  2.93472396E+00
  2.06155462E+00  2.91684026E+00  2.91597475E+00  2.05935305E+00  2.92398057E+00
  2.95454053E+00  2.05953947E+00  2.91474204E+00  2.92311114E+00  2.05933325E+00
  2.92311120E+00  2.05933164E+00  2.06155460E+00  2.95454050E+00  2.93472427E+00
  2.06155460E+00  2.91684027E+00  2.05933325E+00  2.91684054E+00  2.05935304E+00
  2.91474193E+00  2.92311108E+00  2.05933324E+00  2.92398069E+00  2.05953947E+00
  2.05887842E+00  2.05887842E+00  2.05933165E+00  1.77023562E+00  1.90234665E+00
  1.96461502E+00  1.79116340E+00  2.03459758E+00  1.98148194E+00  1.98148730E+00
  1.98148735E+00  2.04714658E+00  1.88944608E+00  1.89532693E+00  1.92890363E+00
  1.88643924E+00  1.93414832E+00  1.92831316E+00  1.86924394E+00  1.89360816E+00
  1.94352034E+00  1.87917973E+00  1.94213572E+00  1.93348553E+00  1.86924402E+00
  1.89360812E+00  1.94352048E+00  1.87917968E+00  1.94213577E+00  1.93348534E+00
  1.79116338E+00  1.77023559E+00  2.03459752E+00  1.90234667E+00  1.98148196E+00
  1.96461506E+00  1.98148735E+00  2.04714646E+00  1.98148730E+00  1.88747361E+00
  1.88560909E+00  1.93404395E+00  1.88560915E+00  1.93404406E+00  1.93525086E+00
  1.85858002E+00  1.86585217E+00  1.96232274E+00  1.85858007E+00  1.94920561E+00
  1.96232278E+00  1.88944604E+00  1.88643929E+00  1.93414841E+00  1.89532694E+00
  1.92890344E+00  1.92831325E+00  1.89871766E+00  1.88066282E+00  1.92847490E+00
  1.89871769E+00  1.92774481E+00  1.92847499E+00  1.77023553E+00  1.79116347E+00
  2.03459768E+00  1.90234663E+00  1.96461487E+00  1.98148202E+00  1.79116346E+00
  1.77023553E+00  2.03459765E+00  1.90234666E+00  1.98148204E+00  1.96461487E+00
  1.89532696E+00  1.88944603E+00  1.92890352E+00  1.88643927E+00  1.92831320E+00
  1.93414838E+00  1.88560918E+00  1.88560905E+00  1.93525090E+00  1.88747361E+00
  1.93404408E+00  1.93404390E+00  1.88944595E+00  1.88643925E+00  1.93414824E+00
  1.89532702E+00  1.92890354E+00  1.92831336E+00  1.86585220E+00  1.85858001E+00
  1.96232277E+00  1.85858004E+00  1.96232281E+00  1.94920555E+00  1.89360817E+00
  1.87917974E+00  1.93348555E+00  1.86924389E+00  1.94352037E+00  1.94213568E+00
  1.89360818E+00  1.87917965E+00  1.93348538E+00  1.86924398E+00  1.94352056E+00
  1.94213566E+00  1.88066287E+00  1.89871767E+00  1.92847498E+00  1.89871766E+00
  1.92847503E+00  1.92774467E+00 -1.85824308E+00  1.65660003E-01  2.29799492E+00
  2.29503538E-02  2.04685344E+00 -2.10399695E+00  2.23760098E+00 -2.02168124E+00
  1.10653677E-01  2.06169689E+00 -3.05277466E-01  9.50433010E-02 -2.27193106E+00
 -2.08165538E+00  1.83455557E+00 -3.19995361E-02 -2.01358459E+00  2.10808321E+00
  1.83494592E+00 -1.46639137E-01 -2.30815664E+00 -2.23699221E+00  2.06460804E+00
 -9.69094575E-02  1.06415576E-07  2.39661914E+00 -2.39661910E+00 -7.30004830E-08
 -2.06169703E+00 -9.50434681E-02  2.08165544E+00  3.05277479E-01  2.27193104E+00
 -1.83455536E+00  9.50434347E-02  2.06169702E+00 -2.08165546E+00 -2.27193105E+00
 -3.05277463E-01  1.83455536E+00  2.03931962E+00  5.85707190E-03 -2.11604999E+00
 -4.82605872E-03 -2.03828860E+00  2.12298964E+00 -2.12263330E+00  2.12708947E+00
  5.18240006E-03 -9.51116266E-03 -2.04639775E+00  2.11349668E+00  2.04034636E+00
  3.45976634E-03 -2.11983111E+00 -2.12750798E+00  2.11879074E+00 -4.50014259E-03
 -1.52352213E-02  2.04048758E+00 -2.13425676E+00 -2.06130322E+00 -5.58041759E-03
  2.10286056E+00  2.10293440E+00 -2.12452811E+00 -1.60871346E-02  1.85824313E+00
 -2.29503466E-02 -2.23760096E+00 -1.65659996E-01 -2.04685347E+00  2.02168122E+00
 -2.29799508E+00  2.10399675E+00 -1.10653868E-01  4.82602972E-03 -2.03931967E+00
  2.12263328E+00  2.03828861E+00 -5.85709449E-03 -2.12708946E+00 -2.12298940E+00
  2.11605020E+00 -5.18215761E-03  2.10734243E-08  2.01746151E+00 -2.13843858E+00
 -2.01746150E+00 -1.49011612E-08  2.12728520E+00  2.13843857E+00 -2.12728525E+00
 -3.94247668E-08 -1.49011612E-08 -2.01746156E+00  2.13843872E+00  2.01746156E+00
  2.10734243E-08 -2.12728501E+00 -2.13843859E+00  2.12728517E+00  1.46000966E-07
  2.27193106E+00 -9.50433198E-02  3.05277454E-01 -2.06169693E+00 -1.83455558E+00
  2.08165535E+00  1.46639138E-01 -1.83494590E+00  2.30815672E+00  2.01358457E+00
  3.19995300E-02 -2.10808316E+00 -2.06460798E+00  2.23699229E+00  9.69096017E-02
 -1.65659971E-01  1.85824309E+00 -2.29799503E+00 -2.04685339E+00 -2.29503351E-02
  2.10399685E+00  2.02168121E+00 -2.23760104E+00 -1.10653856E-01  9.51117201E-03
 -2.04034636E+00  2.12750778E+00  2.04639772E+00 -3.45980849E-03 -2.11879098E+00
 -2.11349660E+00  2.11983118E+00  4.50000932E-03  4.71216092E-08  2.03809554E+00
 -2.12254502E+00 -2.03809546E+00  2.98023224E-08  2.12254478E+00  2.12254486E+00
 -2.12254496E+00 -2.02129185E-07  2.88452813E-02 -2.01540457E+00  2.14831295E+00
  2.01540453E+00 -2.88453180E-02 -2.14831311E+00 -2.11946771E+00  2.11946775E+00
 -4.21468485E-08  1.46639196E-01  2.01358458E+00 -2.06460821E+00 -1.83494583E+00
  3.19995538E-02  2.23699208E+00  2.30815667E+00 -2.10808325E+00  9.69092682E-02
 -5.85709722E-03 -2.03931967E+00  2.11604993E+00  2.03828861E+00  4.82603422E-03
 -2.12298966E+00 -2.12708946E+00  2.12263327E+00 -5.18242374E-03  5.58041157E-03
  2.06130322E+00 -2.10286068E+00 -2.04048756E+00  1.52352418E-02  2.13425666E+00
  2.12452830E+00 -2.10293421E+00  1.60872069E-02 -2.04048752E+00  5.58044427E-03
  2.12452824E+00  1.52352611E-02  2.06130323E+00 -2.10293428E+00  2.13425687E+00
 -2.10286047E+00  1.60873277E-02 -1.46639179E-01  1.83494584E+00 -2.30815673E+00
 -2.01358456E+00 -3.19995411E-02  2.10808320E+00  2.06460819E+00 -2.23699209E+00
 -9.69093560E-02  1.65659958E-01 -1.85824316E+00  2.29799510E+00  2.04685342E+00
  2.29503079E-02 -2.10399674E+00 -2.02168123E+00  2.23760096E+00  1.10653914E-01
  2.04639771E+00  9.51119813E-03 -2.11349653E+00 -3.45983628E-03 -2.04034635E+00
  2.11983124E+00 -2.11879091E+00  2.12750789E+00  4.50016236E-03 -2.04639780E+00
  3.45975768E-03  2.11879093E+00 -9.51120744E-03  2.04034635E+00 -2.12750778E+00
  2.11349663E+00 -2.11983112E+00 -4.49994093E-03  5.85711857E-03  2.03931969E+00
 -2.11605019E+00 -2.03828855E+00 -4.82597872E-03  2.12298945E+00  2.12708927E+00
 -2.12263347E+00  5.18195624E-03 -5.58039202E-03 -2.06130320E+00  2.10286067E+00
  2.04048750E+00 -1.52353046E-02 -2.13425675E+00 -2.12452811E+00  2.10293439E+00
 -1.60870536E-02 -2.88452900E-02  2.01540461E+00 -2.14831296E+00 -2.01540457E+00
  2.88453363E-02  2.14831307E+00  2.11946769E+00 -2.11946772E+00  1.49011612E-08
ZRed-Constraint2                           R   N=         415
  2.94958107E+00  2.83322651E+00  2.97681770E+00  2.04506783E+00  2.47240050E+00
  2.83322619E+00  2.83322589E+00  2.92668669E+00  2.93006164E+00  2.93581056E+00
  2.04620375E+00  2.94958272E+00  2.92668764E+00  2.97385444E+00  2.04504676E+00
  2.97385633E+00  2.04504656E+00  2.83322743E+00  2.97681838E+00  2.94958142E+00
  2.04506660E+00  2.93005989E+00  2.92923423E+00  2.04604276E+00  2.93461862E+00
  2.97681744E+00  2.04447938E+00  2.92668900E+00  2.93580827E+00  2.04620376E+00
  2.93580922E+00  2.04637945E+00  2.04506755E+00  2.97681733E+00  2.94958263E+00
  2.04506878E+00  2.93006083E+00  2.04620375E+00  2.93006259E+00  2.04604410E+00
  2.92668782E+00  2.93580845E+00  2.04620374E+00  2.93461874E+00  2.04447873E+00
  2.04504721E+00  2.04504680E+00  2.04638120E+00  1.77206160E+00  1.89755021E+00
  1.96956149E+00  1.78488058E+00  2.03837878E+00  1.98092359E+00  1.98930549E+00
  1.98930630E+00  2.04213940E+00  1.89007529E+00  1.89594096E+00  1.92968685E+00
  1.88611197E+00  1.93280628E+00  1.92798548E+00  1.87170273E+00  1.89116430E+00
  1.94585124E+00  1.87836363E+00  1.94192357E+00  1.93212099E+00  1.87170287E+00
  1.89116449E+00  1.94585211E+00  1.87836305E+00  1.94192331E+00  1.93212060E+00
  1.78488083E+00  1.77206088E+00  2.03837842E+00  1.89754979E+00  1.98092391E+00
  1.96956227E+00  1.98930620E+00  2.04213833E+00  1.98930529E+00  1.88784499E+00
  1.88563005E+00  1.93384174E+00  1.88563083E+00  1.93384231E+00  1.93526029E+00
  1.86006275E+00  1.86151168E+00  1.96190665E+00  1.86006309E+00  1.95134771E+00
  1.96190749E+00  1.89007495E+00  1.88611235E+00  1.93280622E+00  1.89594069E+00
  1.92968617E+00  1.92798646E+00  1.89883828E+00  1.88127104E+00  1.92759265E+00
  1.89883877E+00  1.92867490E+00  1.92759372E+00  1.77206087E+00  1.78488106E+00
  2.03838026E+00  1.89754961E+00  1.96956105E+00  1.98092337E+00  1.78488114E+00
  1.77206019E+00  2.03838002E+00  1.89755064E+00  1.98092342E+00  1.96956084E+00
  1.89594087E+00  1.89007457E+00  1.92968704E+00  1.88611180E+00  1.92798553E+00
  1.93280699E+00  1.88563140E+00  1.88562994E+00  1.93526072E+00  1.88784520E+00
  1.93384197E+00  1.93384101E+00  1.89007408E+00  1.88611177E+00  1.93280567E+00
  1.89594155E+00  1.92968710E+00  1.92798664E+00  1.86151142E+00  1.86006270E+00
  1.96190722E+00  1.86006233E+00  1.96190747E+00  1.95134813E+00  1.89116567E+00
  1.87836360E+00  1.93212147E+00  1.87170162E+00  1.94585146E+00  1.94192263E+00
  1.89116512E+00  1.87836281E+00  1.93212098E+00  1.87170274E+00  1.94585147E+00
  1.94192333E+00  1.88127138E+00  1.89883913E+00  1.92759297E+00  1.89883891E+00
  1.92759378E+00  1.92867326E+00 -1.84715785E+00  1.75835447E-01  2.30631248E+00
  2.63278719E-02  2.04932117E+00 -2.10338710E+00  2.24017225E+00 -2.02001976E+00
  1.10457271E-01  2.05975411E+00 -3.23396550E-01  9.95996603E-02 -2.28355100E+00
 -2.07391767E+00  1.82611698E+00 -3.54417443E-02 -2.01742029E+00  2.10806232E+00
  1.82925895E+00 -1.52719598E-01 -2.31042230E+00 -2.24275092E+00  2.05845584E+00
 -9.92468549E-02  1.64278122E-06  2.40647389E+00 -2.40647265E+00 -4.00672247E-07
 -2.05975586E+00 -9.96021442E-02  2.07391617E+00  3.23396847E-01  2.28355057E+00
 -1.82611643E+00  9.96013163E-02  2.05975595E+00 -2.07391698E+00 -2.28355105E+00
 -3.23396414E-01  1.82611596E+00  2.03753113E+00  6.07210484E-03 -2.11348711E+00
 -6.90443560E-03 -2.03836346E+00  2.12526263E+00 -2.12518973E+00  2.12653655E+00
  6.97733625E-03 -9.86553384E-03 -2.04698545E+00  2.11300849E+00  2.04088073E+00
  3.76081336E-03 -2.11943055E+00 -2.12840668E+00  2.11765871E+00 -5.53265772E-03
 -1.53700415E-02  2.04089859E+00 -2.13506768E+00 -2.06233701E+00 -6.06838263E-03
  2.10115066E+00  2.10395821E+00 -2.12295846E+00 -1.57394214E-02  1.84715801E+00
 -2.63277460E-02 -2.24017103E+00 -1.75835805E-01 -2.04932156E+00  2.02002047E+00
 -2.30631263E+00  2.10338693E+00 -1.10456359E-01  6.90396401E-03 -2.03753095E+00
  2.12518938E+00  2.03836299E+00 -6.07192302E-03 -2.12653690E+00 -2.12526209E+00
  2.11348831E+00 -6.97667137E-03  4.99800141E-07  2.01866448E+00 -2.13885438E+00
 -2.01866409E+00 -1.09500724E-07  2.12566634E+00  2.13885389E+00 -2.12566744E+00
 -9.87532230E-07  1.42926917E-07 -2.01866445E+00  2.13885436E+00  2.01866469E+00
  9.99600281E-08 -2.12566640E+00 -2.13885422E+00  2.12566650E+00  0.00000000E+00
  2.28355037E+00 -9.96006726E-02  3.23396527E-01 -2.05975452E+00 -1.82611724E+00
  2.07391703E+00  1.52720034E-01 -1.82925751E+00  2.31042289E+00  2.01741990E+00
  3.54423499E-02 -2.10806256E+00 -2.05845532E+00  2.24275244E+00  9.92475346E-02
 -1.75835583E-01  1.84715768E+00 -2.30631310E+00 -2.04932114E+00 -2.63278766E-02
  2.10338664E+00  2.02001914E+00 -2.24017290E+00 -1.10458383E-01  9.86559253E-03
 -2.04088037E+00  2.12840564E+00  2.04698501E+00 -3.76095234E-03 -2.11766025E+00
 -2.11300808E+00  2.11943126E+00  5.53197068E-03 -5.16191366E-08  2.03855574E+00
 -2.12231588E+00 -2.03855535E+00  4.40782292E-07  2.12231413E+00  2.12231435E+00
 -2.12231516E+00 -1.47671936E-06  3.10708108E-02 -2.01403995E+00  2.15010726E+00
  2.01403937E+00 -3.10713941E-02 -2.15010949E+00 -2.11903693E+00  2.11903761E+00
 -4.79159808E-07  1.52720441E-01  2.01742033E+00 -2.05845703E+00 -1.82925788E+00
  3.54420124E-02  2.24274996E+00  2.31042262E+00 -2.10806280E+00  9.92451453E-02
 -6.07226812E-03 -2.03753184E+00  2.11348727E+00  2.03836341E+00  6.90383406E-03
 -2.12526236E+00 -2.12653600E+00  2.12518973E+00 -6.97646646E-03  6.06822080E-03
  2.06233767E+00 -2.10115129E+00 -2.04089840E+00  1.53710499E-02  2.13506740E+00
  2.12295906E+00 -2.10395680E+00  1.57395511E-02 -2.04089762E+00  6.06834867E-03
  2.12295922E+00  1.53706951E-02  2.06233667E+00 -2.10395777E+00  2.13506932E+00
 -2.10115002E+00  1.57408525E-02 -1.52720243E-01  1.82925756E+00 -2.31042295E+00
 -2.01741976E+00 -3.54419527E-02  2.10806285E+00  2.05845703E+00 -2.24275047E+00
 -9.92456727E-02  1.75835031E-01 -1.84715886E+00  2.30631352E+00  2.04932092E+00
  2.63270242E-02 -2.10338590E+00 -2.02002039E+00  2.24017103E+00  1.10458106E-01
  2.04698495E+00  9.86524141E-03 -2.11300745E+00 -3.76072945E-03 -2.04088043E+00
  2.11943219E+00 -2.11765900E+00  2.12840660E+00  5.53391112E-03 -2.04698596E+00
  3.76023835E-03  2.11765905E+00 -9.86530861E-03  2.04088089E+00 -2.12840561E+00
  2.11300797E+00 -2.11943114E+00 -5.53232292E-03  6.07209610E-03  2.03753214E+00
 -2.11348814E+00 -2.03836289E+00 -6.90284312E-03  2.12526219E+00  2.12653517E+00
 -2.12519010E+00  6.97493066E-03 -6.06794644E-03 -2.06233753E+00  2.10115105E+00
  2.04089779E+00 -1.53717931E-02 -2.13506852E+00 -2.12295785E+00  2.10395787E+00
 -1.57388558E-02 -3.10718107E-02  2.01403991E+00 -2.15010817E+00 -2.01403971E+00
  3.10720078E-02  2.15010924E+00  2.11903687E+00 -2.11903672E+00  5.08171109E-07
SymInf integers                            I   N=          26
           1           1           1           1           1           0
           0           0           0           0           0           0
           0           0           0           0           0           0
           0           0           0           0           0           0
           0           0
RotTr to input orientation                 R   N=          12
  1.00000000E+00 -1.37939273E-06 -0.00000000E+00  1.37939273E-06  1.00000000E+00
 -0.00000000E+00  0.00000000E+00  0.00000000E+00  1.00000000E+00 -2.84013306E-10
 -6.10297682E-08  1.46498398E-05
Number of contracted shells                I              292
Number of primitive shells                 I              508
Pure/Cartesian d shells                    I                0
Pure/Cartesian f shells                    I                0
Highest angular momentum                   I                3
Largest degree of contraction              I                6
Shell types                                I   N=         292
           0           0           0           0           0           1
           1           1          -2          -2          -3           0
           0           0           0           0           1           1
           1          -2          -2          -3           0           0
           0           0           0           1           1           1
          -2          -2          -3           0           0           0
           0           0           1           1           1          -2
          -2          -3           0           0           0           0
           0           1           1           1          -2          -2
          -3           0           0           0           0           0
           1           1           1          -2          -2          -3
           0           0           0           0           0           1
           1           1          -2          -2          -3           0
           0           0           0           0           1           1
           1          -2          -2          -3           0           0
           0           0           0           1           1           1
          -2          -2          -3           0           0           0
           0           0           1           1           1          -2
          -2          -3           0           0           0           0
           0           1           1           1          -2          -2
          -3           0           0           0           0           0
           1           1           1          -2          -2          -3
           0           0           0           0           0           1
           1           1          -2          -2          -3           0
           0           0           0           0           1           1
           1          -2          -2          -3           0           0
           0           0           0           1           1           1
          -2          -2          -3           0           0           0
           0           0           1           1           1          -2
          -2          -3           0           0           0           0
           0           1           1           1          -2          -2
          -3           0           0           0           0           0
           1           1           1          -2          -2          -3
           0           0           0           0           0           1
           1           1          -2          -2          -3           0
           0           0           0           0           1           1
           1          -2          -2          -3           0           0
           0           1           0           0           0           1
           0           0           0           1           0           0
           0           1           0           0           0           1
           0           0           0           1           0           0
           0           1           0           0           0           1
           0           0           0           1           0           0
           0           1           0           0           0           1
           0           0           0           1           0           0
           0           1           0           0           0           1
           0           0           0           1           0           0
           0           1           0           0           0           1
           0           0           0           1
Number of primitives per shell             I   N=         292
           6           2           1           1           1           4
           1           1           1           1           1           6
           2           1           1           1           4           1
           1           1           1           1           6           2
           1           1           1           4           1           1
           1           1           1           6           2           1
           1           1           4           1           1           1
           1           1           6           2           1           1
           1           4           1           1           1           1
           1           6           2           1           1           1
           4           1           1           1           1           1
           6           2           1           1           1           4
           1           1           1           1           1           6
           2           1           1           1           4           1
           1           1           1           1           6           2
           1           1           1           4           1           1
           1           1           1           6           2           1
           1           1           4           1           1           1
           1           1           6           2           1           1
           1           4           1           1           1           1
           1           6           2           1           1           1
           4           1           1           1           1           1
           6           2           1           1           1           4
           1           1           1           1           1           6
           2           1           1           1           4           1
           1           1           1           1           6           2
           1           1           1           4           1           1
           1           1           1           6           2           1
           1           1           4           1           1           1
           1           1           6           2           1           1
           1           4           1           1           1           1
           1           6           2           1           1           1
           4           1           1           1           1           1
           6           2           1           1           1           4
           1           1           1           1           1           6
           2           1           1           1           4           1
           1           1           1           1           3           1
           1           1           3           1           1           1
           3           1           1           1           3           1
           1           1           3           1           1           1
           3           1           1           1           3           1
           1           1           3           1           1           1
           3           1           1           1           3           1
           1           1           3           1           1           1
           3           1           1           1           3           1
           1           1           3           1           1           1
           3           1           1           1           3           1
           1           1           3           1           1           1
           3           1           1           1
Shell to atom map                          I   N=         292
           1           1           1           1           1           1
           1           1           1           1           1           2
           2           2           2           2           2           2
           2           2           2           2           3           3
           3           3           3           3           3           3
           3           3           3           4           4           4
           4           4           4           4           4           4
           4           4           5           5           5           5
           5           5           5           5           5           5
           5           6           6           6           6           6
           6           6           6           6           6           6
           7           7           7           7           7           7
           7           7           7           7           7           8
           8           8           8           8           8           8
           8           8           8           8           9           9
           9           9           9           9           9           9
           9           9           9          10          10          10
          10          10          10          10          10          10
          10          10          11          11          11          11
          11          11          11          11          11          11
          11          12          12          12          12          12
          12          12          12          12          12          12
          13          13          13          13          13          13
          13          13          13          13          13          14
          14          14          14          14          14          14
          14          14          14          14          15          15
          15          15          15          15          15          15
          15          15          15          16          16          16
          16          16          16          16          16          16
          16          16          17          17          17          17
          17          17          17          17          17          17
          17          18          18          18          18          18
          18          18          18          18          18          18
          19          19          19          19          19          19
          19          19          19          19          19          20
          20          20          20          20          20          20
          20          20          20          20          21          21
          21          21          22          22          22          22
          23          23          23          23          24          24
          24          24          25          25          25          25
          26          26          26          26          27          27
          27          27          28          28          28          28
          29          29          29          29          30          30
          30          30          31          31          31          31
          32          32          32          32          33          33
          33          33          34          34          34          34
          35          35          35          35          36          36
          36          36          37          37          37          37
          38          38          38          38
Primitive exponents                        R   N=         508
  1.35753497E+04  2.03523337E+03  4.63225624E+02  1.31200196E+02  4.28530159E+01
  1.55841858E+01  6.20671385E+00  2.57648965E+00  5.76963394E-01  2.29728314E-01
  9.51644400E-02  3.46972322E+01  7.95826228E+00  2.37808269E+00  8.14332082E-01
  2.88875473E-01  1.00568237E-01  1.09700000E+00  3.18000000E-01  7.61000000E-01
  1.35753497E+04  2.03523337E+03  4.63225624E+02  1.31200196E+02  4.28530159E+01
  1.55841858E+01  6.20671385E+00  2.57648965E+00  5.76963394E-01  2.29728314E-01
  9.51644400E-02  3.46972322E+01  7.95826228E+00  2.37808269E+00  8.14332082E-01
  2.88875473E-01  1.00568237E-01  1.09700000E+00  3.18000000E-01  7.61000000E-01
  1.35753497E+04  2.03523337E+03  4.63225624E+02  1.31200196E+02  4.28530159E+01
  1.55841858E+01  6.20671385E+00  2.57648965E+00  5.76963394E-01  2.29728314E-01
  9.51644400E-02  3.46972322E+01  7.95826228E+00  2.37808269E+00  8.14332082E-01
  2.88875473E-01  1.00568237E-01  1.09700000E+00  3.18000000E-01  7.61000000E-01
  1.35753497E+04  2.03523337E+03  4.63225624E+02  1.31200196E+02  4.28530159E+01
  1.55841858E+01  6.20671385E+00  2.57648965E+00  5.76963394E-01  2.29728314E-01
  9.51644400E-02  3.46972322E+01  7.95826228E+00  2.37808269E+00  8.14332082E-01
  2.88875473E-01  1.00568237E-01  1.09700000E+00  3.18000000E-01  7.61000000E-01
  1.35753497E+04  2.03523337E+03  4.63225624E+02  1.31200196E+02  4.28530159E+01
  1.55841858E+01  6.20671385E+00  2.57648965E+00  5.76963394E-01  2.29728314E-01
  9.51644400E-02  3.46972322E+01  7.95826228E+00  2.37808269E+00  8.14332082E-01
  2.88875473E-01  1.00568237E-01  1.09700000E+00  3.18000000E-01  7.61000000E-01
  1.35753497E+04  2.03523337E+03  4.63225624E+02  1.31200196E+02  4.28530159E+01
  1.55841858E+01  6.20671385E+00  2.57648965E+00  5.76963394E-01  2.29728314E-01
  9.51644400E-02  3.46972322E+01  7.95826228E+00  2.37808269E+00  8.14332082E-01
  2.88875473E-01  1.00568237E-01  1.09700000E+00  3.18000000E-01  7.61000000E-01
  1.35753497E+04  2.03523337E+03  4.63225624E+02  1.31200196E+02  4.28530159E+01
  1.55841858E+01  6.20671385E+00  2.57648965E+00  5.76963394E-01  2.29728314E-01
  9.51644400E-02  3.46972322E+01  7.95826228E+00  2.37808269E+00  8.14332082E-01
  2.88875473E-01  1.00568237E-01  1.09700000E+00  3.18000000E-01  7.61000000E-01
  1.35753497E+04  2.03523337E+03  4.63225624E+02  1.31200196E+02  4.28530159E+01
  1.55841858E+01  6.20671385E+00  2.57648965E+00  5.76963394E-01  2.29728314E-01
  9.51644400E-02  3.46972322E+01  7.95826228E+00  2.37808269E+00  8.14332082E-01
  2.88875473E-01  1.00568237E-01  1.09700000E+00  3.18000000E-01  7.61000000E-01
  1.35753497E+04  2.03523337E+03  4.63225624E+02  1.31200196E+02  4.28530159E+01
  1.55841858E+01  6.20671385E+00  2.57648965E+00  5.76963394E-01  2.29728314E-01
  9.51644400E-02  3.46972322E+01  7.95826228E+00  2.37808269E+00  8.14332082E-01
  2.88875473E-01  1.00568237E-01  1.09700000E+00  3.18000000E-01  7.61000000E-01
  1.35753497E+04  2.03523337E+03  4.63225624E+02  1.31200196E+02  4.28530159E+01
  1.55841858E+01  6.20671385E+00  2.57648965E+00  5.76963394E-01  2.29728314E-01
  9.51644400E-02  3.46972322E+01  7.95826228E+00  2.37808269E+00  8.14332082E-01
  2.88875473E-01  1.00568237E-01  1.09700000E+00  3.18000000E-01  7.61000000E-01
  1.35753497E+04  2.03523337E+03  4.63225624E+02  1.31200196E+02  4.28530159E+01
  1.55841858E+01  6.20671385E+00  2.57648965E+00  5.76963394E-01  2.29728314E-01
  9.51644400E-02  3.46972322E+01  7.95826228E+00  2.37808269E+00  8.14332082E-01
  2.88875473E-01  1.00568237E-01  1.09700000E+00  3.18000000E-01  7.61000000E-01
  1.35753497E+04  2.03523337E+03  4.63225624E+02  1.31200196E+02  4.28530159E+01
  1.55841858E+01  6.20671385E+00  2.57648965E+00  5.76963394E-01  2.29728314E-01
  9.51644400E-02  3.46972322E+01  7.95826228E+00  2.37808269E+00  8.14332082E-01
  2.88875473E-01  1.00568237E-01  1.09700000E+00  3.18000000E-01  7.61000000E-01
  1.35753497E+04  2.03523337E+03  4.63225624E+02  1.31200196E+02  4.28530159E+01
  1.55841858E+01  6.20671385E+00  2.57648965E+00  5.76963394E-01  2.29728314E-01
  9.51644400E-02  3.46972322E+01  7.95826228E+00  2.37808269E+00  8.14332082E-01
  2.88875473E-01  1.00568237E-01  1.09700000E+00  3.18000000E-01  7.61000000E-01
  1.35753497E+04  2.03523337E+03  4.63225624E+02  1.31200196E+02  4.28530159E+01
  1.55841858E+01  6.20671385E+00  2.57648965E+00  5.76963394E-01  2.29728314E-01
  9.51644400E-02  3.46972322E+01  7.95826228E+00  2.37808269E+00  8.14332082E-01
  2.88875473E-01  1.00568237E-01  1.09700000E+00  3.18000000E-01  7.61000000E-01
  1.35753497E+04  2.03523337E+03  4.63225624E+02  1.31200196E+02  4.28530159E+01
  1.55841858E+01  6.20671385E+00  2.57648965E+00  5.76963394E-01  2.29728314E-01
  9.51644400E-02  3.46972322E+01  7.95826228E+00  2.37808269E+00  8.14332082E-01
  2.88875473E-01  1.00568237E-01  1.09700000E+00  3.18000000E-01  7.61000000E-01
  1.35753497E+04  2.03523337E+03  4.63225624E+02  1.31200196E+02  4.28530159E+01
  1.55841858E+01  6.20671385E+00  2.57648965E+00  5.76963394E-01  2.29728314E-01
  9.51644400E-02  3.46972322E+01  7.95826228E+00  2.37808269E+00  8.14332082E-01
  2.88875473E-01  1.00568237E-01  1.09700000E+00  3.18000000E-01  7.61000000E-01
  1.35753497E+04  2.03523337E+03  4.63225624E+02  1.31200196E+02  4.28530159E+01
  1.55841858E+01  6.20671385E+00  2.57648965E+00  5.76963394E-01  2.29728314E-01
  9.51644400E-02  3.46972322E+01  7.95826228E+00  2.37808269E+00  8.14332082E-01
  2.88875473E-01  1.00568237E-01  1.09700000E+00  3.18000000E-01  7.61000000E-01
  1.35753497E+04  2.03523337E+03  4.63225624E+02  1.31200196E+02  4.28530159E+01
  1.55841858E+01  6.20671385E+00  2.57648965E+00  5.76963394E-01  2.29728314E-01
  9.51644400E-02  3.46972322E+01  7.95826228E+00  2.37808269E+00  8.14332082E-01
  2.88875473E-01  1.00568237E-01  1.09700000E+00  3.18000000E-01  7.61000000E-01
  1.35753497E+04  2.03523337E+03  4.63225624E+02  1.31200196E+02  4.28530159E+01
  1.55841858E+01  6.20671385E+00  2.57648965E+00  5.76963394E-01  2.29728314E-01
  9.51644400E-02  3.46972322E+01  7.95826228E+00  2.37808269E+00  8.14332082E-01
  2.88875473E-01  1.00568237E-01  1.09700000E+00  3.18000000E-01  7.61000000E-01
  1.35753497E+04  2.03523337E+03  4.63225624E+02  1.31200196E+02  4.28530159E+01
  1.55841858E+01  6.20671385E+00  2.57648965E+00  5.76963394E-01  2.29728314E-01
  9.51644400E-02  3.46972322E+01  7.95826228E+00  2.37808269E+00  8.14332082E-01
  2.88875473E-01  1.00568237E-01  1.09700000E+00  3.18000000E-01  7.61000000E-01
  3.40613410E+01  5.12357460E+00  1.16466260E+00  3.27230410E-01  1.03072410E-01
  8.00000000E-01  3.40613410E+01  5.12357460E+00  1.16466260E+00  3.27230410E-01
  1.03072410E-01  8.00000000E-01  3.40613410E+01  5.12357460E+00  1.16466260E+00
  3.27230410E-01  1.03072410E-01  8.00000000E-01  3.40613410E+01  5.12357460E+00
  1.16466260E+00  3.27230410E-01  1.03072410E-01  8.00000000E-01  3.40613410E+01
  5.12357460E+00  1.16466260E+00  3.27230410E-01  1.03072410E-01  8.00000000E-01
  3.40613410E+01  5.12357460E+00  1.16466260E+00  3.27230410E-01  1.03072410E-01
  8.00000000E-01  3.40613410E+01  5.12357460E+00  1.16466260E+00  3.27230410E-01
  1.03072410E-01  8.00000000E-01  3.40613410E+01  5.12357460E+00  1.16466260E+00
  3.27230410E-01  1.03072410E-01  8.00000000E-01  3.40613410E+01  5.12357460E+00
  1.16466260E+00  3.27230410E-01  1.03072410E-01  8.00000000E-01  3.40613410E+01
  5.12357460E+00  1.16466260E+00  3.27230410E-01  1.03072410E-01  8.00000000E-01
  3.40613410E+01  5.12357460E+00  1.16466260E+00  3.27230410E-01  1.03072410E-01
  8.00000000E-01  3.40613410E+01  5.12357460E+00  1.16466260E+00  3.27230410E-01
  1.03072410E-01  8.00000000E-01  3.40613410E+01  5.12357460E+00  1.16466260E+00
  3.27230410E-01  1.03072410E-01  8.00000000E-01  3.40613410E+01  5.12357460E+00
  1.16466260E+00  3.27230410E-01  1.03072410E-01  8.00000000E-01  3.40613410E+01
  5.12357460E+00  1.16466260E+00  3.27230410E-01  1.03072410E-01  8.00000000E-01
  3.40613410E+01  5.12357460E+00  1.16466260E+00  3.27230410E-01  1.03072410E-01
  8.00000000E-01  3.40613410E+01  5.12357460E+00  1.16466260E+00  3.27230410E-01
  1.03072410E-01  8.00000000E-01  3.40613410E+01  5.12357460E+00  1.16466260E+00
  3.27230410E-01  1.03072410E-01  8.00000000E-01
Contraction coefficients                   R   N=         508
  6.06455036E-04  4.69790889E-03  2.43324776E-02  9.73999683E-02  3.01955843E-01
  6.62336091E-01  6.55953085E-01  3.75856333E-01  1.00000000E+00  1.00000000E+00
  1.00000000E+00  1.13272200E-02  7.61696592E-02  3.01922522E-01  7.27850273E-01
  1.00000000E+00  1.00000000E+00  1.00000000E+00  1.00000000E+00  1.00000000E+00
  6.06455036E-04  4.69790889E-03  2.43324776E-02  9.73999683E-02  3.01955843E-01
  6.62336091E-01  6.55953085E-01  3.75856333E-01  1.00000000E+00  1.00000000E+00
  1.00000000E+00  1.13272200E-02  7.61696592E-02  3.01922522E-01  7.27850273E-01
  1.00000000E+00  1.00000000E+00  1.00000000E+00  1.00000000E+00  1.00000000E+00
  6.06455036E-04  4.69790889E-03  2.43324776E-02  9.73999683E-02  3.01955843E-01
  6.62336091E-01  6.55953085E-01  3.75856333E-01  1.00000000E+00  1.00000000E+00
  1.00000000E+00  1.13272200E-02  7.61696592E-02  3.01922522E-01  7.27850273E-01
  1.00000000E+00  1.00000000E+00  1.00000000E+00  1.00000000E+00  1.00000000E+00
  6.06455036E-04  4.69790889E-03  2.43324776E-02  9.73999683E-02  3.01955843E-01
  6.62336091E-01  6.55953085E-01  3.75856333E-01  1.00000000E+00  1.00000000E+00
  1.00000000E+00  1.13272200E-02  7.61696592E-02  3.01922522E-01  7.27850273E-01
  1.00000000E+00  1.00000000E+00  1.00000000E+00  1.00000000E+00  1.00000000E+00
  6.06455036E-04  4.69790889E-03  2.43324776E-02  9.73999683E-02  3.01955843E-01
  6.62336091E-01  6.55953085E-01  3.75856333E-01  1.00000000E+00  1.00000000E+00
  1.00000000E+00  1.13272200E-02  7.61696592E-02  3.01922522E-01  7.27850273E-01
  1.00000000E+00  1.00000000E+00  1.00000000E+00  1.00000000E+00  1.00000000E+00
  6.06455036E-04  4.69790889E-03  2.43324776E-02  9.73999683E-02  3.01955843E-01
  6.62336091E-01  6.55953085E-01  3.75856333E-01  1.00000000E+00  1.00000000E+00
  1.00000000E+00  1.13272200E-02  7.61696592E-02  3.01922522E-01  7.27850273E-01
  1.00000000E+00  1.00000000E+00  1.00000000E+00  1.00000000E+00  1.00000000E+00
  6.06455036E-04  4.69790889E-03  2.43324776E-02  9.73999683E-02  3.01955843E-01
  6.62336091E-01  6.55953085E-01  3.75856333E-01  1.00000000E+00  1.00000000E+00
  1.00000000E+00  1.13272200E-02  7.61696592E-02  3.01922522E-01  7.27850273E-01
  1.00000000E+00  1.00000000E+00  1.00000000E+00  1.00000000E+00  1.00000000E+00
  6.06455036E-04  4.69790889E-03  2.43324776E-02  9.73999683E-02  3.01955843E-01
  6.62336091E-01  6.55953085E-01  3.75856333E-01  1.00000000E+00  1.00000000E+00
  1.00000000E+00  1.13272200E-02  7.61696592E-02  3.01922522E-01  7.27850273E-01
  1.00000000E+00  1.00000000E+00  1.00000000E+00  1.00000000E+00  1.00000000E+00
  6.06455036E-04  4.69790889E-03  2.43324776E-02  9.73999683E-02  3.01955843E-01
  6.62336091E-01  6.55953085E-01  3.75856333E-01  1.00000000E+00  1.00000000E+00
  1.00000000E+00  1.13272200E-02  7.61696592E-02  3.01922522E-01  7.27850273E-01
  1.00000000E+00  1.00000000E+00  1.00000000E+00  1.00000000E+00  1.00000000E+00
  6.06455036E-04  4.69790889E-03  2.43324776E-02  9.73999683E-02  3.01955843E-01
  6.62336091E-01  6.55953085E-01  3.75856333E-01  1.00000000E+00  1.00000000E+00
  1.00000000E+00  1.13272200E-02  7.61696592E-02  3.01922522E-01  7.27850273E-01
  1.00000000E+00  1.00000000E+00  1.00000000E+00  1.00000000E+00  1.00000000E+00
  6.06455036E-04  4.69790889E-03  2.43324776E-02  9.73999683E-02  3.01955843E-01
  6.62336091E-01  6.55953085E-01  3.75856333E-01  1.00000000E+00  1.00000000E+00
  1.00000000E+00  1.13272200E-02  7.61696592E-02  3.01922522E-01  7.27850273E-01
  1.00000000E+00  1.00000000E+00  1.00000000E+00  1.00000000E+00  1.00000000E+00
  6.06455036E-04  4.69790889E-03  2.43324776E-02  9.73999683E-02  3.01955843E-01
  6.62336091E-01  6.55953085E-01  3.75856333E-01  1.00000000E+00  1.00000000E+00
  1.00000000E+00  1.13272200E-02  7.61696592E-02  3.01922522E-01  7.27850273E-01
  1.00000000E+00  1.00000000E+00  1.00000000E+00  1.00000000E+00  1.00000000E+00
  6.06455036E-04  4.69790889E-03  2.43324776E-02  9.73999683E-02  3.01955843E-01
  6.62336091E-01  6.55953085E-01  3.75856333E-01  1.00000000E+00  1.00000000E+00
  1.00000000E+00  1.13272200E-02  7.61696592E-02  3.01922522E-01  7.27850273E-01
  1.00000000E+00  1.00000000E+00  1.00000000E+00  1.00000000E+00  1.00000000E+00
  6.06455036E-04  4.69790889E-03  2.43324776E-02  9.73999683E-02  3.01955843E-01
  6.62336091E-01  6.55953085E-01  3.75856333E-01  1.00000000E+00  1.00000000E+00
  1.00000000E+00  1.13272200E-02  7.61696592E-02  3.01922522E-01  7.27850273E-01
  1.00000000E+00  1.00000000E+00  1.00000000E+00  1.00000000E+00  1.00000000E+00
  6.06455036E-04  4.69790889E-03  2.43324776E-02  9.73999683E-02  3.01955843E-01
  6.62336091E-01  6.55953085E-01  3.75856333E-01  1.00000000E+00  1.00000000E+00
  1.00000000E+00  1.13272200E-02  7.61696592E-02  3.01922522E-01  7.27850273E-01
  1.00000000E+00  1.00000000E+00  1.00000000E+00  1.00000000E+00  1.00000000E+00
  6.06455036E-04  4.69790889E-03  2.43324776E-02  9.73999683E-02  3.01955843E-01
  6.62336091E-01  6.55953085E-01  3.75856333E-01  1.00000000E+00  1.00000000E+00
  1.00000000E+00  1.13272200E-02  7.61696592E-02  3.01922522E-01  7.27850273E-01
  1.00000000E+00  1.00000000E+00  1.00000000E+00  1.00000000E+00  1.00000000E+00
  6.06455036E-04  4.69790889E-03  2.43324776E-02  9.73999683E-02  3.01955843E-01
  6.62336091E-01  6.55953085E-01  3.75856333E-01  1.00000000E+00  1.00000000E+00
  1.00000000E+00  1.13272200E-02  7.61696592E-02  3.01922522E-01  7.27850273E-01
  1.00000000E+00  1.00000000E+00  1.00000000E+00  1.00000000E+00  1.00000000E+00
  6.06455036E-04  4.69790889E-03  2.43324776E-02  9.73999683E-02  3.01955843E-01
  6.62336091E-01  6.55953085E-01  3.75856333E-01  1.00000000E+00  1.00000000E+00
  1.00000000E+00  1.13272200E-02  7.61696592E-02  3.01922522E-01  7.27850273E-01
  1.00000000E+00  1.00000000E+00  1.00000000E+00  1.00000000E+00  1.00000000E+00
  6.06455036E-04  4.69790889E-03  2.43324776E-02  9.73999683E-02  3.01955843E-01
  6.62336091E-01  6.55953085E-01  3.75856333E-01  1.00000000E+00  1.00000000E+00
  1.00000000E+00  1.13272200E-02  7.61696592E-02  3.01922522E-01  7.27850273E-01
  1.00000000E+00  1.00000000E+00  1.00000000E+00  1.00000000E+00  1.00000000E+00
  6.06455036E-04  4.69790889E-03  2.43324776E-02  9.73999683E-02  3.01955843E-01
  6.62336091E-01  6.55953085E-01  3.75856333E-01  1.00000000E+00  1.00000000E+00
  1.00000000E+00  1.13272200E-02  7.61696592E-02  3.01922522E-01  7.27850273E-01
  1.00000000E+00  1.00000000E+00  1.00000000E+00  1.00000000E+00  1.00000000E+00
  2.54393072E-02  1.90085949E-01  8.52441130E-01  1.00000000E+00  1.00000000E+00
  1.00000000E+00  2.54393072E-02  1.90085949E-01  8.52441130E-01  1.00000000E+00
  1.00000000E+00  1.00000000E+00  2.54393072E-02  1.90085949E-01  8.52441130E-01
  1.00000000E+00  1.00000000E+00  1.00000000E+00  2.54393072E-02  1.90085949E-01
  8.52441130E-01  1.00000000E+00  1.00000000E+00  1.00000000E+00  2.54393072E-02
  1.90085949E-01  8.52441130E-01  1.00000000E+00  1.00000000E+00  1.00000000E+00
  2.54393072E-02  1.90085949E-01  8.52441130E-01  1.00000000E+00  1.00000000E+00
  1.00000000E+00  2.54393072E-02  1.90085949E-01  8.52441130E-01  1.00000000E+00
  1.00000000E+00  1.00000000E+00  2.54393072E-02  1.90085949E-01  8.52441130E-01
  1.00000000E+00  1.00000000E+00  1.00000000E+00  2.54393072E-02  1.90085949E-01
  8.52441130E-01  1.00000000E+00  1.00000000E+00  1.00000000E+00  2.54393072E-02
  1.90085949E-01  8.52441130E-01  1.00000000E+00  1.00000000E+00  1.00000000E+00
  2.54393072E-02  1.90085949E-01  8.52441130E-01  1.00000000E+00  1.00000000E+00
  1.00000000E+00  2.54393072E-02  1.90085949E-01  8.52441130E-01  1.00000000E+00
  1.00000000E+00  1.00000000E+00  2.54393072E-02  1.90085949E-01  8.52441130E-01
  1.00000000E+00  1.00000000E+00  1.00000000E+00  2.54393072E-02  1.90085949E-01
  8.52441130E-01  1.00000000E+00  1.00000000E+00  1.00000000E+00  2.54393072E-02
  1.90085949E-01  8.52441130E-01  1.00000000E+00  1.00000000E+00  1.00000000E+00
  2.54393072E-02  1.90085949E-01  8.52441130E-01  1.00000000E+00  1.00000000E+00
  1.00000000E+00  2.54393072E-02  1.90085949E-01  8.52441130E-01  1.00000000E+00
  1.00000000E+00  1.00000000E+00  2.54393072E-02  1.90085949E-01  8.52441130E-01
  1.00000000E+00  1.00000000E+00  1.00000000E+00
Coordinates of each shell                  R   N=         876
  2.40824656E+00 -2.37357813E+00 -2.47889575E+00  2.40824656E+00 -2.37357813E+00
 -2.47889575E+00  2.40824656E+00 -2.37357813E+00 -2.47889575E+00  2.40824656E+00
 -2.37357813E+00 -2.47889575E+00  2.40824656E+00 -2.37357813E+00 -2.47889575E+00
  2.40824656E+00 -2.37357813E+00 -2.47889575E+00  2.40824656E+00 -2.37357813E+00
 -2.47889575E+00  2.40824656E+00 -2.37357813E+00 -2.47889575E+00  2.40824656E+00
 -2.37357813E+00 -2.47889575E+00  2.40824656E+00 -2.37357813E+00 -2.47889575E+00
  2.40824656E+00 -2.37357813E+00 -2.47889575E+00 -9.71101062E-07  1.24768935E+00
 -3.41986378E+00 -9.71101062E-07  1.24768935E+00 -3.41986378E+00 -9.71101062E-07
  1.24768935E+00 -3.41986378E+00 -9.71101062E-07  1.24768935E+00 -3.41986378E+00
 -9.71101062E-07  1.24768935E+00 -3.41986378E+00 -9.71101062E-07  1.24768935E+00
 -3.41986378E+00 -9.71101062E-07  1.24768935E+00 -3.41986378E+00 -9.71101062E-07
  1.24768935E+00 -3.41986378E+00 -9.71101062E-07  1.24768935E+00 -3.41986378E+00
 -9.71101062E-07  1.24768935E+00 -3.41986378E+00 -9.71101062E-07  1.24768935E+00
 -3.41986378E+00  2.36193077E+00 -2.36115203E+00  2.22603638E+00  2.36193077E+00
 -2.36115203E+00  2.22603638E+00  2.36193077E+00 -2.36115203E+00  2.22603638E+00
  2.36193077E+00 -2.36115203E+00  2.22603638E+00  2.36193077E+00 -2.36115203E+00
  2.22603638E+00  2.36193077E+00 -2.36115203E+00  2.22603638E+00  2.36193077E+00
 -2.36115203E+00  2.22603638E+00  2.36193077E+00 -2.36115203E+00  2.22603638E+00
  2.36193077E+00 -2.36115203E+00  2.22603638E+00  2.36193077E+00 -2.36115203E+00
  2.22603638E+00  2.36193077E+00 -2.36115203E+00  2.22603638E+00  1.47725108E+00
  3.84900912E+00 -1.19035964E-01  1.47725108E+00  3.84900912E+00 -1.19035964E-01
  1.47725108E+00  3.84900912E+00 -1.19035964E-01  1.47725108E+00  3.84900912E+00
 -1.19035964E-01  1.47725108E+00  3.84900912E+00 -1.19035964E-01  1.47725108E+00
  3.84900912E+00 -1.19035964E-01  1.47725108E+00  3.84900912E+00 -1.19035964E-01
  1.47725108E+00  3.84900912E+00 -1.19035964E-01  1.47725108E+00  3.84900912E+00
 -1.19035964E-01  1.47725108E+00  3.84900912E+00 -1.19035964E-01  1.47725108E+00
  3.84900912E+00 -1.19035964E-01  1.47725188E+00 -3.84900897E+00 -1.19031787E-01
  1.47725188E+00 -3.84900897E+00 -1.19031787E-01  1.47725188E+00 -3.84900897E+00
 -1.19031787E-01  1.47725188E+00 -3.84900897E+00 -1.19031787E-01  1.47725188E+00
 -3.84900897E+00 -1.19031787E-01  1.47725188E+00 -3.84900897E+00 -1.19031787E-01
  1.47725188E+00 -3.84900897E+00 -1.19031787E-01  1.47725188E+00 -3.84900897E+00
 -1.19031787E-01  1.47725188E+00 -3.84900897E+00 -1.19031787E-01  1.47725188E+00
 -3.84900897E+00 -1.19031787E-01  1.47725188E+00 -3.84900897E+00 -1.19031787E-01
 -2.40824738E+00 -2.37357857E+00 -2.47889456E+00 -2.40824738E+00 -2.37357857E+00
 -2.47889456E+00 -2.40824738E+00 -2.37357857E+00 -2.47889456E+00 -2.40824738E+00
 -2.37357857E+00 -2.47889456E+00 -2.40824738E+00 -2.37357857E+00 -2.47889456E+00
 -2.40824738E+00 -2.37357857E+00 -2.47889456E+00 -2.40824738E+00 -2.37357857E+00
 -2.47889456E+00 -2.40824738E+00 -2.37357857E+00 -2.47889456E+00 -2.40824738E+00
 -2.37357857E+00 -2.47889456E+00 -2.40824738E+00 -2.37357857E+00 -2.47889456E+00
 -2.40824738E+00 -2.37357857E+00 -2.47889456E+00 -6.92620666E-07 -1.24769311E+00
 -3.41986249E+00 -6.92620666E-07 -1.24769311E+00 -3.41986249E+00 -6.92620666E-07
 -1.24769311E+00 -3.41986249E+00 -6.92620666E-07 -1.24769311E+00 -3.41986249E+00
 -6.92620666E-07 -1.24769311E+00 -3.41986249E+00 -6.92620666E-07 -1.24769311E+00
 -3.41986249E+00 -6.92620666E-07 -1.24769311E+00 -3.41986249E+00 -6.92620666E-07
 -1.24769311E+00 -3.41986249E+00 -6.92620666E-07 -1.24769311E+00 -3.41986249E+00
 -6.92620666E-07 -1.24769311E+00 -3.41986249E+00 -6.92620666E-07 -1.24769311E+00
 -3.41986249E+00  9.57756581E-07 -1.45798536E+00  3.67983672E+00  9.57756581E-07
 -1.45798536E+00  3.67983672E+00  9.57756581E-07 -1.45798536E+00  3.67983672E+00
  9.57756581E-07 -1.45798536E+00  3.67983672E+00  9.57756581E-07 -1.45798536E+00
  3.67983672E+00  9.57756581E-07 -1.45798536E+00  3.67983672E+00  9.57756581E-07
 -1.45798536E+00  3.67983672E+00  9.57756581E-07 -1.45798536E+00  3.67983672E+00
  9.57756581E-07 -1.45798536E+00  3.67983672E+00  9.57756581E-07 -1.45798536E+00
  3.67983672E+00  9.57756581E-07 -1.45798536E+00  3.67983672E+00  3.92747267E+00
 -5.08823556E-07 -1.59154482E+00  3.92747267E+00 -5.08823556E-07 -1.59154482E+00
  3.92747267E+00 -5.08823556E-07 -1.59154482E+00  3.92747267E+00 -5.08823556E-07
 -1.59154482E+00  3.92747267E+00 -5.08823556E-07 -1.59154482E+00  3.92747267E+00
 -5.08823556E-07 -1.59154482E+00  3.92747267E+00 -5.08823556E-07 -1.59154482E+00
  3.92747267E+00 -5.08823556E-07 -1.59154482E+00  3.92747267E+00 -5.08823556E-07
 -1.59154482E+00  3.92747267E+00 -5.08823556E-07 -1.59154482E+00  3.92747267E+00
 -5.08823556E-07 -1.59154482E+00 -2.36192936E+00 -2.36115225E+00  2.22603762E+00
 -2.36192936E+00 -2.36115225E+00  2.22603762E+00 -2.36192936E+00 -2.36115225E+00
  2.22603762E+00 -2.36192936E+00 -2.36115225E+00  2.22603762E+00 -2.36192936E+00
 -2.36115225E+00  2.22603762E+00 -2.36192936E+00 -2.36115225E+00  2.22603762E+00
 -2.36192936E+00 -2.36115225E+00  2.22603762E+00 -2.36192936E+00 -2.36115225E+00
  2.22603762E+00 -2.36192936E+00 -2.36115225E+00  2.22603762E+00 -2.36192936E+00
 -2.36115225E+00  2.22603762E+00 -2.36192936E+00 -2.36115225E+00  2.22603762E+00
  3.83446853E+00  1.08015068E-06  1.33095627E+00  3.83446853E+00  1.08015068E-06
  1.33095627E+00  3.83446853E+00  1.08015068E-06  1.33095627E+00  3.83446853E+00
  1.08015068E-06  1.33095627E+00  3.83446853E+00  1.08015068E-06  1.33095627E+00
  3.83446853E+00  1.08015068E-06  1.33095627E+00  3.83446853E+00  1.08015068E-06
  1.33095627E+00  3.83446853E+00  1.08015068E-06  1.33095627E+00  3.83446853E+00
  1.08015068E-06  1.33095627E+00  3.83446853E+00  1.08015068E-06  1.33095627E+00
  3.83446853E+00  1.08015068E-06  1.33095627E+00  2.40824614E+00  2.37357570E+00
 -2.47889845E+00  2.40824614E+00  2.37357570E+00 -2.47889845E+00  2.40824614E+00
  2.37357570E+00 -2.47889845E+00  2.40824614E+00  2.37357570E+00 -2.47889845E+00
  2.40824614E+00  2.37357570E+00 -2.47889845E+00  2.40824614E+00  2.37357570E+00
 -2.47889845E+00  2.40824614E+00  2.37357570E+00 -2.47889845E+00  2.40824614E+00
  2.37357570E+00 -2.47889845E+00  2.40824614E+00  2.37357570E+00 -2.47889845E+00
  2.40824614E+00  2.37357570E+00 -2.47889845E+00  2.40824614E+00  2.37357570E+00
 -2.47889845E+00 -2.40824778E+00  2.37357529E+00 -2.47889726E+00 -2.40824778E+00
  2.37357529E+00 -2.47889726E+00 -2.40824778E+00  2.37357529E+00 -2.47889726E+00
 -2.40824778E+00  2.37357529E+00 -2.47889726E+00 -2.40824778E+00  2.37357529E+00
 -2.47889726E+00 -2.40824778E+00  2.37357529E+00 -2.47889726E+00 -2.40824778E+00
  2.37357529E+00 -2.47889726E+00 -2.40824778E+00  2.37357529E+00 -2.47889726E+00
 -2.40824778E+00  2.37357529E+00 -2.47889726E+00 -2.40824778E+00  2.37357529E+00
 -2.47889726E+00 -2.40824778E+00  2.37357529E+00 -2.47889726E+00  2.36193043E+00
  2.36115478E+00  2.22603383E+00  2.36193043E+00  2.36115478E+00  2.22603383E+00
  2.36193043E+00  2.36115478E+00  2.22603383E+00  2.36193043E+00  2.36115478E+00
  2.22603383E+00  2.36193043E+00  2.36115478E+00  2.22603383E+00  2.36193043E+00
  2.36115478E+00  2.22603383E+00  2.36193043E+00  2.36115478E+00  2.22603383E+00
  2.36193043E+00  2.36115478E+00  2.22603383E+00  2.36193043E+00  2.36115478E+00
  2.22603383E+00  2.36193043E+00  2.36115478E+00  2.22603383E+00  2.36193043E+00
  2.36115478E+00  2.22603383E+00  8.95935004E-07  1.45798939E+00  3.67983514E+00
  8.95935004E-07  1.45798939E+00  3.67983514E+00  8.95935004E-07  1.45798939E+00
  3.67983514E+00  8.95935004E-07  1.45798939E+00  3.67983514E+00  8.95935004E-07
  1.45798939E+00  3.67983514E+00  8.95935004E-07  1.45798939E+00  3.67983514E+00
  8.95935004E-07  1.45798939E+00  3.67983514E+00  8.95935004E-07  1.45798939E+00
  3.67983514E+00  8.95935004E-07  1.45798939E+00  3.67983514E+00  8.95935004E-07
  1.45798939E+00  3.67983514E+00  8.95935004E-07  1.45798939E+00  3.67983514E+00
 -2.36192982E+00  2.36115440E+00  2.22603495E+00 -2.36192982E+00  2.36115440E+00
  2.22603495E+00 -2.36192982E+00  2.36115440E+00  2.22603495E+00 -2.36192982E+00
  2.36115440E+00  2.22603495E+00 -2.36192982E+00  2.36115440E+00  2.22603495E+00
 -2.36192982E+00  2.36115440E+00  2.22603495E+00 -2.36192982E+00  2.36115440E+00
  2.22603495E+00 -2.36192982E+00  2.36115440E+00  2.22603495E+00 -2.36192982E+00
  2.36115440E+00  2.22603495E+00 -2.36192982E+00  2.36115440E+00  2.22603495E+00
 -2.36192982E+00  2.36115440E+00  2.22603495E+00 -3.92747343E+00 -1.17968814E-06
 -1.59154291E+00 -3.92747343E+00 -1.17968814E-06 -1.59154291E+00 -3.92747343E+00
 -1.17968814E-06 -1.59154291E+00 -3.92747343E+00 -1.17968814E-06 -1.59154291E+00
 -3.92747343E+00 -1.17968814E-06 -1.59154291E+00 -3.92747343E+00 -1.17968814E-06
 -1.59154291E+00 -3.92747343E+00 -1.17968814E-06 -1.59154291E+00 -3.92747343E+00
 -1.17968814E-06 -1.59154291E+00 -3.92747343E+00 -1.17968814E-06 -1.59154291E+00
 -3.92747343E+00 -1.17968814E-06 -1.59154291E+00 -3.92747343E+00 -1.17968814E-06
 -1.59154291E+00 -1.47725178E+00  3.84900890E+00 -1.19035255E-01 -1.47725178E+00
  3.84900890E+00 -1.19035255E-01 -1.47725178E+00  3.84900890E+00 -1.19035255E-01
 -1.47725178E+00  3.84900890E+00 -1.19035255E-01 -1.47725178E+00  3.84900890E+00
 -1.19035255E-01 -1.47725178E+00  3.84900890E+00 -1.19035255E-01 -1.47725178E+00
  3.84900890E+00 -1.19035255E-01 -1.47725178E+00  3.84900890E+00 -1.19035255E-01
 -1.47725178E+00  3.84900890E+00 -1.19035255E-01 -1.47725178E+00  3.84900890E+00
 -1.19035255E-01 -1.47725178E+00  3.84900890E+00 -1.19035255E-01 -1.47725127E+00
 -3.84900922E+00 -1.19031136E-01 -1.47725127E+00 -3.84900922E+00 -1.19031136E-01
 -1.47725127E+00 -3.84900922E+00 -1.19031136E-01 -1.47725127E+00 -3.84900922E+00
 -1.19031136E-01 -1.47725127E+00 -3.84900922E+00 -1.19031136E-01 -1.47725127E+00
 -3.84900922E+00 -1.19031136E-01 -1.47725127E+00 -3.84900922E+00 -1.19031136E-01
 -1.47725127E+00 -3.84900922E+00 -1.19031136E-01 -1.47725127E+00 -3.84900922E+00
 -1.19031136E-01 -1.47725127E+00 -3.84900922E+00 -1.19031136E-01 -1.47725127E+00
 -3.84900922E+00 -1.19031136E-01 -3.83446783E+00  4.65844127E-07  1.33095825E+00
 -3.83446783E+00  4.65844127E-07  1.33095825E+00 -3.83446783E+00  4.65844127E-07
  1.33095825E+00 -3.83446783E+00  4.65844127E-07  1.33095825E+00 -3.83446783E+00
  4.65844127E-07  1.33095825E+00 -3.83446783E+00  4.65844127E-07  1.33095825E+00
 -3.83446783E+00  4.65844127E-07  1.33095825E+00 -3.83446783E+00  4.65844127E-07
  1.33095825E+00 -3.83446783E+00  4.65844127E-07  1.33095825E+00 -3.83446783E+00
  4.65844127E-07  1.33095825E+00 -3.83446783E+00  4.65844127E-07  1.33095825E+00
  3.44592547E+00 -3.56828253E+00 -3.80022512E+00  3.44592547E+00 -3.56828253E+00
 -3.80022512E+00  3.44592547E+00 -3.56828253E+00 -3.80022512E+00  3.44592547E+00
 -3.56828253E+00 -3.80022512E+00  2.20771995E+00  5.77387356E+00 -1.01934053E-01
  2.20771995E+00  5.77387356E+00 -1.01934053E-01  2.20771995E+00  5.77387356E+00
 -1.01934053E-01  2.20771995E+00  5.77387356E+00 -1.01934053E-01 -3.44592666E+00
 -3.56828311E+00 -3.80022352E+00 -3.44592666E+00 -3.56828311E+00 -3.80022352E+00
 -3.44592666E+00 -3.56828311E+00 -3.80022352E+00 -3.44592666E+00 -3.56828311E+00
 -3.80022352E+00  3.55139795E+00 -3.54131106E+00  3.42321887E+00  3.55139795E+00
 -3.54131106E+00  3.42321887E+00  3.55139795E+00 -3.54131106E+00  3.42321887E+00
  3.55139795E+00 -3.54131106E+00  3.42321887E+00  1.60414535E-06 -2.19201951E+00
  5.60392842E+00  1.60414535E-06 -2.19201951E+00  5.60392842E+00  1.60414535E-06
 -2.19201951E+00  5.60392842E+00  1.60414535E-06 -2.19201951E+00  5.60392842E+00
  2.20772069E+00 -5.77387342E+00 -1.01927657E-01  2.20772069E+00 -5.77387342E+00
 -1.01927657E-01  2.20772069E+00 -5.77387342E+00 -1.01927657E-01  2.20772069E+00
 -5.77387342E+00 -1.01927657E-01  3.44592478E+00  3.56827906E+00 -3.80022896E+00
  3.44592478E+00  3.56827906E+00 -3.80022896E+00  3.44592478E+00  3.56827906E+00
 -3.80022896E+00  3.44592478E+00  3.56827906E+00 -3.80022896E+00  5.74013145E+00
  1.55083902E-06  2.11153020E+00  5.74013145E+00  1.55083902E-06  2.11153020E+00
  5.74013145E+00  1.55083902E-06  2.11153020E+00  5.74013145E+00  1.55083902E-06
  2.11153020E+00 -3.44592725E+00  3.56827847E+00 -3.80022728E+00 -3.44592725E+00
  3.56827847E+00 -3.80022728E+00 -3.44592725E+00  3.56827847E+00 -3.80022728E+00
 -3.44592725E+00  3.56827847E+00 -3.80022728E+00 -3.55139574E+00 -3.54131175E+00
  3.42322045E+00 -3.55139574E+00 -3.54131175E+00  3.42322045E+00 -3.55139574E+00
 -3.54131175E+00  3.42322045E+00 -3.55139574E+00 -3.54131175E+00  3.42322045E+00
 -2.20772096E+00  5.77387322E+00 -1.01932925E-01 -2.20772096E+00  5.77387322E+00
 -1.01932925E-01 -2.20772096E+00  5.77387322E+00 -1.01932925E-01 -2.20772096E+00
  5.77387322E+00 -1.01932925E-01  5.86454020E+00 -7.62679714E-07 -2.29116772E+00
  5.86454020E+00 -7.62679714E-07 -2.29116772E+00  5.86454020E+00 -7.62679714E-07
 -2.29116772E+00  5.86454020E+00 -7.62679714E-07 -2.29116772E+00 -3.55139612E+00
  3.54131499E+00  3.42321675E+00 -3.55139612E+00  3.54131499E+00  3.42321675E+00
 -3.55139612E+00  3.54131499E+00  3.42321675E+00 -3.55139612E+00  3.54131499E+00
  3.42321675E+00  3.55139743E+00  3.54131548E+00  3.42321486E+00  3.55139743E+00
  3.54131548E+00  3.42321486E+00  3.55139743E+00  3.54131548E+00  3.42321486E+00
  3.55139743E+00  3.54131548E+00  3.42321486E+00  1.12226376E-06  2.19202571E+00
  5.60392600E+00  1.12226376E-06  2.19202571E+00  5.60392600E+00  1.12226376E-06
  2.19202571E+00  5.60392600E+00  1.12226376E-06  2.19202571E+00  5.60392600E+00
 -5.86454135E+00 -1.77117887E-06 -2.29116474E+00 -5.86454135E+00 -1.77117887E-06
 -2.29116474E+00 -5.86454135E+00 -1.77117887E-06 -2.29116474E+00 -5.86454135E+00
 -1.77117887E-06 -2.29116474E+00 -5.74013047E+00  6.74122172E-07  2.11153288E+00
 -5.74013047E+00  6.74122172E-07  2.11153288E+00 -5.74013047E+00  6.74122172E-07
  2.11153288E+00 -5.74013047E+00  6.74122172E-07  2.11153288E+00 -2.20771983E+00
 -5.77387375E+00 -1.01926403E-01 -2.20771983E+00 -5.77387375E+00 -1.01926403E-01
 -2.20771983E+00 -5.77387375E+00 -1.01926403E-01 -2.20771983E+00 -5.77387375E+00
 -1.01926403E-01
Num ILSW                                   I              100
ILSW                                       I   N=         100
           0           0           0           0           2           0
           0           0           0           0        4639          -1
           5           0           0           0           2           0
           0           0           1           0           1           0
           1           0           0           0           0           0
           0           0      100000           0          -1           0
           0           0           0           0           0           0
           0           0           0           1           0           0
           0 -2000000000           1           0           0           0
           0           0         121          52           0           0
           0           0          58           0           0           0
           0           0           0           0           0           1
           0           0           0           0           0           0
           0           0           0           0           0           0
           0           0           0           0           0           0
           0           0           0           0           0           0
           0           0           0           0
Num RLSW                                   I               52
RLSW                                       R   N=          52
  1.00000000E+00  1.00000000E+00  1.00000000E+00  1.00000000E+00  1.00000000E+00
  0.00000000E+00  2.00000000E-01  2.22036000E-01  0.00000000E+00  7.77964000E-01
  0.00000000E+00  2.00000000E-01  0.00000000E+00  0.00000000E+00  1.00000000E+00
  0.00000000E+00  0.00000000E+00  1.00000000E+00  0.00000000E+00  0.00000000E+00
  0.00000000E+00  0.00000000E+00  1.00000000E+00  0.00000000E+00  0.00000000E+00
  0.00000000E+00  0.00000000E+00  1.00000000E+00  0.00000000E+00  0.00000000E+00
  0.00000000E+00  0.00000000E+00  1.00000000E+00  0.00000000E+00  0.00000000E+00
  0.00000000E+00  0.00000000E+00  0.00000000E+00  1.00000000E+00  1.00000000E+00
  0.00000000E+00  1.00000000E+00  0.00000000E+00  0.00000000E+00  0.00000000E+00
  0.00000000E+00  0.00000000E+00  0.00000000E+00  0.00000000E+00  0.00000000E+00
  0.00000000E+00  0.00000000E+00
ECP-MxAtEC                                 I           250000
ECP-MaxLECP                                I               10
ECP-MaxAtL                                 I          2250000
ECP-MxTECP                                 I         11250000
ECP-LenNCZ                                 I                0
ECP-KFirst                                 I   N=         380
           0           0           0           0           0           0
           0           0           0           0           0           0
           0           0           0           0           0           0
           0           0           0           0           0           0
           0           0           0           0           0           0
           0           0           0           0           0           0
           0           0           0           0           0           0
           0           0           0           0           0           0
           0           0           0           0           0           0
           0           0           0           0           0           0
           0           0           0           0           0           0
           0           0           0           0           0           0
           0           0           0           0           0           0
           0           0           0           0           0           0
           0           0           0           0           0           0
           0           0           0           0           0           0
           0           0           0           0           0           0
           0           0           0           0           0           0
           0           0           0           0           0           0
           0           0           0           0           0           0
           0           0           0           0           0           0
           0           0           0           0           0           0
           0           0           0           0           0           0
           0           0           0           0           0           0
           0           0           0           0           0           0
           0           0           0           0           0           0
           0           0           0           0           0           0
           0           0           0           0           0           0
           0           0           0           0           0           0
           0           0           0           0           0           0
           0           0           0           0           0           0
           0           0           0           0           0           0
           0           0           0           0           0           0
           0           0           0           0           0           0
           0           0           0           0           0           0
           0           0           0           0           0           0
           0           0           0           0           0           0
           0           0           0           0           0           0
           0           0           0           0           0           0
           0           0           0           0           0           0
           0           0           0           0           0           0
           0           0           0           0           0           0
           0           0           0           0           0           0
           0           0           0           0           0           0
           0           0           0           0           0           0
           0           0           0           0           0           0
           0           0           0           0           0           0
           0           0           0           0           0           0
           0           0           0           0           0           0
           0           0           0           0           0           0
           0           0           0           0           0           0
           0           0           0           0           0           0
           0           0           0           0           0           0
           0           0           0           0           0           0
           0           0           0           0           0           0
           0           0           0           0           0           0
           0           0           0           0           0           0
           0           0           0           0           0           0
           0           0           0           0           0           0
           0           0           0           0           0           0
           0           0           0           0           0           0
           0           0           0           0           0           0
           0           0           0           0           0           0
           0           0
ECP-KLast                                  I   N=         380
           0           0           0           0           0           0
           0           0           0           0           0           0
           0           0           0           0           0           0
           0           0           0           0           0           0
           0           0           0           0           0           0
           0           0           0           0           0           0
           0           0           0           0           0           0
           0           0           0           0           0           0
           0           0           0           0           0           0
           0           0           0           0           0           0
           0           0           0           0           0           0
           0           0           0           0           0           0
           0           0           0           0           0           0
           0           0           0           0           0           0
           0           0           0           0           0           0
           0           0           0           0           0           0
           0           0           0           0           0           0
           0           0           0           0           0           0
           0           0           0           0           0           0
           0           0           0           0           0           0
           0           0           0           0           0           0
           0           0           0           0           0           0
           0           0           0           0           0           0
           0           0           0           0           0           0
           0           0           0           0           0           0
           0           0           0           0           0           0
           0           0           0           0           0           0
           0           0           0           0           0           0
           0           0           0           0           0           0
           0           0           0           0           0           0
           0           0           0           0           0           0
           0           0           0           0           0           0
           0           0           0           0           0           0
           0           0           0           0           0           0
           0           0           0           0           0           0
           0           0           0           0           0           0
           0           0           0           0           0           0
           0           0           0           0           0           0
           0           0           0           0           0           0
           0           0           0           0           0           0
           0           0           0           0           0           0
           0           0           0           0           0           0
           0           0           0           0           0           0
           0           0           0           0           0           0
           0           0           0           0           0           0
           0           0           0           0           0           0
           0           0           0           0           0           0
           0           0           0           0           0           0
           0           0           0           0           0           0
           0           0           0           0           0           0
           0           0           0           0           0           0
           0           0           0           0           0           0
           0           0           0           0           0           0
           0           0           0           0           0           0
           0           0           0           0           0           0
           0           0           0           0           0           0
           0           0           0           0           0           0
           0           0           0           0           0           0
           0           0           0           0           0           0
           0           0           0           0           0           0
           0           0           0           0           0           0
           0           0           0           0           0           0
           0           0           0           0           0           0
           0           0
ECP-LMax                                   I   N=          38
           0           0           0           0           0           0
           0           0           0           0           0           0
           0           0           0           0           0           0
           0           0           0           0           0           0
           0           0           0           0           0           0
           0           0           0           0           0           0
           0           0
ECP-LPSkip                                 I   N=          38
           1           1           1           1           1           1
           1           1           1           1           1           1
           1           1           1           1           1           1
           1           1           1           1           1           1
           1           1           1           1           1           1
           1           1           1           1           1           1
           1           1
ECP-RNFroz                                 R   N=          38
  0.00000000E+00  0.00000000E+00  0.00000000E+00  0.00000000E+00  0.00000000E+00
  0.00000000E+00  0.00000000E+00  0.00000000E+00  0.00000000E+00  0.00000000E+00
  0.00000000E+00  0.00000000E+00  0.00000000E+00  0.00000000E+00  0.00000000E+00
  0.00000000E+00  0.00000000E+00  0.00000000E+00  0.00000000E+00  0.00000000E+00
  0.00000000E+00  0.00000000E+00  0.00000000E+00  0.00000000E+00  0.00000000E+00
  0.00000000E+00  0.00000000E+00  0.00000000E+00  0.00000000E+00  0.00000000E+00
  0.00000000E+00  0.00000000E+00  0.00000000E+00  0.00000000E+00  0.00000000E+00
  0.00000000E+00  0.00000000E+00  0.00000000E+00
ECP-NLP                                    I                0
ECP-CLP1                                   R      0.000000000000000E+00
ECP-CLP2                                   R      0.000000000000000E+00
ECP-ZLP                                    R      0.000000000000000E+00
MxBond                                     I                4
NBond                                      I   N=          38
           4           3           4           4           4           4
           3           4           4           4           4           4
           4           4           4           4           4           4
           4           4           1           1           1           1
           1           1           1           1           1           1
           1           1           1           1           1           1
           1           1
IBond                                      I   N=         152
           5           7           9          21           7          12
          13           0           5           8          11          24
          12          14          18          22           1           3
          19          26           7          17          19          23
           1           2           6           0           3          10
          15          25           1          11          12          32
           8          19          20          30           3           9
          14          28           2           4           9          27
           2          17          18          29           4          11
          15          34           8          14          16          35
          15          18          20          33           6          13
          20          36           4          13          16          31
           5           6          10          38          10          16
          17          37           1           0           0           0
           4           0           0           0           6           0
           0           0           3           0           0           0
           8           0           0           0           5           0
           0           0          12           0           0           0
          11           0           0           0          13           0
           0           0          10           0           0           0
          18           0           0           0           9           0
           0           0          16           0           0           0
          14           0           0           0          15           0
           0           0          17           0           0           0
          20           0           0           0          19           0
           0           0
RBond                                      R   N=         152
  1.00000000E+00  1.00000000E+00  1.00000000E+00  1.00000000E+00  2.00000000E+00
  1.00000000E+00  1.00000000E+00  0.00000000E+00  1.00000000E+00  1.00000000E+00
  1.00000000E+00  1.00000000E+00  1.00000000E+00  1.00000000E+00  1.00000000E+00
  1.00000000E+00  1.00000000E+00  1.00000000E+00  1.00000000E+00  1.00000000E+00
  1.00000000E+00  1.00000000E+00  1.00000000E+00  1.00000000E+00  1.00000000E+00
  2.00000000E+00  1.00000000E+00  0.00000000E+00  1.00000000E+00  1.00000000E+00
  1.00000000E+00  1.00000000E+00  1.00000000E+00  1.00000000E+00  1.00000000E+00
  1.00000000E+00  1.00000000E+00  1.00000000E+00  1.00000000E+00  1.00000000E+00
  1.00000000E+00  1.00000000E+00  1.00000000E+00  1.00000000E+00  1.00000000E+00
  1.00000000E+00  1.00000000E+00  1.00000000E+00  1.00000000E+00  1.00000000E+00
  1.00000000E+00  1.00000000E+00  1.00000000E+00  1.00000000E+00  1.00000000E+00
  1.00000000E+00  1.00000000E+00  1.00000000E+00  1.00000000E+00  1.00000000E+00
  1.00000000E+00  1.00000000E+00  1.00000000E+00  1.00000000E+00  1.00000000E+00
  1.00000000E+00  1.00000000E+00  1.00000000E+00  1.00000000E+00  1.00000000E+00
  1.00000000E+00  1.00000000E+00  1.00000000E+00  1.00000000E+00  1.00000000E+00
  1.00000000E+00  1.00000000E+00  1.00000000E+00  1.00000000E+00  1.00000000E+00
  1.00000000E+00  0.00000000E+00  0.00000000E+00  0.00000000E+00  1.00000000E+00
  0.00000000E+00  0.00000000E+00  0.00000000E+00  1.00000000E+00  0.00000000E+00
  0.00000000E+00  0.00000000E+00  1.00000000E+00  0.00000000E+00  0.00000000E+00
  0.00000000E+00  1.00000000E+00  0.00000000E+00  0.00000000E+00  0.00000000E+00
  1.00000000E+00  0.00000000E+00  0.00000000E+00  0.00000000E+00  1.00000000E+00
  0.00000000E+00  0.00000000E+00  0.00000000E+00  1.00000000E+00  0.00000000E+00
  0.00000000E+00  0.00000000E+00  1.00000000E+00  0.00000000E+00  0.00000000E+00
  0.00000000E+00  1.00000000E+00  0.00000000E+00  0.00000000E+00  0.00000000E+00
  1.00000000E+00  0.00000000E+00  0.00000000E+00  0.00000000E+00  1.00000000E+00
  0.00000000E+00  0.00000000E+00  0.00000000E+00  1.00000000E+00  0.00000000E+00
  0.00000000E+00  0.00000000E+00  1.00000000E+00  0.00000000E+00  0.00000000E+00
  0.00000000E+00  1.00000000E+00  0.00000000E+00  0.00000000E+00  0.00000000E+00
  1.00000000E+00  0.00000000E+00  0.00000000E+00  0.00000000E+00  1.00000000E+00
  0.00000000E+00  0.00000000E+00  0.00000000E+00  1.00000000E+00  0.00000000E+00
  0.00000000E+00  0.00000000E+00
Virial Ratio                               R      2.005183749825185E+00
SCF Energy                                 R     -7.729876643590089E+02
Total Energy                               R     -7.729876643590089E+02
RMS Force                                  R      1.354515729906938E-04
RMS Density                                R      1.037663285898841E-09
NImag                                      I                0
Job Status                                 I                1
Nuclear derivative order                   I                2
External E-field                           R   N=          35
  0.00000000E+00  0.00000000E+00  0.00000000E+00  0.00000000E+00  0.00000000E+00
  0.00000000E+00  0.00000000E+00  0.00000000E+00  0.00000000E+00  0.00000000E+00
  0.00000000E+00  0.00000000E+00  0.00000000E+00  0.00000000E+00  0.00000000E+00
  0.00000000E+00  0.00000000E+00  0.00000000E+00  0.00000000E+00  0.00000000E+00
  0.00000000E+00  0.00000000E+00  0.00000000E+00  0.00000000E+00  0.00000000E+00
  0.00000000E+00  0.00000000E+00  0.00000000E+00  0.00000000E+00  0.00000000E+00
  0.00000000E+00  0.00000000E+00  0.00000000E+00  0.00000000E+00  0.00000000E+00
IOpCl                                      I                0
IROHF                                      I                0
Alpha Orbital Energies                     R   N=         728
 -1.02756402E+01 -1.02756373E+01 -1.02754727E+01 -1.02754637E+01 -1.02753818E+01
 -1.02753741E+01 -1.02740911E+01 -1.02740889E+01 -1.02739206E+01 -1.02739180E+01
 -1.02713796E+01 -1.02713758E+01 -1.02706145E+01 -1.02706095E+01 -1.02705785E+01
 -1.02705735E+01 -1.02695558E+01 -1.02693593E+01 -1.02599621E+01 -1.02589504E+01
 -1.01082715E+00 -9.43392148E-01 -9.37177813E-01 -9.36986210E-01 -8.33028291E-01
 -8.30330070E-01 -8.30014920E-01 -8.26641680E-01 -8.26613696E-01 -7.32871775E-01
 -7.30242419E-01 -7.24432892E-01 -7.17294030E-01 -6.47877388E-01 -6.46358437E-01
 -6.32297948E-01 -6.25803509E-01 -5.99180473E-01 -5.98067367E-01 -5.95956581E-01
 -5.84956181E-01 -5.77779574E-01 -5.53851234E-01 -5.51205246E-01 -5.25648617E-01
 -5.19169204E-01 -5.11525986E-01 -4.95974504E-01 -4.70322537E-01 -4.46584661E-01
 -4.35956319E-01 -4.28871320E-01 -4.24789761E-01 -4.20883341E-01 -4.10702869E-01
 -4.09209556E-01 -4.04394757E-01 -3.99727486E-01 -3.99271009E-01 -3.87823955E-01
 -3.83862378E-01 -3.83332990E-01 -3.79867600E-01 -3.73651232E-01 -3.66027100E-01
 -3.54605163E-01 -3.51325774E-01 -3.48725206E-01 -2.93337583E-01  7.56505951E-02
  8.30584737E-02  1.15417644E-01  1.20869277E-01  1.27985174E-01  1.47566060E-01
  1.53965416E-01  1.54748145E-01  1.54996213E-01  1.55351240E-01  1.56895157E-01
  1.59343865E-01  1.67752983E-01  1.82710253E-01  1.84442496E-01  1.86065272E-01
  1.86446374E-01  1.89218500E-01  1.95964198E-01  2.09718983E-01  2.20974074E-01
  2.24665591E-01  2.26380181E-01  2.31480500E-01  2.32136189E-01  2.38966106E-01
  2.41164385E-01  2.54015155E-01  2.66424757E-01  2.69330346E-01  2.73427252E-01
  2.86860832E-01  2.90206516E-01  2.93446957E-01  3.12469467E-01  3.22392534E-01
  3.30033047E-01  3.30978387E-01  3.33615534E-01  3.37749654E-01  3.42531888E-01
  3.53671381E-01  3.53839103E-01  3.58262185E-01  3.65980236E-01  3.67620981E-01
  3.70849465E-01  3.71144315E-01  3.72827443E-01  3.79045164E-01  3.85223561E-01
  3.92482774E-01  4.10569629E-01  4.18771461E-01  4.20360013E-01  4.33021233E-01
  4.37528277E-01  4.43783081E-01  4.48008773E-01  4.49239499E-01  4.51425292E-01
  4.57507710E-01  4.58747634E-01  4.60742113E-01  4.69374508E-01  4.70674737E-01
  4.74909869E-01  4.75334880E-01  4.77533714E-01  4.77748370E-01  4.80537494E-01
  4.81722076E-01  4.89056743E-01  4.90318978E-01  4.90648204E-01  4.94684228E-01
  5.18285533E-01  5.21279502E-01  5.22806199E-01  5.23461016E-01  5.25877554E-01
  5.28043750E-01  5.31177377E-01  5.36869807E-01  5.37989082E-01  5.39312223E-01
  5.44235459E-01  5.44649839E-01  5.45705829E-01  5.47214826E-01  5.47619344E-01
  5.53806697E-01  5.65136779E-01  5.65236867E-01  5.71036485E-01  5.73361458E-01
  5.75637709E-01  5.76805872E-01  5.90979553E-01  5.92963578E-01  5.98482300E-01
  6.01651026E-01  6.01964860E-01  6.08426496E-01  6.13023651E-01  6.14536612E-01
  6.18634926E-01  6.21579466E-01  6.32541133E-01  6.38142826E-01  6.41979828E-01
  6.43930822E-01  6.55054029E-01  6.60475418E-01  6.64929913E-01  6.82660545E-01
  6.86126384E-01  7.07965040E-01  7.16855992E-01  7.23176512E-01  7.45014821E-01
  7.71257162E-01  7.83399409E-01  7.88619162E-01  7.91080674E-01  7.95382558E-01
  8.01502877E-01  8.25040107E-01  8.35733957E-01  8.36633776E-01  8.36833519E-01
  8.41792838E-01  8.45524367E-01  8.48413657E-01  8.51313328E-01  8.56844888E-01
  8.59013451E-01  8.64149460E-01  8.67695051E-01  8.73538801E-01  8.80971116E-01
  8.90208894E-01  8.91499258E-01  8.95502201E-01  9.04905291E-01  9.21292601E-01
  9.28534989E-01  9.29043681E-01  9.30265560E-01  9.35049657E-01  9.47325347E-01
  9.52567037E-01  9.60434234E-01  9.90714949E-01  9.92919744E-01  1.00628250E+00
  1.01081793E+00  1.01980525E+00  1.02610986E+00  1.03671193E+00  1.04422843E+00
  1.05478512E+00  1.06948559E+00  1.09169180E+00  1.11827112E+00  1.12459299E+00
  1.12562627E+00  1.13485311E+00  1.16734263E+00  1.16966837E+00  1.17831363E+00
  1.19003817E+00  1.20211067E+00  1.21226402E+00  1.21256760E+00  1.22271505E+00
  1.22855566E+00  1.23285264E+00  1.23501526E+00  1.23546476E+00  1.25128360E+00
  1.25212480E+00  1.25350240E+00  1.26129283E+00  1.26913852E+00  1.27082633E+00
  1.28897193E+00  1.29652448E+00  1.29698287E+00  1.30251878E+00  1.31401008E+00
  1.32342173E+00  1.33462462E+00  1.35657837E+00  1.36549298E+00  1.37616113E+00
  1.38226850E+00  1.39032261E+00  1.39174978E+00  1.39926914E+00  1.40032376E+00
  1.40213127E+00  1.40712092E+00  1.40733654E+00  1.40765263E+00  1.40782829E+00
  1.41540563E+00  1.41943640E+00  1.42468393E+00  1.43096120E+00  1.43251654E+00
  1.43649825E+00  1.44428807E+00  1.44726516E+00  1.44767305E+00  1.45729385E+00
  1.45994154E+00  1.46528525E+00  1.46977143E+00  1.47092820E+00  1.47157564E+00
  1.47664597E+00  1.50714642E+00  1.52699231E+00  1.52995417E+00  1.53430600E+00
  1.54736911E+00  1.56286486E+00  1.56594542E+00  1.57212764E+00  1.58048750E+00
  1.63399079E+00  1.64520158E+00  1.65005952E+00  1.65631583E+00  1.68788187E+00
  1.68969628E+00  1.70265966E+00  1.70287433E+00  1.71463280E+00  1.72049041E+00
  1.72188545E+00  1.72994718E+00  1.73131093E+00  1.74919963E+00  1.75046594E+00
  1.76293806E+00  1.77303000E+00  1.77474690E+00  1.79118063E+00  1.79410179E+00
  1.80643090E+00  1.80684179E+00  1.81435550E+00  1.81981508E+00  1.83267377E+00
  1.83838970E+00  1.84039297E+00  1.84964967E+00  1.86122560E+00  1.88061843E+00
  1.88122366E+00  1.89320745E+00  1.92168437E+00  1.93462989E+00  1.93861102E+00
  1.94623049E+00  1.94972304E+00  1.95386896E+00  1.96004185E+00  1.97280435E+00
  1.97734014E+00  1.98094877E+00  2.00999984E+00  2.01496358E+00  2.02263482E+00
  2.04502860E+00  2.04552230E+00  2.06796260E+00  2.06809520E+00  2.12480222E+00
  2.13749728E+00  2.14412572E+00  2.15496835E+00  2.16503519E+00  2.16824163E+00
  2.16873572E+00  2.18340760E+00  2.18382141E+00  2.19212352E+00  2.19241387E+00
  2.20214158E+00  2.21819258E+00  2.21950774E+00  2.21982427E+00  2.22763968E+00
  2.23377566E+00  2.23929457E+00  2.24110995E+00  2.24114367E+00  2.26453976E+00
  2.26776091E+00  2.28368498E+00  2.29024437E+00  2.29111486E+00  2.29765082E+00
  2.30955550E+00  2.33317690E+00  2.34526726E+00  2.34800313E+00  2.36327817E+00
  2.36409890E+00  2.37499154E+00  2.38120425E+00  2.39452927E+00  2.40381791E+00
  2.40401602E+00  2.42474292E+00  2.42561437E+00  2.42709295E+00  2.43942292E+00
  2.44241167E+00  2.44831804E+00  2.44901456E+00  2.47491831E+00  2.47926294E+00
  2.48368286E+00  2.49676115E+00  2.49715856E+00  2.51347495E+00  2.51497165E+00
  2.51918060E+00  2.53255001E+00  2.54368037E+00  2.55745782E+00  2.55780923E+00
  2.56463960E+00  2.57926955E+00  2.59455170E+00  2.61884508E+00  2.62463798E+00
  2.63845818E+00  2.64000670E+00  2.64962635E+00  2.65837936E+00  2.65943420E+00
  2.68614592E+00  2.69557483E+00  2.69684075E+00  2.70282380E+00  2.70852042E+00
  2.71103970E+00  2.71510813E+00  2.73205033E+00  2.73901895E+00  2.74299845E+00
  2.75005508E+00  2.75634019E+00  2.76463299E+00  2.77396139E+00  2.79062748E+00
  2.79681277E+00  2.80278801E+00  2.80496994E+00  2.81026426E+00  2.81146862E+00
  2.81330007E+00  2.82773042E+00  2.83917349E+00  2.84525176E+00  2.85253989E+00
  2.89031528E+00  2.89209229E+00  2.90202509E+00  2.91621166E+00  2.93073805E+00
  2.94153713E+00  2.95750805E+00  2.97293650E+00  2.97934878E+00  2.99613729E+00
  3.00260404E+00  3.00499175E+00  3.00741695E+00  3.00787109E+00  3.04855734E+00
  3.05089049E+00  3.06638882E+00  3.06695791E+00  3.08649556E+00  3.09101429E+00
  3.09635057E+00  3.09725401E+00  3.09761782E+00  3.13211456E+00  3.13446588E+00
  3.13591467E+00  3.14016733E+00  3.14337447E+00  3.14802832E+00  3.16021656E+00
  3.16086396E+00  3.16815291E+00  3.17027601E+00  3.17577294E+00  3.18820244E+00
  3.19278048E+00  3.19283973E+00  3.19331982E+00  3.19937234E+00  3.20326249E+00
  3.20759447E+00  3.21060524E+00  3.21730019E+00  3.22061948E+00  3.22544284E+00
  3.22644647E+00  3.24101759E+00  3.24461476E+00  3.24882651E+00  3.26001770E+00
  3.26022392E+00  3.26424088E+00  3.26474222E+00  3.27816021E+00  3.29733981E+00
  3.30004198E+00  3.31570912E+00  3.33923263E+00  3.34002803E+00  3.34995044E+00
  3.35891197E+00  3.36377043E+00  3.36508428E+00  3.37847830E+00  3.37867876E+00
  3.38686644E+00  3.39748520E+00  3.39756996E+00  3.39765444E+00  3.40618485E+00
  3.40678719E+00  3.42184833E+00  3.42688411E+00  3.44997935E+00  3.45542756E+00
  3.47110597E+00  3.47195942E+00  3.48739142E+00  3.50284109E+00  3.50726245E+00
  3.50822435E+00  3.51141899E+00  3.52671625E+00  3.53390990E+00  3.54307434E+00
  3.55541217E+00  3.55919192E+00  3.56244389E+00  3.56636377E+00  3.58158831E+00
  3.59622494E+00  3.59712015E+00  3.60063148E+00  3.60516313E+00  3.61095203E+00
  3.62262388E+00  3.62680504E+00  3.63063924E+00  3.63082066E+00  3.64245649E+00
  3.64375873E+00  3.65066980E+00  3.67214144E+00  3.68083028E+00  3.68913200E+00
  3.69011096E+00  3.70833790E+00  3.73377006E+00  3.73745381E+00  3.74634927E+00
  3.75767932E+00  3.76184889E+00  3.77413089E+00  3.78180985E+00  3.79295290E+00
  3.82340877E+00  3.82792041E+00  3.84209667E+00  3.85141690E+00  3.85168508E+00
  3.86314554E+00  3.86766809E+00  3.88030498E+00  3.88584901E+00  3.89103395E+00
  3.89722088E+00  3.91200520E+00  3.91303898E+00  3.93369306E+00  3.93557562E+00
  3.94137468E+00  3.96418706E+00  3.96523991E+00  3.98135317E+00  3.98290073E+00
  3.99043357E+00  3.99411555E+00  4.00435247E+00  4.00607075E+00  4.01929504E+00
  4.04213762E+00  4.04505144E+00  4.04512591E+00  4.04682655E+00  4.05380141E+00
  4.06382527E+00  4.07215076E+00  4.11411195E+00  4.11533915E+00  4.11791389E+00
  4.11826514E+00  4.13056282E+00  4.14676854E+00  4.15239679E+00  4.16995163E+00
  4.17854475E+00  4.18809338E+00  4.20972465E+00  4.21529952E+00  4.22218853E+00
  4.22731507E+00  4.23736368E+00  4.24214112E+00  4.24838746E+00  4.24981407E+00
  4.25256998E+00  4.26013268E+00  4.26718554E+00  4.27778002E+00  4.28278556E+00
  4.28861629E+00  4.29002135E+00  4.30200946E+00  4.31193757E+00  4.31756515E+00
  4.32524320E+00  4.33170838E+00  4.33949525E+00  4.34074248E+00  4.35257773E+00
  4.36426052E+00  4.37312944E+00  4.38108236E+00  4.38298153E+00  4.40003066E+00
  4.40991661E+00  4.41282978E+00  4.41568073E+00  4.42877640E+00  4.42970601E+00
  4.45717823E+00  4.46911820E+00  4.48359194E+00  4.48439494E+00  4.48799170E+00
  4.49307201E+00  4.50290820E+00  4.51453744E+00  4.51806299E+00  4.52327212E+00
  4.52408883E+00  4.52859282E+00  4.53584906E+00  4.54421161E+00  4.56584157E+00
  4.56681935E+00  4.56984727E+00  4.57815312E+00  4.59474775E+00  4.60217515E+00
  4.62186306E+00  4.62599854E+00  4.64670330E+00  4.64947055E+00  4.67556979E+00
  4.68154463E+00  4.68982423E+00  4.69691146E+00  4.70748871E+00  4.73006964E+00
  4.74492444E+00  4.74676251E+00  4.74849606E+00  4.77830196E+00  4.80008737E+00
  4.82418222E+00  4.85850232E+00  4.90322204E+00  4.90670016E+00  4.97705628E+00
  5.00860161E+00  5.02324594E+00  5.03233558E+00  5.03916613E+00  5.05978877E+00
  5.07268311E+00  5.08276879E+00  5.08984953E+00  5.09716514E+00  5.10771289E+00
  5.11022915E+00  5.11983631E+00  5.12424618E+00  5.20255960E+00  5.20580988E+00
  5.22664250E+00  5.22866405E+00  5.23964084E+00  5.24230725E+00  5.25142378E+00
  5.28515739E+00  5.29051484E+00  5.29113349E+00  5.30456395E+00  5.33726559E+00
  5.38225659E+00  5.44663021E+00  5.44988820E+00  5.50718586E+00  5.51579006E+00
  5.53989259E+00  5.55679464E+00  5.56975143E+00  5.59228333E+00  5.64571104E+00
  5.64589537E+00  5.65852803E+00  5.67972336E+00  2.22200751E+01  2.26763704E+01
  2.27401609E+01  2.27825020E+01  2.29206871E+01  2.29440586E+01  2.29481976E+01
  2.29593636E+01  2.29903904E+01  2.29907833E+01  2.30261099E+01  2.30366878E+01
  2.30441743E+01  2.30507891E+01  2.30510213E+01  2.30798869E+01  2.30910039E+01
  2.31311015E+01  2.31489943E+01  2.34378406E+01
Alpha MO coefficients                      R   N=      529984
 -1.31047951E-01 -1.70555610E-01 -1.13550797E-02  1.00487361E-02 -2.32903780E-03
  1.50591766E-04 -2.14635441E-04 -1.73364081E-04 -1.52811946E-03  8.67950516E-05
  1.31365921E-03  4.30571700E-03  3.69206437E-03  1.84172192E-03  4.58682070E-05
  1.26746180E-04 -4.00645148E-05 -3.67338070E-05  3.24057944E-05 -2.62300614E-05
 -5.16920566E-04 -9.39126915E-04 -7.51418320E-05  3.08403314E-04 -2.28782424E-04
 -1.89108061E-04 -4.35166762E-05 -7.53045385E-05 -4.56207460E-05 -8.54896926E-05
  2.87418448E-05  6.00246045E-07  8.32584681E-07 -4.30359122E-07  3.22402123E-06
 -1.54157307E-05 -6.48743315E-05  9.75017726E-09  3.24565788E-08  9.25756888E-04
  5.20153102E-07  1.72363616E-07  6.16461400E-03 -7.59459889E-08 -4.55839534E-06
  1.78872000E-08  7.99322774E-05  9.41004459E-09 -8.59095524E-09 -1.08818814E-04
 -6.50595797E-08  2.84522171E-04  1.48265566E-07 -7.73001950E-08  3.41899844E-04
 -9.47971715E-09 -2.65409045E-05  3.84576185E-08 -4.04681247E-08  1.71023322E-04
  1.22883731E-04 -4.50638167E-08  2.15694033E-04  2.18934175E-04  5.64234597E-04
 -3.54246099E-03 -1.39172933E-03  3.68342497E-05  3.00842145E-05 -7.09292811E-06
  1.92143258E-04 -4.77696550E-04 -7.63279772E-05 -1.90221375E-03  1.04294650E-03
 -4.51511242E-04  6.09953901E-05 -3.57336276E-05  2.02508638E-05 -2.24148909E-05
  2.55907170E-05  5.44480621E-05  6.86747699E-05 -2.35023512E-04  2.92426089E-04
 -2.03377905E-04 -1.66360836E-05  2.28637323E-05  5.13689281E-05 -2.68974610E-05
 -1.98120673E-05  1.94307806E-06  2.70607965E-05 -6.49454723E-03 -8.49242708E-03
 -2.34854571E-06 -4.26243643E-03  1.93902071E-02  3.08788162E-05  3.26166970E-05
  1.49715376E-05 -4.25303360E-04  4.93244061E-04  1.45413639E-03 -3.02530345E-03
 -7.33252844E-03 -1.95902051E-03 -9.97989636E-06  3.14497094E-06 -5.17956451E-05
  1.57804794E-05 -4.53151597E-05 -3.37266562E-04 -4.00012768E-05 -5.88776978E-05
  4.48277923E-05 -6.12177734E-05  1.93521727E-05  7.58489957E-05 -3.32222677E-05
  5.97977085E-05  1.17781863E-04 -1.63793026E-06 -1.38390468E-05 -6.49449992E-03
 -8.49236546E-03 -2.34561352E-06 -4.26243194E-03  1.93901042E-02  3.08788932E-05
 -3.26165185E-05  1.49714460E-05 -4.25300863E-04 -4.93240429E-04  1.45413229E-03
 -3.02530800E-03  7.33250466E-03 -1.95900722E-03 -9.98001411E-06  3.14480671E-06
  5.17957054E-05  1.57804083E-05  4.53152182E-05 -3.37265260E-04 -4.00011827E-05
  5.88747106E-05  4.48273742E-05  6.12173473E-05  1.93521875E-05  7.58487189E-05
  3.32219450E-05  5.97973078E-05 -1.17781281E-04 -1.63770171E-06  1.38393283E-05
  1.31128172E-01  1.70660027E-01  1.13623902E-02 -1.00585615E-02  2.34557010E-03
  1.50675841E-04  2.14739232E-04  1.73457514E-04 -1.52970954E-03 -8.65603844E-05
 -1.31438748E-03  4.31325342E-03 -3.68979935E-03 -1.83645928E-03 -4.59028037E-05
  1.26772377E-04  4.00713012E-05  3.67495493E-05  3.24297469E-05  2.63796800E-05
 -5.17051998E-04  9.39638278E-04  7.48908670E-05  3.08285480E-04  2.28886741E-04
 -1.89178099E-04  4.35508846E-05  7.53624454E-05 -4.56038702E-05 -8.56058203E-05
 -2.87367067E-05  6.01154429E-07  8.33752510E-07 -4.30256760E-07  3.22505512E-06
 -1.54356266E-05 -6.48736761E-05 -9.75346781E-09  3.24983777E-08  9.25766613E-04
 -5.20349406E-07  1.72401523E-07  6.16453544E-03  7.85629408E-08 -4.56231501E-06
  1.78842676E-08  7.99320101E-05 -9.34548996E-09 -8.57648452E-09  1.08818976E-04
 -6.51497664E-08  2.84523672E-04 -1.48786772E-07 -7.75079607E-08 -3.41892171E-04
 -9.38348936E-09 -2.65402384E-05 -3.84722990E-08 -4.05093144E-08 -1.71022053E-04
  1.22882857E-04  4.52183381E-08 -3.10270794E-08 -3.33721793E-08  1.94975680E-08
 -1.17495045E-06  6.49233065E-06  7.82826759E-05 -2.24387966E-09  3.64325900E-08
 -3.94630010E-04 -1.31452275E-07 -1.82515149E-07 -5.52625001E-04  1.07456861E-06
 -3.56672813E-06 -5.48204619E-09 -5.75334293E-06  1.27957428E-08  1.10245718E-08
  5.72972483E-05 -2.81447968E-08  1.65648669E-04 -1.04598395E-08 -5.77801495E-08
 -3.41050275E-04 -1.68589876E-08 -7.50363023E-05  8.23426888E-09  1.47354514E-09
  3.58973466E-05  4.83832183E-06 -2.27993472E-09 -2.73239719E-01 -3.55573189E-01
 -2.52671654E-02  3.44631638E-02 -7.14441559E-02  5.32408638E-04 -2.64533997E-10
 -1.59697795E-04 -4.40608350E-03 -3.54913378E-09  2.52042856E-03  2.31699463E-02
  1.53743470E-08 -1.22363750E-02  6.76974609E-05  9.19925511E-05  9.39202191E-11
 -1.47997533E-04 -4.93196455E-11  2.88054398E-04  4.86193842E-04  7.23319592E-10
 -7.91464455E-04  2.48592190E-09  1.25717557E-06  1.89874085E-04  2.51420517E-11
  2.90092431E-04  5.45025700E-10  9.47430577E-06  2.83807947E-10 -2.15889410E-04
 -2.19144169E-04 -5.64668278E-04  3.54523960E-03  1.38453093E-03  3.68263973E-05
 -3.00799047E-05  7.11816101E-06  1.92267508E-04  4.77739654E-04  7.61869411E-05
 -1.90528133E-03 -1.04569257E-03  4.53492206E-04 -6.10133667E-05 -3.57234852E-05
 -2.02467779E-05  2.24054132E-05  2.55928223E-05 -5.45024634E-05  6.84388187E-05
  2.35216923E-04 -2.92430626E-04 -2.03353320E-04  1.66292552E-05  2.28830045E-05
 -5.14100993E-05  2.68914799E-05 -1.98141922E-05  1.94657490E-06 -2.70719532E-05
 -5.72773377E-03 -7.53796253E-03  2.43060405E-04 -3.56991102E-03  3.18990383E-02
 -6.27018875E-06  2.19830458E-11  6.11373501E-05 -1.97900570E-05  1.76692786E-09
  1.66753770E-03 -4.98230569E-03 -8.15131371E-09 -8.86842161E-03  2.00184119E-05
  2.97909448E-07 -4.36711558E-11 -7.91420838E-05 -7.26260625E-11 -6.27754944E-04
  6.02117581E-05 -1.12876791E-09  3.29982359E-04 -3.29898231E-10 -2.82251646E-04
  6.31658823E-06 -2.50035099E-10 -3.95528102E-05  3.68009217E-12 -2.44831447E-05
 -3.93901161E-12 -1.31048782E-01 -1.70556690E-01 -1.13551599E-02  1.00488639E-02
 -2.32938896E-03  1.50592625E-04  2.14636330E-04 -1.73365380E-04 -1.52812424E-03
 -8.68057917E-05  1.31367428E-03  4.30578336E-03 -3.69199393E-03  1.84165675E-03
  4.58684342E-05  1.26746415E-04  4.00647012E-05 -3.67340134E-05 -3.24061052E-05
 -2.62332944E-05 -5.16918614E-04  9.39129872E-04 -7.51432392E-05 -3.08407257E-04
 -2.28783091E-04 -1.89108622E-04  4.35155977E-05 -7.53047924E-05  4.56207334E-05
 -8.54893087E-05 -2.87422682E-05  1.31128850E-01  1.70660909E-01  1.13624558E-02
 -1.00586674E-02  2.34586484E-03  1.50676535E-04 -2.14739934E-04  1.73458595E-04
 -1.52971260E-03  8.65691608E-05 -1.31439994E-03  4.31330783E-03  3.68974055E-03
 -1.83640572E-03 -4.59030145E-05  1.26772573E-04 -4.00714214E-05  3.67497691E-05
 -3.24299672E-05  2.63826624E-05 -5.17050087E-04 -9.39640854E-04  7.48929927E-05
 -3.08288568E-04  2.28887354E-04 -1.89178570E-04 -4.35499643E-05  7.53626244E-05
  4.56038144E-05 -8.56054349E-05  2.87370236E-05  2.15694004E-04  2.18934015E-04
  5.64236752E-04 -3.54248461E-03 -1.39164744E-03  3.68343798E-05 -3.00840620E-05
 -7.09278725E-06  1.92143761E-04  4.77695565E-04 -7.63285320E-05 -1.90224406E-03
 -1.04297875E-03 -4.51536530E-04  6.09954753E-05 -3.57336444E-05 -2.02507599E-05
 -2.24149794E-05 -2.55908286E-05  5.44481537E-05  6.86738789E-05  2.35023686E-04
  2.92426335E-04  2.03378322E-04 -1.66360222E-05  2.28635804E-05 -5.13690826E-05
 -2.68973301E-05  1.98118595E-05  1.94313267E-06 -2.70609118E-05 -3.10138561E-08
 -3.33616099E-08  1.95017279E-08 -1.17321452E-06  6.46697326E-06  7.82827207E-05
  2.26141074E-09  3.63983996E-08 -3.94631819E-04  1.31293203E-07 -1.82110788E-07
 -5.52628995E-04 -1.07039686E-06 -3.55654710E-06 -5.48101218E-09 -5.75313510E-06
 -1.28030292E-08  1.10375166E-08 -5.72972522E-05 -2.80904534E-08  1.65647320E-04
  1.06916294E-08 -5.81518745E-08  3.41050654E-04 -1.68415130E-08 -7.50362535E-05
 -8.22581543E-09  1.52185153E-09 -3.58975184E-05  4.83842153E-06  2.27967644E-09
 -2.15889615E-04 -2.19144325E-04 -5.64670846E-04  3.54526484E-03  1.38446724E-03
  3.68264922E-05  3.00798010E-05  7.11803800E-06  1.92268534E-04 -4.77739052E-04
  7.61876283E-05 -1.90530674E-03  1.04571959E-03  4.53515950E-04 -6.10134731E-05
 -3.57234888E-05  2.02466482E-05  2.24055185E-05 -2.55929174E-05 -5.45023553E-05
  6.84379569E-05 -2.35217132E-04 -2.92431016E-04  2.03353342E-04  1.66291235E-05
  2.28828397E-05  5.14103143E-05  2.68913760E-05  1.98139482E-05  1.94660672E-06
  2.70720766E-05  2.73413156E-01  3.55798891E-01  2.52832560E-02 -3.44861425E-02
  7.14818301E-02  5.32698339E-04  3.67463929E-10  1.59833421E-04 -4.40903177E-03
  1.83452840E-09 -2.52229690E-03  2.31830272E-02 -8.16028961E-09  1.22426293E-02
 -6.77094125E-05  9.20437313E-05 -6.18783531E-11  1.48031459E-04  2.47227071E-11
 -2.88674734E-04  4.86531845E-04 -5.49947615E-10  7.92391357E-04  2.40659528E-09
 -1.27127753E-06  1.89975420E-04 -4.00993458E-11 -2.90303633E-04  3.68155972E-10
  9.47882146E-06 -2.65731479E-10  6.49844740E-03  8.49754650E-03  2.32986741E-06
  4.26393417E-03 -1.93969421E-02  3.08509180E-05 -3.26213306E-05 -1.49729778E-05
 -4.25082437E-04 -4.93481916E-04 -1.45486489E-03 -3.02478648E-03  7.33399165E-03
  1.96063305E-03  9.97328221E-06  3.15703289E-06  5.17997600E-05 -1.57630921E-05
 -4.53284985E-05  3.37556655E-04 -3.98775440E-05  5.91539542E-05 -4.48606586E-05
 -6.12566106E-05 -1.93873659E-05  7.58751957E-05  3.32424749E-05 -5.97941574E-05
  1.17835276E-04 -1.67628076E-06  1.38420439E-05  6.49842075E-03  8.49751180E-03
  2.32810458E-06  4.26393344E-03 -1.93968578E-02  3.08510173E-05  3.26212280E-05
 -1.49729855E-05 -4.25080485E-04  4.93478820E-04 -1.45486102E-03 -3.02478888E-03
 -7.33397553E-03  1.96062340E-03  9.97337657E-06  3.15690918E-06 -5.17997913E-05
 -1.57630615E-05  4.53286031E-05  3.37555723E-04 -3.98774210E-05 -5.91511618E-05
 -4.48603644E-05  6.12558100E-05 -1.93874143E-05  7.58750251E-05 -3.32421886E-05
 -5.97936977E-05 -1.17834816E-04 -1.67603796E-06 -1.38423197E-05  5.73132243E-03
  7.54269054E-03 -2.43556272E-04  3.57558516E-03 -3.19204601E-02 -6.26198469E-06
  1.75548648E-11 -6.11645253E-05 -1.97678198E-05 -1.95980828E-09 -1.66891580E-03
 -4.98834630E-03  6.90054624E-09  8.87504609E-03 -2.00182956E-05  3.16612318E-07
  3.97366917E-11  7.91675245E-05 -3.36390441E-11  6.28220187E-04  6.01795094E-05
  9.36676630E-10 -3.30083449E-04 -5.76603845E-10  2.82399343E-04  6.31667033E-06
  3.10225410E-10  3.95997518E-05  5.82858439E-13 -2.45241703E-05 -2.02180391E-11
  1.19529109E-04  1.12005985E-03  1.00717574E-03 -2.84283824E-04  3.93631878E-04
  3.59044430E-04  2.52039623E-05  1.12536726E-04  1.66079525E-03 -1.99241647E-05
 -5.27818753E-05 -9.54038252E-05 -1.19639866E-04 -1.11989737E-03 -1.00513592E-03
 -2.84357089E-04 -3.93800700E-04 -3.59176992E-04  1.23106302E-05 -2.35256245E-04
  1.38317555E-03 -3.61985297E-05 -2.63499447E-05  8.38956644E-05  4.29941656E-09
  1.71763170E-07  1.05540892E-06 -2.30873161E-05  2.01485843E-08 -3.17595367E-08
  2.52038160E-05  1.12537664E-04  1.66079877E-03 -1.99242926E-05  5.27815383E-05
 -9.54035713E-05  1.19529796E-04  1.12006683E-03  1.00716068E-03 -2.84285825E-04
 -3.93633684E-04  3.59046774E-04  1.44473083E-05 -4.60992927E-04  4.32094538E-04
  6.87850438E-05 -1.15360186E-10 -6.71678230E-05 -1.19640396E-04 -1.11990327E-03
 -1.00512316E-03 -2.84358897E-04  3.93802062E-04 -3.59178952E-04 -1.23444911E-05
  2.35210880E-04 -1.38452006E-03 -3.62218307E-05  2.63408784E-05 -8.39212843E-05
 -2.52379232E-05 -1.12269578E-04 -1.66063451E-03 -1.99197502E-05  5.27515884E-05
  9.54263048E-05  2.53960750E-04  1.13502636E-03 -3.70978010E-03 -9.68580342E-04
  2.97480752E-10  2.66492268E-04 -1.23446795E-05  2.35208179E-04 -1.38453422E-03
 -3.62222621E-05 -2.63406568E-05 -8.39210195E-05  1.23108100E-05 -2.35254145E-04
  1.38319072E-03 -3.61989039E-05  2.63498216E-05  8.38954966E-05  4.28929694E-09
  1.71299585E-07  1.05293905E-06 -2.30872243E-05 -2.01284222E-08 -3.16739511E-08
 -2.54163551E-04 -1.13607249E-03  3.71235442E-03 -9.69228019E-04 -4.12990205E-10
 -2.66694581E-04 -1.44877881E-05  4.60957218E-04 -4.33485061E-04  6.87652937E-05
  1.01186929E-10  6.72408374E-05 -2.52378063E-05 -1.12270328E-04 -1.66063915E-03
 -1.99198655E-05 -5.27513080E-05  9.54260951E-05  1.29057973E-01  1.67985263E-01
  1.17689872E-02 -1.58460601E-02  2.69974000E-02 -1.36102773E-04  1.66721542E-04
  1.50446451E-04  2.54493610E-03  3.53800091E-04 -1.18068485E-03 -1.21091796E-02
  3.74369633E-03  8.52471740E-03 -5.51085353E-05 -4.20198002E-05  1.11670152E-05
  2.50419546E-05 -3.86588733E-05  2.40403250E-04  2.06919843E-04  8.18463355E-04
 -3.97210912E-04  1.84486205E-04  1.65946997E-04  1.12176361E-04  5.42954563E-05
  9.23149300E-05 -2.54045004E-05  1.84360718E-04  8.62587485E-06  1.93779243E-03
  2.68608440E-03 -1.37338267E-03  1.03259866E-02 -4.96244943E-02  2.09147663E-08
  3.09828418E-05  1.03537055E-04 -2.90742757E-07  1.66138765E-03  5.58347200E-04
 -1.97675860E-06 -2.65062634E-04 -1.46357476E-02  5.68911436E-05 -2.52240341E-08
  2.93859564E-05 -2.79482544E-05  3.42001525E-08 -2.06168489E-04 -8.87492403E-08
  4.76082517E-04 -2.41467947E-04 -1.08864207E-07 -2.92482029E-05  8.59403245E-09
  1.23122274E-04 -1.29712280E-04 -5.41416481E-08 -3.84735326E-08 -1.46465939E-04
 -3.10481750E-04 -3.33486958E-04 -6.90522206E-04  4.41773525E-03 -1.12517413E-02
  1.24154268E-05  6.83302188E-06  4.05010919E-05 -1.96862062E-04  6.76016467E-05
 -2.26707788E-04  4.84176711E-03 -4.33237128E-03  3.11460739E-03 -2.87216537E-05
 -1.61601900E-05  6.64956225E-06 -1.49562101E-05 -3.32223613E-06 -8.64970859E-05
  3.75673945E-04  3.07756546E-04 -8.17244884E-06 -3.85107123E-05 -1.04724709E-05
 -3.06313016E-05 -6.53342286E-05 -9.43741794E-06  3.21278447E-06 -5.43664091E-06
 -1.77208400E-05  6.31334112E-03  8.28610414E-03 -2.48617187E-05  2.40284611E-03
 -1.09958075E-02  4.43031998E-05 -7.67384569E-06 -2.61464947E-06 -3.50281191E-04
 -3.83072499E-04 -1.16839364E-03 -8.29158239E-04  2.40765403E-03  2.58981403E-03
 -1.05541870E-05 -1.93123989E-05  6.27048162E-06  2.78610714E-05  2.15327944E-05
  4.63401966E-04 -1.99169942E-04  4.43770264E-04 -5.45420036E-05  5.86518492E-05
 -5.58378518E-05 -4.25815824E-05  3.30343737E-05  5.61254469E-06 -8.56712277E-05
  6.08686572E-05  4.79368007E-06  6.31329452E-03  8.28604335E-03 -2.48636578E-05
  2.40283551E-03 -1.09957208E-02  4.43031874E-05  7.67364312E-06 -2.61440142E-06
 -3.50282812E-04  3.83068288E-04 -1.16839129E-03 -8.29150206E-04 -2.40763005E-03
  2.58979992E-03 -1.05541053E-05 -1.93122929E-05 -6.27057398E-06  2.78611143E-05
 -2.15327166E-05  4.63401044E-04 -1.99168873E-04 -4.43767756E-04 -5.45414310E-05
 -5.86532028E-05 -5.58376285E-05 -4.25813636E-05 -3.30341988E-05  5.61266277E-06
  8.56709131E-05  6.08684495E-05 -4.79370867E-06  1.28974979E-01  1.67877249E-01
  1.17617869E-02 -1.58396271E-02  2.69954733E-02  1.36007219E-04  1.66585969E-04
  1.50336729E-04 -2.54397498E-03  3.53868253E-04 -1.17984585E-03  1.21064219E-02
  3.74589970E-03  8.52578207E-03 -5.50797323E-05  4.19400014E-05  1.11415524E-05
  2.50190798E-05  3.86381217E-05  2.40385271E-04 -2.06596357E-04  8.17873982E-04
 -3.97262691E-04 -1.84682656E-04  1.65803545E-04 -1.12057316E-04  5.42683322E-05
  9.22679116E-05  2.54341398E-05 -1.84307908E-04  8.64355806E-06  1.93777921E-03
  2.68606710E-03 -1.37337957E-03  1.03259345E-02 -4.96242078E-02  2.08107025E-08
 -3.09821245E-05  1.03536770E-04 -2.91029827E-07 -1.66140637E-03  5.58347108E-04
 -1.97038633E-06  2.65036191E-04 -1.46356831E-02  5.68912461E-05 -2.52253132E-08
 -2.93861869E-05 -2.79482851E-05 -3.42422211E-08 -2.06162919E-04 -8.86736433E-08
 -4.76080975E-04 -2.41458308E-04  1.08812215E-07 -2.92485489E-05  8.56281704E-09
 -1.23121860E-04 -1.29711208E-04  5.40488334E-08 -3.84844775E-08  1.46464789E-04
 -9.92211317E-05 -1.06740293E-04  6.09964114E-05 -3.73602936E-03  2.05256373E-02
 -2.45082623E-08 -7.12649332E-06  1.16257397E-04  1.23188483E-07 -4.17781503E-04
 -5.82469274E-04  1.69805806E-07  3.42133715E-03 -1.13147806E-02 -1.76889194E-05
  1.80768745E-09  4.07195627E-05  3.52240486E-05 -1.79394035E-08 -8.87519839E-05
 -5.19040783E-08 -3.28039813E-05 -1.84151796E-04  1.07111257E-07 -5.37111380E-05
  2.35220019E-08  2.62947949E-05  4.82460262E-06 -1.12670639E-08 -1.53359726E-09
 -7.41034434E-06  2.75374971E-01  3.58358975E-01  2.55389359E-02 -3.64421986E-02
  5.93906130E-02 -4.59447661E-04  2.24224107E-10  2.15650968E-04  4.66408484E-03
  3.86209091E-09 -2.97854868E-03 -2.06681005E-02 -1.21249625E-08  9.95380341E-03
 -1.85052734E-05 -8.15957755E-05 -9.82720339E-11  5.30953325E-05 -1.55309018E-11
 -9.90095590E-04 -5.33590913E-04 -9.72165680E-10  1.47342964E-03 -1.88636568E-09
 -2.31144222E-05 -1.61218007E-04 -1.19457524E-10 -3.37073142E-04 -5.50253415E-10
 -9.74451362E-06 -3.01429676E-10 -3.10346657E-04 -3.33349974E-04 -6.90167262E-04
  4.41551011E-03 -1.12525801E-02 -1.24384460E-05  6.85195292E-06  4.04965162E-05
  1.96740041E-04  6.73027724E-05 -2.26754730E-04 -4.84057163E-03 -4.33171629E-03
  3.11431867E-03 -2.86833374E-05  1.61826857E-05  6.66218496E-06 -1.49703260E-05
  3.30625254E-06 -8.64633134E-05 -3.75717436E-04  3.07608581E-04 -7.98929340E-06
  3.86383575E-05 -1.04831313E-05  3.06171082E-05 -6.53021601E-05 -9.45438961E-06
 -3.20057576E-06  5.43556316E-06 -1.77038676E-05  5.70712617E-03  7.51951767E-03
 -7.92865400E-04  9.06077829E-03 -3.42063908E-02 -1.33179600E-05 -1.13688045E-10
 -4.29209458E-05 -3.45796051E-05 -7.61686475E-10 -2.19196846E-03  9.70740819E-03
  7.52049619E-09  1.05402782E-02  3.10294483E-07 -2.97748487E-05  7.34887782E-11
  4.03323515E-05  6.02197844E-11  7.38804066E-04  5.09566074E-05  1.34432724E-09
 -1.58787860E-04 -4.07370879E-10  2.34237132E-04  7.75493878E-07  2.05387151E-10
  7.48183585E-05  1.12360013E-12  6.54749421E-05  7.23984456E-11  1.29058774E-01
  1.67986305E-01  1.17690642E-02 -1.58461713E-02  2.69977025E-02 -1.36103987E-04
 -1.66722411E-04  1.50447610E-04  2.54494330E-03 -3.53792708E-04 -1.18069800E-03
 -1.21092349E-02 -3.74374083E-03  8.52477878E-03 -5.51089164E-05 -4.20199705E-05
 -1.11672629E-05  2.50421072E-05  3.86593185E-05  2.40407087E-04  2.06918033E-04
 -8.18465895E-04 -3.97211500E-04 -1.84481705E-04  1.65947592E-04  1.12176663E-04
 -5.42945520E-05  9.23152354E-05  2.54044500E-05  1.84360738E-04 -8.62551760E-06
  1.28975620E-01  1.67878084E-01  1.17618492E-02 -1.58397184E-02  2.69957095E-02
  1.36008335E-04 -1.66586642E-04  1.50337656E-04 -2.54398121E-03 -3.53863936E-04
 -1.17985695E-03  1.21064695E-02 -3.74592993E-03  8.52583021E-03 -5.50801233E-05
  4.19400906E-05 -1.11417661E-05  2.50192281E-05 -3.86385107E-05  2.40389072E-04
 -2.06594751E-04 -8.17876147E-04 -3.97263081E-04  1.84678463E-04  1.65804065E-04
 -1.12057498E-04 -5.42675857E-05  9.22681992E-05 -2.54341579E-05 -1.84307992E-04
 -8.64346380E-06 -3.10481705E-04 -3.33486776E-04 -6.90522942E-04  4.41774202E-03
 -1.12518167E-02  1.24154507E-05 -6.83314819E-06  4.05011342E-05 -1.96862101E-04
 -6.75997858E-05 -2.26708115E-04  4.84179320E-03  4.33240097E-03  3.11461442E-03
 -2.87215985E-05 -1.61601372E-05 -6.64965591E-06 -1.49561904E-05  3.32224031E-06
 -8.64973545E-05  3.75674791E-04 -3.07756642E-04 -8.17201346E-06  3.85115065E-05
 -1.04725364E-05 -3.06312709E-05  6.53341297E-05 -9.43768714E-06 -3.21274118E-06
 -5.43665436E-06  1.77208342E-05 -9.92211228E-05 -1.06740253E-04  6.09964099E-05
 -3.73603545E-03  2.05258094E-02 -2.45441644E-08  7.12652918E-06  1.16257571E-04
  1.23507431E-07  4.17780491E-04 -5.82471360E-04  1.74520235E-07 -3.42137811E-03
 -1.13148380E-02 -1.76888631E-05  1.81015546E-09 -4.07193911E-05  3.52241419E-05
  1.79607202E-08 -8.87527864E-05 -5.20786138E-08  3.28017393E-05 -1.84151881E-04
 -1.07158610E-07 -5.37112467E-05  2.35636114E-08 -2.62950244E-05  4.82459938E-06
  1.12749647E-08 -1.52450051E-09  7.41043359E-06 -3.10346989E-04 -3.33350273E-04
 -6.90168842E-04  4.41552175E-03 -1.12526623E-02 -1.24385000E-05 -6.85205410E-06
  4.04965984E-05  1.96740104E-04 -6.73012378E-05 -2.26755316E-04 -4.84060180E-03
  4.33174749E-03  3.11433453E-03 -2.86832888E-05  1.61826531E-05 -6.66227034E-06
 -1.49703394E-05 -3.30623692E-06 -8.64632427E-05 -3.75718564E-04 -3.07608638E-04
 -7.98866828E-06 -3.86396861E-05 -1.04833142E-05  3.06170783E-05  6.53021346E-05
 -9.45463904E-06  3.20046428E-06  5.43559194E-06  1.77038876E-05  2.75204317E-01
  3.58136897E-01  2.55231636E-02 -3.64207387E-02  5.93464463E-02  4.59114829E-04
  2.72674120E-10  2.15551380E-04 -4.66134566E-03  2.41295461E-09 -2.97696941E-03
  2.06537704E-02 -3.44308956E-09  9.94617050E-03 -1.84630133E-05  8.15380749E-05
 -7.63144624E-11  5.30027474E-05  6.00642827E-11 -9.89915169E-04  5.33288666E-04
 -8.28068350E-10  1.47293803E-03  2.14262498E-09 -2.31132273E-05  1.61099068E-04
 -1.52582617E-10 -3.36890961E-04  3.52996063E-10  9.73708953E-06 -2.60696001E-10
  6.30920432E-03  8.28069524E-03 -2.48704635E-05  2.40019890E-03 -1.09836182E-02
 -4.43225614E-05 -7.65346724E-06 -2.60502971E-06  3.50552278E-04 -3.82762022E-04
 -1.16747705E-03  8.31032179E-04  2.40306434E-03  2.58856311E-03 -1.05605883E-05
  1.93102592E-05  6.23814828E-06  2.78708896E-05 -2.15043082E-05  4.63190128E-04
  1.99196167E-04  4.43731189E-04 -5.45109991E-05 -5.86137618E-05 -5.58261590E-05
  4.25332490E-05  3.30126483E-05  5.65048498E-06  8.55968568E-05 -6.08675264E-05
  4.78516096E-06  6.30917704E-03  8.28065961E-03 -2.48711281E-05  2.40019033E-03
 -1.09835766E-02 -4.43225667E-05  7.65330034E-06 -2.60486235E-06  3.50552986E-04
  3.82758149E-04 -1.16747503E-03  8.31023610E-04 -2.40305736E-03  2.58855430E-03
 -1.05604910E-05  1.93101849E-05 -6.23822390E-06  2.78709130E-05  2.15042367E-05
  4.63189078E-04  1.99194681E-04 -4.43728403E-04 -5.45108709E-05  5.86154993E-05
 -5.58259019E-05  4.25331660E-05 -3.30125432E-05  5.65052761E-06 -8.55966853E-05
 -6.08672658E-05 -4.78516514E-06  5.70354303E-03  7.51480175E-03 -7.92710424E-04
  9.05851995E-03 -3.41865068E-02  1.33217071E-05 -9.80760270E-11 -4.28827635E-05
  3.45908953E-05 -4.88835985E-10 -2.19092735E-03 -9.70426102E-03  5.54972595E-09
  1.05347441E-02  3.22796234E-07  2.97749059E-05  9.10765175E-11  4.02827046E-05
 -1.48087589E-11  7.38413680E-04 -5.09949327E-05  1.05899244E-09 -1.58582292E-04
  1.52841086E-10  2.34060843E-04 -7.79045792E-07  2.65515082E-10  7.47935823E-05
 -4.43855180E-12 -6.54594093E-05  2.71639835E-11 -1.78102690E-04  2.55984788E-04
  3.27670970E-03  1.18872461E-04 -2.70971098E-04 -2.13987626E-04 -5.45271324E-05
  4.27347955E-04  2.53902410E-04 -7.17334739E-06 -4.78802505E-05  3.63400960E-05
 -1.78027140E-04  2.56690893E-04  3.27732516E-03 -1.18692444E-04 -2.70722704E-04
 -2.13760784E-04 -5.39318030E-05 -7.21409858E-05 -2.13086663E-03  3.70668090E-05
 -1.43810356E-05 -4.09943025E-05  1.35298616E-05  5.48317057E-04  3.35801631E-03
  7.21909434E-09  6.40044464E-05 -1.01339552E-04 -5.45269689E-05  4.27345893E-04
  2.53901105E-04 -7.17323612E-06  4.78802933E-05  3.63397921E-05 -1.78103500E-04
  2.55978797E-04  3.27671940E-03  1.18874114E-04  2.70972960E-04 -2.13989737E-04
 -6.48945672E-05 -5.93030986E-05 -2.23792129E-03  3.20507015E-05  1.94332752E-10
  1.15924260E-04 -1.78027817E-04  2.56686486E-04  3.27733347E-03 -1.18693789E-04
  2.70724145E-04 -2.13762418E-04 -5.39240746E-05 -7.22892503E-05 -2.13000044E-03
 -3.70441140E-05 -1.43975914E-05 -4.09415987E-05 -5.45114152E-05  4.27419433E-04
  2.54931128E-04  7.18582902E-06 -4.79136230E-05  3.62798035E-05 -3.22607924E-04
 -1.65920790E-03  4.10108963E-03  1.02842901E-03 -4.35845181E-10 -3.21489718E-04
 -5.39241741E-05 -7.22921045E-05 -2.13001248E-03 -3.70443265E-05  1.43977730E-05
 -4.09413232E-05 -5.39319097E-05 -7.21421512E-05 -2.13087556E-03  3.70669334E-05
  1.43810579E-05 -4.09942595E-05  1.35300170E-05  5.48319176E-04  3.35802870E-03
  7.24315417E-09 -6.40045820E-05 -1.01339887E-04 -3.22449182E-04 -1.65850156E-03
  4.09878554E-03 -1.02782393E-03 -5.82729822E-10 -3.21323295E-04 -6.48854833E-05
 -5.95875549E-05 -2.23763188E-03 -3.20931498E-05  1.71293951E-10  1.15882270E-04
 -5.45112910E-05  4.27416370E-04  2.54927307E-04  7.18563749E-06  4.79134572E-05
  3.62795442E-05  2.33224884E-01  3.03405044E-01  2.26391407E-02 -3.72671591E-02
  1.04873505E-01 -2.64682970E-04  2.96374048E-04  2.98640134E-04  1.56901256E-03
 -3.69154379E-03 -3.99482109E-03 -1.97208227E-02  2.08281923E-02  2.18766557E-02
 -6.26838560E-05 -8.06249835E-05  1.79841550E-05  4.77598451E-05 -1.03068650E-04
  4.45878564E-04 -4.64385677E-04  8.55673320E-04  1.20355151E-04 -6.85194930E-04
  1.28482191E-04  1.31669193E-04 -8.69628653E-05  3.78550582E-05  1.30643261E-04
 -1.39756406E-04 -8.55037566E-05  4.05089546E-08  5.30262569E-08 -9.98589788E-09
  1.52293254E-07 -7.87831443E-07 -1.65827780E-04  1.85703231E-09  9.12756909E-10
 -3.64265203E-03 -5.74127331E-08  7.41748530E-09  2.31047827E-02 -4.63244289E-08
 -1.86747519E-07 -1.06203238E-10  5.33119855E-05 -1.06861267E-09  3.47299617E-10
  1.78942475E-05 -1.42786600E-08 -6.76703718E-04  7.16866699E-09 -2.80732337E-08
  2.06862269E-03  2.19497491E-09 -8.87750475E-05  2.11847992E-09 -3.63038845E-09
  3.50308066E-04  3.19322780E-04 -3.04284136E-09  9.42300130E-06  4.73167097E-05
 -7.03118884E-04  7.45608490E-03 -2.01387934E-02 -3.48108880E-05  3.95483737E-05
 -3.96596616E-05 -2.74539343E-04 -2.36778667E-04 -1.39924310E-05  8.00114305E-03
 -8.16841328E-03  7.04335205E-03 -7.55779510E-06  1.74878053E-05  8.08762883E-06
  3.79018782E-05 -2.37637404E-05 -2.12491307E-04  1.18844885E-04 -3.27992749E-05
 -1.91788338E-04  1.22427169E-04  2.72524529E-05  4.07211221E-05 -2.29158453E-05
  3.93879578E-06 -7.72039513E-05 -1.90708011E-05 -2.07931398E-05 -1.44248074E-02
 -1.87831173E-02 -9.90346497E-04 -1.23838885E-03  3.51483803E-02 -3.24691002E-05
  5.20989086E-05  4.62750442E-05 -6.71994767E-04  3.95611805E-04  1.30103292E-03
  3.02896188E-04 -9.10482838E-03 -6.50601024E-03 -4.48007033E-06  2.53696932E-05
  2.07522098E-05 -5.26582035E-06  2.30176277E-05 -1.72305583E-04 -1.45394392E-04
 -6.18304420E-04  1.99825796E-04 -3.40220898E-04 -4.12354418E-05  1.50382103E-04
 -1.53309408E-04  1.13681829E-04  1.41016099E-04 -5.74333217E-06  7.12692346E-05
  1.44247139E-02  1.87829960E-02  9.90333253E-04  1.23845315E-03 -3.51484036E-02
  3.24690296E-05  5.20991232E-05 -4.62748925E-05  6.71987613E-04  3.95609904E-04
 -1.30102982E-03 -3.02838603E-04 -9.10487090E-03  6.50599160E-03  4.47984535E-06
 -2.53694672E-05  2.07517832E-05  5.26554341E-06  2.30175375E-05  1.72307351E-04
  1.45394566E-04 -6.18299520E-04 -1.99820362E-04 -3.40222655E-04  4.12350482E-05
 -1.50381434E-04 -1.53308271E-04 -1.13681357E-04  1.41015473E-04  5.74296784E-06
  7.12688672E-05 -2.33229815E-01 -3.03411459E-01 -2.26396143E-02  3.72678490E-02
 -1.04875346E-01 -2.64691225E-04 -2.96380165E-04 -2.98645792E-04  1.56906107E-03
  3.69159555E-03  3.99490228E-03 -1.97211701E-02 -2.08285062E-02 -2.18770070E-02
  6.26859484E-05 -8.06257647E-05 -1.79850474E-05 -4.77604719E-05 -1.03071453E-04
 -4.45892229E-04 -4.64399070E-04 -8.55688870E-04 -1.20346252E-04 -6.85221138E-04
 -1.28484702E-04  1.31671020E-04  8.69646606E-05 -3.78557958E-05  1.30646851E-04
 -1.39756417E-04  8.55043962E-05 -4.23110022E-08 -5.53680733E-08  1.02084202E-08
 -1.56228128E-07  8.33461835E-07  1.65826198E-04  1.88458275E-09 -8.65758787E-10
  3.64265312E-03 -5.67047464E-08 -8.52518704E-09 -2.31046618E-02 -5.27867130E-08
  1.96258432E-07  1.77305669E-10 -5.33115512E-05 -1.13029203E-09 -3.27444765E-10
  1.78941252E-05  1.42502187E-08  6.76698837E-04  7.50168492E-09  2.61467814E-08
  2.06861742E-03 -2.28024560E-09  8.87736274E-05  2.13556923E-09  3.53780087E-09
  3.50306356E-04 -3.19323954E-04 -3.49953691E-09 -2.13562302E-10 -3.23182356E-10
 -1.14249835E-09  2.85748929E-08 -5.55476937E-07 -8.63806259E-06 -3.29151801E-10
 -5.53949271E-10  4.40023077E-04 -9.15643575E-10  4.52373925E-09  1.37505336E-03
 -9.18963154E-08  2.03692636E-07  7.96522332E-11 -4.29570825E-05  5.74506094E-10
 -1.50500665E-10  4.50354857E-06  2.45564635E-09  3.03518755E-04 -6.29231354E-09
 -9.57634258E-10  4.47533722E-05  6.04972511E-10  9.12645043E-06 -4.12964454E-10
  2.35979194E-10 -1.95623648E-05 -5.76682592E-06  2.34675844E-10  1.30827207E-06
  1.70200104E-06  1.29664952E-07 -2.30513368E-07  8.13313060E-07 -2.14033764E-09
 -1.25801815E-04  1.27079916E-09  3.26310343E-08 -2.29881125E-03 -7.61464206E-09
 -2.55040228E-07  1.19642501E-02  7.32071120E-08 -2.34079977E-10 -2.32387475E-10
  4.50811107E-05  5.08275667E-10 -6.38410128E-05 -9.63482290E-10 -5.96897731E-09
  5.34740520E-04  5.17997861E-09  1.37484949E-03  8.77305161E-10 -3.71878656E-10
 -1.36222000E-04 -4.02262313E-10  1.70799173E-04  1.20386862E-09  2.72496844E-05
 -9.42334666E-06 -4.73179382E-05  7.03124095E-04 -7.45612592E-03  2.01392485E-02
 -3.48106715E-05 -3.95492519E-05  3.96594625E-05 -2.74538803E-04  2.36789959E-04
  1.39960376E-05  8.00129533E-03  8.16856075E-03 -7.04343924E-03  7.55738577E-06
  1.74881943E-05 -8.08778152E-06 -3.79018076E-05 -2.37639809E-05  2.12497068E-04
  1.18849384E-04  3.28003258E-05  1.91786518E-04  1.22424932E-04 -2.72530604E-05
  4.07213929E-05  2.29155040E-05 -3.93792193E-06 -7.72045227E-05 -1.90710183E-05
  2.07930609E-05  3.23572197E-08  4.21016025E-08  2.84632729E-09 -9.24895683E-09
 -2.03022108E-07  1.67482458E-10 -2.35624273E-05 -3.43288426E-10 -4.21031807E-11
  7.08948397E-04 -8.29196664E-09  1.72143041E-09 -1.63946732E-03  4.67083301E-08
 -1.07875984E-10 -2.51533285E-10 -9.61732667E-06  1.59626069E-10 -3.87667981E-05
  4.66092620E-09  1.66814706E-09 -3.44630947E-04 -1.52057719E-09 -2.90167222E-04
  1.32264834E-09 -2.73502408E-10  7.87552882E-05  4.69389955E-11  1.04206361E-05
 -5.95049555E-11  1.44272100E-05 -2.33226124E-01 -3.03406657E-01 -2.26392672E-02
  3.72673990E-02 -1.04874520E-01  2.64684854E-04  2.96374974E-04 -2.98641865E-04
 -1.56901362E-03 -3.69156912E-03  3.99485024E-03  1.97209352E-02  2.08284303E-02
 -2.18768736E-02  6.26838549E-05  8.06251045E-05  1.79848918E-05 -4.77593947E-05
 -1.03069372E-04 -4.45883192E-04  4.64390172E-04  8.55670017E-04 -1.20364362E-04
 -6.85200680E-04 -1.28481352E-04 -1.31669339E-04 -8.69639231E-05 -3.78542453E-05
  1.30645086E-04  1.39758536E-04 -8.55030825E-05  2.33230767E-01  3.03412698E-01
  2.26397123E-02 -3.72680415E-02  1.04876175E-01  2.64692649E-04 -2.96380739E-04
  2.98647164E-04 -1.56906118E-03  3.69161314E-03 -3.99492719E-03  1.97212668E-02
 -2.08286974E-02  2.18771856E-02 -6.26860161E-05  8.06258292E-05 -1.79856629E-05
  4.77601365E-05 -1.03072067E-04  4.45895906E-04  4.64402699E-04 -8.55685239E-04
  1.20355193E-04 -6.85225472E-04  1.28484004E-04 -1.31671213E-04  8.69655110E-05
  3.78549801E-05  1.30648309E-04  1.39758105E-04  8.55039505E-05 -9.42467863E-06
 -4.73187806E-05  7.03117505E-04 -7.45607038E-03  2.01388340E-02  3.48107035E-05
  3.95484475E-05  3.96594055E-05  2.74541378E-04 -2.36782688E-04  1.39946692E-05
 -8.00112611E-03 -8.16841848E-03 -7.04334298E-03  7.55771105E-06 -1.74878777E-05
  8.08783512E-06 -3.79020202E-05 -2.37635853E-05  2.12489947E-04 -1.18844146E-04
 -3.27989239E-05  1.91787664E-04  1.22426630E-04 -2.72528187E-05 -4.07213905E-05
 -2.29153070E-05 -3.93885216E-06 -7.72043375E-05  1.90706293E-05 -2.07930183E-05
  2.12511940E-10  3.23178637E-10  1.33761966E-09 -3.14040626E-08  5.80618418E-07
  8.63781492E-06 -3.07291410E-10  5.83790382E-10 -4.40021041E-04 -6.80317534E-10
 -4.52523600E-09 -1.37505871E-03 -9.30967461E-08 -2.14224735E-07 -5.63526973E-11
  4.29570542E-05  5.48099010E-10  1.55953439E-10  4.50380386E-06 -2.54331111E-09
 -3.03519396E-04 -6.12681676E-09  7.10085575E-10  4.47527250E-05 -6.50226970E-10
 -9.12632117E-06 -4.09951467E-10 -2.11556219E-10 -1.95623661E-05  5.76687682E-06
  2.03923411E-10  9.42410666E-06  4.73188661E-05 -7.03123845E-04  7.45612023E-03
 -2.01393604E-02  3.48104287E-05 -3.95493049E-05 -3.96592706E-05  2.74541565E-04
  2.36793591E-04 -1.39973635E-05 -8.00129874E-03  8.16857894E-03  7.04344904E-03
 -7.55730945E-06 -1.74882332E-05 -8.08797026E-06  3.79019077E-05 -2.37638067E-05
 -2.12495878E-04 -1.18849107E-04  3.27997254E-05 -1.91785554E-04  1.22423839E-04
  2.72532864E-05 -4.07216157E-05  2.29151424E-05  3.93800599E-06 -7.72049324E-05
  1.90708767E-05  2.07929931E-05 -1.03647972E-06 -1.34841440E-06 -1.02858415E-07
  1.86710203E-07 -6.86304526E-07 -1.62467108E-09  1.25803042E-04 -1.04568891E-09
  2.53288069E-08  2.29887238E-03  6.08465313E-09 -2.15909422E-07 -1.19644308E-02
 -6.23933776E-08  1.82035954E-10 -1.53100897E-10 -4.50821304E-05 -3.15796302E-10
 -6.38415824E-05  9.99732803E-10 -4.75078967E-09 -5.34751272E-04 -4.72480021E-09
  1.37487121E-03 -7.37589713E-10 -3.52261328E-10  1.36224485E-04  2.50188954E-10
  1.70803466E-04  8.95346164E-10 -2.72500000E-05  1.44251086E-02  1.87835103E-02
  9.90358303E-04  1.23846778E-03 -3.51488215E-02 -3.24692959E-05 -5.21002676E-05
 -4.62767734E-05 -6.72002444E-04 -3.95629081E-04 -1.30104788E-03  3.02933635E-04
  9.10493992E-03  6.50610879E-03  4.47938580E-06  2.53700279E-05 -2.07530711E-05
  5.26556346E-06  2.30168110E-05  1.72316816E-04 -1.45388318E-04  6.18314899E-04
 -1.99825475E-04 -3.40213414E-04  4.12342855E-05  1.50384629E-04  1.53311268E-04
 -1.13682019E-04  1.41018513E-04 -5.74392625E-06 -7.12693290E-05 -1.44250647E-02
 -1.87834535E-02 -9.90349316E-04 -1.23852948E-03  3.51489128E-02  3.24691462E-05
 -5.21006097E-05  4.62767519E-05  6.71996202E-04 -3.95626809E-04  1.30104533E-03
 -3.02880440E-04  9.10500120E-03 -6.50609410E-03 -4.47913411E-06 -2.53698059E-05
 -2.07527323E-05 -5.26536148E-06  2.30166531E-05 -1.72318316E-04  1.45387961E-04
  6.18310414E-04  1.99820936E-04 -3.40214278E-04 -4.12339912E-05 -1.50384268E-04
  1.53310273E-04  1.13681471E-04  1.41018057E-04  5.74354030E-06 -7.12689195E-05
 -2.55788406E-08 -3.32840284E-08 -2.40477999E-09  9.41617068E-09  1.97291956E-07
  1.46551392E-10  2.35612266E-05  2.52657267E-10  4.44295344E-10 -7.08943218E-04
  6.98523302E-09  8.60075070E-09  1.63948533E-03 -4.11340121E-08  7.21524381E-11
 -2.24607513E-10  9.61818639E-06 -9.39774246E-11 -3.87676990E-05 -3.94953557E-09
  1.42120598E-09  3.44638102E-04  1.15270158E-09 -2.90162324E-04 -1.01666330E-09
 -1.78890551E-10 -7.87571714E-05 -2.16673847E-11  1.04211432E-05 -6.19636456E-11
 -1.44270101E-05 -1.86356538E-04 -1.73084221E-03  5.11072223E-03  5.82370393E-04
 -5.55442008E-04 -5.34907467E-04  4.66787751E-05  1.56537176E-04 -2.31440372E-04
  2.42108618E-05 -1.27392967E-04 -9.66202873E-05  1.86361765E-04  1.73087592E-03
 -5.11078384E-03  5.82380769E-04  5.55454344E-04  5.34918462E-04 -5.05036661E-05
 -5.66860301E-04 -4.19961378E-03  1.09378394E-04 -6.24716161E-05  4.69715832E-05
 -5.13695503E-10 -8.24756039E-09 -4.25444803E-08 -3.16263408E-05 -1.01683790E-10
  1.57046402E-09 -4.66789989E-05 -1.56537301E-04  2.31408043E-04 -2.42106154E-05
 -1.27392669E-04  9.66199987E-05  1.86357405E-04  1.73084618E-03 -5.11076101E-03
 -5.82373074E-04 -5.55443425E-04  5.34910251E-04  6.73264502E-12  4.57027947E-09
  1.46872477E-08 -6.49509509E-10 -4.33153538E-05  3.81231784E-10 -1.86362240E-04
 -1.73087897E-03  5.11081591E-03 -5.82383045E-04  5.55455191E-04 -5.34920558E-04
  5.05042525E-05  5.66868080E-04  4.19966733E-03  1.09379027E-04  6.24721577E-05
 -4.69720821E-05 -4.66796495E-05 -1.56526338E-04  2.31441713E-04  2.42116066E-05
  1.27393330E-04  9.66215559E-05 -1.09634269E-09 -7.21029165E-09  3.20004311E-08
  4.21764520E-09  1.17290152E-04 -1.94000344E-09 -5.05042572E-05 -5.66867327E-04
 -4.19966284E-03 -1.09378927E-04  6.24722257E-05  4.69721628E-05  5.05036030E-05
  5.66858636E-04  4.19960272E-03 -1.09378204E-04 -6.24716192E-05 -4.69714692E-05
  5.30469471E-10  8.13488450E-09  4.46917277E-08  3.16264333E-05 -1.58483652E-10
 -1.54810787E-09  8.80746702E-10  5.67988598E-09 -2.90307787E-08  3.32111915E-09
 -1.17294082E-04  1.55168489E-09  2.82003586E-11 -4.03397042E-09 -1.20098539E-08
 -5.61071114E-10  4.33171861E-05 -2.62896032E-10  4.66799748E-05  1.56526579E-04
 -2.31409101E-04 -2.42114065E-05  1.27393247E-04 -9.66213933E-05 -2.33161929E-01
 -3.03350756E-01 -2.23832082E-02  3.24876056E-02 -8.54010945E-02  3.83417261E-04
 -2.89336220E-04 -2.72895019E-04 -2.23614291E-03  2.32184391E-03  3.90632468E-03
  1.61166295E-02 -1.42190944E-02 -1.66742878E-02  1.01266803E-04  3.92224912E-05
 -4.30640664E-05 -3.23146223E-05  1.34882615E-04 -6.52846706E-04  6.11730249E-04
 -7.65991894E-04  4.47607145E-04  1.22532936E-03 -1.18833430E-04 -9.58902354E-05
  8.56128128E-05 -4.42489860E-05 -1.64810626E-04 -1.08644980E-05  3.28327966E-05
  4.05908338E-03  5.31249863E-03 -9.81333249E-04  1.50662473E-02 -7.93609116E-02
  1.81801240E-09  1.83718396E-04  8.18944550E-05  3.82221558E-08 -5.61302900E-03
  6.92486200E-04 -2.49770330E-07 -4.83413880E-03 -1.81720223E-02 -1.12143249E-05
 -5.75070248E-10 -1.06981430E-04  3.04567631E-05 -1.84652293E-10 -1.41841715E-03
  7.09195784E-09  7.60724340E-04 -2.64479894E-03 -2.20341265E-08  2.14255478E-04
  1.19868957E-09  2.21305127E-04 -3.37271690E-04 -3.58801142E-09 -3.23998069E-09
 -3.29571255E-04  1.16043122E-05 -2.34108933E-05  2.70460728E-04 -2.15433192E-03
  2.40160279E-02 -1.08927959E-05 -4.23029825E-05 -8.35546731E-06 -6.47109759E-06
  5.46630675E-04  1.40136857E-04 -8.14183393E-03  7.40257614E-03 -4.49303799E-03
 -1.94986895E-05 -1.71240254E-05 -8.00446284E-06  3.63036265E-06  1.04822230E-05
  2.93764779E-04 -2.22691007E-04  4.46911413E-05 -1.02606947E-04  1.30757458E-04
 -2.38774820E-05 -1.34380929E-05 -1.48909350E-05  3.91813861E-05  2.81616395E-05
  1.04708163E-05 -7.04787693E-07  1.51815996E-02  1.98108537E-02  6.04024630E-04
  3.93058981E-03 -2.32583392E-02  6.54310399E-06 -6.76003710E-05 -8.66450647E-05
  3.66589496E-04 -8.50082788E-04 -7.68299264E-04 -1.71911524E-03  6.00206463E-03
  4.95195568E-03 -3.28022749E-05 -1.68934684E-05 -4.38800490E-05 -1.11232953E-05
  4.02976454E-05  5.39159090E-04 -2.99233220E-04  5.18760963E-04 -8.39061205E-06
 -3.73864328E-04 -4.52245784E-05 -1.22705451E-04  9.81189891E-05 -1.31452730E-05
 -1.13525868E-04  2.38503622E-05 -7.68649736E-06 -1.51814969E-02 -1.98107202E-02
 -6.04016459E-04 -3.93059443E-03  2.32580915E-02 -6.54342587E-06 -6.76000173E-05
  8.66447952E-05 -3.66583585E-04 -8.50079145E-04  7.68295684E-04  1.71909918E-03
  6.00199451E-03 -4.95194505E-03  3.28024776E-05  1.68933516E-05 -4.38796650E-05
  1.11234984E-05  4.02975363E-05 -5.39160752E-04  2.99230947E-04  5.18756551E-04
  8.38694778E-06 -3.73859820E-04  4.52247897E-05  1.22704796E-04  9.81184040E-05
  1.31451366E-05 -1.13525469E-04 -2.38506037E-05 -7.68659109E-06 -2.33157319E-01
 -3.03344760E-01 -2.23827614E-02  3.24868742E-02 -8.53990732E-02 -3.83412161E-04
 -2.89330376E-04 -2.72888930E-04  2.23611290E-03  2.32177301E-03  3.90624455E-03
 -1.61162452E-02 -1.42187034E-02 -1.66738568E-02  1.01265502E-04 -3.92208064E-05
 -4.30637131E-05 -3.23135289E-05 -1.34880586E-04 -6.52837720E-04 -6.11721915E-04
 -7.65973612E-04  4.47608567E-04 -1.22531608E-03 -1.18830809E-04  9.58874591E-05
  8.56110278E-05 -4.42481438E-05  1.64808189E-04  1.08670495E-05  3.28310848E-05
 -4.05906049E-03 -5.31246893E-03  9.81335897E-04 -1.50662233E-02  7.93605043E-02
 -1.66384546E-09  1.83718475E-04 -8.18949142E-05 -3.63889037E-08 -5.61302773E-03
 -6.92472412E-04  2.33327071E-07 -4.83409907E-03  1.81719458E-02  1.12141042E-05
  5.53865952E-10 -1.06980802E-04 -3.04572800E-05 -2.55350391E-10  1.41841755E-03
 -6.66665297E-09  7.60728344E-04  2.64480571E-03 -2.02325597E-08 -2.14254877E-04
 -1.17934412E-09  2.21305163E-04  3.37271218E-04 -3.26493661E-09  3.52919749E-09
 -3.29568214E-04 -2.40049226E-05 -3.50072857E-05 -1.36014177E-04  3.05047041E-03
 -5.60204990E-02  7.60021459E-11 -3.03810317E-05 -5.55272455E-05 -4.28526537E-09
 -8.96278028E-05  4.41928997E-04 -7.42976528E-09 -9.04837142E-03  2.07322601E-02
  4.67611899E-06  4.49639850E-10  5.47981677E-05 -1.37342954E-05 -1.92161967E-11
  2.63628786E-04 -3.00230067E-09 -6.07378832E-04 -8.61862360E-05 -6.73607290E-10
  6.27563066E-05 -6.38009555E-11 -4.17277048E-05  2.12094087E-05  1.80493090E-10
  5.58718628E-11  2.20349723E-05 -1.31387515E-06 -1.70934903E-06 -1.28300427E-07
  2.06874345E-07 -6.29839587E-07  2.42598035E-09  5.94468270E-05 -1.17206377E-09
 -3.31270978E-08  2.97609332E-03  5.78503722E-09  1.80538157E-07 -8.77558205E-03
 -4.60250245E-08  2.95346707E-10  3.02676581E-10 -5.11981138E-05 -6.89670700E-10
  2.64484981E-05  7.72170825E-10  6.15188415E-09 -4.90057994E-04 -4.86385580E-09
 -1.07597929E-03 -9.40988330E-10  3.92317499E-10  1.27231357E-04  4.58480537E-10
 -2.02919998E-04 -1.45768224E-09 -2.05219629E-05  1.16040194E-05 -2.34105582E-05
  2.70446271E-04 -2.15417772E-03  2.40156279E-02  1.08935249E-05 -4.23021548E-05
 -8.35633396E-06  6.47652440E-06  5.46626482E-04  1.40137323E-04  8.14166542E-03
  7.40241135E-03 -4.49289777E-03 -1.94988552E-05  1.71236694E-05 -8.00431953E-06
  3.63113938E-06 -1.04817152E-05  2.93759916E-04  2.22688766E-04  4.46904559E-05
 -1.02610774E-04 -1.30759948E-04 -2.38769998E-05  1.34372757E-05 -1.48914754E-05
  3.91814905E-05 -2.81600827E-05 -1.04703490E-05 -7.05251872E-07 -3.26957340E-08
 -4.25590543E-08 -1.77660730E-09 -1.95189335E-09  5.71014984E-08 -1.24500172E-10
 -5.86175684E-05  4.47424238E-10  1.29307243E-09  2.67109489E-04  6.99080027E-09
  2.46090536E-08  8.66714961E-04 -3.54030452E-08  1.07869945E-10  1.33310055E-10
  4.13398198E-05 -2.68058221E-10  4.41504056E-05 -3.52004494E-09 -1.26840657E-09
  3.46366851E-04  1.73168205E-09 -2.38747665E-04 -1.33860682E-09  3.45287621E-10
 -9.17036327E-05 -6.85729120E-11 -2.74503437E-05 -7.12081302E-11  9.67170706E-06
  2.33163275E-01  3.03352508E-01  2.23833436E-02 -3.24878372E-02  8.54019987E-02
 -3.83419933E-04 -2.89337336E-04  2.72896984E-04  2.23615030E-03  2.32187191E-03
 -3.90635224E-03 -1.61167325E-02 -1.42192822E-02  1.66744815E-02 -1.01266812E-04
 -3.92226965E-05 -4.30648185E-05  3.23145070E-05  1.34883251E-04  6.52851243E-04
 -6.11735695E-04 -7.65992499E-04 -4.47602091E-04  1.22533571E-03  1.18832595E-04
  9.58904119E-05  8.56137796E-05  4.42484034E-05 -1.64812448E-04  1.08626807E-05
  3.28323438E-05  2.33158304E-01  3.03346041E-01  2.23828605E-02 -3.24870389E-02
  8.53997173E-02  3.83414440E-04 -2.89330990E-04  2.72890440E-04 -2.23612023E-03
  2.32179154E-03 -3.90626560E-03  1.61163239E-02 -1.42188195E-02  1.66740002E-02
 -1.01265567E-04  3.92209148E-05 -4.30642975E-05  3.23136463E-05 -1.34881029E-04
  6.52841169E-04  6.11726460E-04 -7.65974469E-04 -4.47605119E-04 -1.22532132E-03
  1.18830126E-04 -9.58875904E-05  8.56117721E-05  4.42475925E-05  1.64809584E-04
 -1.08658287E-05  3.28307375E-05 -1.16016495E-05  2.34141359E-05 -2.70456956E-04
  2.15430007E-03 -2.40157555E-02  1.08926111E-05 -4.23029653E-05  8.35572157E-06
  6.47382799E-06  5.46633622E-04 -1.40139945E-04  8.14176384E-03  7.40252383E-03
  4.49297282E-03  1.94988206E-05  1.71242102E-05 -8.00458724E-06 -3.63017454E-06
  1.04821442E-05 -2.93764501E-04  2.22689387E-04  4.46926398E-05  1.02605956E-04
  1.30756929E-04  2.38781330E-05  1.34383397E-05 -1.48916900E-05 -3.91812277E-05
  2.81618541E-05 -1.04706760E-05 -7.04936623E-07  2.40048751E-05  3.50072400E-05
  1.36012195E-04 -3.05044788E-03  5.60202710E-02 -8.10282954E-11 -3.03810942E-05
  5.55270936E-05  4.70761513E-09 -8.96304781E-05 -4.41928821E-04  1.15072404E-08
 -9.04838771E-03 -2.07321656E-02 -4.67644779E-06 -4.42397881E-10  5.47984565E-05
  1.37342066E-05 -5.57105884E-11 -2.63626532E-04  2.91824647E-09 -6.07380893E-04
  8.61885717E-05 -3.57065932E-10 -6.27558143E-05  6.90201782E-11 -4.17278437E-05
 -2.12094429E-05  1.65349218E-10 -7.34856926E-11  2.20350637E-05 -1.16020216E-05
  2.34129376E-05 -2.70442707E-04  2.15414888E-03 -2.40153236E-02 -1.08932968E-05
 -4.23021631E-05  8.35653170E-06 -6.47940675E-06  5.46628500E-04 -1.40139266E-04
 -8.14159743E-03  7.40235362E-03  4.49283155E-03  1.94989787E-05 -1.71238121E-05
 -8.00438555E-06 -3.63096739E-06 -1.04816977E-05 -2.93759967E-04 -2.22687236E-04
  4.46919436E-05  1.02609837E-04 -1.30759389E-04  2.38775115E-05 -1.34373899E-05
 -1.48920705E-05 -3.91813173E-05 -2.81602596E-05  1.04703086E-05 -7.05373532E-07
 -1.00727205E-06 -1.31048507E-06 -9.75982764E-08  1.50574194E-07 -4.24515313E-07
 -1.94908238E-09  5.94442622E-05 -8.85711103E-10  2.45491538E-08  2.97604593E-03
  3.74877786E-09 -1.16327293E-07 -8.77533689E-03 -2.60719910E-08  2.62860926E-10
 -2.36111456E-10 -5.11971800E-05 -5.71094186E-10 -2.64472247E-05  6.88963187E-10
 -4.61168729E-09 -4.90047508E-04 -3.63888877E-09  1.07595075E-03 -7.78677012E-10
 -3.65724297E-10  1.27228410E-04  2.84778537E-10  2.02916600E-04  1.14050359E-09
 -2.05212649E-05  1.51812907E-02  1.98104515E-02  6.04002406E-04  3.93057370E-03
 -2.32576295E-02 -6.54246891E-06 -6.75993400E-05 -8.66440572E-05 -3.66574757E-04
 -8.50074607E-04 -7.68271963E-04  1.71910135E-03  6.00188829E-03  4.95181662E-03
 -3.28024119E-05  1.68929036E-05 -4.38795360E-05 -1.11234172E-05 -4.02981455E-05
  5.39155337E-04  2.99236718E-04  5.18747637E-04 -8.38578785E-06  3.73871275E-04
 -4.52256939E-05  1.22702168E-04  9.81155710E-05 -1.31427996E-05  1.13522977E-04
 -2.38502203E-05 -7.68494974E-06 -1.51812402E-02 -1.98103858E-02 -6.04000564E-04
 -3.93055640E-03  2.32573613E-02  6.54283462E-06 -6.75989575E-05  8.66439047E-05
  3.66571668E-04 -8.50070396E-04  7.68269319E-04 -1.71910542E-03  6.00180076E-03
 -4.95181457E-03  3.28025692E-05 -1.68928350E-05 -4.38792869E-05  1.11235926E-05
 -4.02980381E-05 -5.39156773E-04 -2.99234348E-04  5.18744139E-04  8.38347104E-06
  3.73866992E-04  4.52256658E-05 -1.22701857E-04  9.81153377E-05  1.31427229E-05
  1.13522749E-04  2.38505079E-05 -7.68508618E-06 -2.49900063E-08 -3.25469155E-08
 -9.06072026E-10 -5.86349659E-09  4.91546317E-09  8.65294967E-11 -5.86180520E-05
  3.73604433E-10 -1.30643447E-09  2.67124231E-04  5.05139964E-09 -2.32446350E-08
  8.66681186E-04 -2.46658988E-08  8.37355336E-11 -7.29378417E-11  4.13396346E-05
 -2.18777841E-10 -4.41495798E-05 -2.45350339E-09  9.39911957E-10  3.46359754E-04
  1.04218692E-09  2.38753837E-04 -9.90376214E-10 -2.81740709E-10 -9.17020283E-05
 -6.13627589E-11  2.74500698E-05  8.77208624E-11  9.67202018E-06  2.44380503E-04
  1.61217357E-03 -2.86740167E-03 -4.83128217E-04  5.87020914E-04  5.29924165E-04
 -4.46955003E-05  5.15331064E-04  1.42763583E-05 -3.52557847E-05  2.31531289E-05
  6.48620788E-05  2.44376801E-04  1.61213870E-03 -2.86730199E-03  4.83116783E-04
  5.87009862E-04  5.29913336E-04  2.99982105E-05  3.92017851E-04  2.74047549E-03
 -3.39179929E-05  2.62393690E-05 -2.58117349E-05 -5.18107885E-05 -8.15398464E-04
 -4.32581433E-03  3.94784469E-10 -1.49982066E-05  1.53520485E-04  4.46952233E-05
 -5.15330644E-04 -1.42729605E-05  3.52555298E-05  2.31524063E-05 -6.48615116E-05
 -2.44382116E-04 -1.61217878E-03  2.86743201E-03  4.83131057E-04  5.87022488E-04
 -5.29927658E-04 -1.63572316E-10 -1.60326935E-09 -1.06974237E-08  2.96283914E-10
  8.79558876E-05 -5.91694680E-10 -2.44378174E-04 -1.61214241E-03  2.86732262E-03
 -4.83119031E-04  5.87010695E-04 -5.29916094E-04  2.99971743E-05  3.92005791E-04
  2.74038789E-03  3.39157118E-05  2.62380789E-05 -2.58107311E-05 -4.46945721E-05
  5.15334227E-04  1.42664371E-05  3.52552847E-05  2.31505048E-05  6.48599908E-05
  1.11578176E-09  8.69644037E-09 -1.35576865E-08 -4.59923543E-09 -1.91682791E-04
  2.06633753E-09 -2.99969577E-05 -3.92006388E-04 -2.74036960E-03 -3.39156216E-05
  2.62379737E-05  2.58107970E-05 -2.99980016E-05 -3.92017677E-04 -2.74045431E-03
  3.39178581E-05  2.62392229E-05  2.58117121E-05  5.18105437E-05  8.15398589E-04
  4.32580115E-03 -3.29384178E-10 -1.49979209E-05 -1.53520382E-04  8.71600071E-10
  6.49799163E-09 -6.04319880E-09  3.60602457E-09 -1.91680377E-04  1.59164489E-09
 -1.48566218E-10 -2.23965343E-11 -5.99581259E-09 -9.82184749E-11  8.79550143E-05
 -5.47145318E-10  4.46942358E-05 -5.15333250E-04 -1.42719759E-05 -3.52550561E-05
  2.31499499E-05 -6.48595694E-05 -1.92844332E-01 -2.50877475E-01 -1.88529061E-02
  3.12045981E-02 -1.14771442E-01  2.72288652E-04 -2.29429399E-04 -2.26579027E-04
 -7.27834038E-04  3.50627749E-03  3.26375288E-03  1.44602383E-02 -2.76322102E-02
 -2.10935749E-02  8.95999265E-06  6.21912447E-05 -7.61202245E-05  3.81391242E-05
  1.00203515E-04 -4.07477190E-04  2.94537736E-04 -6.63285020E-05 -1.05223642E-03
  8.06016559E-04 -1.64446465E-05 -7.61186493E-05  6.31763685E-05  4.75034752E-05
 -2.31798007E-04  2.14889376E-04 -5.62253647E-05  2.10999570E-07  2.77930373E-07
 -2.02142222E-08  4.62904101E-07 -4.23405641E-06 -2.20817821E-04 -7.93721149E-10
  6.87301077E-10  2.86505255E-04  2.65782498E-08  7.68853825E-08  1.67223639E-02
 -1.76283032E-07 -9.77455137E-07 -2.18654818E-09  8.40387697E-05 -3.89070756E-09
 -4.72433194E-09 -4.11695705E-05  6.06653321E-09 -2.78054987E-04  2.23809915E-08
  5.09741532E-08  7.95624114E-04  7.76183298E-09 -9.87202030E-05  2.60688136E-09
 -7.48405784E-09  2.48290703E-04 -5.07132977E-05 -2.21863580E-08 -1.14217840E-04
 -1.63098298E-04  1.37306549E-04 -1.97407275E-04  7.94531733E-03 -8.64259514E-06
  1.32597639E-05 -2.65342177E-05  3.35531024E-04  2.27440077E-04  1.97692758E-04
  2.17934119E-04  2.53419716E-04 -1.12928995E-03  1.56844868E-05 -2.62298056E-05
 -2.22417497E-05 -2.07237993E-05 -1.24731685E-05 -1.22903416E-04  1.41291017E-04
 -6.96111168E-05  1.13756921E-05 -3.96045471E-05 -5.68365985E-05 -3.97437140E-05
 -4.72744550E-05 -2.99241672E-05  3.78250722E-05 -3.09890366E-05 -3.49163559E-06
 -1.36783216E-02 -1.77754736E-02 -1.67782471E-03  6.43254361E-03  1.00016534E-03
 -2.92909321E-06 -1.63853257E-05  3.85717198E-05 -1.03764138E-03  1.51699043E-04
  9.04695237E-04  5.73933403E-03  3.76124927E-03 -4.38032609E-03 -2.61015856E-05
  2.86982705E-05  3.44925335E-05 -2.00221958E-05 -8.64058229E-06 -1.04478602E-06
 -1.21678910E-04 -5.07722497E-04  6.01134984E-04  1.11104044E-04 -8.96658245E-05
  1.42145533E-04 -1.76700261E-04  7.28007598E-05  9.66027812E-05 -2.43267368E-05
  2.60884398E-05 -1.36784546E-02 -1.77756468E-02 -1.67783382E-03  6.43253055E-03
  1.00047437E-03 -2.92939153E-06  1.63848366E-05  3.85722469E-05 -1.03764645E-03
 -1.51701670E-04  9.04705699E-04  5.73933819E-03 -3.76117248E-03 -4.38037860E-03
 -2.61014918E-05  2.86984699E-05 -3.44928548E-05 -2.00221985E-05  8.64047994E-06
 -1.04717110E-06 -1.21679958E-04  5.07728070E-04  6.01136008E-04 -1.11101574E-04
 -8.96665821E-05  1.42147076E-04  1.76701628E-04  7.28014281E-05 -9.66038537E-05
 -2.43266754E-05 -2.60889213E-05  1.92867811E-01  2.50908023E-01  1.88552014E-02
 -3.12082621E-02  1.14784088E-01  2.72331109E-04  2.29455009E-04  2.26607052E-04
 -7.28070146E-04 -3.50668180E-03 -3.26411831E-03  1.44621503E-02  2.76348376E-02
  2.10961897E-02 -8.96209742E-06  6.21945652E-05  7.61268332E-05 -3.81390428E-05
  1.00213332E-04  4.07534626E-04  2.94591588E-04  6.63873964E-05  1.05226878E-03
  8.06101901E-04  1.64449482E-05 -7.61228673E-05 -6.31819104E-05 -4.75049863E-05
 -2.31823958E-04  2.14903643E-04  5.62313545E-05  2.05594471E-07  2.70852618E-07
 -1.93557585E-08  4.46651770E-07 -4.14422583E-06 -2.20819015E-04  1.00650343E-09
  5.86369538E-10  2.86473888E-04 -3.34905401E-08  7.62796553E-08  1.67225408E-02
  1.71835731E-07 -9.56669033E-07 -2.20624235E-09  8.40390947E-05  3.77915660E-09
 -4.75143345E-09  4.11696387E-05  7.70040671E-09 -2.78060110E-04 -2.17050696E-08
  5.43713847E-08 -7.95640284E-04  7.46816390E-09 -9.87202935E-05 -2.35748113E-09
 -7.00344039E-09 -2.48293689E-04 -5.07104634E-05  2.17142769E-08 -3.17806991E-09
 -3.43662224E-09 -1.31690025E-08  7.80398492E-08 -1.18903320E-06 -1.86548752E-06
  5.20829678E-10  1.30577619E-09  1.35036610E-04  7.95854911E-09 -1.22154573E-08
 -7.54257579E-04  1.88675879E-08  3.64646375E-07 -1.96224031E-09 -6.21703345E-06
 -1.09678074E-09  5.15456585E-10 -5.05184578E-06  5.70260702E-09 -1.19511435E-05
  1.01612291E-08  8.59625485E-09 -9.67574698E-05  1.57584403E-09 -1.76241146E-05
  2.60951740E-10 -5.27437485E-10  1.45011569E-05  3.31685088E-06 -9.90275910E-10
  1.85564666E-01  2.41373418E-01  1.91380901E-02 -3.83704420E-02  1.56129199E-01
 -2.64459059E-04  5.90575208E-10  2.08689166E-04  5.57749793E-03  1.12326825E-08
 -1.02167285E-03 -4.80159252E-02 -4.87499137E-08  1.35699143E-02 -1.06273298E-05
 -2.17504251E-05 -2.13443895E-10  5.34310333E-05  2.05740058E-10  1.58259188E-06
 -1.02534697E-03 -1.99736669E-09  1.07265277E-03 -6.57733595E-09  1.46152501E-04
  2.07400964E-05  7.95661661E-10  8.19080289E-07 -5.05163639E-10  2.92116576E-04
 -4.87496882E-11  1.14241887E-04  1.63129922E-04 -1.37288839E-04  1.97184542E-04
 -7.94164480E-03 -8.64002300E-06 -1.32600601E-05  2.65389398E-05  3.35498497E-04
 -2.27465851E-04 -1.97737351E-04  2.18720542E-04 -2.52705021E-04  1.12858561E-03
 -1.56842356E-05 -2.62317447E-05  2.22440787E-05  2.07254242E-05 -1.24739243E-05
  1.22901910E-04  1.41296794E-04  6.95976152E-05 -1.13894476E-05 -3.96194379E-05
  5.68442673E-05 -3.97453970E-05  4.72811098E-05  2.99259558E-05  3.78276432E-05
 -3.09904277E-05  3.49217344E-06  5.01669797E-03  6.49366841E-03  7.12932018E-04
 -3.52364673E-03 -3.51278570E-02  4.11129406E-05  2.76714888E-11 -5.63755653E-05
 -2.10848867E-05 -3.32908072E-09 -1.13669925E-03 -1.63227578E-03  1.09328360E-08
  7.24944934E-03 -1.44827526E-05 -6.23230187E-05  3.87159239E-11 -1.96746975E-06
  1.50553693E-10  7.09163703E-04  3.31596329E-04  2.09133391E-09 -2.88083044E-04
  1.15046252E-09  2.05009511E-04 -4.81675594E-05 -8.47604518E-11  1.01995462E-05
 -9.61176923E-11 -1.70912900E-05 -5.62301561E-11 -1.92842224E-01 -2.50874732E-01
 -1.88527018E-02  3.12042680E-02 -1.14770529E-01  2.72286053E-04  2.29426456E-04
 -2.26576644E-04 -7.27818103E-04 -3.50624082E-03  3.26372216E-03  1.44600617E-02
  2.76320135E-02 -2.10934157E-02  8.95932409E-06  6.21905877E-05  7.61202037E-05
  3.81394998E-05 -1.00202485E-04 -4.07472418E-04  2.94533660E-04  6.63193214E-05
 -1.05223586E-03 -8.06010022E-04 -1.64433780E-05 -7.61178746E-05 -6.31754858E-05
  4.75037397E-05  2.31797005E-04  2.14888071E-04  5.62263216E-05  1.92866248E-01
  2.50905990E-01  1.88550494E-02 -3.12080074E-02  1.14783375E-01  2.72329496E-04
 -2.29452669E-04  2.26605263E-04 -7.28060174E-04  3.50665002E-03 -3.26409703E-03
  1.44620213E-02 -2.76346688E-02  2.10960682E-02 -8.96170978E-06  6.21939753E-05
 -7.61268972E-05 -3.81392532E-05 -1.00212669E-04  4.07531239E-04  2.94588914E-04
 -6.63799354E-05  1.05226801E-03 -8.06097658E-04  1.64439948E-05 -7.61223313E-05
  6.31811981E-05 -4.75053383E-05  2.31823345E-04  2.14902425E-04 -5.62320372E-05
 -1.14217504E-04 -1.63097546E-04  1.37300774E-04 -1.97346659E-04  7.94513389E-03
 -8.64286321E-06 -1.32601654E-05 -2.65344832E-05  3.35529079E-04 -2.27437078E-04
  1.97692516E-04  2.18005540E-04 -2.53349090E-04 -1.12923000E-03  1.56844015E-05
 -2.62296567E-05  2.22416534E-05 -2.07235303E-05  1.24733286E-05 -1.22905532E-04
  1.41292287E-04  6.96113329E-05  1.13740741E-05  3.96037790E-05 -5.68364698E-05
 -3.97433207E-05  4.72744225E-05 -2.99242611E-05 -3.78245412E-05 -3.09891524E-05
  3.49175270E-06 -3.15260920E-09 -3.39269248E-09 -1.32879758E-08  7.61315877E-08
 -1.12279491E-06 -1.86555841E-06 -5.35934880E-10  1.38158418E-09  1.35040139E-04
 -8.21291456E-09 -1.30138683E-08 -7.54247707E-04 -2.91962882E-08  3.40658905E-07
 -1.96644650E-09 -6.21737717E-06  1.15867904E-09  5.32494054E-10  5.05181438E-06
  5.27838511E-09 -1.19489425E-05 -1.09412233E-08  8.57806820E-09  9.67570228E-05
  1.51009574E-09 -1.76240225E-05 -2.91561964E-10 -5.55122764E-10 -1.45010253E-05
  3.31683111E-06  1.03952505E-09  1.14241254E-04  1.63128872E-04 -1.37283718E-04
  1.97129446E-04 -7.94152055E-03 -8.64030363E-06  1.32603458E-05  2.65392509E-05
  3.35496206E-04  2.27464510E-04 -1.97737655E-04  2.18770709E-04  2.52653000E-04
  1.12853642E-03 -1.56841206E-05 -2.62316263E-05 -2.22440244E-05  2.07251459E-05
  1.24740881E-05  1.22903364E-04  1.41297244E-04 -6.95975589E-05 -1.13877650E-05
  3.96183256E-05  5.68442070E-05 -3.97450140E-05 -4.72810964E-05  2.99259749E-05
 -3.78271798E-05 -3.09905135E-05 -3.49230057E-06 -1.85585279E-01 -2.41400232E-01
 -1.91401702E-02  3.83739558E-02 -1.56141750E-01 -2.64501877E-04 -5.72716363E-10
 -2.08707583E-04  5.57813090E-03 -6.71306940E-09  1.02171319E-03 -4.80192425E-02
  3.03275182E-08 -1.35706111E-02  1.06326112E-05 -2.17548167E-05  1.54728492E-10
 -5.34483595E-05  1.48949136E-10 -1.62354356E-06 -1.02546672E-03  1.28757373E-09
 -1.07271932E-03 -5.68270660E-09 -1.46172204E-04  2.07417673E-05 -6.37860338E-10
 -8.21369335E-07 -2.56034784E-10  2.92158144E-04  1.74880376E-10  1.36800653E-02
  1.77777455E-02  1.67792913E-03 -6.43237865E-03 -1.00453717E-03 -2.92712050E-06
  1.63799395E-05 -3.85770609E-05 -1.03768634E-03 -1.51754042E-04 -9.04807102E-04
  5.73946317E-03 -3.76004769E-03  4.38068611E-03  2.61013590E-05  2.86995028E-05
 -3.44970157E-05  2.00254723E-05 -8.64409035E-06  1.05789896E-06 -1.21633686E-04
  5.07783122E-04 -6.01169801E-04  1.11158351E-04  8.96682212E-05  1.42159946E-04
  1.76712610E-04 -7.28002720E-05  9.66112017E-05 -2.43240762E-05 -2.60860261E-05
  1.36801892E-02  1.77779069E-02  1.67793913E-03 -6.43237650E-03 -1.00479308E-03
 -2.92737175E-06 -1.63795720E-05 -3.85774021E-05 -1.03769058E-03  1.51754129E-04
 -9.04815655E-04  5.73946191E-03  3.75998586E-03  4.38072650E-03  2.61013155E-05
  2.86996507E-05  3.44972587E-05  2.00254898E-05  8.64392588E-06  1.05898106E-06
 -1.21635457E-04 -5.07787494E-04 -6.01170814E-04 -1.11155299E-04  8.96691044E-05
  1.42161303E-04 -1.76713694E-04 -7.28008527E-05 -9.66120718E-05 -2.43239908E-05
  2.60864674E-05 -5.01726117E-03 -6.49439716E-03 -7.13004773E-04  3.52394425E-03
  3.51270677E-02  4.11166945E-05 -9.03007945E-11  5.63845498E-05 -2.11257989E-05
  3.69940728E-09  1.13677364E-03 -1.63348988E-03 -1.06755045E-08 -7.24980780E-03
  1.44865075E-05 -6.23252755E-05 -3.50302767E-12  1.96304553E-06  9.80196068E-11
 -7.09204634E-04  3.31627059E-04 -1.62573469E-09  2.88125492E-04  1.52534630E-09
 -2.05035041E-04 -4.81760847E-05 -4.20221473E-11 -1.01996785E-05 -7.89921165E-11
 -1.70908785E-05  4.73082096E-11  1.36551470E-04  9.61477544E-04 -3.85834257E-03
 -4.35837677E-04  3.69643816E-04  3.99222724E-04 -2.80359011E-05  1.99179241E-04
 -3.10768227E-03  1.40073412E-05 -5.62459186E-05 -9.13788976E-05 -1.36582218E-04
 -9.61543927E-04  3.85884812E-03 -4.35882253E-04 -3.69682928E-04 -3.99272350E-04
  5.27125439E-07 -3.08705608E-04 -5.96121641E-04  5.16862012E-06 -1.85281882E-05
  3.35936583E-05 -1.45231703E-09  1.27440449E-08 -2.59485408E-08 -4.25880856E-07
 -1.93063169E-09 -1.78521684E-09 -2.80354944E-05  1.99180271E-04 -3.10768362E-03
  1.40075159E-05  5.62468371E-05 -9.13798091E-05  1.36549743E-04  9.61461770E-04
 -3.85830018E-03 -4.35832425E-04 -3.69638497E-04  3.99218251E-04  4.77721094E-06
  9.12539563E-04  3.63651349E-03 -1.22186765E-04  2.64707956E-10  5.12990784E-05
 -1.36581059E-04 -9.61531986E-04  3.85881204E-03 -4.35878270E-04  3.69678869E-04
 -3.99269091E-04 -5.26586524E-07  3.08708702E-04  5.96325802E-04  5.16901064E-06
  1.85303404E-05 -3.35961051E-05  2.80291965E-05 -1.99148739E-04  3.10767622E-03
  1.40113872E-05  5.62521041E-05  9.13876435E-05 -1.45917646E-04 -1.32624013E-03
  5.72477328E-03  5.78475021E-04 -7.11021042E-10 -3.21771211E-04 -5.26240712E-07
  3.08712381E-04  5.96354373E-04  5.16980348E-06 -1.85308122E-05 -3.35964026E-05
  5.26687970E-07 -3.08710611E-04 -5.96157128E-04  5.16955265E-06  1.85287578E-05
  3.35940321E-05 -1.38327197E-09  1.36516807E-08 -2.11935932E-08 -4.26111649E-07
  1.91424347E-09 -1.95125257E-09  1.45930720E-04  1.32639191E-03 -5.72484720E-03
  5.78546057E-04  5.89037620E-10  3.21805631E-04 -4.78479899E-06 -9.12568106E-04
 -3.63687801E-03 -1.22193829E-04 -1.74503663E-10 -5.13092951E-05  2.80288844E-05
 -1.99151226E-04  3.10767706E-03  1.40114602E-05 -5.62530535E-05  9.13883925E-05
  1.94203824E-01  2.52682795E-01  1.90135487E-02 -3.04298310E-02  1.05776466E-01
 -3.53710590E-04  2.10900644E-04  2.32856119E-04  1.89393297E-03 -3.41801811E-03
 -3.06234923E-03 -1.56885114E-02  2.19889073E-02  2.18147904E-02 -1.64494650E-05
 -2.64389480E-05  5.56930703E-05  4.02784744E-07 -8.22813982E-05  4.79194835E-04
 -4.64542239E-04  4.73313946E-04  2.84272373E-04 -7.31252841E-04 -2.75007268E-06
  3.26440590E-05 -5.03166405E-05 -1.48564627E-05  2.19097904E-04 -1.26758834E-04
  4.99082249E-05  3.42186986E-03  4.50281816E-03 -2.80115123E-04  7.23467251E-03
 -6.83808723E-02  1.29655867E-08 -1.60907063E-05  6.04268932E-06 -1.66544219E-08
  4.40036243E-04  1.26208641E-03 -9.77364706E-07 -2.89652750E-03 -1.56030466E-02
 -3.81239811E-05 -4.82492910E-09 -6.55677542E-05 -7.88867070E-05  2.21491725E-09
  1.21558898E-04  1.67143458E-08  3.54799891E-04  8.91602650E-04 -4.54995739E-08
  1.27704961E-04  5.91659003E-09  3.87726009E-05 -1.16187497E-04 -1.41844103E-08
  3.47011377E-09 -3.63878930E-04  2.10334103E-04  2.74229326E-04  1.71361844E-04
 -2.00202895E-03  3.08873728E-02 -2.17548783E-05 -2.12498472E-06  3.80619518E-05
  2.78693397E-04 -2.27448014E-04 -3.64170068E-04 -6.65654432E-03  6.05463826E-03
 -5.96595404E-03  3.10208050E-06  1.68196433E-05  1.95231416E-05  1.42218022E-05
  6.58128577E-06 -1.16655338E-05 -5.69800458E-05 -1.25579963E-04 -1.15020446E-04
  1.23581823E-04  6.44441170E-05  1.55500484E-05  5.83019711E-05  1.50675335E-05
 -2.16626266E-05  1.18475205E-05  4.89638927E-06  1.42372188E-02  1.85484511E-02
  8.69777581E-04  1.25965787E-03 -3.59948114E-02 -1.84440208E-05 -4.41241027E-05
 -4.37528351E-05  3.83044438E-04 -4.38509104E-04 -8.91339015E-04 -1.01146845E-03
  9.91272863E-03  2.89882573E-03 -9.71272796E-07 -9.30368467E-06 -3.74046399E-05
  2.62945622E-05  2.81028470E-05  8.69384470E-05 -3.66832032E-04  4.87374994E-04
 -2.89002693E-04 -4.52971195E-04  2.40555338E-05 -1.16807308E-04  1.01575202E-04
  3.31530484E-06 -6.51678116E-05 -2.50783490E-05  1.97097371E-05  1.42373584E-02
  1.85486331E-02  8.69783854E-04  1.25968997E-03 -3.59950447E-02 -1.84439015E-05
  4.41246727E-05 -4.37536623E-05  3.83047639E-04  4.38515419E-04 -8.91346766E-04
 -1.01147979E-03 -9.91278430E-03  2.89888446E-03 -9.71647722E-07 -9.30378563E-06
  3.74050983E-05  2.62944390E-05 -2.81031632E-05  8.69437700E-05 -3.66834639E-04
 -4.87379970E-04 -2.89002311E-04  4.52973408E-04  2.40554978E-05 -1.16808614E-04
 -1.01576222E-04  3.31526829E-06  6.51686791E-05 -2.50781818E-05 -1.97096311E-05
  1.94181097E-01  2.52653230E-01  1.90113211E-02 -3.04261084E-02  1.05762664E-01
  3.53678501E-04  2.10873875E-04  2.32829315E-04 -1.89385203E-03 -3.41759657E-03
 -3.06195933E-03  1.56867891E-02  2.19855759E-02  2.18122365E-02 -1.64485094E-05
  2.64319685E-05  5.56840913E-05  4.07389662E-07  8.22694511E-05  4.79145544E-04
  4.64504741E-04  4.73308578E-04  2.84146724E-04  7.31157154E-04 -2.75124313E-06
 -3.26355947E-05 -5.03086949E-05 -1.48505284E-05 -2.19070339E-04  1.26732631E-04
  4.99014032E-05  3.42190147E-03  4.50285954E-03 -2.80123655E-04  7.23479311E-03
 -6.83815023E-02  1.31452916E-08  1.60893077E-05  6.04333551E-06 -1.34592695E-08
 -4.39992836E-04  1.26209321E-03 -1.00274977E-06  2.89655249E-03 -1.56031976E-02
 -3.81242405E-05 -4.89782485E-09  6.55684265E-05 -7.88864879E-05 -2.22476189E-09
  1.21548106E-04  1.72454601E-08 -3.54804682E-04  8.91583193E-04  4.81193524E-08
  1.27706680E-04  6.03043947E-09 -3.87741830E-05 -1.16190604E-04  1.45446331E-08
  2.99650631E-09  3.63881313E-04 -4.92267468E-05 -5.30605817E-05 -2.24030272E-04
  1.42617179E-03 -2.00714444E-02  2.63965917E-10  9.17190385E-06  1.83555061E-05
 -8.80121971E-09  1.50059042E-04 -1.89175508E-04  4.64173568E-08  2.75747990E-04
  6.30475328E-03 -3.23371146E-05  3.24426096E-10 -2.03188275E-05  7.49974019E-06
  4.09996732E-10  9.54852781E-05  1.28295676E-09  1.77058836E-04  1.50465536E-04
  5.26644929E-09  2.76148348E-05  9.19057339E-10  3.70196497E-06 -9.10024965E-06
 -8.03412581E-10 -1.98952724E-10 -1.67348420E-05 -1.82651919E-01 -2.37594590E-01
 -1.83494194E-02  3.07483455E-02 -1.07278450E-01  3.74572463E-04 -3.16799947E-10
 -1.63162593E-04 -5.46667119E-03 -1.38092840E-08  4.65327663E-04  2.84843104E-02
  4.02877365E-08 -6.40326324E-03  4.43653282E-05  4.01329873E-05  2.23368268E-10
 -1.46968428E-04 -9.51677048E-11 -3.17403522E-04  1.02755761E-03  1.75235652E-09
 -6.06172781E-04  5.72747938E-09 -1.64295976E-04 -9.75627674E-06 -7.84977312E-10
 -5.36238312E-06  5.84082624E-10 -3.47295686E-04  5.52032270E-12  2.10319855E-04
  2.74209279E-04  1.71376602E-04 -2.00204577E-03  3.08883474E-02  2.17560544E-05
 -2.12356813E-06  3.80588624E-05 -2.78733330E-04 -2.27418620E-04 -3.64146583E-04
  6.65651570E-03  6.05467557E-03 -5.96609671E-03  3.10373811E-06 -1.68166524E-05
  1.95203907E-05  1.42193719E-05 -6.57969743E-06 -1.16802422E-05  5.69637104E-05
 -1.25587199E-04 -1.15020113E-04 -1.23578233E-04  6.44374112E-05 -1.55451264E-05
  5.82961471E-05  1.50640462E-05  2.16579872E-05 -1.18438315E-05  4.89589505E-06
 -4.99742873E-03 -6.47185878E-03 -5.89969503E-04  2.18196521E-03 -5.34201503E-03
 -3.06939653E-05  2.63962852E-10  7.73450906E-05  3.47127335E-04 -3.24813503E-10
  6.99793517E-04  9.76625042E-03 -5.71566769E-09 -3.38497701E-03  3.13998379E-05
  2.00439403E-05 -1.60139936E-10 -3.82442636E-05 -1.94934141E-10 -3.66053640E-04
 -2.65806472E-04 -1.74083239E-09  3.58612771E-04  7.22062408E-10 -2.23552778E-04
  6.96154316E-05  1.15996240E-10 -3.54789831E-06  1.60995599E-10 -5.58303702E-06
 -2.96547118E-11  1.94201720E-01  2.52680059E-01  1.90133462E-02 -3.04295313E-02
  1.05775670E-01 -3.53707216E-04 -2.10897780E-04  2.32853874E-04  1.89391269E-03
  3.41799192E-03 -3.06231817E-03 -1.56883568E-02 -2.19887531E-02  2.18146578E-02
 -1.64485913E-05 -2.64385687E-05 -5.56928266E-05  4.02512673E-07  8.22801922E-05
  4.79189824E-04 -4.64537226E-04 -4.73305926E-04  2.84276026E-04  7.31242053E-04
 -2.75126426E-06  3.26435270E-05  5.03157878E-05 -1.48567747E-05 -2.19096643E-04
 -1.26758583E-04 -4.99087450E-05  1.94179449E-01  2.52651086E-01  1.90111629E-02
 -3.04258816E-02  1.05762082E-01  3.53675742E-04 -2.10871493E-04  2.32827613E-04
 -1.89383567E-03  3.41757662E-03 -3.06193656E-03  1.56866826E-02 -2.19854578E-02
  2.18121458E-02 -1.64478041E-05  2.64317174E-05 -5.56838764E-05  4.07294525E-07
 -8.22684729E-05  4.79141272E-04  4.64500673E-04 -4.73302291E-04  2.84151342E-04
 -7.31147743E-04 -2.75214423E-06 -3.26353354E-05  5.03079903E-05 -1.48509532E-05
  2.19069338E-04  1.26732763E-04 -4.99016535E-05  2.10333907E-04  2.74228722E-04
  1.71364910E-04 -2.00205534E-03  3.08875900E-02 -2.17549360E-05  2.12540870E-06
  3.80619282E-05  2.78693898E-04  2.27443029E-04 -3.64169195E-04 -6.65661802E-03
 -6.05471469E-03 -5.96599123E-03  3.10197079E-06  1.68194888E-05 -1.95230302E-05
  1.42218212E-05 -6.58137043E-06 -1.16632393E-05 -5.69818001E-05  1.25579427E-04
 -1.15021238E-04 -1.23582913E-04  6.44440757E-05  1.55498864E-05 -5.83016940E-05
  1.50679261E-05  2.16623530E-05  1.18476187E-05 -4.89637542E-06 -4.92269566E-05
 -5.30608846E-05 -2.24031451E-04  1.42619651E-03 -2.00718931E-02  2.70306293E-10
 -9.17163809E-06  1.83550857E-05 -8.93914355E-09 -1.50058503E-04 -1.89171887E-04
  4.50227892E-08 -2.75668653E-04  6.30491946E-03 -3.23371250E-05  3.62228124E-10
  2.03183272E-05  7.49961172E-06 -4.09310019E-10  9.54877744E-05  8.24446202E-10
 -1.77053626E-04  1.50464993E-04 -5.00708883E-09  2.76153550E-05  9.25371827E-10
 -3.70156409E-06 -9.10008951E-06  7.71090029E-10 -1.92903227E-10  1.67346659E-05
  2.10319471E-04  2.74208504E-04  1.71378045E-04 -2.00205541E-03  3.08885213E-02
  2.17561803E-05  2.12391140E-06  3.80587644E-05 -2.78732978E-04  2.27413996E-04
 -3.64145309E-04  6.65657308E-03 -6.05473134E-03 -5.96611965E-03  3.10359477E-06
 -1.68165112E-05 -1.95203144E-05  1.42194766E-05  6.57974602E-06 -1.16783744E-05
  5.69651863E-05  1.25586857E-04 -1.15021310E-04  1.23579224E-04  6.44373995E-05
 -1.55450150E-05 -5.82958060E-05  1.50644861E-05 -2.16578869E-05 -1.18438650E-05
 -4.89585026E-06 -1.82628646E-01 -2.37564317E-01 -1.83470310E-02  3.07436234E-02
 -1.07259522E-01 -3.74538772E-04 -2.73939508E-10 -1.63136843E-04  5.46598716E-03
 -1.05188763E-08  4.65193405E-04 -2.84784875E-02  2.35618297E-08 -6.40158012E-03
  4.43638787E-05 -4.01298889E-05  1.65773289E-10 -1.46961463E-04 -2.88004892E-11
 -3.17403256E-04 -1.02743301E-03  1.12084473E-09 -6.06041846E-04 -4.56483298E-09
 -1.64278488E-04  9.75435378E-06 -6.43039113E-10 -5.36370505E-06 -4.08435400E-10
  3.47260884E-04  1.57535164E-10  1.42356246E-02  1.85463795E-02  8.69578053E-04
  1.26044518E-03 -3.59948086E-02  1.84444600E-05 -4.41262354E-05 -4.37483402E-05
 -3.82923471E-04 -4.38493406E-04 -8.91237949E-04  1.01076982E-03  9.91321955E-03
  2.89831648E-03 -9.74349720E-07  9.30028680E-06 -3.74003223E-05  2.62921289E-05
 -2.81019887E-05  8.69394986E-05  3.66846443E-04  4.87315128E-04 -2.88931389E-04
  4.52957404E-04  2.40446307E-05  1.16790810E-04  1.01554352E-04  3.32370548E-06
  6.51569605E-05  2.50812282E-05  1.97128794E-05  1.42357606E-02  1.85465570E-02
  8.69584876E-04  1.26047070E-03 -3.59949617E-02  1.84443829E-05  4.41267620E-05
 -4.37491103E-05 -3.82925731E-04  4.38498128E-04 -8.91242939E-04  1.01078608E-03
 -9.91325593E-03  2.89836263E-03 -9.74747613E-07  9.30032755E-06  3.74007489E-05
  2.62919625E-05  2.81023801E-05  8.69443157E-05  3.66849325E-04 -4.87318623E-04
 -2.88930467E-04 -4.52960288E-04  2.40445435E-05  1.16791885E-04 -1.01555034E-04
  3.32392054E-06 -6.51575759E-05  2.50811237E-05 -1.97128850E-05 -4.99679762E-03
 -6.47104130E-03 -5.89884101E-04  2.18155549E-03 -5.34633833E-03  3.06890773E-05
  2.81280432E-10  7.73380562E-05 -3.47124781E-04 -8.91161132E-10  6.99651514E-04
 -9.76607699E-03 -5.98076089E-09 -3.38407252E-03  3.13980063E-05 -2.00364544E-05
 -1.50430416E-10 -3.82441733E-05  1.39260757E-10 -3.65966806E-04  2.65766605E-04
 -1.35813241E-09  3.58577157E-04 -8.25434038E-10 -2.23526963E-04 -6.96098927E-05
  1.33204045E-11 -3.54659032E-06 -1.66381696E-10  5.58502348E-06 -4.99341296E-11
 -2.53264238E-04 -5.79018071E-04  4.14354640E-03  3.72515244E-04 -3.22763684E-04
 -4.14293482E-04 -5.37440489E-05  2.34269930E-04 -6.14251607E-05 -3.29965797E-05
  5.34899196E-05  7.13960004E-05 -2.53248246E-04 -5.78905703E-04  4.14307750E-03
 -3.72463868E-04 -3.22720613E-04 -4.14246577E-04  6.05855051E-06  2.10001528E-05
  1.75592380E-03 -4.12329773E-06  1.79505252E-05 -1.82938871E-05 -2.42440332E-05
  1.99863830E-04 -5.15571116E-04 -4.38330647E-11 -3.45074290E-05 -2.73963320E-05
 -5.37444322E-05  2.34274370E-04 -6.14244901E-05 -3.29969177E-05 -5.34900465E-05
  7.13966310E-05 -2.53262116E-04 -5.79003511E-04  4.14351881E-03  3.72510754E-04
  3.22758198E-04 -4.14289006E-04 -6.13771963E-05 -2.35980211E-04 -2.96664178E-03
  5.77638429E-05 -4.39828073E-10 -8.97857126E-05 -2.53246483E-04 -5.78894809E-04
  4.14305941E-03 -3.72460665E-04  3.22716133E-04 -4.14243121E-04  6.05861395E-06
  2.09652784E-05  1.75585185E-03  4.12265975E-06  1.79485270E-05 -1.82903102E-05
 -5.37475424E-05  2.34292809E-04 -6.18037451E-05  3.29948536E-05  5.34835720E-05
  7.13855499E-05  1.21185483E-04  1.32999464E-03 -7.71954117E-04 -6.30634132E-04
  9.42174587E-10  3.02602931E-04  6.05880681E-06  2.09674270E-05  1.75586916E-03
  4.12277985E-06 -1.79486726E-05 -1.82904222E-05  6.05885200E-06  2.10039529E-05
  1.75595033E-03 -4.12369152E-06 -1.79508430E-05 -1.82941260E-05 -2.42444505E-05
  1.99857257E-04 -5.15605644E-04 -2.65294945E-11  3.45075201E-05 -2.73951265E-05
  1.21167024E-04  1.32983154E-03 -7.71255757E-04  6.30561267E-04  9.39827878E-10
  3.02563053E-04 -6.13766616E-05 -2.35869146E-04 -2.96620898E-03 -5.77489698E-05
 -3.98368594E-10 -8.97793518E-05 -5.37478387E-05  2.34297054E-04 -6.18041117E-05
  3.29951221E-05 -5.34835589E-05  7.13860034E-05  1.52015269E-02  1.97282973E-02
  2.14943468E-03 -7.47034090E-03  3.81308535E-02  3.71716438E-05  6.32950394E-05
 -4.05756972E-05  3.06223353E-05  1.53537080E-04 -1.59761728E-03 -7.66269874E-03
  3.02937574E-03  1.09221714E-02  2.25507919E-05  3.04729894E-05  9.33712292E-07
  4.41781743E-05  8.57370863E-06 -6.28495807E-04 -2.86322439E-04  3.60768053E-04
  1.95306151E-04 -8.47261858E-05 -5.50529403E-05 -1.16390532E-04 -1.50550904E-04
 -3.13266774E-05  1.02569671E-04  2.98443371E-06 -3.63208342E-05 -4.86883138E-04
 -5.71679966E-04  4.25543968E-04 -5.04121919E-03 -5.94065578E-03  1.33140824E-10
 -2.89872220E-04  1.08952189E-04 -3.68676344E-09  5.48923961E-03 -1.53342028E-03
 -4.10545976E-08  6.84100484E-03 -1.33715257E-03  2.70845762E-05 -1.09336279E-10
 -8.58964785E-05  1.37360882E-04 -1.26075653E-11  7.51899290E-04  1.08837753E-09
  1.06661258E-03  1.32310986E-03  1.92400167E-10  2.98573199E-05  1.23710953E-11
  3.40632380E-05  1.14637184E-04  4.95193564E-11 -2.77599153E-10 -9.83903792E-05
 -6.29319863E-03 -8.24868107E-03  4.13481548E-05 -4.05818456E-03  1.77096158E-02
  1.24540617E-05 -1.98527219E-05  8.14091412E-05  6.03166409E-04  8.25725457E-04
  1.02217429E-03 -1.68487435E-03 -1.45103932E-03 -7.29195991E-03  1.10042257E-05
 -3.22575168E-05  2.36084211E-05  6.32825109E-05  7.16068319E-05 -4.87511177E-04
  1.46428556E-04 -5.32115666E-04 -1.94915466E-04 -3.62461393E-04  4.07949422E-05
 -1.30144980E-04 -1.48896938E-04  5.77438310E-05 -1.19851426E-04  6.70076124E-05
 -2.31367381E-05  2.33108165E-01  3.03342261E-01  2.15809721E-02 -2.94927519E-02
  5.61256005E-02 -2.11175755E-04 -4.12619604E-04 -2.03636482E-05  1.45905028E-04
  4.44503362E-03 -5.10559321E-05 -1.16168236E-03 -1.99437995E-02 -5.37513210E-04
 -9.76858194E-05  1.19772077E-05  1.67727442E-05 -1.13828431E-04  4.67753079E-05
 -5.47603020E-04  2.86158556E-05 -5.69606382E-05 -2.37581252E-04  9.11437754E-04
 -3.84847208E-05 -2.73401952E-04 -1.83596051E-04 -4.62683978E-06  9.11604046E-06
  9.06447884E-07 -1.16388000E-04 -2.33056007E-01 -3.03274386E-01 -2.15762060E-02
  2.94866450E-02 -5.61165743E-02  2.11127193E-04 -4.12533882E-04  2.03622284E-05
 -1.45893799E-04  4.44403233E-03  5.10832347E-05  1.16158233E-03 -1.99408826E-02
  5.37639043E-04  9.76699421E-05 -1.19757665E-05  1.67728906E-05  1.13816320E-04
  4.67628889E-05  5.47459709E-04 -2.86055374E-05 -5.69680878E-05  2.37430573E-04
  9.11243127E-04  3.84787749E-05  2.73338143E-04 -1.83547314E-04  4.62690872E-06
  9.11374541E-06 -9.12433322E-07 -1.16362193E-04  1.52017727E-02  1.97286169E-02
  2.14946807E-03 -7.47043774E-03  3.81315715E-02 -3.71711348E-05  6.32960452E-05
 -4.05759094E-05 -3.06409463E-05  1.53542882E-04 -1.59764105E-03  7.66283142E-03
  3.02940694E-03  1.09223197E-02  2.25515306E-05 -3.04728565E-05  9.33983178E-07
  4.41785791E-05 -8.57406200E-06 -6.28501091E-04  2.86315283E-04  3.60774781E-04
  1.95301878E-04  8.47340772E-05 -5.50521291E-05  1.16392226E-04 -1.50553195E-04
 -3.13279299E-05 -1.02570915E-04 -2.98525652E-06 -3.63205801E-05  4.86758537E-04
  5.71547288E-04 -4.25952195E-04  5.04338065E-03  5.93627761E-03 -1.46574160E-10
 -2.89852953E-04 -1.08960467E-04 -5.67926078E-10  5.48918668E-03  1.53359040E-03
  5.13923324E-08  6.84079647E-03  1.33569914E-03 -2.70969899E-05  2.32824749E-10
 -8.58777039E-05 -1.37356309E-04 -1.14732817E-11 -7.51952739E-04 -3.89831809E-09
  1.06653618E-03 -1.32292012E-03  2.21779530E-09 -2.98884215E-05 -7.16483602E-10
  3.40569459E-05 -1.14625676E-04  4.37402363E-10  7.93810241E-10 -9.84202288E-05
  2.99164333E-04  3.31511557E-04  5.90531601E-04 -5.96433136E-03  3.87319508E-02
 -8.64930964E-11 -8.86842371E-05  4.09903767E-05  2.65703527E-09  2.12917962E-04
 -2.17246017E-04 -1.93004541E-09  9.35798960E-03 -1.67715707E-02 -4.22178273E-06
 -2.95002595E-10  7.34702454E-05 -1.75926089E-05  5.15500663E-12  8.39343322E-06
  9.18749704E-10  8.33776606E-05 -2.05888212E-04  1.15347830E-09 -1.71250494E-05
 -4.29238060E-10  2.07695970E-05  8.22827829E-05 -5.24933816E-10  4.46470700E-10
 -2.62452341E-05  4.16190690E-07  5.48619208E-07 -1.59603924E-08  1.87553711E-07
 -3.59826503E-07  7.57746476E-09 -3.30258564E-05  5.95754946E-09 -6.35659744E-08
 -2.52421494E-04 -1.31090426E-07  2.98373620E-07  1.72500993E-03  5.46927163E-09
 -4.74389161E-09  4.98826720E-09 -1.73876902E-05 -3.38871294E-10 -1.93579280E-05
 -1.95503349E-08  2.36773059E-08 -3.70093565E-04  3.33413447E-08  4.11843572E-04
  6.85275365E-09 -1.01298794E-10  5.06689125E-05  3.92883438E-09  7.96713636E-05
 -5.19089895E-10  3.45457634E-05 -6.29329500E-03 -8.24880647E-03  4.13419956E-05
 -4.05817899E-03  1.77099709E-02 -1.24541343E-05 -1.98521288E-05  8.14099206E-05
 -6.03175277E-04  8.25736815E-04  1.02218835E-03  1.68491224E-03 -1.45110951E-03
 -7.29203990E-03  1.10048734E-05  3.22573938E-05  2.36082893E-05  6.32828988E-05
 -7.16073089E-05 -4.87516684E-04 -1.46423494E-04 -5.32122167E-04 -1.94919126E-04
  3.62467664E-04  4.07942330E-05  1.30146648E-04 -1.48899605E-04  5.77453423E-05
  1.19852437E-04 -6.70081168E-05 -2.31361511E-05 -6.62428826E-08 -7.56031936E-08
 -1.28274989E-07  7.17506880E-07 -1.11458776E-06  7.64061111E-09 -6.92560946E-05
  2.30959248E-09 -1.00964581E-07  3.02717414E-04 -1.69125388E-08  7.00222116E-07
  1.59450513E-03  2.47802874E-07 -5.03586036E-09 -2.86375147E-09  5.32764673E-05
  6.14407552E-10  2.35780782E-05  5.73672259E-08 -2.21250297E-08 -2.27572938E-06
  2.39168616E-08 -2.27685903E-04 -1.03961412E-08 -1.38652546E-09  7.24754117E-05
  1.97960986E-10 -4.53444858E-05 -3.78793050E-09  7.12084864E-05 -1.52049602E-02
 -1.97327555E-02 -2.14973728E-03  7.47058219E-03 -3.81318476E-02 -3.71835875E-05
  6.33157287E-05  4.05740309E-05 -3.04531043E-05  1.53708412E-04  1.59804500E-03
  7.66247183E-03  3.02833633E-03 -1.09226246E-02 -2.25558760E-05 -3.04756351E-05
  9.32894046E-07 -4.41862045E-05  8.56505244E-06  6.28672721E-04  2.86308652E-04
  3.60847299E-04 -1.95393907E-04 -8.47948529E-05  5.50539852E-05  1.16413067E-04
 -1.50592927E-04  3.13342258E-05  1.02615081E-04 -2.97913055E-06 -3.63160659E-05
 -1.52049751E-02 -1.97327747E-02 -2.14974214E-03  7.47062754E-03 -3.81322801E-02
  3.71837285E-05  6.33153750E-05  4.05743190E-05  3.04538191E-05  1.53710705E-04
  1.59804601E-03 -7.66257313E-03  3.02842065E-03 -1.09227292E-02 -2.25559399E-05
  3.04756373E-05  9.33013086E-07 -4.41864168E-05 -8.56513887E-06  6.28673661E-04
 -2.86306067E-04  3.60845350E-04 -1.95392969E-04  8.47963689E-05  5.50540677E-05
 -1.16413270E-04 -1.50592868E-04  3.13345137E-05 -1.02614965E-04  2.97965386E-06
 -3.63160286E-05  6.29454961E-03  8.25045717E-03 -4.13752905E-05  4.05887444E-03
 -1.77128134E-02 -1.24530610E-05 -1.98370249E-05 -8.14191918E-05 -6.03224857E-04
  8.25838106E-04 -1.02249519E-03  1.68530332E-03 -1.45164263E-03  7.29292823E-03
 -1.10011337E-05  3.22589057E-05  2.36151681E-05 -6.32913489E-05  7.16069499E-05
  4.87572840E-04 -1.46454705E-04 -5.32216137E-04  1.94932598E-04 -3.62448006E-04
 -4.08020509E-05  1.30181548E-04 -1.48934260E-04 -5.77491624E-05 -1.19883384E-04
 -6.70163638E-05 -2.31377246E-05 -2.99256501E-04 -3.31613223E-04 -5.90664288E-04
  5.96479675E-03 -3.87319832E-02 -4.49644957E-12 -8.86711100E-05 -4.09813390E-05
 -2.95823493E-09  2.12693140E-04  2.17245151E-04 -1.00848637E-08  9.35825179E-03
  1.67718716E-02  4.21948617E-06  2.16774288E-10  7.34815845E-05  1.75826078E-05
  1.98122487E-10 -8.46487432E-06 -1.26780627E-09  8.34249567E-05  2.05986806E-04
 -5.90653228E-10  1.71367619E-05  1.04406595E-10  2.07530737E-05 -8.22864095E-05
 -5.19360508E-11 -6.13977669E-11 -2.62445223E-05  6.29456103E-03  8.25047201E-03
 -4.13758179E-05  4.05889677E-03 -1.77132105E-02  1.24530548E-05 -1.98371923E-05
 -8.14195254E-05  6.03225680E-04  8.25839738E-04 -1.02249420E-03 -1.68537456E-03
 -1.45157240E-03  7.29302344E-03 -1.10011980E-05 -3.22587683E-05  2.36149577E-05
 -6.32913574E-05 -7.16070975E-05  4.87572802E-04  1.46453479E-04 -5.32214672E-04
  1.94932309E-04  3.62449009E-04 -4.08018944E-05 -1.30181842E-04 -1.48934402E-04
 -5.77496908E-05  1.19883046E-04  6.70166207E-05 -2.31375839E-05  3.89705121E-07
  5.13787063E-07 -1.46412859E-08  1.46567319E-07 -3.09386483E-07 -8.04930409E-09
 -3.30255017E-05  5.70223340E-09  6.45501661E-08 -2.52425344E-04 -1.30061142E-07
 -2.35218588E-07  1.72503963E-03  1.94647681E-08 -4.46498796E-09 -5.13423468E-09
 -1.73873784E-05 -6.16719038E-10  1.93582044E-05 -1.99400768E-08 -2.17807766E-08
 -3.70097033E-04  3.19824758E-08 -4.11848609E-04  6.32587947E-09 -1.91759849E-10
  5.06694907E-05  3.97261303E-09 -7.96721486E-05  5.77812142E-10  3.45457039E-05
  2.33108458E-01  3.03342643E-01  2.15810016E-02 -2.94927990E-02  5.61261346E-02
  2.11175783E-04 -4.12620463E-04 -2.03637888E-05 -1.45907609E-04  4.44504026E-03
 -5.10553607E-05  1.16175059E-03 -1.99439426E-02 -5.37515496E-04 -9.76860347E-05
 -1.19772779E-05  1.67728071E-05 -1.13828721E-04 -4.67753911E-05 -5.47603310E-04
 -2.86161113E-05 -5.69607483E-05 -2.37580015E-04 -9.11439533E-04 -3.84850911E-05
  2.73401712E-04 -1.83596061E-04 -4.62662341E-06 -9.11609162E-06 -9.06003597E-07
 -1.16388223E-04 -2.33059462E-01 -3.03278881E-01 -2.15765525E-02  2.94872527E-02
 -5.61185448E-02 -2.11128837E-04 -4.12540498E-04  2.03627592E-05  1.45945046E-04
  4.44411089E-03  5.10777485E-05 -1.16187954E-03 -1.99414203E-02  5.37652161E-04
  9.76702722E-05  1.19758507E-05  1.67731807E-05  1.13817201E-04 -4.67641202E-05
  5.47467311E-04  2.86063903E-05 -5.69708994E-05  2.37454444E-04 -9.11253526E-04
  3.84793105E-05 -2.73337559E-04 -1.83548512E-04  4.62686261E-06 -9.11397971E-06
  9.08350066E-07 -1.16363549E-04 -6.34538839E-08 -7.24548368E-08 -1.20805860E-07
  6.50077419E-07 -8.24198909E-07 -8.02639895E-09 -6.92557959E-05  2.44973788E-09
  9.87436438E-08  3.02715693E-04 -1.75076839E-08 -5.53567921E-07  1.59452048E-03
  2.02869429E-07 -4.79590609E-09  2.91489391E-09  5.32763249E-05  3.08888500E-10
 -2.35779468E-05  5.64586653E-08  2.07618728E-08 -2.27237500E-06  2.30473001E-08
  2.27683903E-04 -9.72119389E-09  8.91771118E-10  7.24760726E-05  2.00888367E-11
  4.53451683E-05  3.84869075E-09  7.12084040E-05  1.32679098E-05 -3.35180116E-04
  1.82282415E-03  8.94001712E-06 -9.81187212E-05 -1.07376762E-05 -2.09404732E-04
 -1.22937801E-03  2.36969027E-03  3.93621305E-04  7.87272596E-04 -7.44490406E-06
  1.32675705E-05 -3.35184502E-04  1.82282646E-03 -8.93986050E-06 -9.81203029E-05
 -1.07375370E-05  1.62118090E-05 -5.19466139E-04  4.01862683E-04  3.37819025E-05
 -5.16964406E-05 -3.47671364E-05  6.06049647E-05  2.91357026E-04  4.95335416E-03
 -2.22336900E-11  9.20395773E-05 -3.55314692E-05  2.09349729E-04  1.22902311E-03
 -2.36945999E-03 -3.93522634E-04  7.87083413E-04  7.44301671E-06 -1.32645310E-05
  3.35316173E-04 -1.82252617E-03 -8.95566516E-06 -9.81493242E-05  1.07538277E-05
 -3.71387924E-09  1.91991376E-09 -2.56143188E-07  7.06040381E-10  7.77659008E-05
 -5.42117802E-09 -1.32649646E-05  3.35312705E-04 -1.82255691E-03  8.95512675E-06
 -9.81488683E-05  1.07532615E-05  1.62116373E-05 -5.19471790E-04  4.01834900E-04
 -3.37814803E-05 -5.16978909E-05 -3.47678860E-05 -2.09404791E-04 -1.22938139E-03
  2.36970292E-03 -3.93621566E-04  7.87273798E-04 -7.44462747E-06 -4.38793345E-09
 -5.87067355E-09 -9.72727650E-08  9.70516609E-10  1.30497470E-05  3.24872895E-09
 -1.62172697E-05  5.19569393E-04 -4.01771444E-04  3.37947065E-05 -5.17148430E-05
  3.47818968E-05 -1.62169553E-05  5.19570908E-04 -4.01751125E-04 -3.37951788E-05
 -5.17150720E-05  3.47816620E-05 -6.06059953E-05 -2.91298751E-04 -4.95358201E-03
  2.09988644E-10  9.20491183E-05  3.55107182E-05 -4.03582355E-09 -3.24043982E-09
 -6.99096120E-08 -4.37120133E-10  1.30499951E-05  3.49255757E-09 -3.32743708E-09
  5.16447660E-09 -2.13836286E-07 -2.88737790E-11  7.77661777E-05 -5.63135216E-09
  2.09352778E-04  1.22904736E-03 -2.36952063E-03  3.93525765E-04  7.87095929E-04
  7.44261292E-06 -1.53761375E-02 -1.99652143E-02 -1.33543525E-03  1.00700629E-03
 -4.06978849E-03 -5.65598335E-05 -9.23851021E-05 -6.99443213E-06  8.23430504E-04
 -7.71729273E-04  1.91895969E-03 -1.08717087E-03  4.57937562E-03 -2.02091779E-03
 -2.20278980E-05 -1.21679113E-05  4.00853833E-06 -3.64992360E-05  4.02488192E-05
  8.07246653E-04 -5.40273015E-05 -3.36990085E-04 -4.11043401E-04  3.02513998E-04
  4.81357539E-06  1.01594023E-04  1.89970659E-04  3.15852579E-05 -2.05736714E-04
  2.55165627E-05 -2.14753687E-05 -5.75504855E-04 -6.13161267E-04 -1.88230174E-03
  9.96758961E-03 -2.01110127E-02 -5.22995322E-11 -8.95211001E-05 -3.93884321E-05
  2.71726255E-09  2.54098765E-04  8.10500374E-04  3.13883664E-08  9.60586826E-04
 -6.64485503E-03 -5.78158226E-05  3.58997927E-11 -8.73617552E-05  2.06231486E-05
 -5.34608033E-12 -2.39484463E-04 -1.01084899E-09  3.39551355E-04  8.80717475E-04
  1.12142508E-09 -1.42907599E-04 -2.79169145E-11  2.76443750E-05  5.28706360E-05
  6.92724973E-11  2.19231420E-10  1.37256747E-04  6.04233110E-03  7.94618728E-03
 -1.40810763E-04  3.25502780E-03 -1.49355450E-02  4.84457041E-06 -7.10192796E-05
 -4.54556067E-05 -2.51288538E-04 -5.01228469E-04 -1.43961010E-03  2.07154868E-03
  2.46212189E-03  4.51947582E-03  1.57965373E-05  6.61074537E-06 -3.13732100E-05
 -3.97184270E-05  3.60981642E-07  2.66277700E-04 -1.30535831E-04  4.49076257E-04
  6.74292452E-05 -7.52095911E-05 -3.58164094E-05  1.64456648E-04  1.65304875E-04
 -2.37610702E-05  1.44593698E-04 -4.06584530E-05  5.09416905E-06  2.33035788E-01
  3.03263611E-01  2.12282809E-02 -2.68482546E-02  3.83820620E-02 -2.19493881E-04
 -3.81675831E-04 -7.64568013E-06 -5.78934310E-05  4.44596644E-03  1.34359396E-04
  6.31129216E-05 -1.25686759E-02  4.94745525E-04 -7.23062119E-05  6.62104580E-06
  7.64747305E-07 -5.48915351E-05  5.40994630E-05 -6.44020718E-04  5.08769512E-05
  4.82212081E-05 -6.34988176E-04  8.75319623E-04 -2.96297273E-05 -2.93940505E-04
 -2.21763294E-04 -1.51756176E-06  1.27776542E-05 -1.93086666E-05 -1.16778895E-04
  2.33084741E-01  3.03327314E-01  2.12328001E-02 -2.68543715E-02  3.83931627E-02
 -2.19538883E-04  3.81762098E-04 -7.65030294E-06 -5.78841095E-05 -4.44689364E-03
  1.34349738E-04  6.30166720E-05  1.25727136E-02  4.94619528E-04 -7.23270665E-05
  6.62363575E-06 -7.68613422E-07 -5.49158338E-05 -5.41089593E-05 -6.44136180E-04
  5.08837506E-05 -4.82125977E-05 -6.35029176E-04 -8.75512014E-04 -2.96386683E-05
 -2.93999997E-04  2.21802565E-04 -1.51906120E-06 -1.27802182E-05 -1.93066032E-05
  1.16803564E-04 -1.53763863E-02 -1.99655377E-02 -1.33546829E-03  1.00709557E-03
 -4.07045170E-03  5.65592943E-05 -9.23861859E-05 -6.99427502E-06 -8.23411523E-04
 -7.71735102E-04  1.91898404E-03  1.08705370E-03  4.57936044E-03 -2.02105446E-03
 -2.20286344E-05  1.21677536E-05  4.00829617E-06 -3.64995984E-05 -4.02484499E-05
  8.07251676E-04  5.40345715E-05 -3.36997128E-04 -4.11039057E-04 -3.02521990E-04
  4.81272607E-06 -1.01595771E-04  1.89972945E-04  3.15864873E-05  2.05738096E-04
 -2.55157794E-05 -2.14755730E-05 -5.75610803E-04 -6.13285709E-04 -1.88220903E-03
  9.96649140E-03 -2.01122448E-02  1.29165875E-10  8.95839430E-05 -3.93648779E-05
  9.91410041E-10 -2.55289854E-04  8.10167407E-04 -4.85929872E-08 -9.62069487E-04
 -6.64513327E-03 -5.78100842E-05 -2.25077309E-10  8.73802767E-05  2.06528278E-05
 -1.61552930E-11 -2.39320501E-04  3.30991496E-09 -3.39782111E-04  8.81005425E-04
 -2.09425256E-09 -1.42901030E-04  6.44826571E-10 -2.76520034E-05  5.28957877E-05
 -3.79017830E-10 -7.24392354E-10 -1.37235323E-04 -4.23468746E-04 -4.66945795E-04
 -6.09983641E-04  2.13766056E-03 -9.73661046E-05  1.34008517E-10 -6.08568362E-05
  4.09940350E-05 -2.60446641E-09  1.03637505E-03 -1.80276972E-06 -3.61943224E-10
 -1.11322726E-03  1.40773215E-03 -9.84445374E-06  2.68211725E-10 -5.19161151E-05
 -4.56169254E-05  1.82199598E-11 -3.29337541E-04 -9.66604252E-10 -2.18264888E-04
  4.54047137E-04 -1.27403095E-09  5.41360449E-05  4.36149915E-10  7.58601224E-05
 -1.67333734E-05  5.87476536E-10 -4.14113305E-10 -3.77875901E-06  3.71561575E-03
  4.89824739E-03 -1.40059259E-04  1.52848304E-03 -2.99198796E-03  7.20058921E-05
  3.78480072E-09  5.35192547E-05 -5.90095001E-04  2.50857762E-08 -1.20455930E-03
  2.42041671E-03 -1.74767722E-07  1.35026041E-04 -4.27973610E-05  4.64865170E-05
  1.99583354E-09 -4.33058513E-06  2.01988445E-09 -1.82817240E-04  2.12523119E-04
  3.83959144E-08  2.96902920E-04 -4.26383304E-08  6.13935766E-05  1.09351403E-06
 -5.16232969E-09  3.72973564E-05 -8.28521397E-09 -4.45450475E-06 -3.71920552E-09
  6.04242873E-03  7.94631434E-03 -1.40804754E-04  3.25502190E-03 -1.49358583E-02
 -4.84446453E-06 -7.10199204E-05 -4.54563549E-05  2.51297165E-04 -5.01239910E-04
 -1.43962473E-03 -2.07158151E-03  2.46220101E-03  4.51954777E-03  1.57958686E-05
 -6.61062896E-06 -3.13730758E-05 -3.97187938E-05 -3.60525688E-07  2.66283384E-04
  1.30530551E-04  4.49082860E-04  6.74329304E-05  7.52034617E-05 -3.58156708E-05
 -1.64458341E-04  1.65307604E-04 -2.37625686E-05 -1.44594707E-04  4.06589713E-05
  5.09352869E-06 -5.97709362E-04 -6.82311414E-04 -1.14677311E-03  6.29156731E-03
 -8.85873173E-03  7.23325713E-05  7.66842462E-09  2.16150839E-05 -9.21302323E-04
 -3.36942289E-08 -1.55038523E-04  5.74776592E-03 -1.65495963E-07  2.08392087E-03
 -4.49670505E-05 -2.65617413E-05 -5.90161047E-09  4.57487217E-06 -2.63232997E-09
  5.25140613E-04 -1.98107591E-04  2.41808228E-09  2.15646354E-04  2.56956671E-08
 -9.15733146E-05 -1.10214021E-05 -7.65980230E-09  1.96992751E-06  4.58956474E-09
 -3.55733607E-05 -7.78310749E-09 -1.53729337E-02 -1.99610566E-02 -1.33498349E-03
  1.00543976E-03 -4.06197834E-03 -5.65515979E-05  9.23715626E-05 -7.00313660E-06
  8.23429128E-04  7.71702399E-04  1.91862288E-03 -1.08874495E-03 -4.57999602E-03
 -2.01864447E-03 -2.20232892E-05 -1.21612652E-05 -4.00857573E-06 -3.64899007E-05
 -4.02505314E-05  8.07112625E-04 -5.40928592E-05  3.36915717E-04 -4.10999223E-04
 -3.02499886E-04  4.80170196E-06  1.01569196E-04 -1.89938790E-04  3.15793630E-05
  2.05714994E-04  2.55164810E-05  2.14834862E-05 -1.53729547E-02 -1.99610840E-02
 -1.33498356E-03  1.00540881E-03 -4.06165046E-03  5.65513721E-05  9.23720836E-05
 -7.00344465E-06 -8.23425594E-04  7.71701101E-04  1.91862595E-03  1.08882084E-03
 -4.58007786E-03 -2.01855925E-03 -2.20233759E-05  1.21612469E-05 -4.00865670E-06
 -3.64897450E-05  4.02505303E-05  8.07112799E-04  5.40926954E-05  3.36918389E-04
 -4.10999630E-04  3.02499710E-04  4.80176739E-06 -1.01569172E-04 -1.89939006E-04
  3.15792303E-05 -2.05715525E-04 -2.55168142E-05  2.14832955E-05  6.04100656E-03
  7.94445077E-03 -1.40800117E-04  3.25415697E-03 -1.49320471E-02  4.84720375E-06
  7.10237324E-05 -4.54385140E-05 -2.51162202E-04  5.01053130E-04 -1.43939427E-03
  2.07124110E-03 -2.46179732E-03  4.51797577E-03  1.57985430E-05  6.60366695E-06
  3.13678878E-05 -3.97048927E-05 -3.76278763E-07  2.66175197E-04 -1.30501244E-04
 -4.48962083E-04  6.73888563E-05  7.52851095E-05 -3.58069230E-05  1.64429543E-04
 -1.65273787E-04 -2.37489191E-05 -1.44567819E-04 -4.06440950E-05 -5.08896297E-06
 -4.23404011E-04 -4.66874109E-04 -6.09854786E-04  2.13635945E-03 -8.89135806E-05
  3.41875535E-11  6.08760716E-05  4.10029031E-05  2.49576420E-09 -1.03642087E-03
 -1.84870840E-06  1.14056528E-08  1.11119096E-03  1.40407171E-03 -9.84547995E-06
 -2.04534157E-10  5.19001648E-05 -4.56208031E-05 -1.60680539E-10 -3.29336120E-04
  9.99990950E-10  2.18245853E-04  4.54002461E-04  7.83031354E-10  5.41324696E-05
  3.90102106E-11 -7.58645594E-05 -1.67153701E-05 -3.79094545E-11 -3.71740318E-11
  3.78440388E-06  6.04101653E-03  7.94446377E-03 -1.40797747E-04  3.25413074E-03
 -1.49317004E-02 -4.84720685E-06  7.10240023E-05 -4.54382762E-05  2.51161006E-04
  5.01053548E-04 -1.43939825E-03 -2.07116788E-03 -2.46188127E-03  4.51789079E-03
  1.57985532E-05 -6.60375351E-06  3.13681077E-05 -3.97049430E-05  3.76355632E-07
  2.66176059E-04  1.30502281E-04 -4.48964877E-04  6.73896006E-05 -7.52855151E-05
 -3.58066527E-05 -1.64429473E-04 -1.65274314E-04 -2.37490058E-05  1.44568112E-04
  4.06438121E-05 -5.08882557E-06  3.71564038E-03  4.89827987E-03 -1.40061427E-04
  1.52853255E-03 -2.99205221E-03 -7.20053125E-05  3.48732581E-09  5.35196097E-05
  5.90093530E-04  2.85869182E-08 -1.20456064E-03 -2.42049127E-03 -2.00696530E-07
  1.35010217E-04 -4.27976458E-05 -4.64863769E-05  1.71941879E-09 -4.33030505E-06
 -2.24559121E-09 -1.82816554E-04 -2.12525708E-04  4.15149878E-08  2.96904606E-04
  4.68303742E-08  6.13942057E-05 -1.09314860E-06 -5.58459450E-09  3.72973454E-05
  8.98451502E-09  4.45445541E-06 -3.69969287E-09  2.33036031E-01  3.03263928E-01
  2.12283052E-02 -2.68483021E-02  3.83818274E-02  2.19494199E-04 -3.81675930E-04
 -7.64580707E-06  5.78868341E-05  4.44597204E-03  1.34359659E-04 -6.31298275E-05
 -1.25686150E-02  4.94745554E-04 -7.23060748E-05 -6.62107508E-06  7.64794004E-07
 -5.48913533E-05 -5.40996070E-05 -6.44021340E-04 -5.08771649E-05  4.82217055E-05
 -6.34992494E-04 -8.75320033E-04 -2.96300914E-05  2.93940661E-04 -2.21763362E-04
 -1.51738902E-06 -1.27778306E-05  1.93089727E-05 -1.16778863E-04  2.33088236E-01
  3.03331860E-01  2.12331506E-02 -2.68549872E-02  3.83951034E-02  2.19540585E-04
  3.81768730E-04 -7.65082727E-06  5.78319359E-05 -4.44697297E-03  1.34355021E-04
 -6.27192283E-05  1.25732447E-02  4.94607393E-04 -7.23273774E-05 -6.62371850E-06
 -7.68895107E-07 -5.49166824E-05  5.41102352E-05 -6.44143837E-04 -5.08845006E-05
 -4.82100897E-05 -6.35053755E-04  8.75522210E-04 -2.96392188E-05  2.93999435E-04
  2.21803771E-04 -1.51900727E-06  1.27805060E-05  1.93107173E-05  1.16804930E-04
 -5.97711793E-04 -6.82314025E-04 -1.14678177E-03  6.29164740E-03 -8.85907161E-03
 -7.23320669E-05  7.42157352E-09  2.16149382E-05  9.21304929E-04 -3.20782630E-08
 -1.55037911E-04 -5.74793882E-03 -1.78935065E-07  2.08397477E-03 -4.49673693E-05
  2.65616478E-05 -5.77986388E-09  4.57523496E-06  2.55711783E-09  5.25141424E-04
  1.98109457E-04 -3.57330615E-10  2.15647441E-04 -2.37750236E-08 -9.15741464E-05
  1.10218634E-05 -8.29643271E-09  1.97008491E-06 -5.15917844E-09  3.55732596E-05
 -7.65268470E-09  1.39962473E-05  6.04569553E-04  1.29240501E-03 -7.11063851E-05
  1.36391280E-04  7.29101597E-05 -2.46641374E-04 -1.58467485E-03  9.58059312E-04
  4.47199498E-04  8.45872395E-04 -4.68002464E-06  1.39966690E-05  6.04574737E-04
  1.29240837E-03  7.11063470E-05  1.36392995E-04  7.29101021E-05 -2.49110704E-05
  4.63803146E-04  3.93207649E-04 -6.08477604E-05  8.19605569E-05  6.58183406E-05
 -4.78571028E-06  2.68963653E-04 -1.04297787E-03 -8.68579706E-11 -4.36002633E-05
 -9.50894568E-05 -2.46685500E-04 -1.58492922E-03  9.58543261E-04  4.47283346E-04
 -8.46037291E-04 -4.68071918E-06  1.39990463E-05  6.04498409E-04  1.29279096E-03
 -7.11041345E-05 -1.36370492E-04  7.29077247E-05 -3.22965681E-05  3.39999810E-05
 -2.16031229E-03  3.09215755E-06 -8.36613800E-09 -5.08198613E-05  1.39995323E-05
  6.04502365E-04  1.29282120E-03  7.11047033E-05 -1.36371158E-04  7.29082272E-05
 -2.49108722E-05  4.63808443E-04  3.93237474E-04  6.08473555E-05  8.19620211E-05
  6.58191269E-05 -2.46641807E-04 -1.58467513E-03  9.58056238E-04 -4.47199991E-04
  8.45873002E-04 -4.67979849E-06 -3.85943415E-05 -3.82732868E-05 -7.61827391E-04
  5.96146835E-06 -1.31185835E-09  3.13943326E-05 -2.49072691E-05  4.63694699E-04
  3.93322513E-04  6.08404652E-05 -8.19502817E-05  6.58111118E-05 -2.49076427E-05
  4.63691796E-04  3.93296106E-04 -6.08399743E-05 -8.19497840E-05  6.58113736E-05
 -4.77250699E-06  2.69027896E-04 -1.04189833E-03 -2.60768628E-10  4.35801954E-05
 -9.50974239E-05 -3.85947569E-05 -3.82761864E-05 -7.61859076E-04 -5.96203759E-06
 -1.54400610E-09  3.13940565E-05 -3.22970382E-05  3.39961273E-05 -2.16036230E-03
 -3.09298463E-06 -8.62955118E-09 -5.08195969E-05 -2.46688626E-04 -1.58495325E-03
  9.58604259E-04 -4.47286524E-04 -8.46049886E-04 -4.68028287E-06  1.44412339E-02
  1.87627391E-02  2.21090370E-03 -8.48726097E-03  7.08347369E-02 -2.49106888E-05
  3.64831578E-05 -3.35743410E-05  1.09008257E-03  5.48464142E-04 -1.52762227E-03
 -1.37134537E-02  7.04363439E-03  1.59714240E-02  4.66213003E-05 -7.45668645E-06
  2.41732297E-05  4.07537287E-05  2.84716155E-05 -3.67072174E-04  5.41848623E-04
  3.15868573E-04 -3.40960562E-04 -5.72106049E-04  6.44874453E-05 -1.22837339E-04
 -1.45560852E-04 -1.06995433E-04  5.47686359E-05  8.09760843E-05  2.78389340E-05
  7.40494383E-11 -1.31671194E-10  8.27662723E-09 -5.51647275E-08  4.23066085E-08
 -2.71042932E-05 -8.62158451E-10  5.83698399E-10  3.36576590E-04  2.15032205E-08
 -9.01043768E-09  1.13241323E-02  2.56679416E-08  1.47011783E-08  2.92524020E-10
  3.67869985E-05 -3.70898538E-11  4.87957779E-10 -2.81757179E-06  4.13153211E-09
 -6.06789587E-04  3.16440435E-09  2.27198812E-09 -2.30851357E-04  6.78904117E-10
 -9.66300069E-05  4.59790609E-11  2.11790993E-10 -5.27093880E-05  1.40836986E-04
 -8.48419454E-10 -7.36770841E-03 -9.58699344E-03 -3.94456248E-04 -1.25307058E-03
  4.76739381E-02  9.71838125E-06  2.96774108E-05  7.55012158E-05  6.56026874E-04
  7.60656350E-04  7.08279199E-04 -7.61600089E-03  2.18198459E-04 -1.12803525E-02
  4.98875065E-05  1.83245953E-05 -2.10985431E-05  2.17280211E-05  4.27840801E-05
 -3.22922592E-04 -4.32644938E-04 -2.53973460E-04 -2.04550163E-04 -4.65016118E-04
 -3.46733344E-05 -1.26760346E-04 -1.69456766E-04  1.12525272E-04 -5.55761247E-05
  5.74319742E-05  3.91154159E-05  2.33144215E-01  3.03288256E-01  2.34084938E-02
 -4.08148702E-02  1.56647662E-01 -1.08160327E-04 -4.67802656E-04 -2.78798926E-05
  3.38689613E-03  5.28646792E-03  4.12944389E-04 -2.29507771E-02 -4.26957884E-02
 -6.57128129E-04 -3.03828241E-05  9.05314398E-06  8.53688211E-06 -7.26657788E-05
  8.13158788E-05 -4.96297659E-04  3.38851494E-05 -2.62928700E-04 -1.42164750E-03
  7.33647087E-04 -1.02368642E-05  4.62921848E-05 -7.57890396E-05 -6.93662863E-06
  3.72420144E-07 -2.79511556E-04 -1.00411740E-04 -2.33118071E-01 -3.03254244E-01
 -2.34058572E-02  4.08101254E-02 -1.56635194E-01  1.08146709E-04 -4.67755018E-04
  2.78771271E-05 -3.38645645E-03  5.28586893E-03 -4.12899849E-04  2.29486869E-02
 -4.26923535E-02  6.57105612E-04  3.03824186E-05 -9.05249593E-06  8.53633797E-06
  7.26613938E-05  8.13057644E-05  4.96239448E-04 -3.38817369E-05 -2.62898807E-04
  1.42143622E-03  7.33576524E-04  1.02363782E-05 -4.62875119E-05 -7.57808880E-05
  6.93576965E-06  3.72071125E-07  2.79478706E-04 -1.00402533E-04 -1.44410307E-02
 -1.87624754E-02 -2.21087945E-03  8.48719695E-03 -7.08344082E-02 -2.49114120E-05
 -3.64820482E-05  3.35740639E-05  1.09008919E-03 -5.48456978E-04  1.52759570E-03
 -1.37134082E-02 -7.04364481E-03 -1.59713169E-02 -4.66209689E-05 -7.45705276E-06
 -2.41732467E-05 -4.07531435E-05  2.84717971E-05  3.67060977E-04  5.41850610E-04
 -3.15862990E-04  3.40965537E-04 -5.72103279E-04 -6.44877713E-05 -1.22835891E-04
  1.45558306E-04  1.06994807E-04  5.47666031E-05  8.09763108E-05 -2.78390081E-05
  3.79414385E-09  4.21760585E-09  4.78743533E-09 -1.43427463E-08  9.57765043E-08
  2.71030847E-05 -1.46006371E-09 -3.20516191E-10 -3.36624631E-04  2.31738315E-08
  3.45251268E-09 -1.13239377E-02  3.03897383E-08  3.11143529E-08  1.11249284E-10
 -3.67852623E-05 -6.50354791E-10 -6.42398883E-10 -2.81690136E-06 -2.45526072E-09
  6.06747732E-04  5.56648411E-09 -8.27323643E-09 -2.30804849E-04  3.04770010E-10
  9.66179081E-05  2.56568571E-10 -5.56025825E-10 -5.27015118E-05 -1.40828992E-04
  6.63708113E-12  2.53714503E-09  2.77442330E-09  4.61384138E-09 -3.13849105E-08
  1.50975850E-07  8.85719422E-06 -1.53238010E-10 -4.40851543E-12 -6.97986308E-04
 -2.65846593E-09 -2.97777019E-10 -1.81699954E-03  3.95498582E-08 -6.82400870E-08
 -1.50011803E-11  6.88237321E-05  4.82744031E-10  1.06673510E-10 -1.87476768E-05
  1.47716753E-09 -2.99303591E-04  8.81794915E-10 -2.55238724E-09 -8.55864353E-05
 -2.91199375E-10  5.79900622E-05 -2.11223698E-10  4.20113445E-10  7.83214328E-05
 -5.42283009E-05 -5.44023583E-11  1.84222337E-07  2.42758203E-07 -1.48066947E-08
  3.65271211E-07 -5.37143118E-07 -4.37738697E-09  4.41862850E-05  2.25567533E-09
  7.86884957E-09 -4.65802564E-04 -9.40297679E-09  5.81237394E-07  3.64405070E-03
 -1.42642945E-07 -2.39214458E-09 -1.46712341E-09  3.89758839E-05  2.27605005E-09
 -3.34794044E-05  2.35189568E-09  1.58154448E-08 -4.69065138E-04  1.34002111E-08
  5.85047775E-04  4.18642264E-09 -2.57064268E-09  6.12617790E-05 -4.82959103E-10
  9.83871235E-05  4.23244449E-10 -1.41350248E-06  7.36760237E-03  9.58685437E-03
  3.94455729E-04  1.25301863E-03 -4.76736812E-02  9.71823151E-06 -2.96770329E-05
 -7.55001663E-05  6.56020762E-04 -7.60646111E-04 -7.08261982E-04 -7.61596328E-03
 -2.18224975E-04  1.12802616E-02 -4.98875006E-05  1.83248463E-05  2.10990089E-05
 -2.17272557E-05  4.27834894E-05  3.22917468E-04 -4.32646834E-04  2.53966774E-04
  2.04547997E-04 -4.65013844E-04  3.46740422E-05 -1.26757973E-04  1.69454294E-04
 -1.12524654E-04 -5.55739386E-05  5.74310909E-05 -3.91156170E-05 -2.19132269E-08
 -2.45333083E-08 -6.34023957E-08  5.80578295E-07 -2.43730521E-06 -3.72887937E-09
  3.40682955E-05 -1.19103531E-09 -1.72230201E-08 -2.14305334E-04  3.06770035E-09
  1.24783482E-06  1.77286398E-03  3.67073145E-07 -2.05075678E-09  6.53579009E-10
 -1.72880260E-05  2.74455886E-09 -1.10319156E-05  7.79319906E-09 -1.19647252E-08
  3.97452825E-04  4.77832622E-09  2.63260125E-04 -5.89981132E-09 -4.13112887E-09
  9.02064666E-05  1.28857090E-09 -7.92836334E-05  1.00014405E-09 -1.73989410E-05
 -1.44429067E-02 -1.87649138E-02 -2.21112096E-03  8.48765654E-03 -7.08370686E-02
  2.49166729E-05  3.64939212E-05  3.35736720E-05 -1.09024022E-03  5.48498854E-04
  1.52780666E-03  1.37137217E-02  7.04312998E-03 -1.59717609E-02 -4.66270556E-05
  7.45771643E-06  2.41744940E-05 -4.07553551E-05  2.84746202E-05  3.67106959E-04
 -5.41888196E-04  3.15944992E-04  3.40993470E-04 -5.72161521E-04 -6.44948703E-05
  1.22849041E-04 -1.45579949E-04  1.07004359E-04  5.47784785E-05 -8.09793347E-05
  2.78408734E-05  1.44428922E-02  1.87648950E-02  2.21111326E-03 -8.48760505E-03
  7.08367984E-02  2.49165803E-05 -3.64940556E-05 -3.35733029E-05 -1.09023514E-03
 -5.48503082E-04 -1.52780672E-03  1.37136633E-02 -7.04307289E-03  1.59716818E-02
  4.66270308E-05  7.45790742E-06 -2.41744697E-05  4.07552507E-05  2.84742625E-05
 -3.67107120E-04 -5.41890952E-04 -3.15944301E-04 -3.40992337E-04 -5.72163145E-04
  6.44951190E-05  1.22848946E-04  1.45580038E-04 -1.07004194E-04  5.47791666E-05
 -8.09791921E-05 -2.78413086E-05  7.36853444E-03  9.58806823E-03  3.94527855E-04
  1.25280315E-03 -4.76736799E-02 -9.71945076E-06  2.96839588E-05 -7.55055778E-05
 -6.56091353E-04  7.60736633E-04 -7.08395947E-04  7.61573983E-03  2.17036293E-04
  1.12802415E-02 -4.98928302E-05 -1.83247648E-05 -2.10977939E-05 -2.17305179E-05
  4.27873878E-05  3.22967511E-04  4.32677959E-04 -2.54034889E-04  2.04582177E-04
 -4.65058893E-04  3.46787645E-05  1.26771703E-04 -1.69479199E-04 -1.12534637E-04
 -5.55869613E-05 -5.74340856E-05  3.91199450E-05  3.63666290E-10  4.07310092E-10
 -2.42167592E-10  1.67408817E-08 -1.52270036E-07 -8.85929071E-06 -5.52140464E-10
 -3.16691172E-10  6.97985916E-04  4.29943443E-09  7.95158111E-10  1.81684027E-03
  3.32901516E-08  6.05286854E-08  6.66054343E-11 -6.88246661E-05  1.14802356E-10
  2.26958081E-10 -1.87442785E-05  9.97923818E-10  2.99298160E-04 -3.54157538E-10
 -7.02267366E-10 -8.56173578E-05 -7.85791499E-11 -5.79962315E-05  3.12667738E-10
 -3.42909283E-10  7.83301492E-05  5.42348442E-05 -6.90987720E-11 -7.36852892E-03
 -9.58806116E-03 -3.94527265E-04 -1.25279388E-03  4.76736431E-02 -9.71924919E-06
 -2.96846109E-05  7.55052426E-05 -6.56087893E-04 -7.60733591E-04  7.08398201E-04
  7.61573654E-03 -2.17030066E-04 -1.12802190E-02  4.98926353E-05 -1.83249437E-05
  2.10977537E-05  2.17302807E-05  4.27868260E-05 -3.22965894E-04  4.32678009E-04
  2.54033933E-04 -2.04580732E-04 -4.65055377E-04 -3.46789835E-05  1.26771642E-04
  1.69479214E-04  1.12534470E-04 -5.55867651E-05 -5.74337387E-05 -3.91201410E-05
 -2.06093175E-07 -2.71659028E-07  1.60663322E-08 -3.75792548E-07  5.56553869E-07
 -3.86351852E-09 -4.41865501E-05 -2.64139659E-09  3.60812558E-09  4.65800508E-04
  1.82923419E-08  5.98976750E-07 -3.64403713E-03  1.41637191E-07  2.70009909E-09
 -1.13679428E-09 -3.89760109E-05 -2.22744758E-09 -3.34792883E-05 -9.25414510E-10
  1.72106779E-08  4.69061856E-04 -1.57601711E-08  5.85044760E-04 -4.59020269E-09
 -2.56212607E-09 -6.12614559E-05  2.03201797E-10  9.83864542E-05  3.63078554E-10
  1.41383674E-06 -2.33143966E-01 -3.03287932E-01 -2.34084684E-02  4.08148213E-02
 -1.56647482E-01 -1.08160203E-04  4.67801992E-04  2.78798253E-05  3.38689518E-03
 -5.28646290E-03 -4.12947375E-04 -2.29507741E-02  4.26957148E-02  6.57131657E-04
  3.03825469E-05  9.05310225E-06 -8.53680962E-06  7.26652318E-05  8.13158949E-05
  4.96297727E-04  3.38849265E-05  2.62927520E-04  1.42164970E-03  7.33646530E-04
  1.02367277E-05  4.62923149E-05  7.57890970E-05  6.93681112E-06  3.72457192E-07
 -2.79511736E-04  1.00411481E-04  2.33114569E-01  3.03249688E-01  2.34055356E-02
 -4.08097023E-02  1.56634471E-01  1.08143363E-04  4.67749026E-04 -2.78769584E-05
 -3.38645417E-03 -5.28580346E-03  4.12900032E-04  2.29486700E-02  4.26921079E-02
 -6.57117615E-04 -3.03811679E-05 -9.05228409E-06 -8.53637357E-06 -7.26601095E-05
  8.13050131E-05 -4.96230692E-04 -3.38808436E-05  2.62897845E-04 -1.42143011E-03
  7.33563015E-04 -1.02358870E-05 -4.62917405E-05  7.57778307E-05 -6.93593521E-06
  3.72055946E-07  2.79478530E-04  1.00400894E-04  2.60245087E-08  2.92141786E-08
  7.14844515E-08 -6.24758232E-07  2.49722957E-06 -3.22192854E-09 -3.40688966E-05
  1.01492253E-09 -2.38399261E-08  2.14308153E-04 -1.71573100E-09  1.28529401E-06
 -1.77285215E-03 -3.80288526E-07  2.37745744E-09  4.61169965E-10  1.72884689E-05
 -2.76774220E-09 -1.10321030E-05 -1.17294641E-08 -1.34031990E-08 -3.97453023E-04
 -6.21760097E-09  2.63261966E-04  6.55570637E-09 -4.18697658E-09 -9.02058198E-05
 -1.26439792E-09 -7.92833529E-05  7.34769033E-10  1.73994587E-05  7.06901234E-06
 -6.44035925E-05  1.98161480E-03 -4.58683476E-05 -6.66895695E-05  4.62684220E-05
 -1.93231821E-04 -1.70541124E-03  4.65839167E-03  2.09067576E-04  8.51433507E-04
  1.06187786E-05 -7.06896638E-06  6.43967844E-05 -1.98160945E-03 -4.58688696E-05
  6.66878714E-05 -4.62689326E-05  9.29259830E-06 -1.78250212E-04 -2.64382514E-04
 -6.25808473E-05 -6.67267694E-05 -7.13611942E-05  2.63304398E-10 -2.18872643E-10
  2.22264235E-08  3.09628771E-05  5.15741081E-10  2.34344732E-10  1.93207089E-04
  1.70524199E-03 -4.65795952E-03 -2.09043608E-04  8.51341303E-04 -1.06190444E-05
 -7.06247629E-06  6.44691543E-05 -1.98136516E-03  4.58656375E-05 -6.67059078E-05
 -4.62654480E-05 -3.27199295E-09 -2.68636815E-08 -3.60077325E-07  5.89662282E-09
  3.85871538E-05  1.83747751E-09  7.06229192E-06 -6.44707446E-05  1.98134182E-03
  4.58652153E-05  6.67060750E-05  4.62650065E-05 -9.29233404E-06  1.78243632E-04
  2.64385338E-04 -6.25814951E-05  6.67258237E-05  7.13604539E-05  1.93231876E-04
  1.70541235E-03 -4.65838023E-03  2.09067661E-04 -8.51433042E-04 -1.06189387E-05
 -3.03646077E-09 -2.39233795E-08 -2.43267330E-07  4.75413843E-09  3.07947966E-05
 -2.27688292E-09  9.28815824E-06 -1.78301958E-04 -2.64791251E-04  6.25815026E-05
  6.67404739E-05 -7.13658622E-05 -9.28809768E-06  1.78303083E-04  2.64785956E-04
  6.25816615E-05 -6.67403290E-05  7.13656187E-05 -2.30302142E-10 -2.09369251E-09
 -1.57846840E-08 -3.09584657E-05  2.15475282E-10  4.93044122E-10  3.29700387E-09
  2.44315527E-08  2.48772217E-07  4.81534547E-09 -3.07946983E-05  2.05805785E-09
  3.50720652E-09  2.60870847E-08  3.73805946E-07  5.87454809E-09 -3.85864940E-05
 -1.43940757E-09 -1.93203703E-04 -1.70522131E-03  4.65793356E-03 -2.09037239E-04
 -8.51329121E-04  1.06193570E-05 -1.49822434E-02 -1.94757927E-02 -1.90572802E-03
  3.40214254E-03 -1.99877375E-02  4.69171345E-05 -9.61022409E-05 -5.24292705E-06
 -1.27813102E-03 -3.17564748E-04  1.66263175E-03  2.22294812E-03  4.35345474E-03
 -2.93866534E-03 -4.96286429E-05  8.51851060E-06 -1.12067701E-05 -1.52754778E-05
 -2.30644103E-05  3.41232045E-04 -3.37092546E-04 -6.49358500E-04  2.54282540E-04
  4.77564118E-04 -6.56169535E-05  1.05292805E-04  1.72724706E-04  7.55087536E-05
 -9.41005469E-05 -2.53762766E-05 -1.66270404E-05 -6.54155569E-10 -5.10421877E-10
 -9.05504244E-09  5.77716235E-08 -6.01211872E-08 -1.00910770E-05  6.25034648E-10
 -5.28343226E-10 -4.07331033E-04 -1.77077484E-08  8.63320245E-09  1.61258060E-03
 -1.97032577E-08 -2.28614244E-08 -3.34548243E-10  1.49207652E-05 -5.74845877E-11
 -3.83284461E-10 -6.01487904E-06 -3.29676771E-09 -3.55623982E-04 -2.16778174E-09
 -9.92773340E-10 -3.85309260E-04 -6.10535522E-10 -1.02253086E-04  1.51358568E-11
 -2.21157643E-10 -6.61282237E-05  6.64761424E-05  8.76078851E-10  7.37958353E-03
  9.60696949E-03  6.02612379E-04 -2.06631653E-03  1.27325661E-03 -8.85130203E-06
 -6.00205918E-05 -3.93869863E-05 -5.50555357E-04 -7.08794326E-04 -1.05491429E-03
 -2.06898621E-03  1.00002317E-02 -6.41971748E-04 -4.40988337E-05 -6.61558574E-07
 -9.29764744E-06 -2.35251792E-05 -2.80925896E-05  3.86704834E-04  2.63846771E-04
  5.46130985E-04  2.70297316E-04  3.58243746E-04  3.99892375E-05  1.04076641E-04
  1.97897470E-04 -8.25398494E-05  1.00319387E-04 -2.07069195E-05 -3.93490477E-05
  2.33068673E-01  3.03205033E-01  2.33730209E-02 -4.13819613E-02  1.06817292E-01
 -1.28790006E-04 -4.21860109E-04 -2.79378136E-05  3.70954281E-03  5.27351212E-03
  4.31947606E-04 -1.75334501E-02 -2.95110688E-02 -5.82614074E-04 -6.00687926E-06
  6.56716280E-06  6.19212073E-06 -4.18326355E-05  8.73042818E-05 -5.25071105E-04
  3.72657820E-05 -2.26736217E-04 -1.81874847E-03  6.44322094E-04 -7.73023436E-06
  2.11551318E-05 -8.20113049E-05 -9.66359558E-06  6.66128434E-06 -2.74539507E-04
 -8.42859347E-05  2.33098029E-01  3.03243222E-01  2.33759562E-02 -4.13870220E-02
  1.06836314E-01 -1.28804528E-04  4.21918588E-04 -2.79417297E-05  3.70994971E-03
 -5.27417043E-03  4.32002468E-04 -1.75361886E-02  2.95162814E-02 -5.82730915E-04
 -6.01095916E-06  6.56840407E-06 -6.19335340E-06 -4.18422620E-05 -8.73141946E-05
 -5.25133980E-04  3.72706136E-05  2.26764817E-04 -1.81892058E-03 -6.44415927E-04
 -7.73196056E-06  2.11586801E-05  8.20216547E-05 -9.66471430E-06 -6.66178357E-06
 -2.74572531E-04  8.42987108E-05  1.49820427E-02  1.94755323E-02  1.90570513E-03
 -3.40208757E-03  1.99874639E-02  4.69178757E-05  9.61011094E-05  5.24313375E-06
 -1.27813859E-03  3.17557019E-04 -1.66260501E-03  2.22291211E-03 -4.35343474E-03
  2.93857776E-03  4.96283106E-05  8.51888054E-06  1.12067912E-05  1.52749057E-05
 -2.30646701E-05 -3.41220899E-04 -3.37094279E-04  6.49353062E-04 -2.54287626E-04
  4.77561284E-04  6.56172289E-05  1.05291386E-04 -1.72722117E-04 -7.55081729E-05
 -9.40984148E-05 -2.53765209E-05  1.66270468E-05 -3.81004691E-09 -4.19922892E-09
 -6.17609975E-09  2.37510047E-08 -1.10311469E-07 -1.00943555E-05  1.33199148E-09
  2.20034219E-10 -4.07290857E-04 -1.97525650E-08 -1.71583117E-09  1.61392725E-03
 -2.73176082E-08 -3.35507279E-08 -1.53097605E-10  1.49251770E-05  6.45687567E-10
  5.48728949E-10  6.01519532E-06  1.75510169E-09 -3.55696796E-04 -5.11431674E-09
  7.95699474E-09  3.85336640E-04 -4.02708389E-10 -1.02264718E-04 -2.58892672E-10
  5.30301678E-10  6.61343964E-05  6.64928250E-05 -1.59847207E-10 -2.56604191E-09
 -2.80397794E-09 -4.51928585E-09  2.87677357E-08 -1.18936176E-07 -1.73810804E-05
  7.25461035E-11  5.00193664E-11 -4.73265757E-06  3.28743875E-09  3.97171863E-10
 -1.34588678E-03 -3.36620593E-08  5.81359910E-08 -1.96131060E-11 -8.04050227E-06
 -4.56594879E-10 -1.25370888E-10 -2.90772472E-05 -1.45619998E-09 -4.57126437E-05
 -9.29873335E-10  2.62980863E-09  2.62272751E-04  2.97845310E-10 -5.06245085E-05
  2.70325762E-10 -3.77855703E-10 -7.35725744E-05  5.57339427E-05  4.92859537E-11
  3.28092707E-03  4.32389402E-03 -2.55164908E-04  6.18569194E-03 -9.02917070E-03
 -6.91922381E-05 -2.49093167E-09  4.13187207E-05  9.84480189E-05  2.85030249E-08
 -2.34378990E-04  9.83718061E-03 -2.23146028E-07 -2.31662012E-03 -4.22838151E-05
 -2.22099543E-05 -2.27778456E-09  3.81265745E-05  2.04780648E-09  2.36010806E-05
  2.83377532E-04  2.93918713E-08  2.39026899E-04 -3.59485881E-08  7.50853931E-05
 -4.15300620E-05 -3.71716809E-09 -4.45389675E-06 -6.17462241E-09  7.78603206E-06
 -3.60974083E-11 -7.37947911E-03 -9.60683253E-03 -6.02611893E-04  2.06636647E-03
 -1.27351146E-03 -8.85120376E-06  6.00201197E-05  3.93859921E-05 -5.50549550E-04
  7.08784599E-04  1.05489669E-03 -2.06901619E-03 -1.00002080E-02  6.42060188E-04
  4.40988386E-05 -6.61781122E-07  9.29718193E-06  2.35244567E-05 -2.80920787E-05
 -3.86699966E-04  2.63848699E-04 -5.46124489E-04 -2.70295470E-04  3.58241871E-04
 -3.99898940E-05  1.04074273E-04 -1.97895045E-04  8.25392320E-05  1.00317153E-04
 -2.07061047E-05  3.93492712E-05 -4.01425605E-04 -4.49920865E-04 -1.12928708E-03
  1.00934532E-02 -4.14643314E-02 -5.83251885E-05 -1.78645645E-09 -1.81487112E-05
 -3.44658135E-04  1.14855666E-08  3.93262117E-05  2.12622265E-02 -1.07023434E-07
  6.30372680E-03 -3.75383412E-05  9.27981399E-06  8.31575378E-10  4.61499837E-05
  5.76935761E-10  1.71340491E-04 -2.10585511E-04 -2.34236738E-08  9.55523102E-05
 -1.48134181E-08 -1.02149719E-04 -7.10399407E-05 -5.75000249E-09  2.25093527E-05
  4.82767289E-09  1.33937472E-05  8.09953467E-10 -1.49804138E-02 -1.94734158E-02
 -1.90544987E-03  3.40108060E-03 -1.99790407E-02  4.69144203E-05  9.60974171E-05
 -5.24733987E-06 -1.27800087E-03  3.17500107E-04  1.66243866E-03  2.22126460E-03
 -4.35431581E-03 -2.93668278E-03 -4.96229079E-05  8.51776461E-06  1.12038240E-05
 -1.52703600E-05  2.30609403E-05  3.41183062E-04 -3.37029795E-04  6.49319507E-04
  2.54242577E-04 -4.77495718E-04 -6.56091371E-05  1.05277184E-04 -1.72706233E-04
  7.54959842E-05  9.40933858E-05 -2.53667236E-05  1.66240603E-05  1.49803949E-02
  1.94733912E-02  1.90545382E-03 -3.40112291E-03  1.99792679E-02  4.69146545E-05
 -9.60970867E-05  5.24700477E-06 -1.27800855E-03 -3.17495297E-04 -1.66243350E-03
  2.22132674E-03  4.35425928E-03  2.93673967E-03  4.96228789E-05  8.51770167E-06
 -1.12038772E-05  1.52703663E-05  2.30613184E-05 -3.41180574E-04 -3.37027569E-04
 -6.49319029E-04 -2.54244581E-04 -4.77494164E-04  6.56086609E-05  1.05277275E-04
  1.72705678E-04 -7.54958766E-05  9.40925668E-05 -2.53669850E-05 -1.66236048E-05
  7.37865187E-03  9.60575679E-03  6.02564317E-04 -2.06649016E-03  1.27905754E-03
 -8.85005166E-06  6.00171184E-05 -3.93774646E-05 -5.50473673E-04  7.08696777E-04
 -1.05482397E-03 -2.06990120E-03 -1.00002498E-02 -6.43354898E-04 -4.40928398E-05
 -6.59620318E-07  9.29986331E-06 -2.35221774E-05  2.80869958E-05  3.86664362E-04
  2.63796780E-04 -5.46096102E-04  2.70272262E-04 -3.58185833E-04  3.99858912E-05
  1.04060837E-04 -1.97876226E-04 -8.25256723E-05 -1.00311810E-04 -2.06995285E-05
  3.93444235E-05 -7.00337370E-10 -7.63692752E-10 -6.82866771E-10 -9.75430355E-09
  1.16860379E-07 -1.73800576E-05  5.33064575E-10  3.07337658E-10 -4.81541346E-06
 -4.81945332E-09 -7.89887899E-10 -1.34609962E-03 -2.47359086E-08 -4.53844176E-08
 -5.48162332E-11 -8.03233138E-06 -5.18232441E-11 -2.42237533E-10  2.90794898E-05
 -1.12743136E-09 -4.57480994E-05  8.45279427E-10  1.20838140E-09 -2.62262731E-04
  2.20733735E-10 -5.06177313E-05 -3.83692187E-10  1.38920928E-10  7.35632206E-05
  5.57273889E-05  1.46047493E-10 -7.37864929E-03 -9.60575318E-03 -6.02565252E-04
  2.06648825E-03 -1.27905238E-03 -8.85015867E-06 -6.00164360E-05  3.93776493E-05
 -5.50474861E-04 -7.08698383E-04  1.05481975E-03 -2.06990415E-03  1.00002389E-02
  6.43342389E-04  4.40930370E-05 -6.59438235E-07 -9.29978355E-06  2.35222800E-05
  2.80874737E-05 -3.86665831E-04  2.63796641E-04  5.46096400E-04 -2.70272807E-04
 -3.58188477E-04 -3.99859782E-05  1.04060254E-04  1.97875987E-04  8.25259913E-05
 -1.00311216E-04 -2.06995706E-05 -3.93443506E-05 -3.28089683E-03 -4.32385417E-03
  2.55163986E-04 -6.18568078E-03  9.02914500E-03 -6.91928382E-05  2.69935556E-09
 -4.13182380E-05  9.84527493E-05 -2.68849867E-08  2.34368539E-04  9.83715963E-03
  2.13478131E-07  2.31661558E-03  4.22834953E-05 -2.22102629E-05  2.39835928E-09
 -3.81266210E-05  1.90597320E-09 -2.36031233E-05  2.83375961E-04 -2.67881155E-08
 -2.39024209E-04 -3.32851948E-08 -7.50848843E-05 -4.15301502E-05  3.36619777E-09
  4.45413510E-06 -5.64122938E-09  7.78609571E-06 -1.88968941E-10 -2.33068385E-01
 -3.03204658E-01 -2.33729970E-02  4.13819457E-02 -1.06817364E-01 -1.28789740E-04
  4.21859844E-04  2.79379318E-05  3.70954493E-03 -5.27350624E-03 -4.31947877E-04
 -1.75334629E-02  2.95111008E-02  5.82630239E-04  6.00697703E-06  6.56717384E-06
 -6.19228801E-06  4.18329427E-05  8.73041837E-05  5.25069564E-04  3.72650943E-05
  2.26736585E-04  1.81874476E-03  6.44321938E-04  7.73024555E-06  2.11556172E-05
  8.20107589E-05  9.66380185E-06  6.66128323E-06 -2.74539383E-04  8.42856660E-05
 -2.33094577E-01 -3.03238729E-01 -2.33756395E-02  4.13866084E-02 -1.06835629E-01
 -1.28801234E-04 -4.21912722E-04  2.79415819E-05  3.70994779E-03  5.27410593E-03
 -4.32002471E-04 -1.75361761E-02 -2.95160494E-02  5.82741147E-04  6.00976939E-06
  6.56820087E-06  6.19342028E-06  4.18410711E-05 -8.73134562E-05  5.25125189E-04
  3.72695010E-05 -2.26764011E-04  1.81891397E-03 -6.44402452E-04  7.73151019E-06
  2.11628807E-05 -8.20185791E-05  9.66486292E-06 -6.66178169E-06 -2.74572336E-04
 -8.42971015E-05  4.01420068E-04  4.49914444E-04  1.12927755E-03 -1.00934026E-02
  4.14642695E-02 -5.83257878E-05  2.26573261E-09  1.81489411E-05 -3.44650591E-04
 -1.40317534E-08 -3.93278937E-05  2.12621824E-02  9.99661580E-08 -6.30371866E-03
  3.75379762E-05  9.28005909E-06 -1.19985507E-09 -4.61499312E-05  7.14161339E-10
 -1.71335749E-04 -2.10583763E-04  2.33810159E-08 -9.55509810E-05 -1.64921143E-08
  1.02149052E-04 -7.10397309E-05  5.24809152E-09 -2.25094092E-05  4.51529137E-09
  1.33940110E-05 -1.27958844E-09  5.57380143E-05  5.85915724E-04  2.16052563E-03
 -2.74161624E-05  1.45020628E-04  2.89277023E-05 -2.21628072E-04 -1.51574925E-03
  3.67090693E-03  2.26716575E-04  8.23523937E-04  5.75591859E-06 -5.57380209E-05
 -5.85908534E-04 -2.16052639E-03 -2.74155705E-05 -1.45018896E-04 -2.89270929E-05
  3.63585826E-05  4.68252580E-04  3.40066784E-03  3.10804013E-06  1.19031483E-04
  4.06932230E-05 -2.12216624E-10  4.87956064E-10 -1.98871172E-08  3.69570382E-05
 -4.88330610E-10 -3.31477146E-10 -2.21652494E-04 -1.51596131E-03  3.67147629E-03
  2.26744098E-04 -8.23630766E-04  5.75809310E-06  5.57389161E-05  5.85905618E-04
  2.16077387E-03 -2.74214675E-05 -1.45012002E-04  2.89331984E-05 -5.68349580E-05
 -4.40073020E-04 -6.15592108E-03  9.78911534E-05 -2.59166950E-09  2.73718400E-05
 -5.57387070E-05 -5.85902976E-04 -2.16075124E-03 -2.74210031E-05  1.45011559E-04
 -2.89326795E-05 -3.63588599E-05 -4.68245893E-04 -3.40066892E-03  3.10875649E-06
 -1.19030530E-04 -4.06924688E-05  2.21627540E-04  1.51574487E-03 -3.67091552E-03
  2.26715814E-04 -8.23522463E-04 -5.75604842E-06 -5.30692816E-05 -3.99423777E-04
 -4.10909285E-03  7.92494384E-05 -1.93084270E-09 -3.56690168E-05 -3.63598579E-05
 -4.68227505E-04 -3.40063234E-03  3.10116090E-06  1.19022846E-04 -4.06843289E-05
  3.63597807E-05  4.68227963E-04  3.40063872E-03  3.10086576E-06 -1.19023186E-04
  4.06846159E-05  1.68311058E-10  1.61103288E-09  1.13848804E-08  3.69607379E-05
 -1.23800106E-10 -4.27433736E-10  5.30689830E-05  3.99423064E-04  4.10908562E-03
  7.92493717E-05  1.87208008E-09  3.56692072E-05  5.68347108E-05  4.40073957E-04
  6.15590451E-03  9.78912011E-05  2.06488507E-09 -2.73723165E-05  2.21649103E-04
  1.51594036E-03 -3.67145265E-03  2.26737762E-04  8.23618664E-04 -5.75842104E-06
  7.01259524E-04  9.75781575E-04 -9.48090112E-04  7.09250352E-03 -7.88492757E-03
 -3.19428831E-05 -2.84094205E-05 -6.11886618E-06 -9.52070083E-04  6.11138959E-04
 -2.35918468E-04  4.75182910E-03 -4.77633470E-03 -3.78604508E-03 -5.85605306E-05
 -2.03778945E-05  2.32312589E-05  2.97536279E-05 -5.17868904E-05 -1.91534608E-04
  4.99754658E-05 -2.41687401E-04 -1.20873615E-04  2.46593788E-05  3.16050162E-05
 -2.49566300E-05 -8.67388597E-05 -3.31518091E-05  4.18690912E-05 -5.49954064E-05
 -1.22551188E-05 -5.61297459E-08 -3.57868304E-08 -7.44902142E-07  4.07563291E-06
 -3.41792012E-06  1.87242971E-05 -9.85146584E-09 -4.80519847E-08 -7.12542927E-04
  4.85715119E-07  9.56066374E-07  2.04089335E-03 -9.46028880E-08 -8.85065746E-07
  3.08359229E-09  6.15523410E-05 -1.18312278E-08  1.61622336E-08  5.36599224E-05
 -1.08691680E-07 -4.03036527E-04  1.93599268E-07  3.20680939E-07 -8.38375135E-04
 -2.44683502E-08  6.85453997E-05 -1.32619817E-09  4.12596868E-08 -9.07310460E-05
 -1.95456069E-05  4.18287504E-08  3.99494848E-02  5.20331706E-02  2.85596647E-03
  1.85522057E-03 -3.81317223E-02 -4.49022709E-05  1.20453720E-04 -5.98751507E-05
  1.73185244E-03  1.30654641E-03 -5.23054260E-04  4.00828980E-04 -1.18591471E-02
  6.92499087E-03 -3.15599099E-05  9.36474197E-05 -3.00842682E-05  5.42748807E-05
  3.30523799E-06 -8.18641570E-05 -6.12855104E-04 -4.58699317E-04 -5.50446894E-04
  4.27850457E-04 -2.03362740E-04  8.91135835E-05  9.06806883E-05 -8.68486184E-05
  6.67463559E-05  1.87568862E-04 -7.78409525E-05 -9.01107977E-04 -1.12378987E-03
 -6.68007027E-04  6.07281650E-03 -1.65182284E-02 -3.36239907E-05 -3.70306951E-05
 -1.53439254E-05 -1.39253789E-04 -1.16568127E-04  8.16351330E-04  4.91293426E-03
  9.22609562E-03  1.17732113E-04  5.89862921E-06 -6.56597041E-06 -4.12110504E-05
 -1.29987400E-05  4.80429669E-05  6.63266657E-05 -5.09480432E-05 -3.15660621E-05
  1.19754394E-04  1.54319404E-04  4.82437737E-05 -3.11342785E-05 -1.55885005E-05
  1.04879345E-05  6.22317948E-05 -9.17411367E-06  1.55590481E-05 -9.01113067E-04
 -1.12379645E-03 -6.68008327E-04  6.07282350E-03 -1.65182592E-02 -3.36239759E-05
  3.70306896E-05 -1.53439038E-05 -1.39253748E-04  1.16569440E-04  8.16351780E-04
  4.91293814E-03 -9.22611005E-03  1.17741367E-04  5.89855732E-06 -6.56592691E-06
  4.12110265E-05 -1.29987710E-05 -4.80430131E-05  6.63265565E-05 -5.09477168E-05
  3.15665285E-05  1.19754151E-04 -1.54319429E-04  4.82437338E-05 -3.11342363E-05
  1.55886178E-05  1.04879802E-05 -6.22319270E-05 -9.17407721E-06 -1.55590004E-05
 -7.00648618E-04 -9.74950095E-04  9.48295718E-04 -7.09355684E-03  7.89540873E-03
 -3.18789612E-05  2.84120803E-05  6.08607744E-06 -9.53271625E-04 -6.11515875E-04
  2.36008946E-04  4.75192473E-03  4.77714218E-03  3.78692613E-03  5.85270580E-05
 -2.03674151E-05 -2.32210583E-05 -2.97774494E-05 -5.17622984E-05  1.91722161E-04
  5.03989861E-05  2.41696410E-04  1.20566539E-04  2.41182701E-05 -3.16183879E-05
 -2.49002202E-05  8.66989795E-05  3.31843049E-05  4.19149427E-05 -5.49879060E-05
  1.21915589E-05 -5.61195412E-08 -3.57682712E-08 -7.45220581E-07  4.07689407E-06
 -3.42785239E-06  1.87242599E-05  9.87397372E-09 -4.80608468E-08 -7.12542288E-04
 -4.85797605E-07  9.56321532E-07  2.04089035E-03  9.23352236E-08 -8.86364020E-07
  3.09720950E-09  6.15523897E-05  1.18586961E-08  1.61827816E-08 -5.36598727E-05
 -1.08843158E-07 -4.03037359E-04 -1.94036607E-07  3.20465624E-07  8.38375039E-04
 -2.44591318E-08  6.85452455E-05  1.30243599E-09  4.12724296E-08  9.07311592E-05
 -1.95457469E-05 -4.18614296E-08  7.15529980E-07  9.83742451E-07 -3.38010409E-07
  2.60140748E-06 -9.34263647E-06  2.38479737E-06 -4.85774532E-09 -2.60488810E-09
 -7.13602462E-05 -2.24635283E-07 -2.45782139E-07  1.13861512E-03 -5.85449348E-07
  4.84795939E-06  4.02872788E-08  3.66449916E-05 -7.81232512E-11  1.39115212E-08
 -4.17563203E-05 -1.09219148E-07  1.39447500E-05  1.76720455E-07 -1.91854323E-07
 -4.19755368E-04 -1.64445977E-08  1.07170018E-05 -2.01638012E-08  5.31440189E-08
  5.86599367E-05 -9.86507260E-05 -1.63195343E-08 -7.44626206E-03 -9.63210413E-03
 -1.08612437E-03  2.51417920E-03 -2.76178063E-02  3.66356740E-05  2.36000435E-11
  6.14289606E-05 -2.72493415E-04  1.49938066E-09  2.28986638E-03 -9.17069683E-04
 -4.64314071E-09 -8.42293220E-03 -2.46348199E-05  3.06634588E-05  2.60813025E-11
  6.06222387E-05  8.98540081E-12  1.13743169E-03 -5.86280528E-05  9.24659284E-10
 -4.76908916E-04 -3.17647500E-11 -3.59448377E-04  3.27937872E-05 -4.79853582E-10
 -1.98460123E-05 -3.27310699E-11 -4.17739536E-05 -3.51699297E-11 -3.99167657E-02
 -5.19905281E-02 -2.85362731E-03 -1.85598003E-03  3.81274321E-02 -4.49893449E-05
 -1.20392672E-04  5.98149130E-05  1.73106964E-03 -1.30512259E-03  5.23003954E-04
  4.07218004E-04  1.18561774E-02 -6.92471410E-03  3.15566164E-05  9.36299016E-05
  3.00506133E-05 -5.42483066E-05  3.32573418E-06  8.16540249E-05 -6.12642201E-04
  4.58623080E-04  5.50193999E-04  4.27586748E-04  2.03215115E-04  8.90150107E-05
 -9.06357716E-05  8.67409955E-05  6.66526804E-05  1.87375771E-04  7.78243066E-05
  3.25640085E-01  4.23695603E-01  3.13303560E-02 -4.88114305E-02  1.19670679E-01
 -5.89322442E-04 -1.69885844E-10 -1.93912291E-04  6.49677395E-03  1.76617162E-09
  2.96342273E-03 -3.52028878E-02 -7.89896508E-09 -1.49126390E-02 -5.79173894E-05
  6.91030675E-05  3.17828996E-11  1.41914792E-04 -1.93471526E-11 -3.80659839E-04
  1.32957809E-03  4.35810121E-10  1.27933517E-03  1.01240019E-09 -7.40240116E-05
 -1.23030528E-04  1.14074222E-10  3.14800330E-04 -8.77013578E-11  1.27215918E-04
  1.96570529E-10  7.01259132E-04  9.75781053E-04 -9.48090262E-04  7.09250399E-03
 -7.88494260E-03 -3.19428806E-05  2.84094346E-05 -6.11888815E-06 -9.52070045E-04
 -6.11139917E-04 -2.35917836E-04  4.75183072E-03  4.77633468E-03 -3.78605242E-03
 -5.85605051E-05 -2.03779082E-05 -2.32313663E-05  2.97536219E-05  5.17868580E-05
 -1.91534985E-04  4.99752725E-05  2.41686941E-04 -1.20873796E-04 -2.46591460E-05
  3.16048234E-05 -2.49565673E-05  8.67389069E-05 -3.31519539E-05 -4.18692272E-05
 -5.49953621E-05  1.22550394E-05 -7.00648667E-04 -9.74950161E-04  9.48295453E-04
 -7.09355391E-03  7.89540459E-03 -3.18789639E-05 -2.84120894E-05  6.08615822E-06
 -9.53271565E-04  6.11516250E-04  2.36008024E-04  4.75192328E-03 -4.77713417E-03
  3.78692607E-03  5.85270370E-05 -2.03674516E-05  2.32211282E-05 -2.97774993E-05
  5.17622728E-05  1.91722624E-04  5.03990080E-05 -2.41695813E-04  1.20566933E-04
 -2.41184669E-05 -3.16181374E-05 -2.49001654E-05 -8.66989918E-05  3.31844704E-05
 -4.19150158E-05 -5.49878468E-05 -1.21915418E-05  3.99493750E-02  5.20330278E-02
  2.85595576E-03  1.85524026E-03 -3.81317687E-02 -4.49021069E-05 -1.20453751E-04
 -5.98748876E-05  1.73185097E-03 -1.30654764E-03 -5.23054318E-04  4.00836143E-04
  1.18591654E-02  6.92499025E-03 -3.15599643E-05  9.36473767E-05  3.00842381E-05
  5.42748821E-05 -3.30507825E-06 -8.18646545E-05 -6.12854638E-04  4.58698075E-04
 -5.50447177E-04 -4.27851614E-04 -2.03362497E-04  8.91136698E-05 -9.06814370E-05
 -8.68485732E-05 -6.67460927E-05  1.87569009E-04  7.78409247E-05  7.10497391E-07
  9.77226039E-07 -3.39399277E-07  2.60860311E-06 -9.35888537E-06  2.38476051E-06
  4.93478239E-09 -2.57494099E-09 -7.13602931E-05  2.23609473E-07 -2.45514075E-07
  1.13861522E-03  5.91611760E-07  4.86148885E-06  4.02825735E-08  3.66449217E-05
  2.65336994E-11  1.38864328E-08  4.17563711E-05 -1.08841164E-07  1.39444972E-05
 -1.75999705E-07 -1.92736848E-07  4.19755285E-04 -1.63104256E-08  1.07170899E-05
  2.03035391E-08  5.30657288E-08 -5.86601014E-05 -9.86506415E-05  1.64113445E-08
 -3.99168012E-02 -5.19905743E-02 -2.85363027E-03 -1.85597908E-03  3.81274458E-02
 -4.49893876E-05  1.20392788E-04  5.98148068E-05  1.73107009E-03  1.30512321E-03
  5.23002277E-04  4.07225157E-04 -1.18561913E-02 -6.92470776E-03  3.15566640E-05
  9.36299408E-05 -3.00506009E-05 -5.42482573E-05 -3.32565438E-06  8.16546425E-05
 -6.12641441E-04 -4.58622724E-04  5.50194633E-04 -4.27586588E-04  2.03214964E-04
  8.90151692E-05  9.06364573E-05  8.67409681E-05 -6.66522133E-05  1.87375914E-04
 -7.78241130E-05  7.44008396E-03  9.62412413E-03  1.08480840E-03 -2.50868723E-03
  2.75810666E-02  3.65735145E-05 -2.29575783E-11 -6.13357546E-05 -2.72057900E-04
 -1.02399148E-09 -2.28812535E-03 -9.23851393E-04  4.83460178E-09  8.41471512E-03
  2.46347262E-05  3.06510062E-05 -1.45272536E-11 -6.06123565E-05  3.03880587E-11
 -1.13689392E-03 -5.87372193E-05 -8.48244855E-10  4.76912219E-04  3.84382660E-11
  3.59161186E-04  3.27749097E-05  5.32885834E-10  1.97919911E-05 -1.09225154E-11
 -4.17781306E-05  1.03991851E-11  9.00686732E-04  1.12330704E-03  6.67392439E-04
 -6.06991095E-03  1.65101681E-02 -3.36819872E-05  3.70680380E-05  1.53252326E-05
 -1.38487457E-04  1.16266465E-04 -8.16033442E-04  4.91229748E-03 -9.22258575E-03
 -1.18247635E-04 -5.91623717E-06 -6.58243378E-06  4.12015993E-05  1.30292093E-05
  4.80061680E-05 -6.59593134E-05 -5.08842971E-05  3.15667775E-05 -1.19839246E-04
  1.54218015E-04 -4.82044131E-05 -3.11260237E-05  1.55645152E-05 -1.04815213E-05
  6.21770116E-05 -9.22880020E-06 -1.55656465E-05  9.00685000E-04  1.12330480E-03
  6.67392217E-04 -6.06990840E-03  1.65101695E-02 -3.36819963E-05 -3.70679725E-05
  1.53252978E-05 -1.38487365E-04 -1.16267138E-04 -8.16033152E-04  4.91229504E-03
  9.22258729E-03 -1.18260168E-04 -5.91617182E-06 -6.58237745E-06 -4.12015755E-05
  1.30292530E-05 -4.80061551E-05 -6.59589061E-05 -5.08841889E-05 -3.15672073E-05
 -1.19839072E-04 -1.54218261E-04 -4.82043411E-05 -3.11258904E-05 -1.55646865E-05
 -1.04814970E-05 -6.21770606E-05 -9.22876769E-06  1.55655921E-05 -3.25367851E-01
 -4.23341362E-01 -3.13048398E-02  4.87756841E-02 -1.19597396E-01 -5.88888177E-04
  5.83530021E-11  1.93736945E-04  6.49181794E-03 -1.61272876E-09 -2.96129096E-03
 -3.51842992E-02  4.89090431E-09  1.49036162E-02  5.78939340E-05  6.90230575E-05
 -2.37939507E-11 -1.41859011E-04 -4.42268027E-11  3.80042906E-04  1.32861392E-03
 -2.54842398E-10 -1.27798173E-03  5.43313099E-10  7.39462304E-05 -1.22957004E-04
 -2.12482344E-10 -3.14496283E-04 -8.18098608E-11  1.27068589E-04 -1.50697022E-10
 -1.71085750E-05 -3.42982249E-04 -3.06995525E-03  7.60650717E-05 -4.57259176E-05
 -1.15468375E-05 -4.00534284E-05 -2.53848716E-04 -3.30452080E-03  5.39603513E-05
  3.74644138E-05 -3.09474906E-05  1.71058255E-05  3.42814360E-04  3.06893602E-03
  7.60220936E-05  4.57002194E-05  1.15854610E-05 -4.92645598E-05  2.44029889E-05
 -1.11414591E-03  1.49370427E-05 -1.62160061E-04  1.22433486E-04 -1.57106261E-08
  1.64736300E-07 -1.43672458E-06  8.04940209E-05  3.74460117E-08 -1.23474281E-08
 -4.00534473E-05 -2.53849610E-04 -3.30452460E-03  5.39603428E-05 -3.74646173E-05
 -3.09474919E-05 -1.71085746E-05 -3.42982471E-04 -3.06995544E-03  7.60650500E-05
  4.57259500E-05 -1.15469102E-05 -2.86709286E-04 -2.08228597E-03  4.14314916E-03
  1.15997621E-03  2.99967291E-10  4.17051616E-04  1.71058325E-05  3.42813648E-04
  3.06893341E-03  7.60220503E-05 -4.57001247E-05  1.15854033E-05  4.92505933E-05
 -2.41984857E-05  1.11536672E-03  1.49990560E-05  1.62029418E-04 -1.22379621E-04
  4.00475336E-05  2.54016907E-04  3.30357697E-03  5.39301091E-05 -3.75216369E-05
  3.09532991E-05  2.61881786E-05  1.10114960E-03  2.12039360E-03 -1.98965332E-04
 -3.86650847E-11 -4.30597912E-05  4.92506195E-05 -2.41973198E-05  1.11537020E-03
  1.49992297E-05 -1.62029702E-04 -1.22379572E-04 -4.92644627E-05  2.44029388E-05
 -1.11414930E-03  1.49368402E-05  1.62160010E-04  1.22433104E-04 -1.57684868E-08
  1.62994843E-07 -1.44187041E-06  8.04940844E-05 -3.73271272E-08 -1.20745485E-08
 -2.61923162E-05 -1.10082543E-03 -2.12055139E-03 -1.98887240E-04 -1.32511736E-11
  4.29557383E-05  2.86438928E-04  2.08024749E-03 -4.14196959E-03  1.15895624E-03
 -5.76567370E-11 -4.16654678E-04  4.00475487E-05  2.54017216E-04  3.30357697E-03
  5.39301271E-05  3.75217382E-05  3.09532506E-05  7.29552092E-04  9.93028713E-04
  2.46306885E-04 -1.26385814E-03  1.25638313E-02 -7.64655499E-05  3.17181634E-06
 -3.92744800E-05  1.43884530E-03 -4.50843507E-04  1.07781478E-04 -1.17838483E-04
  9.68588257E-04  1.06057799E-03 -4.00655407E-05 -1.24584128E-05  1.21419036E-05
 -2.85338634E-05 -2.94120800E-05  2.24634116E-04 -5.06907618E-04  1.13243957E-05
 -3.67467630E-04  6.47666540E-04 -1.60774455E-05 -6.75859481E-05 -4.76015762E-05
  3.89054596E-05 -5.47630127E-05 -8.89632711E-06 -7.60863954E-05 -1.34568767E-04
 -8.58728222E-05 -1.78429662E-03  9.76291374E-03 -8.22124261E-03 -7.82458035E-09
 -2.35817086E-05 -1.15097875E-04  2.97800672E-07  1.16276718E-03  2.28916449E-03
 -8.56414300E-07 -2.24031896E-04 -2.12668971E-03  7.38924779E-06 -2.57532793E-08
 -2.82956063E-05  3.86941532E-05 -2.24564369E-08 -2.60508797E-04  1.68136445E-07
  4.63475264E-04  7.67808630E-04  3.50885383E-07 -5.84756619E-05 -2.87406100E-08
 -3.26168922E-06  9.87022669E-05  3.79215922E-08  8.19148338E-09  1.00241922E-04
  3.92666834E-02  5.11758048E-02  2.81046946E-03 -9.25276096E-04 -5.07394608E-03
  1.04205745E-04  7.32181306E-05 -7.22557641E-05  9.36984552E-04  1.70008355E-03
 -5.68933356E-05 -7.65499768E-03 -3.54524112E-03  3.24213866E-04 -3.79349438E-06
  2.09945699E-05 -4.03153813E-05  3.17605321E-05 -2.46681982E-05 -2.51675915E-04
 -2.53816441E-04 -9.07356860E-05 -3.01526926E-04  3.14830623E-04 -1.76484302E-04
  1.18196559E-04  5.38196088E-05 -1.28773618E-04  1.11841922E-04  2.31087862E-04
 -2.01024921E-05 -5.13308407E-04 -5.89711065E-04 -7.37288997E-04  3.48442013E-03
 -9.68508773E-03  6.94674720E-05  4.46949515E-05 -2.23055940E-05 -9.16811294E-04
 -3.62786656E-04  3.81416805E-04  7.61330499E-04  4.21025659E-03 -6.18265915E-04
 -2.10782992E-05  1.97342189E-05 -1.12263733E-05  3.64686689E-05  4.40902955E-05
  4.39995289E-04 -7.59386997E-05  5.43645548E-07 -1.01525488E-04  1.20506306E-04
  4.70328770E-05 -1.00547553E-05 -2.84552939E-05  7.73594951E-06  6.56937080E-05
  6.54540713E-05 -7.92572294E-06 -5.13313506E-04 -5.89717679E-04 -7.37289784E-04
  3.48442350E-03 -9.68510805E-03  6.94675017E-05 -4.46949475E-05 -2.23054786E-05
 -9.16811272E-04  3.62786875E-04  3.81416582E-04  7.61333183E-04 -4.21026635E-03
 -6.18264739E-04 -2.10783152E-05  1.97342576E-05  1.12263374E-05  3.64686556E-05
 -4.40902764E-05  4.39995013E-04 -7.59385811E-05 -5.42676368E-07 -1.01525461E-04
 -1.20506584E-04  4.70327628E-05 -1.00547438E-05  2.84553362E-05  7.73595964E-06
 -6.56936974E-05  6.54541152E-05  7.92580080E-06  7.30137179E-04  9.93842937E-04
  2.45514071E-04 -1.25792800E-03  1.25572116E-02  7.64921935E-05  3.14805344E-06
 -3.92796096E-05 -1.43804847E-03 -4.50332176E-04  1.07584197E-04  1.13862605E-04
  9.64589341E-04  1.05740699E-03 -4.01145158E-05  1.24754049E-05  1.21613037E-05
 -2.85089492E-05  2.94553558E-05  2.24473508E-04  5.06866112E-04  1.11230489E-05
 -3.67568123E-04 -6.47686638E-04 -1.60511107E-05  6.76067354E-05 -4.76740757E-05
  3.88777536E-05  5.47279968E-05  8.94231469E-06 -7.60966026E-05 -1.34568735E-04
 -8.58727977E-05 -1.78429590E-03  9.76290652E-03 -8.22120011E-03 -7.83464493E-09
  2.35815763E-05 -1.15097939E-04  2.98678469E-07 -1.16276491E-03  2.28916524E-03
 -8.54784597E-07  2.24034509E-04 -2.12667968E-03  7.38923597E-06 -2.57345500E-08
  2.82956997E-05  3.86941104E-05  2.24553372E-08 -2.60507590E-04  1.68275558E-07
 -4.63475151E-04  7.67809171E-04 -3.50437957E-07 -5.84756236E-05 -2.87380224E-08
  3.26170859E-06  9.87024138E-05 -3.78879566E-08  8.22846525E-09 -1.00241744E-04
  1.73198713E-03  2.37992189E-03 -8.09375999E-04  6.23713955E-03 -2.24116999E-02
 -1.00157964E-09 -1.17836503E-05 -6.27042815E-06  2.93641231E-08 -5.37223437E-04
 -5.89345130E-04 -4.69295073E-07 -1.40503009E-03  1.16251735E-02  9.65212208E-05
 -1.53356104E-08 -2.43561447E-07  3.32686881E-05  1.75213171E-08 -2.61701270E-04
 -5.46678997E-09  4.22641723E-04 -4.59855610E-04  1.75441514E-07 -3.92993713E-05
 -4.54136809E-09 -4.83729562E-05  1.27215681E-04 -2.44394220E-08  4.12614166E-08
 -3.89597899E-05 -7.37066483E-03 -9.52018521E-03 -1.57279633E-03  6.56807654E-03
 -4.39512177E-02  7.43292808E-05  6.23368677E-11  1.11435926E-04 -5.22146851E-04
  1.27234405E-09  2.08171305E-03  8.12269048E-03 -5.92600260E-09 -9.82591286E-03
  3.71557683E-08  1.49302579E-05  1.16226407E-11  1.17539551E-05 -1.78414654E-12
  6.43025174E-04  1.29386759E-04  7.06130288E-10  4.56760953E-06  4.90428642E-11
 -3.43168270E-04  2.30906705E-05 -5.02146870E-10 -6.46995608E-05  6.89545091E-14
  5.00231205E-06 -4.51134645E-11  3.93001799E-02  5.12194330E-02  2.81286798E-03
 -9.23745555E-04 -5.10576603E-03 -1.04168087E-04  7.33189802E-05 -7.23059067E-05
 -9.38433637E-04  1.70117242E-03 -5.73279339E-05  7.65466727E-03 -3.55514009E-03
  3.29991434E-04 -3.81984122E-06 -2.10728937E-05 -4.03405365E-05  3.18058594E-05
  2.46654999E-05 -2.51743996E-04  2.54328063E-04 -9.11192169E-05 -3.01985745E-04
 -3.15187275E-04 -1.76654194E-04 -1.18271188E-04  5.38955527E-05 -1.28846141E-04
 -1.11897658E-04 -2.31244660E-04 -2.01677492E-05  3.25519137E-01  4.23578335E-01
  3.05089208E-02 -4.27314390E-02  8.75819825E-02 -5.19149262E-04 -1.90559811E-10
 -2.09972066E-04  5.92122324E-03  2.10729668E-09  2.55403431E-03 -2.22063637E-02
 -4.17023331E-09 -1.08075215E-02 -2.81981987E-05  9.57789379E-05  2.18661915E-11
  6.65484399E-05 -3.89840516E-11 -7.37154130E-04  1.15286895E-03  4.51843367E-10
  1.61723868E-03  8.06019910E-10 -9.29746456E-05 -8.77083632E-05  1.38762626E-10
  3.63855715E-04 -4.28762888E-11  1.75831436E-04  2.58132245E-10  7.29551650E-04
  9.93028111E-04  2.46307322E-04 -1.26386134E-03  1.25638480E-02 -7.64655543E-05
 -3.17184310E-06 -3.92744422E-05  1.43884573E-03  4.50843673E-04  1.07780717E-04
 -1.17842019E-04 -9.68590607E-04  1.06058276E-03 -4.00655509E-05 -1.24584316E-05
 -1.21420277E-05 -2.85338575E-05  2.94120269E-05  2.24634458E-04 -5.06906956E-04
 -1.13245076E-05 -3.67467649E-04 -6.47667140E-04 -1.60775664E-05 -6.75860891E-05
  4.76015765E-05  3.89052803E-05  5.47629258E-05 -8.89640866E-06  7.60864415E-05
  7.30137228E-04  9.93843001E-04  2.45514237E-04 -1.25792835E-03  1.25572160E-02
  7.64922325E-05 -3.14809485E-06 -3.92795803E-05 -1.43804927E-03  4.50332424E-04
  1.07583795E-04  1.13862771E-04 -9.64587544E-04  1.05740853E-03 -4.01145369E-05
  1.24754633E-05 -1.21614118E-05 -2.85089178E-05 -2.94553371E-05  2.24473919E-04
  5.06865437E-04 -1.11229987E-05 -3.67568665E-04  6.47687390E-04 -1.60512475E-05
  6.76068465E-05  4.76741122E-05  3.88775921E-05 -5.47278337E-05  8.94233835E-06
  7.60966661E-05  3.92665758E-02  5.11756649E-02  2.81045960E-03 -9.25260191E-04
 -5.07399932E-03  1.04205843E-04 -7.32181463E-05 -7.22555944E-05  9.36983762E-04
 -1.70008412E-03 -5.68925883E-05 -7.65498773E-03  3.54525162E-03  3.24223567E-04
 -3.79356896E-06  2.09945260E-05  4.03153655E-05  3.17605114E-05  2.46682224E-05
 -2.51675703E-04 -2.53816352E-04  9.07345148E-05 -3.01526735E-04 -3.14830606E-04
 -1.76484182E-04  1.18196726E-04 -5.38203722E-05 -1.28773546E-04 -1.11841590E-04
  2.31088135E-04  2.01023791E-05  1.73198351E-03  2.37991720E-03 -8.09376728E-04
  6.23714142E-03 -2.24116770E-02 -1.05759881E-09  1.17836654E-05 -6.27039805E-06
  2.81790927E-08  5.37221884E-04 -5.89346065E-04 -4.69062848E-07  1.40504095E-03
  1.16251635E-02  9.65212256E-05 -1.53098695E-08  2.43789319E-07  3.32686939E-05
 -1.74707161E-08 -2.61700903E-04 -4.95672622E-09 -4.22643115E-04 -4.59855554E-04
 -1.75939359E-07 -3.92994660E-05 -4.54108805E-09  4.83730820E-05  1.27215479E-04
  2.44522112E-08  4.12551204E-08  3.89600564E-05  3.93002156E-02  5.12194795E-02
  2.81287165E-03 -9.23751548E-04 -5.10576477E-03 -1.04168057E-04 -7.33191211E-05
 -7.23058334E-05 -9.38434015E-04 -1.70117169E-03 -5.73261468E-05  7.65466453E-03
  3.55514324E-03  3.29986097E-04 -3.81989452E-06 -2.10729203E-05  4.03405632E-05
  3.18058502E-05 -2.46654787E-05 -2.51743906E-04  2.54327223E-04  9.11184803E-05
 -3.01986213E-04  3.15186964E-04 -1.76654091E-04 -1.18271433E-04 -5.38962546E-05
 -1.28846136E-04  1.11897130E-04 -2.31244868E-04  2.01674896E-05 -7.37687111E-03
 -9.52821320E-03 -1.57370272E-03  6.57017606E-03 -4.39742347E-02 -7.43597770E-05
  5.89015448E-11  1.11487205E-04  5.22375621E-04  1.12936762E-09  2.08362631E-03
 -8.12191300E-03 -6.53308447E-09 -9.83293772E-03  1.66392613E-08 -1.49558232E-05
  1.81566690E-11  1.18046312E-05 -4.18747613E-12  6.43976161E-04 -1.29337646E-04
  5.26014380E-10  4.16886230E-06 -1.24661970E-10 -3.43468336E-04 -2.31184841E-05
 -5.40921058E-10 -6.47161266E-05 -3.39615722E-11 -4.96742075E-06 -4.07494294E-11
 -5.14071053E-04 -5.90662718E-04 -7.37848017E-04  3.48949485E-03 -9.69889591E-03
 -6.94394167E-05  4.46639832E-05 -2.23183057E-05  9.16927532E-04 -3.62884923E-04
  3.82099837E-04 -7.65431337E-04  4.21796044E-03 -6.18174288E-04 -2.10733404E-05
 -1.97287978E-05 -1.12607953E-05  3.64578018E-05 -4.41304311E-05  4.40050998E-04
  7.59819500E-05  5.16811073E-07 -1.01425066E-04 -1.20634983E-04  4.70730880E-05
  1.00809727E-05 -2.84680465E-05  7.74490430E-06 -6.57458541E-05 -6.54464535E-05
 -7.91279935E-06 -5.14068612E-04 -5.90659511E-04 -7.37848275E-04  3.48949699E-03
 -9.69889349E-03 -6.94393978E-05 -4.46640492E-05 -2.23182647E-05  9.16927355E-04
  3.62885548E-04  3.82099151E-04 -7.65432734E-04 -4.21796434E-03 -6.18168119E-04
 -2.10733774E-05 -1.97288298E-05  1.12607692E-05  3.64577493E-05  4.41304431E-05
  4.40050950E-04  7.59816756E-05 -5.16040841E-07 -1.01425069E-04  1.20634855E-04
  4.70730285E-05  1.00808290E-05  2.84682246E-05  7.74478643E-06  6.57457655E-05
 -6.54464806E-05  7.91277643E-06  3.25791153E-01  4.23932260E-01  3.05350910E-02
 -4.27722038E-02  8.76818739E-02  5.19641589E-04 -5.86014056E-11 -2.10134275E-04
 -5.92664691E-03  1.40631650E-09  2.55651475E-03  2.22357430E-02 -4.91854128E-09
 -1.08199824E-02 -2.82467238E-05 -9.58366287E-05 -1.40859605E-12  6.66669471E-05
  7.95898198E-12 -7.37471813E-04 -1.15398046E-03  2.22258506E-10  1.61830626E-03
 -2.39888192E-10 -9.30364105E-05  8.78109852E-05  2.10847367E-10  3.64118916E-04
  4.07152583E-11 -1.75937426E-04  1.52549368E-10 -3.26412060E-06 -2.01594001E-04
 -1.21889308E-03  5.14089382E-05 -3.08187341E-05  4.61954224E-05 -7.04502301E-06
  2.01903725E-04 -1.12961171E-03  3.60645446E-05 -6.85229239E-05  6.92413852E-06
 -3.27842895E-06 -2.01881248E-04 -1.22146050E-03 -5.14724950E-05 -3.08570253E-05
  4.61857236E-05 -1.68139308E-05  2.43057502E-04  1.45877911E-03 -7.39820499E-05
 -1.56537206E-04  6.47426703E-05 -3.76651403E-05  3.93480033E-04 -3.44311095E-03
 -3.36590654E-08  8.96389070E-05 -2.92066615E-05 -7.04504023E-06  2.01902880E-04
 -1.12961395E-03  3.60645371E-05  6.85227727E-05  6.92402594E-06 -3.26410015E-06
 -2.01594033E-04 -1.21889186E-03  5.14089245E-05  3.08187670E-05  4.61954047E-05
 -3.23259576E-04 -2.43689722E-03  1.40992922E-03  1.21943683E-03  2.88244992E-10
  4.75015231E-04 -3.27844438E-06 -2.01881201E-04 -1.22146102E-03 -5.14725441E-05
  3.08570510E-05  4.61857304E-05 -1.68552030E-05  2.43076840E-04  1.45784793E-03
  7.39693118E-05 -1.56672877E-04  6.48451849E-05 -7.07846086E-06  2.01692463E-04
 -1.13236887E-03 -3.61095316E-05 -6.84917153E-05  6.89815452E-06 -5.05136717E-06
  3.87855844E-04 -1.90040557E-04 -9.33168107E-05 -8.78003132E-11 -1.24586007E-04
 -1.68551827E-05  2.43076077E-04  1.45784704E-03  7.39691452E-05  1.56673025E-04
  6.48451093E-05 -1.68138554E-05  2.43057574E-04  1.45877539E-03 -7.39822698E-05
  1.56537020E-04  6.47423119E-05 -3.76651257E-05  3.93480628E-04 -3.44310956E-03
 -3.35792173E-08 -8.96389511E-05 -2.92066369E-05 -5.02951189E-06  3.88776543E-04
 -1.88267195E-04  9.34830177E-05 -6.89762222E-11 -1.24621966E-04 -3.23499082E-04
 -2.43863653E-03  1.41338786E-03 -1.22040573E-03  8.03957008E-11  4.75363906E-04
 -7.07845725E-06  2.01692001E-04 -1.13237116E-03 -3.61095638E-05  6.84916261E-05
  6.89807645E-06 -4.07675870E-04 -5.64385724E-04  1.07330147E-04 -3.11180884E-04
 -2.70858515E-03 -1.14835552E-05 -2.53265920E-05  3.63900329E-05 -1.57247032E-04
  2.34154969E-04 -2.25608721E-04 -8.80102724E-04  1.24598926E-04 -1.59910451E-03
 -1.16122169E-05  2.42077505E-05  2.45880336E-05 -1.43044614E-05  2.73348728E-05
  2.16426772E-04  8.16423978E-05 -1.99354877E-04  1.82975372E-04 -3.05105478E-04
  6.05686878E-05  3.60529499E-05 -5.38783123E-06 -2.49842005E-05 -2.72915725E-05
  3.47924031E-06  5.41354825E-06  2.92349736E-05  4.03417473E-05 -3.51676729E-04
  1.85896399E-03  9.86839963E-03  5.72909506E-11 -7.93513173E-05  1.15096198E-05
 -5.97431446E-09  3.08243883E-04  8.34525965E-05 -1.53574887E-07  1.62908681E-03
  3.54864068E-03  4.69888069E-05 -1.58897389E-09 -5.20640023E-05  3.03805553E-05
 -3.76930634E-10 -2.89442857E-04  1.00927854E-08  1.03655187E-03 -7.30111196E-05
  8.61346483E-09  6.49699756E-05 -1.95604981E-09  6.01894904E-05  9.37638253E-05
  5.21656289E-10  7.96655696E-10  3.19230002E-05 -2.31956682E-01 -3.01798604E-01
 -2.21288817E-02  3.21132589E-02 -6.88329030E-02  2.70004512E-04 -2.77477328E-04
  2.53645382E-04 -2.98998424E-03  2.44523398E-03 -3.36053027E-03  1.12393861E-02
 -9.44203535E-03  1.27123124E-02  2.96400033E-05 -3.41012221E-05  6.05684272E-05
  4.05700453E-05  8.48717333E-05 -1.34783889E-04 -9.52478122E-04  6.55287868E-04
  1.68243405E-04  1.00664227E-03  1.27979692E-04 -4.92096817E-05  7.23923719E-05
  6.91192409E-05  1.87376943E-04  1.97581771E-05  1.85638787E-04 -6.24491808E-03
 -8.05898155E-03 -1.39825651E-03  7.42220942E-03 -3.33555234E-02  4.08526148E-05
 -7.14035054E-05  7.90984135E-05  3.28981164E-04 -9.49005903E-04  7.56449954E-04
  6.44907479E-04  1.21553946E-02 -4.59758292E-03 -4.24624851E-05  1.32961969E-05
  5.02231585E-05 -3.53924077E-05  5.47869184E-05  4.84005215E-04  4.18744956E-04
 -3.93937613E-04  1.75818148E-04 -5.14828658E-04  2.62219871E-05 -9.93188452E-05
  1.41796882E-04  5.12055350E-05  9.43560018E-05  7.30309830E-06 -2.34461283E-05
  6.24534121E-03  8.05953000E-03  1.39832125E-03 -7.42234842E-03  3.33566185E-02
 -4.08550236E-05 -7.14014195E-05 -7.91003608E-05 -3.28990375E-04 -9.49080626E-04
 -7.56537009E-04 -6.44696903E-04  1.21554942E-02  4.59784495E-03  4.24616657E-05
 -1.32985848E-05  5.02246050E-05  3.53914975E-05  5.47888818E-05 -4.84020303E-04
 -4.18745755E-04 -3.93971914E-04 -1.75817331E-04 -5.14858701E-04 -2.62193669E-05
  9.93260486E-05  1.41807969E-04 -5.12095765E-05  9.43629564E-05 -7.30531704E-06
 -2.34459540E-05 -4.07681448E-04 -5.64393315E-04  1.07351012E-04 -3.11465690E-04
 -2.70849062E-03  1.14830588E-05 -2.53291708E-05  3.63872237E-05  1.57234732E-04
  2.34160767E-04 -2.25606215E-04  8.80284484E-04  1.24819048E-04 -1.59891856E-03
 -1.16136821E-05 -2.42082500E-05  2.45873380E-05 -1.43044413E-05 -2.73353528E-05
  2.16442196E-04 -8.16463087E-05 -1.99355913E-04  1.82972852E-04  3.05099851E-04
  6.05680154E-05 -3.60517904E-05 -5.38541229E-06 -2.49854365E-05  2.72940434E-05
 -3.48091857E-06  5.41317155E-06 -2.92308386E-05 -4.03381474E-05  3.51706107E-04
 -1.85914596E-03 -9.86749776E-03  1.27741274E-09 -7.93507866E-05 -1.15062276E-05
 -1.33857645E-08  3.08246551E-04 -8.34912371E-05  6.31280116E-09  1.62905855E-03
 -3.54840549E-03 -4.69868520E-05  4.67515757E-10 -5.20637978E-05 -3.03814822E-05
  8.40643656E-10  2.89431757E-04 -1.12114884E-08  1.03655638E-03  7.30017270E-05
  5.41416519E-10 -6.49698291E-05 -1.03387574E-10  6.01886277E-05 -9.37647753E-05
 -2.84091718E-10 -1.95094160E-10  3.19236433E-05 -3.89485667E-02 -5.06839774E-02
 -3.25031896E-03  3.14736294E-03  2.07861332E-02  1.75347116E-10  3.33155565E-05
  9.95233790E-05  3.34483122E-08  1.25447470E-03  9.32378798E-04 -9.47760658E-08
 -6.86280031E-03  1.18267470E-04 -5.74074835E-06 -1.75173808E-09  6.02815999E-05
 -2.66026921E-05  3.19036475E-10  1.63342293E-04 -4.40246805E-09 -4.34317850E-04
 -3.39695084E-04  1.43786176E-08  1.42308483E-04 -1.10158290E-09  8.02703447E-05
 -3.08798025E-04 -1.64057187E-09 -5.33404826E-09 -2.39605448E-04 -5.02523245E-08
 -6.69453477E-08  1.61067079E-09 -4.35799545E-08 -4.47298440E-07 -6.47013871E-11
  2.44489505E-05  6.20085135E-10  6.96644582E-10 -1.12569665E-03  1.18363897E-08
  1.74588815E-08 -1.77241470E-04 -9.13576322E-08 -6.56919371E-10  9.59652170E-10
 -2.57604693E-05  2.33400142E-10  7.72849561E-05  1.12650347E-08 -8.52608557E-09
 -3.59421710E-04 -8.57206111E-09  2.72216136E-05 -1.67266603E-09 -8.25223850E-10
 -1.16387191E-04 -3.54376387E-10  2.97738362E-05  6.54924940E-10 -9.99584968E-06
 -2.31958685E-01 -3.01801208E-01 -2.21291085E-02  3.21138928E-02 -6.88344145E-02
 -2.70003192E-04 -2.77478589E-04  2.53647830E-04  2.98999159E-03  2.44525127E-03
 -3.36057974E-03 -1.12399849E-02 -9.44237757E-03  1.27128483E-02  2.96409439E-05
  3.41001686E-05  6.05670633E-05  4.05677726E-05 -8.48725686E-05 -1.34769863E-04
  9.52488679E-04  6.55296082E-04  1.68270306E-04 -1.00664420E-03  1.27980342E-04
  4.92111490E-05  7.23949799E-05  6.91210385E-05 -1.87373022E-04 -1.97574314E-05
  1.85641810E-04  1.78333563E-06  2.31739647E-06  2.19932128E-07 -5.92916324E-07
  2.93366024E-06 -1.86239002E-09  7.11415577E-05 -2.86287423E-09  9.78053165E-08
  3.06283334E-03 -6.38518316E-09 -8.51091054E-07 -8.34177021E-03 -1.46285993E-07
  9.45766854E-11 -1.36033007E-09  7.64971356E-05  1.43923558E-10  8.33749656E-06
  3.95125000E-09  2.76674986E-08 -8.96969521E-05  2.58926709E-08 -8.43612919E-04
 -4.82779779E-09  2.58500496E-09  1.38886411E-04 -4.61412488E-09  2.71160285E-04
  8.38033555E-09 -2.91865376E-05  4.07655292E-04  5.64357198E-04 -1.07321659E-04
  3.11157065E-04  2.70842302E-03  1.14847971E-05 -2.53275529E-05 -3.63874063E-05
  1.57243853E-04  2.34160463E-04  2.25605450E-04  8.80138373E-04  1.24575686E-04
  1.59905854E-03  1.16144197E-05 -2.42066363E-05  2.45870657E-05  1.43029726E-05
  2.73341566E-05 -2.16430138E-04 -8.16409391E-05 -1.99349687E-04 -1.82963511E-04
 -3.05088381E-04 -6.05651289E-05 -3.60518071E-05 -5.38634844E-06  2.49853932E-05
 -2.72890365E-05 -3.48047495E-06  5.41200575E-06  4.07687641E-04  5.64402119E-04
 -1.07369108E-04  3.11625739E-04  2.70641082E-03 -1.14827476E-05 -2.53293988E-05
 -3.63855822E-05 -1.57215023E-04  2.34159958E-04  2.25588418E-04 -8.80682504E-04
  1.25287323E-04  1.59844226E-03  1.16128559E-05  2.42086906E-05  2.45867434E-05
  1.43054839E-05 -2.73356293E-05 -2.16440454E-04  8.16452330E-05 -1.99354506E-04
 -1.82974204E-04  3.05089357E-04 -6.05676766E-05  3.60503808E-05 -5.38457039E-06
  2.49841237E-05  2.72962152E-05  3.48069402E-06  5.41348049E-06  2.31942719E-01
  3.01780436E-01  2.21275373E-02 -3.21111948E-02  6.88271106E-02 -2.69988424E-04
 -2.77463339E-04 -2.53629761E-04  2.98981248E-03  2.44503588E-03  3.36034456E-03
 -1.12385609E-02 -9.44097147E-03 -1.27113408E-02 -2.96419013E-05  3.40971999E-05
  6.05637322E-05 -4.05692834E-05  8.48690011E-05  1.34777829E-04  9.52426215E-04
  6.55241361E-04 -1.68269197E-04  1.00658436E-03 -1.27975379E-04  4.92031345E-05
  7.23899735E-05 -6.91183192E-05  1.87364330E-04 -1.97530700E-05  1.85634306E-04
  3.89475566E-02  5.06826596E-02  3.25026621E-03 -3.14750523E-03 -2.07847055E-02
 -3.87932304E-09  3.33144111E-05 -9.95204665E-05 -1.02604879E-07  1.25445805E-03
 -9.32350106E-04  4.35066498E-07 -6.86277332E-03 -1.18681389E-04  5.73903500E-06
 -1.97539804E-09  6.02788634E-05  2.66033861E-05 -2.38806580E-09 -1.63331839E-04
  4.57139066E-08 -4.34297703E-04  3.39681309E-04 -2.48090265E-09 -1.42305675E-04
  2.66912109E-09  8.02693052E-05  3.08792632E-04 -9.11140193E-09  4.95656973E-09
 -2.39597792E-04  2.31960931E-01  3.01804127E-01  2.21293482E-02 -3.21143667E-02
  6.88353696E-02  2.70007555E-04 -2.77481940E-04 -2.53649329E-04 -2.99004090E-03
  2.44529868E-03  3.36059849E-03  1.12401111E-02 -9.44271674E-03 -1.27130600E-02
 -2.96410738E-05 -3.41016284E-05  6.05666215E-05 -4.05688116E-05 -8.48718305E-05
  1.34771354E-04 -9.52496946E-04  6.55311461E-04 -1.68253178E-04 -1.00665035E-03
 -1.27982176E-04 -4.92126135E-05  7.23941630E-05 -6.91200253E-05 -1.87373677E-04
  1.97611205E-05  1.85642555E-04  5.84389708E-09  7.54891974E-09  1.26138228E-09
  2.94797829E-09  1.08374968E-06  8.51680040E-10  2.44507875E-05  2.19555813E-10
  4.82983116E-09 -1.12572074E-03 -4.38030649E-12  3.09321740E-07 -1.77141557E-04
  1.17503253E-07 -3.67838857E-10  1.02735361E-09 -2.57600279E-05  1.08546946E-09
 -7.72856485E-05  2.67276954E-09 -7.68327852E-09 -3.59442036E-04 -7.72652162E-09
 -2.72398242E-05  7.19418807E-10 -6.92905785E-10 -1.16391359E-04  8.04631465E-10
 -2.97748829E-05  2.06756363E-10 -9.99702813E-06 -6.24549907E-03 -8.05973719E-03
 -1.39833066E-03  7.42237627E-03 -3.33574310E-02 -4.08554151E-05 -7.14035269E-05
  7.91022473E-05 -3.28995924E-04 -9.49087216E-04  7.56564584E-04 -6.44820478E-04
  1.21556095E-02 -4.59805243E-03 -4.24618672E-05 -1.32984551E-05  5.02242992E-05
 -3.53924513E-05 -5.47876458E-05  4.84029818E-04 -4.18737776E-04 -3.93993227E-04
  1.75830879E-04  5.14848939E-04  2.62173603E-05  9.93289418E-05  1.41811190E-04
  5.12139205E-05 -9.43646498E-05 -7.30599989E-06 -2.34485579E-05  6.24538842E-03
  8.05959117E-03  1.39833964E-03 -7.42253218E-03  3.33585123E-02  4.08557329E-05
 -7.14039912E-05 -7.91010922E-05  3.28993991E-04 -9.49080048E-04 -7.56540272E-04
  6.44989377E-04  1.21561549E-02  4.59792120E-03  4.24622998E-05  1.32988134E-05
  5.02255523E-05  3.53919961E-05 -5.47876708E-05 -4.84024092E-04  4.18747892E-04
 -3.93987826E-04 -1.75822753E-04  5.14848386E-04 -2.62197634E-05 -9.93272691E-05
  1.41807913E-04 -5.12106662E-05 -9.43632735E-05  7.30429746E-06 -2.34481069E-05
 -3.11567283E-07 -4.05428653E-07 -3.60696240E-08  1.40443024E-07 -1.15882415E-06
  1.54051686E-09  7.11473946E-05  3.07588038E-10  9.91246240E-09  3.06292705E-03
  8.64713827E-09 -3.83197951E-07 -8.34227496E-03  1.59933242E-07 -1.77859001E-10
  6.04803309E-10  7.64993235E-05  9.88532014E-10 -8.34053737E-06 -8.27428310E-10
 -2.56485120E-09 -8.96854719E-05 -6.10444015E-09  8.43667228E-04  3.86219569E-10
  1.73052077E-09  1.38892147E-04  8.79640115E-10 -2.71169093E-04  1.03107527E-09
 -2.91902692E-05  1.91950141E-05 -8.48283244E-05  2.92847525E-04 -2.13705494E-05
 -2.19041029E-05 -2.03595395E-05  1.99437925E-06  3.82402024E-04 -1.99125773E-03
 -8.57540840E-05 -1.18077358E-05 -4.74401131E-05  1.91965843E-05 -8.47956470E-05
  2.93007126E-04  2.13736217E-05 -2.19011228E-05 -2.03542876E-05  2.28381464E-04
  1.83982578E-03 -1.07807766E-03 -5.17259010E-04  6.23119774E-04 -5.10298244E-04
 -6.21889400E-06 -4.15691345E-04 -3.72299568E-03 -2.81641512E-09 -2.80788444E-05
 -1.19730225E-04 -1.99586501E-06 -3.82441494E-04  1.99113558E-03  8.57583484E-05
 -1.18130612E-05  4.74455677E-05 -1.91947882E-05  8.48250401E-05 -2.92838061E-04
  2.13692655E-05 -2.19042250E-05  2.03565977E-05 -1.14111900E-09 -2.58453903E-08
  6.91841538E-08  4.97862711E-09 -1.84276100E-04  5.50126037E-09 -1.91979834E-05
  8.47846645E-05 -2.93140099E-04 -2.13754423E-05 -2.18990628E-05  2.03526409E-05
  2.28380752E-04  1.83981977E-03 -1.07832350E-03  5.17260799E-04  6.23123915E-04
 -5.10299063E-04  1.99653242E-06  3.82444572E-04 -1.99111103E-03  8.57585936E-05
 -1.18120074E-05 -4.74482147E-05  1.25111448E-09  1.64458172E-09  3.40966070E-08
 -1.19412539E-10  6.61071414E-05 -1.47528795E-09 -2.28382218E-04 -1.83983524E-03
  1.07840361E-03 -5.17267107E-04  6.23128806E-04  5.10303577E-04 -2.28367651E-04
 -1.83972807E-03  1.07797233E-03  5.17226373E-04  6.23092378E-04  5.10265807E-04
  6.22013995E-06  4.15674829E-04  3.72302837E-03  6.73154629E-09 -2.80767040E-05
  1.19727500E-04  9.61966941E-10  5.02392873E-09  2.65357738E-08  9.51996825E-10
  6.61081081E-05  4.46980393E-10 -3.11728276E-10 -3.02573398E-09 -6.66529697E-08
 -1.03148651E-09 -1.84282484E-04 -8.64522763E-10 -1.99428576E-06 -3.82433569E-04
  1.99126301E-03 -8.57584664E-05 -1.18098233E-05  4.74453670E-05  4.39627080E-04
  6.08336570E-04 -7.81368307E-04  8.62690110E-03 -2.41066229E-02 -2.97025436E-05
  5.09211426E-05  5.33518618E-05 -4.66086598E-04 -5.82999279E-05 -2.29547456E-04
  8.31649188E-03 -1.06546559E-02 -9.16301454E-03 -3.66812945E-07 -2.93773537E-05
  1.20027863E-05  2.85744073E-05 -2.28643808E-05 -2.99650269E-04 -9.23528117E-05
  6.32807785E-05 -9.72873622E-05 -4.58570430E-05 -2.13925604E-05  2.73914335E-05
 -4.84935032E-05 -1.31556671E-06  1.11286274E-04 -2.12604002E-05 -1.20567764E-05
 -4.36142340E-09 -4.12028593E-09 -1.90386056E-08  1.25215681E-07 -1.02899493E-06
 -2.82979640E-05  2.22237096E-09 -3.23892881E-09  1.70156136E-04 -4.42356910E-09
  3.29016675E-08 -3.75059181E-03 -5.87897019E-08 -2.90182089E-07 -2.67640725E-09
 -4.77639758E-05  1.43354268E-09  2.43873119E-10  1.11935495E-05  1.42645340E-08
  4.91445080E-04 -1.89305052E-08  8.88229952E-09  1.96534215E-04 -1.66432593E-09
 -4.30597087E-05 -1.77963341E-09 -1.33686208E-09  4.72489112E-06  2.12453085E-05
  2.79327428E-11  2.33575539E-01  3.03824901E-01  2.35301129E-02 -4.38578742E-02
  1.12794694E-01 -2.08420899E-04  2.29585538E-04 -2.51244607E-04  2.74268324E-03
 -3.24832284E-03  3.46373935E-03 -2.49237899E-02  2.40128619E-02 -2.58798208E-02
 -1.56844684E-07  3.99920604E-05 -1.43283177E-05  3.37760031E-05 -4.34948211E-05
 -2.54170994E-04  9.50201135E-04 -8.88114282E-04 -1.10645548E-04 -7.97734782E-04
 -8.87085625E-05  1.24026154E-04 -7.67213421E-05 -3.69709423E-05 -6.33983808E-05
 -8.36031671E-05 -1.34094760E-04  7.37746857E-03  9.59253396E-03  1.07556615E-03
 -4.07519316E-03  4.41953242E-02 -4.15622735E-05  3.02206301E-05 -5.39132882E-05
 -2.18487763E-04  9.28090436E-04 -1.34519502E-03 -2.36266015E-03 -1.02338312E-02
  6.36310406E-03  4.74478698E-07 -2.77723857E-05 -2.39430479E-05  5.79509662E-06
  4.41042486E-06 -3.10460912E-04  5.75490234E-05  8.04829419E-04 -2.12738883E-04
  1.18699799E-04  4.66871325E-05  1.32263836E-04 -1.65270696E-04 -1.08696616E-04
 -1.07820493E-04 -2.27907946E-05  5.16669176E-05 -7.37795095E-03 -9.59315781E-03
 -1.07565469E-03  4.07546022E-03 -4.41973004E-02  4.15655230E-05  3.02180932E-05
  5.39152368E-05  2.18498548E-04  9.28182933E-04  1.34529527E-03  2.36248393E-03
 -1.02342454E-02 -6.36338327E-03 -4.73830903E-07  2.77755498E-05 -2.39453611E-05
 -5.79372607E-06  4.40791599E-06  3.10477318E-04 -5.75416518E-05  8.04869587E-04
  2.12733336E-04  1.18737230E-04 -4.66894378E-05 -1.32272197E-04 -1.65283197E-04
  1.08699874E-04 -1.07828557E-04  2.27925428E-05  5.16664728E-05 -4.39596584E-04
 -6.08294490E-04  7.81372329E-04 -8.62701157E-03  2.41087616E-02 -2.97022027E-05
 -5.09210582E-05 -5.33572737E-05 -4.66114333E-04  5.82940526E-05  2.29576387E-04
  8.31684904E-03  1.06550500E-02  9.16355256E-03  3.66010034E-07 -2.93756455E-05
 -1.20052953E-05 -2.85734256E-05 -2.28628091E-05  2.99643061E-04 -9.23477912E-05
 -6.32651932E-05  9.72701419E-05 -4.58958548E-05  2.13864135E-05  2.73952156E-05
  4.84959928E-05  1.31675359E-06  1.11284725E-04 -2.12612529E-05  1.20554394E-05
 -3.06820649E-09 -2.35000229E-09 -3.39140999E-08  2.02543156E-07 -5.95383076E-07
  2.82969715E-05  1.21384649E-09 -2.74096102E-09 -1.70142151E-04 -9.83731270E-09
  3.63833628E-08  3.75069674E-03 -1.26835398E-08 -1.36372244E-07 -6.65114520E-10
  4.77648092E-05  8.18659170E-10  1.58244054E-09  1.11926707E-05  2.29728370E-09
 -4.91444876E-04 -2.60950478E-08  5.84889061E-09  1.96540130E-04  1.10465064E-09
  4.30612139E-05 -8.06644797E-10  2.78666894E-09  4.72556070E-06 -2.12457777E-05
 -1.39079939E-09  1.78832655E-06  2.33034711E-06  1.20687156E-07  5.65712488E-08
 -1.73045245E-06  9.44816066E-05 -1.57387036E-09 -4.84320983E-09  3.11332179E-03
 -4.15560902E-08 -4.76742937E-08 -1.22252606E-02  1.74775821E-07  3.81576378E-07
  1.58178745E-09  5.60311673E-06 -3.78297444E-09 -3.94140615E-11 -4.80755386E-05
 -1.14213613E-08 -1.15194061E-03  2.73881324E-08  1.99846331E-08  2.85587739E-04
 -5.63170284E-09 -9.78443466E-05 -2.76094529E-09  1.17019895E-08 -2.55502628E-04
 -2.33904399E-04  1.15837673E-08  6.10530836E-08  8.14805233E-08 -2.92989904E-09
  5.47474918E-08 -9.56755782E-09  5.50168497E-10 -4.28483017E-05 -9.22953677E-10
  1.68929465E-09  5.68977954E-04 -1.42217812E-08  1.43980542E-07 -2.31673366E-03
  5.57379273E-08  1.09675426E-09 -7.38280141E-10 -9.05223333E-06 -8.39537068E-10
 -1.60835336E-05 -1.56439161E-08  6.90596724E-09  4.67413854E-04  1.52007419E-08
 -4.17108114E-04  1.91046689E-09  6.53631343E-10  9.71956484E-05  1.09907514E-10
 -2.22803076E-05 -7.45521976E-10  2.63631178E-05 -2.33554892E-01 -3.03798033E-01
 -2.35281553E-02  4.38550456E-02 -1.12787333E-01 -2.08398418E-04 -2.29563491E-04
  2.51221468E-04  2.74244083E-03  3.24807477E-03 -3.46344894E-03 -2.49226482E-02
 -2.40117800E-02  2.58786053E-02  1.57241230E-07  3.99882831E-05  1.43212388E-05
 -3.37776412E-05 -4.34881028E-05  2.54178352E-04  9.50122972E-04  8.88058340E-04
  1.10645322E-04 -7.97642042E-04  8.87003831E-05  1.24020021E-04  7.67160200E-05
  3.69656237E-05 -6.33794076E-05 -8.36006966E-05  1.34083447E-04 -2.10912336E-06
 -2.74043771E-06 -2.61265128E-07  6.81032388E-07 -3.12200655E-06  3.17681415E-09
 -1.32764011E-04  3.49570610E-09 -1.19201657E-07 -2.17910982E-03  1.71414400E-09
  8.79817040E-07  1.16381024E-02  1.03907185E-07 -1.07547654E-10  2.10622601E-09
 -5.15257675E-05 -7.39578967E-10 -6.93064295E-05 -4.02167163E-09 -3.64607612E-08
 -2.78874058E-04 -2.96741481E-08  1.26365220E-03  5.83124154E-09 -2.64166234E-09
 -1.27031865E-04  5.32179971E-09 -2.04169112E-04 -1.04327842E-08  8.33223084E-05
 -4.39604143E-04 -6.08304861E-04  7.81366863E-04 -8.62695399E-03  2.41079358E-02
  2.97011088E-05  5.09223996E-05 -5.33560818E-05  4.66100898E-04 -5.83062939E-05
  2.29560305E-04 -8.31674613E-03 -1.06548638E-02  9.16333350E-03  3.64330705E-07
  2.93761313E-05  1.20043568E-05 -2.85731094E-05 -2.28635875E-05  2.99654096E-04
  9.23512971E-05  6.32729602E-05  9.72733942E-05 -4.58845273E-05  2.13880021E-05
 -2.73936911E-05 -4.84960136E-05  1.31481203E-06  1.11284073E-04  2.12617826E-05
 -1.20549054E-05  4.39599203E-04  6.08297901E-04 -7.81353571E-04  8.62681741E-03
 -2.41060317E-02  2.97025070E-05 -5.09202994E-05  5.33538030E-05  4.66086615E-04
  5.82922610E-05 -2.29551812E-04 -8.31632193E-03  1.06544620E-02 -9.16292926E-03
 -3.66209269E-07  2.93757238E-05 -1.20039556E-05  2.85728678E-05 -2.28628067E-05
 -2.99642540E-04  9.23490013E-05 -6.32713610E-05 -9.72746017E-05 -4.58724802E-05
 -2.13888266E-05 -2.73931104E-05  4.84938029E-05 -1.31582804E-06  1.11283326E-04
  2.12606258E-05  1.20559215E-05 -2.33558863E-01 -3.03803201E-01 -2.35285195E-02
  4.38554848E-02 -1.12787809E-01  2.08402521E-04  2.29569261E-04  2.51225655E-04
 -2.74248861E-03 -3.24809295E-03 -3.46351193E-03  2.49227988E-02  2.40116939E-02
  2.58786829E-02  1.59125579E-07 -3.99877455E-05 -1.43222579E-05 -3.37765491E-05
 -4.34910241E-05  2.54177298E-04 -9.50140886E-04 -8.88061411E-04  1.10668662E-04
 -7.97662909E-04  8.87039378E-05 -1.24018970E-04 -7.67183859E-05  3.69687190E-05
 -6.33827003E-05  8.35982187E-05 -1.34089497E-04  8.86833717E-08  1.18592645E-07
 -2.19022888E-08  1.96952316E-07 -8.32852646E-07 -9.44787103E-05  1.32046140E-10
 -4.23027335E-10 -3.11327056E-03 -1.31185893E-08 -6.71488515E-09  1.22250064E-02
  1.26984567E-07  3.76467454E-07  1.31923618E-09 -5.60019527E-06  1.19209721E-09
 -1.17124898E-09 -4.80735839E-05 -5.70496860E-09  1.15191005E-03 -9.09586075E-09
  6.18610719E-09  2.85601377E-04  4.51097380E-10  9.78435678E-05 -5.05474451E-10
 -1.80526085E-09 -2.55496335E-04  2.33905029E-04 -1.27711524E-09  2.33559438E-01
  3.03803952E-01  2.35285626E-02 -4.38555360E-02  1.12789204E-01  2.08401470E-04
 -2.29567287E-04 -2.51227001E-04 -2.74247101E-03  3.24812869E-03  3.46351370E-03
  2.49229339E-02 -2.40119644E-02 -2.58788187E-02 -1.56231000E-07 -3.99885767E-05
  1.43242773E-05  3.37782385E-05 -4.34903301E-05 -2.54180057E-04 -9.50136901E-04
  8.88062452E-04 -1.10655966E-04 -7.97667164E-04 -8.87006433E-05 -1.24021019E-04
  7.67174920E-05 -3.69685363E-05 -6.33854558E-05  8.35991165E-05  1.34084625E-04
  1.95341119E-08  2.63252279E-08 -2.51119085E-09  1.87970322E-08 -1.13173464E-06
 -1.13638450E-09  4.28472089E-05 -7.04773904E-10 -6.05332646E-09 -5.68928753E-04
 -4.31868322E-09 -3.82266505E-07  2.31674136E-03 -1.02739086E-07  8.88949116E-10
 -7.28338910E-10  9.05335497E-06 -1.46698997E-09 -1.60801858E-05 -8.37773955E-09
  5.84607649E-09 -4.67398152E-04  1.51624941E-08 -4.17106956E-04  4.22381291E-10
  5.14247251E-10 -9.71905894E-05 -5.51122400E-10 -2.22790758E-05  1.25401700E-10
 -2.63627063E-05 -7.37747890E-03 -9.59254653E-03 -1.07557263E-03  4.07514106E-03
 -4.41958478E-02 -4.15629062E-05 -3.02158990E-05  5.39107432E-05 -2.18479735E-04
 -9.28109330E-04  1.34522114E-03 -2.36259862E-03  1.02338783E-02 -6.36304510E-03
 -4.72451013E-07 -2.77742117E-05  2.39430925E-05 -5.79240420E-06  4.41099674E-06
  3.10450048E-04  5.75564431E-05 -8.04836646E-04  2.12723479E-04  1.18702942E-04
 -4.66892995E-05  1.32264664E-04  1.65271824E-04  1.08694851E-04 -1.07821005E-04
 -2.27906379E-05 -5.16652819E-05  7.37738945E-03  9.59243387E-03  1.07552658E-03
 -4.07486857E-03  4.41938699E-02  4.15612256E-05 -3.02166014E-05 -5.39109294E-05
  2.18477225E-04 -9.28082184E-04 -1.34520427E-03  2.36249342E-03  1.02331396E-02
  6.36303780E-03  4.72059054E-07  2.77726043E-05  2.39408629E-05  5.79340413E-06
  4.41214069E-06 -3.10446429E-04 -5.75705168E-05 -8.04828633E-04 -2.12733481E-04
  1.18688830E-04  4.66898143E-05 -1.32262398E-04  1.65269783E-04 -1.08697390E-04
 -1.07819454E-04  2.27919340E-05 -5.16662192E-05 -5.66111622E-07 -7.34944249E-07
 -7.20482575E-08  1.38384457E-07 -1.00447999E-07 -2.94997445E-09  1.32761028E-04
  1.01939634E-09  3.84053145E-08  2.17897659E-03 -1.22370065E-08  2.93435137E-08
 -1.16377444E-02 -1.05603203E-07  3.29184975E-11 -1.48369494E-09  5.15224426E-05
 -1.42796871E-09 -6.93061366E-05 -1.09030499E-09  1.61257014E-08  2.78877096E-04
 -5.86776068E-09  1.26361531E-03  1.64452294E-09 -2.45784191E-10  1.27026065E-04
  1.22330321E-09 -2.04157341E-04  3.77735483E-09 -8.33211553E-05 -5.48899232E-05
 -8.27860468E-04 -5.27453429E-03  1.06023205E-04 -9.25260919E-05 -1.05027684E-04
 -6.91562618E-06 -3.90000945E-04 -1.89929276E-04  5.29793225E-05  1.17229550E-05
  9.04021547E-05  5.48901688E-05  8.27877960E-04  5.27463397E-03  1.06022794E-04
  9.25288513E-05  1.05032901E-04 -1.60649866E-04 -1.18595156E-03  7.77924483E-03
  5.01484788E-04 -4.67817828E-04  4.42808902E-04 -1.05209617E-09  2.34713265E-08
  5.04524370E-08 -2.19130607E-04  2.32476190E-09  5.31863581E-09  6.91627761E-06
  3.90045348E-04  1.90004319E-04 -5.29846402E-05  1.17284633E-05 -9.04076203E-05
  5.48904072E-05  8.27870255E-04  5.27459148E-03 -1.06022448E-04 -9.25269209E-05
  1.05032457E-04  1.64368426E-09  3.45202456E-08 -5.25198656E-08 -6.90019062E-09
  1.47335099E-04 -6.49482956E-09 -5.48884922E-05 -8.27860989E-04 -5.27446832E-03
 -1.06021151E-04  9.25261143E-05 -1.05029018E-04  1.60628765E-04  1.18579845E-03
 -7.77917289E-03  5.01438400E-04  4.67769717E-04 -4.42762908E-04  6.91479091E-06
  3.90009606E-04  1.89988566E-04  5.29792670E-05 -1.17252080E-05 -9.04024878E-05
 -2.12424345E-09 -4.77820692E-09 -5.77459575E-08  6.64860310E-10 -2.17440485E-05
  1.59217874E-09 -1.60634291E-04 -1.18582910E-03  7.77913019E-03 -5.01447494E-04
  4.67779267E-04  4.42772793E-04  1.60632951E-04  1.18583476E-03 -7.77915288E-03
 -5.01446367E-04 -4.67784904E-04 -4.42770489E-04 -1.32840531E-09  6.16967247E-09
 -1.09515233E-07  2.19127711E-04 -1.12182692E-09 -4.95597102E-11 -1.91394024E-09
 -7.48299243E-09 -5.17622225E-08 -1.33226384E-09  2.17412254E-05  1.64591645E-10
  1.04123808E-09  1.66814672E-08  4.58352226E-08  3.96758046E-09 -1.47327149E-04
 -1.55260054E-09 -6.91690953E-06 -3.90003719E-04 -1.90118613E-04 -5.29771481E-05
 -1.17251251E-05  9.04033104E-05  2.73699261E-04  3.76338251E-04  1.92337339E-04
 -2.69901574E-03  4.37143123E-02 -1.89789947E-05 -2.16154412E-05 -8.29067334E-05
  4.63882524E-04  8.11373949E-05  4.03245576E-04 -8.48181170E-03  8.58031162E-03
  1.01786984E-02 -2.91715885E-05 -1.41474437E-05 -3.14407666E-05  7.46658551E-06
 -8.89208055E-06  5.03702848E-05 -3.25354865E-05  1.52846503E-04 -2.01401432E-04
  5.53240444E-04 -7.51848809E-05 -4.78437169E-05  5.05533352E-05  3.03085563E-06
  7.59173665E-06  2.13550697E-05 -2.58105436E-05 -1.62811521E-04 -1.41980515E-04
 -1.15944066E-03  7.17468728E-03 -3.52122785E-02  9.69249919E-10  2.13160254E-05
 -1.30221788E-04 -8.90537771E-09  1.25954699E-04  1.51593261E-03  4.80931774E-08
 -9.60729746E-04 -9.25463722E-03 -7.27679961E-05  7.96824437E-10  1.29902457E-05
  3.97831798E-05 -5.53802924E-10  3.58066646E-04 -1.17257270E-08  1.58047952E-04
  3.27555379E-04 -2.53090639E-09 -1.24471399E-05  4.89611847E-10 -2.08088225E-05
  3.21875659E-05  5.06913397E-11 -3.38074294E-10  3.10541525E-05  2.28322488E-01
  2.97144484E-01  2.15151395E-02 -3.09211399E-02  9.40431045E-02 -2.29440421E-04
  2.17247702E-04 -2.63428281E-04  2.39016343E-03 -3.03888155E-03  3.15096157E-03
 -1.36822133E-02  1.46606351E-02 -1.44715445E-02  3.40578736E-05  4.77339651E-05
 -9.86249007E-05  1.64720623E-06 -6.67194507E-05  3.89909986E-05  7.82799098E-04
 -6.11163957E-04  1.33067307E-04 -1.04095886E-03 -5.38499365E-05  8.77898587E-05
 -4.54218422E-05 -5.64838963E-05 -2.31733664E-04 -3.74950063E-05 -6.94470683E-05
 -5.98451711E-03 -7.70512874E-03 -1.44420689E-03  5.83257793E-03 -4.24804423E-02
  5.30781468E-05  3.57827641E-05  1.78545776E-05  1.41588445E-04 -1.29114703E-03
  1.26306598E-03 -7.74807724E-04  1.24386611E-02 -3.05379957E-03  3.17035514E-06
  5.17984085E-05  4.81659577E-05  2.52938005E-05  3.91413414E-05  2.17733097E-04
  2.35380799E-04 -5.19690203E-04 -1.69085746E-04 -5.52655685E-04 -1.90585127E-05
 -1.13987003E-04  1.54127115E-04  6.74550186E-06  1.03284201E-04  5.38228514E-06
  1.48625846E-05 -5.98402456E-03 -7.70448988E-03 -1.44412139E-03  5.83219657E-03
 -4.24775425E-02  5.30751952E-05 -3.57859498E-05  1.78501400E-05  1.41569447E-04
  1.29108045E-03  1.26298191E-03 -7.74930882E-04 -1.24378819E-02 -3.05337241E-03
  3.17155385E-06  5.17968051E-05 -4.81635487E-05  2.52950356E-05 -3.91400951E-05
  2.17704770E-04  2.35371769E-04  5.19642784E-04 -1.69100825E-04  5.52636982E-04
 -1.90566561E-05 -1.13978174E-04 -1.54116020E-04  6.73945168E-06 -1.03276979E-04
  5.38120723E-06 -1.48655858E-05  2.73725592E-04  3.76374783E-04  1.92295039E-04
 -2.69857367E-03  4.37127029E-02  1.89806894E-05 -2.16132428E-05 -8.29044920E-05
 -4.63856611E-04  8.11354943E-05  4.03231469E-04  8.48133860E-03  8.57969434E-03
  1.01781606E-02 -2.91723590E-05  1.41491471E-05 -3.14403203E-05  7.46855080E-06
  8.89334171E-06  5.03578736E-05  3.25403416E-05  1.52850793E-04 -2.01408963E-04
 -5.53239600E-04 -7.51867564E-05  4.78422593E-05  5.05513250E-05  3.03025844E-06
 -7.59798033E-06 -2.13544701E-05 -2.58115978E-05 -1.62812259E-04 -1.41981544E-04
 -1.15943083E-03  7.17463318E-03 -3.52124859E-02 -3.42373191E-10 -2.13181788E-05
 -1.30222029E-04 -6.69668082E-10 -1.25946205E-04  1.51592968E-03 -1.26772968E-07
  9.60766567E-04 -9.25472074E-03 -7.27691292E-05 -1.41529462E-09 -1.29916513E-05
  3.97824152E-05  3.14425671E-11  3.58074661E-04  1.12264348E-08 -1.58020457E-04
  3.27557531E-04 -6.18620365E-09 -1.24488165E-05 -1.50470229E-09  2.08104102E-05
  3.21851608E-05 -2.46370782E-10  6.52877129E-10 -3.10532204E-05  4.22740514E-02
  5.51495687E-02  2.31169543E-03  5.23223040E-03 -5.51907513E-02 -3.22776135E-09
 -3.64024816E-05 -1.17996498E-04 -8.95777631E-08 -6.13367125E-04 -1.12725256E-03
  3.76051424E-07  1.03734009E-03  1.63325063E-02  6.38155204E-05 -1.06085771E-09
 -1.08643456E-04 -2.87704674E-05  1.74200267E-09 -3.61526752E-04  3.64279182E-08
  7.79345627E-04  5.49332892E-04 -2.68861213E-09 -1.13575240E-04  2.55222038E-09
 -4.85532520E-05  2.15099104E-04  7.88400275E-09  5.36931103E-09  2.83390305E-04
  1.68096607E-03  2.25106070E-03 -1.28056245E-04  1.61009904E-03 -2.48308266E-02
  3.73453921E-05  1.26549756E-09 -3.45553302E-05  1.61110567E-04 -2.77787954E-08
 -3.81862291E-04  1.13153205E-02  5.15305915E-08 -1.06007984E-03  4.32971678E-05
  8.59230471E-08 -1.15946988E-10 -4.98453802E-05  1.37330605E-09 -5.15174427E-04
  2.62680073E-05 -1.55717991E-08  6.49575096E-04  9.95676018E-09  4.78404733E-05
  3.33041778E-06 -3.70220811E-09 -9.64180996E-06  8.91882360E-10 -1.83059242E-05
 -7.48491357E-10  2.28337424E-01  2.97163913E-01  2.15166326E-02 -3.09238218E-02
  9.40500831E-02  2.29455166E-04  2.17262706E-04 -2.63444381E-04 -2.39034415E-03
 -3.03909433E-03  3.15117716E-03  1.36836037E-02  1.46621183E-02 -1.44730550E-02
  3.40581671E-05 -4.77368985E-05 -9.86267820E-05  1.64823066E-06  6.67219483E-05
  3.89812995E-05 -7.82858058E-04 -6.11222122E-04  1.33072606E-04  1.04101259E-03
 -5.38554547E-05 -8.77975376E-05 -4.54258824E-05 -5.64857572E-05  2.31740008E-04
  3.75015427E-05 -6.94543482E-05 -5.53627977E-02 -7.19165056E-02 -6.96451624E-03
  1.73608831E-02 -6.89064641E-02  1.27377025E-04  4.09644277E-09  9.57875215E-05
 -3.35676377E-03  8.93830105E-08 -2.13592899E-04  1.82987002E-02 -3.76090360E-07
 -1.18042224E-04 -1.20116116E-06  7.80096139E-05  2.13200839E-09 -4.61718453E-05
  1.78050734E-09 -1.16650808E-04 -1.12257978E-03  4.76022768E-09 -7.47713445E-04
 -4.05694156E-08  1.60886917E-04 -5.21377112E-05  5.10576115E-09  1.41429565E-04
  8.04395927E-09 -3.03025325E-04 -2.29524560E-09  2.73729539E-04  3.76380201E-04
  1.92298780E-04 -2.69861056E-03  4.37132758E-02 -1.89800924E-05  2.16123303E-05
 -8.29052113E-05  4.63865240E-04 -8.11280197E-05  4.03240694E-04 -8.48140522E-03
 -8.57980841E-03  1.01783256E-02 -2.91713637E-05 -1.41494342E-05  3.14407782E-05
  7.46825394E-06  8.89385406E-06  5.03511936E-05 -3.25412397E-05 -1.52854675E-04
 -2.01410376E-04 -5.53246437E-04 -7.51873059E-05 -4.78433465E-05 -5.05514769E-05
  3.03152497E-06 -7.59758443E-06  2.13540240E-05  2.58112670E-05  2.73715589E-04
  3.76360955E-04  1.92328929E-04 -2.69896892E-03  4.37139118E-02  1.89790363E-05
  2.16148514E-05 -8.29079633E-05 -4.63882831E-04 -8.11316603E-05  4.03248228E-04
  8.48170830E-03 -8.58017842E-03  1.01786397E-02 -2.91720989E-05  1.41484185E-05
  3.14414576E-05  7.46755519E-06 -8.89299928E-06  5.03667121E-05  3.25373204E-05
 -1.52853191E-04 -2.01409186E-04  5.53250105E-04 -7.51871931E-05  4.78444477E-05
 -5.05539495E-05  3.03101448E-06  7.59352087E-06 -2.13554130E-05  2.58111769E-05
  2.28339292E-01  2.97166344E-01  2.15168007E-02 -3.09240005E-02  9.40500967E-02
 -2.29457140E-04 -2.17265825E-04 -2.63446200E-04  2.39036790E-03  3.03909832E-03
  3.15120605E-03 -1.36836525E-02 -1.46620064E-02 -1.44730512E-02  3.40568000E-05
  4.77365240E-05  9.86272300E-05  1.64760123E-06  6.67236773E-05  3.89814324E-05
  7.82866264E-04  6.11223230E-04  1.33056743E-04  1.04102319E-03 -5.38574768E-05
  8.77964963E-05  4.54269584E-05 -5.64877028E-05  2.31741479E-04 -3.74998497E-05
  6.94579810E-05  4.22751158E-02  5.51509537E-02  2.31178451E-03  5.23214123E-03
 -5.51912410E-02  1.23916964E-09  3.64031852E-05 -1.17999126E-04  5.47305725E-08
  6.13398834E-04 -1.12727686E-03 -1.94973368E-07 -1.03750446E-03  1.63324885E-02
  6.38154530E-05 -7.55753622E-10  1.08645121E-04 -2.87698806E-05  4.75017645E-10
 -3.61529324E-04 -1.63469319E-08 -7.79357311E-04  5.49342607E-04 -1.12389446E-08
 -1.13578934E-04 -2.06614010E-09  4.85554913E-05  2.15107233E-04  4.22821264E-09
 -5.47825828E-09 -2.83396006E-04  2.28332511E-01  2.97157524E-01  2.15161060E-02
 -3.09226073E-02  9.40465938E-02  2.29452466E-04 -2.17259370E-04 -2.63438928E-04
 -2.39029467E-03  3.03900926E-03  3.15109805E-03  1.36827331E-02 -1.46612573E-02
 -1.44721639E-02  3.40572884E-05 -4.77359808E-05  9.86277948E-05  1.64544535E-06
 -6.67220022E-05  3.89957886E-05 -7.82837295E-04  6.11197591E-04  1.33072535E-04
 -1.04100198E-03 -5.38546052E-05 -8.77927105E-05  4.54240523E-05 -5.64860440E-05
 -2.31741949E-04  3.74983476E-05  6.94528313E-05  1.68099715E-03  2.25110189E-03
 -1.28056048E-04  1.61012160E-03 -2.48300253E-02 -3.73450054E-05 -7.10098023E-10
 -3.45555607E-05 -1.61107717E-04 -1.74838149E-09 -3.81869842E-04 -1.13151511E-02
 -5.84800443E-08 -1.05996233E-03  4.32973083E-05 -8.48335929E-08 -5.25905077E-10
 -4.98449886E-05 -6.42670493E-10 -5.15179560E-04 -2.62774015E-05  6.14612178E-09
  6.49575366E-04  9.51782840E-09  4.78418989E-05 -3.33113853E-06  8.35247854E-10
 -9.64120657E-06  1.35840163E-10  1.83063312E-05  4.98985872E-10 -5.98430741E-03
 -7.70485621E-03 -1.44417036E-03  5.83237879E-03 -4.24783791E-02 -5.30767665E-05
  3.57848349E-05  1.78528579E-05 -1.41580551E-04 -1.29112446E-03  1.26303127E-03
  7.75015085E-04  1.24380666E-02 -3.05360224E-03  3.17072737E-06 -5.17976695E-05
  4.81649355E-05  2.52941689E-05 -3.91419465E-05  2.17724309E-04 -2.35380800E-04
 -5.19663492E-04 -1.69094180E-04  5.52657536E-04 -1.90577631E-05  1.13983036E-04
  1.54123116E-04  6.74236949E-06 -1.03281140E-04 -5.38224391E-06  1.48648393E-05
 -5.98448496E-03 -7.70508865E-03 -1.44418402E-03  5.83237594E-03 -4.24795711E-02
 -5.30776522E-05 -3.57852504E-05  1.78533403E-05 -1.41582454E-04  1.29114485E-03
  1.26307355E-03  7.74923880E-04 -1.24382288E-02 -3.05376721E-03  3.17190861E-06
 -5.17986604E-05 -4.81646930E-05  2.52948206E-05  3.91403004E-05  2.17725513E-04
 -2.35367015E-04  5.19691326E-04 -1.69088823E-04 -5.52650504E-04 -1.90601816E-05
  1.13986416E-04 -1.54127210E-04  6.74634475E-06  1.03283867E-04 -5.38321084E-06
 -1.48630411E-05 -5.53640727E-02 -7.19181631E-02 -6.96466609E-03  1.73612871E-02
 -6.89086352E-02 -1.27377458E-04 -2.10528509E-09  9.57893645E-05  3.35682186E-03
 -1.13785438E-08 -2.13589138E-04 -1.82993593E-02  1.61540223E-07 -1.17866000E-04
 -1.20114031E-06 -7.80099610E-05 -2.73482092E-10 -4.61715075E-05  1.44107984E-09
 -1.16653418E-04  1.12259304E-03 -8.03711033E-09 -7.47729194E-04 -1.82791320E-08
  1.60889621E-04  5.21399498E-05 -8.09472195E-10  1.41432079E-04  1.50950043E-09
  3.03030464E-04  1.74200168E-09  2.34311714E-05  2.86227691E-04  2.40301831E-03
 -9.69913714E-06  3.81875333E-05  9.31097582E-05 -1.60855471E-05  5.39003080E-04
 -6.16500734E-04 -7.92126633E-05 -5.96639358E-05 -4.97780707E-05  2.34282022E-05
  2.86187242E-04  2.40273876E-03  9.69350373E-06  3.81827032E-05  9.31051833E-05
 -2.40808966E-04 -1.57363649E-03  5.44838666E-04  5.08942933E-04 -4.59166043E-04
  5.16215317E-04 -5.15524025E-05  6.24195922E-04 -1.29199161E-03  6.10953953E-09
  7.28283291E-05  1.18148024E-04 -1.60858828E-05  5.38974790E-04 -6.16459740E-04
 -7.92079987E-05  5.96630825E-05 -4.97727286E-05  2.34281607E-05  2.86191762E-04
  2.40276706E-03 -9.69368441E-06 -3.81837785E-05  9.31055039E-05  5.54687335E-05
  1.08635355E-03 -1.69860114E-04 -2.26013716E-04 -5.88034995E-09 -1.69161012E-04
  2.34303059E-05  2.86228328E-04  2.40297734E-03  9.69789928E-06 -3.81875316E-05
  9.31107213E-05 -2.40820281E-04 -1.57372074E-03  5.45247518E-04 -5.08975818E-04
 -4.59196189E-04  5.16245250E-04 -1.60849087E-05  5.38997995E-04 -6.16437833E-04
  7.92113462E-05 -5.96653191E-05 -4.97759636E-05 -8.69346865E-05 -2.56778280E-04
 -2.33488696E-03  4.14484617E-05  1.39483548E-09  3.67133426E-05 -2.40818672E-04
 -1.57371250E-03  5.44914513E-04 -5.08965699E-04  4.59190870E-04  5.16237355E-04
 -2.40822311E-04 -1.57373998E-03  5.45225382E-04  5.08979612E-04  4.59204598E-04
  5.16248423E-04 -5.15523053E-05  6.24207055E-04 -1.29189305E-03 -4.02568499E-09
 -7.28288571E-05  1.18151333E-04 -8.69348352E-05 -2.56776502E-04 -2.33489081E-03
 -4.14480436E-05  3.80547739E-10  3.67144545E-05  5.54693388E-05  1.08636544E-03
 -1.69934447E-04  2.26016319E-04  9.91649812E-10 -1.69164545E-04 -1.60846146E-05
  5.39007102E-04 -6.16376494E-04  7.92116482E-05  5.96656156E-05 -4.97790411E-05
  3.76290558E-04  5.25429031E-04 -3.83993496E-04  2.66300414E-03 -2.72295229E-02
 -2.18463100E-05 -1.08406296E-05 -1.35320711E-05 -2.51602835E-04  9.41480210E-05
 -2.12298102E-04  5.17781953E-03 -7.01320640E-03 -6.13046604E-03 -4.34058389E-05
 -2.20392182E-05 -4.75705988E-06  3.60547551E-05 -1.46177636E-05  6.99813740E-05
 -6.95989786E-06  5.06264494E-05 -1.83723693E-04  9.05497483E-05 -4.53311054E-05
  3.51364936E-06  8.71584052E-06 -3.52928690E-05  6.65069292E-05  2.00520191E-05
 -2.63420544E-05 -9.99851473E-10 -6.02158529E-10 -1.72384383E-08  1.01088035E-07
 -1.42733607E-07 -3.71428451E-05 -1.22235268E-09 -9.91569939E-10  5.33828179E-04
  6.68506096E-09  1.56981592E-08  4.18265102E-03  1.99620532E-08 -2.18509517E-08
  1.67089982E-10  3.26352540E-05 -8.23530528E-10  9.04522368E-10  3.52691064E-05
 -2.01835068E-09  1.91193169E-05  1.99580137E-08  1.85733188E-09 -2.39234091E-04
  9.86362760E-10  5.83646190E-05  8.89894064E-10  2.01480189E-09 -2.26355017E-05
 -1.78769398E-05  8.66027458E-10  2.30110796E-01  2.99377306E-01  2.24884228E-02
 -3.59769933E-02  9.52539893E-02 -2.90627275E-04  2.47573594E-04 -2.43703061E-04
  3.14260687E-03 -3.45946674E-03  2.91939536E-03 -1.34385061E-02  1.98160196E-02
 -1.66505956E-02  2.25996119E-05  7.53385848E-05 -6.05920338E-05 -2.44037016E-05
 -2.92216132E-05  9.40611723E-05  8.37123527E-04 -8.96224466E-04  5.94739560E-04
 -9.15020935E-04 -9.04916089E-05  1.12996047E-04 -1.83634952E-05 -9.31175332E-07
 -1.86773189E-04 -1.27110216E-04 -7.46449978E-05 -7.34302065E-03 -9.55302234E-03
 -7.83731820E-04 -1.90840399E-04 -1.96086212E-04  2.93638171E-05  3.63742567E-05
  4.21689220E-05  1.66065632E-04 -1.17472215E-03  1.60933508E-03 -5.40004470E-03
 -6.34814717E-03 -5.56120358E-03  1.81306643E-05  2.92119918E-05  1.34423084E-06
  5.52021950E-06  2.73026991E-05  3.06805696E-04 -1.26343438E-04 -5.73371598E-04
  1.12464264E-04 -4.39315781E-04 -7.01483190E-05 -1.24867563E-04  2.00688487E-04
  1.02256184E-04  1.17655241E-04  5.49773377E-05 -3.65388601E-06 -7.34261618E-03
 -9.55249857E-03 -7.83655533E-04 -1.91204733E-04 -1.93761924E-04  2.93612888E-05
 -3.63775560E-05  4.21647590E-05  1.66048091E-04  1.17466652E-03  1.60927206E-03
 -5.40012360E-03  6.34883409E-03 -5.56088200E-03  1.81321663E-05  2.92108290E-05
 -1.34179669E-06  5.52168514E-06 -2.73008625E-05  3.06779187E-04 -1.26357355E-04
  5.73337245E-04  1.12451503E-04  4.39294287E-04 -7.01474676E-05 -1.24860337E-04
 -2.00679191E-04  1.02251867E-04 -1.17649206E-04  5.49765740E-05  3.65185697E-06
 -3.76299264E-04 -5.25441168E-04  3.84001147E-04 -2.66306634E-03  2.72302336E-02
 -2.18454807E-05  1.08393337E-05  1.35318254E-05 -2.51606920E-04 -9.41383779E-05
  2.12297787E-04  5.17800885E-03  7.01337015E-03  6.13059467E-03  4.34048892E-05
 -2.20397519E-05  4.75737769E-06 -3.60551505E-05 -1.46185516E-05 -6.99726868E-05
 -6.96213611E-06 -5.06308593E-05  1.83726235E-04  9.05497609E-05  4.53318669E-05
  3.51333839E-06 -8.71521075E-06  3.52920365E-05  6.65078079E-05  2.00515232E-05
  2.63417908E-05 -2.00745605E-09 -1.99943992E-09 -4.80455011E-09  3.46725618E-08
 -4.97759323E-07 -3.71435815E-05 -1.59797815E-09 -1.40215338E-09  5.33832120E-04
  3.73508045E-09  1.29571784E-08  4.18254861E-03  3.76526290E-08 -1.48371011E-07
 -1.48840968E-09  3.26340263E-05 -1.01612932E-09 -1.60653383E-10 -3.52693577E-05
  8.23872969E-09  1.91316951E-05  1.66896202E-08  4.70400185E-09  2.39229138E-04
 -1.32760399E-09  5.83634381E-05  1.25929781E-09 -1.29296116E-09  2.26354763E-05
 -1.78764054E-05  2.53024963E-10 -3.37335461E-07 -4.37697626E-07 -4.00528351E-08
  1.09363208E-07 -1.35356438E-07  1.08469093E-04  2.94941926E-10  7.41841643E-10
  1.93769110E-03  1.69303179E-08  4.76194182E-09 -9.60856301E-03 -1.12676901E-07
  1.51468456E-07  4.46745815E-10  1.08023343E-04  1.42215304E-10 -6.79177562E-10
 -7.54523225E-05 -4.27842104E-10 -1.15505650E-03 -9.17982039E-11 -1.24079918E-09
 -4.75484712E-04  1.53231562E-09 -4.54886771E-05  1.09406910E-09 -3.53613245E-09
 -2.17107052E-04  1.05423501E-05 -1.83146267E-09  1.52398642E-03  2.02624842E-03
 -2.29581717E-05  1.36594016E-03  4.30435439E-02 -2.21061582E-05  9.73633501E-10
 -1.06482754E-05 -1.59188350E-04 -2.73678638E-08 -3.22694429E-04 -9.25181618E-03
  2.97925336E-08  5.81434677E-03  7.62416985E-06 -5.60025500E-05 -3.17222426E-10
  2.38859112E-05  1.54645773E-09 -2.36332280E-04  4.62890573E-04 -1.27652730E-08
  1.55000529E-05  6.15958345E-09  6.45363121E-05  4.40716771E-05 -3.22081370E-09
  3.25825324E-05  8.52559792E-10 -2.40996658E-05 -5.07762981E-10 -2.30114864E-01
 -2.99382597E-01 -2.24888158E-02  3.59775692E-02 -9.52547450E-02 -2.90632636E-04
 -2.47579461E-04  2.43707345E-04  3.14266632E-03  3.45949940E-03 -2.91945945E-03
 -1.34386417E-02 -1.98160994E-02  1.66507929E-02 -2.25978725E-05  7.53387153E-05
  6.05925242E-05  2.44052590E-05 -2.92233662E-05 -9.40658540E-05  8.37142813E-04
  8.96237103E-04 -5.94730775E-04 -9.15037699E-04  9.04948624E-05  1.12996141E-04
  1.83653449E-05  9.32774058E-07 -1.86775857E-04 -1.27110649E-04  7.46500898E-05
 -5.65253092E-02 -7.34638151E-02 -6.98186042E-03  2.03709963E-02 -1.14901556E-01
  3.36529470E-06  3.11640921E-09  8.82901752E-05 -3.00712687E-03  8.22353970E-08
  4.51870284E-04  3.47406857E-02 -2.94464255E-07  8.50918504E-03 -8.45828612E-06
  2.18975755E-05  2.01187595E-09  2.52004149E-05  1.11657371E-09 -1.32007077E-04
 -6.98077522E-04  1.25428165E-09 -8.86800458E-04 -3.17468316E-08  1.47805125E-04
 -1.24503494E-04  4.46061019E-09  1.56370335E-04  7.28894281E-09 -2.65645219E-04
 -1.57651166E-09  3.76315940E-04  5.25464217E-04 -3.84017855E-04  2.66324187E-03
 -2.72300696E-02 -2.18466861E-05  1.08383583E-05 -1.35319637E-05 -2.51609458E-04
 -9.41382880E-05 -2.12296015E-04  5.17807069E-03  7.01348836E-03 -6.13065891E-03
 -4.34054461E-05 -2.20408476E-05  4.75754141E-06  3.60560009E-05  1.46193335E-05
  6.99661036E-05 -6.96517563E-06 -5.06350443E-05 -1.83732650E-04 -9.05593840E-05
 -4.53337675E-05  3.51320097E-06 -8.71495923E-06 -3.52919952E-05 -6.65107841E-05
  2.00514382E-05  2.63425320E-05 -3.76296365E-04 -5.25437149E-04  3.84017413E-04
 -2.66327818E-03  2.72309572E-02 -2.18466901E-05 -1.08388696E-05  1.35291733E-05
 -2.51624263E-04  9.41452337E-05  2.12311632E-04  5.17819552E-03 -7.01363708E-03
  6.13089517E-03  4.34053242E-05 -2.20396736E-05 -4.75613631E-06 -3.60554025E-05
  1.46181746E-05 -6.99726252E-05 -6.96147875E-06  5.06254534E-05  1.83722395E-04
 -9.05381396E-05  4.53302864E-05  3.51542226E-06  8.71397382E-06  3.52929842E-05
 -6.65096868E-05  2.00512277E-05 -2.63418696E-05  2.30125135E-01  2.99395959E-01
  2.24898231E-02 -3.59792791E-02  9.52593922E-02 -2.90642270E-04 -2.47589783E-04
 -2.43718314E-04  3.14278351E-03  3.45964174E-03  2.91960142E-03 -1.34395549E-02
 -1.98170079E-02 -1.66517057E-02  2.25983508E-05  7.53406848E-05  6.05946507E-05
 -2.44043273E-05  2.92258496E-05  9.40575195E-05  8.37180931E-04  8.96271618E-04
  5.94729428E-04  9.15078366E-04 -9.04985093E-05  1.13000653E-04  1.83678049E-05
 -9.34812712E-07  1.86781550E-04 -1.27113510E-04  7.46550434E-05  1.10785766E-06
  1.44295979E-06  8.19021162E-08 -1.08573484E-08 -8.71848773E-07  1.08471534E-04
  9.34954515E-10 -2.94016938E-09  1.93777388E-03  2.84190919E-08 -2.61120954E-08
 -9.60888447E-03 -1.29637309E-07  1.57042029E-07  6.83092619E-10  1.08023369E-04
  2.05357237E-09  2.15187029E-10  7.54537340E-05 -5.08035245E-09 -1.15508773E-03
 -1.44473816E-08  1.00954684E-08  4.75476149E-04 -3.53334506E-09 -4.54916340E-05
  1.82626073E-09  7.42272089E-09  2.17113662E-04  1.05358988E-05 -6.78512081E-09
 -2.30112850E-01 -2.99379974E-01 -2.24886565E-02  3.59775938E-02 -9.52552845E-02
 -2.90628670E-04  2.47575959E-04  2.43704765E-04  3.14263560E-03 -3.45950210E-03
 -2.91942759E-03 -1.34388999E-02  1.98164120E-02  1.66510024E-02 -2.25988599E-05
  7.53386668E-05 -6.05908118E-05  2.44031057E-05  2.92214669E-05 -9.40531035E-05
  8.37134018E-04 -8.96238671E-04 -5.94732690E-04  9.15023924E-04  9.04926901E-05
  1.12997424E-04 -1.83647259E-05  9.31440130E-07  1.86771003E-04 -1.27112392E-04
 -7.46471104E-05 -1.52396039E-03 -2.02621335E-03  2.29547551E-05 -1.36590509E-03
 -4.30440270E-02 -2.21068652E-05 -1.22584316E-10  1.06477735E-05 -1.59191079E-04
 -1.20526475E-08  3.22689539E-04 -9.25203316E-03 -3.78403476E-08 -5.81436981E-03
 -7.62332737E-06 -5.60025476E-05 -6.00593065E-10 -2.38868427E-05 -1.17460220E-09
  2.36323102E-04  4.62890380E-04  1.49740037E-10 -1.54876644E-05  5.17182443E-09
 -6.45357807E-05  4.40715609E-05 -8.73510083E-10 -3.25827350E-05 -2.04650417E-10
 -2.40993810E-05  1.36324664E-10  7.34269533E-03  9.55260292E-03  7.83656580E-04
  1.91206986E-04  1.94142854E-04  2.93613472E-05 -3.63761117E-05 -4.21658479E-05
  1.66051410E-04  1.17466579E-03 -1.60928592E-03 -5.40005287E-03  6.34880067E-03
  5.56098895E-03 -1.81321701E-05  2.92105707E-05 -1.34159558E-06 -5.52098705E-06
  2.73000241E-05 -3.06784415E-04 -1.26362710E-04  5.73348616E-04 -1.12460994E-04
 -4.39287585E-04  7.01490546E-05 -1.24861820E-04 -2.00680829E-04 -1.02254404E-04
  1.17649858E-04  5.49768855E-05  3.65340628E-06  7.34271611E-03  9.55262779E-03
  7.83677421E-04  1.91051981E-04  1.94160200E-04  2.93616617E-05  3.63743509E-05
 -4.21672382E-05  1.66057420E-04 -1.17467633E-03 -1.60927560E-03 -5.40008494E-03
 -6.34863535E-03  5.56099162E-03 -1.81306954E-05  2.92103744E-05  1.34266963E-06
 -5.51989308E-06 -2.73020291E-05 -3.06791962E-04 -1.26346653E-04 -5.73342242E-04
 -1.12461031E-04  4.39302352E-04  7.01463610E-05 -1.24861598E-04  2.00681409E-04
 -1.02253617E-04 -1.17650407E-04  5.49766084E-05 -3.65302228E-06  5.65245916E-02
  7.34628836E-02  6.98176062E-03 -2.03707193E-02  1.14900405E-01  3.36334211E-06
 -5.70139708E-10 -8.82886746E-05 -3.00707116E-03  2.47654080E-08 -4.51870455E-04
  3.47403761E-02  6.31786309E-09 -8.50921102E-03  8.45817701E-06  2.18961627E-05
  6.71899356E-10 -2.52012187E-05  7.86999209E-10  1.32004394E-04 -6.98058467E-04
 -4.65312726E-09  8.86787600E-04 -1.79544111E-09 -1.47802267E-04 -1.24502592E-04
  3.84030897E-10 -1.56367548E-04 -2.38686675E-09 -2.65640311E-04  3.93060338E-10
 -2.31256366E-05 -1.15626789E-04 -2.04863558E-03  4.46000566E-05 -3.14429244E-05
  1.76760744E-05  5.22188815E-05  7.33353675E-04  3.89407290E-03 -6.26171458E-05
 -1.07684829E-04 -1.17673451E-04  2.31267504E-05  1.15629501E-04  2.04868992E-03
  4.46009731E-05  3.14428679E-05 -1.76750037E-05 -2.16760648E-04 -1.61417480E-03
  2.60883388E-03  5.52823487E-04 -4.62481229E-04  5.21841427E-04 -5.77065729E-10
 -7.49359193E-10 -7.67583165E-08 -1.08967983E-04  2.27151543E-10 -1.19366633E-09
  5.22186172E-05  7.33329324E-04  3.89413691E-03 -6.26126205E-05  1.07683928E-04
 -1.17669539E-04 -2.31277450E-05 -1.15645511E-04 -2.04878547E-03  4.46035753E-05
  3.14446032E-05  1.76740265E-05  2.12239340E-05  6.25038365E-04 -3.82379124E-03
 -1.00363409E-04 -5.26625210E-09 -1.77176219E-04  2.31274918E-05  1.15653396E-04
  2.04881679E-03  4.46029453E-05 -3.14460128E-05 -1.76716440E-05  2.16764390E-04
  1.61421136E-03 -2.60886195E-03  5.52832376E-04  4.62495145E-04 -5.21850244E-04
 -5.22190904E-05 -7.33330354E-04 -3.89415521E-03 -6.26126937E-05  1.07683262E-04
  1.17670954E-04 -8.11067794E-06  1.09555911E-04 -1.97983721E-04 -2.58578157E-05
  1.49020232E-09  5.44718151E-05  2.16760621E-04  1.61417881E-03 -2.60902675E-03
  5.52827374E-04 -4.62486072E-04 -5.21843704E-04 -2.16772931E-04 -1.61427079E-03
  2.60907727E-03  5.52854895E-04  4.62516355E-04  5.21870468E-04 -3.87020958E-10
  1.17301262E-08  4.99475278E-08 -1.08973749E-04 -1.10885768E-09  3.43667274E-09
  8.10911314E-06 -1.09561228E-04  1.97939802E-04 -2.58586500E-05  8.35902218E-10
 -5.44713403E-05 -2.12232440E-05 -6.25020535E-04  3.82378976E-03 -1.00360316E-04
 -1.21417436E-09  1.77173618E-04 -5.22189408E-05 -7.33333075E-04 -3.89407916E-03
 -6.26141521E-05 -1.07683157E-04  1.17670423E-04  8.17277778E-06  1.30406318E-05
  1.13195133E-04 -1.71919004E-03 -2.53596310E-03 -5.78242549E-06 -1.03243534E-05
 -6.40258314E-05  1.40467992E-04 -1.33123910E-04  2.19929582E-04 -1.40947566E-03
 -4.00150377E-04  2.57408386E-04 -3.80053707E-05 -7.26261966E-06 -5.43045613E-05
  3.93947618E-06  8.18579439E-06  2.90743491E-04  3.99674930E-05  3.52710047E-04
 -1.21930423E-04  2.04054012E-04  1.11641714E-05 -3.88034762E-05  2.63444036E-05
  1.90050015E-05 -2.05449604E-05 -1.45258730E-05 -1.23864605E-05 -1.25782292E-04
 -1.30849187E-04 -4.66585271E-04  4.14839636E-03 -1.11247288E-02 -1.50925575E-11
 -2.82975598E-05 -3.72596870E-05  2.45326093E-10  3.24110710E-04  4.71875768E-04
 -5.18192522E-10  8.80619920E-04 -3.96611333E-03 -8.11125925E-05 -4.85369333E-11
  1.44155279E-05  1.93379561E-05  6.79106156E-12  3.20680162E-04  2.14914071E-10
  9.41040807E-05  1.49296428E-04  1.50506218E-10  1.67584326E-05 -2.29635347E-13
 -3.96875955E-06  9.67513157E-06  6.74640415E-12 -1.19709987E-12  4.19647529E-06
 -2.97077791E-02 -3.85487713E-02 -4.13422447E-03  1.31824020E-02 -6.13345406E-02
 -2.36841820E-05 -1.00038359E-05  8.26062589E-05 -2.51707124E-03  9.93818351E-04
  3.63052897E-04  1.65854426E-02 -1.08952680E-02  5.45748173E-03  6.66204616E-05
  1.54062239E-05 -3.40540203E-05  3.20334429E-05 -2.28286175E-05 -4.58792087E-04
 -6.90265897E-04  4.27882771E-04  4.88122896E-04  1.92046168E-04  1.43252371E-04
  5.71548118E-05 -3.15464156E-05 -1.54914443E-04  1.80351700E-04 -7.31333352E-06
 -2.12931061E-04  1.06785393E-03  1.43601794E-03 -1.79060928E-04  7.57179502E-04
  1.17404831E-02 -9.41622854E-06  5.35813407E-05 -4.79012270E-05  4.03500860E-04
 -4.44766180E-04 -1.98469959E-04 -3.10032945E-04 -3.19509719E-03  2.08732287E-03
  1.04866254E-05  3.39086959E-05  4.81265923E-06 -4.16265095E-05 -3.74054222E-05
 -2.39051745E-04  1.01124905E-05  1.38798543E-04  1.86561717E-04 -1.57513210E-05
 -6.01197688E-05  5.00063945E-05  1.90737824E-05  5.11394662E-06 -4.63312831E-05
 -2.09309511E-05  1.17709078E-05  1.06784564E-03  1.43600693E-03 -1.79059409E-04
  7.57158001E-04  1.17405328E-02 -9.41611005E-06 -5.35815442E-05 -4.79011953E-05
  4.03501291E-04  4.44766553E-04 -1.98467568E-04 -3.10040747E-04  3.19513900E-03
  2.08730749E-03  1.04866970E-05  3.39087734E-05 -4.81269044E-06 -4.16263149E-05
  3.74054195E-05 -2.39050257E-04  1.01106545E-05 -1.38796696E-04  1.86561151E-04
  1.57506474E-05 -6.01196065E-05  5.00059702E-05 -1.90740365E-05  5.11369894E-06
  4.63308212E-05 -2.09307162E-05 -1.17711134E-05  8.17269939E-06  1.30405137E-05
  1.13195560E-04 -1.71919453E-03 -2.53595820E-03  5.78238792E-06 -1.03243739E-05
 -6.40258598E-05 -1.40468069E-04 -1.33123838E-04  2.19929656E-04  1.40947878E-03
 -4.00146606E-04  2.57411799E-04 -3.80053845E-05  7.26257843E-06 -5.43045681E-05
  3.93947110E-06 -8.18582635E-06  2.90743755E-04 -3.99671920E-05  3.52710089E-04
 -1.21930327E-04 -2.04053908E-04  1.11641434E-05  3.88035018E-05  2.63444076E-05
  1.90050229E-05  2.05450401E-05  1.45258764E-05 -1.23864402E-05 -1.25782116E-04
 -1.30849032E-04 -4.66583957E-04  4.14839666E-03 -1.11244648E-02  1.87196893E-12
  2.82973528E-05 -3.72593706E-05  1.94688444E-11 -3.24101489E-04  4.71872503E-04
 -1.39479523E-09 -8.80592555E-04 -3.96606363E-03 -8.11123700E-05 -2.81527971E-11
 -1.44156779E-05  1.93378423E-05  9.15687734E-13  3.20678136E-04 -1.57985752E-11
 -9.41020173E-05  1.49293661E-04  7.88389262E-11  1.67584173E-05  1.76367715E-11
  3.96876769E-06  9.67499209E-06  8.11944872E-12  3.33080635E-12 -4.19647477E-06
  3.27715035E-01  4.26434795E-01  3.09288655E-02 -4.49118314E-02  9.43171715E-02
 -1.27572411E-10  3.16570574E-04 -5.41700708E-04  1.30784760E-09 -3.16096544E-04
  6.70795789E-03 -1.33578514E-08  2.46577937E-03 -3.36304301E-02  1.78887454E-04
  1.84085319E-10 -4.07751911E-05 -2.31018681E-05  3.93832958E-11  8.40596659E-04
  9.12131690E-10 -1.39184378E-03 -8.29003202E-04 -5.73518693E-10  2.79554774E-04
  2.60551270E-10 -1.01753312E-04 -8.90636596E-05 -2.55201419E-10 -1.01113963E-10
  3.64394797E-04 -1.20459760E-04 -1.55487397E-04  3.22495355E-04 -5.04281783E-03
  2.75155340E-02  7.86609076E-05 -7.23042087E-11 -7.65787159E-05 -4.52528297E-05
 -1.10105360E-09  4.11842916E-04 -1.30594046E-02 -6.06475502E-09  5.47576661E-03
  4.45935937E-05  3.96828473E-05 -1.61463573E-11 -2.14845883E-05  1.21996156E-10
 -1.84072807E-04 -1.91671514E-04  3.76801720E-10  4.55346595E-05 -7.30894856E-10
 -5.78070788E-05 -4.33473497E-05  1.82487451E-11  5.58075060E-05 -8.14824463E-11
 -3.87130974E-05  3.66426196E-11 -2.97078302E-02 -3.85488378E-02 -4.13422975E-03
  1.31824148E-02 -6.13345796E-02  2.36842623E-05 -1.00038493E-05  8.26063852E-05
  2.51707105E-03  9.93819359E-04  3.63050215E-04 -1.65854491E-02 -1.08952814E-02
  5.45749633E-03  6.66204593E-05 -1.54062292E-05 -3.40540417E-05  3.20333875E-05
  2.28285577E-05 -4.58792117E-04  6.90264744E-04  4.27882976E-04  4.88123070E-04
 -1.92046285E-04  1.43252491E-04 -5.71545138E-05 -3.15463561E-05 -1.54914519E-04
 -1.80351721E-04  7.31327467E-06 -2.12931217E-04  5.40048793E-03  7.11631258E-03
 -2.11198786E-04  4.87721959E-03 -2.83237586E-03 -8.97592618E-06 -1.71266752E-10
 -3.48162741E-06  3.66653263E-04  1.59699476E-10 -9.45188678E-04  5.24089990E-03
  1.12027659E-08  6.35551088E-03  1.88762387E-05  5.46118286E-05  2.01096311E-11
  7.56524017E-06 -2.35631716E-10 -1.79230932E-05  4.11149685E-04 -9.43637398E-10
 -4.08804562E-04  1.65312664E-09 -9.05799307E-06  4.52363248E-05 -3.14042384E-10
 -4.78037612E-05  2.33638259E-10  1.25116943E-04 -3.04844587E-10  8.17209398E-06
  1.30396737E-05  1.13197285E-04 -1.71921326E-03 -2.53577519E-03 -5.78240568E-06
  1.03243281E-05 -6.40261248E-05  1.40468825E-04  1.33124723E-04  2.19931529E-04
 -1.40952085E-03  4.00102198E-04  2.57459070E-04 -3.80054434E-05 -7.26267235E-06
  5.43045779E-05  3.93945001E-06 -8.18573263E-06  2.90744583E-04  3.99684100E-05
 -3.52709962E-04 -1.21930786E-04 -2.04055666E-04  1.11642244E-05 -3.88037224E-05
 -2.63445075E-05  1.90050628E-05  2.05451944E-05 -1.45258602E-05  1.23864656E-05
  8.17223078E-06  1.30398708E-05  1.13196853E-04 -1.71920942E-03 -2.53577910E-03
  5.78237446E-06  1.03243029E-05 -6.40261309E-05 -1.40468351E-04  1.33124917E-04
  2.19931682E-04  1.40951911E-03  4.00105860E-04  2.57455462E-04 -3.80054511E-05
  7.26264826E-06  5.43045846E-05  3.93945388E-06  8.18575504E-06  2.90744558E-04
 -3.99680032E-05 -3.52710037E-04 -1.21930837E-04  2.04055362E-04  1.11641830E-05
  3.88037078E-05 -2.63444544E-05  1.90050800E-05 -2.05451775E-05  1.45258774E-05
  1.23864676E-05 -2.97080701E-02 -3.85491497E-02 -4.13425551E-03  1.31824657E-02
 -6.13349245E-02 -2.36844626E-05  1.00041225E-05  8.26071043E-05 -2.51708345E-03
 -9.93827888E-04  3.63056284E-04  1.65855314E-02  1.08953435E-02  5.45747112E-03
  6.66206765E-05  1.54060328E-05  3.40544276E-05  3.20331055E-05  2.28284170E-05
 -4.58793443E-04 -6.90268960E-04 -4.27887677E-04  4.88125049E-04 -1.92044405E-04
  1.43253224E-04  5.71554903E-05  3.15466001E-05 -1.54916268E-04 -1.80352549E-04
 -7.31222865E-06  2.12931898E-04  3.27717120E-01  4.26437507E-01  3.09290730E-02
 -4.49121873E-02  9.43183424E-02 -1.77617674E-10 -3.16572015E-04 -5.41704066E-04
  2.83855783E-09  3.16133445E-04  6.70800428E-03 -3.16331464E-09 -2.46599119E-03
 -3.36307293E-02  1.78887704E-04 -1.08909527E-10  4.07762324E-05 -2.31020126E-05
  1.01793645E-10  8.40609228E-04 -4.22992586E-11  1.39185120E-03 -8.29003208E-04
  1.25284438E-10  2.79555788E-04  1.10462437E-10  1.01756621E-04 -8.90637382E-05
 -2.01104605E-11  1.14394101E-10 -3.64393394E-04 -2.97079959E-02 -3.85490533E-02
 -4.13424854E-03  1.31824501E-02 -6.13348668E-02  2.36844157E-05  1.00041346E-05
  8.26069263E-05  2.51708430E-03 -9.93827154E-04  3.63056582E-04 -1.65855119E-02
  1.08953256E-02  5.45746735E-03  6.66206958E-05 -1.54059389E-05  3.40544140E-05
  3.20331945E-05 -2.28284670E-05 -4.58794468E-04  6.90269241E-04 -4.27888277E-04
  4.88125710E-04  1.92043691E-04  1.43253088E-04 -5.71551410E-05  3.15464232E-05
 -1.54916230E-04  1.80352244E-04  7.31202158E-06  2.12931915E-04 -1.20459791E-04
 -1.55487424E-04  3.22495129E-04 -5.04281596E-03  2.75155317E-02 -7.86609454E-05
 -7.79329654E-11 -7.65786716E-05  4.52530889E-05 -1.21491258E-09  4.11842971E-04
  1.30594061E-02 -3.68121385E-09  5.47575845E-03  4.45936309E-05 -3.96827933E-05
 -2.23103139E-11 -2.14845934E-05 -1.39352973E-10 -1.84073100E-04  1.91671254E-04
  3.47702669E-10  4.55347090E-05  6.14788915E-10 -5.78071505E-05  4.33472183E-05
  2.51813851E-11  5.58074997E-05  9.04810787E-11  3.87131132E-05  5.47529675E-11
  1.06785204E-03  1.43601547E-03 -1.79060868E-04  7.57178852E-04  1.17404611E-02
  9.41622096E-06  5.35813359E-05 -4.79012103E-05 -4.03501605E-04 -4.44766373E-04
 -1.98469422E-04  3.10030560E-04 -3.19509087E-03  2.08732218E-03  1.04866629E-05
 -3.39086580E-05  4.81266684E-06 -4.16265239E-05  3.74054031E-05 -2.39051639E-04
 -1.01128439E-05  1.38798108E-04  1.86561221E-04  1.57514344E-05 -6.01197289E-05
 -5.00063886E-05  1.90738091E-05  5.11388842E-06  4.63312572E-05  2.09309123E-05
  1.17709351E-05  1.06784572E-03  1.43600703E-03 -1.79059047E-04  7.57154660E-04
  1.17405528E-02  9.41607128E-06 -5.35815582E-05 -4.79012200E-05 -4.03500470E-04
  4.44766125E-04 -1.98467791E-04  3.10044937E-04  3.19514873E-03  2.08730758E-03
  1.04867022E-05 -3.39087145E-05 -4.81269605E-06 -4.16263198E-05 -3.74054081E-05
 -2.39050148E-04 -1.01107328E-05 -1.38797003E-04  1.86561671E-04 -1.57508025E-05
 -6.01195423E-05 -5.00060564E-05 -1.90740231E-05  5.11368484E-06 -4.63308181E-05
  2.09306675E-05 -1.17711657E-05  5.40049829E-03  7.11632606E-03 -2.11198183E-04
  4.87722111E-03 -2.83237860E-03  8.97596010E-06 -1.51752352E-10 -3.48161809E-06
 -3.66654262E-04  7.71813306E-10 -9.45188627E-04 -5.24090251E-03  9.25235912E-09
  6.35551539E-03  1.88762642E-05 -5.46118156E-05 -2.03027025E-11  7.56518988E-06
  1.78194257E-10 -1.79228312E-05 -4.11149943E-04 -6.81972090E-10 -4.08804449E-04
 -1.09497235E-09 -9.05798466E-06 -4.52362999E-05 -3.01324054E-10 -4.78036681E-05
 -3.26998525E-10 -1.25117050E-04 -3.73020372E-10 -3.18451814E-06  8.32054871E-05
  7.11184384E-04  2.45316350E-05  3.07384185E-05  4.20651700E-05 -1.45799860E-05
  1.96423943E-04 -3.17438201E-06 -4.75170726E-05 -3.85273666E-05  5.97887738E-05
 -3.18451444E-06  8.32060047E-05  7.11186867E-04 -2.45315769E-05  3.07384657E-05
  4.20652620E-05  2.56439420E-06  5.90408941E-04 -2.25119423E-03  1.04806957E-05
  9.63712016E-05 -1.43744692E-04 -2.95715494E-04 -1.81242408E-03  4.23018078E-03
  3.48314226E-10 -5.74663424E-04  1.09711306E-03 -1.45797236E-05  1.96424184E-04
 -3.15987647E-06 -4.75171774E-05  3.85275356E-05  5.97883793E-05 -3.18428807E-06
  8.32079234E-05  7.11202720E-04  2.45314995E-05 -3.07387996E-05  4.20656027E-05
 -6.31759429E-05  2.48395798E-05 -3.47897439E-03 -4.15582403E-05  1.83578859E-10
  1.11055684E-04 -3.18430423E-06  8.32074944E-05  7.11200862E-04 -2.45315234E-05
 -3.07387624E-05  4.20655583E-05  2.56442795E-06  5.90408402E-04 -2.25119787E-03
 -1.04807726E-05  9.63712403E-05 -1.43744732E-04 -1.45799844E-05  1.96423693E-04
 -3.17531250E-06  4.75170936E-05 -3.85273496E-05  5.97887206E-05  1.69460461E-05
  3.23109793E-04  3.83711072E-03 -9.56532990E-05  1.18861974E-10  1.09702192E-05
  2.56468179E-06  5.90412466E-04 -2.25118633E-03 -1.04808970E-05 -9.63715907E-05
 -1.43745925E-04  2.56474101E-06  5.90411173E-04 -2.25119247E-03  1.04807623E-05
 -9.63715735E-05 -1.43746003E-04 -2.95717442E-04 -1.81244003E-03  4.23020927E-03
  1.65633289E-10  5.74666821E-04  1.09712015E-03  1.69460522E-05  3.23109569E-04
  3.83711019E-03  9.56532719E-05  1.48691256E-10  1.09701295E-05 -6.31759847E-05
  2.48383448E-05 -3.47897699E-03  4.15580161E-05  1.53703939E-10  1.11055685E-04
 -1.45796871E-05  1.96425077E-04 -3.15740871E-06  4.75172624E-05  3.85276983E-05
  5.97883964E-05 -7.92423821E-05 -1.09732941E-04  2.64765698E-04 -2.95411764E-03
  2.88654636E-02  3.58073267E-06 -1.74197028E-06 -4.29012044E-05  5.67859615E-05
 -1.37634839E-04  3.21456418E-04 -6.60434951E-03  6.73205035E-03  7.45119357E-03
  4.33482980E-06 -1.19753740E-05 -1.35473365E-05  7.01362615E-06 -1.19564380E-05
  4.98227006E-05  8.44082707E-05  5.56687473E-05 -1.26098605E-04  2.31645129E-04
 -3.96248180E-06 -3.12924601E-05  2.20145120E-05  7.20023640E-06 -4.20553565E-05
  5.77207778E-06  8.85324056E-07  2.98557227E-05  2.70102233E-05  2.22313912E-04
 -8.90528976E-05  4.09295651E-02  1.22529325E-11  2.92711868E-05  5.01498247E-05
  1.20149512E-11 -1.33562931E-03 -5.53278079E-04  2.50315762E-09 -4.69658875E-03
  7.70630346E-03  2.74981804E-05  2.57220226E-11  2.64190472E-06 -1.98878332E-05
 -3.37170535E-12 -3.23521232E-04 -1.21252700E-10 -2.09639614E-04 -4.27280984E-04
 -2.14746013E-10 -6.57411993E-08  1.21767319E-11  5.96293177E-06 -2.36459704E-05
 -8.80900637E-12 -1.09821082E-11  1.69494046E-07 -2.75561508E-02 -3.58413152E-02
 -3.12062025E-03  6.80009719E-03 -5.21123172E-02 -4.75415636E-05 -1.83853509E-05
  1.05544799E-04 -1.86055367E-03  1.33222354E-03  6.49224746E-04  1.20822605E-02
 -8.48380976E-03 -1.38823729E-03  4.61831261E-05 -2.88227982E-05 -4.15917400E-05
 -3.97160221E-05  2.67990266E-05 -4.18458233E-04 -5.58011562E-04  7.15816159E-04
  2.80206097E-04 -4.60660532E-04  1.28792198E-04  5.58794947E-05 -6.48169986E-06
 -2.33470744E-04  1.17860787E-04  1.45596231E-04 -1.64290837E-04 -9.45201220E-04
 -1.26322750E-03  2.58365976E-04 -3.57539381E-03  1.15957988E-02  2.40218395E-05
  2.96163247E-05 -1.28417721E-05 -8.94216954E-05 -1.61987502E-05  3.73500161E-04
 -1.48540720E-03 -7.35993337E-03 -1.80145569E-03  5.34558611E-06  1.77994108E-05
  2.67839411E-06  3.11123134E-05  3.53548770E-06  1.78032516E-04 -3.25100932E-04
 -2.65995014E-04 -5.79876729E-05  1.28761653E-04  2.06383979E-05 -4.69186252E-05
  3.07865408E-06 -4.37483423E-05  7.80945649E-05  4.31288458E-05  3.39721789E-05
  9.45206240E-04  1.26323433E-03 -2.58367397E-04  3.57540013E-03 -1.15957399E-02
 -2.40219246E-05  2.96160036E-05  1.28414734E-05  8.94249719E-05 -1.61959916E-05
 -3.73500940E-04  1.48540456E-03 -7.35991787E-03  1.80147782E-03 -5.34550557E-06
 -1.77991839E-05  2.67832300E-06 -3.11125782E-05  3.53568620E-06 -1.78033409E-04
  3.25100981E-04 -2.65996057E-04  5.79885811E-05  1.28762097E-04 -2.06387999E-05
  4.69187396E-05  3.07850689E-06  4.37483138E-05  7.80948580E-05 -4.31290748E-05
  3.39721542E-05 -7.92424033E-05 -1.09732971E-04  2.64765495E-04 -2.95411560E-03
  2.88654615E-02 -3.58075999E-06 -1.74197325E-06 -4.29011853E-05 -5.67855994E-05
 -1.37634632E-04  3.21456440E-04  6.60435026E-03  6.73204928E-03  7.45118828E-03
  4.33482992E-06  1.19753609E-05 -1.35473367E-05  7.01362985E-06  1.19564394E-05
  4.98227041E-05 -8.44079630E-05  5.56688821E-05 -1.26098577E-04 -2.31645043E-04
 -3.96250382E-06  3.12924535E-05  2.20144547E-05  7.20026100E-06  4.20553635E-05
 -5.77205982E-06  8.85345242E-07 -2.98566060E-05 -2.70111413E-05 -2.22317235E-04
  8.90812651E-05 -4.09296456E-02 -2.32028661E-11  2.92713359E-05 -5.01501084E-05
  4.04618179E-10 -1.33563097E-03  5.53282749E-04 -7.52888313E-10 -4.69660108E-03
 -7.70632678E-03 -2.74987200E-05 -2.11578838E-11  2.64177901E-06  1.98879614E-05
  1.60722380E-12  3.23523758E-04  1.97085347E-10 -2.09639266E-04  4.27282219E-04
  1.51179904E-11  6.58292496E-08 -2.07015863E-12  5.96299516E-06  2.36460326E-05
  3.35191529E-12  1.32453291E-11  1.69478476E-07  3.28177675E-01  4.26926273E-01
  3.26690548E-02 -5.59448960E-02  1.85404285E-01 -1.21952077E-10  1.33005121E-04
 -5.93764431E-04  1.41509771E-09 -4.71779755E-03  7.26780895E-03 -1.41083224E-08
  2.76701091E-02 -4.81040786E-02  4.91441132E-05  1.42234152E-10 -1.04677537E-04
 -7.31290031E-06 -2.11340560E-13  2.38386519E-03  1.32701480E-09 -1.05853509E-03
  3.01610163E-04 -6.16825282E-11  2.08865257E-04  2.05486554E-10 -4.21512720E-04
 -5.70311253E-05 -2.35835546E-10 -3.96108820E-11 -2.37100016E-04 -2.01315687E-10
 -2.53555270E-10  1.07291045E-09 -1.62520105E-08  9.12526765E-08  2.46580862E-10
  1.16362764E-05 -2.58517256E-10 -9.80020757E-11  4.01886881E-04  1.07058365E-09
 -4.25580433E-08  2.57027249E-03  1.69887125E-08  1.26510730E-10  1.35054419E-10
  1.72937664E-05 -8.07527288E-11 -3.47076900E-05 -4.61581995E-10 -6.01912259E-10
 -1.29426730E-04  2.79017989E-10  1.99939195E-04 -1.61012244E-10 -1.32641980E-10
 -9.38564919E-06  1.93920873E-10  3.92554378E-06 -1.32571211E-10 -1.95287247E-06
 -2.75561916E-02 -3.58413683E-02 -3.12062336E-03  6.80009871E-03 -5.21123374E-02
  4.75416086E-05 -1.83853722E-05  1.05544844E-04  1.86055390E-03  1.33222374E-03
  6.49223222E-04 -1.20822621E-02 -8.48381519E-03 -1.38822821E-03  4.61831511E-05
  2.88228043E-05 -4.15917340E-05 -3.97160241E-05 -2.67990882E-05 -4.18458697E-04
  5.58010693E-04  7.15816250E-04  2.80205811E-04  4.60660705E-04  1.28792331E-04
 -5.58791772E-05 -6.48162815E-06 -2.33470777E-04 -1.17860946E-04 -1.45596441E-04
 -1.64291028E-04  1.02820142E-08  1.36806929E-08 -1.56058468E-09  1.86208681E-08
 -3.10064891E-08 -4.10397016E-11  4.52439668E-05 -1.23845931E-13  6.85535359E-10
 -3.87889725E-04 -2.69716968E-09  2.35070620E-08 -1.96291750E-03  2.26521688E-08
  6.49308795E-11  1.28849036E-10  3.08943319E-06  2.91524018E-11  7.30985475E-05
 -2.20819598E-10  1.44981514E-09  2.15483291E-04 -1.44540138E-09 -3.60847797E-04
 -7.12312876E-11  1.68741503E-10  7.38078460E-05 -2.26522786E-10 -6.33617250E-05
  3.32315515E-10  9.75503818E-05  7.92424895E-05  1.09733104E-04 -2.64764939E-04
  2.95410614E-03 -2.88654680E-02 -3.58077915E-06 -1.74186449E-06  4.29007645E-05
 -5.67848694E-05 -1.37634230E-04 -3.21454749E-04  6.60433690E-03  6.73204552E-03
 -7.45119677E-03 -4.33507049E-06  1.19753302E-05 -1.35469980E-05 -7.01358059E-06
 -1.19564808E-05 -4.98209125E-05 -8.44081856E-05  5.56664093E-05  1.26097612E-04
  2.31643653E-04  3.96245964E-06  3.12922870E-05  2.20143271E-05 -7.20014743E-06
 -4.20551858E-05 -5.77211355E-06  8.85398524E-07  7.92423708E-05  1.09732927E-04
 -2.64764436E-04  2.95410237E-03 -2.88654563E-02  3.58079419E-06 -1.74185391E-06
  4.29007889E-05  5.67845853E-05 -1.37634176E-04 -3.21455034E-04 -6.60433891E-03
  6.73204019E-03 -7.45118920E-03 -4.33504424E-06 -1.19753370E-05 -1.35470153E-05
 -7.01359105E-06  1.19564706E-05 -4.98210555E-05  8.44080197E-05  5.56666178E-05
  1.26097722E-04 -2.31643587E-04  3.96249563E-06 -3.12922701E-05  2.20142614E-05
 -7.20017794E-06  4.20551627E-05  5.77209362E-06  8.85424769E-07  2.75560578E-02
  3.58411949E-02  3.12060260E-03 -6.80002469E-03  5.21119736E-02  4.75413584E-05
 -1.83854900E-05 -1.05544383E-04  1.86053778E-03  1.33221772E-03 -6.49222454E-04
 -1.20821600E-02 -8.48375145E-03  1.38827354E-03 -4.61826519E-05  2.88228286E-05
 -4.15915629E-05  3.97162935E-05  2.67992595E-05  4.18453947E-04  5.58007447E-04
  7.15814254E-04 -2.80203136E-04 -4.60660606E-04 -1.28791346E-04 -5.58793461E-05
 -6.48146195E-06  2.33470054E-04  1.17859640E-04 -1.45596454E-04 -1.64289288E-04
 -3.28175576E-01 -4.26923543E-01 -3.26688570E-02  5.59446105E-02 -1.85403689E-01
  1.99257385E-10  1.33003737E-04  5.93760770E-04 -2.80043175E-09 -4.71780323E-03
 -7.26776157E-03  8.03809976E-09  2.76701462E-02  4.81038361E-02 -4.91427866E-05
  1.74802086E-10 -1.04677397E-04  7.31291751E-06 -1.04696686E-10 -2.38385789E-03
 -3.64641697E-10 -1.05853133E-03 -3.01614065E-04 -3.55567032E-10 -2.08862311E-04
 -5.61284010E-11 -4.21512549E-04  5.70316133E-05  1.31189334E-10 -1.78371338E-11
 -2.37102261E-04  2.75559968E-02  3.58411155E-02  3.12059733E-03 -6.80001636E-03
  5.21119367E-02 -4.75413772E-05 -1.83854466E-05 -1.05544234E-04 -1.86053883E-03
  1.33221694E-03 -6.49222789E-04  1.20821545E-02 -8.48373728E-03  1.38827419E-03
 -4.61825858E-05 -2.88229969E-05 -4.15915064E-05  3.97161964E-05 -2.67991871E-05
  4.18454404E-04 -5.58007623E-04  7.15814100E-04 -2.80204199E-04  4.60661520E-04
 -1.28791247E-04  5.58789331E-05 -6.48134991E-06  2.33469831E-04 -1.17859222E-04
  1.45596588E-04 -1.64289163E-04 -3.45995976E-10 -4.47620802E-10  1.08559413E-09
 -1.62064567E-08  7.90728915E-08 -2.55393500E-10  1.16362673E-05 -2.47102748E-10
  1.83218733E-10  4.01886925E-04  1.07284434E-09  3.95869307E-08  2.57027212E-03
  1.48888764E-08  1.21367871E-10 -1.49188825E-10  1.72937550E-05 -9.13882443E-11
  3.47076884E-05 -4.41680155E-10  7.78312991E-10 -1.29426709E-04  2.14243757E-10
 -1.99939048E-04 -1.77728993E-10  1.49174427E-10 -9.38565329E-06  1.97880985E-10
 -3.92556191E-06  1.29383350E-10 -1.95286043E-06 -9.45199693E-04 -1.26322550E-03
  2.58365748E-04 -3.57539212E-03  1.15957959E-02 -2.40218794E-05  2.96163358E-05
 -1.28417776E-05  8.94226182E-05 -1.61988683E-05  3.73499845E-04  1.48540707E-03
 -7.35993384E-03 -1.80145758E-03  5.34561620E-06 -1.77994287E-05  2.67836776E-06
  3.11123035E-05 -3.53546284E-06  1.78032065E-04  3.25101157E-04 -2.65994706E-04
 -5.79870522E-05 -1.28761692E-04  2.06383628E-05  4.69185915E-05  3.07864130E-06
 -4.37482752E-05 -7.80945597E-05 -4.31288358E-05  3.39721294E-05  9.45206233E-04
  1.26323434E-03 -2.58367422E-04  3.57540005E-03 -1.15957379E-02  2.40219043E-05
  2.96159965E-05  1.28414259E-05 -8.94243615E-05 -1.61959298E-05 -3.73501007E-04
 -1.48540336E-03 -7.35991449E-03  1.80147990E-03 -5.34552638E-06  1.77992125E-05
  2.67830307E-06 -3.11125702E-05 -3.53568502E-06 -1.78033164E-04 -3.25101096E-04
 -2.65995872E-04  5.79889358E-05 -1.28762397E-04 -2.06387462E-05 -4.69188159E-05
  3.07856431E-06  4.37482549E-05 -7.80948869E-05  4.31290631E-05  3.39721012E-05
  1.55573452E-08  2.05397214E-08 -1.00332179E-09  1.56708210E-08 -2.97235530E-09
 -2.17572678E-11  4.52439574E-05 -5.67833135E-11 -8.03527168E-10 -3.87890152E-04
 -2.78005317E-09 -1.42613706E-08 -1.96291702E-03  1.90770369E-08  5.09032997E-11
 -1.63296647E-10  3.08947361E-06  1.92094268E-11 -7.30985547E-05 -3.41473663E-10
 -1.20229323E-09  2.15482924E-04 -1.60279073E-09  3.60847652E-04 -1.49063676E-10
 -2.12540802E-10  7.38077916E-05 -3.10593599E-10  6.33617303E-05 -4.84079834E-10
  9.75504222E-05  3.38444805E-05  2.79644775E-04  2.42421257E-03 -1.37044374E-05
  6.05577763E-05  5.02472722E-05  4.24782394E-05  4.42986278E-05  2.40417788E-03
 -1.59874143E-05 -1.65799579E-05 -4.48049372E-05  3.38444779E-05  2.79644331E-04
  2.42421114E-03  1.37044191E-05  6.05577401E-05  5.02472273E-05  4.20914315E-05
  4.07375495E-04  9.39063446E-04  2.90866359E-05  7.97936259E-06 -1.91966316E-04
 -3.05056237E-04 -2.48799370E-03  4.65813835E-03  4.24213596E-10 -3.32729652E-04
  1.21820986E-03 -4.24783200E-05 -4.42980616E-05 -2.40417875E-03  1.59871144E-05
 -1.65797445E-05  4.48052699E-05 -3.38444856E-05 -2.79644265E-04 -2.42420797E-03
  1.37045832E-05  6.05575486E-05 -5.02470244E-05 -1.93026309E-10  6.05787114E-11
 -1.19797090E-08 -1.22789328E-10 -2.87381574E-05  3.13881265E-10 -3.38444688E-05
 -2.79643908E-04 -2.42420622E-03 -1.37045723E-05  6.05574965E-05 -5.02469870E-05
  4.20915258E-05  4.07375963E-04  9.39063341E-04 -2.90865604E-05  7.97960573E-06
 -1.91966395E-04  4.24782077E-05  4.42991594E-05  2.40417838E-03  1.59874124E-05
 -1.65799851E-05 -4.48048918E-05  5.06020660E-11  1.06048702E-09  1.22910422E-08
 -3.09476083E-10 -4.14575515E-05  5.68989054E-11 -4.20914373E-05 -4.07372569E-04
 -9.39079708E-04  2.90865964E-05  7.97910663E-06  1.91965480E-04 -4.20915409E-05
 -4.07372285E-04 -9.39076464E-04 -2.90863150E-05  7.97925284E-06  1.91965590E-04
  3.05054385E-04  2.48798237E-03 -4.65811177E-03 -1.26397801E-10 -3.32727414E-04
 -1.21820249E-03  4.64705000E-11  1.26261761E-09  1.22046069E-08  3.32919817E-10
 -4.14575442E-05  8.76681396E-11 -1.90969601E-10  4.78541349E-10 -1.03070773E-08
  2.16228373E-10 -2.87381306E-05  4.03144788E-10 -4.24783261E-05 -4.42971232E-05
 -2.40417762E-03 -1.59870402E-05 -1.65796028E-05  4.48053656E-05 -2.84901958E-03
 -3.63377210E-03  2.44496871E-04 -3.04307808E-03  1.24199112E-02 -1.94828652E-04
 -1.94422522E-05 -6.62344808E-05 -3.22334704E-04  5.68062363E-04 -7.90925605E-04
 -1.40499178E-03  5.87568744E-03  1.07997679E-02  5.36939557E-05 -1.05163921E-04
  4.01706464E-05  2.39417006E-05 -8.92114979E-06 -2.79879210E-04  8.92179652E-04
  2.77014607E-06 -3.25741732E-05  5.22511695E-04 -1.96769868E-04 -5.35623334E-05
  8.62914469E-05  2.03244784E-04 -3.24499931E-04  1.09303876E-04 -3.18721535E-04
  3.30261537E-01  4.29983022E-01  3.10379103E-02 -3.63490369E-02  3.71131586E-02
  2.18156193E-10 -2.99693237E-04  5.96947448E-04 -1.67205305E-09 -2.34809494E-04
 -2.52056732E-03  2.17132559E-09  3.30053240E-03  9.87122186E-03 -3.88080365E-04
 -2.07047958E-10  8.18737209E-05  1.14051088E-04 -1.21700959E-11  1.01762107E-03
  2.13152060E-11  1.54387481E-04  6.10823785E-04  7.48564337E-10 -1.17240795E-04
 -4.74434641E-11 -1.74724295E-04  5.31404299E-05 -5.78450092E-12  1.06676946E-10
 -1.64777520E-04  1.15107719E-04  1.98428687E-04 -3.53566551E-04  7.42609501E-04
  3.07448291E-02  1.04655961E-04 -2.28365617E-05  8.07048135E-05 -1.24390807E-03
 -1.47140411E-04 -7.08748745E-04 -6.77214400E-03  6.10313038E-03 -7.22865369E-03
  2.49574429E-05  2.50914777E-05  1.78024167E-05 -1.58294322E-05 -1.77738592E-05
  1.14927611E-04 -5.99372827E-05  1.94554676E-04  2.76213245E-04 -6.86723796E-05
 -1.04101903E-05 -4.03807198E-05  3.84305441E-05 -6.13802691E-06  7.27565261E-05
  1.43980689E-05 -1.37678038E-05  1.97563885E-04  3.53982829E-04 -1.17848047E-03
  6.38075193E-03 -2.54200556E-02  3.16173943E-05  9.33487716E-05  1.20090456E-04
 -1.24107951E-04 -8.07482592E-04 -8.86686533E-04  3.24601205E-03  1.35217860E-02
 -5.99897305E-04 -3.69396968E-06 -2.95122312E-05 -3.79865511E-05 -4.72469619E-05
  1.51003537E-05  2.14575169E-05 -3.60683635E-04  7.20624004E-04 -6.75113267E-05
 -2.09273548E-04  4.17822150E-05  3.07499694E-06 -7.54684918E-05  4.64868726E-05
  6.61366683E-05 -1.77017308E-05 -3.49946045E-05  1.97564060E-04  3.53983101E-04
 -1.17848115E-03  6.38075797E-03 -2.54200761E-02  3.16174078E-05 -9.33486000E-05
  1.20090593E-04 -1.24108045E-04  8.07481454E-04 -8.86688246E-04  3.24601512E-03
 -1.35217982E-02 -5.99882185E-04 -3.69406256E-06 -2.95122231E-05  3.79864721E-05
 -4.72470247E-05 -1.51003512E-05  2.14589032E-05 -3.60684408E-04 -7.20624247E-04
 -6.75107344E-05  2.09273040E-04  4.17820014E-05  3.07511432E-06  7.54687350E-05
  4.64867108E-05 -6.61367199E-05 -1.77017040E-05  3.49947245E-05 -2.84901860E-03
 -3.63377085E-03  2.44496945E-04 -3.04308042E-03  1.24199308E-02  1.94828584E-04
 -1.94422764E-05 -6.62345630E-05  3.22334609E-04  5.68063331E-04 -7.90925983E-04
  1.40500163E-03  5.87569402E-03  1.07997742E-02  5.36938568E-05  1.05163900E-04
  4.01706552E-05  2.39417910E-05  8.92121347E-06 -2.79878939E-04 -8.92180340E-04
  2.76981799E-06 -3.25744156E-05 -5.22511394E-04 -1.96769876E-04  5.35619155E-05
  8.62912214E-05  2.03244736E-04  3.24500223E-04 -1.09303636E-04 -3.18721308E-04
  3.30261793E-01  4.29983355E-01  3.10379366E-02 -3.63490792E-02  3.71133377E-02
  1.07234882E-10  2.99693786E-04  5.96947616E-04  8.94820236E-10  2.34818718E-04
 -2.52057292E-03  3.46827042E-09 -3.30049116E-03  9.87125931E-03 -3.88080745E-04
 -1.44139613E-10 -8.18744237E-05  1.14050675E-04 -8.80759290E-11  1.01762250E-03
  4.83910775E-10 -1.54383602E-04  6.10818452E-04  6.10008755E-10 -1.17240977E-04
 -1.51367065E-10  1.74723613E-04  5.31397760E-05  2.67928595E-11 -7.91457987E-11
  1.64777256E-04  1.37400914E-04  2.21080979E-04 -3.02750857E-04  7.63342849E-04
 -1.59286827E-02  2.06712377E-11 -3.99845810E-05  9.93123377E-05  3.02368219E-10
  6.65547974E-04  2.00011891E-04  2.85446394E-09 -1.35757718E-03  6.53156114E-03
 -6.85914718E-05 -3.98493722E-11 -3.56692848E-06 -2.96924578E-06 -1.58461140E-12
  5.71205288E-04  2.74355700E-10 -2.38943595E-04 -1.24153918E-04 -2.31704872E-10
 -2.80580633E-05 -1.29481789E-11 -1.50875190E-05  4.46288231E-06 -1.71082169E-11
 -1.27731700E-11  6.58057548E-05  2.60041646E-04  4.43710902E-04 -7.29248810E-04
  2.90211142E-03 -2.76768154E-02  1.29599953E-04  1.47850385E-10  1.31052053E-04
  4.74826081E-04 -1.07523450E-09 -2.44631233E-04  1.37747831E-02 -3.75053497E-09
 -5.72038481E-03  1.09362279E-04 -1.42946291E-04  6.04562004E-11 -4.27308832E-05
 -8.31423549E-11 -1.44161346E-03  2.17680755E-04 -1.24400898E-09 -1.02210397E-04
  3.96911683E-10 -2.96496840E-05  7.31560735E-05 -4.96721396E-11 -5.81842682E-05
  1.15032261E-10  1.19324792E-04  1.08871027E-12  1.15107765E-04  1.98428762E-04
 -3.53566719E-04  7.42610445E-04  3.07448331E-02 -1.04655917E-04 -2.28365818E-05
  8.07048748E-05  1.24390794E-03 -1.47140331E-04 -7.08748960E-04  6.77213941E-03
  6.10313288E-03 -7.22865560E-03  2.49574479E-05 -2.50914722E-05  1.78024163E-05
 -1.58294640E-05  1.77738579E-05  1.14927634E-04  5.99373939E-05  1.94554539E-04
  2.76213509E-04  6.86726863E-05 -1.04102521E-05  4.03806891E-05  3.84306226E-05
 -6.13794721E-06 -7.27564897E-05 -1.43980506E-05 -1.37678494E-05  1.06961214E-04
  2.11462669E-04 -1.41909290E-03  8.82995352E-03 -1.88559028E-02  7.21372464E-05
  5.16012124E-11  1.15313923E-04 -1.03143638E-03 -8.78259013E-10 -2.36858499E-03
  1.14262245E-02  2.42819233E-09  2.02944064E-03  7.79995723E-05  6.24817814E-05
  1.08069912E-10  6.19876405E-05  3.05911492E-11  1.43242604E-04 -8.39010320E-05
  1.16090656E-10 -2.78659460E-04 -1.20765204E-10 -5.02770192E-05 -2.42270907E-05
 -7.98638072E-11 -8.76657490E-06 -5.64135583E-12  4.11471362E-05 -1.51657052E-11
 -2.84901764E-03 -3.63376958E-03  2.44497595E-04 -3.04308374E-03  1.24199416E-02
 -1.94828678E-04  1.94423149E-05 -6.62344921E-05 -3.22330056E-04 -5.68061958E-04
 -7.90922012E-04 -1.40499616E-03 -5.87568487E-03  1.07997737E-02  5.36940872E-05
 -1.05163965E-04 -4.01704770E-05  2.39417889E-05  8.92097328E-06 -2.79878778E-04
  8.92179039E-04 -2.77130671E-06 -3.25756038E-05 -5.22512125E-04 -1.96769547E-04
 -5.35629184E-05 -8.62915317E-05  2.03244291E-04  3.24499958E-04  1.09303339E-04
  3.18721782E-04 -2.84901786E-03 -3.63376987E-03  2.44497875E-04 -3.04308426E-03
  1.24199450E-02  1.94828693E-04  1.94422562E-05 -6.62346156E-05  3.22329260E-04
 -5.68061094E-04 -7.90922029E-04  1.40500228E-03 -5.87568485E-03  1.07997736E-02
  5.36939734E-05  1.05164028E-04 -4.01704436E-05  2.39418061E-05 -8.92098164E-06
 -2.79877488E-04 -8.92179248E-04 -2.77187337E-06 -3.25758932E-05  5.22512412E-04
 -1.96769621E-04  5.35625464E-05 -8.62912906E-05  2.03244511E-04 -3.24500200E-04
 -1.09303331E-04  3.18721539E-04  1.15107758E-04  1.98428730E-04 -3.53566458E-04
  7.42610509E-04  3.07448048E-02  1.04655902E-04  2.28366842E-05  8.07047678E-05
 -1.24390755E-03  1.47139572E-04 -7.08748230E-04 -6.77213662E-03 -6.10313341E-03
 -7.22863893E-03  2.49574534E-05  2.50914323E-05 -1.78024085E-05 -1.58294173E-05
  1.77738527E-05  1.14928094E-04 -5.99368597E-05 -1.94553753E-04  2.76213402E-04
  6.86727309E-05 -1.04100954E-05 -4.03805633E-05 -3.84305871E-05 -6.13795723E-06
 -7.27565621E-05  1.43981681E-05  1.37678413E-05  1.37400849E-04  2.21080884E-04
 -3.02751126E-04  7.63345307E-04 -1.59286629E-02  2.07869443E-11  3.99846983E-05
  9.93122719E-05 -4.63095479E-11 -6.65547483E-04  2.00012065E-04  9.24419838E-10
  1.35758219E-03  6.53155405E-03 -6.85914501E-05 -3.15276314E-11  3.56677448E-06
 -2.96926128E-06  6.27884463E-12  5.71204323E-04  3.03223527E-10  2.38944439E-04
 -1.24153882E-04 -1.09782688E-10 -2.80580560E-05 -2.23174129E-11  1.50874470E-05
  4.46292521E-06  3.31362223E-11  1.89770273E-11 -6.58057109E-05  1.15107740E-04
  1.98428708E-04 -3.53566266E-04  7.42608387E-04  3.07448065E-02 -1.04655861E-04
  2.28366708E-05  8.07048531E-05  1.24390705E-03  1.47139983E-04 -7.08749271E-04
  6.77213546E-03 -6.10313554E-03 -7.22864432E-03  2.49574659E-05 -2.50914038E-05
 -1.78024217E-05 -1.58294227E-05 -1.77738675E-05  1.14928156E-04  5.99368199E-05
 -1.94553850E-04  2.76213456E-04 -6.86727029E-05 -1.04101479E-05  4.03805404E-05
 -3.84306305E-05 -6.13795315E-06  7.27565424E-05 -1.43982054E-05  1.37678571E-05
  2.60041612E-04  4.43710875E-04 -7.29249289E-04  2.90211451E-03 -2.76768300E-02
 -1.29599903E-04  1.23032065E-10  1.31052096E-04 -4.74826174E-04 -8.56318923E-10
 -2.44630390E-04 -1.37747922E-02 -6.48372633E-09 -5.72038010E-03  1.09362161E-04
  1.42946403E-04  8.42523979E-11 -4.27308206E-05  9.55168168E-11 -1.44161317E-03
 -2.17681814E-04 -1.46444769E-09 -1.02210260E-04 -4.03753429E-10 -2.96495636E-05
 -7.31560599E-05 -4.73914968E-11 -5.81842959E-05 -1.91205152E-10 -1.19324858E-04
 -2.41440892E-11  1.97563872E-04  3.53982803E-04 -1.17848022E-03  6.38074976E-03
 -2.54200500E-02 -3.16173532E-05  9.33487641E-05  1.20090481E-04  1.24107503E-04
 -8.07482225E-04 -8.86686697E-04 -3.24601321E-03  1.35217837E-02 -5.99894177E-04
 -3.69399937E-06  2.95122516E-05 -3.79865333E-05 -4.72469343E-05 -1.51003708E-05
  2.14573259E-05  3.60683633E-04  7.20623936E-04 -6.75114283E-05  2.09273619E-04
  4.17822164E-05 -3.07495004E-06 -7.54684510E-05  4.64868800E-05 -6.61366894E-05
  1.77017500E-05 -3.49946398E-05  1.97564020E-04  3.53983054E-04 -1.17848142E-03
  6.38075939E-03 -2.54200850E-02 -3.16173203E-05 -9.33486284E-05  1.20090602E-04
  1.24106836E-04  8.07481710E-04 -8.86688037E-04 -3.24601528E-03 -1.35218039E-02
 -5.99878843E-04 -3.69407429E-06  2.95122577E-05  3.79864819E-05 -4.72470064E-05
  1.51003602E-05  2.14585682E-05  3.60684459E-04 -7.20624210E-04 -6.75109651E-05
 -2.09273397E-04  4.17820318E-05 -3.07509159E-06  7.54687218E-05  4.64866676E-05
  6.61367821E-05  1.77017466E-05  3.49947974E-05  1.06961276E-04  2.11462764E-04
 -1.41909314E-03  8.82995483E-03 -1.88559087E-02 -7.21372004E-05  5.34163108E-11
  1.15313972E-04  1.03143533E-03 -8.51326562E-10 -2.36858506E-03 -1.14262272E-02
  1.26059377E-09  2.02944501E-03  7.79996061E-05 -6.24817365E-05  7.89744166E-11
  6.19875997E-05 -1.15693156E-11  1.43242312E-04  8.39012748E-05  2.14498659E-10
 -2.78659313E-04  9.74326314E-12 -5.02770515E-05  2.42270392E-05 -9.09521952E-11
 -8.76652329E-06  4.10091908E-12 -4.11471727E-05 -3.81434984E-11  6.67669149E-05
  1.41726320E-03  3.53023625E-03  3.31317929E-05  1.88018112E-04  2.39777038E-04
  2.29841580E-05 -3.76699361E-04 -4.11479037E-03 -1.25060846E-05  4.72512512E-05
 -7.50949303E-05  6.67669041E-05  1.41726429E-03  3.53023935E-03 -3.31316353E-05
  1.88018205E-04  2.39777139E-04  6.69116329E-05  3.10771297E-04  1.73684872E-03
 -4.80652170E-05  6.03702372E-05 -4.63336578E-05  9.90811777E-06 -7.01168146E-04
 -1.35301316E-03  8.41905192E-12 -3.22198434E-05  7.95049855E-05  2.29840956E-05
 -3.76700072E-04 -4.11479379E-03 -1.25060388E-05 -4.72514699E-05 -7.50948633E-05
  6.67668761E-05  1.41726311E-03  3.53023614E-03  3.31317463E-05 -1.88018055E-04
  2.39777035E-04  9.11422092E-05 -3.70476667E-04 -3.56683650E-03  1.06331160E-05
  2.10611170E-11  4.02691872E-05  6.67668551E-05  1.41726297E-03  3.53023597E-03
 -3.31316588E-05 -1.88018013E-04  2.39777100E-04  6.69116253E-05  3.10771040E-04
  1.73684823E-03  4.80651459E-05  6.03702373E-05 -4.63336259E-05  2.29841492E-05
 -3.76699583E-04 -4.11478985E-03  1.25060418E-05  4.72512806E-05 -7.50949281E-05
 -4.17777633E-05 -6.08690151E-04 -4.45401682E-03  3.35625844E-05 -9.66338786E-11
 -1.59006348E-04  6.69115666E-05  3.10770971E-04  1.73684768E-03  4.80650912E-05
 -6.03702733E-05 -4.63336105E-05  6.69115672E-05  3.10770432E-04  1.73684595E-03
 -4.80651090E-05 -6.03702173E-05 -4.63335006E-05  9.90813566E-06 -7.01167903E-04
 -1.35301272E-03  4.54126599E-12  3.22199063E-05  7.95049433E-05 -4.17777885E-05
 -6.08690753E-04 -4.45401822E-03 -3.35627854E-05 -9.98073783E-11 -1.59006335E-04
  9.11421894E-05 -3.70477078E-04 -3.56683721E-03 -1.06331691E-05  1.45877277E-12
  4.02692288E-05  2.29840904E-05 -3.76700908E-04 -4.11479531E-03  1.25059218E-05
 -4.72515774E-05 -7.50948646E-05  2.93032105E-03  3.79591472E-03  9.48946009E-04
 -6.86536740E-03  2.78067743E-02  3.41684427E-05 -6.18047327E-05  1.17427096E-05
  4.97674734E-03 -2.52820130E-03  2.60048494E-03 -4.41980490E-03  4.67510630E-03
 -1.72434902E-03  3.10171037E-05  1.10162779E-05 -6.88085475E-05  6.15365461E-05
  3.11162377E-05  3.37803485E-04 -1.27368973E-03  1.26180719E-03 -8.80309067E-04
  1.46805152E-03  1.15745200E-04  5.77581118E-05 -6.20932783E-05 -1.82592741E-04
  9.53192063E-05 -1.48302781E-04  2.04395507E-04  3.30412691E-01  4.29752148E-01
  3.35005836E-02 -4.45406195E-02  1.79773644E-01  1.29335443E-10  1.33096865E-04
  5.91604473E-04  3.80651284E-10 -1.40317991E-02 -5.39400958E-03  1.23867634E-08
 -2.90502777E-02  3.30609671E-02 -8.99222441E-04 -3.00046196E-10  1.80584307E-04
 -4.48967261E-04 -8.58448945E-11  1.18369258E-03  2.43111593E-09 -1.07849073E-03
 -7.21533619E-03 -1.63983609E-09  2.32464848E-04  1.45321081E-10  5.74924765E-04
 -1.57479810E-04 -2.46315095E-11 -3.02919712E-10  7.41683450E-04  1.48028356E-05
  1.27284124E-05  2.29923838E-04 -5.38111795E-04 -1.62613863E-02 -2.58059048E-05
 -6.09578746E-06 -6.52000238E-06  4.83341133E-04 -1.89432745E-04  4.41480377E-04
  3.62352083E-03 -3.48502101E-03  3.97161839E-03 -2.21578507E-05 -5.68358873E-05
  2.52312831E-05  1.43871161E-05  3.85039746E-05  5.15658418E-05  5.49059063E-04
 -2.60664566E-04 -1.78104980E-04 -3.24881481E-04  5.82311397E-06  2.86668549E-05
  3.96448933E-06 -9.75250443E-06  1.60428482E-06  2.93129128E-05 -3.60772797E-05
  1.46512185E-04  2.54701868E-04 -6.62847257E-04  4.87306149E-03 -1.60403065E-02
  2.69454776E-05 -1.48722116E-05  6.69735578E-05 -6.69471105E-05  4.59134219E-04
  3.68576046E-05  3.54150535E-03  1.11747859E-02 -6.27646917E-04 -4.40387517E-05
 -9.53465702E-06 -6.04564916E-05 -2.00100894E-05 -2.97226723E-05 -6.59301369E-06
 -3.32673803E-04  1.78802110E-04 -7.36436656E-05  1.16862423E-04  2.80906226E-05
 -2.30676924E-06 -6.16762679E-05 -7.22246679E-06  3.21311501E-05 -3.66055926E-05
 -5.65402457E-05 -1.46512091E-04 -2.54701668E-04  6.62846351E-04 -4.87305712E-03
  1.60402958E-02 -2.69454516E-05 -1.48723770E-05 -6.69734106E-05  6.69470620E-05
  4.59134887E-04 -3.68591165E-05 -3.54150268E-03  1.11747778E-02  6.27633818E-04
  4.40388550E-05  9.53469751E-06 -6.04563350E-05  2.00101225E-05 -2.97226956E-05
  6.59276424E-06  3.32673296E-04  1.78801470E-04  7.36435299E-05  1.16862980E-04
 -2.80904062E-05  2.30671710E-06 -6.16762766E-05  7.22268464E-06  3.21311539E-05
  3.66055729E-05 -5.65401969E-05  2.93032013E-03  3.79591354E-03  9.48946061E-04
 -6.86536644E-03  2.78067677E-02 -3.41684168E-05 -6.18047286E-05  1.17427146E-05
 -4.97674524E-03 -2.52820202E-03  2.60048735E-03  4.41980187E-03  4.67510522E-03
 -1.72435276E-03  3.10171368E-05 -1.10162336E-05 -6.88085060E-05  6.15365199E-05
 -3.11162814E-05  3.37802495E-04  1.27369034E-03  1.26180786E-03 -8.80308020E-04
 -1.46805123E-03  1.15745247E-04 -5.77578074E-05 -6.20932084E-05 -1.82592793E-04
 -9.53193884E-05  1.48302539E-04  2.04395460E-04 -3.30412435E-01 -4.29751815E-01
 -3.35005592E-02  4.45405892E-02 -1.79773614E-01 -1.89541492E-10  1.33096285E-04
 -5.91604203E-04  3.16531345E-09 -1.40317928E-02  5.39402258E-03 -5.61531540E-09
 -2.90503145E-02 -3.30609306E-02  8.99221715E-04  2.22256384E-10  1.80586315E-04
  4.48967357E-04  1.93176755E-10 -1.18368935E-03 -2.11585262E-09 -1.07848579E-03
  7.21533675E-03  1.20819300E-09 -2.32466471E-04 -2.52897398E-10  5.74924520E-04
  1.57478036E-04  4.28400072E-11 -2.16426918E-10  7.41683724E-04 -2.34114512E-05
 -3.60348021E-05 -2.92489320E-04  2.64465732E-03  7.33890827E-03 -9.87935065E-12
  2.96972867E-06 -2.90950959E-05 -1.71204933E-10 -4.18787168E-04 -2.83784117E-04
 -1.82354251E-10  1.08270274E-03  4.34823210E-05  2.60997647E-05  1.57397327E-11
  2.97566969E-05 -9.46575476E-06  1.40127511E-11 -3.40029249E-04 -1.48619706E-10
 -5.98750896E-05  2.63543138E-04  5.22853827E-11  6.51276130E-05  4.06607135E-11
 -1.34744918E-06 -9.11108584E-06  2.19898915E-12 -8.22652934E-13 -3.38718047E-05
  1.02464818E-10  1.71487959E-10 -4.76624580E-10  2.40415500E-09 -1.06195466E-08
  6.65602356E-11 -7.62914759E-05  8.25445731E-11 -1.38308457E-10  1.27580829E-03
 -8.27236042E-10  4.53945351E-09  2.72775708E-03 -4.38738678E-09  3.85764545E-11
 -1.66329966E-11  1.93677853E-07 -2.21928871E-11 -3.58876378E-05 -3.86840697E-10
  1.52540596E-10 -1.59009223E-04  1.27711223E-10 -1.96896005E-04  1.33970413E-10
  7.30376845E-11 -8.70218785E-05  1.23960791E-10 -2.57475856E-05  1.15828434E-10
 -8.18093520E-05  1.48028197E-05  1.27283826E-05  2.29924143E-04 -5.38114161E-04
 -1.62613786E-02  2.58058996E-05 -6.09577314E-06 -6.52002023E-06 -4.83340953E-04
 -1.89433013E-04  4.41480582E-04 -3.62351609E-03 -3.48502062E-03  3.97161686E-03
 -2.21578893E-05  5.68358619E-05  2.52313024E-05  1.43871596E-05 -3.85039511E-05
  5.15662798E-05 -5.49058928E-04 -2.60664674E-04 -1.78105446E-04  3.24881315E-04
  5.82315614E-06 -2.86668338E-05  3.96448974E-06 -9.75251344E-06 -1.60429214E-06
 -2.93129072E-05 -3.60772938E-05  5.12046077E-11  1.03075580E-10 -6.25178028E-10
  4.01699090E-09 -5.08364066E-09  3.30828853E-11  2.89471579E-05  1.67860381E-11
 -3.33153632E-10 -8.49066781E-04 -3.21928290E-10  5.53203253E-09 -1.46762566E-03
  1.77453320E-09  1.73443712E-11  1.74709756E-11  1.30689714E-05  2.09051359E-11
  1.47362734E-05  2.10726003E-10  7.65929774E-13 -2.87954183E-04  1.19502699E-10
  9.34968036E-05 -4.22066257E-11 -1.83114993E-11  2.57870195E-05 -3.71187396E-11
  1.25809639E-05 -4.05969400E-12  4.11892617E-05 -2.93032358E-03 -3.79591798E-03
 -9.48945234E-04  6.86536467E-03 -2.78067684E-02 -3.41686315E-05 -6.18047502E-05
 -1.17426891E-05 -4.97674792E-03 -2.52820576E-03 -2.60048300E-03  4.41980358E-03
  4.67510383E-03  1.72434974E-03 -3.10169348E-05 -1.10164100E-05 -6.88086820E-05
 -6.15364929E-05  3.11162083E-05 -3.37806068E-04  1.27368867E-03  1.26180764E-03
  8.80307274E-04  1.46805296E-03 -1.15745190E-04 -5.77583642E-05 -6.20933923E-05
  1.82592705E-04  9.53196941E-05  1.48302740E-04  2.04396100E-04 -2.93032377E-03
 -3.79591822E-03 -9.48945197E-04  6.86536388E-03 -2.78067613E-02  3.41686367E-05
 -6.18047277E-05 -1.17426997E-05  4.97674718E-03 -2.52820497E-03 -2.60048569E-03
 -4.41980165E-03  4.67510178E-03  1.72435358E-03 -3.10169363E-05  1.10164389E-05
 -6.88086757E-05 -6.15364702E-05 -3.11162572E-05 -3.37805007E-04 -1.27368970E-03
  1.26180825E-03  8.80307103E-04 -1.46805211E-03 -1.15745254E-04  5.77580808E-05
 -6.20933078E-05  1.82592885E-04 -9.53198230E-05 -1.48302744E-04  2.04395984E-04
 -1.48027415E-05 -1.27282457E-05 -2.29924383E-04  5.38114496E-04  1.62614004E-02
  2.58059842E-05 -6.09573869E-06  6.52007991E-06 -4.83342173E-04 -1.89433363E-04
 -4.41480897E-04 -3.62352449E-03 -3.48502882E-03 -3.97161704E-03  2.21578249E-05
  5.68358588E-05  2.52313011E-05 -1.43871615E-05  3.85040452E-05 -5.15651644E-05
 -5.49058635E-04 -2.60664763E-04  1.78105578E-04 -3.24881980E-04 -5.82314584E-06
 -2.86669049E-05  3.96447255E-06  9.75253693E-06  1.60416195E-06 -2.93128789E-05
 -3.60772766E-05  2.34115373E-05  3.60349429E-05  2.92489177E-04 -2.64465762E-03
 -7.33891491E-03 -7.47344837E-12  2.96981607E-06  2.90951786E-05  1.14110017E-11
 -4.18787290E-04  2.83784624E-04  1.98315176E-10  1.08270274E-03 -4.34811606E-05
 -2.60998638E-05 -1.21887502E-11  2.97566463E-05  9.46572865E-06  3.13737618E-12
  3.40029694E-04  2.03494287E-10 -5.98745047E-05 -2.63543233E-04 -6.08144276E-11
 -6.51276390E-05 -3.63923490E-11 -1.34761084E-06  9.11115044E-06  1.36730830E-11
  1.62138712E-11 -3.38718455E-05 -1.48027304E-05 -1.27282234E-05 -2.29924548E-04
  5.38115699E-04  1.62614009E-02 -2.58059823E-05 -6.09573982E-06  6.52010681E-06
  4.83341901E-04 -1.89433342E-04 -4.41481518E-04  3.62352207E-03 -3.48502800E-03
 -3.97161879E-03  2.21578675E-05 -5.68358474E-05  2.52313091E-05 -1.43871803E-05
 -3.85040368E-05 -5.15656752E-05  5.49058454E-04 -2.60664833E-04  1.78105744E-04
  3.24881954E-04 -5.82318683E-06  2.86668836E-05  3.96448911E-06  9.75255170E-06
 -1.60413833E-06  2.93129047E-05 -3.60772676E-05  1.17253110E-10  2.01108483E-10
 -6.06408682E-10  2.92158023E-09 -1.06173591E-08 -8.06613491E-11 -7.62914777E-05
  1.13040967E-10  3.10814489E-11  1.27580822E-03 -1.00148759E-09 -6.02917993E-09
  2.72775685E-03 -3.95684469E-09  4.47205081E-11  3.69171677E-11  1.93654049E-07
 -5.05831249E-11  3.58876225E-05 -6.60842586E-10 -2.54991465E-10 -1.59009215E-04
  7.08620329E-11  1.96895948E-04  1.41809510E-10 -6.39550947E-11 -8.70218917E-05
  1.05172055E-10  2.57475841E-05 -8.62137805E-11 -8.18093433E-05  1.46512190E-04
  2.54701879E-04 -6.62847299E-04  4.87306175E-03 -1.60403113E-02 -2.69454425E-05
 -1.48722077E-05  6.69735849E-05  6.69470407E-05  4.59134239E-04  3.68574312E-05
 -3.54150804E-03  1.11747866E-02 -6.27644352E-04 -4.40387528E-05  9.53463764E-06
 -6.04565082E-05 -2.00100872E-05  2.97226336E-05 -6.59338256E-06  3.32673836E-04
  1.78802368E-04 -7.36435392E-05 -1.16862368E-04  2.80906215E-05  2.30682529E-06
 -6.16762404E-05 -7.22246961E-06 -3.21311752E-05  3.66056217E-05 -5.65402463E-05
 -1.46512070E-04 -2.54701651E-04  6.62846680E-04 -4.87305931E-03  1.60402971E-02
  2.69454237E-05 -1.48723626E-05 -6.69734428E-05 -6.69468900E-05  4.59134829E-04
 -3.68590372E-05  3.54150269E-03  1.11747813E-02  6.27629894E-04  4.40388628E-05
 -9.53466515E-06 -6.04563587E-05  2.00101061E-05  2.97226750E-05  6.59311839E-06
 -3.32673318E-04  1.78801650E-04  7.36435186E-05 -1.16863020E-04 -2.80904075E-05
 -2.30675140E-06 -6.16762738E-05  7.22272326E-06 -3.21311636E-05 -3.66055723E-05
 -5.65402723E-05  5.61700721E-11  1.13265837E-10 -7.85510652E-10  5.53165108E-09
 -1.08074673E-08 -2.97128959E-11  2.89471607E-05  2.59608684E-11  5.24838282E-10
 -8.49067067E-04 -6.03807297E-10 -7.42954976E-09 -1.46762584E-03  3.45284793E-09
  1.95109701E-11 -2.37869782E-11  1.30689791E-05  3.19598556E-11 -1.47362690E-05
  2.88836811E-10  3.71258765E-11 -2.87954184E-04  1.14645419E-10 -9.34970047E-05
 -5.41513265E-11  1.24705814E-11  2.57870348E-05 -2.97913943E-11 -1.25809768E-05
 -2.72586139E-11  4.11892693E-05 -1.04404580E-04 -4.71456957E-04 -1.59973055E-03
 -1.05969969E-04  7.78971003E-05 -2.15662413E-04 -4.35736209E-05 -7.12879915E-04
 -4.07193981E-03  4.45056890E-05  1.26526358E-04 -3.61347618E-05 -1.04404537E-04
 -4.71456897E-04 -1.59973123E-03  1.05969911E-04  7.78971708E-05 -2.15662471E-04
 -7.44214562E-05 -4.38680405E-04 -9.58913245E-04  4.49615324E-05 -4.71967042E-05
  4.40476878E-05  5.03775101E-06 -1.54951018E-04 -6.13827143E-04  1.88449686E-11
  3.60906019E-07  4.77531639E-05  4.35736762E-05  7.12879645E-04  4.07193617E-03
 -4.45056973E-05  1.26526393E-04  3.61345553E-05  1.04404716E-04  4.71458245E-04
  1.59973269E-03  1.05969923E-04  7.78970990E-05  2.15662537E-04  4.23839197E-11
 -4.84175884E-10 -2.05509675E-09  3.85528269E-11  3.11078332E-05  2.09922232E-11
  1.04404718E-04  4.71458285E-04  1.59973332E-03 -1.05969837E-04  7.78970784E-05
  2.15662604E-04 -7.44214463E-05 -4.38680107E-04 -9.58912348E-04 -4.49614660E-05
 -4.71966988E-05  4.40476489E-05 -4.35736309E-05 -7.12879991E-04 -4.07193990E-03
 -4.45057458E-05  1.26526363E-04 -3.61347413E-05 -2.15050125E-11 -4.07847552E-10
 -1.59265984E-09  6.92620949E-11 -3.09079499E-05 -2.62892263E-11  7.44215140E-05
  4.38680408E-04  9.58913479E-04  4.49614580E-05 -4.71968108E-05 -4.40476750E-05
  7.44215086E-05  4.38680513E-04  9.58913963E-04 -4.49615270E-05 -4.71968145E-05
 -4.40476384E-05 -5.03771831E-06  1.54950541E-04  6.13826695E-04 -1.28898407E-11
  3.60851406E-07 -4.77531140E-05 -2.98499845E-11 -4.27040203E-10 -1.89986529E-09
 -5.01491051E-11 -3.09079496E-05 -6.57186223E-11  4.24876446E-11 -5.36098924E-10
 -2.69713875E-09 -6.30757807E-11  3.11078310E-05  1.24079871E-11  4.35736807E-05
  7.12880369E-04  4.07193754E-03  4.45057582E-05  1.26526510E-04  3.61344976E-05
 -2.51992826E-02 -5.28832552E-02  7.52629284E-02  1.03213595E-01 -1.28423028E-01
 -1.66581223E-02  1.54726814E-02  1.01258879E-02 -1.22653648E-02  1.17315696E-02
  8.82774349E-03  3.34383627E-02 -3.21765186E-02 -3.49817401E-02 -5.59055366E-04
  6.61935166E-05 -2.52663586E-04  1.41182147E-04 -4.02777405E-04 -1.48239795E-03
 -5.08262276E-04  2.13249023E-04  3.30471775E-04 -2.07912415E-03  3.25017194E-04
  1.87048298E-04 -9.61066124E-04 -3.88608157E-04  1.39751966E-03 -5.07703349E-04
  3.46470367E-04 -3.38787839E-02 -7.11858983E-02  1.06049457E-01  8.47110200E-02
  1.48538700E-01  7.74956541E-09 -1.93558274E-02  2.30757202E-02  5.28146742E-09
 -7.64954193E-03  1.66948197E-02  9.10914824E-09  5.46716084E-04  3.87148188E-02
 -2.69986880E-03 -1.05375591E-09  6.35412470E-04 -7.17782252E-04 -1.15938963E-10
 -2.56745786E-03 -9.81932039E-10  6.63207960E-05 -9.49765746E-04 -1.00491393E-09
 -9.52337268E-04 -8.96125315E-10  7.26306988E-04  5.42582871E-04 -9.66760014E-11
 -2.68398770E-10  1.42133059E-03 -1.96451184E-02 -4.13082772E-02  6.07070847E-02
  6.39307514E-02 -3.17548818E-02 -8.68143100E-03  8.35095371E-03 -1.04832851E-02
 -6.70102693E-03  6.69356639E-03 -7.49629909E-03  6.08366480E-03 -5.03144338E-03
  5.07352782E-03  5.82216209E-05 -1.25022510E-04  2.56485309E-04 -1.31145135E-05
  2.55195475E-04  4.50984467E-04 -1.73903068E-04 -5.50932182E-04 -4.53549895E-05
  3.05116578E-04 -3.02828293E-04 -2.08126950E-04 -4.58045017E-04  4.35214402E-04
 -1.05183901E-03 -5.20702979E-04  3.10197128E-05 -2.16025208E-02 -4.54099112E-02
  6.63335925E-02  7.43439147E-02  5.14905722E-02 -6.18182227E-03 -1.71611023E-02
 -2.94926821E-03 -3.74824921E-03 -1.42498782E-02 -2.67589830E-03 -2.44875751E-04
 -1.47892747E-02 -3.79563856E-03  2.32288933E-04  1.69044646E-05  3.41774289E-04
  3.30989783E-05 -1.94595361E-04  2.42731517E-05  6.25531435E-04  1.84041276E-04
  3.90030135E-04  1.15781551E-04  7.83156107E-05  5.20953875E-04 -9.95602464E-04
  7.43993819E-05 -1.45088040E-04 -9.06809731E-04 -2.15266100E-04 -2.16025202E-02
 -4.54099101E-02  6.63335908E-02  7.43439122E-02  5.14905729E-02 -6.18181977E-03
  1.71610999E-02 -2.94928870E-03 -3.74825031E-03  1.42498756E-02 -2.67591351E-03
 -2.44879449E-04  1.47892751E-02 -3.79565834E-03  2.32290164E-04  1.69042403E-05
 -3.41774005E-04  3.30985368E-05  1.94595718E-04  2.42747389E-05  6.25532288E-04
 -1.84040911E-04  3.90029796E-04 -1.15780444E-04  7.83130537E-05  5.20953455E-04
  9.95603082E-04  7.43973015E-05  1.45087666E-04 -9.06809778E-04  2.15265746E-04
 -2.51992814E-02 -5.28832527E-02  7.52629252E-02  1.03213589E-01 -1.28423028E-01
  1.66581236E-02  1.54726827E-02  1.01258802E-02  1.22653669E-02  1.17315703E-02
  8.82773725E-03 -3.34383717E-02 -3.21765217E-02 -3.49817268E-02 -5.59055162E-04
 -6.61937748E-05 -2.52663788E-04  1.41181808E-04  4.02777107E-04 -1.48239826E-03
  5.08261215E-04  2.13247875E-04  3.30471686E-04  2.07912346E-03  3.25017251E-04
 -1.87047400E-04 -9.61065080E-04 -3.88608037E-04 -1.39752064E-03  5.07702928E-04
  3.46469713E-04 -3.38787809E-02 -7.11858921E-02  1.06049446E-01  8.47110327E-02
  1.48538495E-01  5.71006656E-09  1.93558561E-02  2.30756994E-02  3.23309253E-09
  7.64956617E-03  1.66948129E-02  1.17669244E-08 -5.46708217E-04  3.87147811E-02
 -2.69986725E-03 -7.34224606E-10 -6.35417934E-04 -7.17782283E-04 -5.03015556E-10
 -2.56745749E-03 -8.37758006E-10 -6.63264140E-05 -9.49768955E-04 -6.36677249E-10
 -9.52335460E-04 -6.83255952E-10 -7.26308820E-04  5.42585738E-04  2.16786195E-10
  5.80657769E-10 -1.42132974E-03 -1.87097085E-02 -3.93510692E-02  5.77746456E-02
  6.44396268E-02  1.43691247E-02 -5.45893186E-09  4.96841905E-03 -1.44999100E-02
 -3.41923521E-09  3.56390768E-03 -1.07960557E-02  3.55904023E-10 -3.36982581E-03
 -1.05148454E-04 -2.43868878E-04  1.43481715E-10  2.12034604E-04  5.92442542E-05
  1.31514043E-10  1.65853370E-04  1.53522765E-10  1.21269119E-04  1.10733948E-05
  4.73714472E-10  6.93381090E-04  6.98638457E-10 -7.32964402E-04 -5.73851705E-04
 -1.94904431E-10 -1.79540666E-10 -6.62822745E-04 -2.27733390E-02 -4.78592754E-02
  6.94490401E-02  8.47516422E-02  5.57314808E-02 -2.03612759E-02  1.37638638E-09
  3.96654650E-03 -1.62554760E-02  1.36153109E-09  3.45821274E-03 -9.35981509E-03
  2.96572793E-10 -1.21108380E-03 -2.53038252E-04  3.76728157E-04 -3.03899905E-10
  1.06982397E-04  1.75995070E-11  9.23177421E-04  1.86294891E-04  7.18153956E-10
 -3.55229310E-04 -2.49864394E-10  1.23166542E-03  6.37288325E-05  1.52729924E-09
 -2.36487974E-04  7.57342845E-10  9.58053651E-04  1.89047455E-10 -1.96451188E-02
 -4.13082780E-02  6.07070855E-02  6.39307553E-02 -3.17549056E-02  8.68142381E-03
  8.35095940E-03 -1.04832860E-02  6.70102238E-03  6.69356846E-03 -7.49630140E-03
 -6.08366887E-03 -5.03144921E-03  5.07353864E-03  5.82209381E-05  1.25023074E-04
  2.56485024E-04 -1.31144344E-05 -2.55195307E-04  4.50983640E-04  1.73903587E-04
 -5.50932040E-04 -4.53553581E-05 -3.05116529E-04 -3.02828516E-04  2.08126298E-04
 -4.58045753E-04  4.35213979E-04  1.05183884E-03  5.20703334E-04  3.10205597E-05
 -2.01673600E-02 -4.24344473E-02  6.36608435E-02  5.29240862E-02  5.52786458E-02
 -1.44609578E-02 -4.10944201E-09 -7.76581279E-03 -1.12595242E-02 -3.92199022E-09
 -4.49085925E-03 -3.04278930E-02 -6.13774390E-09 -9.91795508E-03  2.44834518E-04
 -1.66085429E-04  2.08304511E-10 -2.24154522E-04 -3.43029963E-10  4.91158766E-05
  3.29326978E-04 -4.73471031E-10 -8.62602011E-04 -1.01296943E-11 -9.11603054E-04
 -4.44389923E-05 -1.23331377E-09  1.32784354E-05  5.07885807E-10  8.94089043E-04
  2.47862821E-10 -2.51992833E-02 -5.28832566E-02  7.52629301E-02  1.03213600E-01
 -1.28423076E-01 -1.66581206E-02 -1.54726760E-02  1.01259030E-02 -1.22653634E-02
 -1.17315607E-02  8.82775702E-03  3.34383673E-02  3.21765059E-02 -3.49817849E-02
 -5.59056485E-04  6.61934517E-05  2.52662200E-04  1.41181776E-04  4.02777716E-04
 -1.48239823E-03 -5.08264974E-04 -2.13252422E-04  3.30472955E-04  2.07912343E-03
  3.25014549E-04  1.87050712E-04  9.61066163E-04 -3.88608806E-04 -1.39752019E-03
 -5.07701650E-04 -3.46471309E-04 -2.51992834E-02 -5.28832569E-02  7.52629306E-02
  1.03213599E-01 -1.28423070E-01  1.66581286E-02 -1.54726733E-02  1.01258944E-02
  1.22653696E-02 -1.17315587E-02  8.82775074E-03 -3.34383888E-02  3.21764979E-02
 -3.49817662E-02 -5.59056424E-04 -6.61940416E-05  2.52662353E-04  1.41181899E-04
 -4.02777512E-04 -1.48239910E-03  5.08263620E-04 -2.13250921E-04  3.30473417E-04
 -2.07912341E-03  3.25014722E-04 -1.87050169E-04  9.61065074E-04 -3.88609724E-04
  1.39752105E-03  5.07701563E-04 -3.46470200E-04 -1.96451194E-02 -4.13082792E-02
  6.07070871E-02  6.39307550E-02 -3.17548588E-02 -8.68143046E-03 -8.35096848E-03
 -1.04832744E-02 -6.70102798E-03 -6.69357651E-03 -7.49629173E-03  6.08365358E-03
  5.03143805E-03  5.07351545E-03  5.82217814E-05 -1.25022445E-04 -2.56485000E-04
 -1.31141088E-05 -2.55195603E-04  4.50982613E-04 -1.73903267E-04  5.50932298E-04
 -4.53554095E-05 -3.05117759E-04 -3.02829356E-04 -2.08128931E-04  4.58044836E-04
  4.35213346E-04  1.05183826E-03 -5.20704467E-04 -3.10194265E-05 -1.87097081E-02
 -3.93510683E-02  5.77746449E-02  6.44396258E-02  1.43690593E-02 -1.30823245E-09
 -4.96843519E-03 -1.44999042E-02 -2.89950539E-09 -3.56391849E-03 -1.07960508E-02
 -2.48276237E-10  3.36983774E-03 -1.05123133E-04 -2.43868460E-04 -5.34358255E-10
 -2.12034995E-04  5.92443647E-05  2.01047104E-10  1.65854288E-04 -7.84096060E-11
 -1.21267593E-04  1.10738970E-05  6.00260525E-10  6.93379098E-04  6.58817840E-10
  7.32965253E-04 -5.73853825E-04 -1.62577708E-10 -2.50092310E-10  6.62821860E-04
 -1.96451186E-02 -4.13082776E-02  6.07070854E-02  6.39307503E-02 -3.17548522E-02
  8.68142381E-03 -8.35096800E-03 -1.04832802E-02  6.70102467E-03 -6.69357521E-03
 -7.49629423E-03 -6.08365310E-03  5.03143938E-03  5.07351714E-03  5.82216479E-05
  1.25022290E-04 -2.56484802E-04 -1.31145849E-05  2.55195899E-04  4.50981919E-04
  1.73903032E-04  5.50933062E-04 -4.53556237E-05  3.05118169E-04 -3.02829452E-04
  2.08128089E-04  4.58045762E-04  4.35213415E-04 -1.05183758E-03  5.20704829E-04
 -3.10196762E-05 -2.27733383E-02 -4.78592738E-02  6.94490382E-02  8.47516393E-02
  5.57314819E-02  2.03612775E-02  5.90641272E-09  3.96653531E-03  1.62554773E-02
  4.42269330E-09  3.45820371E-03  9.35981024E-03  8.30301502E-10 -1.21108674E-03
 -2.53038179E-04 -3.76728495E-04 -3.81910714E-10  1.06982166E-04  1.15759216E-10
  9.23176698E-04 -1.86293761E-04  6.86800898E-10 -3.55229345E-04  5.63566657E-11
  1.23166535E-03 -6.37271480E-05  1.50688500E-09 -2.36487417E-04 -8.34720827E-10
 -9.58053831E-04 -3.15013172E-10 -2.16025204E-02 -4.54099105E-02  6.63335910E-02
  7.43439166E-02  5.14905569E-02  6.18182367E-03 -1.71611013E-02 -2.94927153E-03
  3.74824994E-03 -1.42498784E-02 -2.67589956E-03  2.44874704E-04 -1.47892709E-02
 -3.79564126E-03  2.32288868E-04 -1.69043286E-05  3.41774262E-04  3.30989160E-05
  1.94595480E-04  2.42732899E-05 -6.25532139E-04  1.84041189E-04  3.90030035E-04
 -1.15780550E-04  7.83162057E-05 -5.20953723E-04 -9.95602591E-04  7.43984143E-05
  1.45087478E-04  9.06809928E-04 -2.15265547E-04 -2.16025191E-02 -4.54099077E-02
  6.63335882E-02  7.43439051E-02  5.14906029E-02  6.18181663E-03  1.71610996E-02
 -2.94929434E-03  3.74824704E-03  1.42498751E-02 -2.67591560E-03  2.44878139E-04
  1.47892868E-02 -3.79565890E-03  2.32290008E-04 -1.69037757E-05 -3.41774430E-04
  3.30987599E-05 -1.94595722E-04  2.42745832E-05 -6.25531504E-04 -1.84041323E-04
  3.90029535E-04  1.15780210E-04  7.83135299E-05 -5.20953527E-04  9.95602914E-04
  7.43964846E-05 -1.45086837E-04  9.06809671E-04  2.15266064E-04 -2.01673609E-02
 -4.24344492E-02  6.36608458E-02  5.29240902E-02  5.52786537E-02  1.44609557E-02
 -2.49567831E-09 -7.76581668E-03  1.12595228E-02 -1.99949957E-09 -4.49086434E-03
  3.04278967E-02 -2.43634297E-09 -9.91796813E-03  2.44833868E-04  1.66086002E-04
  1.35098315E-10 -2.24154524E-04  1.32489801E-10  4.91160060E-05 -3.29325897E-04
 -9.33486089E-10 -8.62602872E-04 -3.77274545E-11 -9.11603168E-04  4.44378499E-05
 -1.26241698E-09  1.32789372E-05 -5.81391617E-10 -8.94089210E-04 -2.09676279E-10
  1.05425902E-02  8.40917635E-03 -1.18017865E-02 -9.94901116E-04  9.96872700E-04
  8.18558870E-04  9.71732026E-03  9.47645262E-03  2.23242061E-03 -6.86890185E-04
 -1.63557613E-03 -7.71114448E-05  1.05425898E-02  8.40917650E-03 -1.18017861E-02
  9.94901360E-04  9.96872848E-04  8.18558446E-04  8.95553727E-03  9.00464976E-03
  1.03451337E-03 -9.03782884E-04  9.19362540E-04 -1.00967065E-03  8.49563539E-03
  7.92227708E-03 -1.62325261E-04 -3.99473479E-10  4.99446009E-04 -1.37043899E-03
  9.71731985E-03  9.47645342E-03  2.23242328E-03 -6.86890217E-04  1.63557613E-03
 -7.71133234E-05  1.05425906E-02  8.40917549E-03 -1.18017916E-02 -9.94900971E-04
 -9.96871843E-04  8.18559872E-04  9.23951921E-03  1.07746481E-02  1.08358600E-02
 -1.77978900E-03 -4.80272782E-10 -8.06095323E-04  1.05425907E-02  8.40917593E-03
 -1.18017908E-02  9.94901616E-04 -9.96871754E-04  8.18559361E-04  8.95553750E-03
  9.00464926E-03  1.03451049E-03  9.03782207E-04  9.19362821E-04 -1.00967088E-03
  9.71732011E-03  9.47645291E-03  2.23242016E-03  6.86890392E-04 -1.63557605E-03
 -7.71118185E-05  9.95398091E-03  9.43380667E-03 -2.18830379E-03 -1.67607793E-03
  2.48045312E-10  5.90754957E-04  8.95553737E-03  9.00465059E-03  1.03451746E-03
  9.03782402E-04 -9.19363809E-04 -1.00967012E-03  8.95553775E-03  9.00465198E-03
  1.03451870E-03 -9.03782969E-04 -9.19363993E-04 -1.00966970E-03  8.49563531E-03
  7.92227521E-03 -1.62333005E-04 -2.73188660E-10 -4.99447510E-04 -1.37043824E-03
  9.95398063E-03  9.43380590E-03 -2.18830569E-03  1.67607816E-03  5.53877431E-10
  5.90754032E-04  9.23951966E-03  1.07746495E-02  1.08358623E-02  1.77978881E-03
 -2.13394610E-10 -8.06096050E-04  9.71731941E-03  9.47645321E-03  2.23242557E-03
  6.86889955E-04  1.63557622E-03 -7.71137204E-05  1.86731947E-02  3.93134079E-02
 -5.67532688E-02 -7.45132647E-02  2.75441958E-02  1.80249522E-02 -1.82297065E-02
  9.40194193E-03  1.15819747E-02 -1.36497578E-02  4.37856216E-03 -7.56779573E-03
  9.13787817E-03  1.47627235E-02  1.62755038E-03 -6.28780118E-04  4.06540137E-04
 -2.85589937E-04  1.18325663E-03  2.76844511E-03 -9.17956652E-05 -9.22367673E-05
  3.57795845E-04  1.73096626E-03 -5.46853275E-05 -1.67963872E-04  9.86835396E-04
  2.86926425E-04 -9.90497037E-04  2.15291917E-04 -3.35084266E-04  3.85153079E-02
  8.10657774E-02 -1.18247738E-01 -1.35555076E-01 -1.89964015E-02 -1.51704957E-08
  3.16874190E-02 -1.62982608E-02 -1.00981768E-08  1.39371304E-02 -1.58310106E-02
 -1.69596225E-09  1.56510770E-03  1.90928264E-04  3.94416857E-03  9.74158939E-10
 -4.66800972E-04  1.34907780E-03  3.70633426E-10  2.96019889E-03  8.52971758E-10
  9.29845421E-07 -4.06572258E-04  4.72900252E-10  9.24053023E-04  9.58107469E-10
 -5.00780090E-04 -7.24318502E-04  2.48310120E-10  3.37601022E-10 -1.78377660E-03
 -2.61862647E-02 -5.51948114E-02  8.01740568E-02  1.00785078E-01 -7.40357641E-04
 -1.63706382E-02  1.62911956E-02  7.90155492E-03 -1.28681420E-02  1.27749688E-02
  2.42370323E-03  7.35956651E-04 -1.30098521E-03  6.73608859E-03 -1.08473119E-03
 -1.02658378E-03  5.56295738E-04  2.50281922E-04 -3.98711596E-04 -1.67190931E-03
 -5.56709433E-04  9.57566969E-04 -5.09483901E-05 -7.79343037E-04 -1.70801739E-04
 -2.62601684E-04 -9.75523166E-04  6.53173922E-04 -1.35763038E-03 -5.43615791E-04
  1.63650685E-04 -4.43064264E-03 -9.36235593E-03  1.44034112E-02  1.24899858E-02
 -5.33068342E-03 -7.18084538E-04 -1.90404800E-03  2.53011006E-02 -8.91970437E-04
 -4.38975046E-04  1.71308114E-02  5.22326691E-04  2.61088874E-03  6.00158425E-03
  1.70337994E-05 -9.95932819E-05 -2.06486126E-03  1.08636940E-04 -8.72587338E-05
 -9.66572200E-05 -1.36251824E-03 -2.56729990E-03  3.16787778E-04 -9.56616719E-05
 -2.48371861E-04  1.60280868E-04 -1.29328557E-04 -1.60972697E-04  4.06878401E-04
 -2.27181923E-04 -8.59205196E-05 -4.43064671E-03 -9.36236450E-03  1.44034232E-02
  1.24900037E-02 -5.33067971E-03 -7.18086258E-04  1.90407752E-03  2.53010984E-02
 -8.91972373E-04  4.38995553E-04  1.71308099E-02  5.22325562E-04 -2.61087904E-03
  6.00158678E-03  1.70300478E-05 -9.95936598E-05  2.06486135E-03  1.08634619E-04
  8.72586771E-05 -9.66617253E-05 -1.36251883E-03  2.56729964E-03  3.16785241E-04
  9.56604194E-05 -2.48372099E-04  1.60281719E-04  1.29327883E-04 -1.60973021E-04
 -4.06878393E-04 -2.27181558E-04  8.59202464E-05  1.86731837E-02  3.93133848E-02
 -5.67532353E-02 -7.45132235E-02  2.75442176E-02 -1.80249456E-02 -1.82297004E-02
  9.40195601E-03 -1.15819714E-02 -1.36497531E-02  4.37857274E-03  7.56780206E-03
  9.13788355E-03  1.47627250E-02  1.62754974E-03  6.28781134E-04  4.06540995E-04
 -2.85589508E-04 -1.18325658E-03  2.76844486E-03  9.17976246E-05 -9.22353899E-05
  3.57795605E-04 -1.73096596E-03 -5.46852792E-05  1.67963431E-04  9.86834324E-04
  2.86925993E-04  9.90497431E-04 -2.15291411E-04 -3.35083600E-04  3.85153021E-02
  8.10657652E-02 -1.18247720E-01 -1.35555066E-01 -1.89963623E-02 -1.08387460E-08
 -3.16874456E-02 -1.62982250E-02 -7.89379980E-09 -1.39371570E-02 -1.58309949E-02
 -2.05018657E-11 -1.56509959E-03  1.90935500E-04  3.94416714E-03  6.80683163E-10
  4.66809052E-04  1.34907847E-03  6.35417143E-10  2.96019854E-03  5.49614096E-10
 -9.25502466E-07 -4.06569200E-04  2.32073833E-12  9.24051834E-04  7.93961896E-10
  5.00781513E-04 -7.24321484E-04 -4.78632592E-10 -6.84970837E-10  1.78377540E-03
 -3.91788917E-02 -8.25852518E-02  1.20585766E-01  1.44093206E-01  5.36562094E-03
 -1.44020299E-08  1.55863214E-02 -1.72131474E-02 -9.45532559E-09  1.22022084E-02
 -1.63237636E-02 -1.45663982E-09  1.89370060E-03  1.27059043E-03 -1.19677037E-03
  5.68072379E-10  2.23314570E-04 -2.73089602E-04  2.53072546E-10 -5.69918298E-04
  8.61515562E-10 -7.48218278E-04 -3.46155176E-04  3.02916436E-10  1.42868814E-03
  1.38987051E-09 -1.17611897E-03 -1.22845194E-03 -1.45580999E-10 -2.82590597E-10
 -1.60327105E-03  9.46467889E-03  1.99389627E-02 -2.87729812E-02 -3.84730209E-02
 -1.01993770E-02  1.49788765E-02  9.48022114E-09  2.00391816E-02  1.13337804E-02
  6.70462104E-09  1.31727893E-02  1.04120108E-03  2.46567616E-09  5.53690684E-03
  1.47140047E-03 -1.34177013E-03  1.30617756E-09 -2.37620856E-04 -4.71452413E-10
  1.43207134E-03 -1.78728924E-03  1.22405850E-10 -1.97878485E-03 -9.51120093E-10
 -7.16978730E-04 -2.47440740E-04 -7.41301431E-10  2.85418986E-04 -3.13089164E-10
 -1.17331144E-04  6.72485547E-11 -2.61862778E-02 -5.51948391E-02  8.01740973E-02
  1.00785124E-01 -7.40354039E-04  1.63706356E-02  1.62912113E-02  7.90154271E-03
  1.28681393E-02  1.27749787E-02  2.42369238E-03 -7.35954654E-04 -1.30098359E-03
  6.73608790E-03 -1.08473262E-03  1.02658364E-03  5.56294973E-04  2.50281779E-04
  3.98711521E-04 -1.67191035E-03  5.56708810E-04  9.57566137E-04 -5.09494557E-05
  7.79343313E-04 -1.70802332E-04  2.62601402E-04 -9.75524396E-04  6.53173825E-04
  1.35763048E-03  5.43616498E-04  1.63651853E-04 -1.78801141E-02 -3.76907893E-02
  5.48318833E-02  7.09986569E-02 -1.03399537E-02 -1.74351401E-02  9.12023669E-09
  1.80772193E-02 -1.35468801E-02  4.39882056E-09  1.11638497E-02  1.05945395E-02
  5.38666190E-09  9.22025901E-03 -1.27900171E-03 -1.30735045E-03 -1.17828004E-09
 -1.07669613E-04 -9.20176619E-10 -1.43273337E-03 -1.98891924E-03 -8.80501106E-10
  1.14433295E-03 -9.17613862E-10 -1.10892484E-03  3.20048370E-04 -1.28899667E-09
  2.08229375E-04  6.12218726E-10  6.34225840E-04  3.10006445E-10  1.86732003E-02
  3.93134199E-02 -5.67532865E-02 -7.45132836E-02  2.75442051E-02  1.80249547E-02
  1.82297212E-02  9.40191970E-03  1.15819754E-02  1.36497640E-02  4.37854502E-03
 -7.56779560E-03 -9.13786993E-03  1.47627344E-02  1.62755158E-03 -6.28778979E-04
 -4.06537275E-04 -2.85589402E-04 -1.18325764E-03  2.76844518E-03 -9.17932470E-05
  9.22432589E-05  3.57795084E-04 -1.73096603E-03 -5.46827437E-05 -1.67965458E-04
 -9.86835153E-04  2.86927365E-04  9.90497440E-04  2.15290798E-04  3.35085041E-04
  1.86731909E-02  3.93134000E-02 -5.67532572E-02 -7.45132487E-02  2.75442136E-02
 -1.80249561E-02  1.82297108E-02  9.40193507E-03 -1.15819769E-02  1.36497562E-02
  4.37855551E-03  7.56780368E-03 -9.13787241E-03  1.47627334E-02  1.62755109E-03
  6.28780347E-04 -4.06537940E-04 -2.85589918E-04  1.18325762E-03  2.76844516E-03
  9.17954907E-05  9.22417738E-05  3.57793954E-04  1.73096600E-03 -5.46828022E-05
  1.67965362E-04 -9.86834086E-04  2.86927720E-04 -9.90497836E-04 -2.15290663E-04
  3.35084212E-04 -2.61862640E-02 -5.51948101E-02  8.01740543E-02  1.00785075E-01
 -7.40362109E-04 -1.63706344E-02 -1.62911937E-02  7.90157603E-03 -1.28681392E-02
 -1.27749701E-02  2.42371884E-03  7.35957046E-04  1.30099212E-03  6.73608443E-03
 -1.08473054E-03 -1.02658463E-03 -5.56297319E-04  2.50282274E-04  3.98710628E-04
 -1.67190843E-03 -5.56710759E-04 -9.57570841E-04 -5.09475685E-05  7.79342169E-04
 -1.70804325E-04 -2.62604316E-04  9.75523638E-04  6.53172008E-04  1.35762959E-03
 -5.43617527E-04 -1.63650126E-04 -3.91788881E-02 -8.25852442E-02  1.20585756E-01
  1.44093190E-01  5.36564030E-03 -4.70034606E-09 -1.55863448E-02 -1.72131267E-02
 -6.99569590E-09 -1.22022278E-02 -1.63237472E-02  5.09907616E-10 -1.89370248E-03
  1.27059153E-03 -1.19677004E-03 -9.20129422E-10 -2.23316761E-04 -2.73089874E-04
  5.60455767E-10 -5.69919387E-04 -1.75878366E-10  7.48218059E-04 -3.46155884E-04
  1.49705930E-09  1.42868483E-03  1.28711344E-09  1.17612051E-03 -1.22845595E-03
 -5.61516125E-10 -5.56160779E-10  1.60326914E-03 -2.61862711E-02 -5.51948250E-02
  8.01740765E-02  1.00785104E-01 -7.40371151E-04  1.63706304E-02 -1.62911984E-02
  7.90155828E-03  1.28681388E-02 -1.27749731E-02  2.42370767E-03 -7.35961040E-04
  1.30099665E-03  6.73609115E-03 -1.08473143E-03  1.02658343E-03 -5.56296227E-04
  2.50281737E-04 -3.98709643E-04 -1.67190874E-03  5.56708826E-04 -9.57568679E-04
 -5.09480493E-05 -7.79342058E-04 -1.70804575E-04  2.62603458E-04  9.75525077E-04
  6.53172362E-04 -1.35762869E-03  5.43618260E-04 -1.63650497E-04  9.46466355E-03
  1.99389304E-02 -2.87729338E-02 -3.84729615E-02 -1.01994073E-02 -1.49788595E-02
  5.90638654E-09  2.00391963E-02 -1.13337671E-02  4.44291625E-09  1.31728006E-02
 -1.04121118E-03  2.88275689E-09  5.53690211E-03  1.47139980E-03  1.34177153E-03
  1.57451190E-09 -2.37620355E-04  3.10740891E-10  1.43207023E-03  1.78729181E-03
  1.67821764E-10 -1.97878417E-03  2.30346985E-10 -7.16978323E-04  2.47439661E-04
 -7.53245233E-10  2.85419087E-04  3.90240883E-10  1.17330583E-04  9.18182617E-11
 -4.43064774E-03 -9.36236666E-03  1.44034265E-02  1.24900068E-02 -5.33067939E-03
  7.18089636E-04 -1.90405374E-03  2.53010989E-02  8.91974007E-04 -4.38979888E-04
  1.71308106E-02 -5.22325581E-04  2.61088555E-03  6.00158323E-03  1.70338923E-05
  9.95936067E-05 -2.06486121E-03  1.08636519E-04  8.72582687E-05 -9.66585210E-05
  1.36251798E-03 -2.56729955E-03  3.16788221E-04  9.56618772E-05 -2.48371676E-04
 -1.60281242E-04 -1.29328397E-04 -1.60972809E-04 -4.06878455E-04  2.27182248E-04
 -8.59206233E-05 -4.43065139E-03 -9.36237440E-03  1.44034375E-02  1.24900262E-02
 -5.33070475E-03  7.18090595E-04  1.90408275E-03  2.53010967E-02  8.91974631E-04
  4.39001230E-04  1.71308095E-02 -5.22328204E-04 -2.61089243E-03  6.00158918E-03
  1.70301147E-05  9.95933301E-05  2.06486127E-03  1.08634246E-04 -8.72581545E-05
 -9.66631718E-05  1.36251811E-03  2.56729979E-03  3.16784681E-04 -9.56598379E-05
 -2.48371962E-04 -1.60281920E-04  1.29327557E-04 -1.60973383E-04  4.06878431E-04
  2.27181721E-04  8.59205826E-05 -1.78801333E-02 -3.76908298E-02  5.48319422E-02
  7.09987246E-02 -1.03399336E-02  1.74351591E-02  9.09148706E-09  1.80772061E-02
  1.35468936E-02  5.74143012E-09  1.11638381E-02 -1.05945293E-02  3.13435972E-09
  9.22025587E-03 -1.27900286E-03  1.30734982E-03 -1.19175501E-09 -1.07669445E-04
  5.87719162E-10 -1.43273516E-03  1.98891763E-03 -6.46753927E-10  1.14433329E-03
  1.09123951E-09 -1.10892552E-03 -3.20049892E-04 -1.41122432E-09  2.08229369E-04
 -6.17619928E-10 -6.34226801E-04 -7.85800562E-11 -9.57834061E-03 -8.57316723E-03
  4.97330412E-03  1.02550175E-03 -1.17825538E-03 -4.59185212E-04  2.72449766E-03
  2.84110382E-03 -4.91622797E-05 -1.60200822E-04 -4.40579979E-04  6.97278121E-04
 -9.57833534E-03 -8.57316241E-03  4.97330586E-03 -1.02550152E-03 -1.17825497E-03
 -4.59184225E-04  1.49590138E-02  1.50856591E-02  3.16635146E-04 -1.70560731E-03
  1.70074180E-03 -1.01665464E-03  2.22072373E-02  2.24046065E-02  3.34507231E-03
 -1.28652931E-09  1.58422731E-03 -3.47641376E-03  2.72450030E-03  2.84110677E-03
 -4.91608183E-05 -1.60201057E-04  4.40581144E-04  6.97277593E-04 -9.57834291E-03
 -8.57316867E-03  4.97330492E-03  1.02550174E-03  1.17825513E-03 -4.59186624E-04
  1.03447897E-02  9.52389762E-03 -3.42213105E-03 -1.78615379E-03 -7.05648424E-11
  2.77523439E-05 -9.57833816E-03 -8.57316416E-03  4.97330662E-03 -1.02550195E-03
  1.17825442E-03 -4.59185567E-04  1.49590202E-02  1.50856659E-02  3.16636582E-04
  1.70560692E-03  1.70074309E-03 -1.01665593E-03  2.72450079E-03  2.84110734E-03
 -4.91610232E-05  1.60201192E-04 -4.40580571E-04  6.97277972E-04 -4.74988093E-03
 -3.68704569E-03  9.65393745E-04  8.77728742E-04  1.86864737E-10  3.87667439E-04
  1.49590176E-02  1.50856625E-02  3.16633014E-04  1.70560668E-03 -1.70074365E-03
 -1.01665408E-03  1.49590127E-02  1.50856589E-02  3.16636296E-04 -1.70560700E-03
 -1.70074330E-03 -1.01665246E-03  2.22072355E-02  2.24046035E-02  3.34507088E-03
 -6.89966520E-10 -1.58423119E-03 -3.47641156E-03 -4.74987205E-03 -3.68703672E-03
  9.65391731E-04 -8.77727132E-04 -2.55217613E-12  3.87668548E-04  1.03447994E-02
  9.52390811E-03 -3.42212707E-03  1.78615539E-03  1.03461041E-10  2.77509129E-05
  2.72450397E-03  2.84110971E-03 -4.91646096E-05  1.60201253E-04  4.40581857E-04
  6.97277448E-04  2.35916964E-02  4.97285647E-02 -7.20847582E-02 -9.11191580E-02
  3.08073447E-02  1.92858222E-02  8.99863651E-03 -1.66607373E-02  1.37560613E-02
  3.99875693E-03 -1.33985101E-02 -6.74537721E-03  1.35151030E-02  5.37234358E-03
 -5.56223599E-04  7.38669988E-04  1.01044761E-03 -1.07072628E-03 -2.00158665E-04
  3.78784938E-04  1.14528630E-03  5.20535345E-04 -2.16799091E-03 -5.66173730E-04
 -1.98134082E-04  3.37237719E-05  6.78104812E-04  2.72452614E-04 -1.21262018E-03
  9.39946106E-04 -4.85332484E-04 -1.53411853E-02 -3.23869002E-02  5.04244280E-02
  2.58802858E-02  1.08919629E-01 -1.33492960E-07  2.80377391E-02  1.69069420E-02
 -8.56235292E-08  3.04330845E-02  1.24694725E-02 -2.05393955E-08 -7.95611016E-03
[truncated: 23,050,469 more chars]
