# Supplementary material for: Hyperpyramidalized alkenes with bond orders near 1.5 as synthetic building blocks
Source: Nat Chem. 2026 Jan 21;18(5):913–22. doi: 10.1038/s41557-025-02055-9 (PMC12859755; doi:10.1038/s41557-025-02055-9)
Supplement: Supplementary file 2 — Output files for reported computations. [file 41557_2025_2055_MOESM2_ESM.zip › Computation data/TS-1/Goodvibes_ethylene-anthracene-TS.dat]

   GoodVibes v3.2 2025/09/17 15:53:54
   Citation: Luchini, G.; Alegre-Requena, J. V.; Funes-Ardoiz, I.; Paton, R. S. F1000Research, 2020, 9, 291.
   GoodVibes version 3.2 DOI: 10.12688/f1000research.22758.1

o  Requested: 

   Temperature = 298.15 Kelvin   Pressure = 1 atm
   All energetic values below shown in Hartree unless otherwise specified.

o  Found vibrational scaling factor of 0.975 for wB97XD/def2TZVP level of theory
   Alecu, I. M.; Zheng, J.; Zhao, Y.; Truhlar, D. G. J. Chem. Theory Comput. 2010, 6, 2872-2887.

   Caution! Implicit solvation (SMD/CPCM) detected. Enthalpic and entropic terms cannot be safely separated. Use them at your own risk!

   Entropic quasi-harmonic treatment: frequency cut-off value of 100.0 wavenumbers will be applied.
   QS = Grimme: Using a mixture of RRHO and Free-rotor vibrational entropies.
   REF: Grimme, S. Chem. Eur. J. 2012, 18, 9955-9964


   Structure                                           E        ZPE             H        T.S     T.qh-S          G(T)       qh-G(T)
   ********************************************************************************************************************************
o  ethylene-anthracene-TS-final              -618.088160   0.243394   -617.831765   0.049848   0.049484   -617.881613   -617.881249
   ********************************************************************************************************************************
